# Supplementary material for: An integrative analysis of the age-associated multi-omic landscape across cancers
Source: Nat Commun. 2021 Apr 20;12:2345. doi: 10.1038/s41467-021-22560-y (PMC8058097; doi:10.1038/s41467-021-22560-y)
Supplement: Supplementary file 4 — Supplementary Data 1 [file 41467_2021_22560_MOESM4_ESM.xlsx]

## Sheet: Sample size
Supplementary Data file for Chatsirisupachai et al. An Integrative Analysis of the Age-Associated Multi-Omic Landscape across Cancers
Supplementary Data 1: Summary of the number of samples and clinical variables used in the study
		Number of samples
Abbreviation	Cancer type	GI, LOH, WGD	SCNAs	Mutations (hypermutated tumours and MSI-H removed)	Pathway alterations	Gene expression	DNA methylation	Median age (95% CI)*	Median GI score (95% CI)*	Median tumour purity (95% CI)*	WGD fraction*
ACC	Adrenocortical carcinoma	89	89	89 (88)	76	77	78	48 (42, 53)	0.7146 (0.6602, 0.7529)	0.69 (0.65, 0.71)	0.831461
BLCA	Bladder Urothelial Carcinoma	370	369	369 (364)	361	366	370	69 (67, 70)	0.661 (0.6124, 0.7213)	0.565 (0.54, 0.6)	0.667568
BRCA	Breast invasive carcinoma	1015	1011	954 (946)	922	1011	719	59 (57, 60)	0.4772 (0.4171, 0.5243)	0.57 (0.55, 0.57)	0.522167
CESC	Cervical squamous cell carcinoma and endocervical adenocarcinoma	287	287	271 (263)	264	284	287	46 (45, 48)	0.347 (0.3111, 0.3832)	0.62 (0.6, 0.65)	0.428571
CHOL	Cholangiocarcinoma	35	35	35 (35)	35	35	35	66 (59, 71)	0.3726 (0.2967, 0.4484)	0.65 (0.57, 0.72)	0.371429
COAD	Colon adenocarcinoma	411	411	374 (303)	323	410	278	68 (67, 70)	0.3956 (0.3683, 0.4349)	0.61 (0.59, 0.64)	0.469586
DLBC	Lymphoid Neoplasm Diffuse Large B-cell Lymphoma	42	42	32 (32)	32	42	42	58 (54, 63)	0.2374 (0.1603, 0.3819)	0.55 (0.45, 0.67)	0.357143
ESCA	Oesophageal carcinoma	176	176	176 (174)	165	175	176	60 (58, 63)	0.7844 (0.7438, 0.8133)	0.56 (0.52, 0.6)	0.704545
GBM	Glioblastoma multiforme	489	489	356 (354)	116	137	259	59 (58, 60)	0.2357 (0.2294, 0.2452)	0.68 (0.66, 0.69)	0.331288
HNSC	Head and Neck squamous cell carcinoma	489	489	472 (469)	459	481	489	60 (59, 62)	0.4604 (0.4236, 0.4952)	0.48 (0.46, 0.5)	0.509202
KICH	Kidney Chromophobe	66	66	66 (66)	65	66	66	50 (46, 56)	0.4591 (0.4112, 0.5263)	0.76 (0.71, 0.81)	0.560606
KIRC	Kidney renal clear cell carcinoma	496	496	343 (343)	331	493	296	61 (59, 62)	0.195 (0.1845, 0.2166)	0.52 (0.51, 0.54)	0.280242
KIRP	Kidney renal papillary cell carcinoma	228	228	222 (222)	215	228	213	61 (60, 63)	0.2436 (0.2227, 0.2657)	0.755 (0.72, 0.78)	0.188596
LAML	Acute Myeloid Leukaemia	126	121	55 (54)	101	102	121	57.5 (54, 60)	0.0554 (0.053, 0.0635)	0.67 (0.59, 0.8)	0.0873016
LGG	Brain Lower Grade Glioma	488	488	484 (484)	482	488	488	41 (39, 43)	0.1416 (0.1308, 0.149)	0.67 (0.66, 0.69)	0.290984
LIHC	Liver hepatocellular carcinoma	355	355	342 (340)	334	349	355	61 (59, 63)	0.3408 (0.3165, 0.3844)	0.65 (0.63, 0.67)	0.43662
LUAD	Lung adenocarcinoma	460	460	456 (438)	446	456	402	66 (64, 67)	0.6676 (0.6209, 0.7006)	0.43 (0.41, 0.46)	0.617391
LUSC	Lung squamous cell carcinoma	460	460	444 (437)	426	457	336	68 (67, 69)	0.7023 (0.6577, 0.7407)	0.47 (0.45, 0.49)	0.615217
MESO	Mesothelioma	82	82	77 (77)	77	82	82	63.5 (60, 66)	0.3125 (0.2488, 0.3922)	0.595 (0.5, 0.62)	0.292683
OV	Ovarian serous cystadenocarcinoma	556	556	397 (395)	173	288	545	59 (58, 60)	0.7186 (0.6656, 0.7569)	0.73 (0.72, 0.75)	0.627698
PAAD	Pancreatic adenocarcinoma	133	133	130 (129)	113	127	132	65 (64, 69)	0.3237 (0.2867, 0.3649)	0.41 (0.38, 0.47)	0.300752
PCPG	Pheochromocytoma and Paraganglioma	165	157	165 (164)	154	165	165	45 (43, 48)	0.1735 (0.1504, 0.1844)	0.7 (0.67, 0.72)	0.2
PRAD	Prostate adenocarcinoma	434	434	434 (432)	425	434	434	62 (61, 63)	0.1381 (0.1301, 0.1476)	0.545 (0.52, 0.56)	0.25576
READ	Rectum adenocarcinoma	152	152	132 (125)	109	151	95	66 (63, 68)	0.5452 (0.459, 0.6616)	0.65 (0.63, 0.68)	0.546053
SARC	Sarcoma	229	229	213 (211)	209	227	229	62 (60, 65)	0.5793 (0.493, 0.6757)	0.69 (0.65, 0.71)	0.676856
SKCM	Skin Cutaneous Melanoma	434	434	432 (340)	332	433	434	58 (57, 62)	0.4436 (0.4098, 0.4747)	0.65 (0.62, 0.68)	0.495392
STAD	Stomach adenocarcinoma	388	388	385 (345)	340	365	341	67.5 (66, 69)	0.5021 (0.4449, 0.5771)	0.485 (0.45, 0.5)	0.497423
TGCT	Testicular Germ Cell Tumours	129	129	124 (124)	123	129	129	31 (29, 33)	0.8735 (0.8395, 0.9023)	0.55 (0.47, 0.6)	0.875969
THCA	Thyroid carcinoma	260	260	249 (248)	244	259	258	50 (46, 52)	0.0276 (0.0125, 0.048)	0.53 (0.46, 0.57)	0.0653846
THYM	Thymoma	76	76	76 (76)	73	73	76	61.5 (54, 67)	0.0531 (0.0527, 0.0725)	0.445 (0.39, 0.51)	0.210526
UCEC	Uterine Corpus Endometrial Carcinoma	434	434	421 (282)	406	432	360	64 (63, 66)	0.1488 (0.1031, 0.2063)	0.72 (0.69, 0.75)	0.322581
UCS	Uterine Carcinosarcoma	52	52	52 (51)	52	52	52	69 (66, 73)	0.7362 (0.5874, 0.7942)	0.735 (0.71, 0.78)	0.75
UVM	Uveal Melanoma	72	72	72 (72)	72	72	72	64 (57, 68)	0.2134 (0.1693, 0.2323)	0.815 (0.79, 0.83)	0.180556
	Total	9678	9660	8899 (8448)	8055	8946	8414
*Median age and 95% confidence interval, median GI score and 95% confidence interval, median tumour purity and 95% confidence interval, WGD fraction were calculated from all samples used in GI, LOH and WGD analyses

## Sheet: Clinical variables
Supplementary Table 1: Summary of the number of samples and clinical variables used in the study
Abbreviation	Age	Gender	Tumour purity	Race	Pathologic_stage	Histologic_grade	Subtype	Smoking_history	Alcohol_consumption	Hepatitis	Figo_stage	ER_status	Gleason_score
ACC	x	x	x	x (missing > 10%)	x	NA	NA	NA	NA	NA	NA	NA	NA
BLCA	x	x	x	x	x	x	x	x	NA	NA	NA	NA	NA
BRCA	x	x	x	x	x	NA	NA	NA	NA	NA	NA	x	NA
CESC	x	x	x	x (missing > 10%)	NA	x	NA	x (missing > 10%)	NA	NA	x	NA	NA
CHOL	x	x	x	x	x	NA	NA	x	NA	NA	NA	NA	NA
COAD	x	x	x	x (missing > 10%)	x	NA	x	NA	NA	NA	NA	NA	NA
DLBC	x	x	x	x	NA	NA	x	NA	NA	NA	NA	NA	NA
ESCA	x	x	x	x (missing > 10%)	x (missing > 10%)	x	NA	x (missing > 10%)	x	NA	NA	NA	NA
GBM	x	x	x	x	NA	NA	NA	NA	NA	NA	NA	NA	NA
HNSC	x	x	x	x	x (missing > 10%)	x	NA	x	x	NA	NA	NA	NA
KICH	x	x	x	x	x	NA	NA	x	NA	NA	NA	NA	NA
KIRC	x	x	x	x	x	x	NA	x (missing > 10%)	NA	NA	NA	NA	NA
KIRP	x	x	x	x	x	NA	NA	x (missing > 10%)	NA	NA	NA	NA	NA
LAML	x	x	x	x	NA	NA	NA	NA	NA	NA	NA	NA	NA
LGG	x	x	x	x	NA	x	NA	NA	NA	NA	NA	NA	NA
LIHC	x	x	x	x	x	x	NA	NA	x	x	NA	NA	NA
LUAD	x	x	x	x	x	NA	NA	x	NA	NA	NA	NA	NA
LUSC	x	x	x	x (missing > 10%)	x	NA	NA	x	NA	NA	NA	NA	NA
MESO	x	x	x	x	x	NA	x	NA	NA	NA	NA	NA	NA
OV	x	x	x	x	NA	x	NA	NA	NA	NA	x	NA	NA
PAAD	x	x	x	x	x	x	NA	x (missing > 10%)	x	NA	NA	NA	NA
PCPG	x	x	x	x	NA	NA	NA	NA	NA	NA	NA	NA	NA
PRAD	x	x	x	x	NA	NA	NA	NA	NA	NA	NA	NA	x
READ	x	x	x	x (missing > 10%)	x	NA	x	NA	NA	NA	NA	NA	NA
SARC	x	x	x	x	NA	NA	x	NA	NA	NA	NA	NA	NA
SKCM	x	x	x	x	x	NA	NA	NA	NA	NA	NA	NA	NA
STAD	x	x	x	x (missing > 10%)	x	x	NA	NA	NA	NA	NA	NA	NA
TGCT	x	x	x	x	x	NA	x	NA	NA	NA	NA	NA	NA
THCA	x	x	x	x (missing > 10%)	x	NA	x	NA	NA	NA	NA	NA	NA
THYM	x	x	x	x	NA	NA	NA	NA	NA	NA	NA	NA	NA
UCEC	x	x	x	x	NA	x	NA	NA	NA	NA	x	NA	NA
UCS	x	x	x	x	NA	NA	NA	NA	NA	NA	x	NA	NA
UVM	x	x	x	x (missing > 10%)	x	NA	NA	NA	NA	NA	NA	NA	NA

## Sheet: ACC
Variable	Groups	Num	Percentage
gender	FEMALE	58	65.1685
	MALE	31	34.8315
race	ASIAN	2	2.24719
	BLACK OR AFRICAN AMERICAN	1	1.1236
	WHITE	75	84.2697
	NA	11	12.3596	* missing > 10%
pathologic_stage	Stage I	9	10.1124
	Stage II	43	48.3146
	Stage III	17	19.1011
	Stage IV	18	20.2247
	NA	2	2.24719

## Sheet: BLCA
Variable	Groups	Num	Percentage
gender	FEMALE	96	25.9459
	MALE	274	74.0541
race	ASIAN	38	10.2703
	BLACK OR AFRICAN AMERICAN	22	5.94595
	WHITE	294	79.4595
	NA	16	4.32432
pathologic_stage	Stage I	2	0.540541
	Stage II	118	31.8919
	Stage III	124	33.5135
	Stage IV	124	33.5135
	NA	2	0.540541
histologic_grade	High Grade	348	94.0541
	Low Grade	19	5.13514
	NA	3	0.810811
subtype	Non-Papillary	245	66.2162
	Papillary	120	32.4324
	NA	5	1.35135
smoking_history	Lifelong Non-smoker	98	26.4865
	Current smoker	80	21.6216
	Current reformed smoker	180	48.6486
	NA	12	3.24324

## Sheet: BRCA
Variable	Groups	Num	Percentage
gender	FEMALE	1003	98.8177
	MALE	12	1.18227
race	AMERICAN INDIAN OR ALASKA NATIVE	1	0.0985222
	ASIAN	57	5.61576
	BLACK OR AFRICAN AMERICAN	173	17.0443
	WHITE	694	68.3744
	NA	90	8.867
pathologic_stage	Stage I	172	16.9458
	Stage II	575	56.6502
	Stage III	225	22.1675
	Stage IV	20	1.97044
	Stage V	13	1.28079
	NA	10	0.985222
ER_status	Indeterminate	2	0.197044
	Negative	215	21.1823
	Positive	752	74.0887
	NA	46	4.53202

## Sheet: CESC
Variable	Groups	Num	Percentage
gender	FEMALE	287	100
race	AMERICAN INDIAN OR ALASKA NATIVE	8	2.78746
	ASIAN	18	6.27178
	BLACK OR AFRICAN AMERICAN	26	9.05923
	NATIVE HAWAIIAN OR OTHER PACIFIC ISLANDER	2	0.696864
	WHITE	199	69.338
	NA	34	11.8467	* missing > 10%
figo_stage	Stage I	151	52.6132
	Stage II	66	22.9965
	Stage III	46	16.0279
	Stage IV	19	6.62021
	NA	5	1.74216
histologic_grade	G1	18	6.27178
	G2	126	43.9024
	G3	112	39.0244
	GX	23	8.01394
	NA	8	2.78746
smoking_history	Lifelong Non-smoker	138	48.0836
	Current smoker	62	21.6028
	Current reformed smoker	48	16.7247
	NA	39	13.5889	* missing > 10%

## Sheet: CHOL
Variable	Groups	Num	Percentage
gender	FEMALE	19	54.2857
	MALE	16	45.7143
race	ASIAN	3	8.57143
	BLACK OR AFRICAN AMERICAN	2	5.71429
	WHITE	30	85.7143
pathologic_stage	Stage I	19	54.2857
	Stage II	9	25.7143
	Stage IV	7	20
smoking_history	FALSE	23	65.7143
	TRUE	12	34.2857

## Sheet: COAD
Variable	Groups	Num	Percentage
gender	FEMALE	195	47.4453
	MALE	216	52.5547
race	AMERICAN INDIAN OR ALASKA NATIVE	1	0.243309
	ASIAN	11	2.6764
	BLACK OR AFRICAN AMERICAN	58	14.1119
	WHITE	200	48.6618
	NA	141	34.3066	* missing > 10%
pathologic_stage	Stage I	69	16.7883
	Stage II	155	37.7129
	Stage III	117	28.4672
	Stage IV	59	14.3552
	NA	11	2.6764
subtype	Colon Adenocarcinoma	353	85.8881
	Colon Mucinous Adenocarcinoma	53	12.8954
	NA	1	0.243309

## Sheet: DLBC
Variable	Groups	Num	Percentage
gender	FEMALE	24	57.1429
	MALE	18	42.8571
race	ASIAN	16	38.0952
	BLACK OR AFRICAN AMERICAN	1	2.38095
	WHITE	25	59.5238
subtype	Diffuse large B-cell lymphoma (DLBCL) NOS (any anatomic site nodal or extranodal)	36	85.7143
	Primary DLBCL of the CNS	3	7.14286
	Primary mediastinal (thymic) DLBCL	3	7.14286

## Sheet: ESCA
Variable	Groups	Num	Percentage
gender	FEMALE	25	14.2045
	MALE	151	85.7955
race	ASIAN	44	25
	BLACK OR AFRICAN AMERICAN	5	2.84091
	WHITE	108	61.3636
	NA	19	10.7955	* missing > 10%
pathologic_stage	Stage I	16	9.09091
	Stage II	75	42.6136
	Stage III	53	30.1136
	Stage IV	9	5.11364
	NA	23	13.0682	* missing > 10%
histologic_grade	G1	19	10.7955
	G2	74	42.0455
	G3	47	26.7045
	GX	36	20.4545
smoking_history	Lifelong Non-smoker	54	30.6818
	Current smoker	34	19.3182
	Current reformed smoker	70	39.7727
	NA	18	10.2273	* missing > 10%
alcohol_history	NO	52	29.5455
	YES	121	68.75
	NA	3	1.70455

[truncated: 25 more sheets: GBM, HNSC, KICH, KIRC, KIRP, LAML, LGG, LIHC, LUAD, LUSC, MESO, OV, PAAD, PCPG, PRAD, READ, SARC, SKCM, STAD, TGCT …]
