# Supplementary material for: An integrative analysis of the age-associated multi-omic landscape across cancers
Source: Nat Commun. 2021 Apr 20;12:2345. doi: 10.1038/s41467-021-22560-y (PMC8058097; doi:10.1038/s41467-021-22560-y)
Supplement: Supplementary file 5 — Supplementary Data 2 [file 41467_2021_22560_MOESM5_ESM.xlsx]

## Sheet: Age & GI score
Supplementary Data file for Chatsirisupachai et al. An Integrative Analysis of the Age-Associated Multi-Omic Landscape across Cancers
Supplementary Data 2: Association between age and GI scores
Simple linear regression							Multiple linear regression
cancer_type	coefficient	std.error	statistic	p.value	adj. p.value	Sig	coefficient	std.error	statistic	p.value	adj. p.value	Sig
PANCAN	0.0027149	0.00021282	12.7568	5.67055e-37		TRUE	0.00103935	0.000208057	4.99548	5.98153e-07		TRUE
ACC	0.00231184	0.00167608	1.37931	0.171334	0.312469	FALSE
BLCA	0.00433826	0.00141753	3.06043	0.00237239	0.00978611	TRUE	0.00405748	0.00150876	2.68927	0.00753257	0.0180793	TRUE
BRCA	-1.09037e-05	0.000701054	-0.0155533	0.987594	0.987594	FALSE
CESC	0.0037257	0.00110862	3.36066	0.000883713	0.00486042	TRUE	0.00304912	0.00115946	2.62979	0.00903963	0.0180793	TRUE
CHOL	0.00406891	0.00236145	1.72305	0.0942388	0.207325	FALSE
COAD	-0.0024859	0.00115096	-2.15986	0.0313641	0.0940923	FALSE
DLBC	-0.000489155	0.00241583	-0.202479	0.840569	0.941351	FALSE
ESCA	-0.0012142	0.00150965	-0.804295	0.422324	0.618582	FALSE
GBM	-0.000928961	0.000615493	-1.5093	0.131872	0.255986	FALSE
HNSC	-0.00186886	0.00101786	-1.83607	0.0669571	0.169525	FALSE
KICH	0.00143269	0.001977	0.724679	0.47129	0.622103	FALSE
KIRC	0.00150959	0.000798621	1.89025	0.0593096	0.163101	FALSE
KIRP	-0.000815651	0.00103421	-0.788668	0.431133	0.618582	FALSE
LAML	0.000638577	0.000399376	1.59894	0.11238	0.231783	FALSE
LGG	0.00279846	0.000452068	6.19035	1.27776e-09	2.1083e-08	TRUE	0.00224097	0.000454157	4.93434	1.1183e-06	5.59149e-06	TRUE
LIHC	-0.000418014	0.000962761	-0.434182	0.664421	0.843304	FALSE
LUAD	-0.00379866	0.00121855	-3.11735	0.00193972	0.0091444	TRUE	-0.00270487	0.00134678	-2.00839	0.0452909	0.0566136	FALSE
LUSC	-0.00152208	0.00113327	-1.3431	0.179906	0.312469	FALSE
MESO	0.000884641	0.00306106	0.288999	0.77333	0.911425	FALSE
OV	0.00502789	0.000785318	6.40236	3.26508e-10	1.07748e-08	TRUE	0.00425096	0.000814809	5.21713	2.65331e-07	2.65331e-06	TRUE
PAAD	-0.000206628	0.00174674	-0.118294	0.906016	0.941351	FALSE
PCPG	-0.000722691	0.000995762	-0.725767	0.469023	0.622103	FALSE
PRAD	0.00391937	0.00113562	3.45131	0.000612779	0.00404434	TRUE	0.00235124	0.00110444	2.12889	0.0338527	0.048361	TRUE
READ	-0.000298079	0.00201353	-0.148038	0.882511	0.941351	FALSE
SARC	0.00697544	0.00131674	5.29752	2.77221e-07	2.53488e-06	TRUE	0.00341665	0.0014024	2.43629	0.0156928	0.0261546	TRUE
SKCM	8.25699e-05	0.000753787	0.10954	0.912825	0.941351	FALSE
STAD	0.000458624	0.00153337	0.299095	0.765028	0.911425	FALSE
TGCT	-0.0037238	0.00150673	-2.47145	0.0147812	0.048778	TRUE	-0.00316651	0.00176189	-1.79722	0.075044	0.0833823	FALSE
THCA	0.00121662	0.000449081	2.70913	0.00719766	0.0263914	TRUE	0.000748709	0.000623258	1.20128	0.230783	0.230783	FALSE
THYM	-0.00181669	0.00207977	-0.873507	0.385213	0.605334	FALSE
UCEC	0.00653312	0.00125621	5.20064	3.07258e-07	2.53488e-06	TRUE	0.00439044	0.00122458	3.58525	0.000378927	0.00126309	TRUE
UCS	-0.00387125	0.00353737	-1.09438	0.27903	0.4604	FALSE
UVM	0.00234173	0.00128154	1.82728	0.0719196	0.169525	FALSE
