# Supplementary material for: An integrative analysis of the age-associated multi-omic landscape across cancers
Source: Nat Commun. 2021 Apr 20;12:2345. doi: 10.1038/s41467-021-22560-y (PMC8058097; doi:10.1038/s41467-021-22560-y)
Supplement: Supplementary file 6 — Supplementary Data 3 [file 41467_2021_22560_MOESM6_ESM.xlsx]

## Sheet: Age & LOH
Supplementary Data file for Chatsirisupachai et al. An Integrative Analysis of the Age-Associated Multi-Omic Landscape across Cancers
Supplementary Data 3: Association between age and percent genomic LOH
Simple linear regression							Multiple linear regression
cancer_type	coefficient	std.error	statistic	p.value	adj. p.value	Sig	coefficient	std.error	statistic	p.value	adj. p.value	Sig
PANCAN	0.0950901	0.00992502	9.58084	1.20064e-21		TRUE	0.0105506	0.00995019	1.06034	0.289018		FALSE
ACC	0.3419	0.154415	2.21416	0.0294323	0.0809388	FALSE
BLCA	0.0703543	0.0563294	1.24898	0.212466	0.350569	FALSE
BRCA	-0.0639051	0.0349858	-1.8266	0.0680536	0.132104	FALSE
CESC	0.117725	0.0418296	2.81439	0.00522742	0.0231836	TRUE	0.0900397	0.0431001	2.08909	0.0376469	0.0470586	TRUE
CHOL	0.139634	0.115059	1.21359	0.23352	0.366961	FALSE
COAD	-0.041642	0.0427731	-0.973556	0.330853	0.454922	FALSE
DLBC	-0.033542	0.104665	-0.32047	0.75028	0.805077	FALSE
ESCA	-0.253288	0.0802404	-3.15662	0.00188148	0.0103482	TRUE	-0.226944	0.0848602	-2.67433	0.00823674	0.0205918	TRUE
GBM	-0.0456325	0.0321495	-1.41938	0.156427	0.271689	FALSE
HNSC	0.0180324	0.045946	0.392468	0.694884	0.79073	FALSE
KICH	0.127294	0.125014	1.01824	0.312399	0.448225	FALSE
KIRC	0.0729529	0.0368398	1.98027	0.0482273	0.111352	FALSE
KIRP	-0.14784	0.0691431	-2.13818	0.0335753	0.0852297	FALSE
LAML	0.0265096	0.0183767	1.44256	0.151665	0.271689	FALSE
LGG	0.120537	0.0204155	5.90419	6.66007e-09	2.19782e-07	TRUE	0.102779	0.020988	4.89703	1.34038e-06	1.34038e-05	TRUE
LIHC	-0.104192	0.0330881	-3.14893	0.00177844	0.0103482	TRUE	-0.0942123	0.037749	-2.49575	0.0131226	0.0218711	TRUE
LUAD	-0.207813	0.062527	-3.32357	0.00096003	0.00792025	TRUE	-0.162418	0.0705125	-2.30339	0.021782	0.0311171	TRUE
LUSC	-0.0660701	0.0647777	-1.01995	0.30829	0.448225	FALSE
MESO	0.0561907	0.202579	0.277376	0.782207	0.806651	FALSE
OV	-0.0877655	0.0386346	-2.27168	0.0234885	0.0704654	FALSE
PAAD	-0.168988	0.087309	-1.93551	0.0550818	0.113606	FALSE
PCPG	-0.0155321	0.0289559	-0.536405	0.59241	0.703481	FALSE
PRAD	0.107572	0.0314962	3.41538	0.000697139	0.00766853	TRUE	0.062133	0.0307967	2.01752	0.0442857	0.0492063	TRUE
READ	0.0150152	0.0724556	0.207233	0.836109	0.836109	FALSE
SARC	0.232347	0.0831052	2.79582	0.00562027	0.0231836	TRUE	0.0268849	0.0927774	0.289779	0.772278	0.772278	FALSE
SKCM	-0.0587028	0.0299473	-1.9602	0.0506146	0.111352	FALSE
STAD	0.0386242	0.0729706	0.529312	0.596893	0.703481	FALSE
TGCT	-0.0278187	0.0894393	-0.311035	0.756284	0.805077	FALSE
THCA	0.0401103	0.0154742	2.59208	0.0100837	0.0332763	TRUE	0.0564744	0.0218554	2.584	0.0103369	0.0206737	TRUE
THYM	-0.065162	0.0956262	-0.681424	0.49773	0.657004	FALSE
UCEC	0.269012	0.0495839	5.42539	9.65166e-08	1.59252e-06	TRUE	0.192862	0.0501717	3.84405	0.000141002	0.000705011	TRUE
UCS	-0.0805175	0.148783	-0.541173	0.590791	0.703481	FALSE
UVM	0.183731	0.066614	2.75815	0.00741017	0.0271706	TRUE	0.189197	0.06793	2.78518	0.00697521	0.0205918	TRUE
