# Supplementary material for: An integrative analysis of the age-associated multi-omic landscape across cancers
Source: Nat Commun. 2021 Apr 20;12:2345. doi: 10.1038/s41467-021-22560-y (PMC8058097; doi:10.1038/s41467-021-22560-y)
Supplement: Supplementary file 7 — Supplementary Data 4 [file 41467_2021_22560_MOESM7_ESM.xlsx]

## Sheet: Pan-cancer
Supplementary Data file for Chatsirisupachai et al. An Integrative Analysis of the Age-Associated Multi-Omic Landscape across Cancers
Supplementary Data 4: Association between age and WGD
This table shows the results from Pan-cancer multiple logistic regression analysis to investigate the association between age and WGD
Simple logistic regression											Multiple logistic regression
cancer_type	coefficient	std.error	conf.low	conf.high	statistic	odds ratio	odds ratio conf.low	odds ratio conf.high	p.value	Sig	coefficient	std.error	conf.low	conf.high	statistic	odds ratio	odds ratio conf.low	odds ratio conf.high	p.value	Sig
PANCAN	0.00918667	0.00143917	0.00636594	0.0120074	6.3833	1.00923	1.00639	1.01208	1.73309e-10	TRUE	0.00661716	0.00186345	0.00296486	0.0102695	3.55102	1.00664	1.00297	1.01032	0.000383737	TRUE

## Sheet: cancer-specific
Supplementary Data 4: Association between age and WGD
This table shows the results from cancer-type specific simple and multiple logistic regression analyses to identify the association between age and WGD
Simple logistic regression												Multiple Logistic Regression with Firth's Penalization
cancer_type	coefficient	std.error	conf.low	conf.high	statistic	odds ratio	odds ratio conf.low	odds ratio conf.high	p.value	adj. p.value	Sig	coefficient	std.error	conf.low	conf.high	odds ratio	odds ratio conf.low	odds ratio conf.high	p.value	adj. p.value	Sig
ACC	0.0113585	0.0172998	-0.0225485	0.0452655	0.656569	1.01142	0.977704	1.04631	0.511458	0.746485	FALSE
BLCA	0.0230761	0.0106973	0.00210974	0.0440424	2.15719	1.02334	1.00211	1.04503	0.0309912	0.188385	FALSE
BRCA	0.00574534	0.00473833	-0.00354163	0.0150323	1.21252	1.00576	0.996465	1.01515	0.225312	0.66249	FALSE
CESC	0.0131406	0.00865238	-0.00381779	0.0300989	1.51872	1.01323	0.996189	1.03056	0.128832	0.472385	FALSE
CHOL	0.0291909	0.0299549	-0.0295197	0.0879015	0.974494	1.02962	0.970912	1.09188	0.329811	0.680235	FALSE
COAD	-0.0170075	0.00769815	-0.0320956	-0.00191935	-2.20929	0.983136	0.968414	0.998082	0.0271544	0.188385	FALSE
DLBC	0.000156056	0.0233731	-0.0456544	0.0459666	0.00667673	1.00016	0.955372	1.04704	0.994673	0.994673	FALSE
ESCA	-0.00557148	0.0139981	-0.0330072	0.0218643	-0.398018	0.994444	0.967532	1.02211	0.690617	0.83143	FALSE
GBM	-0.00794149	0.00677182	-0.021214	0.00533103	-1.17273	0.99209	0.979009	1.00535	0.240906	0.66249	FALSE
HNSC	-0.00722892	0.00774444	-0.0224077	0.0079499	-0.933434	0.992797	0.977841	1.00798	0.350596	0.680569	FALSE
KICH	0.0198966	0.0179522	-0.015289	0.0550823	1.10831	1.0201	0.984827	1.05663	0.267727	0.663872	FALSE
KIRC	0.0137789	0.0083448	-0.00257661	0.0301344	1.6512	1.01387	0.997427	1.03059	0.0986986	0.44774	FALSE
KIRP	-0.00530975	0.0138909	-0.0325354	0.0219159	-0.382246	0.994704	0.967988	1.02216	0.702279	0.83143	FALSE
LAML	0.0518077	0.0244711	0.00384514	0.0997702	2.11709	1.05317	1.00385	1.10492	0.0342519	0.188385	FALSE
LGG	0.00424306	0.0075071	-0.0104706	0.0189567	0.565207	1.00425	0.989584	1.01914	0.571933	0.786408	FALSE
LIHC	-0.00108479	0.00810786	-0.0169759	0.0148063	-0.133794	0.998916	0.983167	1.01492	0.893565	0.951215	FALSE
LUAD	-0.0134772	0.00958363	-0.0322608	0.00530633	-1.40628	0.986613	0.968254	1.00532	0.159642	0.526818	FALSE
LUSC	-0.0074559	0.0114053	-0.0298098	0.0148981	-0.653723	0.992572	0.97063	1.01501	0.51329	0.746485	FALSE
MESO	0.0267759	0.0269388	-0.0260232	0.0795749	0.993953	1.02714	0.974313	1.08283	0.320246	0.680235	FALSE
OV	0.0390086	0.00808384	0.0231646	0.0548527	4.8255	1.03978	1.02343	1.05638	1.3965e-06	4.60845e-05	TRUE	0.0314803	0.00854567	0.0150325	0.0483686	1.03198	1.01515	1.04956	0.000156098	0.000468294	TRUE
PAAD	-0.00587911	0.0170775	-0.0393505	0.0275922	-0.34426	0.994138	0.961414	1.02798	0.730651	0.83143	FALSE
PCPG	0.0010728	0.0129405	-0.0242901	0.0264357	0.0829023	1.00107	0.976002	1.02679	0.933929	0.963115	FALSE
PRAD	-0.00697045	0.0162982	-0.0389143	0.0249734	-0.427683	0.993054	0.961833	1.02529	0.668882	0.83143	FALSE
READ	-0.00903827	0.0140582	-0.0365918	0.0185153	-0.642918	0.991002	0.96407	1.01869	0.520277	0.746485	FALSE
SARC	0.0394447	0.0103721	0.0191157	0.0597736	3.80296	1.04023	1.0193	1.0616	0.000142976	0.0023591	TRUE	0.0157822	0.0128481	-0.00929524	0.0413448	1.01591	0.990748	1.04221	0.217483	0.217483	FALSE
SKCM	0.003981	0.00602869	-0.00783503	0.015797	0.660342	1.00399	0.992196	1.01592	0.509035	0.746485	FALSE
STAD	-0.00352918	0.00965454	-0.0224517	0.0153934	-0.365547	0.996477	0.977798	1.01551	0.714703	0.83143	FALSE
TGCT	-0.0413846	0.0257884	-0.091929	0.00915973	-1.60478	0.95946	0.91217	1.0092	0.108543	0.44774	FALSE
THCA	0.0103672	0.0150768	-0.0191827	0.0399171	0.687629	1.01042	0.981	1.04072	0.491687	0.746485	FALSE
THYM	0.00369602	0.0215846	-0.0386089	0.046001	0.171235	1.0037	0.962127	1.04708	0.864039	0.950443	FALSE
UCEC	0.0319375	0.00954313	0.0132333	0.0506417	3.34665	1.03245	1.01332	1.05195	0.000817943	0.00899737	TRUE	0.0245251	0.0114887	0.00237255	0.0471953	1.02483	1.00238	1.04833	0.0299085	0.0448627	TRUE
UCS	-0.0365784	0.0339747	-0.103167	0.0300107	-1.07664	0.964083	0.901976	1.03047	0.281642	0.663872	FALSE
UVM	0.0164668	0.0229944	-0.0286015	0.061535	0.71612	1.0166	0.971804	1.06347	0.473917	0.746485	FALSE
