# Supplementary material for: An integrative analysis of the age-associated multi-omic landscape across cancers
Source: Nat Commun. 2021 Apr 20;12:2345. doi: 10.1038/s41467-021-22560-y (PMC8058097; doi:10.1038/s41467-021-22560-y)
Supplement: Supplementary file 8 — Supplementary Data 5 [file 41467_2021_22560_MOESM8_ESM.xlsx]

## Sheet: SCNA scores
Supplementary Data file for Chatsirisupachai et al. An Integrative Analysis of the Age-Associated Multi-Omic Landscape across Cancers
Supplementary Data 5: Association between age and SCNA scores
SCNA scores for every samples used in the study
Sample	Cancer type	focal-level SCNA score	chromosome-level SCNA score	arm-level SCNA score	Chromosome/arm score	overall score
TCGA-OR-A5KX	ACC	0.561798	0.269663	0.842697	1.11236	1.67416
TCGA-OR-A5JS	ACC	0.219101	0.314607	0.38764	0.702247	0.921348
TCGA-OR-A5JW	ACC	0.247191	0.370787	0.38764	0.758427	1.00562
TCGA-PK-A5H9	ACC	0.0393258	0.0337079	0.162921	0.196629	0.235955
TCGA-OR-A5LI	ACC	0.685393	0.370787	0.657303	1.02809	1.71348
TCGA-OR-A5KT	ACC	0.0730337	0.0730337	0.264045	0.337079	0.410112
TCGA-OR-A5J7	ACC	0.842697	0.370787	0.977528	1.34831	2.19101
TCGA-OR-A5JI	ACC	0.398876	0.533708	0.477528	1.01124	1.41011
TCGA-OR-A5L8	ACC	0.398876	0.691011	0.264045	0.955056	1.35393
TCGA-OR-A5L2	ACC	0.617978	0.168539	0.735955	0.904494	1.52247
TCGA-OR-A5KW	ACC	0.758427	0.752809	0.657303	1.41011	2.16854
TCGA-OR-A5LO	ACC	0.657303	0.61236	0.842697	1.45506	2.11236
TCGA-OR-A5LP	ACC	0.398876	0.691011	0.0674157	0.758427	1.1573
TCGA-OR-A5JG	ACC	0.842697	0.859551	0.657303	1.51685	2.35955
TCGA-PK-A5HA	ACC	0.280899	0.219101	0.797753	1.01685	1.29775
TCGA-OR-A5JR	ACC	0.758427	0.955056	0.162921	1.11798	1.8764
TCGA-OR-A5LA	ACC	0.522472	0.859551	0.264045	1.1236	1.64607
TCGA-OR-A5JY	ACC	0.488764	0.460674	0.657303	1.11798	1.60674
TCGA-OR-A5JO	ACC	0.0168539	0.0337079	0.0674157	0.101124	0.117978
TCGA-OR-A5LS	ACC	0.955056	0.808989	0.938202	1.74719	2.70225
TCGA-OR-A5JE	ACC	0.561798	0.370787	0.842697	1.21348	1.77528
TCGA-OR-A5JA	ACC	0.926966	0.955056	0.657303	1.61236	2.53933
TCGA-OR-A5J9	ACC	0.797753	0.533708	0.893258	1.42697	2.22472
TCGA-OR-A5K8	ACC	0.977528	0.955056	0.657303	1.61236	2.58989
TCGA-OR-A5J5	ACC	0.910112	0.910112	0.264045	1.17416	2.08427
TCGA-OR-A5L6	ACC	0.617978	0.460674	0.797753	1.25843	1.8764
TCGA-OR-A5JC	ACC	0.657303	0.691011	0.477528	1.16854	1.82584
TCGA-OR-A5L5	ACC	0.219101	0.460674	0.38764	0.848315	1.06742
TCGA-P6-A5OG	ACC	0.101124	0.168539	0.264045	0.432584	0.533708
TCGA-OR-A5JM	ACC	0.561798	0.168539	0.938202	1.10674	1.66854
TCGA-OR-A5J8	ACC	0.0898876	0.168539	0.38764	0.55618	0.646067
TCGA-OR-A5LM	ACC	1	0.994382	0.893258	1.88764	2.88764
TCGA-OR-A5LL	ACC	0.146067	0.168539	0.893258	1.0618	1.20787
TCGA-OR-A5JT	ACC	0.561798	0.859551	0.0674157	0.926966	1.48876
TCGA-OR-A5KU	ACC	0.797753	0.752809	0.735955	1.48876	2.28652
TCGA-OR-A5LG	ACC	0.174157	0.11236	0.561798	0.674157	0.848315
TCGA-OR-A5LC	ACC	0.719101	0.460674	0.561798	1.02247	1.74157
TCGA-OR-A5KS	ACC	0.926966	0.910112	0.38764	1.29775	2.22472
TCGA-OR-A5LN	ACC	0.280899	0.61236	0.657303	1.26966	1.55056
TCGA-OR-A5JQ	ACC	0.758427	0.859551	0.561798	1.42135	2.17978
TCGA-OR-A5KY	ACC	0.488764	0.61236	0.264045	0.876404	1.36517
TCGA-OR-A5K6	ACC	0.0730337	0.11236	0.162921	0.275281	0.348315
TCGA-OR-A5K5	ACC	0.685393	0.219101	0.994382	1.21348	1.89888
TCGA-OR-A5KP	ACC	0.280899	0.370787	0.735955	1.10674	1.38764
TCGA-OR-A5J4	ACC	0.842697	0.533708	0.38764	0.921348	1.76404
TCGA-OR-A5J6	ACC	0.331461	0.460674	0.561798	1.02247	1.35393
TCGA-OR-A5LJ	ACC	0.685393	0.61236	0.797753	1.41011	2.09551
TCGA-OR-A5LD	ACC	0.331461	0.370787	0.561798	0.932584	1.26404
TCGA-OR-A5JK	ACC	0.449438	0.460674	0.477528	0.938202	1.38764
TCGA-OR-A5K0	ACC	0.331461	0.0337079	0.657303	0.691011	1.02247
TCGA-OR-A5JZ	ACC	0.219101	0.460674	0.264045	0.724719	0.94382
TCGA-OR-A5J1	ACC	0.146067	0.11236	0.162921	0.275281	0.421348
TCGA-P6-A5OH	ACC	0.617978	0.219101	0.735955	0.955056	1.57303
TCGA-OR-A5LE	ACC	0.561798	0.11236	0.735955	0.848315	1.41011
TCGA-OR-A5JP	ACC	0.398876	0.460674	0.477528	0.938202	1.33708
TCGA-OR-A5JV	ACC	0.331461	0.533708	0.264045	0.797753	1.12921
TCGA-OR-A5KZ	ACC	0.88764	0.808989	0.797753	1.60674	2.49438
TCGA-OR-A5KO	ACC	0.988764	0.61236	0.994382	1.60674	2.59551
TCGA-OR-A5JF	ACC	0.88764	0.910112	0.477528	1.38764	2.27528
TCGA-OR-A5J2	ACC	0.146067	0.460674	0.561798	1.02247	1.16854
TCGA-PK-A5HB	ACC	0.11236	0.269663	0.38764	0.657303	0.769663
TCGA-OR-A5JL	ACC	0.449438	0.370787	0.893258	1.26404	1.71348
TCGA-PK-A5HC	ACC	0.398876	0.269663	0.797753	1.06742	1.46629
TCGA-OR-A5L4	ACC	0.719101	0.808989	0.264045	1.07303	1.79213
TCGA-OR-A5K4	ACC	0.449438	0.752809	0.0674157	0.820225	1.26966
TCGA-OR-A5LH	ACC	0.174157	0.314607	0.264045	0.578652	0.752809
TCGA-OR-A5KQ	ACC	0.0393258	0.0337079	0.162921	0.196629	0.235955
TCGA-OR-A5J3	ACC	0.522472	0.61236	0.477528	1.08989	1.61236
TCGA-OR-A5JJ	ACC	0.758427	0.859551	0.893258	1.75281	2.51124
TCGA-OR-A5LF	ACC	0.488764	0.61236	0.561798	1.17416	1.66292
TCGA-OR-A5JX	ACC	0.488764	0.752809	0.38764	1.14045	1.62921
TCGA-OR-A5JB	ACC	0.191011	0.11236	0.735955	0.848315	1.03933
TCGA-OR-A5K1	ACC	0.280899	0.752809	0.0674157	0.820225	1.10112
TCGA-OR-A5JH	ACC	0.617978	0.61236	0.264045	0.876404	1.49438
TCGA-OR-A5L9	ACC	0.280899	0.61236	0.0674157	0.679775	0.960674
TCGA-OR-A5K9	ACC	0.719101	0.269663	0.561798	0.831461	1.55056
TCGA-OU-A5PI	ACC	0.966292	0.752809	0.960674	1.71348	2.67978
TCGA-OR-A5L1	ACC	0.842697	0.955056	0.38764	1.3427	2.18539
TCGA-OR-A5JD	ACC	0.123596	0.269663	0.561798	0.831461	0.955056
TCGA-OR-A5LB	ACC	0.797753	0.859551	0.893258	1.75281	2.55056
TCGA-OR-A5K2	ACC	0.359551	0.314607	0.38764	0.702247	1.0618
TCGA-OR-A5LT	ACC	0.94382	0.994382	0.0674157	1.0618	2.00562
TCGA-PA-A5YG	ACC	0.398876	0.691011	0.0674157	0.758427	1.1573
TCGA-OR-A5L3	ACC	0.0561798	0.0730337	0.0674157	0.140449	0.196629
TCGA-OR-A5KV	ACC	0.0168539	0.0337079	0.0674157	0.101124	0.117978
TCGA-OR-A5LR	ACC	0.219101	0.61236	0.0674157	0.679775	0.898876
TCGA-OR-A5KB	ACC	0.842697	0.219101	0.960674	1.17978	2.02247
TCGA-OR-A5K3	ACC	0.617978	0.752809	0.264045	1.01685	1.63483
TCGA-OR-A5LK	ACC	0.88764	0.955056	0.162921	1.11798	2.00562
TCGA-CF-A3MH	BLCA	0.285908	0.348238	0.50542	0.853659	1.13957
TCGA-E7-A97P	BLCA	0.0609756	0.200542	0.0460705	0.246612	0.307588
TCGA-R3-A69X	BLCA	0.299458	0.348238	0.426829	0.775068	1.07453
TCGA-GV-A3QH	BLCA	0.696477	0.757453	0.666667	1.42412	2.1206
TCGA-GV-A40G	BLCA	0.966125	0.621951	0.947154	1.56911	2.53523
TCGA-GU-A762	BLCA	0.512195	0.348238	0.817073	1.16531	1.67751
TCGA-CU-A5W6	BLCA	0.310298	0.48645	0.188347	0.674797	0.985095
TCGA-FD-A6TC	BLCA	0.658537	0.348238	0.584011	0.932249	1.59079
TCGA-DK-AA6M	BLCA	0.230352	0.0663957	0.747967	0.814363	1.04472
TCGA-KQ-A41P	BLCA	0.764228	0.97561	0.584011	1.55962	2.32385
TCGA-UY-A9PF	BLCA	0.230352	0.200542	0.188347	0.388889	0.619241
TCGA-S5-A6DX	BLCA	0.48374	0.621951	0.342818	0.96477	1.44851
TCGA-CF-A1HS	BLCA	0.850949	0.48645	0.888889	1.37534	2.22629
TCGA-FD-A6TI	BLCA	0.230352	0.621951	0.0460705	0.668022	0.898374
TCGA-DK-AA71	BLCA	0.379404	0.757453	0.342818	1.10027	1.47967
TCGA-4Z-AA7W	BLCA	0.379404	0.348238	0.342818	0.691057	1.07046
TCGA-CU-A3QU	BLCA	0.728997	0.348238	0.859079	1.20732	1.93631
TCGA-GC-A3RC	BLCA	0.677507	0.757453	0.342818	1.10027	1.77778
TCGA-HQ-A5ND	BLCA	0.808943	0.757453	0.666667	1.42412	2.23306
TCGA-FD-A3B6	BLCA	0.764228	0.621951	0.666667	1.28862	2.05285
TCGA-FJ-A3Z9	BLCA	0.0474255	0.0663957	0.117886	0.184282	0.231707
TCGA-GU-AATO	BLCA	0.873984	0.97561	0.747967	1.72358	2.59756
TCGA-XF-A9SP	BLCA	0.48374	0.621951	0.817073	1.43902	1.92276
TCGA-DK-A3WX	BLCA	0.0474255	0.200542	0.117886	0.318428	0.365854
TCGA-CF-A5UA	BLCA	0.45122	0.621951	0.888889	1.51084	1.96206
TCGA-XF-AAMW	BLCA	0.658537	0.48645	0.817073	1.30352	1.96206
TCGA-FD-A3SQ	BLCA	0.230352	0.621951	0.188347	0.810298	1.04065
TCGA-FT-A61P	BLCA	0.186992	0.0663957	0.342818	0.409214	0.596206
TCGA-XF-A9ST	BLCA	0.764228	0.48645	0.666667	1.15312	1.91734
TCGA-DK-AA6W	BLCA	0.745257	0.849593	0.817073	1.66667	2.41192
TCGA-S5-AA26	BLCA	0.285908	0.48645	0.188347	0.674797	0.960705
TCGA-DK-AA6X	BLCA	0.285908	0.48645	0.266938	0.753388	1.0393
TCGA-FD-A5C0	BLCA	0.850949	0.621951	0.974255	1.59621	2.44715
TCGA-FD-A62P	BLCA	0.348238	0.48645	0.266938	0.753388	1.10163
TCGA-GC-A3I6	BLCA	0.602981	0.902439	0.584011	1.48645	2.08943
TCGA-E7-A97Q	BLCA	0.99458	0.97561	0.888889	1.8645	2.85908
TCGA-FD-A62N	BLCA	0.186992	0.200542	0.342818	0.54336	0.730352
TCGA-BT-A20N	BLCA	0.850949	0.902439	0.584011	1.48645	2.3374
TCGA-GD-A6C6	BLCA	0.827913	0.849593	0.817073	1.66667	2.49458
TCGA-DK-AA6L	BLCA	0.808943	0.849593	0.888889	1.73848	2.54743
TCGA-FJ-A3ZF	BLCA	0.460705	0.621951	0.747967	1.36992	1.83062
TCGA-XF-A9T2	BLCA	0.0121951	0.0663957	0.0460705	0.112466	0.124661
TCGA-CF-A7I0	BLCA	0.214092	0.200542	0.117886	0.318428	0.53252
TCGA-XF-A8HF	BLCA	0.850949	0.941734	0.747967	1.6897	2.54065
TCGA-CF-A9FH	BLCA	0.154472	0.200542	0.266938	0.46748	0.621951
TCGA-G2-AA3D	BLCA	0.554201	0.48645	0.666667	1.15312	1.70732
TCGA-DK-A6B0	BLCA	0.0121951	0.0663957	0.0460705	0.112466	0.124661
TCGA-CF-A47V	BLCA	0.136856	0.200542	0.266938	0.46748	0.604336
TCGA-CU-A3YL	BLCA	0.363144	0.348238	0.266938	0.615176	0.97832
TCGA-GD-A76B	BLCA	0.247967	0.200542	0.426829	0.627371	0.875339
TCGA-CF-A8HY	BLCA	0.892954	0.97561	0.584011	1.55962	2.45257
TCGA-FD-A6TF	BLCA	0.327913	0.200542	0.342818	0.54336	0.871274
TCGA-C4-A0EZ	BLCA	0.781843	0.902439	0.50542	1.40786	2.1897
TCGA-CF-A1HR	BLCA	0.348238	0.48645	0.266938	0.753388	1.10163
TCGA-G2-AA3B	BLCA	0.892954	0.902439	0.817073	1.71951	2.61247
TCGA-XF-A8HD	BLCA	0.48374	0.757453	0.584011	1.34146	1.8252
TCGA-BT-A0S7	BLCA	0.266938	0.348238	0.342818	0.691057	0.957995
TCGA-DK-A1AG	BLCA	0.098916	0.200542	0.0460705	0.246612	0.345528
TCGA-DK-A6B5	BLCA	0.696477	0.757453	0.666667	1.42412	2.1206
TCGA-GV-A3QF	BLCA	0.792683	0.48645	0.99458	1.48103	2.27371
TCGA-E7-A677	BLCA	0.154472	0.200542	0.117886	0.318428	0.4729
TCGA-ZF-AA5H	BLCA	0.906504	0.902439	0.974255	1.87669	2.7832
TCGA-FD-A3N6	BLCA	0.098916	0.348238	0.0460705	0.394309	0.493225
TCGA-CU-A0YR	BLCA	0.926829	0.757453	0.584011	1.34146	2.26829
TCGA-G2-A2EJ	BLCA	0.266938	0.348238	0.266938	0.615176	0.882114
TCGA-G2-A2EF	BLCA	0.714092	0.621951	0.888889	1.51084	2.22493
TCGA-FD-A3SN	BLCA	0.460705	0.348238	0.666667	1.01491	1.47561
TCGA-DK-AA6Q	BLCA	0.432249	0.48645	0.50542	0.99187	1.42412
TCGA-BT-A20P	BLCA	0.247967	0.48645	0.117886	0.604336	0.852304
TCGA-GC-A3RD	BLCA	0.714092	0.757453	0.747967	1.50542	2.21951
TCGA-G2-A2EL	BLCA	0.299458	0.200542	0.50542	0.705962	1.00542
TCGA-FD-A5BU	BLCA	0.299458	0.200542	0.266938	0.46748	0.766938
TCGA-FD-A3SP	BLCA	0.117886	0.200542	0.188347	0.388889	0.506775
TCGA-YC-A89H	BLCA	0.098916	0.0663957	0.342818	0.409214	0.50813
TCGA-GC-A3OO	BLCA	0.154472	0.621951	0.188347	0.810298	0.96477
TCGA-XF-AAMQ	BLCA	0.781843	0.757453	0.666667	1.42412	2.20596
TCGA-XF-AAN8	BLCA	0.0609756	0.0663957	0.0460705	0.112466	0.173442
TCGA-GU-A42Q	BLCA	0.432249	0.348238	0.426829	0.775068	1.20732
TCGA-ZF-AA4W	BLCA	0.363144	0.348238	0.666667	1.01491	1.37805
TCGA-BL-A13J	BLCA	0.696477	0.757453	0.747967	1.50542	2.2019
TCGA-DK-A2HX	BLCA	0.745257	0.902439	0.817073	1.71951	2.46477
TCGA-KQ-A41O	BLCA	0.764228	0.97561	0.426829	1.40244	2.16667
TCGA-XF-A9T0	BLCA	0.792683	0.621951	0.426829	1.04878	1.84146
TCGA-XF-AAN5	BLCA	0.186992	0.348238	0.188347	0.536585	0.723577
TCGA-4Z-AA89	BLCA	0.0853659	0.348238	0.0460705	0.394309	0.479675
TCGA-GU-A42P	BLCA	0.781843	0.757453	0.917344	1.6748	2.45664
TCGA-HQ-A2OF	BLCA	0.808943	0.757453	0.859079	1.61653	2.42547
TCGA-E7-A4XJ	BLCA	0.0474255	0.0663957	0.0460705	0.112466	0.159892
TCGA-4Z-AA7R	BLCA	0.873984	0.348238	0.859079	1.20732	2.0813
TCGA-5N-A9KI	BLCA	0.658537	0.757453	0.50542	1.26287	1.92141
TCGA-DK-A1A5	BLCA	0.808943	0.48645	0.817073	1.30352	2.11247
TCGA-XF-A8HC	BLCA	0.892954	0.849593	0.666667	1.51626	2.40921
TCGA-K4-A4AB	BLCA	0.444444	0.621951	0.426829	1.04878	1.49322
TCGA-G2-AA3F	BLCA	0.714092	0.200542	0.747967	0.948509	1.6626
TCGA-BT-A42C	BLCA	0.696477	0.757453	0.666667	1.42412	2.1206
TCGA-HQ-A5NE	BLCA	0.379404	0.0663957	0.917344	0.98374	1.36314
TCGA-XF-A9SM	BLCA	0.136856	0.200542	0.117886	0.318428	0.455285
TCGA-E7-A5KF	BLCA	0.186992	0.200542	0.117886	0.318428	0.50542
TCGA-FD-A6TD	BLCA	0.406504	0.348238	0.50542	0.853659	1.26016
TCGA-BT-A20U	BLCA	0.0365854	0.0663957	0.0460705	0.112466	0.149051
TCGA-CF-A5U8	BLCA	0.170732	0.348238	0.117886	0.466125	0.636856
TCGA-K4-A5RJ	BLCA	0.512195	0.757453	0.426829	1.18428	1.69648
TCGA-CF-A9FF	BLCA	0.201897	0.200542	0.426829	0.627371	0.829268
TCGA-DK-AA6T	BLCA	0.214092	0.200542	0.426829	0.627371	0.841463
TCGA-GV-A3JW	BLCA	0.960705	0.99729	0.342818	1.34011	2.30081
TCGA-K4-A5RI	BLCA	0.9729	0.99729	0.817073	1.81436	2.78726
TCGA-CF-A8HX	BLCA	0.299458	0.348238	0.188347	0.536585	0.836043
TCGA-4Z-AA7Q	BLCA	0.348238	0.348238	0.266938	0.615176	0.963415
TCGA-2F-A9KP	BLCA	0.578591	0.48645	0.666667	1.15312	1.73171
TCGA-BT-A20Q	BLCA	0.247967	0.200542	0.342818	0.54336	0.791328
TCGA-4Z-AA86	BLCA	0.170732	0.0663957	0.188347	0.254743	0.425474
TCGA-GD-A3OQ	BLCA	0.0745257	0.0663957	0.0460705	0.112466	0.186992
TCGA-FD-A62S	BLCA	0.266938	0.48645	0.188347	0.674797	0.941734
TCGA-DK-A3IV	BLCA	0.48374	0.200542	0.747967	0.948509	1.43225
TCGA-ZF-AA4N	BLCA	0.327913	0.757453	0.426829	1.18428	1.5122
TCGA-GV-A6ZA	BLCA	0.728997	0.621951	0.747967	1.36992	2.09892
TCGA-FD-A6TA	BLCA	0.327913	0.348238	0.584011	0.932249	1.26016
TCGA-FD-A5BR	BLCA	0.327913	0.348238	0.584011	0.932249	1.26016
TCGA-FD-A43P	BLCA	0.696477	0.621951	0.426829	1.04878	1.74526
TCGA-KQ-A41S	BLCA	0.578591	0.941734	0.584011	1.52575	2.10434
TCGA-E7-A519	BLCA	0.0284553	0.0663957	0.117886	0.184282	0.212737
TCGA-XF-A9SH	BLCA	0.170732	0.348238	0.188347	0.536585	0.707317
TCGA-K4-A5RH	BLCA	0.554201	0.621951	0.666667	1.28862	1.84282
TCGA-ZF-A9RG	BLCA	0.154472	0.200542	0.266938	0.46748	0.621951
TCGA-ZF-A9R4	BLCA	0.764228	0.849593	0.666667	1.51626	2.28049
TCGA-FD-A5BY	BLCA	0.630081	0.348238	0.917344	1.26558	1.89566
TCGA-LT-A8JT	BLCA	0.170732	0.200542	0.266938	0.46748	0.638211
TCGA-4Z-AA7M	BLCA	0.98103	0.621951	0.98916	1.61111	2.59214
TCGA-KQ-A41Q	BLCA	0.827913	0.348238	0.947154	1.29539	2.12331
TCGA-E7-A541	BLCA	0.827913	0.621951	0.817073	1.43902	2.26694
TCGA-FD-A3SM	BLCA	0.214092	0.200542	0.426829	0.627371	0.841463
TCGA-G2-A2EK	BLCA	0.201897	0.0663957	0.426829	0.493225	0.695122
TCGA-XF-AAMR	BLCA	0.432249	0.621951	0.584011	1.20596	1.63821
TCGA-YC-A9TC	BLCA	0.117886	0.0663957	0.117886	0.184282	0.302168
TCGA-BT-A20V	BLCA	0.990515	0.849593	1	1.84959	2.84011
TCGA-FD-A3B5	BLCA	0.578591	0.48645	0.747967	1.23442	1.81301
TCGA-2F-A9KT	BLCA	0.48374	0.757453	0.188347	0.945799	1.42954
TCGA-FD-A5BV	BLCA	0.892954	0.849593	0.888889	1.73848	2.63144
TCGA-GV-A40E	BLCA	0.48374	0.348238	0.666667	1.01491	1.49864
TCGA-UY-A8OC	BLCA	0.554201	0.757453	0.666667	1.42412	1.97832
TCGA-GV-A3JZ	BLCA	0.98103	0.621951	0.917344	1.5393	2.52033
TCGA-DK-AA77	BLCA	0.406504	0.348238	0.50542	0.853659	1.26016
TCGA-ZF-A9RL	BLCA	0.52981	0.621951	0.817073	1.43902	1.96883
TCGA-FD-A3N5	BLCA	0.630081	0.348238	0.747967	1.09621	1.72629
TCGA-BL-A3JM	BLCA	0.512195	0.99187	0.188347	1.18022	1.69241
TCGA-DK-A3WY	BLCA	0.0121951	0.0663957	0.0460705	0.112466	0.124661
TCGA-CU-A0YN	BLCA	0.696477	0.621951	0.584011	1.20596	1.90244
TCGA-G2-A2EO	BLCA	0.406504	0.621951	0.426829	1.04878	1.45528
TCGA-XF-AAN1	BLCA	0.136856	0.200542	0.266938	0.46748	0.604336
TCGA-YF-AA3L	BLCA	0.850949	0.902439	0.584011	1.48645	2.3374
TCGA-CF-A9FL	BLCA	0.186992	0.200542	0.188347	0.388889	0.575881
TCGA-FD-A3SO	BLCA	0.348238	0.621951	0.584011	1.20596	1.5542
TCGA-2F-A9KQ	BLCA	0.214092	0.200542	0.266938	0.46748	0.681572
TCGA-K4-A4AC	BLCA	0.444444	0.348238	0.266938	0.615176	1.05962
TCGA-FD-A3NA	BLCA	0.630081	0.48645	0.817073	1.30352	1.9336
TCGA-UY-A8OB	BLCA	0.658537	0.621951	0.974255	1.59621	2.25474
TCGA-2F-A9KO	BLCA	0.539295	0.849593	0.342818	1.19241	1.73171
TCGA-GC-A6I3	BLCA	0.602981	0.757453	0.426829	1.18428	1.78726
TCGA-XF-A8HG	BLCA	0.873984	0.941734	0.859079	1.80081	2.6748
TCGA-FD-A43Y	BLCA	0.45122	0.348238	0.426829	0.775068	1.22629
TCGA-UY-A9PB	BLCA	0.406504	0.348238	0.584011	0.932249	1.33875
TCGA-GC-A3BM	BLCA	0.363144	0.941734	0.188347	1.13008	1.49322
TCGA-K4-A3WV	BLCA	0.926829	0.621951	0.917344	1.5393	2.46612
TCGA-XF-A9SW	BLCA	0.48374	0.48645	0.50542	0.99187	1.47561
TCGA-E7-A678	BLCA	0.0121951	0.0663957	0.0460705	0.112466	0.124661
TCGA-DK-AA6U	BLCA	0.728997	0.849593	0.859079	1.70867	2.43767
TCGA-UY-A9PE	BLCA	0.578591	0.621951	0.266938	0.888889	1.46748
TCGA-FD-A43X	BLCA	0.327913	0.48645	0.584011	1.07046	1.39837
TCGA-GV-A3QI	BLCA	0.873984	0.941734	0.50542	1.44715	2.32114
TCGA-KQ-A41N	BLCA	0.310298	0.348238	0.426829	0.775068	1.08537
TCGA-4Z-AA82	BLCA	0.728997	0.621951	0.888889	1.51084	2.23984
TCGA-2F-A9KR	BLCA	0.460705	0.621951	0.342818	0.96477	1.42547
TCGA-GU-A763	BLCA	0.117886	0.0663957	0.117886	0.184282	0.302168
TCGA-DK-A6AV	BLCA	0.955285	0.941734	0.817073	1.75881	2.71409
TCGA-BT-A42E	BLCA	0.892954	0.757453	0.817073	1.57453	2.46748
TCGA-CU-A3KJ	BLCA	0.966125	0.941734	0.747967	1.6897	2.65583
TCGA-DK-A3IN	BLCA	0.48374	0.621951	0.584011	1.20596	1.6897
TCGA-BT-A0YX	BLCA	0.0745257	0.0663957	0.188347	0.254743	0.329268
TCGA-XF-AAN7	BLCA	0.602981	0.849593	0.50542	1.35501	1.95799
TCGA-PQ-A6FI	BLCA	0.850949	0.902439	0.666667	1.56911	2.42005
TCGA-XF-A9SK	BLCA	0.926829	0.621951	0.974255	1.59621	2.52304
TCGA-LT-A5Z6	BLCA	0.48374	0.621951	0.342818	0.96477	1.44851
TCGA-ZF-AA4T	BLCA	0.941734	0.757453	0.917344	1.6748	2.61653
TCGA-CF-A47T	BLCA	0.0745257	0.348238	0.0460705	0.394309	0.468835
TCGA-E7-A3Y1	BLCA	0.0474255	0.0663957	0.117886	0.184282	0.231707
TCGA-E7-A7PW	BLCA	0.745257	0.621951	0.666667	1.28862	2.03388
TCGA-ZF-AA52	BLCA	0.432249	0.757453	0.584011	1.34146	1.77371
TCGA-DK-A3IM	BLCA	0.949864	0.621951	0.98916	1.61111	2.56098
TCGA-4Z-AA84	BLCA	0.764228	0.902439	0.747967	1.65041	2.41463
TCGA-K4-A54R	BLCA	0.285908	0.0663957	0.584011	0.650407	0.936314
TCGA-GC-A3RB	BLCA	0.906504	0.757453	0.266938	1.02439	1.93089
TCGA-UY-A78L	BLCA	0.327913	0.757453	0.50542	1.26287	1.59079
TCGA-C4-A0F6	BLCA	0.512195	0.941734	0.426829	1.36856	1.88076
TCGA-G2-A3VY	BLCA	0.98103	0.621951	0.947154	1.56911	2.55014
TCGA-FJ-A3ZE	BLCA	0.602981	0.849593	0.426829	1.27642	1.8794
TCGA-4Z-AA80	BLCA	0.781843	0.941734	0.426829	1.36856	2.15041
TCGA-DK-A3IT	BLCA	0.764228	0.849593	0.666667	1.51626	2.28049
TCGA-FD-A3SJ	BLCA	0.926829	0.348238	0.747967	1.09621	2.02304
TCGA-GC-A3WC	BLCA	0.266938	0.0663957	0.50542	0.571816	0.838753
TCGA-CF-A3MG	BLCA	0.827913	0.99729	0.50542	1.50271	2.33062
TCGA-DK-A1A6	BLCA	0.827913	0.849593	0.747967	1.59756	2.42547
TCGA-XF-A9SU	BLCA	0.170732	0.348238	0.0460705	0.394309	0.565041
TCGA-GU-A767	BLCA	0.460705	0.200542	0.266938	0.46748	0.928184
TCGA-E7-A85H	BLCA	0.98645	0.621951	0.50542	1.12737	2.11382
TCGA-XF-A9SY	BLCA	0.117886	0.48645	0.188347	0.674797	0.792683
TCGA-SY-A9G5	BLCA	0.406504	0.48645	0.266938	0.753388	1.15989
TCGA-ZF-A9RF	BLCA	0.808943	0.621951	0.747967	1.36992	2.17886
TCGA-UY-A78K	BLCA	0.406504	0.348238	0.584011	0.932249	1.33875
TCGA-GC-A6I1	BLCA	0.154472	0.200542	0.0460705	0.246612	0.401084
TCGA-DK-A3IQ	BLCA	0.327913	0.48645	0.266938	0.753388	1.0813
TCGA-UY-A9PD	BLCA	0.913279	0.621951	0.747967	1.36992	2.2832
TCGA-DK-A6B2	BLCA	0.539295	0.621951	0.666667	1.28862	1.82791
TCGA-GD-A3OP	BLCA	0.327913	0.621951	0.342818	0.96477	1.29268
TCGA-DK-A1A7	BLCA	0.9729	0.48645	0.747967	1.23442	2.20732
TCGA-YF-AA3M	BLCA	0.745257	0.757453	0.888889	1.64634	2.3916
TCGA-XF-AAMX	BLCA	0.998645	0.48645	0.859079	1.34553	2.34417
TCGA-DK-AA6S	BLCA	0.554201	0.348238	0.584011	0.932249	1.48645
TCGA-4Z-AA7S	BLCA	0.554201	0.621951	0.342818	0.96477	1.51897
TCGA-XF-A8HH	BLCA	0.363144	0.48645	0.50542	0.99187	1.35501
TCGA-FD-A3SR	BLCA	0.850949	0.757453	0.747967	1.50542	2.35637
TCGA-XF-AAMJ	BLCA	0.214092	0.200542	0.426829	0.627371	0.841463
TCGA-GD-A2C5	BLCA	0.892954	0.48645	0.859079	1.34553	2.23848
TCGA-FD-A43U	BLCA	0.098916	0.200542	0.0460705	0.246612	0.345528
TCGA-UY-A9PH	BLCA	0.808943	0.902439	0.817073	1.71951	2.52846
TCGA-BT-A3PK	BLCA	0.0853659	0.0663957	0.0460705	0.112466	0.197832
TCGA-GU-AATQ	BLCA	0.677507	0.348238	0.974255	1.32249	2
TCGA-GU-AATP	BLCA	0.850949	0.757453	0.747967	1.50542	2.35637
TCGA-E7-A7DU	BLCA	0.512195	0.757453	0.50542	1.26287	1.77507
TCGA-DK-A2I1	BLCA	0.941734	0.902439	0.747967	1.65041	2.59214
TCGA-E7-A8O7	BLCA	0.0677507	0.0663957	0.0460705	0.112466	0.180217
TCGA-XF-AAML	BLCA	0.677507	0.348238	0.747967	1.09621	1.77371
TCGA-GU-A764	BLCA	0.266938	0.0663957	0.188347	0.254743	0.52168
TCGA-ZF-A9R9	BLCA	0.602981	0.621951	0.859079	1.48103	2.08401
TCGA-ZF-A9R5	BLCA	0.0121951	0.0663957	0.0460705	0.112466	0.124661
TCGA-CF-A3MI	BLCA	0.630081	0.849593	0.584011	1.4336	2.06369
TCGA-DK-AA6R	BLCA	0.873984	0.757453	0.917344	1.6748	2.54878
TCGA-FD-A3B3	BLCA	0.098916	0.0663957	0.117886	0.184282	0.283198
TCGA-FD-A6TB	BLCA	0.0745257	0.0663957	0.188347	0.254743	0.329268
TCGA-E7-A3X6	BLCA	0.348238	0.348238	0.50542	0.853659	1.2019
TCGA-K4-A83P	BLCA	0.136856	0.200542	0.0460705	0.246612	0.383469
TCGA-XF-A9SJ	BLCA	0.630081	0.48645	0.947154	1.4336	2.06369
TCGA-ZF-AA5N	BLCA	0.0474255	0.200542	0.188347	0.388889	0.436314
TCGA-FD-A3SL	BLCA	0.379404	0.48645	0.342818	0.829268	1.20867
TCGA-BL-A0C8	BLCA	0.554201	0.757453	0.584011	1.34146	1.89566
TCGA-E5-A2PC	BLCA	0.677507	0.849593	0.747967	1.59756	2.27507
TCGA-CU-A0YO	BLCA	0.0853659	0.48645	0.0460705	0.53252	0.617886
TCGA-FD-A3SS	BLCA	0.406504	0.200542	0.666667	0.867209	1.27371
TCGA-BT-A2LA	BLCA	0.873984	0.849593	0.747967	1.59756	2.47154
TCGA-GV-A3JV	BLCA	0.630081	0.941734	0.426829	1.36856	1.99864
TCGA-ZF-A9RM	BLCA	0.602981	0.48645	0.747967	1.23442	1.8374
TCGA-XF-A9T6	BLCA	0.630081	0.621951	0.117886	0.739837	1.36992
TCGA-XF-A9SZ	BLCA	0.379404	0.0663957	0.584011	0.650407	1.02981
TCGA-LC-A66R	BLCA	0.554201	0.200542	0.50542	0.705962	1.26016
TCGA-4Z-AA87	BLCA	0.892954	0.849593	0.426829	1.27642	2.16938
TCGA-DK-A3X1	BLCA	0.808943	0.48645	0.947154	1.4336	2.24255
TCGA-ZF-A9RN	BLCA	0.9729	0.849593	0.99729	1.84688	2.81978
TCGA-DK-A2I2	BLCA	0.52981	0.757453	0.342818	1.10027	1.63008
TCGA-BT-A20T	BLCA	0.379404	0.348238	0.188347	0.536585	0.915989
TCGA-BL-A13I	BLCA	0.0474255	0.0663957	0.0460705	0.112466	0.159892
TCGA-GU-A766	BLCA	0.201897	0.0663957	0.342818	0.409214	0.611111
TCGA-CF-A3MF	BLCA	0.658537	0.97561	0.188347	1.16396	1.82249
TCGA-FD-A5BX	BLCA	0.186992	0.0663957	0.342818	0.409214	0.596206
TCGA-BT-A20R	BLCA	0.406504	0.348238	0.426829	0.775068	1.18157
TCGA-XF-AAMY	BLCA	0.827913	0.757453	0.747967	1.50542	2.33333
TCGA-BT-A42B	BLCA	0.406504	0.48645	0.342818	0.829268	1.23577
TCGA-G2-A3IB	BLCA	0.266938	0.200542	0.266938	0.46748	0.734417
TCGA-E5-A4U1	BLCA	0.926829	0.849593	0.859079	1.70867	2.6355
TCGA-4Z-AA81	BLCA	0.728997	0.621951	0.974255	1.59621	2.3252
TCGA-K4-A3WS	BLCA	0.266938	0.48645	0.188347	0.674797	0.941734
TCGA-XF-A9T5	BLCA	0.850949	0.941734	0.859079	1.80081	2.65176
TCGA-K4-A6MB	BLCA	0.926829	0.200542	0.947154	1.1477	2.07453
TCGA-CF-A47S	BLCA	0.098916	0.0663957	0.50542	0.571816	0.670732
TCGA-FJ-A871	BLCA	0.0284553	0.0663957	0.0460705	0.112466	0.140921
TCGA-CU-A72E	BLCA	0.201897	0.621951	0.0460705	0.668022	0.869919
TCGA-BT-A2LB	BLCA	0.696477	0.757453	0.50542	1.26287	1.95935
TCGA-ZF-AA58	BLCA	0.285908	0.621951	0.266938	0.888889	1.1748
TCGA-E7-A6ME	BLCA	0.460705	0.200542	0.817073	1.01762	1.47832
TCGA-BT-A3PH	BLCA	0.578591	0.757453	0.342818	1.10027	1.67886
TCGA-DK-A2I6	BLCA	0.913279	0.621951	0.917344	1.5393	2.45257
TCGA-DK-AA76	BLCA	0.578591	0.757453	0.50542	1.26287	1.84146
TCGA-DK-A1A3	BLCA	0.808943	0.48645	0.974255	1.4607	2.26965
TCGA-4Z-AA7O	BLCA	0.266938	0.348238	0.117886	0.466125	0.733062
TCGA-DK-A2I4	BLCA	0.230352	0.200542	0.342818	0.54336	0.773713
TCGA-GD-A3OS	BLCA	0.658537	0.348238	0.947154	1.29539	1.95393
TCGA-BT-A20X	BLCA	0.247967	0.0663957	0.666667	0.733062	0.98103
TCGA-PQ-A6FN	BLCA	0.363144	0.200542	0.426829	0.627371	0.990515
TCGA-ZF-A9R3	BLCA	0.406504	0.757453	0.342818	1.10027	1.50678
TCGA-E7-A7XN	BLCA	0.0121951	0.0663957	0.0460705	0.112466	0.124661
TCGA-ZF-AA4R	BLCA	0.512195	0.0663957	0.747967	0.814363	1.32656
TCGA-FD-A3B7	BLCA	0.136856	0.348238	0.117886	0.466125	0.602981
TCGA-HQ-A2OE	BLCA	0.998645	0.97561	0.888889	1.8645	2.86314
TCGA-YC-A8S6	BLCA	0.0121951	0.0663957	0.0460705	0.112466	0.124661
TCGA-E7-A5KE	BLCA	0.949864	0.849593	0.426829	1.27642	2.22629
TCGA-UY-A78N	BLCA	0.764228	0.97561	0.342818	1.31843	2.08266
TCGA-BL-A5ZZ	BLCA	0.247967	0.348238	0.266938	0.615176	0.863144
TCGA-BT-A20O	BLCA	0.0284553	0.0663957	0.0460705	0.112466	0.140921
TCGA-CF-A47Y	BLCA	0.0121951	0.0663957	0.0460705	0.112466	0.124661
TCGA-DK-A6B1	BLCA	0.677507	0.757453	0.666667	1.42412	2.10163
TCGA-ZF-AA56	BLCA	0.285908	0.0663957	0.426829	0.493225	0.779133
TCGA-ZF-A9R1	BLCA	0.432249	0.621951	0.50542	1.12737	1.55962
TCGA-XF-A8HI	BLCA	0.154472	0.200542	0.117886	0.318428	0.4729
TCGA-ZF-AA54	BLCA	0.792683	0.621951	0.974255	1.59621	2.38889
TCGA-DK-A1AB	BLCA	0.406504	0.621951	0.266938	0.888889	1.29539
TCGA-K4-AAQO	BLCA	0.52981	0.757453	0.50542	1.26287	1.79268
TCGA-CF-A27C	BLCA	0.230352	0.348238	0.117886	0.466125	0.696477
TCGA-FD-A6TE	BLCA	0.764228	0.902439	0.747967	1.65041	2.41463
TCGA-XF-AAN3	BLCA	0.658537	0.757453	0.584011	1.34146	2
TCGA-XF-A9T3	BLCA	0.578591	0.200542	0.947154	1.1477	1.72629
TCGA-ZF-A9R0	BLCA	0.578591	0.849593	0.584011	1.4336	2.0122
TCGA-ZF-A9RE	BLCA	0.406504	0.48645	0.426829	0.913279	1.31978
TCGA-ZF-AA53	BLCA	0.348238	0.48645	0.188347	0.674797	1.02304
TCGA-XF-A9SG	BLCA	0.941734	0.97561	0.666667	1.64228	2.58401
TCGA-XF-AAMT	BLCA	0.512195	0.348238	0.917344	1.26558	1.77778
TCGA-XF-AAN0	BLCA	0.658537	0.902439	0.342818	1.24526	1.90379
TCGA-DK-AA74	BLCA	0.117886	0.348238	0.0460705	0.394309	0.512195
TCGA-DK-A3X2	BLCA	0.960705	0.941734	0.817073	1.75881	2.71951
TCGA-FD-A6TK	BLCA	0.117886	0.0663957	0.188347	0.254743	0.372629
TCGA-DK-A3IK	BLCA	0.602981	0.200542	0.817073	1.01762	1.6206
TCGA-DK-A6AW	BLCA	0.0609756	0.0663957	0.0460705	0.112466	0.173442
TCGA-XF-AAMG	BLCA	0.990515	0.849593	0.888889	1.73848	2.729
TCGA-DK-A6B6	BLCA	0.48374	0.621951	0.426829	1.04878	1.53252
TCGA-XF-A9T4	BLCA	0.117886	0.348238	0.0460705	0.394309	0.512195
TCGA-FJ-A3Z7	BLCA	0.630081	0.200542	0.426829	0.627371	1.25745
TCGA-XF-AAMF	BLCA	0.554201	0.48645	0.666667	1.15312	1.70732
TCGA-ZF-A9R2	BLCA	0.696477	0.97561	0.266938	1.24255	1.93902
TCGA-G2-AA3C	BLCA	0.0853659	0.0663957	0.188347	0.254743	0.340108
TCGA-BT-A20W	BLCA	0.578591	0.200542	0.584011	0.784553	1.36314
TCGA-XF-A9SV	BLCA	0.630081	0.97561	0.188347	1.16396	1.79404
TCGA-CF-A47X	BLCA	0.630081	0.902439	0.584011	1.48645	2.11653
TCGA-FD-A6TH	BLCA	0.714092	0.849593	0.947154	1.79675	2.51084
TCGA-ZF-A9RD	BLCA	0.630081	0.757453	0.747967	1.50542	2.1355
TCGA-DK-A3IL	BLCA	0.728997	0.902439	0.666667	1.56911	2.2981
TCGA-XF-AAMH	BLCA	0.247967	0.348238	0.342818	0.691057	0.939024
TCGA-H4-A2HQ	BLCA	0.955285	0.621951	0.98916	1.61111	2.5664
TCGA-4Z-AA83	BLCA	0.0609756	0.348238	0.117886	0.466125	0.5271
TCGA-GC-A3YS	BLCA	0.602981	0.757453	0.266938	1.02439	1.62737
TCGA-XF-A8HB	BLCA	0.230352	0.200542	0.50542	0.705962	0.936314
TCGA-ZF-AA4U	BLCA	0.696477	0.757453	0.584011	1.34146	2.03794
TCGA-2F-A9KW	BLCA	0.630081	0.48645	0.342818	0.829268	1.45935
TCGA-DK-A1AC	BLCA	0.850949	0.621951	0.666667	1.28862	2.13957
TCGA-GV-A3JX	BLCA	0.432249	0.48645	0.859079	1.34553	1.77778
TCGA-UY-A78O	BLCA	0.406504	0.48645	0.266938	0.753388	1.15989
TCGA-K4-A6FZ	BLCA	0.444444	0.621951	0.50542	1.12737	1.57182
TCGA-FD-A3B4	BLCA	0.379404	0.0663957	0.747967	0.814363	1.19377
TCGA-GV-A3QG	BLCA	0.154472	0.0663957	0.188347	0.254743	0.409214
TCGA-G2-A3IE	BLCA	0.512195	0.348238	0.426829	0.775068	1.28726
TCGA-XF-A9SX	BLCA	0.310298	0.200542	0.426829	0.627371	0.937669
TCGA-XF-A9T8	BLCA	0.186992	0.348238	0.188347	0.536585	0.723577
TCGA-DK-A3WW	BLCA	0.0365854	0.0663957	0.0460705	0.112466	0.149051
TCGA-CF-A9FM	BLCA	0.0284553	0.0663957	0.117886	0.184282	0.212737
TCGA-ZF-AA4V	BLCA	0.926829	0.621951	0.947154	1.56911	2.49593
TCGA-KQ-A41R	BLCA	0.745257	0.348238	0.947154	1.29539	2.04065
TCGA-FD-A6TG	BLCA	0.48374	0.200542	0.342818	0.54336	1.0271
TCGA-XF-AAN2	BLCA	0.48374	0.348238	0.50542	0.853659	1.3374
TCGA-ZF-AA51	BLCA	0.892954	0.757453	0.917344	1.6748	2.56775
TCGA-GV-A3QK	BLCA	0.539295	0.48645	0.584011	1.07046	1.60976
TCGA-FT-A3EE	BLCA	0.792683	0.941734	0.817073	1.75881	2.55149
TCGA-E7-A6MD	BLCA	0.658537	0.757453	0.817073	1.57453	2.23306
TCGA-FD-A62O	BLCA	0.850949	0.941734	0.666667	1.6084	2.45935
TCGA-4Z-AA7Y	BLCA	0.117886	0.200542	0.188347	0.388889	0.506775
TCGA-UY-A8OD	BLCA	0.941734	0.849593	0.747967	1.59756	2.5393
TCGA-E7-A7DV	BLCA	0.310298	0.200542	0.188347	0.388889	0.699187
TCGA-ZF-A9R7	BLCA	0.52981	0.48645	0.584011	1.07046	1.60027
TCGA-5N-A9KM	BLCA	0.512195	0.48645	0.666667	1.15312	1.66531
TCGA-G2-A2ES	BLCA	0.327913	0.348238	0.342818	0.691057	1.01897
TCGA-FD-A5BZ	BLCA	0.578591	0.621951	0.584011	1.20596	1.78455
TCGA-DK-A3IU	BLCA	0.136856	0.200542	0.188347	0.388889	0.525745
TCGA-BT-A20J	BLCA	0.728997	0.48645	0.888889	1.37534	2.10434
TCGA-BT-A3PJ	BLCA	0.913279	0.348238	0.947154	1.29539	2.20867
TCGA-A2-A259	BRCA	0.20178	0.237883	0.416914	0.654797	0.856578
TCGA-D8-A1XV	BRCA	0.0173096	0.0771513	0.0489614	0.126113	0.143422
TCGA-AC-A3QP	BRCA	0.0791296	0.0771513	0.193373	0.270524	0.349654
TCGA-BH-A5IZ	BRCA	0.709199	0.388724	0.934718	1.32344	2.03264
TCGA-OL-A66K	BRCA	0.671118	0.714639	0.623145	1.33778	2.0089
TCGA-GM-A2DF	BRCA	0.409001	0.619189	0.297725	0.916914	1.32591
TCGA-A2-A1G4	BRCA	0.341741	0.237883	0.416914	0.654797	0.996538
TCGA-E2-A15J	BRCA	0.181503	0.0771513	0.297725	0.374876	0.55638
TCGA-A8-A07I	BRCA	0.587537	0.512364	0.193373	0.705737	1.29327
TCGA-E9-A228	BRCA	0.448566	0.237883	0.297725	0.535608	0.984174
TCGA-A8-A09I	BRCA	0.906528	0.619189	0.775964	1.39515	2.30168
TCGA-BH-A0BO	BRCA	0.0173096	0.0771513	0.0489614	0.126113	0.143422
TCGA-A8-A07P	BRCA	0.549951	0.512364	0.416914	0.929278	1.47923
TCGA-EW-A1PE	BRCA	0.225519	0.388724	0.297725	0.686449	0.911968
TCGA-LL-A5YP	BRCA	0.906528	0.964886	0.775964	1.74085	2.64738
TCGA-AR-A2LL	BRCA	0.728487	0.512364	0.934718	1.44708	2.17557
TCGA-B6-A0WT	BRCA	0.288823	0.237883	0.110287	0.34817	0.636993
TCGA-AO-A0JA	BRCA	0.448566	0.512364	0.704253	1.21662	1.66518
TCGA-BH-A28Q	BRCA	0.288823	0.388724	0.297725	0.686449	0.975272
TCGA-C8-A8HQ	BRCA	0.305638	0.388724	0.193373	0.582097	0.887735
TCGA-B6-A2IU	BRCA	0.373887	0.237883	0.623145	0.861029	1.23492
TCGA-E2-A14T	BRCA	0.746785	0.714639	0.775964	1.4906	2.23739
TCGA-A2-A0EW	BRCA	0.181503	0.0771513	0.193373	0.270524	0.452028
TCGA-BH-A0H9	BRCA	0.467359	0.619189	0.416914	1.0361	1.50346
TCGA-BH-A208	BRCA	0.448566	0.512364	0.525717	1.03808	1.48665
TCGA-BH-A1EU	BRCA	0.0509397	0.0771513	0.0489614	0.126113	0.177052
TCGA-A2-A0SY	BRCA	0.16271	0.0771513	0.193373	0.270524	0.433234
TCGA-OL-A66P	BRCA	0.114243	0.0771513	0.110287	0.187438	0.301682
TCGA-E2-A1LK	BRCA	0.691395	0.714639	0.775964	1.4906	2.182
TCGA-GM-A3NW	BRCA	0.409001	0.237883	0.416914	0.654797	1.0638
TCGA-AR-A2LJ	BRCA	0.225519	0.0771513	0.193373	0.270524	0.496044
TCGA-A8-A082	BRCA	0.341741	0.0771513	0.416914	0.494065	0.835806
TCGA-BH-A203	BRCA	0.671118	0.714639	0.623145	1.33778	2.0089
TCGA-BH-A0HQ	BRCA	0.648863	0.801187	0.623145	1.42433	2.07319
TCGA-OL-A97C	BRCA	0.305638	0.714639	0.0138477	0.728487	1.03412
TCGA-D8-A1X9	BRCA	0.530663	0.237883	0.416914	0.654797	1.18546
TCGA-C8-A27A	BRCA	0.89367	0.714639	0.830861	1.5455	2.43917
TCGA-E2-A1IO	BRCA	0.569733	0.388724	0.525717	0.914441	1.48417
TCGA-EW-A3U0	BRCA	0.786845	0.801187	0.110287	0.911474	1.69832
TCGA-D8-A1X5	BRCA	0.933729	0.619189	0.970326	1.58952	2.52324
TCGA-D8-A1Y3	BRCA	0.906528	0.801187	0.934718	1.73591	2.64243
TCGA-BH-A0HU	BRCA	0.587537	0.388724	0.830861	1.21958	1.80712
TCGA-AR-A24P	BRCA	0.225519	0.237883	0.416914	0.654797	0.880317
TCGA-D8-A1Y1	BRCA	0.728487	0.872404	0.775964	1.64837	2.37685
TCGA-E9-A22A	BRCA	0.549951	0.237883	0.623145	0.861029	1.41098
TCGA-BH-A6R8	BRCA	0.479723	0.926311	0.297725	1.22404	1.70376
TCGA-BH-A0BQ	BRCA	0.0959446	0.0771513	0.416914	0.494065	0.59001
TCGA-OL-A5DA	BRCA	0.359545	0.512364	0.297725	0.810089	1.16963
TCGA-A8-A06R	BRCA	0.978239	0.926311	0.704253	1.63056	2.6088
TCGA-AC-A23C	BRCA	0.388724	0.0771513	0.525717	0.602868	0.991592
TCGA-E9-A295	BRCA	0.916914	0.926311	0.775964	1.70227	2.61919
TCGA-E9-A229	BRCA	0.269535	0.388724	0.193373	0.582097	0.851632
TCGA-D8-A1JI	BRCA	0.530663	0.512364	0.416914	0.929278	1.45994
TCGA-B6-A0IG	BRCA	0.514342	0.619189	0.525717	1.14491	1.65925
TCGA-A2-A3XU	BRCA	0.497033	0.388724	0.934718	1.32344	1.82047
TCGA-EW-A1PD	BRCA	0.569733	0.388724	0.623145	1.01187	1.5816
TCGA-AR-A2LE	BRCA	0.0959446	0.0771513	0.297725	0.374876	0.470821
TCGA-BH-A0B8	BRCA	0.497033	0.619189	0.623145	1.24233	1.73937
TCGA-PL-A8LZ	BRCA	0.479723	0.512364	0.297725	0.810089	1.28981
TCGA-A2-A4S1	BRCA	0.427794	0.801187	0.110287	0.911474	1.33927
TCGA-AN-A03X	BRCA	0.448566	0.619189	0.193373	0.812562	1.26113
TCGA-E9-A5FK	BRCA	0.0959446	0.237883	0.0489614	0.286845	0.382789
TCGA-AN-A041	BRCA	0.671118	0.714639	0.775964	1.4906	2.16172
TCGA-AO-A12D	BRCA	0.467359	0.388724	0.193373	0.582097	1.04946
TCGA-A2-A0D1	BRCA	0.549951	0.512364	0.775964	1.28833	1.83828
TCGA-LL-A9Q3	BRCA	0.497033	0.619189	0.525717	1.14491	1.64194
TCGA-EW-A1J2	BRCA	0.248764	0.0771513	0.525717	0.602868	0.851632
TCGA-UL-AAZ6	BRCA	0.965875	0.801187	0.830861	1.63205	2.59792
TCGA-LL-A73Z	BRCA	0.114243	0.237883	0.110287	0.34817	0.462413
TCGA-BH-A0HW	BRCA	0.605341	0.801187	0.297725	1.09891	1.70425
TCGA-W8-A86G	BRCA	0.388724	0.714639	0.297725	1.01236	1.40109
TCGA-BH-A5J0	BRCA	0.605341	0.872404	0.525717	1.39812	2.00346
TCGA-LQ-A4E4	BRCA	0.305638	0.388724	0.297725	0.686449	0.992087
TCGA-GM-A5PV	BRCA	0.0509397	0.0771513	0.110287	0.187438	0.238378
TCGA-UU-A93S	BRCA	0.906528	0.801187	0.775964	1.57715	2.48368
TCGA-D8-A27E	BRCA	0.00395648	0.0771513	0.0138477	0.090999	0.0949555
TCGA-EW-A1IY	BRCA	0.388724	0.801187	0.297725	1.09891	1.48764
TCGA-LL-A5YN	BRCA	0.409001	0.512364	0.416914	0.929278	1.33828
TCGA-BH-A1FH	BRCA	0.0509397	0.388724	0.0138477	0.402572	0.453511
TCGA-D8-A1J9	BRCA	0.569733	0.512364	0.623145	1.13551	1.70524
TCGA-C8-A1HE	BRCA	0.0959446	0.237883	0.110287	0.34817	0.444115
TCGA-JL-A3YX	BRCA	0.648863	0.512364	0.775964	1.28833	1.93719
TCGA-A7-A3J1	BRCA	0.305638	0.0771513	0.623145	0.700297	1.00593
TCGA-BH-A0AZ	BRCA	0.409001	0.237883	0.704253	0.942136	1.35114
TCGA-D8-A1XF	BRCA	0.95549	0.926311	0.955984	1.88229	2.83778
TCGA-C8-A12Z	BRCA	0.626113	0.619189	0.525717	1.14491	1.77102
TCGA-E9-A1N9	BRCA	0.851137	0.801187	0.525717	1.3269	2.17804
TCGA-A7-A0DC	BRCA	0.709199	0.512364	0.934718	1.44708	2.15628
TCGA-AN-A0XP	BRCA	0.341741	0.714639	0.297725	1.01236	1.3541
TCGA-B6-A3ZX	BRCA	0.0509397	0.0771513	0.0489614	0.126113	0.177052
TCGA-BH-A2L8	BRCA	0.0509397	0.237883	0.110287	0.34817	0.39911
TCGA-AN-A046	BRCA	0.0331355	0.237883	0.0489614	0.286845	0.31998
TCGA-D8-A1JP	BRCA	0.766073	0.237883	0.623145	0.861029	1.6271
TCGA-E9-A1N8	BRCA	0.806133	0.801187	0.830861	1.63205	2.43818
TCGA-GM-A2DL	BRCA	0.373887	0.237883	0.525717	0.7636	1.13749
TCGA-OL-A66L	BRCA	0.0959446	0.0771513	0.297725	0.374876	0.470821
TCGA-E2-A3DX	BRCA	0.0331355	0.0771513	0.110287	0.187438	0.220574
TCGA-C8-A26W	BRCA	0.497033	0.619189	0.297725	0.916914	1.41395
TCGA-A1-A0SJ	BRCA	0.94362	0.964886	0.867953	1.83284	2.77646
TCGA-A7-A56D	BRCA	0.648863	0.801187	0.623145	1.42433	2.07319
TCGA-B6-A0IP	BRCA	0.0791296	0.0771513	0.110287	0.187438	0.266568
TCGA-BH-A1FL	BRCA	0.114243	0.0771513	0.297725	0.374876	0.48912
TCGA-AR-A255	BRCA	0.878338	0.619189	0.970326	1.58952	2.46785
TCGA-E9-A243	BRCA	0.181503	0.0771513	0.193373	0.270524	0.452028
TCGA-A2-A0D0	BRCA	0.988131	0.985163	0.867953	1.85312	2.84125
TCGA-D8-A13Z	BRCA	0.709199	0.801187	0.704253	1.50544	2.21464
TCGA-BH-AB28	BRCA	0.181503	0.237883	0.297725	0.535608	0.717112
TCGA-A7-A4SF	BRCA	0.806133	0.801187	0.934718	1.73591	2.54204
TCGA-B6-A0WZ	BRCA	0.288823	0.619189	0.416914	1.0361	1.32493
TCGA-D8-A3Z6	BRCA	0.388724	0.619189	0.297725	0.916914	1.30564
TCGA-EW-A2FW	BRCA	0.323442	0.237883	0.416914	0.654797	0.978239
TCGA-BH-A0HB	BRCA	0.671118	0.512364	0.623145	1.13551	1.80663
TCGA-E9-A54Y	BRCA	0.786845	0.619189	0.955984	1.57517	2.36202
TCGA-E9-A1NG	BRCA	0.114243	0.0771513	0.193373	0.270524	0.384768
TCGA-AR-A1AW	BRCA	0.14639	0.0771513	0.193373	0.270524	0.416914
TCGA-AN-A049	BRCA	0.549951	0.237883	0.867953	1.10584	1.65579
TCGA-S3-AA0Z	BRCA	0.514342	0.926311	0.830861	1.75717	2.27151
TCGA-E2-A10B	BRCA	0.341741	0.872404	0.297725	1.17013	1.51187
TCGA-BH-A0W5	BRCA	0.114243	0.237883	0.297725	0.535608	0.649852
TCGA-E9-A249	BRCA	0.514342	0.714639	0.525717	1.24036	1.7547
TCGA-A2-A0ET	BRCA	0.728487	0.926311	0.623145	1.54946	2.27794
TCGA-A2-A0T1	BRCA	0.225519	0.237883	0.193373	0.431256	0.656775
TCGA-B6-A40C	BRCA	0.323442	0.0771513	0.704253	0.781405	1.10485
TCGA-AC-A3W7	BRCA	0.20178	0.512364	0.193373	0.705737	0.907517
TCGA-AN-A0FJ	BRCA	0.728487	0.619189	0.704253	1.32344	2.05193
TCGA-BH-A0DH	BRCA	0.359545	0.237883	0.525717	0.7636	1.12315
TCGA-BH-A1F6	BRCA	0.823937	0.872404	0.704253	1.57666	2.40059
TCGA-C8-A12L	BRCA	0.933729	0.619189	0.704253	1.32344	2.25717
TCGA-D8-A1X7	BRCA	0.14639	0.237883	0.297725	0.535608	0.681998
TCGA-GM-A2DH	BRCA	0.323442	0.237883	0.525717	0.7636	1.08704
TCGA-A2-A0SW	BRCA	0.626113	0.619189	0.867953	1.48714	2.11325
TCGA-E9-A1NA	BRCA	0.836795	0.619189	0.775964	1.39515	2.23195
TCGA-B6-A0IO	BRCA	0.467359	0.872404	0.297725	1.17013	1.63749
TCGA-A2-A0T6	BRCA	0.16271	0.237883	0.297725	0.535608	0.698318
TCGA-LL-A7T0	BRCA	0.98368	0.714639	0.955984	1.67062	2.6543
TCGA-S3-AA10	BRCA	0.94362	0.714639	0.867953	1.58259	2.52621
TCGA-C8-A273	BRCA	0.388724	0.512364	0.193373	0.705737	1.09446
TCGA-A2-A4S3	BRCA	0.648863	0.512364	0.775964	1.28833	1.93719
TCGA-D8-A1JB	BRCA	0.0959446	0.237883	0.0138477	0.251731	0.347676
TCGA-AC-A2FE	BRCA	0.225519	0.388724	0.110287	0.499011	0.72453
TCGA-A7-A26J	BRCA	0.605341	0.619189	0.623145	1.24233	1.84768
TCGA-A7-A13E	BRCA	0.906528	0.801187	0.991592	1.79278	2.69931
TCGA-BH-A0BM	BRCA	0.114243	0.0771513	0.297725	0.374876	0.48912
TCGA-E2-A1IU	BRCA	0.0959446	0.0771513	0.193373	0.270524	0.366469
TCGA-BH-A0HO	BRCA	0.0331355	0.0771513	0.110287	0.187438	0.220574
TCGA-B6-A0RL	BRCA	0.691395	0.512364	0.905045	1.41741	2.1088
TCGA-BH-A1FC	BRCA	0.806133	0.619189	0.934718	1.55391	2.36004
TCGA-LL-A740	BRCA	0.323442	0.388724	0.416914	0.805638	1.12908
TCGA-A2-A0CK	BRCA	0.181503	0.237883	0.193373	0.431256	0.61276
TCGA-E2-A1L6	BRCA	0.0791296	0.388724	0.110287	0.499011	0.57814
TCGA-AC-A3TN	BRCA	0.114243	0.0771513	0.297725	0.374876	0.48912
TCGA-EW-A1PF	BRCA	0.448566	0.388724	0.297725	0.686449	1.13501
TCGA-AR-A1AQ	BRCA	0.766073	0.964886	0.416914	1.3818	2.14787
TCGA-BH-A0BZ	BRCA	0.225519	0.388724	0.110287	0.499011	0.72453
TCGA-BH-A1EO	BRCA	0.878338	0.926311	0.775964	1.70227	2.58061
TCGA-A7-A26I	BRCA	0.95549	0.872404	0.905045	1.77745	2.73294
TCGA-AC-A3BB	BRCA	0.114243	0.512364	0.0489614	0.561325	0.675569
TCGA-3C-AALJ	BRCA	0.851137	0.714639	0.775964	1.4906	2.34174
TCGA-BH-A0HX	BRCA	0.864985	0.801187	0.905045	1.70623	2.57122
TCGA-E9-A1ND	BRCA	0.569733	0.872404	0.704253	1.57666	2.14639
TCGA-D8-A1JA	BRCA	0.373887	0.619189	0.0489614	0.66815	1.04204
TCGA-AN-A0XT	BRCA	0.549951	0.714639	0.416914	1.13155	1.6815
TCGA-BH-A1EY	BRCA	0.605341	0.388724	0.623145	1.01187	1.61721
TCGA-A2-A0D3	BRCA	0.181503	0.237883	0.297725	0.535608	0.717112
TCGA-C8-A138	BRCA	0.569733	0.714639	0.623145	1.33778	1.90752
TCGA-AO-A03N	BRCA	0.691395	0.872404	0.830861	1.70326	2.39466
TCGA-XX-A899	BRCA	0.305638	0.237883	0.193373	0.431256	0.736894
TCGA-EW-A1P3	BRCA	0.269535	0.388724	0.416914	0.805638	1.07517
TCGA-A2-A0CW	BRCA	0.786845	0.801187	0.775964	1.57715	2.364
TCGA-BH-A0DO	BRCA	0.288823	0.512364	0.193373	0.705737	0.99456
TCGA-C8-A12Q	BRCA	0.746785	0.714639	0.193373	0.908012	1.6548
TCGA-A2-A0YT	BRCA	0.933729	0.872404	0.905045	1.77745	2.71118
TCGA-BH-A0E9	BRCA	0.248764	0.237883	0.525717	0.7636	1.01236
TCGA-A2-A04V	BRCA	0.269535	0.0771513	0.416914	0.494065	0.7636
TCGA-B6-A0RV	BRCA	0.341741	0.237883	0.623145	0.861029	1.20277
TCGA-BH-A0DI	BRCA	0.448566	0.237883	0.525717	0.7636	1.21217
TCGA-AN-A0XR	BRCA	0.16271	0.237883	0.297725	0.535608	0.698318
TCGA-AN-A0FY	BRCA	0.988131	0.801187	0.775964	1.57715	2.56528
TCGA-C8-A12U	BRCA	0.916914	0.872404	0.704253	1.57666	2.49357
TCGA-A2-A0YM	BRCA	0.851137	0.714639	0.934718	1.64936	2.50049
TCGA-A8-A08Z	BRCA	0.20178	0.0771513	0.416914	0.494065	0.695846
TCGA-A8-A097	BRCA	0.95549	0.801187	0.867953	1.66914	2.62463
TCGA-AR-A5QP	BRCA	0.288823	0.388724	0.297725	0.686449	0.975272
TCGA-AO-A12F	BRCA	0.94362	0.714639	0.970326	1.68497	2.62859
TCGA-B6-A0IK	BRCA	0.514342	0.714639	0.416914	1.13155	1.6459
TCGA-A8-A08T	BRCA	0.288823	0.388724	0.623145	1.01187	1.30069
TCGA-A2-A04P	BRCA	0.933729	0.964886	0.525717	1.4906	2.42433
TCGA-A7-A13H	BRCA	0.181503	0.0771513	0.297725	0.374876	0.55638
TCGA-A8-A075	BRCA	0.965875	0.714639	0.981701	1.69634	2.66222
TCGA-D8-A1XJ	BRCA	0.587537	0.619189	0.297725	0.916914	1.50445
TCGA-GM-A3NY	BRCA	0.14639	0.0771513	0.193373	0.270524	0.416914
TCGA-OL-A5D7	BRCA	0.786845	0.512364	0.525717	1.03808	1.82493
TCGA-A2-A0YJ	BRCA	0.916914	0.872404	0.934718	1.80712	2.72404
TCGA-AO-A03P	BRCA	0.806133	0.619189	0.830861	1.45005	2.25618
TCGA-B6-A0RH	BRCA	0.448566	0.714639	0.110287	0.824926	1.27349
TCGA-BH-A8G0	BRCA	0.0173096	0.0771513	0.0138477	0.090999	0.108309
TCGA-EW-A2FR	BRCA	0.373887	0.237883	0.193373	0.431256	0.805143
TCGA-BH-A1FD	BRCA	0.530663	0.619189	0.623145	1.24233	1.773
TCGA-C8-A12O	BRCA	0.766073	0.619189	0.905045	1.52423	2.29031
TCGA-Z7-A8R5	BRCA	0.0173096	0.237883	0.0489614	0.286845	0.304154
TCGA-AC-A3W5	BRCA	0.746785	0.512364	0.704253	1.21662	1.9634
TCGA-BH-A0DG	BRCA	0.359545	0.714639	0.0489614	0.7636	1.12315
TCGA-A8-A08G	BRCA	0.89367	0.714639	0.867953	1.58259	2.47626
TCGA-E9-A3X8	BRCA	0.0959446	0.237883	0.193373	0.431256	0.527201
TCGA-A7-A13F	BRCA	0.878338	0.926311	0.830861	1.75717	2.63551
TCGA-AR-A24L	BRCA	0.448566	0.0771513	0.775964	0.853116	1.30168
TCGA-AC-A62Y	BRCA	0.626113	0.964886	0.416914	1.3818	2.00791
TCGA-BH-A1FU	BRCA	0.131058	0.0771513	0.110287	0.187438	0.318497
TCGA-AC-A2QJ	BRCA	0.479723	0.985163	0.110287	1.09545	1.57517
TCGA-B6-A0X5	BRCA	0.131058	0.0771513	0.110287	0.187438	0.318497
TCGA-B6-A1KI	BRCA	0.0791296	0.512364	0.0489614	0.561325	0.640455
TCGA-EW-A3E8	BRCA	0.131058	0.237883	0.193373	0.431256	0.562315
TCGA-AR-A24Q	BRCA	0.95549	0.964886	0.416914	1.3818	2.33729
TCGA-A2-A1FW	BRCA	0.916914	0.619189	0.905045	1.52423	2.44115
TCGA-A8-A06U	BRCA	0.95549	0.926311	0.830861	1.75717	2.71266
TCGA-AN-A0FW	BRCA	0.916914	0.872404	0.623145	1.49555	2.41246
TCGA-A1-A0SB	BRCA	0.00395648	0.0771513	0.0138477	0.090999	0.0949555
TCGA-C8-A131	BRCA	0.269535	0.0771513	0.525717	0.602868	0.872404
TCGA-B6-A0RI	BRCA	0.0959446	0.237883	0.193373	0.431256	0.527201
TCGA-A1-A0SO	BRCA	0.997527	0.872404	0.623145	1.49555	2.49308
TCGA-A8-A06P	BRCA	0.16271	0.0771513	0.416914	0.494065	0.656775
TCGA-AC-A8OR	BRCA	0.0642928	0.237883	0.0138477	0.251731	0.316024
TCGA-AR-A0TX	BRCA	0.448566	0.388724	0.525717	0.914441	1.36301
TCGA-A7-A5ZX	BRCA	0.0791296	0.0771513	0.193373	0.270524	0.349654
TCGA-GM-A2DD	BRCA	0.181503	0.512364	0.193373	0.705737	0.88724
TCGA-E2-A1IN	BRCA	0.691395	0.926311	0.704253	1.63056	2.32196
TCGA-C8-A12W	BRCA	0.648863	0.872404	0.775964	1.64837	2.29723
TCGA-B6-A402	BRCA	0.89367	0.714639	0.955984	1.67062	2.56429
TCGA-C8-A135	BRCA	0.497033	0.388724	0.704253	1.09298	1.59001
TCGA-A7-A4SD	BRCA	0.851137	0.926311	0.704253	1.63056	2.4817
TCGA-B6-A400	BRCA	0.549951	0.619189	0.416914	1.0361	1.58605
TCGA-D8-A1XW	BRCA	0.671118	0.801187	0.905045	1.70623	2.37735
TCGA-A2-A1FV	BRCA	0.569733	0.714639	0.704253	1.41889	1.98863
TCGA-A2-A3XT	BRCA	0.806133	0.801187	0.623145	1.42433	2.23046
TCGA-B6-A40B	BRCA	0.225519	0.388724	0.193373	0.582097	0.807616
TCGA-E2-A2P5	BRCA	0.916914	0.872404	0.955984	1.82839	2.7453
TCGA-BH-A18G	BRCA	0.131058	0.237883	0.110287	0.34817	0.479228
TCGA-E9-A1N3	BRCA	0.0509397	0.237883	0.0489614	0.286845	0.337784
TCGA-BH-A0B1	BRCA	0.878338	0.512364	0.934718	1.44708	2.32542
TCGA-BH-A201	BRCA	0.305638	0.0771513	0.297725	0.374876	0.680514
TCGA-OL-A5D6	BRCA	0.248764	0.237883	0.297725	0.535608	0.784372
TCGA-D8-A1JF	BRCA	0.906528	0.926311	0.525717	1.45203	2.35856
TCGA-A7-A0DB	BRCA	0.409001	0.801187	0.416914	1.2181	1.6271
TCGA-C8-A278	BRCA	0.341741	0.512364	0.110287	0.622651	0.964392
TCGA-AQ-A54O	BRCA	0.823937	0.964886	0.623145	1.58803	2.41197
TCGA-C8-A1HK	BRCA	0.766073	0.619189	0.867953	1.48714	2.25321
TCGA-A2-A0T2	BRCA	0.991592	0.998516	0.981701	1.98022	2.97181
TCGA-D8-A27F	BRCA	0.605341	0.512364	0.297725	0.810089	1.41543
TCGA-A2-A0CL	BRCA	0.0791296	0.237883	0.0138477	0.251731	0.330861
TCGA-E9-A3QA	BRCA	0.16271	0.0771513	0.0489614	0.126113	0.288823
TCGA-AO-A0JD	BRCA	0.549951	0.619189	0.297725	0.916914	1.46686
TCGA-AR-A0TW	BRCA	0.878338	0.512364	0.704253	1.21662	2.09496
TCGA-AN-A0FD	BRCA	0.479723	0.0771513	0.775964	0.853116	1.33284
TCGA-A8-A07J	BRCA	0.20178	0.237883	0.416914	0.654797	0.856578
TCGA-AC-A2B8	BRCA	0.16271	0.0771513	0.297725	0.374876	0.537587
TCGA-AR-A0TP	BRCA	0.806133	0.388724	0.830861	1.21958	2.02572
TCGA-A8-A0A9	BRCA	0.671118	0.985163	0.416914	1.40208	2.07319
TCGA-AO-A125	BRCA	0.14639	0.237883	0.193373	0.431256	0.577646
TCGA-E9-A3HO	BRCA	0.626113	0.237883	0.970326	1.20821	1.83432
TCGA-E2-A14N	BRCA	0.269535	0.237883	0.110287	0.34817	0.617705
TCGA-AO-A1KT	BRCA	0.671118	0.0771513	0.955984	1.03314	1.70425
TCGA-BH-A18L	BRCA	0.878338	0.619189	0.999505	1.61869	2.49703
TCGA-C8-A3M7	BRCA	0.181503	0.619189	0.0489614	0.66815	0.849654
TCGA-BH-A1FE	BRCA	0.248764	0.237883	0.416914	0.654797	0.903561
TCGA-E2-A156	BRCA	0.0331355	0.0771513	0.110287	0.187438	0.220574
TCGA-S3-AA17	BRCA	0.626113	0.237883	0.867953	1.10584	1.73195
TCGA-A2-A1G0	BRCA	0.530663	0.801187	0.416914	1.2181	1.74876
TCGA-AN-A0AK	BRCA	0.514342	0.237883	0.704253	0.942136	1.45648
TCGA-D8-A1XG	BRCA	0.14639	0.237883	0.110287	0.34817	0.49456
TCGA-A8-A06Z	BRCA	0.988131	0.801187	0.970326	1.77151	2.75964
TCGA-A2-A0T3	BRCA	0.972799	0.512364	0.996538	1.5089	2.4817
TCGA-BH-A1F2	BRCA	0.851137	0.714639	0.867953	1.58259	2.43373
TCGA-B6-A0I6	BRCA	0.709199	0.985163	0.704253	1.68942	2.39862
TCGA-E2-A1IE	BRCA	0.549951	0.237883	0.525717	0.7636	1.31355
TCGA-AN-A0FS	BRCA	0.248764	0.237883	0.297725	0.535608	0.784372
TCGA-BH-A0W4	BRCA	0.0173096	0.0771513	0.110287	0.187438	0.204748
TCGA-AQ-A04J	BRCA	0.626113	0.237883	0.193373	0.431256	1.05737
TCGA-A7-A0CJ	BRCA	0.991592	0.985163	0.934718	1.91988	2.91147
TCGA-AC-A6IW	BRCA	0.427794	0.512364	0.0138477	0.526212	0.954006
TCGA-AR-A5QN	BRCA	0.288823	0.0771513	0.623145	0.700297	0.98912
TCGA-AO-A0JF	BRCA	0.0509397	0.237883	0.0489614	0.286845	0.337784
TCGA-AR-A24N	BRCA	0.16271	0.0771513	0.416914	0.494065	0.656775
TCGA-A7-A3IY	BRCA	0.0331355	0.0771513	0.0489614	0.126113	0.159248
TCGA-E2-A573	BRCA	0.373887	0.512364	0.416914	0.929278	1.30317
TCGA-AN-A0XL	BRCA	0.497033	0.388724	0.775964	1.16469	1.66172
TCGA-D8-A1XO	BRCA	0.305638	0.237883	0.416914	0.654797	0.960435
TCGA-C8-A12M	BRCA	0.94362	0.619189	0.955984	1.57517	2.51879
TCGA-BH-A0B9	BRCA	0.671118	0.388724	0.704253	1.09298	1.76409
TCGA-BH-A0BW	BRCA	0.806133	0.237883	0.830861	1.06874	1.87488
TCGA-B6-A0IC	BRCA	0.0331355	0.0771513	0.193373	0.270524	0.30366
TCGA-AC-A3HN	BRCA	0.14639	0.237883	0.297725	0.535608	0.681998
TCGA-A8-A09V	BRCA	0.0959446	0.0771513	0.193373	0.270524	0.366469
TCGA-A8-A08S	BRCA	0.823937	0.619189	0.830861	1.45005	2.27399
TCGA-D8-A27R	BRCA	0.648863	0.619189	0.704253	1.32344	1.9723
TCGA-A2-A0CQ	BRCA	0.14639	0.237883	0.297725	0.535608	0.681998
TCGA-A2-A0SX	BRCA	0.569733	0.619189	0.623145	1.24233	1.81207
TCGA-EW-A1OZ	BRCA	0.95549	0.512364	0.867953	1.38032	2.33581
TCGA-V7-A7HQ	BRCA	0.181503	0.0771513	0.623145	0.700297	0.8818
TCGA-BH-A0AY	BRCA	0.851137	0.714639	0.905045	1.61968	2.47082
TCGA-D8-A1JU	BRCA	0.0959446	0.388724	0.110287	0.499011	0.594955
TCGA-E2-A15O	BRCA	0.479723	0.388724	0.775964	1.16469	1.64441
TCGA-AC-A3EH	BRCA	0.409001	0.714639	0.416914	1.13155	1.54055
TCGA-AO-A1KQ	BRCA	0.786845	0.801187	0.623145	1.42433	2.21118
TCGA-A8-A086	BRCA	0.497033	0.512364	0.704253	1.21662	1.71365
TCGA-BH-A8FY	BRCA	0.225519	0.388724	0.193373	0.582097	0.807616
TCGA-A8-A096	BRCA	0.0509397	0.0771513	0.110287	0.187438	0.238378
TCGA-D8-A73U	BRCA	0.0509397	0.0771513	0.110287	0.187438	0.238378
TCGA-B6-A0WV	BRCA	0.728487	0.964886	0.416914	1.3818	2.11029
TCGA-C8-A1HN	BRCA	0.806133	0.388724	0.999505	1.38823	2.19436
TCGA-E9-A1R6	BRCA	0.549951	0.801187	0.623145	1.42433	1.97428
TCGA-E9-A1NH	BRCA	0.691395	0.801187	0.525717	1.3269	2.0183
TCGA-D8-A1XC	BRCA	0.0331355	0.237883	0.0489614	0.286845	0.31998
TCGA-AC-A5XU	BRCA	0.864985	0.872404	0.775964	1.64837	2.51335
TCGA-BH-A0GZ	BRCA	0.427794	0.388724	0.297725	0.686449	1.11424
TCGA-E2-A1IG	BRCA	0.448566	0.237883	0.416914	0.654797	1.10336
TCGA-AR-A24U	BRCA	0.288823	0.0771513	0.193373	0.270524	0.559347
TCGA-PL-A8LV	BRCA	0.965875	0.964886	0.934718	1.8996	2.86548
TCGA-OL-A5S0	BRCA	0.933729	0.512364	0.981701	1.49407	2.42779
TCGA-A7-A3J0	BRCA	0.514342	0.714639	0.110287	0.824926	1.33927
TCGA-AR-A0U0	BRCA	0.746785	0.714639	0.867953	1.58259	2.32938
TCGA-A8-A079	BRCA	0.766073	0.714639	0.704253	1.41889	2.18497
TCGA-AO-A1KS	BRCA	0.691395	0.714639	0.623145	1.33778	2.02918
TCGA-BH-A1FB	BRCA	0.0331355	0.388724	0.0138477	0.402572	0.435707
TCGA-E9-A1RC	BRCA	0.786845	0.872404	0.830861	1.70326	2.49011
TCGA-E9-A22E	BRCA	0.671118	0.512364	0.830861	1.34322	2.01434
TCGA-BH-A0AV	BRCA	0.916914	0.237883	0.955984	1.19387	2.11078
TCGA-A8-A09T	BRCA	0.530663	0.619189	0.416914	1.0361	1.56677
TCGA-D8-A73W	BRCA	0.225519	0.237883	0.416914	0.654797	0.880317
TCGA-E2-A14Y	BRCA	0.448566	0.237883	0.704253	0.942136	1.3907
TCGA-E9-A54X	BRCA	0.225519	0.512364	0.193373	0.705737	0.931256
TCGA-S3-AA14	BRCA	0.269535	0.388724	0.110287	0.499011	0.768546
TCGA-C8-A1HO	BRCA	0.569733	0.237883	0.416914	0.654797	1.22453
TCGA-BH-A0E2	BRCA	0.497033	0.714639	0.297725	1.01236	1.5094
TCGA-BH-A1EX	BRCA	0.530663	0.872404	0.416914	1.28932	1.81998
TCGA-EW-A1J3	BRCA	0.323442	0.619189	0.193373	0.812562	1.136
TCGA-AO-A0J2	BRCA	0.994065	0.926311	0.525717	1.45203	2.44609
TCGA-BH-A18M	BRCA	0.181503	0.512364	0.0489614	0.561325	0.742829
TCGA-BH-A204	BRCA	0.467359	0.388724	0.416914	0.805638	1.273
TCGA-D8-A27W	BRCA	0.746785	0.985163	0.623145	1.60831	2.35509
TCGA-E9-A1NI	BRCA	0.587537	0.619189	0.775964	1.39515	1.98269
TCGA-EW-A2FV	BRCA	0.341741	0.0771513	0.623145	0.700297	1.04204
TCGA-B6-A0I2	BRCA	0.786845	0.872404	0.905045	1.77745	2.56429
TCGA-BH-A18K	BRCA	0.709199	0.872404	0.704253	1.57666	2.28586
TCGA-BH-A0E1	BRCA	0.16271	0.237883	0.297725	0.535608	0.698318
TCGA-AR-A0U3	BRCA	0.746785	0.964886	0.110287	1.07517	1.82196
TCGA-A8-A08O	BRCA	0.587537	0.714639	0.704253	1.41889	2.00643
TCGA-B6-A0IQ	BRCA	0.836795	0.801187	0.623145	1.42433	2.26113
TCGA-A8-A07G	BRCA	0.341741	0.714639	0.0489614	0.7636	1.10534
TCGA-A2-A0EN	BRCA	0.225519	0.388724	0.416914	0.805638	1.03116
TCGA-A8-A094	BRCA	0.549951	0.926311	0.297725	1.22404	1.77399
TCGA-OL-A6VO	BRCA	0.671118	0.926311	0.623145	1.54946	2.22057
TCGA-A7-A0CH	BRCA	0.0642928	0.0771513	0.193373	0.270524	0.334817
TCGA-AR-A1AN	BRCA	0.409001	0.512364	0.297725	0.810089	1.21909
TCGA-AR-A24Z	BRCA	0.965875	0.801187	0.704253	1.50544	2.47132
TCGA-AR-A2LM	BRCA	0.131058	0.388724	0.297725	0.686449	0.817507
TCGA-D8-A1X8	BRCA	0.181503	0.0771513	0.297725	0.374876	0.55638
TCGA-OL-A6VR	BRCA	0.288823	0.237883	0.416914	0.654797	0.94362
TCGA-A8-A0A4	BRCA	0.359545	0.388724	0.623145	1.01187	1.37141
TCGA-A7-A3RF	BRCA	0.0098912	0.0771513	0.0138477	0.090999	0.10089
TCGA-BH-A0B0	BRCA	0.359545	0.512364	0.193373	0.705737	1.06528
TCGA-AR-A24S	BRCA	0.648863	0.714639	0.416914	1.13155	1.78042
TCGA-EW-A1J1	BRCA	0.514342	0.714639	0.193373	0.908012	1.42235
TCGA-E2-A10F	BRCA	0.14639	0.0771513	0.416914	0.494065	0.640455
TCGA-D8-A140	BRCA	0.549951	0.388724	0.297725	0.686449	1.2364
TCGA-B6-A0I5	BRCA	0.409001	0.801187	0.193373	0.99456	1.40356
TCGA-E2-A14V	BRCA	0.728487	0.512364	0.623145	1.13551	1.864
TCGA-S3-A6ZG	BRCA	0.766073	0.994065	0.416914	1.41098	2.17705
TCGA-A8-A09Z	BRCA	0.0959446	0.237883	0.110287	0.34817	0.444115
TCGA-AC-A2QH	BRCA	0.851137	0.801187	0.775964	1.57715	2.42829
TCGA-D8-A13Y	BRCA	0.89367	0.801187	0.830861	1.63205	2.52572
TCGA-D8-A142	BRCA	0.691395	0.512364	0.934718	1.44708	2.13848
TCGA-LD-A66U	BRCA	0.305638	0.512364	0.525717	1.03808	1.34372
TCGA-AR-A2LR	BRCA	0.95549	0.714639	0.991592	1.70623	2.66172
TCGA-AR-A24K	BRCA	0.94362	0.926311	0.775964	1.70227	2.6459
TCGA-A7-A0D9	BRCA	0.359545	0.801187	0.110287	0.911474	1.27102
TCGA-A8-A08X	BRCA	0.448566	0.388724	0.704253	1.09298	1.54154
TCGA-A2-A0YL	BRCA	0.20178	0.0771513	0.297725	0.374876	0.576657
TCGA-A8-A06T	BRCA	0.671118	0.801187	0.704253	1.50544	2.17656
TCGA-D8-A1X6	BRCA	0.448566	0.619189	0.623145	1.24233	1.6909
TCGA-LD-A74U	BRCA	0.20178	0.388724	0.110287	0.499011	0.700791
TCGA-AR-A0TR	BRCA	0.671118	0.714639	0.830861	1.5455	2.21662
TCGA-A8-A08C	BRCA	0.448566	0.801187	0.416914	1.2181	1.66667
TCGA-A2-A25D	BRCA	0.427794	0.237883	0.416914	0.654797	1.08259
TCGA-BH-A18R	BRCA	0.569733	0.237883	0.110287	0.34817	0.917903
TCGA-E2-A1L8	BRCA	0.728487	0.619189	0.905045	1.52423	2.25272
TCGA-D8-A1XA	BRCA	0.409001	0.619189	0.775964	1.39515	1.80415
TCGA-BH-A1F5	BRCA	0.269535	0.237883	0.416914	0.654797	0.924332
TCGA-C8-A1HF	BRCA	0.648863	0.619189	0.704253	1.32344	1.9723
TCGA-E2-A10A	BRCA	0.409001	0.388724	0.297725	0.686449	1.09545
TCGA-E2-A1LE	BRCA	0.605341	0.512364	0.775964	1.28833	1.89367
TCGA-E9-A244	BRCA	0.691395	0.872404	0.297725	1.17013	1.86152
TCGA-B6-A0IE	BRCA	0.605341	0.714639	0.704253	1.41889	2.02423
TCGA-E2-A14Q	BRCA	0.305638	0.237883	0.623145	0.861029	1.16667
TCGA-A2-A0SU	BRCA	0.269535	0.0771513	0.525717	0.602868	0.872404
TCGA-A7-A26H	BRCA	0.288823	0.237883	0.525717	0.7636	1.05242
TCGA-AC-A3OD	BRCA	0.448566	0.237883	0.416914	0.654797	1.10336
TCGA-A2-A3KD	BRCA	0.323442	0.388724	0.525717	0.914441	1.23788
TCGA-JL-A3YW	BRCA	0.16271	0.0771513	0.297725	0.374876	0.537587
TCGA-E9-A1N5	BRCA	0.409001	0.237883	0.525717	0.7636	1.1726
TCGA-BH-A42T	BRCA	0.648863	0.619189	0.525717	1.14491	1.79377
TCGA-EW-A1IX	BRCA	0.114243	0.237883	0.110287	0.34817	0.462413
TCGA-A2-A3XX	BRCA	0.89367	0.926311	0.955984	1.88229	2.77596
TCGA-A8-A099	BRCA	0.248764	0.0771513	0.416914	0.494065	0.742829
TCGA-E2-A15P	BRCA	0.359545	0.0771513	0.416914	0.494065	0.85361
TCGA-A7-A5ZW	BRCA	0.0331355	0.0771513	0.110287	0.187438	0.220574
TCGA-AR-A2LK	BRCA	0.925816	0.872404	0.955984	1.82839	2.7542
TCGA-A2-A4RX	BRCA	0.341741	0.801187	0.0138477	0.815035	1.15678
TCGA-A8-A09N	BRCA	0.549951	0.801187	0.525717	1.3269	1.87685
TCGA-E2-A15F	BRCA	0.409001	0.388724	0.297725	0.686449	1.09545
TCGA-C8-A26V	BRCA	0.269535	0.237883	0.193373	0.431256	0.700791
TCGA-B6-A0IB	BRCA	0.864985	0.801187	0.905045	1.70623	2.57122
TCGA-C8-A132	BRCA	0.409001	0.388724	0.0489614	0.437685	0.846686
TCGA-S3-AA11	BRCA	0.0642928	0.0771513	0.0489614	0.126113	0.190406
TCGA-B6-A1KN	BRCA	0.766073	0.872404	0.525717	1.39812	2.16419
TCGA-C8-A274	BRCA	0.605341	0.619189	0.775964	1.39515	2.00049
TCGA-BH-A1F0	BRCA	0.0642928	0.237883	0.0489614	0.286845	0.351137
TCGA-B6-A0I1	BRCA	0.691395	0.388724	0.775964	1.16469	1.85608
TCGA-B6-A0IA	BRCA	0.388724	0.512364	0.525717	1.03808	1.42681
TCGA-A7-A0CE	BRCA	0.836795	0.619189	0.775964	1.39515	2.23195
TCGA-EW-A6SC	BRCA	0.225519	0.388724	0.297725	0.686449	0.911968
TCGA-B6-A1KC	BRCA	0.878338	0.801187	0.934718	1.73591	2.61424
TCGA-A2-A0EP	BRCA	0.00395648	0.0771513	0.0138477	0.090999	0.0949555
TCGA-EW-A1P6	BRCA	0.248764	0.237883	0.704253	0.942136	1.1909
TCGA-AR-A2LN	BRCA	0.0959446	0.237883	0.110287	0.34817	0.444115
TCGA-E2-A1B5	BRCA	0.0509397	0.388724	0.0138477	0.402572	0.453511
TCGA-A8-A07Z	BRCA	0.514342	0.926311	0.623145	1.54946	2.0638
TCGA-EW-A1OX	BRCA	0.181503	0.388724	0.0489614	0.437685	0.619189
TCGA-A1-A0SG	BRCA	0.20178	0.0771513	0.525717	0.602868	0.804649
TCGA-GM-A4E0	BRCA	0.0791296	0.0771513	0.110287	0.187438	0.266568
TCGA-GM-A3XL	BRCA	0.806133	0.714639	0.623145	1.33778	2.14392
TCGA-D8-A27V	BRCA	0.549951	0.801187	0.416914	1.2181	1.76805
TCGA-BH-A0EA	BRCA	0.0642928	0.0771513	0.297725	0.374876	0.439169
TCGA-A8-A09D	BRCA	0.448566	0.714639	0.110287	0.824926	1.27349
TCGA-3C-AALK	BRCA	0.14639	0.237883	0.110287	0.34817	0.49456
TCGA-AO-A124	BRCA	0.94362	0.926311	0.704253	1.63056	2.57418
TCGA-A2-A0CP	BRCA	0.0959446	0.0771513	0.416914	0.494065	0.59001
TCGA-BH-A0B5	BRCA	0.626113	0.801187	0.775964	1.57715	2.20326
TCGA-E2-A10C	BRCA	0.305638	0.512364	0.297725	0.810089	1.11573
TCGA-E9-A1R4	BRCA	0.479723	0.237883	0.775964	1.01385	1.49357
TCGA-E9-A227	BRCA	0.0509397	0.0771513	0.110287	0.187438	0.238378
TCGA-A2-A0T4	BRCA	0.373887	0.388724	0.416914	0.805638	1.17953
TCGA-E9-A1RA	BRCA	0.305638	0.512364	0.297725	0.810089	1.11573
TCGA-BH-A0EI	BRCA	0.323442	0.388724	0.297725	0.686449	1.00989
TCGA-D8-A1XU	BRCA	0.806133	0.801187	0.704253	1.50544	2.31157
TCGA-A8-A08I	BRCA	0.916914	0.926311	0.623145	1.54946	2.46637
TCGA-LD-A7W6	BRCA	0.305638	0.237883	0.416914	0.654797	0.960435
TCGA-BH-A0HP	BRCA	0.269535	0.388724	0.416914	0.805638	1.07517
TCGA-BH-A0E6	BRCA	0.626113	0.388724	0.955984	1.34471	1.97082
TCGA-AR-A0U2	BRCA	0.978239	0.872404	0.905045	1.77745	2.75569
TCGA-AC-A5XS	BRCA	0.305638	0.512364	0.193373	0.705737	1.01137
TCGA-EW-A1PH	BRCA	0.605341	0.237883	0.905045	1.14293	1.74827
TCGA-A8-A0A2	BRCA	0.709199	0.801187	0.623145	1.42433	2.13353
TCGA-AO-A03T	BRCA	0.569733	0.512364	0.525717	1.03808	1.60781
TCGA-AN-A0AT	BRCA	0.823937	0.619189	0.193373	0.812562	1.6365
TCGA-A8-A09E	BRCA	0.94362	0.964886	0.704253	1.66914	2.61276
TCGA-C8-A12N	BRCA	0.114243	0.0771513	0.297725	0.374876	0.48912
TCGA-A1-A0SP	BRCA	0.806133	0.714639	0.775964	1.4906	2.29674
TCGA-A8-A06Y	BRCA	0.648863	0.872404	0.416914	1.28932	1.93818
TCGA-BH-A0C1	BRCA	0.728487	0.926311	0.623145	1.54946	2.27794
TCGA-E2-A155	BRCA	0.388724	0.237883	0.775964	1.01385	1.40257
TCGA-A1-A0SI	BRCA	0.409001	0.512364	0.704253	1.21662	1.62562
TCGA-E2-A14P	BRCA	0.806133	0.619189	0.525717	1.14491	1.95104
TCGA-B6-A0RE	BRCA	0.746785	0.872404	0.905045	1.77745	2.52423
TCGA-A8-A09A	BRCA	0.728487	0.388724	0.867953	1.25668	1.98516
TCGA-AO-A0J9	BRCA	0.549951	0.801187	0.525717	1.3269	1.87685
TCGA-BH-A0W7	BRCA	0.427794	0.512364	0.297725	0.810089	1.23788
TCGA-A2-A0CX	BRCA	0.691395	0.964886	0.623145	1.58803	2.27943
TCGA-C8-A1HI	BRCA	0.341741	0.801187	0.525717	1.3269	1.66864
TCGA-3C-AAAU	BRCA	0.836795	0.801187	0.775964	1.57715	2.41395
TCGA-AC-A3YJ	BRCA	0.0331355	0.0771513	0.110287	0.187438	0.220574
TCGA-AR-A1AU	BRCA	0.427794	0.237883	0.193373	0.431256	0.85905
TCGA-AC-A2BK	BRCA	0.806133	0.388724	0.998022	1.38675	2.19288
TCGA-S3-A6ZH	BRCA	0.851137	0.801187	0.970326	1.77151	2.62265
TCGA-AO-A126	BRCA	0.323442	0.0771513	0.297725	0.374876	0.698318
TCGA-AR-A0TY	BRCA	0.530663	0.619189	0.0489614	0.66815	1.19881
TCGA-D8-A1XY	BRCA	0.728487	0.872404	0.525717	1.39812	2.12661
TCGA-A2-A04X	BRCA	0.409001	0.388724	0.110287	0.499011	0.908012
TCGA-A2-A4RW	BRCA	0.587537	0.388724	0.623145	1.01187	1.59941
TCGA-A2-A4S2	BRCA	0.479723	0.801187	0.416914	1.2181	1.69782
TCGA-D8-A1XZ	BRCA	0.851137	0.964886	0.525717	1.4906	2.34174
TCGA-B6-A0IJ	BRCA	0.89367	0.801187	0.775964	1.57715	2.47082
TCGA-OL-A66N	BRCA	0.448566	0.801187	0.297725	1.09891	1.54748
TCGA-EW-A1P0	BRCA	0.497033	0.388724	0.775964	1.16469	1.66172
TCGA-5L-AAT0	BRCA	0.131058	0.0771513	0.193373	0.270524	0.401583
TCGA-Z7-A8R6	BRCA	0.479723	0.512364	0.775964	1.28833	1.76805
TCGA-B6-A0WW	BRCA	0.626113	0.388724	0.905045	1.29377	1.91988
TCGA-A8-A09Q	BRCA	0.766073	0.714639	0.830861	1.5455	2.31157
TCGA-E9-A1R2	BRCA	0.648863	0.237883	0.830861	1.06874	1.71761
TCGA-EW-A6SA	BRCA	0.933729	0.714639	0.955984	1.67062	2.60435
TCGA-AO-A0J6	BRCA	0.786845	0.512364	0.297725	0.810089	1.59693
TCGA-LL-A8F5	BRCA	0.972799	0.619189	0.867953	1.48714	2.45994
TCGA-OL-A5D8	BRCA	0.305638	0.237883	0.110287	0.34817	0.653808
TCGA-BH-A0DX	BRCA	0.269535	0.237883	0.416914	0.654797	0.924332
TCGA-E9-A1RI	BRCA	0.248764	0.237883	0.416914	0.654797	0.903561
TCGA-OL-A66I	BRCA	0.587537	0.619189	0.623145	1.24233	1.82987
TCGA-E2-A158	BRCA	0.691395	0.619189	0.297725	0.916914	1.60831
TCGA-E2-A1IH	BRCA	0.479723	0.512364	0.623145	1.13551	1.61523
TCGA-BH-A0B4	BRCA	0.691395	0.619189	0.525717	1.14491	1.8363
TCGA-A2-A0YH	BRCA	0.549951	0.388724	0.830861	1.21958	1.76954
TCGA-E2-A1IJ	BRCA	0.14639	0.237883	0.416914	0.654797	0.801187
TCGA-EW-A6SB	BRCA	0.248764	0.237883	0.416914	0.654797	0.903561
TCGA-D8-A27L	BRCA	0.131058	0.237883	0.297725	0.535608	0.666667
TCGA-E2-A1LG	BRCA	0.878338	0.801187	0.623145	1.42433	2.30267
TCGA-C8-A130	BRCA	0.98368	0.801187	0.704253	1.50544	2.48912
TCGA-AR-A1AH	BRCA	0.691395	0.801187	0.297725	1.09891	1.79031
TCGA-E2-A1LA	BRCA	0.605341	0.237883	0.525717	0.7636	1.36894
TCGA-A2-A0CT	BRCA	0.978239	0.964886	0.775964	1.74085	2.71909
TCGA-E2-A1LB	BRCA	0.20178	0.237883	0.0489614	0.286845	0.488625
TCGA-A7-A26G	BRCA	0.409001	0.388724	0.297725	0.686449	1.09545
TCGA-LL-A5YM	BRCA	0.709199	0.619189	0.775964	1.39515	2.10435
TCGA-BH-A0DP	BRCA	0.497033	0.714639	0.704253	1.41889	1.91592
TCGA-D8-A1JS	BRCA	0.0509397	0.0771513	0.110287	0.187438	0.238378
TCGA-BH-A18J	BRCA	0.549951	0.237883	0.416914	0.654797	1.20475
TCGA-A8-A093	BRCA	0.823937	0.872404	0.775964	1.64837	2.4723
TCGA-B6-A0RN	BRCA	0.131058	0.0771513	0.297725	0.374876	0.505935
TCGA-AO-A1KO	BRCA	0.00395648	0.0771513	0.0138477	0.090999	0.0949555
TCGA-LL-A6FR	BRCA	0.766073	0.512364	0.934718	1.44708	2.21316
TCGA-EW-A1OW	BRCA	0.605341	0.619189	0.830861	1.45005	2.05539
TCGA-E2-A1IF	BRCA	0.14639	0.0771513	0.525717	0.602868	0.749258
TCGA-A8-A083	BRCA	0.114243	0.512364	0.110287	0.622651	0.736894
TCGA-BH-A0HY	BRCA	0.965875	0.619189	0.955984	1.57517	2.54105
TCGA-AC-A7VC	BRCA	0.323442	0.619189	0.193373	0.812562	1.136
TCGA-A7-A6VY	BRCA	0.671118	0.512364	0.416914	0.929278	1.6004
TCGA-D8-A1JG	BRCA	0.89367	0.872404	0.905045	1.77745	2.67112
TCGA-AC-A4ZE	BRCA	0.341741	0.0771513	0.704253	0.781405	1.12315
TCGA-E2-A1LL	BRCA	0.746785	0.872404	0.297725	1.17013	1.91691
TCGA-D8-A1JE	BRCA	0.786845	0.872404	0.830861	1.70326	2.49011
TCGA-E2-A576	BRCA	0.549951	0.512364	0.775964	1.28833	1.83828
TCGA-E9-A1R0	BRCA	0.131058	0.0771513	0.193373	0.270524	0.401583
TCGA-A2-A04Y	BRCA	0.269535	0.237883	0.193373	0.431256	0.700791
TCGA-AN-A0AJ	BRCA	0.94362	0.619189	0.981701	1.60089	2.54451
TCGA-D8-A27K	BRCA	0.0642928	0.237883	0.193373	0.431256	0.495549
TCGA-E2-A1II	BRCA	0.626113	0.714639	0.775964	1.4906	2.11672
TCGA-AN-A0FX	BRCA	0.906528	0.619189	0.905045	1.52423	2.43076
TCGA-E2-A570	BRCA	0.14639	0.714639	0.110287	0.824926	0.971316
TCGA-B6-A0X7	BRCA	0.225519	0.0771513	0.623145	0.700297	0.925816
TCGA-A2-A25A	BRCA	0.181503	0.237883	0.297725	0.535608	0.717112
TCGA-A2-A0EV	BRCA	0.530663	0.801187	0.704253	1.50544	2.0361
TCGA-C8-A1HJ	BRCA	0.709199	0.714639	0.297725	1.01236	1.72156
TCGA-A2-A0YE	BRCA	0.823937	0.926311	0.775964	1.70227	2.52621
TCGA-BH-A0EB	BRCA	0.0791296	0.237883	0.193373	0.431256	0.510386
TCGA-BH-A1FJ	BRCA	0.225519	0.237883	0.193373	0.431256	0.656775
TCGA-OL-A66J	BRCA	0.20178	0.237883	0.193373	0.431256	0.633037
TCGA-A2-A0EU	BRCA	0.864985	0.985163	0.830861	1.81602	2.68101
TCGA-E9-A247	BRCA	0.965875	0.926311	0.955984	1.88229	2.84817
TCGA-E9-A5UP	BRCA	0.864985	0.872404	0.981701	1.8541	2.71909
TCGA-A8-A06Q	BRCA	0.878338	0.619189	0.775964	1.39515	2.27349
TCGA-AQ-A04H	BRCA	0.728487	0.237883	0.905045	1.14293	1.87141
TCGA-A2-A0CO	BRCA	0.359545	0.237883	0.525717	0.7636	1.12315
TCGA-BH-A0BT	BRCA	0.648863	0.872404	0.623145	1.49555	2.14441
TCGA-OL-A5RU	BRCA	0.0331355	0.0771513	0.0489614	0.126113	0.159248
TCGA-B6-A0X0	BRCA	0.20178	0.237883	0.193373	0.431256	0.633037
TCGA-A2-A25E	BRCA	0.728487	0.512364	0.704253	1.21662	1.9451
TCGA-AO-A0JE	BRCA	0.587537	0.714639	0.623145	1.33778	1.92532
TCGA-E2-A15E	BRCA	0.467359	0.512364	0.525717	1.03808	1.50544
TCGA-AN-A0XS	BRCA	0.530663	0.714639	0.623145	1.33778	1.86845
TCGA-AO-A03V	BRCA	0.605341	0.237883	0.623145	0.861029	1.46637
TCGA-A7-A0CD	BRCA	0.95549	0.964886	0.867953	1.83284	2.78833
TCGA-BH-A0H3	BRCA	0.0331355	0.0771513	0.193373	0.270524	0.30366
TCGA-LL-A5YO	BRCA	0.0331355	0.237883	0.110287	0.34817	0.381306
TCGA-E2-A15S	BRCA	0.851137	0.388724	0.905045	1.29377	2.14491
TCGA-C8-A12P	BRCA	0.626113	0.512364	0.416914	0.929278	1.55539
TCGA-A8-A09K	BRCA	0.851137	0.619189	0.934718	1.55391	2.40504
TCGA-E2-A2P6	BRCA	0.269535	0.237883	0.297725	0.535608	0.805143
TCGA-GM-A3XN	BRCA	0.14639	0.388724	0.193373	0.582097	0.728487
TCGA-AR-A24W	BRCA	0.0642928	0.0771513	0.193373	0.270524	0.334817
TCGA-A2-A0T7	BRCA	0.648863	0.388724	0.905045	1.29377	1.94263
TCGA-AC-A7VB	BRCA	0.549951	0.388724	0.525717	0.914441	1.46439
TCGA-LL-A50Y	BRCA	0.131058	0.0771513	0.416914	0.494065	0.625124
TCGA-AR-A0TT	BRCA	0.691395	0.619189	0.525717	1.14491	1.8363
TCGA-BH-A0BG	BRCA	0.925816	0.872404	0.981701	1.8541	2.77992
TCGA-B6-A0WY	BRCA	0.16271	0.0771513	0.297725	0.374876	0.537587
TCGA-AQ-A1H3	BRCA	0.323442	0.388724	0.297725	0.686449	1.00989
TCGA-BH-A0B7	BRCA	0.225519	0.388724	0.0489614	0.437685	0.663205
TCGA-LL-A73Y	BRCA	0.626113	0.872404	0.623145	1.49555	2.12166
TCGA-E2-A574	BRCA	0.98368	0.926311	0.981701	1.90801	2.89169
TCGA-A2-A0EQ	BRCA	0.497033	0.388724	0.525717	0.914441	1.41147
TCGA-AR-A1AI	BRCA	0.806133	0.926311	0.867953	1.79426	2.6004
TCGA-A8-A091	BRCA	0.587537	0.388724	0.867953	1.25668	1.84421
TCGA-AO-A0J7	BRCA	0.916914	0.994065	0.525717	1.51978	2.4367
TCGA-C8-A134	BRCA	0.626113	0.388724	0.704253	1.09298	1.71909
TCGA-BH-A0AW	BRCA	0.587537	0.714639	0.775964	1.4906	2.07814
TCGA-BH-A0B3	BRCA	0.448566	0.388724	0.297725	0.686449	1.13501
TCGA-E9-A5UO	BRCA	0.648863	0.388724	0.623145	1.01187	1.66073
TCGA-GM-A2DM	BRCA	0.00395648	0.0771513	0.0138477	0.090999	0.0949555
TCGA-D8-A3Z5	BRCA	0.0791296	0.237883	0.297725	0.535608	0.614738
TCGA-AR-A0TS	BRCA	0.225519	0.388724	0.193373	0.582097	0.807616
TCGA-E9-A1RH	BRCA	0.587537	0.388724	0.867953	1.25668	1.84421
TCGA-D8-A1XS	BRCA	0.448566	0.512364	0.623145	1.13551	1.58408
TCGA-AR-A1AK	BRCA	0.530663	0.619189	0.704253	1.32344	1.8541
TCGA-BH-A18Q	BRCA	0.94362	0.964886	0.867953	1.83284	2.77646
TCGA-AC-A2BM	BRCA	0.878338	0.994065	0.110287	1.10435	1.98269
TCGA-GM-A2D9	BRCA	0.323442	0.388724	0.193373	0.582097	0.905539
TCGA-BH-A0BR	BRCA	0.766073	0.512364	0.416914	0.929278	1.69535
TCGA-C8-A12Y	BRCA	0.427794	0.237883	0.775964	1.01385	1.44164
TCGA-AC-A2FM	BRCA	0.988131	0.994065	0.704253	1.69832	2.68645
TCGA-BH-A0DK	BRCA	0.497033	0.237883	0.416914	0.654797	1.15183
TCGA-E9-A1NF	BRCA	0.709199	0.512364	0.970326	1.48269	2.19189
TCGA-LL-A7SZ	BRCA	0.448566	0.388724	0.193373	0.582097	1.03066
TCGA-BH-A1EV	BRCA	0.709199	0.619189	0.704253	1.32344	2.03264
TCGA-AO-A03R	BRCA	0.448566	0.237883	0.775964	1.01385	1.46241
TCGA-AC-A2FO	BRCA	0.20178	0.237883	0.193373	0.431256	0.633037
TCGA-D8-A1Y2	BRCA	0.530663	0.512364	0.525717	1.03808	1.56874
TCGA-D8-A1JM	BRCA	0.766073	0.714639	0.867953	1.58259	2.34866
TCGA-A8-A08L	BRCA	0.823937	0.714639	0.704253	1.41889	2.24283
TCGA-A2-A0CR	BRCA	0.00395648	0.0771513	0.0138477	0.090999	0.0949555
TCGA-A2-A04N	BRCA	0.114243	0.0771513	0.525717	0.602868	0.717112
TCGA-A1-A0SM	BRCA	0.359545	0.237883	0.297725	0.535608	0.895153
TCGA-D8-A27H	BRCA	0.671118	0.237883	0.525717	0.7636	1.43472
TCGA-C8-A275	BRCA	0.373887	0.237883	0.704253	0.942136	1.31602
TCGA-A2-A25C	BRCA	0.479723	0.388724	0.525717	0.914441	1.39416
TCGA-AR-A0U1	BRCA	0.626113	0.388724	0.525717	0.914441	1.54055
TCGA-AR-A5QM	BRCA	0.467359	0.801187	0.704253	1.50544	1.9728
TCGA-BH-A0BF	BRCA	0.479723	0.512364	0.416914	0.929278	1.409
TCGA-BH-A18T	BRCA	0.993076	0.714639	0.981701	1.69634	2.68942
TCGA-GM-A2DC	BRCA	0.766073	0.714639	0.867953	1.58259	2.34866
TCGA-AO-A12G	BRCA	0.549951	0.0771513	0.704253	0.781405	1.33136
TCGA-AN-A0FV	BRCA	0.878338	0.926311	0.623145	1.54946	2.42779
TCGA-A2-A0CS	BRCA	0.448566	0.619189	0.525717	1.14491	1.59347
TCGA-GI-A2C9	BRCA	0.89367	0.872404	0.934718	1.80712	2.70079
TCGA-A8-A07E	BRCA	0.409001	0.237883	0.416914	0.654797	1.0638
TCGA-AO-A03L	BRCA	0.806133	0.801187	0.905045	1.70623	2.51236
TCGA-E2-A1BD	BRCA	0.648863	0.801187	0.623145	1.42433	2.07319
TCGA-A2-A04Q	BRCA	0.0642928	0.237883	0.110287	0.34817	0.412463
TCGA-B6-A0WX	BRCA	0.766073	0.388724	0.934718	1.32344	2.08952
TCGA-AC-A6NO	BRCA	0.225519	0.512364	0.297725	0.810089	1.03561
TCGA-A8-A092	BRCA	0.89367	0.714639	0.970326	1.68497	2.57864
TCGA-BH-A0RX	BRCA	0.0791296	0.237883	0.110287	0.34817	0.4273
TCGA-C8-A26X	BRCA	0.530663	0.619189	0.525717	1.14491	1.67557
TCGA-A8-A06N	BRCA	0.89367	0.872404	0.934718	1.80712	2.70079
TCGA-C8-A137	BRCA	0.467359	0.512364	0.297725	0.810089	1.27745
TCGA-D8-A145	BRCA	0.114243	0.388724	0.0489614	0.437685	0.551929
TCGA-E9-A2JS	BRCA	0.965875	0.619189	0.981701	1.60089	2.56677
TCGA-AO-A0JG	BRCA	0.497033	0.388724	0.416914	0.805638	1.30267
TCGA-AN-A04C	BRCA	0.728487	0.619189	0.623145	1.24233	1.97082
TCGA-E9-A1NC	BRCA	0.549951	0.512364	0.297725	0.810089	1.36004
TCGA-E2-A15L	BRCA	0.0642928	0.0771513	0.297725	0.374876	0.439169
TCGA-C8-A1HM	BRCA	0.648863	0.872404	0.525717	1.39812	2.04698
TCGA-BH-A0DT	BRCA	0.248764	0.619189	0.193373	0.812562	1.06133
TCGA-BH-A1EN	BRCA	0.906528	0.964886	0.775964	1.74085	2.64738
TCGA-E9-A1NE	BRCA	0.00395648	0.0771513	0.0138477	0.090999	0.0949555
TCGA-A2-A04T	BRCA	0.999011	0.964886	0.830861	1.79575	2.79476
TCGA-E9-A1RG	BRCA	0.823937	0.872404	0.830861	1.70326	2.5272
TCGA-A1-A0SF	BRCA	0.569733	0.619189	0.623145	1.24233	1.81207
TCGA-A8-A07B	BRCA	0.864985	0.801187	0.905045	1.70623	2.57122
TCGA-E2-A14S	BRCA	0.448566	0.714639	0.525717	1.24036	1.68892
TCGA-BH-A8FZ	BRCA	0.269535	0.0771513	0.297725	0.374876	0.644411
TCGA-E2-A152	BRCA	0.766073	0.985163	0.775964	1.76113	2.5272
TCGA-A7-A2KD	BRCA	0.94362	0.388724	0.905045	1.29377	2.23739
TCGA-AR-A1AV	BRCA	0.587537	0.872404	0.525717	1.39812	1.98566
TCGA-BH-A1ES	BRCA	0.530663	0.512364	0.525717	1.03808	1.56874
TCGA-A8-A06X	BRCA	0.933729	0.801187	0.867953	1.66914	2.60287
TCGA-A8-A09B	BRCA	0.671118	0.926311	0.525717	1.45203	2.12315
TCGA-AO-A0JJ	BRCA	0.225519	0.237883	0.297725	0.535608	0.761128
TCGA-AC-A6IX	BRCA	0.448566	0.237883	0.525717	0.7636	1.21217
TCGA-GM-A2DB	BRCA	0.323442	0.388724	0.297725	0.686449	1.00989
TCGA-AQ-A54N	BRCA	0.98368	0.926311	0.775964	1.70227	2.68595
TCGA-C8-A26Y	BRCA	0.766073	0.872404	0.867953	1.74036	2.50643
TCGA-A2-A0YG	BRCA	0.746785	0.872404	0.775964	1.64837	2.39515
TCGA-C8-A3M8	BRCA	0.497033	0.237883	0.525717	0.7636	1.26063
TCGA-D8-A1J8	BRCA	0.746785	0.801187	0.623145	1.42433	2.17112
TCGA-A2-A04R	BRCA	0.388724	0.237883	0.416914	0.654797	1.04352
TCGA-E2-A15H	BRCA	0.605341	0.512364	0.775964	1.28833	1.89367
TCGA-E9-A1RB	BRCA	0.965875	0.994065	0.830861	1.82493	2.7908
TCGA-AR-A24X	BRCA	0.0791296	0.388724	0.110287	0.499011	0.57814
TCGA-AR-A24R	BRCA	0.626113	0.926311	0.525717	1.45203	2.07814
TCGA-AO-A0J8	BRCA	0.181503	0.237883	0.297725	0.535608	0.717112
TCGA-C8-A1HL	BRCA	0.605341	0.388724	0.775964	1.16469	1.77003
TCGA-A7-A0DA	BRCA	0.978239	0.714639	0.934718	1.64936	2.6276
TCGA-E9-A24A	BRCA	0.0791296	0.0771513	0.525717	0.602868	0.681998
TCGA-B6-A0IM	BRCA	0.359545	0.388724	0.416914	0.805638	1.16518
TCGA-A8-A09W	BRCA	0.514342	0.237883	0.704253	0.942136	1.45648
TCGA-A2-A0ER	BRCA	0.248764	0.0771513	0.0489614	0.126113	0.374876
TCGA-AN-A0FK	BRCA	0.786845	0.872404	0.623145	1.49555	2.28239
TCGA-E2-A572	BRCA	0.269535	0.388724	0.297725	0.686449	0.955984
TCGA-OL-A6VQ	BRCA	0.114243	0.388724	0.297725	0.686449	0.800692
TCGA-D8-A1JK	BRCA	0.648863	0.872404	0.623145	1.49555	2.14441
TCGA-AN-A0AS	BRCA	0.671118	0.388724	0.704253	1.09298	1.76409
TCGA-OL-A5RW	BRCA	0.972799	0.985163	0.704253	1.68942	2.66222
TCGA-D8-A1XR	BRCA	0.288823	0.512364	0.416914	0.929278	1.2181
TCGA-BH-A0WA	BRCA	0.746785	0.512364	0.830861	1.34322	2.09001
TCGA-B6-A0RM	BRCA	0.14639	0.0771513	0.623145	0.700297	0.846686
TCGA-AO-A0JM	BRCA	0.786845	0.388724	0.830861	1.21958	2.00643
TCGA-BH-A0C3	BRCA	0.269535	0.619189	0.193373	0.812562	1.0821
TCGA-AO-A0J4	BRCA	0.648863	0.872404	0.193373	1.06578	1.71464
TCGA-E2-A1IL	BRCA	0.20178	0.0771513	0.416914	0.494065	0.695846
TCGA-E9-A1N4	BRCA	0.131058	0.388724	0.110287	0.499011	0.630069
TCGA-BH-A0BL	BRCA	0.409001	0.872404	0.525717	1.39812	1.80712
TCGA-AR-A1AJ	BRCA	0.225519	0.237883	0.193373	0.431256	0.656775
TCGA-D8-A1XD	BRCA	0.409001	0.237883	0.297725	0.535608	0.944609
TCGA-AO-A0J5	BRCA	0.341741	0.237883	0.297725	0.535608	0.877349
TCGA-A8-A07W	BRCA	0.709199	0.619189	0.905045	1.52423	2.23343
TCGA-A7-A6VW	BRCA	0.709199	0.512364	0.623145	1.13551	1.84471
TCGA-OL-A5RV	BRCA	0.0331355	0.0771513	0.193373	0.270524	0.30366
TCGA-B6-A0RP	BRCA	0.569733	0.801187	0.623145	1.42433	1.99407
TCGA-A8-A084	BRCA	0.479723	0.714639	0.623145	1.33778	1.81751
TCGA-A2-A3Y0	BRCA	0.626113	0.512364	0.623145	1.13551	1.76162
TCGA-A1-A0SD	BRCA	0.514342	0.388724	0.525717	0.914441	1.42878
TCGA-C8-A12K	BRCA	0.587537	0.714639	0.416914	1.13155	1.71909
TCGA-A2-A0EX	BRCA	0.225519	0.0771513	0.525717	0.602868	0.828388
TCGA-A2-A1G1	BRCA	0.409001	0.619189	0.297725	0.916914	1.32591
TCGA-BH-A42V	BRCA	0.114243	0.0771513	0.193373	0.270524	0.384768
TCGA-AC-A23G	BRCA	0.0331355	0.237883	0.0489614	0.286845	0.31998
TCGA-AO-A1KR	BRCA	0.766073	0.388724	0.775964	1.16469	1.93076
TCGA-A2-A0YD	BRCA	0.131058	0.237883	0.297725	0.535608	0.666667
TCGA-GM-A2DO	BRCA	0.0791296	0.237883	0.0138477	0.251731	0.330861
TCGA-D8-A4Z1	BRCA	0.0098912	0.0771513	0.0138477	0.090999	0.10089
TCGA-A8-A09X	BRCA	0.248764	0.619189	0.193373	0.812562	1.06133
TCGA-PL-A8LX	BRCA	0.569733	0.801187	0.525717	1.3269	1.89664
TCGA-BH-A1F8	BRCA	0.691395	0.872404	0.525717	1.39812	2.08952
TCGA-D8-A1JJ	BRCA	0.497033	0.619189	0.525717	1.14491	1.64194
TCGA-OL-A66H	BRCA	0.0331355	0.237883	0.0138477	0.251731	0.284866
TCGA-D8-A27P	BRCA	0.0331355	0.0771513	0.0489614	0.126113	0.159248
TCGA-D8-A147	BRCA	0.851137	0.714639	0.623145	1.33778	2.18892
TCGA-AC-A3TM	BRCA	0.16271	0.0771513	0.297725	0.374876	0.537587
TCGA-A8-A07F	BRCA	0.786845	0.872404	0.775964	1.64837	2.43521
TCGA-EW-A1OY	BRCA	0.94362	0.714639	0.991592	1.70623	2.64985
TCGA-E9-A22B	BRCA	0.427794	0.512364	0.297725	0.810089	1.23788
TCGA-BH-A1FG	BRCA	0.269535	0.0771513	0.704253	0.781405	1.05094
TCGA-A2-A0T0	BRCA	0.605341	0.388724	0.416914	0.805638	1.41098
TCGA-E2-A15M	BRCA	0.359545	0.714639	0.623145	1.33778	1.69733
TCGA-EW-A1IW	BRCA	0.373887	0.0771513	0.416914	0.494065	0.867953
TCGA-GM-A2DA	BRCA	0.269535	0.237883	0.193373	0.431256	0.700791
TCGA-AR-A1AM	BRCA	0.14639	0.0771513	0.525717	0.602868	0.749258
TCGA-B6-A401	BRCA	0.225519	0.619189	0.0489614	0.66815	0.89367
TCGA-E2-A15T	BRCA	0.359545	0.237883	0.297725	0.535608	0.895153
TCGA-D8-A27I	BRCA	0.0642928	0.388724	0.0489614	0.437685	0.501978
TCGA-BH-A18N	BRCA	0.766073	0.926311	0.775964	1.70227	2.46835
TCGA-BH-A1FN	BRCA	0.836795	0.801187	0.623145	1.42433	2.26113
TCGA-EW-A1J5	BRCA	0.388724	0.237883	0.623145	0.861029	1.24975
TCGA-BH-A0B6	BRCA	0.373887	0.388724	0.297725	0.686449	1.06034
TCGA-E2-A153	BRCA	0.288823	0.388724	0.623145	1.01187	1.30069
TCGA-EW-A1P5	BRCA	0.728487	0.926311	0.623145	1.54946	2.27794
TCGA-AO-A0J3	BRCA	0.95549	0.714639	0.934718	1.64936	2.60485
TCGA-MS-A51U	BRCA	0.181503	0.0771513	0.297725	0.374876	0.55638
TCGA-AN-A03Y	BRCA	0.925816	0.964886	0.867953	1.83284	2.75865
TCGA-GM-A5PX	BRCA	0.0959446	0.0771513	0.416914	0.494065	0.59001
TCGA-EW-A1PB	BRCA	0.648863	0.801187	0.416914	1.2181	1.86696
TCGA-BH-A0EE	BRCA	0.709199	0.801187	0.704253	1.50544	2.21464
TCGA-EW-A1OV	BRCA	0.388724	0.388724	0.297725	0.686449	1.07517
TCGA-E9-A248	BRCA	0.20178	0.388724	0.110287	0.499011	0.700791
TCGA-PE-A5DE	BRCA	0.587537	0.926311	0.416914	1.34322	1.93076
TCGA-A2-A0YK	BRCA	0.248764	0.388724	0.193373	0.582097	0.830861
TCGA-HN-A2NL	BRCA	0.709199	0.801187	0.867953	1.66914	2.37834
TCGA-E2-A1LH	BRCA	0.427794	0.619189	0.416914	1.0361	1.4639
TCGA-A8-A08B	BRCA	0.786845	0.872404	0.704253	1.57666	2.3635
TCGA-BH-A0E0	BRCA	0.864985	0.872404	0.775964	1.64837	2.51335
TCGA-B6-A0RO	BRCA	0.671118	0.801187	0.623145	1.42433	2.09545
TCGA-E2-A150	BRCA	0.978239	0.964886	0.525717	1.4906	2.46884
TCGA-E9-A22H	BRCA	0.131058	0.0771513	0.416914	0.494065	0.625124
TCGA-EW-A423	BRCA	0.972799	0.926311	0.905045	1.83136	2.80415
TCGA-A7-A4SA	BRCA	0.530663	0.512364	0.623145	1.13551	1.66617
TCGA-A7-A6VV	BRCA	0.978239	0.714639	0.970326	1.68497	2.6632
TCGA-BH-A0BD	BRCA	0.373887	0.512364	0.110287	0.622651	0.996538
TCGA-AC-A6IV	BRCA	0.0331355	0.388724	0.0489614	0.437685	0.470821
TCGA-A2-A04W	BRCA	0.248764	0.388724	0.0138477	0.402572	0.651335
TCGA-BH-A0DD	BRCA	0.728487	0.714639	0.525717	1.24036	1.96884
TCGA-GI-A2C8	BRCA	0.766073	0.619189	0.704253	1.32344	2.08952
TCGA-AQ-A7U7	BRCA	0.388724	0.237883	0.623145	0.861029	1.24975
TCGA-D8-A1JC	BRCA	0.728487	0.512364	0.867953	1.38032	2.1088
TCGA-BH-A6R9	BRCA	0.0098912	0.0771513	0.0138477	0.090999	0.10089
TCGA-AR-A0TV	BRCA	0.823937	0.512364	0.867953	1.38032	2.20425
TCGA-AO-A0JI	BRCA	0.323442	0.619189	0.297725	0.916914	1.24036
TCGA-A2-A0SV	BRCA	0.587537	0.237883	0.970326	1.20821	1.79575
TCGA-A8-A081	BRCA	0.925816	0.714639	0.981701	1.69634	2.62216
TCGA-E2-A107	BRCA	0.823937	0.926311	0.704253	1.63056	2.4545
TCGA-C8-A26Z	BRCA	0.906528	0.714639	0.830861	1.5455	2.45203
TCGA-AC-A8OP	BRCA	0.409001	0.388724	0.867953	1.25668	1.66568
TCGA-B6-A0WS	BRCA	0.409001	0.0771513	0.704253	0.781405	1.19041
TCGA-OK-A5Q2	BRCA	0.114243	0.0771513	0.193373	0.270524	0.384768
TCGA-AN-A0XN	BRCA	0.864985	0.388724	0.867953	1.25668	2.12166
TCGA-E2-A1LI	BRCA	0.514342	0.237883	0.934718	1.1726	1.68694
TCGA-A7-A26F	BRCA	0.448566	0.619189	0.0489614	0.66815	1.11672
TCGA-A7-A0CG	BRCA	0.16271	0.512364	0.110287	0.622651	0.785361
TCGA-AR-A0TQ	BRCA	0.248764	0.388724	0.110287	0.499011	0.747774
TCGA-AN-A04A	BRCA	0.878338	0.714639	0.905045	1.61968	2.49802
TCGA-EW-A1PC	BRCA	0.851137	0.926311	0.830861	1.75717	2.60831
TCGA-5T-A9QA	BRCA	0.746785	0.619189	0.867953	1.48714	2.23393
TCGA-E2-A1BC	BRCA	0.20178	0.0771513	0.297725	0.374876	0.576657
TCGA-A8-A085	BRCA	0.514342	0.0771513	0.525717	0.602868	1.11721
TCGA-D8-A1JN	BRCA	0.14639	0.512364	0.110287	0.622651	0.769041
TCGA-BH-A209	BRCA	0.569733	0.801187	0.416914	1.2181	1.78783
TCGA-GM-A2DK	BRCA	0.341741	0.237883	0.110287	0.34817	0.689911
TCGA-A7-A4SE	BRCA	0.988131	0.926311	0.905045	1.83136	2.81949
TCGA-A8-A0A6	BRCA	0.373887	0.0771513	0.623145	0.700297	1.07418
TCGA-BH-A0HF	BRCA	0.225519	0.0771513	0.110287	0.187438	0.412957
TCGA-WT-AB41	BRCA	0.514342	0.237883	0.775964	1.01385	1.52819
TCGA-A8-A08A	BRCA	0.114243	0.237883	0.193373	0.431256	0.5455
TCGA-A2-A0CU	BRCA	0.648863	0.801187	0.416914	1.2181	1.86696
TCGA-E9-A226	BRCA	0.427794	0.237883	0.775964	1.01385	1.44164
TCGA-B6-A408	BRCA	0.851137	0.964886	0.623145	1.58803	2.43917
TCGA-LL-A6FP	BRCA	0.691395	0.926311	0.775964	1.70227	2.39367
TCGA-E2-A14Z	BRCA	0.806133	0.964886	0.905045	1.86993	2.67606
TCGA-AR-A2LO	BRCA	0.248764	0.388724	0.193373	0.582097	0.830861
TCGA-D8-A1XL	BRCA	0.89367	0.388724	0.991592	1.38032	2.27399
TCGA-E9-A3Q9	BRCA	0.0173096	0.0771513	0.0489614	0.126113	0.143422
TCGA-LL-A6FQ	BRCA	0.746785	0.926311	0.193373	1.11968	1.86647
TCGA-BH-A0C0	BRCA	0.359545	0.388724	0.416914	0.805638	1.16518
TCGA-AO-A128	BRCA	0.181503	0.512364	0.110287	0.622651	0.804154
TCGA-AC-A8OS	BRCA	0.181503	0.512364	0.110287	0.622651	0.804154
TCGA-BH-A18V	BRCA	0.997527	0.998516	0.905045	1.90356	2.90109
TCGA-D8-A1XQ	BRCA	0.746785	0.801187	0.193373	0.99456	1.74135
TCGA-BH-A0HI	BRCA	0.0331355	0.388724	0.0489614	0.437685	0.470821
TCGA-A8-A09R	BRCA	0.766073	0.619189	0.955984	1.57517	2.34125
TCGA-BH-A0HA	BRCA	0.114243	0.0771513	0.297725	0.374876	0.48912
TCGA-E2-A15G	BRCA	0.20178	0.388724	0.525717	0.914441	1.11622
TCGA-D8-A1XM	BRCA	0.288823	0.0771513	0.525717	0.602868	0.891691
TCGA-D8-A1JT	BRCA	0.530663	0.872404	0.525717	1.39812	1.92878
TCGA-A8-A0AB	BRCA	0.626113	0.801187	0.775964	1.57715	2.20326
TCGA-OL-A66O	BRCA	0.305638	0.388724	0.193373	0.582097	0.887735
TCGA-D8-A27M	BRCA	0.648863	0.619189	0.416914	1.0361	1.68497
TCGA-D8-A1JL	BRCA	0.605341	0.388724	0.110287	0.499011	1.10435
TCGA-BH-A0W3	BRCA	0.587537	0.714639	0.525717	1.24036	1.82789
TCGA-GM-A2DN	BRCA	0.0331355	0.0771513	0.110287	0.187438	0.220574
TCGA-AN-A04D	BRCA	0.671118	0.388724	0.416914	0.805638	1.47676
TCGA-A8-A07U	BRCA	0.269535	0.237883	0.623145	0.861029	1.13056
TCGA-A8-A07L	BRCA	0.851137	0.512364	0.525717	1.03808	1.88922
TCGA-OL-A5RZ	BRCA	0.906528	0.801187	0.867953	1.66914	2.57567
TCGA-E9-A1RD	BRCA	0.269535	0.512364	0.525717	1.03808	1.30762
TCGA-AR-A24O	BRCA	0.0331355	0.237883	0.110287	0.34817	0.381306
TCGA-A7-A4SB	BRCA	0.691395	0.801187	0.775964	1.57715	2.26855
TCGA-EW-A1IZ	BRCA	0.0791296	0.0771513	0.110287	0.187438	0.266568
TCGA-E2-A15I	BRCA	0.14639	0.237883	0.525717	0.7636	0.90999
TCGA-A8-A07O	BRCA	0.587537	0.388724	0.525717	0.914441	1.50198
TCGA-BH-A1FM	BRCA	0.766073	0.801187	0.416914	1.2181	1.98417
TCGA-A1-A0SK	BRCA	0.864985	0.926311	0.525717	1.45203	2.31701
TCGA-A2-A3XZ	BRCA	0.20178	0.512364	0.0489614	0.561325	0.763106
TCGA-D8-A141	BRCA	0.269535	0.388724	0.297725	0.686449	0.955984
TCGA-AR-A1AL	BRCA	0.0642928	0.0771513	0.193373	0.270524	0.334817
TCGA-A2-A3XV	BRCA	0.181503	0.0771513	0.297725	0.374876	0.55638
TCGA-E2-A108	BRCA	0.0173096	0.237883	0.0138477	0.251731	0.269041
TCGA-AO-A03O	BRCA	0.836795	0.872404	0.867953	1.74036	2.57715
TCGA-B6-A409	BRCA	0.569733	0.926311	0.416914	1.34322	1.91296
TCGA-A7-A6VX	BRCA	0.925816	0.714639	0.991592	1.70623	2.63205
TCGA-A8-A06O	BRCA	0.786845	0.714639	0.775964	1.4906	2.27745
TCGA-AR-A24M	BRCA	0.225519	0.0771513	0.297725	0.374876	0.600396
TCGA-A8-A07R	BRCA	0.95549	0.714639	0.704253	1.41889	2.37438
TCGA-PE-A5DD	BRCA	0.373887	0.388724	0.416914	0.805638	1.17953
TCGA-A8-A08R	BRCA	0.823937	0.801187	0.297725	1.09891	1.92285
TCGA-C8-A1HG	BRCA	0.766073	0.512364	0.623145	1.13551	1.90158
TCGA-BH-A18H	BRCA	0.479723	0.619189	0.704253	1.32344	1.80317
TCGA-AC-A23H	BRCA	0.691395	0.964886	0.704253	1.66914	2.36053
TCGA-E2-A1L7	BRCA	0.626113	0.801187	0.193373	0.99456	1.62067
TCGA-E2-A159	BRCA	0.836795	0.994065	0.775964	1.77003	2.60682
TCGA-AC-A62V	BRCA	0.806133	0.964886	0.193373	1.15826	1.96439
TCGA-BH-A0BP	BRCA	0.89367	0.926311	0.775964	1.70227	2.59594
TCGA-A2-A3KC	BRCA	0.269535	0.237883	0.297725	0.535608	0.805143
TCGA-A8-A0A1	BRCA	0.114243	0.237883	0.193373	0.431256	0.5455
TCGA-D8-A146	BRCA	0.341741	0.619189	0.297725	0.916914	1.25865
TCGA-AR-A0U4	BRCA	0.728487	0.512364	0.297725	0.810089	1.53858
TCGA-AN-A0FL	BRCA	0.766073	0.388724	0.775964	1.16469	1.93076
TCGA-A8-A095	BRCA	0.269535	0.512364	0.525717	1.03808	1.30762
TCGA-A2-A0D2	BRCA	0.671118	0.926311	0.416914	1.34322	2.01434
TCGA-E9-A6HE	BRCA	0.305638	0.237883	0.525717	0.7636	1.06924
TCGA-A8-A09G	BRCA	0.409001	0.619189	0.297725	0.916914	1.32591
TCGA-B6-A0IN	BRCA	0.359545	0.237883	0.704253	0.942136	1.30168
TCGA-BH-A1EW	BRCA	0.626113	0.388724	0.623145	1.01187	1.63798
TCGA-A2-A0EY	BRCA	0.823937	0.512364	0.905045	1.41741	2.24135
TCGA-LL-A5YL	BRCA	0.225519	0.0771513	0.623145	0.700297	0.925816
TCGA-C8-A8HR	BRCA	0.0098912	0.0771513	0.0138477	0.090999	0.10089
TCGA-BH-A0DZ	BRCA	0.448566	0.0771513	0.416914	0.494065	0.942631
TCGA-BH-A0C7	BRCA	0.728487	0.714639	0.867953	1.58259	2.31108
TCGA-AC-A5EH	BRCA	0.497033	0.512364	0.830861	1.34322	1.84026
TCGA-C8-A9FZ	BRCA	0.388724	0.619189	0.193373	0.812562	1.20129
TCGA-E9-A22D	BRCA	0.605341	0.512364	0.297725	0.810089	1.41543
TCGA-AN-A0AL	BRCA	0.728487	0.714639	0.416914	1.13155	1.86004
TCGA-B6-A0RS	BRCA	0.671118	0.714639	0.110287	0.824926	1.49604
TCGA-EW-A2FS	BRCA	0.373887	0.0771513	0.623145	0.700297	1.07418
TCGA-BH-A0DL	BRCA	0.497033	0.388724	0.525717	0.914441	1.41147
TCGA-AN-A0XO	BRCA	0.288823	0.512364	0.297725	0.810089	1.09891
TCGA-A7-A426	BRCA	0.225519	0.0771513	0.416914	0.494065	0.719585
TCGA-BH-A18S	BRCA	0.388724	0.388724	0.416914	0.805638	1.19436
TCGA-E9-A22G	BRCA	0.851137	0.872404	0.704253	1.57666	2.42779
TCGA-XX-A89A	BRCA	0.569733	0.619189	0.416914	1.0361	1.60584
TCGA-A2-A0YI	BRCA	0.248764	0.388724	0.110287	0.499011	0.747774
TCGA-EW-A1P8	BRCA	0.648863	0.512364	0.867953	1.38032	2.02918
TCGA-E9-A1RE	BRCA	0.836795	0.512364	0.955984	1.46835	2.30514
TCGA-PE-A5DC	BRCA	0.709199	0.237883	0.867953	1.10584	1.81503
TCGA-S3-AA12	BRCA	0.323442	0.619189	0.297725	0.916914	1.24036
TCGA-A1-A0SE	BRCA	0.427794	0.237883	0.623145	0.861029	1.28882
TCGA-B6-A0I9	BRCA	0.851137	0.512364	0.775964	1.28833	2.13947
TCGA-EW-A6SD	BRCA	0.786845	0.872404	0.623145	1.49555	2.28239
TCGA-A2-A0T5	BRCA	0.181503	0.237883	0.416914	0.654797	0.836301
TCGA-3C-AALI	BRCA	0.836795	0.801187	0.905045	1.70623	2.54303
TCGA-AR-A1AS	BRCA	0.181503	0.237883	0.525717	0.7636	0.945104
TCGA-A1-A0SN	BRCA	0.836795	0.926311	0.525717	1.45203	2.28882
TCGA-A8-A0AD	BRCA	0.288823	0.388724	0.193373	0.582097	0.87092
TCGA-A8-A090	BRCA	0.530663	0.619189	0.775964	1.39515	1.92582
TCGA-A8-A09C	BRCA	0.851137	0.926311	0.623145	1.54946	2.40059
TCGA-A2-A3XS	BRCA	0.823937	0.388724	0.991592	1.38032	2.20425
TCGA-BH-A0GY	BRCA	0.878338	0.714639	0.830861	1.5455	2.42384
TCGA-BH-A0DQ	BRCA	0.359545	0.0771513	0.525717	0.602868	0.962413
TCGA-AN-A0XV	BRCA	0.16271	0.0771513	0.0489614	0.126113	0.288823
TCGA-BH-A0HK	BRCA	0.225519	0.0771513	0.416914	0.494065	0.719585
TCGA-D8-A1XB	BRCA	0.20178	0.512364	0.110287	0.622651	0.824431
TCGA-AC-A8OQ	BRCA	0.514342	0.619189	0.193373	0.812562	1.3269
TCGA-E2-A1B0	BRCA	0.497033	0.388724	0.704253	1.09298	1.59001
TCGA-AC-A2FG	BRCA	0.0959446	0.388724	0.110287	0.499011	0.594955
TCGA-A2-A0CM	BRCA	0.786845	0.994065	0.416914	1.41098	2.19782
TCGA-A2-A0D4	BRCA	0.864985	0.619189	0.905045	1.52423	2.38922
TCGA-E2-A1L9	BRCA	0.0791296	0.237883	0.297725	0.535608	0.614738
TCGA-4H-AAAK	BRCA	0.388724	0.619189	0.297725	0.916914	1.30564
TCGA-E2-A15K	BRCA	0.225519	0.512364	0.297725	0.810089	1.03561
TCGA-AN-A0AR	BRCA	0.728487	0.512364	0.525717	1.03808	1.76657
TCGA-BH-A18I	BRCA	0.427794	0.388724	0.297725	0.686449	1.11424
TCGA-AO-A1KP	BRCA	0.305638	0.0771513	0.623145	0.700297	1.00593
TCGA-AR-A1AR	BRCA	0.691395	0.801187	0.525717	1.3269	2.0183
TCGA-A7-A425	BRCA	0.448566	0.985163	0.110287	1.09545	1.54402
TCGA-E2-A15R	BRCA	0.626113	0.237883	0.867953	1.10584	1.73195
TCGA-AR-A1AX	BRCA	0.0642928	0.0771513	0.0489614	0.126113	0.190406
TCGA-E2-A105	BRCA	0.427794	0.237883	0.297725	0.535608	0.963403
TCGA-B6-A0RG	BRCA	0.605341	0.237883	0.704253	0.942136	1.54748
TCGA-BH-A0AU	BRCA	0.514342	0.512364	0.704253	1.21662	1.73096
TCGA-E9-A1RF	BRCA	0.878338	0.872404	0.704253	1.57666	2.455
TCGA-E9-A5FL	BRCA	0.388724	0.801187	0.193373	0.99456	1.38328
TCGA-AO-A129	BRCA	0.746785	0.512364	0.297725	0.810089	1.55687
TCGA-EW-A1P4	BRCA	0.836795	0.872404	0.623145	1.49555	2.33234
TCGA-EW-A1J6	BRCA	0.996044	0.964886	0.991592	1.95648	2.95252
TCGA-E9-A245	BRCA	0.0173096	0.0771513	0.0489614	0.126113	0.143422
TCGA-E2-A154	BRCA	0.467359	0.714639	0.416914	1.13155	1.59891
TCGA-AR-A251	BRCA	0.878338	0.801187	0.623145	1.42433	2.30267
TCGA-C8-A12X	BRCA	0.409001	0.512364	0.525717	1.03808	1.44708
TCGA-OL-A5RX	BRCA	0.0642928	0.237883	0.110287	0.34817	0.412463
TCGA-A1-A0SH	BRCA	0.269535	0.0771513	0.416914	0.494065	0.7636
TCGA-E2-A109	BRCA	0.878338	0.926311	0.110287	1.0366	1.91494
TCGA-5L-AAT1	BRCA	0.0791296	0.0771513	0.193373	0.270524	0.349654
TCGA-AR-A24H	BRCA	0.806133	0.801187	0.416914	1.2181	2.02423
TCGA-E2-A14O	BRCA	0.95549	0.985163	0.830861	1.81602	2.77151
TCGA-BH-A0BV	BRCA	0.530663	0.801187	0.193373	0.99456	1.52522
TCGA-E2-A56Z	BRCA	0.766073	0.714639	0.970326	1.68497	2.45104
TCGA-AN-A0XU	BRCA	0.806133	0.619189	0.416914	1.0361	1.84224
TCGA-BH-A0BS	BRCA	0.0331355	0.0771513	0.110287	0.187438	0.220574
TCGA-AN-A0FF	BRCA	0.225519	0.237883	0.193373	0.431256	0.656775
TCGA-AC-A62X	BRCA	0.906528	0.714639	0.996538	1.71118	2.61771
TCGA-E2-A14W	BRCA	0.497033	0.619189	0.525717	1.14491	1.64194
TCGA-AC-A2FB	BRCA	0.0173096	0.0771513	0.0138477	0.090999	0.108309
TCGA-D8-A1JD	BRCA	0.806133	0.512364	0.981701	1.49407	2.3002
TCGA-A2-A0YC	BRCA	0.181503	0.0771513	0.297725	0.374876	0.55638
TCGA-A2-A0YF	BRCA	0.20178	0.237883	0.297725	0.535608	0.737389
TCGA-D8-A1Y0	BRCA	0.605341	0.237883	0.934718	1.1726	1.77794
TCGA-A8-A09M	BRCA	0.786845	0.714639	0.525717	1.24036	2.0272
TCGA-A8-A0A7	BRCA	0.16271	0.388724	0.0489614	0.437685	0.600396
TCGA-AR-A254	BRCA	0.626113	0.512364	0.775964	1.28833	1.91444
TCGA-BH-A0H6	BRCA	0.16271	0.0771513	0.775964	0.853116	1.01583
TCGA-E2-A15A	BRCA	0.823937	0.801187	0.830861	1.63205	2.45598
TCGA-AC-A23E	BRCA	0.341741	0.619189	0.416914	1.0361	1.37784
TCGA-AO-A03U	BRCA	0.0509397	0.0771513	0.0489614	0.126113	0.177052
TCGA-A8-A076	BRCA	0.878338	0.872404	0.867953	1.74036	2.61869
TCGA-D8-A143	BRCA	0.925816	0.714639	0.981701	1.69634	2.62216
TCGA-BH-A0BA	BRCA	0.978239	1	0.775964	1.77596	2.7542
TCGA-E2-A15C	BRCA	0.225519	0.388724	0.416914	0.805638	1.03116
TCGA-BH-A0H7	BRCA	0.94362	0.619189	0.934718	1.55391	2.49753
TCGA-BH-A0H0	BRCA	0.569733	0.388724	0.775964	1.16469	1.73442
TCGA-A2-A25B	BRCA	0.823937	0.619189	0.830861	1.45005	2.27399
TCGA-AC-A2QI	BRCA	0.16271	0.0771513	0.416914	0.494065	0.656775
TCGA-AO-A03M	BRCA	0.388724	0.388724	0.416914	0.805638	1.19436
TCGA-AR-A256	BRCA	0.965875	0.964886	0.867953	1.83284	2.79871
TCGA-E2-A1B4	BRCA	0.0098912	0.0771513	0.110287	0.187438	0.197329
TCGA-BH-A0E7	BRCA	0.131058	0.0771513	0.416914	0.494065	0.625124
TCGA-AC-A3QQ	BRCA	0.341741	0.237883	0.416914	0.654797	0.996538
TCGA-AQ-A0Y5	BRCA	0.806133	0.872404	0.416914	1.28932	2.09545
TCGA-BH-A1ET	BRCA	0.0173096	0.0771513	0.110287	0.187438	0.204748
TCGA-A7-A3IZ	BRCA	0.341741	0.237883	0.623145	0.861029	1.20277
TCGA-B6-A0IH	BRCA	0.341741	0.714639	0.297725	1.01236	1.3541
TCGA-S3-A6ZF	BRCA	0.925816	0.926311	0.775964	1.70227	2.62809
TCGA-A2-A1FZ	BRCA	0.0791296	0.237883	0.0489614	0.286845	0.365974
TCGA-BH-A0DS	BRCA	0.569733	0.964886	0.297725	1.26261	1.83234
TCGA-E2-A15D	BRCA	0.305638	0.512364	0.416914	0.929278	1.23492
TCGA-WT-AB44	BRCA	0.323442	0.388724	0.704253	1.09298	1.41642
TCGA-EW-A1PA	BRCA	0.569733	0.388724	0.525717	0.914441	1.48417
TCGA-BH-A0BJ	BRCA	0.479723	0.714639	0.416914	1.13155	1.61128
TCGA-A2-A0EO	BRCA	0.497033	0.714639	0.416914	1.13155	1.62859
TCGA-AR-A0TZ	BRCA	0.427794	0.512364	0.830861	1.34322	1.77102
TCGA-AC-A5EI	BRCA	0.467359	0.872404	0.193373	1.06578	1.53314
TCGA-D8-A27G	BRCA	0.323442	0.237883	0.193373	0.431256	0.754698
TCGA-E9-A1R3	BRCA	0.671118	0.872404	0.775964	1.64837	2.31949
TCGA-A8-A08F	BRCA	0.995054	0.964886	0.867953	1.83284	2.82789
TCGA-B6-A0RU	BRCA	0.766073	0.714639	0.525717	1.24036	2.00643
TCGA-B6-A1KF	BRCA	0.925816	0.714639	0.991592	1.70623	2.63205
TCGA-AR-A1AY	BRCA	0.709199	0.512364	0.905045	1.41741	2.12661
TCGA-A7-A5ZV	BRCA	0.965875	0.512364	0.955984	1.46835	2.43422
TCGA-C8-A12T	BRCA	0.626113	0.926311	0.110287	1.0366	1.66271
TCGA-D8-A1XK	BRCA	0.94362	0.964886	0.416914	1.3818	2.32542
TCGA-BH-A18F	BRCA	0.359545	0.388724	0.623145	1.01187	1.37141
TCGA-AQ-A1H2	BRCA	0.530663	0.512364	0.623145	1.13551	1.66617
TCGA-A7-A13G	BRCA	0.114243	0.0771513	0.525717	0.602868	0.717112
TCGA-LD-A7W5	BRCA	0.341741	0.388724	0.623145	1.01187	1.35361
TCGA-E2-A14X	BRCA	0.906528	0.801187	0.867953	1.66914	2.57567
TCGA-AO-A12B	BRCA	0.728487	0.926311	0.416914	1.34322	2.07171
TCGA-A7-A26E	BRCA	0.248764	0.512364	0.110287	0.622651	0.871414
TCGA-E2-A14R	BRCA	1	0.872404	0.775964	1.64837	2.64837
TCGA-A2-A1FX	BRCA	0.671118	0.714639	0.623145	1.33778	2.0089
TCGA-AN-A0AM	BRCA	0.549951	0.714639	0.525717	1.24036	1.79031
TCGA-A2-A0CV	BRCA	0.728487	0.964886	0.525717	1.4906	2.21909
TCGA-A8-A08J	BRCA	0.89367	0.619189	0.955984	1.57517	2.46884
TCGA-E9-A1R5	BRCA	0.323442	0.512364	0.525717	1.03808	1.36152
TCGA-HN-A2OB	BRCA	0.0509397	0.237883	0.0138477	0.251731	0.302671
TCGA-AR-A1AP	BRCA	0.479723	0.512364	0.704253	1.21662	1.69634
TCGA-LL-A441	BRCA	0.20178	0.512364	0.110287	0.622651	0.824431
TCGA-BH-A0BC	BRCA	0.388724	0.237883	0.110287	0.34817	0.736894
TCGA-C8-A27B	BRCA	0.925816	0.714639	0.704253	1.41889	2.34471
TCGA-AR-A24V	BRCA	0.467359	0.619189	0.416914	1.0361	1.50346
TCGA-A2-A0EM	BRCA	0.0959446	0.237883	0.297725	0.535608	0.631553
TCGA-BH-A202	BRCA	0.89367	0.714639	0.934718	1.64936	2.54303
TCGA-D8-A1XT	BRCA	0.709199	0.388724	0.623145	1.01187	1.72107
TCGA-D8-A27N	BRCA	0.626113	0.512364	0.416914	0.929278	1.55539
TCGA-D8-A27T	BRCA	0.448566	0.512364	0.525717	1.03808	1.48665
TCGA-EW-A6S9	BRCA	0.341741	0.619189	0.297725	0.916914	1.25865
TCGA-BH-A0DE	BRCA	0.305638	0.0771513	0.525717	0.602868	0.908506
TCGA-A7-A13D	BRCA	0.648863	0.619189	0.905045	1.52423	2.1731
TCGA-E9-A1R7	BRCA	0.786845	0.0771513	0.905045	0.982196	1.76904
TCGA-C5-A3HF	CESC	0.226481	0.283972	0.0940767	0.378049	0.60453
TCGA-VS-A8Q9	CESC	0.810105	0.472125	0.662021	1.13415	1.94425
TCGA-JX-A3PZ	CESC	0.722997	0.087108	0.827526	0.914634	1.63763
TCGA-R2-A69V	CESC	0.114983	0.087108	0.0940767	0.181185	0.296167
TCGA-VS-A954	CESC	0.670732	0.862369	0.0296167	0.891986	1.56272
TCGA-VS-A9UH	CESC	0.0888502	0.472125	0.16899	0.641115	0.729965
TCGA-EK-A2RE	CESC	0.137631	0.087108	0.662021	0.749129	0.88676
TCGA-XS-A8TJ	CESC	0.137631	0.726481	0.383275	1.10976	1.24739
TCGA-ZJ-AAXT	CESC	0.137631	0.618467	0.264808	0.883275	1.02091
TCGA-GH-A9DA	CESC	0.3223	0.726481	0.52439	1.25087	1.57317
TCGA-VS-A8QC	CESC	0.670732	0.799652	0.761324	1.56098	2.23171
TCGA-ZJ-AAXD	CESC	0.855401	0.968641	0.52439	1.49303	2.34843
TCGA-EK-A3GN	CESC	0.644599	0.799652	0.16899	0.968641	1.61324
TCGA-MU-A8JM	CESC	0.054007	0.283972	0.264808	0.54878	0.602787
TCGA-JW-A5VI	CESC	0.461672	0.472125	0.662021	1.13415	1.59582
TCGA-ZJ-A8QR	CESC	0.594077	0.283972	0.827526	1.1115	1.70557
TCGA-IR-A3LK	CESC	0.513937	0.283972	0.52439	0.808362	1.3223
TCGA-C5-A0TN	CESC	0.670732	0.618467	0.383275	1.00174	1.67247
TCGA-VS-A94W	CESC	0.3223	0.799652	0.0940767	0.893728	1.21603
TCGA-ZX-AA5X	CESC	0.203833	0.472125	0.0940767	0.566202	0.770035
TCGA-LP-A4AV	CESC	0.670732	0.283972	0.827526	1.1115	1.78223
TCGA-EK-A2RA	CESC	0.890244	0.726481	0.91115	1.63763	2.52787
TCGA-C5-A8XI	CESC	0.358885	0.799652	0.16899	0.968641	1.32753
TCGA-VS-A958	CESC	0.137631	0.283972	0.264808	0.54878	0.686411
TCGA-JX-A3Q8	CESC	0.890244	0.862369	0.761324	1.62369	2.51394
TCGA-FU-A3WB	CESC	0.137631	0.283972	0.16899	0.452962	0.590592
TCGA-LP-A4AX	CESC	0.594077	0.283972	0.662021	0.945993	1.54007
TCGA-EA-A5O9	CESC	0.928571	0.862369	0.937282	1.79965	2.72822
TCGA-EX-A1H6	CESC	0.203833	0.472125	0.264808	0.736934	0.940767
TCGA-EA-A5ZF	CESC	0.998258	0.968641	0.973868	1.94251	2.94077
TCGA-C5-A8XK	CESC	0.670732	0.472125	0.761324	1.23345	1.90418
TCGA-FU-A23K	CESC	0.203833	0.618467	0.16899	0.787456	0.991289
TCGA-C5-A1BQ	CESC	0.137631	0.087108	0.761324	0.848432	0.986063
TCGA-ZJ-AAXI	CESC	0.400697	0.087108	0.874564	0.961672	1.36237
TCGA-EA-A3QE	CESC	0.400697	0.283972	0.264808	0.54878	0.949477
TCGA-DS-A7WI	CESC	0.825784	0.618467	0.662021	1.28049	2.10627
TCGA-VS-A8Q8	CESC	0.623693	0.472125	0.761324	1.23345	1.85714
TCGA-HG-A9SC	CESC	0.722997	0.283972	0.91115	1.19512	1.91812
TCGA-DG-A2KH	CESC	0.890244	0.945993	0.52439	1.47038	2.36063
TCGA-EK-A2RC	CESC	0.16899	0.283972	0.16899	0.452962	0.621951
TCGA-C5-A1MI	CESC	0.904181	0.986063	0.52439	1.51045	2.41463
TCGA-EK-A2PK	CESC	0.777003	0.862369	0.827526	1.6899	2.4669
TCGA-VS-A9V1	CESC	0.16899	0.087108	0.264808	0.351916	0.520906
TCGA-VS-A9UP	CESC	0.777003	0.618467	0.662021	1.28049	2.05749
TCGA-C5-A1BL	CESC	0.513937	0.472125	0.827526	1.29965	1.81359
TCGA-FU-A770	CESC	0.114983	0.087108	0.264808	0.351916	0.466899
TCGA-VS-A8QH	CESC	0.594077	0.618467	0.662021	1.28049	1.87456
TCGA-EK-A2RL	CESC	0.249129	0.087108	0.383275	0.470383	0.719512
TCGA-EK-A2RD	CESC	0.513937	0.087108	0.662021	0.749129	1.26307
TCGA-ZJ-AAXU	CESC	0.3223	0.472125	0.52439	0.996516	1.31882
TCGA-DR-A0ZM	CESC	0.0174216	0.087108	0.0940767	0.181185	0.198606
TCGA-C5-A2M2	CESC	0.3223	0.472125	0.383275	0.855401	1.1777
TCGA-ZJ-AB0H	CESC	0.696864	0.799652	0.937282	1.73693	2.4338
TCGA-EK-A2RB	CESC	0.0888502	0.283972	0.264808	0.54878	0.637631
TCGA-JW-A5VJ	CESC	0.696864	0.472125	0.761324	1.23345	1.93031
TCGA-C5-A1M8	CESC	0.594077	0.726481	0.264808	0.991289	1.58537
TCGA-C5-A7XC	CESC	0.722997	0.472125	0.52439	0.996516	1.71951
TCGA-FU-A3TQ	CESC	0.461672	0.087108	0.383275	0.470383	0.932056
TCGA-IR-A3LL	CESC	0.554007	0.91115	0.0940767	1.00523	1.55923
TCGA-C5-A8XH	CESC	0.942509	0.618467	0.91115	1.52962	2.47213
TCGA-C5-A2LX	CESC	0.696864	0.799652	0.662021	1.46167	2.15854
TCGA-MA-AA3Y	CESC	0.16899	0.087108	0.383275	0.470383	0.639373
TCGA-JW-AAVH	CESC	0.513937	0.283972	0.52439	0.808362	1.3223
TCGA-DG-A2KJ	CESC	0.890244	0.91115	0.874564	1.78571	2.67596
TCGA-C5-A7UE	CESC	0.28223	0.472125	0.662021	1.13415	1.41638
TCGA-VS-A950	CESC	0.970383	0.945993	0.827526	1.77352	2.7439
TCGA-Q1-A73S	CESC	0.696864	0.618467	0.827526	1.44599	2.14286
TCGA-C5-A3HL	CESC	0.0714286	0.087108	0.0296167	0.116725	0.188153
TCGA-ZJ-AAXB	CESC	0.982578	0.799652	1	1.79965	2.78223
TCGA-VS-A9UV	CESC	0.461672	0.283972	0.874564	1.15854	1.62021
TCGA-VS-A8QM	CESC	0.0278746	0.283972	0.0296167	0.313589	0.341463
TCGA-EX-A1H5	CESC	0.644599	0.726481	0.827526	1.55401	2.19861
TCGA-ZJ-AAXA	CESC	0.919861	0.91115	0.874564	1.78571	2.70557
TCGA-EK-A3GK	CESC	0.249129	0.087108	0.761324	0.848432	1.09756
TCGA-C5-A7X5	CESC	0.956446	0.472125	0.973868	1.44599	2.40244
TCGA-EK-A2PG	CESC	0.855401	0.945993	0.52439	1.47038	2.32578
TCGA-VS-A9U6	CESC	0.554007	0.283972	0.91115	1.19512	1.74913
TCGA-VS-A9UQ	CESC	0.249129	0.472125	0.0940767	0.566202	0.815331
TCGA-MA-AA3W	CESC	0.3223	0.618467	0.383275	1.00174	1.32404
TCGA-MY-A5BE	CESC	0.0400697	0.283972	0.0296167	0.313589	0.353659
TCGA-FU-A3HY	CESC	0.461672	0.472125	0.52439	0.996516	1.45819
TCGA-JW-A5VK	CESC	0.810105	0.799652	0.383275	1.18293	1.99303
TCGA-VS-A953	CESC	0.890244	0.862369	0.91115	1.77352	2.66376
TCGA-VS-A9UM	CESC	0.400697	0.283972	0.52439	0.808362	1.20906
TCGA-EA-A411	CESC	0.749129	0.799652	0.662021	1.46167	2.2108
TCGA-C5-A8YT	CESC	0.0174216	0.087108	0.0296167	0.116725	0.134146
TCGA-C5-A8YR	CESC	0.970383	0.945993	0.761324	1.70732	2.6777
TCGA-C5-A2M1	CESC	0.249129	0.283972	0.662021	0.945993	1.19512
TCGA-EK-A2R7	CESC	0.749129	0.862369	0.383275	1.24564	1.99477
TCGA-EA-A97N	CESC	0.942509	0.996516	0.52439	1.52091	2.46341
TCGA-EK-A3GM	CESC	0.942509	0.862369	0.874564	1.73693	2.67944
TCGA-4J-AA1J	CESC	0.670732	0.283972	0.52439	0.808362	1.47909
TCGA-HM-A6W2	CESC	0.513937	0.283972	0.662021	0.945993	1.45993
TCGA-EA-A50E	CESC	0.461672	0.283972	0.16899	0.452962	0.914634
TCGA-C5-A1ML	CESC	0.91115	0.986063	0.52439	1.51045	2.4216
TCGA-LP-A5U3	CESC	0.594077	0.472125	0.0940767	0.566202	1.16028
TCGA-EX-A3L1	CESC	0.249129	0.283972	0.383275	0.667247	0.916376
TCGA-C5-A1MF	CESC	0.749129	0.91115	0.52439	1.43554	2.18467
TCGA-JW-A5VL	CESC	0.400697	0.283972	0.264808	0.54878	0.949477
TCGA-VS-A9UO	CESC	0.777003	0.472125	0.264808	0.736934	1.51394
TCGA-FU-A3EO	CESC	0.203833	0.618467	0.0940767	0.712544	0.916376
TCGA-VS-A9V3	CESC	0.249129	0.618467	0.0940767	0.712544	0.961672
TCGA-C5-A2LT	CESC	0.825784	0.945993	0.937282	1.88328	2.70906
TCGA-LP-A5U2	CESC	0.777003	0.726481	0.761324	1.4878	2.26481
TCGA-FU-A23L	CESC	0.87108	0.726481	0.984321	1.7108	2.58188
TCGA-C5-A1M9	CESC	0.696864	0.968641	0.16899	1.13763	1.83449
TCGA-HM-A4S6	CESC	0.461672	0.283972	0.383275	0.667247	1.12892
TCGA-C5-A1BE	CESC	0.554007	0.283972	0.383275	0.667247	1.22125
TCGA-C5-A7CG	CESC	0.16899	0.726481	0.0296167	0.756098	0.925087
TCGA-FU-A3NI	CESC	0.991289	0.862369	0.958188	1.82056	2.81185
TCGA-Q1-A5R3	CESC	0.554007	0.618467	0.937282	1.55575	2.10976
TCGA-EK-A2RO	CESC	0.461672	0.472125	0.662021	1.13415	1.59582
TCGA-C5-A7UI	CESC	0.400697	0.283972	0.874564	1.15854	1.55923
TCGA-VS-A9UC	CESC	0.461672	0.283972	0.52439	0.808362	1.27003
TCGA-EX-A8YF	CESC	0.594077	0.472125	0.91115	1.38328	1.97735
TCGA-C5-A1M5	CESC	0.249129	0.283972	0.383275	0.667247	0.916376
TCGA-C5-A2LS	CESC	0.137631	0.087108	0.52439	0.611498	0.749129
TCGA-EK-A2RK	CESC	0.722997	0.799652	0.52439	1.32404	2.04704
TCGA-EA-A44S	CESC	0.400697	0.283972	0.761324	1.0453	1.44599
TCGA-Q1-A6DT	CESC	0.970383	0.799652	0.984321	1.78397	2.75436
TCGA-HG-A2PA	CESC	0.461672	0.087108	0.383275	0.470383	0.932056
TCGA-EA-A5ZE	CESC	0.28223	0.472125	0.52439	0.996516	1.27875
TCGA-EX-A449	CESC	0.0400697	0.087108	0.0940767	0.181185	0.221254
TCGA-DS-A0VN	CESC	0.87108	0.91115	0.52439	1.43554	2.30662
TCGA-ZJ-AAXJ	CESC	0.777003	0.283972	0.52439	0.808362	1.58537
TCGA-FU-A40J	CESC	0.839721	0.91115	0.662021	1.57317	2.41289
TCGA-EK-A2H1	CESC	0.16899	0.472125	0.0940767	0.566202	0.735192
TCGA-C5-A2LZ	CESC	0.358885	0.618467	0.761324	1.37979	1.73868
TCGA-2W-A8YY	CESC	0.0400697	0.087108	0.0940767	0.181185	0.221254
TCGA-MA-AA3X	CESC	0.839721	0.968641	0.264808	1.23345	2.07317
TCGA-ZJ-AAXF	CESC	0.0400697	0.087108	0.0940767	0.181185	0.221254
TCGA-C5-A7UC	CESC	0.400697	0.283972	0.827526	1.1115	1.5122
TCGA-VS-A9UU	CESC	0.28223	0.862369	0.16899	1.03136	1.31359
TCGA-LP-A4AU	CESC	0.054007	0.087108	0.16899	0.256098	0.310105
TCGA-BI-A0VS	CESC	0.554007	0.91115	0.52439	1.43554	1.98955
TCGA-BI-A0VR	CESC	0.0714286	0.087108	0.16899	0.256098	0.327526
TCGA-LP-A7HU	CESC	0.839721	0.945993	0.264808	1.2108	2.05052
TCGA-IR-A3L7	CESC	0.203833	0.087108	0.383275	0.470383	0.674216
TCGA-FU-A3HZ	CESC	0.0174216	0.087108	0.0296167	0.116725	0.134146
TCGA-C5-A1BI	CESC	0.101045	0.087108	0.383275	0.470383	0.571429
TCGA-C5-A1MH	CESC	0.137631	0.283972	0.0940767	0.378049	0.515679
TCGA-C5-A7X3	CESC	0.400697	0.472125	0.52439	0.996516	1.39721
TCGA-UC-A7PG	CESC	0.91115	0.862369	0.761324	1.62369	2.53484
TCGA-C5-A7X8	CESC	0.810105	0.986063	0.383275	1.36934	2.17944
TCGA-WL-A834	CESC	0.87108	0.726481	0.91115	1.63763	2.50871
TCGA-EA-A3QD	CESC	0.461672	0.618467	0.383275	1.00174	1.46341
TCGA-DS-A5RQ	CESC	0.203833	0.087108	0.52439	0.611498	0.815331
TCGA-VS-A94X	CESC	0.749129	0.862369	0.874564	1.73693	2.48606
TCGA-EA-A3Y4	CESC	0.16899	0.283972	0.52439	0.808362	0.977352
TCGA-VS-A9UZ	CESC	0.0888502	0.087108	0.264808	0.351916	0.440767
TCGA-EA-A43B	CESC	0.400697	0.472125	0.264808	0.736934	1.13763
TCGA-VS-A9U5	CESC	0.890244	0.726481	0.968641	1.69512	2.58537
TCGA-EK-A3GJ	CESC	0.554007	0.726481	0.16899	0.89547	1.44948
TCGA-C5-A907	CESC	0.461672	0.087108	0.52439	0.611498	1.07317
TCGA-EA-A439	CESC	0.904181	0.91115	0.874564	1.78571	2.6899
TCGA-EA-A78R	CESC	0.3223	0.283972	0.52439	0.808362	1.13066
TCGA-EA-A3HR	CESC	0.749129	0.283972	0.827526	1.1115	1.86063
TCGA-C5-A7CH	CESC	0.777003	0.862369	0.662021	1.52439	2.30139
TCGA-PN-A8MA	CESC	0.928571	0.91115	0.958188	1.86934	2.79791
TCGA-DS-A0VM	CESC	0.777003	0.087108	0.52439	0.611498	1.3885
TCGA-LP-A4AW	CESC	0.644599	0.087108	0.761324	0.848432	1.49303
TCGA-EA-A556	CESC	0.810105	0.472125	0.827526	1.29965	2.10976
TCGA-RA-A741	CESC	0.400697	0.283972	0.761324	1.0453	1.44599
TCGA-EK-A2H0	CESC	0.594077	0.087108	0.662021	0.749129	1.34321
TCGA-VS-A9UI	CESC	0.777003	0.799652	0.827526	1.62718	2.40418
TCGA-C5-A1MP	CESC	0.594077	0.618467	0.761324	1.37979	1.97387
TCGA-EA-A3HS	CESC	0.114983	0.283972	0.264808	0.54878	0.663763
TCGA-Q1-A6DV	CESC	0.00696864	0.087108	0.0296167	0.116725	0.123693
TCGA-ZJ-AB0I	CESC	0.777003	0.283972	0.662021	0.945993	1.723
TCGA-DS-A7WF	CESC	0.0278746	0.087108	0.0296167	0.116725	0.144599
TCGA-EK-A2PL	CESC	0.28223	0.618467	0.52439	1.14286	1.42509
TCGA-VS-A9UD	CESC	0.970383	0.862369	0.958188	1.82056	2.79094
TCGA-ZJ-A8QQ	CESC	0.594077	0.087108	0.662021	0.749129	1.34321
TCGA-C5-A1BF	CESC	0.461672	0.283972	0.383275	0.667247	1.12892
TCGA-IR-A3LC	CESC	0.594077	0.472125	0.52439	0.996516	1.59059
TCGA-DS-A7WH	CESC	0.400697	0.726481	0.16899	0.89547	1.29617
TCGA-DG-A2KL	CESC	0.839721	0.91115	0.52439	1.43554	2.27526
TCGA-IR-A3LA	CESC	0.644599	0.283972	0.383275	0.667247	1.31185
TCGA-EA-A3HT	CESC	0.3223	0.283972	0.264808	0.54878	0.87108
TCGA-JX-A5QV	CESC	0.970383	0.945993	0.761324	1.70732	2.6777
TCGA-C5-A8YQ	CESC	0.986063	0.968641	0.937282	1.90592	2.89199
TCGA-Q1-A73R	CESC	0.249129	0.087108	0.16899	0.256098	0.505226
TCGA-UC-A7PD	CESC	0.461672	0.726481	0.16899	0.89547	1.35714
TCGA-C5-A7CJ	CESC	0.226481	0.283972	0.16899	0.452962	0.679443
TCGA-EK-A2GZ	CESC	0.400697	0.472125	0.52439	0.996516	1.39721
TCGA-VS-A8EL	CESC	0.16899	0.283972	0.383275	0.667247	0.836237
TCGA-EA-A6QX	CESC	0.28223	0.472125	0.264808	0.736934	1.01916
TCGA-C5-A3HE	CESC	0.101045	0.618467	0.0940767	0.712544	0.813589
TCGA-C5-A1BM	CESC	0.28223	0.618467	0.16899	0.787456	1.06969
TCGA-VS-A9UY	CESC	0.696864	0.087108	0.761324	0.848432	1.5453
TCGA-VS-A8EC	CESC	0.825784	0.799652	0.874564	1.67422	2.5
TCGA-EA-A3HQ	CESC	0.670732	0.618467	0.52439	1.14286	1.81359
TCGA-VS-A94Z	CESC	0.226481	0.283972	0.662021	0.945993	1.17247
TCGA-VS-A957	CESC	0.513937	0.726481	0.16899	0.89547	1.40941
TCGA-IR-A3LB	CESC	0.358885	0.618467	0.383275	1.00174	1.36063
TCGA-UC-A7PI	CESC	0.114983	0.283972	0.264808	0.54878	0.663763
TCGA-VS-A8EG	CESC	0.16899	0.472125	0.264808	0.736934	0.905923
TCGA-C5-A7CK	CESC	0.513937	0.799652	0.264808	1.06446	1.5784
TCGA-VS-AA62	CESC	0.16899	0.087108	0.264808	0.351916	0.520906
TCGA-VS-A9V4	CESC	0.644599	0.726481	0.383275	1.10976	1.75436
TCGA-FU-A3TX	CESC	0.3223	0.726481	0.383275	1.10976	1.43206
TCGA-EA-A410	CESC	0.00696864	0.087108	0.0296167	0.116725	0.123693
TCGA-C5-A1M7	CESC	0.461672	0.618467	0.662021	1.28049	1.74216
TCGA-VS-A9UT	CESC	0.722997	0.618467	0.52439	1.14286	1.86585
TCGA-VS-A8EB	CESC	0.942509	0.472125	0.996516	1.46864	2.41115
TCGA-FU-A57G	CESC	0.0714286	0.087108	0.264808	0.351916	0.423345
TCGA-VS-A8QF	CESC	0.87108	0.799652	0.662021	1.46167	2.33275
TCGA-C5-A2LY	CESC	0.623693	0.618467	0.52439	1.14286	1.76655
TCGA-IR-A3LF	CESC	0.0888502	0.283972	0.0940767	0.378049	0.466899
TCGA-DS-A0VK	CESC	0.400697	0.618467	0.827526	1.44599	1.84669
TCGA-C5-A1M6	CESC	0.991289	0.862369	0.993031	1.8554	2.84669
TCGA-MY-A913	CESC	0.810105	0.618467	0.383275	1.00174	1.81185
TCGA-EK-A2R8	CESC	0.594077	0.726481	0.264808	0.991289	1.58537
TCGA-JW-A5VG	CESC	0.3223	0.283972	0.662021	0.945993	1.26829
TCGA-C5-A7UH	CESC	0.970383	0.986063	0.761324	1.74739	2.71777
TCGA-Q1-A73P	CESC	0.0714286	0.283972	0.16899	0.452962	0.52439
TCGA-EA-A1QT	CESC	0.796167	0.618467	0.874564	1.49303	2.2892
TCGA-VS-A8EH	CESC	0.942509	0.618467	0.761324	1.37979	2.3223
TCGA-VS-A94Y	CESC	0.87108	0.618467	0.958188	1.57666	2.44774
TCGA-VS-A9U7	CESC	0.461672	0.087108	0.264808	0.351916	0.813589
TCGA-C5-A7CL	CESC	0.461672	0.618467	0.662021	1.28049	1.74216
TCGA-Q1-A5R1	CESC	0.3223	0.283972	0.383275	0.667247	0.989547
TCGA-EX-A69M	CESC	0.594077	0.087108	0.662021	0.749129	1.34321
TCGA-JW-A69B	CESC	0.358885	0.472125	0.383275	0.855401	1.21429
TCGA-Q1-A73Q	CESC	0.400697	0.283972	0.52439	0.808362	1.20906
TCGA-EA-A4BA	CESC	0.0278746	0.472125	0.0296167	0.501742	0.529617
TCGA-MA-AA41	CESC	0.554007	0.618467	0.383275	1.00174	1.55575
TCGA-EK-A2PM	CESC	0.998258	1	0.662021	1.66202	2.66028
TCGA-EX-A69L	CESC	0.400697	0.618467	0.52439	1.14286	1.54355
TCGA-VS-A9UB	CESC	0.358885	0.618467	0.662021	1.28049	1.63937
TCGA-C5-A2LV	CESC	0.722997	0.618467	0.958188	1.57666	2.29965
TCGA-C5-A7CM	CESC	0.644599	0.799652	0.52439	1.32404	1.96864
TCGA-DG-A2KK	CESC	0.203833	0.087108	0.52439	0.611498	0.815331
TCGA-C5-A1BJ	CESC	0.400697	0.087108	0.761324	0.848432	1.24913
TCGA-VS-A959	CESC	0.513937	0.726481	0.383275	1.10976	1.62369
TCGA-MY-A5BF	CESC	0.461672	0.283972	0.761324	1.0453	1.50697
TCGA-C5-A1ME	CESC	0.796167	0.726481	0.937282	1.66376	2.45993
TCGA-VS-A952	CESC	0.249129	0.472125	0.0940767	0.566202	0.815331
TCGA-C5-A1BN	CESC	0.696864	0.472125	0.761324	1.23345	1.93031
TCGA-BI-A20A	CESC	0.855401	0.618467	0.91115	1.52962	2.38502
TCGA-UC-A7PF	CESC	0.554007	0.472125	0.52439	0.996516	1.55052
TCGA-HM-A3JK	CESC	0.623693	0.799652	0.264808	1.06446	1.68815
TCGA-EK-A2R9	CESC	0.3223	0.618467	0.264808	0.883275	1.20557
TCGA-C5-A3HD	CESC	0.644599	0.283972	0.383275	0.667247	1.31185
TCGA-MA-AA43	CESC	0.722997	0.799652	0.761324	1.56098	2.28397
TCGA-Q1-A6DW	CESC	0.513937	0.472125	0.264808	0.736934	1.25087
TCGA-EK-A2RJ	CESC	0.670732	0.618467	0.52439	1.14286	1.81359
TCGA-ZJ-AAX4	CESC	0.749129	0.862369	0.662021	1.52439	2.27352
TCGA-C5-A1MK	CESC	0.554007	0.283972	0.52439	0.808362	1.36237
TCGA-IR-A3LI	CESC	0.16899	0.087108	0.0940767	0.181185	0.350174
TCGA-VS-A8EJ	CESC	0.956446	0.799652	0.984321	1.78397	2.74042
TCGA-MA-AA42	CESC	0.513937	0.472125	0.662021	1.13415	1.64808
TCGA-MU-A51Y	CESC	0.203833	0.283972	0.264808	0.54878	0.752613
TCGA-C5-A7CO	CESC	0.839721	0.91115	0.827526	1.73868	2.5784
TCGA-FU-A3YQ	CESC	0.0714286	0.087108	0.264808	0.351916	0.423345
TCGA-C5-A8XJ	CESC	0.513937	0.283972	0.662021	0.945993	1.45993
TCGA-JX-A3Q0	CESC	0.554007	0.799652	0.0296167	0.829268	1.38328
TCGA-DS-A3LQ	CESC	0.919861	0.986063	0.937282	1.92334	2.84321
TCGA-C5-A8ZZ	CESC	0.3223	0.472125	0.383275	0.855401	1.1777
TCGA-JW-A852	CESC	0.203833	0.283972	0.264808	0.54878	0.752613
TCGA-MY-A5BD	CESC	0.3223	0.618467	0.0296167	0.648084	0.970383
TCGA-ZJ-A8QO	CESC	0.722997	0.862369	0.383275	1.24564	1.96864
TCGA-EA-A5FO	CESC	0.054007	0.283972	0.0940767	0.378049	0.432056
TCGA-EK-A2PI	CESC	0.855401	0.618467	0.874564	1.49303	2.34843
TCGA-EK-A2RN	CESC	0.919861	0.945993	0.662021	1.60801	2.52787
TCGA-EK-A2IP	CESC	0.400697	0.283972	0.383275	0.667247	1.06794
TCGA-FU-A2QG	CESC	0.114983	0.283972	0.264808	0.54878	0.663763
TCGA-VS-A9V2	CESC	0.461672	0.618467	0.662021	1.28049	1.74216
TCGA-EA-A5ZD	CESC	0.203833	0.283972	0.16899	0.452962	0.656794
TCGA-VS-A9UR	CESC	0.101045	0.472125	0.16899	0.641115	0.74216
TCGA-VS-A8EI	CESC	0.623693	0.472125	0.52439	0.996516	1.62021
TCGA-FU-A5XV	CESC	0.358885	0.472125	0.52439	0.996516	1.3554
TCGA-ZJ-AAX8	CESC	0.3223	0.087108	0.0940767	0.181185	0.503484
TCGA-VS-A9UL	CESC	0.942509	0.91115	0.874564	1.78571	2.72822
TCGA-VS-A9UA	CESC	0.623693	0.283972	0.874564	1.15854	1.78223
TCGA-DS-A0VL	CESC	0.28223	0.472125	0.52439	0.996516	1.27875
TCGA-HM-A3JJ	CESC	0.810105	0.726481	0.984321	1.7108	2.52091
TCGA-C5-A1BK	CESC	0.28223	0.283972	0.383275	0.667247	0.949477
TCGA-Q1-A73O	CESC	0.054007	0.283972	0.0296167	0.313589	0.367596
TCGA-VS-A9V5	CESC	0.249129	0.087108	0.383275	0.470383	0.719512
TCGA-ZJ-AAXN	CESC	0.513937	0.472125	0.16899	0.641115	1.15505
TCGA-EA-A1QS	CESC	0.0714286	0.618467	0.0296167	0.648084	0.719512
TCGA-VS-A8QA	CESC	0.358885	0.472125	0.662021	1.13415	1.49303
TCGA-VS-A9V0	CESC	0.749129	0.726481	0.52439	1.25087	2
TCGA-MA-AA3Z	CESC	0.28223	0.087108	0.264808	0.351916	0.634146
TCGA-C5-A1MN	CESC	0.554007	0.726481	0.761324	1.4878	2.04181
TCGA-JW-A5VH	CESC	0.00696864	0.087108	0.0296167	0.116725	0.123693
TCGA-W5-AA2T	CHOL	0.985714	0.728571	0.414286	1.14286	2.12857
TCGA-W5-AA30	CHOL	0.985714	0.585714	0.757143	1.34286	2.32857
TCGA-W5-AA2Z	CHOL	0.571429	0.728571	0.414286	1.14286	1.71429
TCGA-W5-AA2U	CHOL	0.714286	0.271429	0.757143	1.02857	1.74286
TCGA-W5-AA34	CHOL	0.8	0.842857	0.414286	1.25714	2.05714
TCGA-ZH-A8Y1	CHOL	0.3	0.271429	0.871429	1.14286	1.44286
TCGA-4G-AAZT	CHOL	0.571429	0.942857	0.585714	1.52857	2.1
TCGA-ZH-A8Y8	CHOL	0.8	0.728571	0.414286	1.14286	1.94286
TCGA-W5-AA38	CHOL	0.571429	0.728571	0.271429	1	1.57143
TCGA-ZH-A8Y4	CHOL	0.942857	0.842857	0.757143	1.6	2.54286
TCGA-ZD-A8I3	CHOL	0.8	1	0.128571	1.12857	1.92857
TCGA-W5-AA2O	CHOL	0.4	0.642857	0.271429	0.914286	1.31429
TCGA-ZH-A8Y5	CHOL	0.571429	0.271429	0.585714	0.857143	1.42857
TCGA-W5-AA31	CHOL	0.714286	0.914286	0.585714	1.5	2.21429
TCGA-3X-AAVC	CHOL	0.157143	0.642857	1	1.64286	1.8
TCGA-W5-AA39	CHOL	0.4	0.271429	0.757143	1.02857	1.42857
TCGA-3X-AAVE	CHOL	0.228571	0.471429	0.414286	0.885714	1.11429
TCGA-W5-AA2G	CHOL	0.3	0.585714	0.271429	0.857143	1.15714
TCGA-W5-AA2X	CHOL	0.714286	0.842857	0.971429	1.81429	2.52857
TCGA-W5-AA2I	CHOL	0.571429	0.0857143	0.757143	0.842857	1.41429
TCGA-ZH-A8Y2	CHOL	0.885714	0.971429	0.942857	1.91429	2.8
TCGA-ZU-A8S4	CHOL	0.0857143	0.0857143	0.0857143	0.171429	0.257143
TCGA-WD-A7RX	CHOL	0.885714	0.471429	0.414286	0.885714	1.77143
TCGA-3X-AAVB	CHOL	0.4	0.842857	0.914286	1.75714	2.15714
TCGA-W6-AA0S	CHOL	0.4	0.271429	0.757143	1.02857	1.42857
TCGA-YR-A95A	CHOL	0.157143	0.0857143	0.128571	0.214286	0.371429
TCGA-3X-AAV9	CHOL	0.0571429	0.271429	0.0428571	0.314286	0.371429
TCGA-W5-AA2R	CHOL	0.228571	0.271429	0.585714	0.857143	1.08571
TCGA-W5-AA2W	CHOL	0.4	0.271429	0.585714	0.857143	1.25714
TCGA-W5-AA36	CHOL	0.571429	0.0857143	0.185714	0.271429	0.842857
TCGA-4G-AAZO	CHOL	0.885714	0.471429	0.871429	1.34286	2.22857
TCGA-W5-AA2Q	CHOL	0.114286	0.471429	0.585714	1.05714	1.17143
TCGA-ZH-A8Y6	CHOL	0.0285714	0.0857143	0.0428571	0.128571	0.157143
TCGA-3X-AAVA	CHOL	0.571429	0.471429	0.271429	0.742857	1.31429
TCGA-W5-AA33	CHOL	0.228571	0.471429	0.185714	0.657143	0.885714
TCGA-A6-5665	COAD	0.109489	0.080292	0.237226	0.317518	0.427007
TCGA-D5-6533	COAD	0.72871	0.670316	0.832117	1.50243	2.23114
TCGA-AA-3517	COAD	0.911192	0.773723	0.892944	1.66667	2.57786
TCGA-A6-2680	COAD	0.650852	0.670316	0.708029	1.37835	2.0292
TCGA-A6-2677	COAD	0.650852	0.575426	0.309002	0.884428	1.53528
TCGA-CM-4752	COAD	0.953771	0.931873	0.892944	1.82482	2.77859
TCGA-CM-4751	COAD	0.367397	0.36253	0.524331	0.886861	1.25426
TCGA-A6-2683	COAD	0.879562	0.670316	0.832117	1.50243	2.382
TCGA-AA-3693	COAD	0.684915	0.487835	0.832117	1.31995	2.00487
TCGA-AZ-6606	COAD	0.457421	0.225061	0.770073	0.995134	1.45255
TCGA-A6-2682	COAD	0.276156	0.36253	0.237226	0.599757	0.875912
TCGA-G4-6298	COAD	0.506083	0.487835	0.621655	1.10949	1.61557
TCGA-NH-A6GC	COAD	0.931873	1	0.621655	1.62165	2.55353
TCGA-A6-2670	COAD	0.931873	0.931873	0.965937	1.89781	2.82968
TCGA-AZ-6607	COAD	0.746959	0.773723	0.621655	1.39538	2.14234
TCGA-AA-3833	COAD	0.0389294	0.080292	0.0973236	0.177616	0.216545
TCGA-CM-6163	COAD	0.684915	0.773723	0.708029	1.48175	2.16667
TCGA-4T-AA8H	COAD	0.787105	0.861314	0.708029	1.56934	2.35645
TCGA-AA-3560	COAD	0.810219	0.670316	0.770073	1.44039	2.25061
TCGA-A6-2676	COAD	0.201946	0.225061	0.0973236	0.322384	0.524331
TCGA-F4-6807	COAD	0.439173	0.36253	0.621655	0.984185	1.42336
TCGA-G4-6320	COAD	0.340633	0.487835	0.437956	0.925791	1.26642
TCGA-G4-6310	COAD	0.852798	0.773723	0.770073	1.5438	2.39659
TCGA-AA-3710	COAD	0.109489	0.225061	0.0973236	0.322384	0.431873
TCGA-D5-7000	COAD	0.351582	0.575426	0.237226	0.812652	1.16423
TCGA-AD-6889	COAD	0.0389294	0.080292	0.0973236	0.177616	0.216545
TCGA-CM-4746	COAD	0.293187	0.225061	0.437956	0.663017	0.956204
TCGA-AA-3685	COAD	0.987835	0.861314	0.992701	1.85401	2.84185
TCGA-CA-6718	COAD	0.201946	0.080292	0.309002	0.389294	0.591241
TCGA-QL-A97D	COAD	0.867397	0.931873	0.621655	1.55353	2.42092
TCGA-CM-6678	COAD	0.506083	0.773723	0.36618	1.1399	1.64599
TCGA-F4-6569	COAD	0.367397	0.670316	0.0973236	0.76764	1.13504
TCGA-G4-6314	COAD	0.852798	0.670316	0.621655	1.29197	2.14477
TCGA-AA-3529	COAD	0.399027	0.36253	0.524331	0.886861	1.28589
TCGA-D5-6930	COAD	0.0389294	0.080292	0.0973236	0.177616	0.216545
TCGA-AA-3521	COAD	0.931873	0.670316	0.940389	1.61071	2.54258
TCGA-A6-2675	COAD	0.810219	0.861314	0.708029	1.56934	2.37956
TCGA-AY-6197	COAD	0.250608	0.225061	0.237226	0.462287	0.712895
TCGA-NH-A8F7	COAD	0.766423	0.670316	0.832117	1.50243	2.26886
TCGA-A6-6782	COAD	0.548662	0.487835	0.708029	1.19586	1.74453
TCGA-AA-3660	COAD	0.616788	0.487835	0.892944	1.38078	1.99757
TCGA-G4-6321	COAD	0.0389294	0.080292	0.0973236	0.177616	0.216545
TCGA-WS-AB45	COAD	0.23601	0.487835	0.0973236	0.585158	0.821168
TCGA-AA-3688	COAD	0.911192	0.575426	0.892944	1.46837	2.37956
TCGA-DM-A1D4	COAD	0.419708	0.225061	0.621655	0.846715	1.26642
TCGA-AZ-4615	COAD	0.180049	0.225061	0.0973236	0.322384	0.502433
TCGA-AA-3675	COAD	0.180049	0.225061	0.309002	0.534063	0.714112
TCGA-AY-4071	COAD	0.650852	0.773723	0.832117	1.60584	2.25669
TCGA-CK-4948	COAD	0.548662	0.575426	0.524331	1.09976	1.64842
TCGA-A6-2684	COAD	0.261557	0.487835	0.237226	0.725061	0.986618
TCGA-CM-4747	COAD	0.585158	0.773723	0.708029	1.48175	2.06691
TCGA-AM-5821	COAD	0.180049	0.225061	0.309002	0.534063	0.714112
TCGA-AA-A01V	COAD	0.0888078	0.080292	0.0973236	0.177616	0.266423
TCGA-AY-6386	COAD	0.109489	0.225061	0.0973236	0.322384	0.431873
TCGA-A6-3810	COAD	0.931873	0.931873	0.892944	1.82482	2.75669
TCGA-CA-5255	COAD	0.321168	0.670316	0.237226	0.907543	1.22871
TCGA-5M-AATE	COAD	0.867397	0.96837	0.708029	1.6764	2.5438
TCGA-QG-A5YW	COAD	0.852798	0.861314	0.770073	1.63139	2.48418
TCGA-AA-3930	COAD	0.399027	0.36253	0.437956	0.800487	1.19951
TCGA-NH-A8F8	COAD	0.53163	0.36253	0.892944	1.25547	1.7871
TCGA-F4-6459	COAD	0.72871	0.773723	0.892944	1.66667	2.39538
TCGA-CM-6166	COAD	0.72871	0.861314	0.36618	1.22749	1.9562
TCGA-CM-6170	COAD	0.766423	0.670316	0.892944	1.56326	2.32968
TCGA-AA-3950	COAD	0.148418	0.36253	0.0973236	0.459854	0.608273
TCGA-DM-A288	COAD	0.787105	0.861314	0.524331	1.38564	2.17275
TCGA-AA-3562	COAD	0.879562	0.861314	0.770073	1.63139	2.51095
TCGA-5M-AAT6	COAD	0.225061	0.080292	0.36618	0.446472	0.671533
TCGA-AA-3966	COAD	0.419708	0.670316	0.437956	1.10827	1.52798
TCGA-AD-6548	COAD	0.293187	0.225061	0.36618	0.591241	0.884428
TCGA-D5-6540	COAD	0.23601	0.36253	0.0973236	0.459854	0.695864
TCGA-AD-6888	COAD	0.616788	0.773723	0.524331	1.29805	1.91484
TCGA-DM-A28C	COAD	0.0389294	0.080292	0.309002	0.389294	0.428224
TCGA-AA-3542	COAD	0.987835	0.861314	0.992701	1.85401	2.84185
TCGA-AA-3976	COAD	0.967153	0.931873	0.832117	1.76399	2.73114
TCGA-AY-A71X	COAD	0.215328	0.080292	0.237226	0.317518	0.532847
TCGA-G4-6303	COAD	0.810219	0.36253	0.940389	1.30292	2.11314
TCGA-AZ-6601	COAD	0.0389294	0.080292	0.0973236	0.177616	0.216545
TCGA-F4-6703	COAD	0.0389294	0.080292	0.0973236	0.177616	0.216545
TCGA-AA-3519	COAD	0.616788	0.670316	0.892944	1.56326	2.18005
TCGA-DM-A28E	COAD	0.383212	0.487835	0.437956	0.925791	1.309
TCGA-AA-3520	COAD	0.383212	0.225061	0.621655	0.846715	1.22993
TCGA-CA-6715	COAD	0.766423	0.575426	0.524331	1.09976	1.86618
TCGA-AA-3492	COAD	0.0389294	0.080292	0.0973236	0.177616	0.216545
TCGA-CM-6168	COAD	0.321168	0.36253	0.309002	0.671533	0.992701
TCGA-AA-3842	COAD	0.953771	0.990268	0.524331	1.5146	2.46837
TCGA-DM-A28K	COAD	0.340633	0.773723	0.237226	1.01095	1.35158
TCGA-AA-3684	COAD	0.266423	0.36253	0.237226	0.599757	0.86618
TCGA-AA-3494	COAD	0.911192	0.861314	0.770073	1.63139	2.54258
TCGA-AA-3949	COAD	0.0389294	0.080292	0.0973236	0.177616	0.216545
TCGA-AA-3544	COAD	0.616788	0.575426	0.708029	1.28345	1.90024
TCGA-AA-3979	COAD	0.787105	0.36253	0.832117	1.19465	1.98175
TCGA-F4-6855	COAD	0.478102	0.575426	0.708029	1.28345	1.76156
TCGA-D5-6541	COAD	0.276156	0.080292	0.437956	0.518248	0.794404
TCGA-A6-5660	COAD	0.911192	0.670316	0.832117	1.50243	2.41363
TCGA-CA-5254	COAD	0.833333	0.931873	0.437956	1.36983	2.20316
TCGA-AA-A03J	COAD	0.72871	0.861314	0.708029	1.56934	2.29805
TCGA-AA-A01K	COAD	0.650852	0.36253	0.832117	1.19465	1.8455
TCGA-AA-3811	COAD	0.585158	0.861314	0.437956	1.29927	1.88443
TCGA-AA-3518	COAD	0.128954	0.080292	0.0973236	0.177616	0.306569
TCGA-AD-6901	COAD	0.833333	0.990268	0.437956	1.42822	2.26156
TCGA-G4-6323	COAD	0.128954	0.225061	0.0973236	0.322384	0.451338
TCGA-CM-6172	COAD	0.506083	0.225061	0.832117	1.05718	1.56326
TCGA-A6-6651	COAD	0.548662	0.487835	0.770073	1.25791	1.80657
TCGA-D5-6531	COAD	0.967153	0.990268	0.437956	1.42822	2.39538
TCGA-CM-5860	COAD	0.787105	0.773723	0.832117	1.60584	2.39294
TCGA-F4-6463	COAD	0.261557	0.080292	0.524331	0.604623	0.86618
TCGA-G4-6299	COAD	0.684915	0.773723	0.524331	1.29805	1.98297
TCGA-AA-3655	COAD	0.250608	0.225061	0.36618	0.591241	0.841849
TCGA-G4-6317	COAD	0.953771	0.931873	0.770073	1.70195	2.65572
TCGA-AA-A02H	COAD	0.72871	0.36253	0.940389	1.30292	2.03163
TCGA-AA-3525	COAD	0.0888078	0.080292	0.0973236	0.177616	0.266423
TCGA-F4-6805	COAD	0.276156	0.225061	0.437956	0.663017	0.939173
TCGA-NH-A50V	COAD	0.457421	0.080292	0.832117	0.912409	1.36983
TCGA-AA-3489	COAD	0.321168	0.36253	0.36618	0.72871	1.04988
TCGA-F4-6570	COAD	0.128954	0.225061	0.237226	0.462287	0.591241
TCGA-A6-2681	COAD	0.616788	0.861314	0.437956	1.29927	1.91606
TCGA-DM-A282	COAD	0.321168	0.487835	0.237226	0.725061	1.04623
TCGA-AA-3851	COAD	0.852798	0.861314	0.524331	1.38564	2.23844
TCGA-NH-A50U	COAD	0.931873	0.990268	0.36618	1.35645	2.28832
TCGA-DM-A28M	COAD	0.711679	0.96837	0.36618	1.33455	2.04623
TCGA-A6-4105	COAD	0.684915	0.670316	0.832117	1.50243	2.18735
TCGA-AA-3968	COAD	0.973236	0.861314	0.708029	1.56934	2.54258
TCGA-A6-A5ZU	COAD	0.931873	0.96837	0.524331	1.4927	2.42457
TCGA-AA-3673	COAD	0.506083	0.670316	0.309002	0.979319	1.4854
TCGA-A6-A56B	COAD	0.852798	0.575426	0.892944	1.46837	2.32117
TCGA-CA-5256	COAD	0.879562	0.96837	0.621655	1.59002	2.46959
TCGA-AA-3495	COAD	0.506083	0.575426	0.524331	1.09976	1.60584
TCGA-AA-A024	COAD	0.0389294	0.080292	0.0973236	0.177616	0.216545
TCGA-AA-3812	COAD	0.439173	0.861314	0.237226	1.09854	1.53771
TCGA-AA-3872	COAD	0.879562	0.773723	0.892944	1.66667	2.54623
TCGA-AZ-4616	COAD	0.399027	0.575426	0.437956	1.01338	1.41241
TCGA-NH-A6GB	COAD	0.650852	0.575426	0.708029	1.28345	1.93431
TCGA-CM-5861	COAD	0.180049	0.225061	0.309002	0.534063	0.714112
TCGA-CM-4748	COAD	0.148418	0.080292	0.0973236	0.177616	0.326034
TCGA-D5-6929	COAD	0.478102	0.487835	0.708029	1.19586	1.67397
TCGA-DM-A1DB	COAD	0.684915	0.575426	0.621655	1.19708	1.882
TCGA-AA-3556	COAD	0.457421	0.36253	0.36618	0.72871	1.18613
TCGA-CK-6747	COAD	0.0389294	0.080292	0.0973236	0.177616	0.216545
TCGA-AA-3678	COAD	0.439173	0.36253	0.708029	1.07056	1.50973
TCGA-CM-4743	COAD	0.0389294	0.080292	0.0973236	0.177616	0.216545
TCGA-CA-5796	COAD	0.128954	0.36253	0.0973236	0.459854	0.588808
TCGA-AZ-6605	COAD	0.399027	0.670316	0.36618	1.0365	1.43552
TCGA-G4-6309	COAD	0.0389294	0.080292	0.0973236	0.177616	0.216545
TCGA-DM-A28F	COAD	0.867397	0.670316	0.940389	1.61071	2.4781
TCGA-AY-6196	COAD	0.340633	0.487835	0.524331	1.01217	1.3528
TCGA-D5-6923	COAD	0.478102	0.36253	0.524331	0.886861	1.36496
TCGA-AY-A54L	COAD	0.746959	0.931873	0.237226	1.1691	1.91606
TCGA-AA-3952	COAD	0.684915	0.487835	0.892944	1.38078	2.06569
TCGA-CM-6674	COAD	0.0389294	0.080292	0.0973236	0.177616	0.216545
TCGA-AA-3866	COAD	0.892944	0.931873	0.770073	1.70195	2.59489
TCGA-A6-2674	COAD	0.356448	0.36253	0.237226	0.599757	0.956204
TCGA-A6-6142	COAD	0.911192	0.670316	0.892944	1.56326	2.47445
TCGA-AA-3679	COAD	0.879562	0.931873	0.621655	1.55353	2.43309
TCGA-AY-A69D	COAD	0.911192	0.931873	0.621655	1.55353	2.46472
TCGA-A6-6781	COAD	0.0389294	0.080292	0.0973236	0.177616	0.216545
TCGA-AA-3973	COAD	0.506083	0.487835	0.524331	1.01217	1.51825
TCGA-AD-6964	COAD	0.128954	0.080292	0.0973236	0.177616	0.306569
TCGA-CK-6746	COAD	0.180049	0.225061	0.0973236	0.322384	0.502433
TCGA-F4-6809	COAD	0.478102	0.36253	0.524331	0.886861	1.36496
TCGA-CK-4947	COAD	0.201946	0.080292	0.36618	0.446472	0.648418
TCGA-A6-2678	COAD	0.478102	0.36253	0.524331	0.886861	1.36496
TCGA-CA-6717	COAD	0.0389294	0.080292	0.0973236	0.177616	0.216545
TCGA-AA-3821	COAD	0.0389294	0.080292	0.0973236	0.177616	0.216545
TCGA-AA-3526	COAD	0.321168	0.36253	0.309002	0.671533	0.992701
TCGA-AD-A5EK	COAD	0.911192	0.990268	0.36618	1.35645	2.26764
TCGA-AA-3496	COAD	0.72871	0.670316	0.437956	1.10827	1.83698
TCGA-AA-A01P	COAD	0.109489	0.080292	0.0973236	0.177616	0.287105
TCGA-SS-A7HO	COAD	0.548662	0.670316	0.708029	1.37835	1.92701
TCGA-AA-3488	COAD	0.99635	0.773723	0.976886	1.75061	2.74696
TCGA-AA-3947	COAD	0.0888078	0.080292	0.0973236	0.177616	0.266423
TCGA-AA-A01S	COAD	0.565693	0.36253	0.437956	0.800487	1.36618
TCGA-AA-3854	COAD	0.321168	0.225061	0.437956	0.663017	0.984185
TCGA-D5-6932	COAD	0.684915	0.487835	0.770073	1.25791	1.94282
TCGA-AA-3663	COAD	0.215328	0.36253	0.0973236	0.459854	0.675182
TCGA-D5-6924	COAD	0.565693	0.487835	0.770073	1.25791	1.8236
TCGA-AZ-6599	COAD	0.0888078	0.080292	0.0973236	0.177616	0.266423
TCGA-CM-6676	COAD	0.548662	0.225061	0.976886	1.20195	1.75061
TCGA-CK-4950	COAD	0.306569	0.670316	0.0973236	0.76764	1.07421
TCGA-AY-4070	COAD	0.53163	0.225061	0.832117	1.05718	1.58881
TCGA-G4-6295	COAD	0.992701	0.861314	0.976886	1.8382	2.8309
TCGA-AA-A022	COAD	0.23601	0.575426	0.237226	0.812652	1.04866
TCGA-A6-2672	COAD	0.180049	0.080292	0.309002	0.389294	0.569343
TCGA-AA-3870	COAD	0.439173	0.670316	0.621655	1.29197	1.73114
TCGA-D5-6920	COAD	0.180049	0.225061	0.0973236	0.322384	0.502433
TCGA-DM-A280	COAD	0.215328	0.225061	0.237226	0.462287	0.677616
TCGA-CK-5916	COAD	0.0389294	0.080292	0.0973236	0.177616	0.216545
TCGA-AA-3524	COAD	0.419708	0.575426	0.36618	0.941606	1.36131
TCGA-AU-6004	COAD	0.180049	0.225061	0.0973236	0.322384	0.502433
TCGA-CM-5864	COAD	0.746959	0.670316	0.621655	1.29197	2.03893
TCGA-A6-4107	COAD	0.616788	0.773723	0.524331	1.29805	1.91484
TCGA-AZ-6598	COAD	0.439173	0.670316	0.237226	0.907543	1.34672
TCGA-D5-6927	COAD	0.0389294	0.080292	0.0973236	0.177616	0.216545
TCGA-A6-5667	COAD	0.967153	0.96837	0.940389	1.90876	2.87591
TCGA-NH-A5IV	COAD	0.0389294	0.080292	0.0973236	0.177616	0.216545
TCGA-AA-3527	COAD	0.215328	0.225061	0.237226	0.462287	0.677616
TCGA-G4-6293	COAD	0.276156	0.36253	0.309002	0.671533	0.947689
TCGA-A6-A567	COAD	0.711679	0.487835	0.832117	1.31995	2.03163
TCGA-A6-6648	COAD	0.833333	0.861314	0.524331	1.38564	2.21898
TCGA-A6-6137	COAD	0.419708	0.36253	0.437956	0.800487	1.22019
TCGA-AA-3696	COAD	0.383212	0.575426	0.309002	0.884428	1.26764
TCGA-DM-A1D0	COAD	0.746959	0.36253	0.708029	1.07056	1.81752
TCGA-F4-6856	COAD	0.0389294	0.080292	0.0973236	0.177616	0.216545
TCGA-F4-6704	COAD	0.616788	0.670316	0.621655	1.29197	1.90876
TCGA-AA-3867	COAD	0.976886	0.773723	0.998783	1.77251	2.74939
TCGA-AA-3538	COAD	0.766423	0.670316	0.708029	1.37835	2.14477
[truncated: 7,664 more rows]

## Sheet: Summary age overall SCNA score
Supplementary Data 5: Association between age and SCNA scores
Overall SCNA score
cancer_type	Simple linear regression						Multiple linear regression
	coefficient	std.error	statistic	p.value	adj. p.value	Sig	coefficient	std.error	statistic	p.value	adj. p.value	Sig
ACC	0.000511215	0.00428896	0.119193	0.905397	0.933691	FALSE
BLCA	0.00636162	0.00381887	1.66584	0.0965989	0.199235	FALSE
BRCA	0.00127222	0.00179745	0.707789	0.47924	0.608266	FALSE
CESC	0.00747217	0.00307931	2.42657	0.0158624	0.0581622	FALSE
CHOL	0.0176471	0.00837792	2.10639	0.0428585	0.123643	FALSE
COAD	-0.00568321	0.00294841	-1.92755	0.0546033	0.128708	FALSE
DLBC	-0.00355087	0.00840041	-0.422703	0.674776	0.742254	FALSE
ESCA	-0.00916199	0.00453658	-2.01958	0.0449612	0.123643	FALSE
GBM	0.00250933	0.00209092	1.20011	0.230681	0.422915	FALSE
HNSC	-0.00598501	0.00284962	-2.10028	0.0362175	0.119518	FALSE
KICH	0.00556132	0.00640131	0.868778	0.388215	0.557004	FALSE
KIRC	0.00740355	0.0026012	2.84621	0.0046083	0.0190092	TRUE	0.00719286	0.00260716	2.75889	0.00602513	0.00803351	TRUE
KIRP	-0.00346747	0.00353283	-0.981499	0.327396	0.527494	FALSE
LAML	0.00636198	0.0032664	1.9477	0.0538057	0.128708	FALSE
LGG	0.016858	0.0021121	7.98161	1.04887e-14	3.46127e-13	TRUE	0.0136849	0.00212637	6.43581	3.03304e-10	2.42643e-09	TRUE
LIHC	0.000774799	0.00299138	0.259011	0.795778	0.847118	FALSE
LUAD	-0.0134116	0.00352192	-3.80803	0.000159153	0.00087534	TRUE	-0.0114242	0.00392864	-2.90793	0.00384635	0.00615417	TRUE
LUSC	-0.00328456	0.00406719	-0.807576	0.419754	0.577162	FALSE
MESO	-0.0038081	0.00785742	-0.48465	0.629249	0.741615	FALSE
OV	0.0163508	0.00254915	6.41421	3.03722e-10	4.50657e-09	TRUE	0.0144025	0.00268929	5.35548	1.29618e-07	5.1847e-07	TRUE
PAAD	-0.00244816	0.00577385	-0.424008	0.672256	0.742254	FALSE
PCPG	-0.000210109	0.00319542	-0.0657531	0.947659	0.947659	FALSE
PRAD	0.0139209	0.00481085	2.89365	0.00400061	0.01886	TRUE	0.00622824	0.00449656	1.38511	0.166764	0.166764	FALSE
READ	0.00713857	0.00509423	1.4013	0.163189	0.316778	FALSE
SARC	0.013752	0.00341705	4.02451	7.78111e-05	0.000513553	TRUE	0.00702577	0.00378439	1.85651	0.0648152	0.0740745	FALSE
SKCM	0.00207589	0.00227013	0.914439	0.360997	0.541495	FALSE
STAD	0.00421575	0.00382102	1.10331	0.270582	0.469958	FALSE
TGCT	0.00373083	0.00668059	0.558459	0.577515	0.705851	FALSE
THCA	0.00921252	0.00214287	4.29916	2.43282e-05	0.000200708	TRUE	0.00968198	0.00302597	3.19963	0.00155462	0.00310925	TRUE
THYM	0.00443541	0.00581644	0.762566	0.448146	0.591553	FALSE
UCEC	0.0207724	0.00324663	6.39814	4.09688e-10	4.50657e-09	TRUE	0.0150771	0.00317351	4.75092	2.83917e-06	7.57112e-06	TRUE
UCS	-0.00975357	0.0100335	-0.972104	0.335678	0.527494	FALSE
UVM	0.0103002	0.00560413	1.83796	0.0703114	0.154685	FALSE

## Sheet: Summary age chromarm SCNA score
Supplementary Data 5: Association between age and SCNA scores
Chromosome/Arm SCNA score
cancer_type	Simple linear regression						Multiple linear regression
	coefficient	std.error	statistic	p.value	adj. p.value	Sig	coefficient	std.error	statistic	p.value	adj. p.value	Sig
ACC	0.000511215	0.00428896	0.119193	0.905397	0.871777	FALSE
BLCA	0.00636162	0.00381887	1.66584	0.0965989	0.330598	FALSE
BRCA	0.00127222	0.00179745	0.707789	0.47924	0.409526	FALSE
CESC	0.00747217	0.00307931	2.42657	0.0158624	0.0643189	FALSE
CHOL	0.0176471	0.00837792	2.10639	0.0428585	0.121392	FALSE
COAD	-0.00568321	0.00294841	-1.92755	0.0546033	0.121392	FALSE
DLBC	-0.00355087	0.00840041	-0.422703	0.674776	0.719804	FALSE
ESCA	-0.00916199	0.00453658	-2.01958	0.0449612	0.121392	FALSE
GBM	0.00250933	0.00209092	1.20011	0.230681	0.484134	FALSE
HNSC	-0.00598501	0.00284962	-2.10028	0.0362175	0.121392	FALSE
KICH	0.00556132	0.00640131	0.868778	0.388215	0.518792	FALSE
KIRC	0.00740355	0.0026012	2.84621	0.0046083	0.033238	TRUE	0.00432552	0.00170743	2.53335	0.0116205	0.0135572	TRUE
KIRP	-0.00346747	0.00353283	-0.981499	0.327396	0.409526	FALSE
LAML	0.00636198	0.0032664	1.9477	0.0538057	0.159807	FALSE
LGG	0.016858	0.0021121	7.98161	1.04887e-14	3.41634e-13	TRUE	0.00893848	0.00134482	6.64658	8.33362e-11	5.83353e-10	TRUE
LIHC	0.000774799	0.00299138	0.259011	0.795778	0.871777	FALSE
LUAD	-0.0134116	0.00352192	-3.80803	0.000159153	0.000857869	TRUE	-0.00721042	0.00252385	-2.85692	0.00450686	0.00783108	TRUE
LUSC	-0.00328456	0.00406719	-0.807576	0.419754	0.756322	FALSE
MESO	-0.0038081	0.00785742	-0.48465	0.629249	0.756322	FALSE
OV	0.0163508	0.00254915	6.41421	3.03722e-10	7.5523e-11	TRUE	0.0105838	0.00173947	6.08451	2.30523e-09	8.06829e-09	TRUE
PAAD	-0.00244816	0.00577385	-0.424008	0.672256	0.871777	FALSE
PCPG	-0.000210109	0.00319542	-0.0657531	0.947659	0.884243	FALSE
PRAD	0.0139209	0.00481085	2.89365	0.00400061	0.073403	FALSE
READ	0.00713857	0.00509423	1.4013	0.163189	0.312468	FALSE
SARC	0.013752	0.00341705	4.02451	7.78111e-05	0.000857869	TRUE	0.00504611	0.00246533	2.04682	0.0419513	0.0419513	TRUE
SKCM	0.00207589	0.00227013	0.914439	0.360997	0.518792	FALSE
STAD	0.00421575	0.00382102	1.10331	0.270582	0.518792	FALSE
TGCT	0.00373083	0.00668059	0.558459	0.577515	0.583694	FALSE
THCA	0.00921252	0.00214287	4.29916	2.43282e-05	0.000188145	TRUE	0.00497215	0.00177892	2.79503	0.00559363	0.00783108	TRUE
THYM	0.00443541	0.00581644	0.762566	0.448146	0.962858	FALSE
UCEC	0.0207724	0.00324663	6.39814	4.09688e-10	1.16961e-08	TRUE	0.00947215	0.00209384	4.52381	8.04477e-06	1.87711e-05	TRUE
UCS	-0.00975357	0.0100335	-0.972104	0.335678	0.396174	FALSE
UVM	0.0103002	0.00560413	1.83796	0.0703114	0.121392	FALSE

## Sheet: Summary age focal SCNA score
Supplementary Data 5: Association between age and SCNA scores
Focal SCNA score
cancer_type	Simple linear regression						Multiple linear regression
	coefficient	std.error	statistic	p.value	adj. p.value	Sig	coefficient	std.error	statistic	p.value	adj. p.value	Sig
ACC	-0.000161424	0.00188382	-0.0856897	0.93191	0.93191	FALSE
BLCA	0.00298278	0.00143994	2.07147	0.0390136	0.117041	FALSE
BRCA	-8.88863e-05	0.000682913	-0.130158	0.896468	0.93191	FALSE
CESC	0.00267863	0.00122274	2.19068	0.0292847	0.107377	FALSE
CHOL	0.00557068	0.00377749	1.4747	0.149769	0.274577	FALSE
COAD	-0.00196104	0.00109385	-1.79279	0.0737458	0.162241	FALSE
DLBC	-0.000447777	0.00330605	-0.135442	0.892942	0.93191	FALSE
ESCA	-0.00351704	0.00183356	-1.91814	0.0567305	0.155893	FALSE
GBM	0.00119666	0.000923473	1.29582	0.195651	0.325987	FALSE
HNSC	-0.00231727	0.0011114	-2.08499	0.0375902	0.117041	FALSE
KICH	0.00154269	0.00226513	0.681059	0.498291	0.68515	FALSE
KIRC	0.00280063	0.00106339	2.63367	0.00871153	0.0359351	TRUE	0.00286734	0.00107178	2.6753	0.00772567	0.0103009	TRUE
KIRP	-0.000943724	0.00156891	-0.601516	0.548099	0.723491	FALSE
LAML	0.00257692	0.00138951	1.85455	0.0661366	0.155893	FALSE
LGG	0.00626766	0.000945501	6.62893	9.00948e-11	2.97313e-09	TRUE	0.00474643	0.000950397	4.99416	8.3447e-07	3.73398e-06	TRUE
LIHC	0.000331174	0.00116413	0.284483	0.776207	0.914816	FALSE
LUAD	-0.00477986	0.00131293	-3.64059	0.000303033	0.00166668	TRUE	-0.00421379	0.00146722	-2.87195	0.00430225	0.0068836	TRUE
LUSC	-0.00205813	0.00159497	-1.29039	0.197568	0.325987	FALSE
MESO	-0.00142214	0.00336182	-0.423025	0.673412	0.845771	FALSE
OV	0.00467177	0.00104143	4.48592	8.83161e-06	9.71478e-05	TRUE	0.00381867	0.00110241	3.46391	0.000577468	0.00153991	TRUE
PAAD	-0.00350589	0.0022632	-1.54909	0.123773	0.255282	FALSE
PCPG	0.000145446	0.00152848	0.0951575	0.924313	0.93191	FALSE
PRAD	0.00682357	0.00203157	3.35877	0.000852325	0.00401811	TRUE	0.00291582	0.00188281	1.54865	0.12223	0.139691	FALSE
READ	0.00251486	0.00201111	1.25048	0.21307	0.334824	FALSE
SARC	0.0050373	0.00126702	3.9757	9.43403e-05	0.000778308	TRUE	0.00197966	0.0014302	1.38419	0.167806	0.167806	FALSE
SKCM	0.000736896	0.000869798	0.847204	0.39735	0.570111	FALSE
STAD	0.00201022	0.00139242	1.44369	0.149637	0.274577	FALSE
TGCT	0.000521539	0.00272318	0.191519	0.848425	0.93191	FALSE
THCA	0.00378333	0.000998275	3.78987	0.000187678	0.00123867	TRUE	0.00470984	0.0014073	3.34672	0.000944125	0.00188825	TRUE
THYM	0.00425449	0.00223997	1.89935	0.0614163	0.155893	FALSE
UCEC	0.00756611	0.00116431	6.49839	2.24126e-10	3.69808e-09	TRUE	0.00560494	0.00112458	4.98405	9.33494e-07	3.73398e-06	TRUE
UCS	-0.00170975	0.00429099	-0.398451	0.691995	0.845771	FALSE
UVM	0.00289697	0.00243518	1.18963	0.238209	0.357314	FALSE
