# Supplementary material for: An integrative analysis of the age-associated multi-omic landscape across cancers
Source: Nat Commun. 2021 Apr 20;12:2345. doi: 10.1038/s41467-021-22560-y (PMC8058097; doi:10.1038/s41467-021-22560-y)
Supplement: Supplementary file 9 — Supplementary Data 6 [file 41467_2021_22560_MOESM9_ESM.xlsx]

## Sheet: arm-level gain
Supplementary Data file for Chatsirisupachai et al. An Integrative Analysis of the Age-Associated Multi-Omic Landscape across Cancers
Supplementary Data 6: Association between age and arm-level SCNAs
This table shows the results from logistic regression analysis to identify age-associated arm-level gain
Simple Logistic Regression													Multiple Logistic Regression with Firth's Penalization
cancer_type	arm	coefficient	std.error	conf.low	conf.high	statistic	odds ratio	odds ratio conf.low	odds ratio conf.high	p.value	adj. p.value	Sig	coefficient	std.error	conf.low	conf.high	df.error	odds ratio	odds ratio conf.low	odds ratio conf.high	p.value	adj. p.value	Sig
BLCA	1q	-0.00462316	0.012792	-0.0296951	0.0204488	-0.361409	0.995388	0.970741	1.02066	0.717793	0.789573	FALSE
BLCA	3p	0.0364802	0.0126331	0.0117197	0.0612406	2.88766	1.03715	1.01179	1.06315	0.00388121	0.0426933	TRUE	0.0280144	0.0138144	0.00136831	0.055511	322	1.02841	1.00137	1.05708	0.0392416	0.0457819	TRUE
BLCA	3q	0.0219151	0.0109071	0.000537677	0.0432926	2.00926	1.02216	1.00054	1.04424	0.0445095	0.122401	FALSE
BLCA	5p	-0.00651057	0.0105005	-0.0270911	0.01407	-0.620026	0.993511	0.973273	1.01417	0.535241	0.780933	FALSE
BLCA	7p	0.0266466	0.0112167	0.0046622	0.048631	2.37561	1.027	1.00467	1.04983	0.01752	0.0963598	FALSE
BLCA	7q	0.0247834	0.0117947	0.00166608	0.0479007	2.10122	1.02509	1.00167	1.04907	0.0356216	0.122401	FALSE
BLCA	8q	0.00762493	0.0103597	-0.0126797	0.0279296	0.736018	1.00765	0.9874	1.02832	0.46172	0.780933	FALSE
BLCA	17q	0.0151846	0.0123086	-0.00893986	0.0393091	1.23366	1.0153	0.9911	1.04009	0.217331	0.478129	FALSE
BLCA	19q	0.00201429	0.0122213	-0.0219389	0.0259675	0.164818	1.00202	0.9783	1.02631	0.869087	0.869087	FALSE
BLCA	20p	-0.00398897	0.0103344	-0.0242441	0.0162661	-0.385989	0.996019	0.976047	1.0164	0.699505	0.789573	FALSE
BLCA	20q	-0.00580539	0.0101658	-0.02573	0.0141192	-0.571072	0.994211	0.974598	1.01422	0.567951	0.780933	FALSE
BRCA	1p	-0.00672187	0.00685962	-0.0201665	0.00672274	-0.979919	0.993301	0.980035	1.00675	0.327126	0.534758	FALSE
BRCA	1q	0.00333625	0.00483514	-0.00614046	0.012813	0.69	1.00334	0.993878	1.0129	0.490194	0.534758	FALSE
BRCA	5p	0.00771372	0.00562773	-0.00331642	0.0187439	1.37066	1.00774	0.996689	1.01892	0.17048	0.409151	FALSE
BRCA	5q	0.015656	0.00666053	0.00260161	0.0287104	2.35056	1.01578	1.0026	1.02913	0.018745	0.11247	FALSE
BRCA	7p	0.0135383	0.00574346	0.00228136	0.0247953	2.35717	1.01363	1.00228	1.02511	0.0184146	0.11247	FALSE
BRCA	7q	0.00770725	0.00618513	-0.00441537	0.0198299	1.24609	1.00774	0.995594	1.02003	0.21273	0.42546	FALSE
BRCA	8p	0.00407145	0.00558314	-0.00687131	0.0150142	0.72924	1.00408	0.993152	1.01513	0.465855	0.534758	FALSE
BRCA	8q	0.00392479	0.00476398	-0.00541244	0.013262	0.823846	1.00393	0.994602	1.01335	0.410027	0.534758	FALSE
BRCA	16p	0.0109011	0.00501697	0.00106807	0.0207342	2.17286	1.01096	1.00107	1.02095	0.0297912	0.119165	FALSE
BRCA	17q	-0.00393108	0.00650943	-0.0166893	0.00882717	-0.603905	0.996077	0.983449	1.00887	0.545907	0.545907	FALSE
BRCA	20p	0.00765268	0.00516771	-0.00247584	0.0177812	1.48086	1.00768	0.997527	1.01794	0.138643	0.409151	FALSE
BRCA	20q	0.00388862	0.00499528	-0.00590196	0.0136792	0.778458	1.0039	0.994115	1.01377	0.436299	0.534758	FALSE
CESC	1p	0.0242877	0.0100848	0.00452194	0.0440535	2.40836	1.02459	1.00453	1.04504	0.0160245	0.066196	FALSE
CESC	1q	0.0138723	0.00880427	-0.00338373	0.0311284	1.57564	1.01397	0.996622	1.03162	0.11511	0.19185	FALSE
CESC	2p	0.0125337	0.0112004	-0.00941873	0.0344861	1.11904	1.01261	0.990625	1.03509	0.263124	0.369416	FALSE
CESC	3p	0.0241796	0.0113472	0.00193956	0.0464197	2.13089	1.02447	1.00194	1.04751	0.033098	0.066196	FALSE
CESC	3q	0.00895641	0.00856203	-0.00782486	0.0257377	1.04606	1.009	0.992206	1.02607	0.295533	0.369416	FALSE
CESC	5p	0.00269481	0.00886126	-0.0146729	0.0200626	0.304112	1.0027	0.985434	1.02027	0.761043	0.761043	FALSE
CESC	8q	0.0207241	0.00963395	0.00184195	0.0396063	2.15116	1.02094	1.00184	1.0404	0.0314638	0.066196	FALSE
CESC	19q	0.00974321	0.0105303	-0.0108958	0.0303823	0.925253	1.00979	0.989163	1.03085	0.354834	0.39426	FALSE
CESC	20p	0.0215003	0.00953835	0.0028055	0.0401952	2.25409	1.02173	1.00281	1.04101	0.0241904	0.066196	FALSE
CESC	20q	0.0246501	0.00921428	0.00659045	0.0427097	2.67521	1.02496	1.00661	1.04363	0.00746832	0.066196	FALSE
COAD	1q	0.00378294	0.0109138	-0.0176077	0.0251736	0.34662	1.00379	0.982546	1.02549	0.728877	0.858	FALSE
COAD	2q	0.00208733	0.0116662	-0.020778	0.0249527	0.178921	1.00209	0.979436	1.02527	0.858	0.858	FALSE
COAD	7p	-0.00982578	0.00763868	-0.0247973	0.00514575	-1.28632	0.990222	0.975508	1.00516	0.198331	0.515662	FALSE
COAD	7q	-0.0101278	0.00764268	-0.0251072	0.00485161	-1.32516	0.989923	0.975205	1.00486	0.185118	0.515662	FALSE
COAD	8p	-0.0147624	0.00899886	-0.0323998	0.00287508	-1.64047	0.985346	0.968119	1.00288	0.100907	0.515662	FALSE
COAD	8q	-0.0209509	0.00777776	-0.036195	-0.00570678	-2.69369	0.979267	0.964452	0.994309	0.00706651	0.0918646	FALSE
COAD	12q	0.0140095	0.0107642	-0.00708791	0.0351069	1.30149	1.01411	0.992937	1.03573	0.19309	0.515662	FALSE
COAD	13q	-0.00336481	0.00762128	-0.0183023	0.0115726	-0.441502	0.996641	0.981864	1.01164	0.658849	0.858	FALSE
COAD	16p	-0.00848299	0.00966821	-0.0274323	0.0104664	-0.87741	0.991553	0.972941	1.01052	0.380264	0.633105	FALSE
COAD	17q	-0.00944943	0.0109834	-0.0309765	0.0120776	-0.860338	0.990595	0.969498	1.01215	0.389603	0.633105	FALSE
COAD	19q	-0.00305359	0.0111735	-0.0249533	0.0188461	-0.273288	0.996951	0.975355	1.01902	0.784632	0.858	FALSE
COAD	20p	0.00169033	0.00760797	-0.013221	0.0166017	0.222178	1.00169	0.986866	1.01674	0.824175	0.858	FALSE
COAD	20q	-0.00876071	0.00819688	-0.0248263	0.00730489	-1.06879	0.991278	0.975479	1.00733	0.285166	0.61786	FALSE
ESCA	1q	-0.0253867	0.0150719	-0.0549271	0.00415376	-1.68437	0.974933	0.946554	1.00416	0.0921106	0.368442	FALSE
ESCA	3q	-0.0570402	0.0155825	-0.0875813	-0.0264991	-3.66053	0.944556	0.916144	0.973849	0.00025169	0.00201352	TRUE	-0.074887	0.0177521	-0.1113	-0.0421006	165	0.927848	0.89467	0.958773	2.62196e-06	3.2119e-05	TRUE
ESCA	5p	-0.0195575	0.0140279	-0.0470518	0.00793674	-1.39418	0.980632	0.954038	1.00797	0.163262	0.435366	FALSE
ESCA	7p	-0.0121162	0.0128496	-0.0373009	0.0130685	-0.942925	0.987957	0.963386	1.01315	0.345719	0.691438	FALSE
ESCA	7q	-0.00832341	0.0132781	-0.034348	0.0177012	-0.626852	0.991711	0.966235	1.01786	0.530756	0.84921	FALSE
ESCA	8q	-0.00387119	0.013026	-0.0294017	0.0216593	-0.297189	0.996136	0.971026	1.0219	0.766322	0.875797	FALSE
ESCA	20p	-0.00439418	0.0127806	-0.0294437	0.0206554	-0.343816	0.995615	0.970986	1.02087	0.730985	0.875797	FALSE
ESCA	20q	0.00106122	0.012823	-0.0240714	0.0261939	0.082759	1.00106	0.976216	1.02654	0.934043	0.934043	FALSE
GBM	1p	0.000222449	0.0116937	-0.0226969	0.0231418	0.0190229	1.00022	0.977559	1.02341	0.984823	0.984823	FALSE
GBM	1q	-0.0047734	0.0110492	-0.0264295	0.0168827	-0.432012	0.995238	0.973917	1.01703	0.665733	0.832166	FALSE
GBM	7p	0.0400341	0.00798407	0.0243856	0.0556826	5.01425	1.04085	1.02469	1.05726	5.32409e-07	2.66204e-06	TRUE	0.0417842	0.00818721	0.0260817	0.0580858	466	1.04267	1.02642	1.05981	1.1896e-07	2.91452e-06	TRUE
GBM	7q	0.0451196	0.00818145	0.0290843	0.0611549	5.51487	1.04615	1.02951	1.06306	3.49046e-08	3.49046e-07	TRUE	0.0469066	0.00840238	0.0308345	0.0636954	466	1.04802	1.03131	1.06577	4.93245e-09	2.4169e-07	TRUE
GBM	10p	-0.0863632	0.0210255	-0.127572	-0.0451538	-4.10753	0.917261	0.88023	0.95585	3.99906e-05	0.000133302	TRUE	-0.0740861	0.0203528	-0.119544	-0.034082	466	0.928592	0.887325	0.966492	0.000211502	0.000863632	TRUE
GBM	12p	-0.00336539	0.0117102	-0.026317	0.0195863	-0.287389	0.99664	0.974026	1.01978	0.773814	0.859794	FALSE
GBM	19p	0.00352612	0.00681685	-0.00983465	0.0168869	0.517266	1.00353	0.990214	1.01703	0.60497	0.832166	FALSE
GBM	19q	0.00614505	0.00715117	-0.00787099	0.0201611	0.859307	1.00616	0.99216	1.02037	0.390171	0.650285	FALSE
GBM	20p	0.0244327	0.00733046	0.0100652	0.0388001	3.33303	1.02473	1.01012	1.03956	0.000859042	0.00214761	TRUE	0.0250803	0.00742498	0.0108557	0.0398603	466	1.0254	1.01091	1.04067	0.00047635	0.00145882	TRUE
GBM	20q	0.0231658	0.00733628	0.00878693	0.0375446	3.1577	1.02344	1.00883	1.03826	0.00159018	0.00318037	TRUE	0.0239264	0.00742893	0.0096875	0.038707	466	1.02421	1.00973	1.03947	0.000884819	0.00216781	TRUE
HNSC	1q	0.00955765	0.0104547	-0.0109332	0.0300485	0.914197	1.0096	0.989126	1.0305	0.360613	0.54092	FALSE
HNSC	3p	-0.00685746	0.0127032	-0.0317552	0.0180403	-0.539822	0.993166	0.968744	1.0182	0.58932	0.649905	FALSE
HNSC	3q	-0.0057544	0.00798269	-0.0214002	0.00989139	-0.72086	0.994262	0.978827	1.00994	0.470996	0.588745	FALSE
HNSC	5p	-0.0148629	0.00855372	-0.0316279	0.00190209	-1.73759	0.985247	0.968867	1.0019	0.0822824	0.345818	FALSE
HNSC	7p	-0.00456615	0.00886692	-0.021945	0.0128127	-0.514965	0.995444	0.978294	1.0129	0.606578	0.649905	FALSE
HNSC	7q	0.00776807	0.0104899	-0.0127917	0.0283279	0.74053	1.0078	0.98729	1.02873	0.458979	0.588745	FALSE
HNSC	8p	0.00343294	0.00962402	-0.0154298	0.0222957	0.356705	1.00344	0.984689	1.02255	0.721312	0.721312	FALSE
HNSC	8q	-0.0141485	0.00780332	-0.0294427	0.00114577	-1.81313	0.985951	0.970987	1.00115	0.0698114	0.345818	FALSE
HNSC	9p	0.0156642	0.0111033	-0.0060978	0.0374262	1.41077	1.01579	0.993921	1.03814	0.158311	0.345818	FALSE
HNSC	9q	0.013036	0.00982206	-0.00621487	0.0322869	1.32722	1.01312	0.993804	1.03281	0.184436	0.345818	FALSE
HNSC	12p	-0.0133029	0.00951147	-0.0319451	0.00533922	-1.39862	0.986785	0.96856	1.00535	0.161927	0.345818	FALSE
HNSC	14q	-0.0128507	0.00950902	-0.031488	0.00578664	-1.35142	0.987232	0.969003	1.0058	0.17656	0.345818	FALSE
HNSC	18p	-0.0107683	0.00978995	-0.0299563	0.00841962	-1.09994	0.989289	0.970488	1.00846	0.271359	0.452266	FALSE
HNSC	20p	-0.0125913	0.00906506	-0.0303585	0.0051759	-1.38899	0.987488	0.970098	1.00519	0.164835	0.345818	FALSE
HNSC	20q	-0.0191749	0.00886695	-0.0365539	-0.00179603	-2.16252	0.981008	0.964106	0.998206	0.0305783	0.345818	FALSE
KIRC	2p	0.0219971	0.0121511	-0.00181857	0.0458128	1.8103	1.02224	0.998183	1.04688	0.0702492	0.280997	FALSE
KIRC	2q	0.0160738	0.0117745	-0.00700374	0.0391513	1.36514	1.0162	0.993021	1.03993	0.172209	0.355951	FALSE
KIRC	5p	0.0394621	0.00859263	0.0226208	0.0563033	4.59255	1.04025	1.02288	1.05792	4.37866e-06	5.25439e-05	TRUE	0.0405267	0.00903729	0.0231538	0.058526	471	1.04136	1.02342	1.06027	3.37674e-06	3.3092e-05	TRUE
KIRC	5q	0.0366617	0.00827135	0.0204501	0.0528732	4.43237	1.03734	1.02066	1.0543	9.32048e-06	5.59229e-05	TRUE	0.0380296	0.00870157	0.0213085	0.0553169	471	1.03876	1.02154	1.05688	6.11759e-06	4.90934e-05	TRUE
KIRC	7p	0.0112097	0.00832186	-0.00510087	0.0275202	1.34702	1.01127	0.994912	1.0279	0.177975	0.355951	FALSE
KIRC	7q	0.0124549	0.00836965	-0.00394933	0.0288591	1.4881	1.01253	0.996058	1.02928	0.136724	0.355951	FALSE
KIRC	12p	0.0117637	0.009745	-0.00733619	0.0308635	1.20715	1.01183	0.992691	1.03134	0.227375	0.387926	FALSE
KIRC	12q	0.00981198	0.00968574	-0.00917172	0.0287957	1.01303	1.00986	0.99087	1.02921	0.311044	0.387926	FALSE
KIRC	16p	0.0114723	0.010492	-0.00909158	0.0320363	1.09344	1.01154	0.99095	1.03255	0.274202	0.387926	FALSE
KIRC	16q	0.0108648	0.0109995	-0.0106938	0.0324234	0.987757	1.01092	0.989363	1.03295	0.323272	0.387926	FALSE
KIRC	20p	0.00682566	0.0103971	-0.0135522	0.0272035	0.656499	1.00685	0.986539	1.02758	0.511503	0.511503	FALSE
KIRC	20q	0.00854871	0.0102975	-0.0116341	0.0287315	0.830169	1.00859	0.988433	1.02915	0.406443	0.443392	FALSE
KIRP	2p	-0.00416291	0.0165516	-0.0366035	0.0282777	-0.251511	0.995846	0.964058	1.02868	0.801419	0.976271	FALSE
KIRP	2q	0.00138644	0.0155215	-0.0290352	0.0318081	0.0893239	1.00139	0.971382	1.03232	0.928824	0.976271	FALSE
KIRP	3p	0.0123396	0.013802	-0.0147119	0.0393911	0.894039	1.01242	0.985396	1.04018	0.371301	0.692227	FALSE
KIRP	3q	0.0233451	0.0128389	-0.00181862	0.0485088	1.81831	1.02362	0.998183	1.0497	0.0690161	0.307223	FALSE
KIRP	7p	0.0177349	0.0110882	-0.00399754	0.0394673	1.59944	1.01789	0.99601	1.04026	0.109723	0.307223	FALSE
KIRP	7q	0.0177349	0.0110882	-0.00399754	0.0394673	1.59944	1.01789	0.99601	1.04026	0.109723	0.307223	FALSE
KIRP	12p	0.00978829	0.0115213	-0.0127931	0.0323697	0.849581	1.00984	0.987288	1.0329	0.395558	0.692227	FALSE
KIRP	12q	0.00978829	0.0115213	-0.0127931	0.0323697	0.849581	1.00984	0.987288	1.0329	0.395558	0.692227	FALSE
KIRP	16p	0.0354309	0.0115533	0.0127868	0.058075	3.06672	1.03607	1.01287	1.05979	0.00216418	0.0302985	TRUE	0.0373069	0.0137543	0.0115344	0.0648273	190	1.03801	1.0116	1.06697	0.00419208	0.00790047	TRUE
KIRP	16q	0.0315851	0.0114523	0.00913901	0.0540311	2.75797	1.03209	1.00918	1.05552	0.00581612	0.0407128	TRUE	0.0331019	0.013506	0.00777019	0.0599801	190	1.03366	1.0078	1.06182	0.00999779	0.0148452	TRUE
KIRP	17p	-0.00119404	0.0109428	-0.0226415	0.0202534	-0.109116	0.998807	0.977613	1.02046	0.91311	0.976271	FALSE
KIRP	17q	-0.0033552	0.0112194	-0.0253448	0.0186344	-0.299054	0.99665	0.974974	1.01881	0.764898	0.976271	FALSE
KIRP	20p	-0.00165745	0.0120141	-0.0252047	0.0218898	-0.137958	0.998344	0.97511	1.02213	0.890274	0.976271	FALSE
KIRP	20q	-0.000357584	0.0120219	-0.0239201	0.0232049	-0.0297444	0.999642	0.976364	1.02348	0.976271	0.976271	FALSE
LAML	8p	0.0134882	0.0169696	-0.0197715	0.046748	0.794848	1.01358	0.980423	1.04786	0.426702	0.573928	FALSE
LAML	8q	0.0103177	0.0162793	-0.0215891	0.0422245	0.633792	1.01037	0.978642	1.04313	0.526216	0.573928	FALSE
LAML	11q	0.0779208	0.0420867	-0.00456759	0.160409	1.85144	1.08104	0.995443	1.17399	0.0641069	0.159482	FALSE
LAML	17q	-0.0554155	0.0316264	-0.117402	0.00657106	-1.75219	0.946092	0.889228	1.00659	0.0797408	0.159482	FALSE
LAML	21q	0.0161151	0.0286606	-0.0400585	0.0722888	0.562276	1.01625	0.960733	1.07497	0.573928	0.573928	FALSE
LAML	22q	0.0636835	0.0308424	0.00323349	0.124134	2.0648	1.06576	1.00324	1.13217	0.0389416	0.159482	FALSE
LGG	7p	0.0476611	0.00884932	0.0303168	0.0650055	5.38585	1.04882	1.03078	1.06716	7.2102e-08	3.6051e-07	TRUE	0.0395723	0.00923229	0.0217317	0.0578714	469	1.04037	1.02197	1.05958	1.22078e-05	7.05595e-05	TRUE
LGG	7q	0.0465336	0.00820616	0.0304499	0.0626174	5.67057	1.04763	1.03092	1.06462	1.42319e-08	1.42319e-07	TRUE	0.0412862	0.00846416	0.0249984	0.05806	469	1.04215	1.02531	1.05978	5.07943e-07	8.2964e-06	TRUE
LGG	8p	0.00332655	0.0135336	-0.0231988	0.0298519	0.2458	1.00333	0.977068	1.0303	0.805837	0.805837	FALSE
LGG	8q	-0.00438295	0.0127545	-0.0293814	0.0206155	-0.343639	0.995627	0.971046	1.02083	0.731118	0.805837	FALSE
LGG	10p	-0.0407906	0.012638	-0.0655607	-0.0160206	-3.22762	0.96003	0.936542	0.984107	0.00124824	0.0017832	TRUE	-0.0400987	0.0126471	-0.0662659	-0.0158206	469	0.960695	0.935882	0.984304	0.000954978	0.00222828	TRUE
LGG	11q	0.0143878	0.0131166	-0.0113203	0.0400958	1.09691	1.01449	0.988744	1.04091	0.272679	0.340848	FALSE
LGG	19p	0.0556989	0.0135349	0.0291711	0.0822267	4.11522	1.05728	1.0296	1.0857	3.86811e-05	7.73622e-05	TRUE	0.0508219	0.0143019	0.0228722	0.0800574	469	1.05214	1.02314	1.08335	0.000333417	0.00116479	TRUE
LGG	19q	0.0634152	0.0170574	0.0299834	0.096847	3.71776	1.06547	1.03044	1.10169	0.000200997	0.000334995	TRUE	0.0614842	0.0179885	0.0260907	0.0994872	469	1.06341	1.02643	1.1046	0.000570656	0.00164483	TRUE
LGG	20p	0.060297	0.0135492	0.0337411	0.0868529	4.45024	1.06215	1.03432	1.09074	8.57749e-06	2.85916e-05	TRUE	0.0500134	0.0138701	0.022974	0.0783011	469	1.05129	1.02324	1.08145	0.000261089	0.000984105	TRUE
LGG	20q	0.0592403	0.013845	0.0321046	0.0863761	4.27882	1.06103	1.03263	1.09022	1.87889e-05	4.69722e-05	TRUE	0.0501147	0.0141632	0.0224236	0.0790885	469	1.05139	1.02268	1.0823	0.000356568	0.00116479	TRUE
LIHC	1q	0.00426151	0.00817503	-0.0117613	0.0202843	0.521283	1.00427	0.988308	1.02049	0.60217	0.75592	FALSE
LIHC	5p	0.0242892	0.00958252	0.00550784	0.0430706	2.53474	1.02459	1.00552	1.04401	0.011253	0.0355172	TRUE	0.0245625	0.011924	0.00195274	0.0487881	290	1.02487	1.00195	1.05	0.0328029	0.0419229	TRUE
LIHC	5q	0.0194914	0.0101448	-0.000392094	0.0393748	1.92131	1.01968	0.999608	1.04016	0.0546921	0.109384	FALSE
LIHC	6p	-0.0043164	0.00895853	-0.0218748	0.013242	-0.481821	0.995693	0.978363	1.01333	0.629933	0.75592	FALSE
LIHC	6q	-0.0148479	0.0110329	-0.0364721	0.00677629	-1.34578	0.985262	0.964185	1.0068	0.178374	0.305785	FALSE
LIHC	7p	0.0246578	0.00979689	0.00545629	0.0438594	2.51691	1.02496	1.00547	1.04484	0.0118391	0.0355172	TRUE	0.0311353	0.012237	0.00799761	0.05614	290	1.03163	1.00803	1.05775	0.00767562	0.0117533	TRUE
LIHC	7q	0.0222248	0.00973223	0.00315002	0.0412997	2.28363	1.02247	1.00315	1.04216	0.0223931	0.0537435	FALSE
LIHC	8p	0.0018137	0.0107964	-0.0193469	0.0229743	0.16799	1.00182	0.980839	1.02324	0.866591	0.926715	FALSE
LIHC	8q	0.000741372	0.00806026	-0.0150564	0.0165392	0.0919787	1.00074	0.985056	1.01668	0.926715	0.926715	FALSE
LIHC	17q	0.00914762	0.0104695	-0.0113722	0.0296675	0.873739	1.00919	0.988692	1.03011	0.38226	0.573391	FALSE
LIHC	20p	0.0314319	0.0104572	0.0109362	0.0519276	3.00577	1.03193	1.011	1.0533	0.00264911	0.0239165	TRUE	0.0334702	0.0127391	0.00956228	0.0593683	290	1.03404	1.00961	1.06117	0.00540971	0.009467	TRUE
LIHC	20q	0.0293431	0.0101912	0.00936875	0.0493175	2.87926	1.02978	1.00941	1.05055	0.00398608	0.0239165	TRUE	0.0293828	0.0124407	0.00593899	0.0547082	290	1.02982	1.00596	1.05623	0.0132648	0.0191169	TRUE
LUAD	1p	-0.0246002	0.0123627	-0.0488307	-0.000369707	-1.98987	0.9757	0.952342	0.99963	0.0466054	0.111853	FALSE
LUAD	1q	-0.00856324	0.00923475	-0.026663	0.00953655	-0.927284	0.991473	0.973689	1.00958	0.353779	0.471706	FALSE
LUAD	5p	-0.0155336	0.00933168	-0.0338233	0.00275621	-1.6646	0.984586	0.966742	1.00276	0.095992	0.191984	FALSE
LUAD	5q	-4.98921e-05	0.0122066	-0.0239745	0.0238747	-0.00408729	0.99995	0.976311	1.02416	0.996739	0.996739	FALSE
LUAD	6p	-0.00635369	0.012256	-0.030375	0.0176677	-0.518414	0.993666	0.970082	1.01782	0.60417	0.659094	FALSE
LUAD	7p	-0.0259128	0.00959699	-0.0447226	-0.00710307	-2.7001	0.97442	0.956263	0.992922	0.00693186	0.0415912	TRUE	-0.0163274	0.0106847	-0.037085	0.00424408	389	0.983805	0.963594	1.00425	0.119827	0.127642	FALSE
LUAD	7q	-0.023592	0.0101851	-0.0435545	-0.0036295	-2.31632	0.976684	0.95738	0.996377	0.020541	0.0821639	FALSE
LUAD	8q	-0.0313843	0.00989547	-0.0507791	-0.0119896	-3.17159	0.969103	0.950489	0.988082	0.00151609	0.0181931	TRUE	-0.0335576	0.0112413	-0.0556167	-0.0120001	389	0.966999	0.945902	0.988072	0.00221569	0.00493495	TRUE
LUAD	16p	-0.0153942	0.0118991	-0.038716	0.00792754	-1.29373	0.984724	0.962024	1.00796	0.195758	0.335585	FALSE
LUAD	17q	-0.00943169	0.0113814	-0.0317388	0.0128754	-0.828695	0.990613	0.96876	1.01296	0.407277	0.488732	FALSE
LUAD	20p	-0.0126532	0.0115029	-0.0351984	0.009892	-1.10001	0.987427	0.965414	1.00994	0.27133	0.406995	FALSE
LUAD	20q	-0.0224986	0.0109023	-0.0438667	-0.00113042	-2.06365	0.977753	0.957082	0.99887	0.0390509	0.111853	FALSE
LUSC	1q	-0.000231919	0.0128694	-0.0254554	0.0249916	-0.018021	0.999768	0.974866	1.02531	0.985622	0.985622	FALSE
LUSC	2p	-0.015952	0.0119879	-0.0394478	0.00754386	-1.33067	0.984175	0.96132	1.00757	0.183296	0.641537	FALSE
LUSC	3p	-0.00788027	0.015072	-0.0374209	0.0216604	-0.522841	0.992151	0.963271	1.0219	0.601085	0.889373	FALSE
LUSC	3q	-0.00334605	0.0110531	-0.0250098	0.0183177	-0.302723	0.99666	0.9753	1.01849	0.762101	0.889373	FALSE
LUSC	5p	0.0216435	0.0111744	-0.000257916	0.043545	1.93688	1.02188	0.999742	1.04451	0.0527596	0.369317	FALSE
LUSC	5q	0.00666763	0.0166801	-0.0260247	0.03936	0.399736	1.00669	0.974311	1.04014	0.689351	0.889373	FALSE
LUSC	7p	-0.00679649	0.0116904	-0.0297093	0.0161163	-0.581373	0.993227	0.970728	1.01625	0.560989	0.889373	FALSE
LUSC	7q	-0.00262699	0.0119391	-0.0260273	0.0207733	-0.220032	0.997376	0.974309	1.02099	0.825846	0.889373	FALSE
LUSC	8q	0.0106173	0.0117532	-0.0124186	0.0336532	0.903353	1.01067	0.987658	1.03423	0.366338	0.85479	FALSE
LUSC	12p	-0.0116399	0.0119919	-0.0351436	0.0118639	-0.970642	0.988428	0.965467	1.01193	0.331727	0.85479	FALSE
LUSC	19q	-0.00388895	0.0136479	-0.0306384	0.0228605	-0.284948	0.996119	0.969826	1.02312	0.775684	0.889373	FALSE
LUSC	20p	0.0339128	0.0120448	0.0103055	0.0575201	2.81556	1.03449	1.01036	1.05921	0.00486924	0.0681693	FALSE
LUSC	20q	0.0202787	0.0120236	-0.00328713	0.0438445	1.68657	1.02049	0.996718	1.04482	0.0916853	0.427865	FALSE
LUSC	22q	0.00648025	0.0122571	-0.0175432	0.0305037	0.528695	1.0065	0.98261	1.03097	0.597017	0.889373	FALSE
OV	1q	0.0156505	0.00803609	-9.99685e-05	0.0314009	1.94752	1.01577	0.9999	1.0319	0.0514719	0.0579059	FALSE
OV	3q	0.0384285	0.00786409	0.0230152	0.0538419	4.88658	1.03918	1.02328	1.05532	1.02602e-06	3.35871e-06	TRUE	0.036828	0.00845724	0.0205921	0.0535019	506	1.03751	1.02081	1.05496	7.01334e-06	4.90934e-05	TRUE
OV	6p	0.0277229	0.00871398	0.0106438	0.044802	3.18142	1.02811	1.0107	1.04582	0.00146553	0.00188425	TRUE	0.0264411	0.00942323	0.00811839	0.0450371	506	1.02679	1.00815	1.04607	0.00462769	0.0083984	TRUE
OV	7q	0.0267404	0.00839961	0.0102775	0.0432033	3.18353	1.0271	1.01033	1.04415	0.0014549	0.00188425	TRUE	0.0270515	0.00914496	0.00931721	0.0450802	506	1.02742	1.00936	1.04611	0.00274082	0.00583914	TRUE
OV	8q	0.00847554	0.00764131	-0.00650114	0.0234522	1.10917	1.00851	0.99352	1.02373	0.267355	0.267355	FALSE
OV	12p	0.0421527	0.00800255	0.026468	0.0578374	5.26741	1.04305	1.02682	1.05954	1.38361e-07	1.24525e-06	TRUE	0.0352824	0.0084988	0.0189439	0.0520131	506	1.03591	1.01912	1.05339	1.98132e-05	9.70848e-05	TRUE
OV	12q	0.0363042	0.00897951	0.0187046	0.0539037	4.043	1.03697	1.01888	1.05538	5.27714e-05	9.49886e-05	TRUE	0.0320721	0.00963947	0.0133197	0.0512067	506	1.03259	1.01341	1.05254	0.000768912	0.00198298	TRUE
OV	20p	0.038112	0.00782688	0.0227716	0.0534524	4.86937	1.03885	1.02303	1.05491	1.11957e-06	3.35871e-06	TRUE	0.0356831	0.00840925	0.0195009	0.0522635	506	1.03633	1.01969	1.05365	1.29599e-05	7.05595e-05	TRUE
OV	20q	0.0367585	0.00772049	0.0216266	0.0518904	4.76116	1.03744	1.02186	1.05326	1.92482e-06	4.33083e-06	TRUE	0.0325037	0.00832875	0.0164614	0.0489198	506	1.03304	1.0166	1.05014	6.33437e-05	0.000282167	TRUE
PAAD	1q	0.0408463	0.0203568	0.000947683	0.0807449	2.00652	1.04169	1.00095	1.08409	0.0448011	0.224005	FALSE
PAAD	7p	-0.00887454	0.0202552	-0.0485741	0.030825	-0.438135	0.991165	0.952587	1.03131	0.661288	0.82661	FALSE
PAAD	7q	0.00115074	0.0215853	-0.0411557	0.0434572	0.053311	1.00115	0.95968	1.04442	0.957484	0.957484	FALSE
PAAD	8q	-0.0165035	0.0208661	-0.0574003	0.0243933	-0.790923	0.983632	0.944216	1.02469	0.428989	0.82661	FALSE
PAAD	20q	0.00978792	0.02011	-0.0296269	0.0492028	0.486719	1.00984	0.970808	1.05043	0.626457	0.82661	FALSE
PCPG	1q	-0.00118168	0.0185839	-0.0376055	0.0352421	-0.0635863	0.998819	0.963093	1.03587	0.9493	0.9493	FALSE
PCPG	7p	0.00916701	0.0151573	-0.0205407	0.0388747	0.604794	1.00921	0.979669	1.03964	0.545316	0.9493	FALSE
PCPG	7q	0.00354036	0.0169604	-0.0297014	0.0367821	0.208743	1.00355	0.970735	1.03747	0.834649	0.9493	FALSE
PCPG	19p	-0.0318529	0.0201661	-0.0713777	0.00767199	-1.57952	0.968649	0.93111	1.0077	0.114216	0.456864	FALSE
PRAD	1q	0.0213565	0.0362643	-0.0497203	0.0924333	0.588911	1.02159	0.951495	1.09684	0.555921	0.555921	FALSE
PRAD	3p	0.0984334	0.037268	0.0253895	0.171477	2.64123	1.10344	1.02571	1.18706	0.00826047	0.0275349	TRUE	0.09072	0.0377733	0.0153265	0.172583	413	1.09496	1.01544	1.18837	0.0176595	0.0240365	TRUE
PRAD	3q	0.0548958	0.0300267	-0.00395541	0.113747	1.82823	1.05643	0.996052	1.12047	0.0675144	0.0897562	FALSE
PRAD	7p	0.0627553	0.021847	0.019936	0.105575	2.87249	1.06477	1.02014	1.11135	0.00407251	0.0203625	TRUE	0.0472485	0.023323	0.00177649	0.0943605	413	1.04838	1.00178	1.09896	0.0416062	0.0474117	TRUE
PRAD	7q	0.0696632	0.0228951	0.0247896	0.114537	3.04271	1.07215	1.0251	1.12135	0.00234458	0.0203625	TRUE	0.0568265	0.0244357	0.00920752	0.106471	413	1.05847	1.00925	1.11235	0.0190163	0.0251838	TRUE
PRAD	8p	0.0596211	0.0261047	0.00845685	0.110785	2.28392	1.06143	1.00849	1.11716	0.022376	0.0439166	TRUE	0.0492249	0.027236	-0.00421281	0.104931	413	1.05046	0.995796	1.11063	0.0713042	0.0776424	FALSE
PRAD	8q	0.0420304	0.018924	0.00494011	0.0791207	2.22101	1.04293	1.00495	1.08233	0.02635	0.0439166	TRUE	0.0305988	0.0207793	-0.00978643	0.0718798	413	1.03107	0.990261	1.07453	0.138116	0.143994	FALSE
PRAD	9q	0.0539952	0.0299915	-0.00478698	0.112777	1.80035	1.05548	0.995224	1.11938	0.071805	0.0897562	FALSE
PRAD	11q	0.114481	0.0463235	0.0236885	0.205273	2.47134	1.12129	1.02397	1.22786	0.0134609	0.0336523	TRUE	0.0907584	0.044386	-0.00241768	0.193138	413	1.095	0.997585	1.21305	0.0564477	0.0628622	FALSE
PRAD	12q	0.0468976	0.0419998	-0.0354205	0.129216	1.11662	1.04801	0.965199	1.13794	0.264159	0.29351	FALSE
READ	1q	-0.0191198	0.0195048	-0.0573485	0.0191089	-0.98026	0.981062	0.944265	1.01929	0.326958	0.758706	FALSE
READ	2q	0.014286	0.0189129	-0.0227826	0.0513547	0.755357	1.01439	0.977475	1.0527	0.450035	0.758706	FALSE
READ	7p	0.0100279	0.0141019	-0.0176113	0.0376671	0.711104	1.01008	0.982543	1.03839	0.47702	0.758706	FALSE
READ	7q	0.00991515	0.0139896	-0.0175039	0.0373342	0.708754	1.00996	0.982648	1.03804	0.478477	0.758706	FALSE
READ	8q	0.00654242	0.0140069	-0.0209106	0.0339954	0.467086	1.00656	0.979307	1.03458	0.640438	0.823421	FALSE
READ	13q	0.0028016	0.0145266	-0.0256701	0.0312733	0.192859	1.00281	0.974657	1.03177	0.847069	0.847069	FALSE
READ	19q	-0.012776	0.0192009	-0.050409	0.024857	-0.665386	0.987305	0.95084	1.02517	0.505804	0.758706	FALSE
READ	20p	-0.00311676	0.0140595	-0.0306729	0.0244394	-0.221683	0.996888	0.969793	1.02474	0.824561	0.847069	FALSE
READ	20q	0.021089	0.0188501	-0.0158565	0.0580346	1.11877	1.02131	0.984269	1.05975	0.263236	0.758706	FALSE
SARC	5p	0.0286233	0.01059	0.00786735	0.0493793	2.70287	1.02904	1.0079	1.05062	0.00687436	0.0126654	TRUE	0.0261383	0.0127675	0.00181385	0.0514768	204	1.02648	1.00182	1.05282	0.0350408	0.0419229	TRUE
SARC	7p	0.0373058	0.0117434	0.0142891	0.0603226	3.17674	1.03801	1.01439	1.06218	0.00148941	0.00397752	TRUE	0.0338849	0.014334	0.0066327	0.0626086	204	1.03447	1.00665	1.06461	0.0144443	0.020222	TRUE
SARC	9q	0.0316055	0.0119013	0.00827939	0.0549316	2.65564	1.03211	1.00831	1.05647	0.0079159	0.0126654	TRUE	0.0141711	0.0142077	-0.0136833	0.0428478	204	1.01427	0.98641	1.04378	0.320066	0.320066	FALSE
SARC	14q	0.00858745	0.0120258	-0.0149827	0.0321576	0.714086	1.00862	0.985129	1.03268	0.475174	0.475174	FALSE
SARC	15q	0.00985707	0.0114427	-0.0125703	0.0322844	0.861427	1.00991	0.987508	1.03281	0.389003	0.444575	FALSE
SARC	19p	0.0423974	0.0118925	0.0190885	0.0657063	3.56505	1.04331	1.01927	1.06791	0.000363788	0.0029103	TRUE	0.0363093	0.0140079	0.00961794	0.0645263	204	1.03698	1.00966	1.06665	0.00729741	0.0115346	TRUE
SARC	19q	0.0426285	0.0134207	0.0163244	0.0689327	3.17632	1.04355	1.01646	1.07136	0.00149157	0.00397752	TRUE	0.0313704	0.0149718	0.00242056	0.0619823	204	1.03187	1.00242	1.06394	0.0334147	0.0419229	TRUE
SARC	20q	0.0278601	0.0111408	0.0060246	0.0496956	2.50073	1.02825	1.00604	1.05095	0.0123936	0.0165248	TRUE	0.0130134	0.0130451	-0.0120658	0.0387072	204	1.0131	0.988007	1.03947	0.310272	0.316736	FALSE
SKCM	1q	0.00313262	0.00619554	-0.00901041	0.0152756	0.505625	1.00314	0.99103	1.01539	0.61312	0.906533	FALSE
SKCM	6p	0.00576618	0.00639487	-0.00676754	0.0182999	0.901688	1.00578	0.993255	1.01847	0.367222	0.906533	FALSE
SKCM	7p	0.00266929	0.00603514	-0.00915935	0.0144979	0.442292	1.00267	0.990882	1.0146	0.658278	0.906533	FALSE
SKCM	7q	-0.000931743	0.00602912	-0.0127486	0.0108851	-0.15454	0.999069	0.987332	1.01094	0.877184	0.906533	FALSE
SKCM	8p	-0.00243498	0.00692279	-0.0160034	0.0111334	-0.351734	0.997568	0.984124	1.0112	0.725038	0.906533	FALSE
SKCM	8q	-0.0104186	0.00624213	-0.022653	0.00181573	-1.66908	0.989635	0.977602	1.00182	0.0951012	0.855911	FALSE
SKCM	20p	0.000768857	0.00654833	-0.0120656	0.0136034	0.117413	1.00077	0.988007	1.0137	0.906533	0.906533	FALSE
SKCM	20q	0.00248011	0.00617789	-0.00962834	0.0145886	0.40145	1.00248	0.990418	1.0147	0.688089	0.906533	FALSE
SKCM	22q	-0.00164557	0.00699279	-0.0153512	0.01206	-0.235324	0.998356	0.984766	1.01213	0.813957	0.906533	FALSE
STAD	1q	0.00208027	0.0131992	-0.0237897	0.0279503	0.157605	1.00208	0.976491	1.02834	0.874768	0.874768	FALSE
STAD	7p	0.00446802	0.0101416	-0.0154091	0.0243451	0.440565	1.00448	0.984709	1.02464	0.659528	0.874768	FALSE
STAD	7q	0.00198764	0.0106924	-0.0189691	0.0229443	0.185893	1.00199	0.98121	1.02321	0.852529	0.874768	FALSE
STAD	8p	0.0219149	0.0106257	0.00108899	0.0427408	2.06245	1.02216	1.00109	1.04367	0.0391649	0.195824	FALSE
STAD	8q	0.0228805	0.00998127	0.00331759	0.0424434	2.29235	1.02314	1.00332	1.04336	0.0218857	0.195824	FALSE
STAD	11q	-0.0134424	0.0146038	-0.0420653	0.0151805	-0.920473	0.986648	0.958807	1.0153	0.357326	0.874768	FALSE
STAD	13q	0.00251938	0.0110552	-0.0191485	0.0241873	0.22789	1.00252	0.981034	1.02448	0.819732	0.874768	FALSE
STAD	19q	0.00909385	0.0145823	-0.019487	0.0376747	0.623621	1.00914	0.980702	1.03839	0.532876	0.874768	FALSE
STAD	20p	0.00318875	0.0096692	-0.0157625	0.02214	0.329785	1.00319	0.984361	1.02239	0.741563	0.874768	FALSE
STAD	20q	0.00768479	0.00974426	-0.0114136	0.0267832	0.788648	1.00771	0.988651	1.02715	0.430318	0.874768	FALSE
TGCT	1q	0.022007	0.0218379	-0.0207945	0.0648085	1.00774	1.02225	0.97942	1.06695	0.313578	0.492766	FALSE
TGCT	7p	0.0153518	0.020557	-0.0249392	0.0556429	0.746792	1.01547	0.975369	1.05722	0.455189	0.556342	FALSE
TGCT	7q	0.0283937	0.0200091	-0.0108234	0.0676107	1.41904	1.0288	0.989235	1.06995	0.155887	0.342952	FALSE
TGCT	8p	0.0167528	0.0194238	-0.0213171	0.0548227	0.862488	1.01689	0.978908	1.05635	0.388419	0.534076	FALSE
TGCT	8q	0.0261558	0.0199619	-0.0129688	0.0652804	1.31028	1.0265	0.987115	1.06746	0.1901	0.348516	FALSE
TGCT	12p	0.0226539	0.0426359	-0.0609109	0.106219	0.531334	1.02291	0.940907	1.11206	0.595187	0.654706	FALSE
TGCT	12q	0.0594887	0.0213748	0.0175949	0.101383	2.78313	1.06129	1.01775	1.1067	0.0053838	0.0296109	TRUE	0.0680199	0.0254563	0.0218502	0.120012	109	1.07039	1.02209	1.12751	0.00314709	0.00642532	TRUE
TGCT	14q	0.0557031	0.0219528	0.0126764	0.0987297	2.53741	1.05728	1.01276	1.10377	0.0111677	0.0409484	TRUE	0.0669908	0.0263812	0.018641	0.121639	109	1.06929	1.01882	1.12935	0.00623308	0.0101807	TRUE
TGCT	15q	0.0781561	0.0236768	0.0317504	0.124562	3.30096	1.08129	1.03226	1.13265	0.000963549	0.010599	TRUE	0.0933829	0.030031	0.0385846	0.156299	109	1.09788	1.03934	1.16918	0.000749184	0.00198298	TRUE
TGCT	17q	0.000487708	0.0236845	-0.045933	0.0469084	0.0205919	1.00049	0.955106	1.04803	0.983571	0.983571	FALSE
TGCT	21q	0.0493397	0.0245084	0.00130413	0.0973753	2.01318	1.05058	1.0013	1.10227	0.0440962	0.121264	FALSE
THCA	1q	0.080666	0.0191817	0.0430705	0.118262	4.20535	1.08401	1.04401	1.12554	2.60676e-05	0.000286743	TRUE	0.0655799	0.021933	0.021393	0.11208	248	1.06778	1.02162	1.1186	0.0037303	0.0073114	TRUE
THCA	5p	0.0494299	0.0172781	0.0155654	0.0832944	2.86083	1.05067	1.01569	1.08686	0.00422529	0.0232391	TRUE	0.0452008	0.0198731	0.00324671	0.0870047	248	1.04624	1.00325	1.0909	0.0350783	0.0419229	TRUE
THCA	5q	0.0316018	0.0177251	-0.00313878	0.0663424	1.78288	1.03211	0.996866	1.06859	0.0746054	0.273553	FALSE
THCA	7p	0.0217275	0.0167149	-0.0110331	0.054488	1.29989	1.02197	0.989028	1.056	0.193639	0.426006	FALSE
THCA	7q	0.020407	0.0156692	-0.0103042	0.0511181	1.30236	1.02062	0.989749	1.05245	0.192794	0.426006	FALSE
THCA	12p	0.00515916	0.0185072	-0.0311144	0.0414327	0.278764	1.00517	0.969365	1.0423	0.780426	0.780426	FALSE
THCA	12q	0.00515916	0.0185072	-0.0311144	0.0414327	0.278764	1.00517	0.969365	1.0423	0.780426	0.780426	FALSE
THCA	16p	0.00749049	0.0193603	-0.0304549	0.0454359	0.3869	1.00752	0.970004	1.04648	0.69883	0.780426	FALSE
THCA	16q	0.0143168	0.0216081	-0.0280343	0.0566679	0.662565	1.01442	0.972355	1.0583	0.507609	0.780426	FALSE
THCA	17p	0.0123665	0.0193836	-0.0256247	0.0503577	0.637986	1.01244	0.974701	1.05165	0.523483	0.780426	FALSE
THCA	17q	0.00887464	0.017748	-0.0259109	0.0436601	0.500035	1.00891	0.974422	1.04463	0.617051	0.780426	FALSE
UCEC	1q	0.0185701	0.00942576	9.59967e-05	0.0370443	1.97015	1.01874	1.0001	1.03774	0.0488214	0.122053	FALSE
UCEC	2p	0.0211956	0.0129775	-0.00423985	0.0466311	1.63326	1.02142	0.995769	1.04774	0.102415	0.20483	FALSE
UCEC	2q	0.0176195	0.0140509	-0.00991979	0.0451588	1.25398	1.01778	0.990129	1.04619	0.209851	0.349751	FALSE
UCEC	3q	0.0280391	0.0129468	0.00266386	0.0534142	2.16572	1.02844	1.00267	1.05487	0.0303327	0.101109	FALSE
UCEC	8p	-0.010068	0.0108695	-0.0313718	0.0112358	-0.926266	0.989982	0.969115	1.0113	0.354308	0.506154	FALSE
UCEC	8q	8.56787e-05	0.0094889	-0.0185122	0.0186836	0.00902936	1.00009	0.981658	1.01886	0.992796	0.992796	FALSE
UCEC	10p	0.00289725	0.0110508	-0.018762	0.0245565	0.262175	1.0029	0.981413	1.02486	0.793186	0.881318	FALSE
UCEC	10q	-0.00600002	0.0115313	-0.0286009	0.0166009	-0.520326	0.994018	0.971804	1.01674	0.602837	0.753546	FALSE
UCEC	20p	0.0296475	0.0117057	0.00670475	0.0525902	2.53274	1.03009	1.00673	1.054	0.0113175	0.0565873	FALSE
UCEC	20q	0.0330103	0.0109266	0.0115946	0.054426	3.0211	1.03356	1.01166	1.05593	0.00251858	0.0251858	TRUE	0.0365624	0.013498	0.0105153	0.0636539	394	1.03724	1.01057	1.06572	0.00567641	0.00959118	TRUE

## Sheet: arm-level loss
Supplementary Data 6: Association between age and arm-level SCNAs
This table shows the results from logistic regression analysis to identify age-associated arm-level loss
Simple Logistic Regression													Multiple Logistic Regression with Firth's Penalization
cancer_type	arm	coefficient	std.error	conf.low	conf.high	statistic	odds ratio	odds ratio conf.low	odds ratio conf.high	p.value	adj. p.value	Threshold	coefficient	std.error	conf.low	conf.high	odds ratio	odds ratio conf.low	odds ratio conf.high	p.value	adj. p.value	Sig
BLCA	2q	-0.0183104	0.0141355	-0.0460155	0.00939479	-1.29534	0.981856	0.955027	1.00944	0.195202	0.523913	FALSE
BLCA	4p	0.00988054	0.0119071	-0.0134568	0.0332179	0.829806	1.00993	0.986633	1.03378	0.406648	0.729316	FALSE
BLCA	4q	0.0254643	0.012597	0.000774629	0.0501539	2.02146	1.02579	1.00077	1.05143	0.0432325	0.523913	FALSE
BLCA	5q	0.00808183	0.0114508	-0.0143614	0.0305251	0.705785	1.00811	0.985741	1.031	0.480322	0.753708	FALSE
BLCA	6q	0.00947691	0.0115085	-0.0130793	0.0320331	0.823471	1.00952	0.987006	1.03255	0.41024	0.729316	FALSE
BLCA	8p	0.00452306	0.010398	-0.0158567	0.0249028	0.434993	1.00453	0.984268	1.02522	0.663567	0.816698	FALSE
BLCA	9p	0.00354562	0.0104596	-0.0169548	0.024046	0.338983	1.00355	0.983188	1.02434	0.734623	0.839569	FALSE
BLCA	9q	-0.0121733	0.0106731	-0.0330922	0.00874569	-1.14055	0.987901	0.967449	1.00878	0.254056	0.5807	FALSE
BLCA	10q	0.0217316	0.0122843	-0.00234514	0.0458083	1.76906	1.02197	0.997658	1.04687	0.0768842	0.523913	FALSE
BLCA	11p	0.0138257	0.0107036	-0.00715306	0.0348045	1.29168	1.01392	0.992872	1.03542	0.196468	0.523913	FALSE
BLCA	11q	0.00716224	0.0121207	-0.0165939	0.0309184	0.59091	1.00719	0.983543	1.0314	0.554581	0.753708	FALSE
BLCA	14q	0.0188182	0.0125569	-0.00579289	0.0434294	1.49863	1.019	0.994224	1.04439	0.133969	0.523913	FALSE
BLCA	15q	-0.00130285	0.0119243	-0.024674	0.0220684	-0.10926	0.998698	0.975628	1.02231	0.912996	0.912996	FALSE
BLCA	17p	0.00610404	0.0106154	-0.0147019	0.0269099	0.575015	1.00612	0.985406	1.02728	0.565281	0.753708	FALSE
BLCA	18q	-0.014874	0.0110424	-0.0365166	0.00676865	-1.34699	0.985236	0.964142	1.00679	0.177983	0.523913	FALSE
BLCA	22q	0.00297712	0.0115119	-0.0195857	0.02554	0.258613	1.00298	0.980605	1.02587	0.795934	0.848996	FALSE
BRCA	1p	0.0177283	0.00653373	0.00492243	0.0305342	2.71335	1.01789	1.00493	1.03101	0.00666064	0.0253104	TRUE	0.0135969	0.00749756	-0.0010898	0.0283684	1.01369	0.998911	1.02877	0.0696017	0.0744577	FALSE
BRCA	4p	-0.00724331	0.00549979	-0.0180227	0.00353608	-1.31702	0.992783	0.982139	1.00354	0.187833	0.509833	FALSE
BRCA	4q	0.00150143	0.00585461	-0.0099734	0.0129763	0.256452	1.0015	0.990076	1.01306	0.797602	0.894717	FALSE
BRCA	5q	-0.0139166	0.00662341	-0.0268983	-0.00093498	-2.10113	0.98618	0.97346	0.999065	0.0356298	0.112828	FALSE
BRCA	6q	-0.0189327	0.005905	-0.0305063	-0.00735914	-3.20622	0.981245	0.969954	0.992668	0.00134491	0.00843107	TRUE	-0.0266095	0.00680641	-0.0401191	-0.0134065	0.973741	0.960675	0.986683	6.81e-05	0.00034832	TRUE
BRCA	8p	-0.0013281	0.00503155	-0.0111898	0.00853356	-0.263954	0.998673	0.988873	1.00857	0.791815	0.894717	FALSE
BRCA	9p	-0.00142119	0.00562508	-0.0124461	0.00960375	-0.252653	0.99858	0.987631	1.00965	0.800536	0.894717	FALSE
BRCA	9q	0.00298261	0.00602049	-0.00881732	0.0147826	0.495411	1.00299	0.991221	1.01489	0.62031	0.894717	FALSE
BRCA	11p	0.00512081	0.00589403	-0.00643127	0.0166729	0.868814	1.00513	0.993589	1.01681	0.384949	0.731403	FALSE
BRCA	11q	0.00147796	0.00519283	-0.0086998	0.0116557	0.284616	1.00148	0.991338	1.01172	0.775938	0.894717	FALSE
BRCA	13q	0.00595791	0.00501236	-0.00386612	0.0157819	1.18865	1.00598	0.996141	1.01591	0.234579	0.557125	FALSE
BRCA	14q	0.00268449	0.00605731	-0.00918761	0.0145566	0.443183	1.00269	0.990854	1.01466	0.657634	0.894717	FALSE
BRCA	15q	-4.60216e-05	0.00580659	-0.0114267	0.0113347	-0.00792576	0.999954	0.988638	1.0114	0.993676	0.993676	FALSE
BRCA	16q	0.0163041	0.00479656	0.00690303	0.0257052	3.39913	1.01644	1.00693	1.02604	0.000676014	0.00843107	TRUE	0.0106197	0.00550093	-8.31e-05	0.021389	1.01068	0.999917	1.02162	0.0518071	0.0611058	FALSE
BRCA	17p	-0.00366541	0.00474426	-0.012964	0.00563317	-0.772599	0.996341	0.98712	1.00565	0.43976	0.759585	FALSE
BRCA	17q	-0.00615557	0.00606546	-0.0180437	0.00573252	-1.01486	0.993863	0.982118	1.00575	0.310175	0.654814	FALSE
BRCA	18p	0.017618	0.00563684	0.00657001	0.028666	3.12551	1.01777	1.00659	1.02908	0.00177496	0.00843107	TRUE	0.0141028	0.00623359	0.00195051	0.0263407	1.0142	1.00195	1.02669	0.0229108	0.0292749	TRUE
BRCA	18q	0.0186246	0.00563591	0.00757843	0.0296708	3.30463	1.0188	1.00761	1.03012	0.000951008	0.00843107	TRUE	0.0175415	0.00627848	0.0053254	0.0298767	1.0177	1.00534	1.03033	0.00484951	0.0109595	TRUE
BRCA	22q	-0.000530288	0.00487579	-0.0100867	0.00902608	-0.108759	0.99947	0.989964	1.00907	0.913393	0.964137	FALSE
CESC	3p	0.00140255	0.00994402	-0.0180874	0.0208925	0.141045	1.0014	0.982075	1.02111	0.887834	0.905396	FALSE
CESC	4p	-0.0116926	0.00909089	-0.0295104	0.00612526	-1.28618	0.988376	0.970921	1.00614	0.198379	0.396758	FALSE
CESC	4q	-0.0105337	0.0101983	-0.030522	0.00945466	-1.03288	0.989522	0.969939	1.0095	0.301658	0.502763	FALSE
CESC	6q	-0.00373818	0.0108316	-0.0249677	0.0174914	-0.345118	0.996269	0.975341	1.01765	0.730006	0.905396	FALSE
CESC	8p	0.00247556	0.010628	-0.018355	0.0233061	0.232927	1.00248	0.981812	1.02358	0.815818	0.905396	FALSE
CESC	10q	0.0171935	0.0112581	-0.00487208	0.039259	1.5272	1.01734	0.99514	1.04004	0.12671	0.316776	FALSE
CESC	11p	0.0294038	0.00972222	0.0103486	0.048459	3.02439	1.02984	1.0104	1.04965	0.00249133	0.0124567	TRUE	0.0285536	0.0103961	0.00857295	0.0490692	1.02897	1.00861	1.05029	0.00502607	0.0109595	TRUE
CESC	11q	0.0309205	0.00940675	0.0124836	0.0493573	3.28705	1.0314	1.01256	1.0506	0.00101242	0.0101242	TRUE	0.0326095	0.0100991	0.0133528	0.0525892	1.03315	1.01344	1.054	0.0008412	0.00297656	TRUE
CESC	13q	0.0204438	0.0104985	-0.000132813	0.0410205	1.94731	1.02065	0.999867	1.04187	0.0514972	0.171657	FALSE
CESC	17p	0.00117091	0.00985218	-0.018139	0.0204808	0.118848	1.00117	0.982025	1.02069	0.905396	0.905396	FALSE
COAD	1p	0.0010596	0.0108503	-0.0202066	0.0223258	0.0976564	1.00106	0.979996	1.02258	0.922205	0.959324	FALSE
COAD	4p	0.0004531	0.00888406	-0.0169593	0.0178655	0.0510015	1.00045	0.983184	1.01803	0.959324	0.959324	FALSE
COAD	4q	0.00562676	0.00927275	-0.0125475	0.023801	0.606806	1.00564	0.987531	1.02409	0.54398	0.906633	FALSE
COAD	8p	0.00259106	0.00891362	-0.0148793	0.0200614	0.290685	1.00259	0.985231	1.02026	0.771292	0.959324	FALSE
COAD	14q	-0.00328518	0.00872583	-0.0203875	0.0138171	-0.376489	0.99672	0.979819	1.01391	0.706553	0.959324	FALSE
COAD	15q	-0.00857089	0.00835843	-0.0249531	0.00781134	-1.02542	0.991466	0.975356	1.00784	0.305166	0.762915	FALSE
COAD	17p	-0.00883034	0.00764613	-0.0238165	0.00615579	-1.15488	0.991209	0.976465	1.00617	0.24814	0.762915	FALSE
COAD	18p	-0.0187735	0.0077955	-0.0340524	-0.0034946	-2.40825	0.981402	0.966521	0.996512	0.0160293	0.160293	FALSE
COAD	18q	-0.0155435	0.00785927	-0.0309474	-0.000139654	-1.97773	0.984577	0.969527	0.99986	0.0479588	0.239794	FALSE
COAD	22q	0.00779385	0.00909987	-0.0100416	0.0256293	0.85648	1.00782	0.990009	1.02596	0.391733	0.783465	FALSE
ESCA	3p	-0.012464	0.0133758	-0.03868	0.0137521	-0.931831	0.987613	0.962059	1.01385	0.351424	0.630805	FALSE
ESCA	4p	-0.0116115	0.0128768	-0.0368496	0.0136265	-0.901741	0.988456	0.963821	1.01372	0.367195	0.630805	FALSE
ESCA	4q	0.011613	0.0131719	-0.0142034	0.0374294	0.881653	1.01168	0.985897	1.03814	0.377965	0.630805	FALSE
ESCA	5q	0.00989542	0.0133563	-0.0162825	0.0360734	0.740878	1.00994	0.983849	1.03673	0.458767	0.630805	FALSE
ESCA	8p	-0.00688545	0.0146799	-0.0356576	0.0218867	-0.469038	0.993138	0.964971	1.02213	0.639043	0.695417	FALSE
ESCA	9p	-0.00969684	0.0129479	-0.0350743	0.0156806	-0.748912	0.99035	0.965534	1.0158	0.45391	0.630805	FALSE
ESCA	9q	-0.0163085	0.0153032	-0.0463023	0.0136852	-1.06569	0.983824	0.954753	1.01378	0.286562	0.630805	FALSE
ESCA	11q	-0.0163438	0.0154368	-0.0465994	0.0139118	-1.05875	0.983789	0.95447	1.01401	0.289712	0.630805	FALSE
ESCA	17p	0.0213272	0.0143454	-0.00678923	0.0494437	1.4867	1.02156	0.993234	1.05069	0.137095	0.630805	FALSE
ESCA	18q	0.00502453	0.0128336	-0.0201288	0.0301779	0.391515	1.00504	0.980072	1.03064	0.695417	0.695417	FALSE
ESCA	21q	0.00726281	0.0128165	-0.0178571	0.0323827	0.566675	1.00729	0.982301	1.03291	0.570935	0.695417	FALSE
GBM	6p	-0.00201229	0.0113655	-0.0242883	0.0202637	-0.177052	0.99799	0.976004	1.02047	0.859467	0.910024	FALSE
GBM	6q	0.00441741	0.0093662	-0.01394	0.0227748	0.471633	1.00443	0.986157	1.02304	0.637189	0.764626	FALSE
GBM	9p	0.0104792	0.00707893	-0.00339521	0.0243537	1.48034	1.01053	0.996611	1.02465	0.138782	0.416346	FALSE
GBM	9q	0.0083438	0.00953631	-0.010347	0.0270346	0.874951	1.00838	0.989706	1.0274	0.381601	0.596739	FALSE
GBM	10p	0.0560729	0.0088486	0.03873	0.0734159	6.33693	1.05767	1.03949	1.07618	2.34387e-10	4.21896e-09	TRUE	0.0539408	0.00887176	0.0370089	0.0717432	1.05542	1.0377	1.07438	1.23e-10	1.89e-09	TRUE
GBM	10q	0.0429721	0.00879042	0.0257432	0.0602011	4.88852	1.04391	1.02608	1.06205	1.01598e-06	9.14385e-06	TRUE	0.0408612	0.00886987	0.0237542	0.0584771	1.04171	1.02404	1.06022	2.46e-06	2.27e-05	TRUE
GBM	11p	-0.0220241	0.00941415	-0.0404755	-0.00357272	-2.33947	0.978217	0.960333	0.996434	0.0193112	0.115867	FALSE
GBM	11q	-0.0105123	0.0104002	-0.0308963	0.00987181	-1.01077	0.989543	0.969576	1.00992	0.312125	0.596739	FALSE
GBM	12p	-0.00824892	0.0119913	-0.0317514	0.0152536	-0.68791	0.991785	0.968747	1.01537	0.49151	0.680552	FALSE
GBM	12q	-0.00418073	0.0121188	-0.0279332	0.0195717	-0.344979	0.995828	0.972453	1.01976	0.73011	0.821374	FALSE
GBM	13q	-0.00621122	0.00714478	-0.0202147	0.00779229	-0.869337	0.993808	0.979988	1.00782	0.384663	0.596739	FALSE
GBM	14q	0.00051986	0.00775441	-0.0146785	0.0157182	0.0670405	1.00052	0.985429	1.01584	0.946549	0.946549	FALSE
GBM	15q	0.0158837	0.00997382	-0.00366464	0.035432	1.59254	1.01601	0.996342	1.03607	0.111264	0.40055	FALSE
GBM	16q	0.0070948	0.0120842	-0.0165899	0.0307795	0.587112	1.00712	0.983547	1.03126	0.557129	0.716308	FALSE
GBM	17p	0.0104567	0.0123673	-0.0137828	0.0346962	0.84551	1.01051	0.986312	1.03531	0.397826	0.596739	FALSE
GBM	18p	-0.0111943	0.0106763	-0.0321194	0.00973086	-1.04852	0.988868	0.968391	1.00978	0.2944	0.596739	FALSE
GBM	18q	-0.0143621	0.0115445	-0.036989	0.00826475	-1.24406	0.985741	0.963687	1.0083	0.213477	0.54894	FALSE
GBM	22q	0.0139646	0.00757934	-0.000890619	0.0288198	1.84246	1.01406	0.99911	1.02924	0.0654082	0.294337	FALSE
HNSC	3p	-0.00697882	0.00774654	-0.0221618	0.00820412	-0.900895	0.993045	0.978082	1.00824	0.367644	0.761459	FALSE
HNSC	4p	-0.00132639	0.00873494	-0.0184466	0.0157938	-0.151849	0.998674	0.981723	1.01592	0.879306	0.92132	FALSE
HNSC	4q	0.00099745	0.0100986	-0.0187955	0.0207904	0.0987707	1.001	0.98138	1.02101	0.92132	0.92132	FALSE
HNSC	5q	-0.00496109	0.00926623	-0.0231226	0.0132004	-0.535394	0.995051	0.977143	1.01329	0.592377	0.789836	FALSE
HNSC	8p	0.00855368	0.0088315	-0.00875574	0.0258631	0.968542	1.00859	0.991282	1.0262	0.332774	0.761459	FALSE
HNSC	9p	-0.00570829	0.0083116	-0.0219987	0.0105821	-0.686786	0.994308	0.978241	1.01064	0.492218	0.761459	FALSE
HNSC	10p	-0.00643037	0.00970595	-0.0254537	0.0125929	-0.662518	0.99359	0.974868	1.01267	0.507639	0.761459	FALSE
HNSC	11p	-0.00739675	0.0101698	-0.0273292	0.0125357	-0.727326	0.992631	0.973041	1.01261	0.467026	0.761459	FALSE
HNSC	11q	-0.0142661	0.00890611	-0.0317218	0.00318953	-1.60184	0.985835	0.968776	1.00319	0.109192	0.761459	FALSE
HNSC	13q	-0.0087374	0.00904736	-0.0264699	0.00899509	-0.965741	0.991301	0.973877	1.00904	0.334174	0.761459	FALSE
HNSC	18q	-0.0102074	0.00833047	-0.0265348	0.00612004	-1.22531	0.989845	0.973814	1.00614	0.22046	0.761459	FALSE
HNSC	21q	-0.00237481	0.00936196	-0.0207239	0.0159743	-0.253666	0.997628	0.979489	1.0161	0.799753	0.92132	FALSE
KIRC	1p	0.0150097	0.0144526	-0.0133169	0.0433363	1.03855	1.01512	0.986771	1.04429	0.299016	0.598032	FALSE
KIRC	3p	0.00650225	0.00785907	-0.00890125	0.0219057	0.827355	1.00652	0.991138	1.02215	0.408036	0.675967	FALSE
KIRC	3q	0.0290713	0.0104849	0.00852128	0.0496214	2.77268	1.0295	1.00856	1.05087	0.00555963	0.0667156	FALSE
KIRC	6p	0.0134116	0.0110259	-0.00819888	0.035022	1.21636	1.0135	0.991835	1.03564	0.223846	0.537231	FALSE
KIRC	6q	0.00283286	0.00948521	-0.0157578	0.0214235	0.29866	1.00284	0.984366	1.02165	0.765199	0.765199	FALSE
KIRC	8p	0.00472008	0.00907542	-0.0130674	0.0225076	0.520095	1.00473	0.987018	1.02276	0.602998	0.675967	FALSE
KIRC	8q	-0.00641959	0.0129332	-0.0317682	0.018929	-0.496366	0.993601	0.968731	1.01911	0.619636	0.675967	FALSE
KIRC	9p	0.0136486	0.0094098	-0.00479422	0.0320915	1.45047	1.01374	0.995217	1.03261	0.146927	0.454668	FALSE
KIRC	9q	0.0133383	0.00930112	-0.00489152	0.0315682	1.43406	1.01343	0.99512	1.03207	0.151556	0.454668	FALSE
KIRC	10q	0.00823247	0.0116897	-0.0146789	0.0311438	0.704251	1.00827	0.985428	1.03163	0.481276	0.675967	FALSE
KIRC	14q	0.00414838	0.00788056	-0.0112972	0.019594	0.526406	1.00416	0.988766	1.01979	0.598606	0.675967	FALSE
KIRC	18q	0.0213857	0.0119493	-0.00203447	0.0448059	1.78971	1.02162	0.997968	1.04582	0.0735013	0.441008	FALSE
KIRP	1p	-0.0316922	0.0166084	-0.0642441	0.000859666	-1.9082	0.968805	0.937776	1.00086	0.056365	0.131312	FALSE
KIRP	9q	-0.0278449	0.0165492	-0.0602807	0.0045909	-1.68255	0.972539	0.9415	1.0046	0.0924613	0.131312	FALSE
KIRP	14q	-0.0153586	0.0140008	-0.0427998	0.0120825	-1.09698	0.984759	0.958103	1.01216	0.27265	0.318092	FALSE
KIRP	18p	-0.0302298	0.0148571	-0.0593493	-0.00111036	-2.0347	0.970223	0.942378	0.99889	0.0418811	0.131312	FALSE
KIRP	18q	-0.0242501	0.0144715	-0.0526136	0.00411351	-1.67571	0.976042	0.948746	1.00412	0.0937941	0.131312	FALSE
KIRP	21q	-0.0136763	0.0155836	-0.0442196	0.0168671	-0.877605	0.986417	0.956744	1.01701	0.380158	0.380158	FALSE
KIRP	22q	-0.0312927	0.0140817	-0.0588923	-0.00369315	-2.22223	0.969192	0.942808	0.996314	0.0262678	0.131312	FALSE
LAML	5q	0.0628655	0.0351043	-0.00593774	0.131669	1.79082	1.06488	0.99408	1.14073	0.0733224	0.366612	FALSE
LAML	7p	0.0119272	0.0173744	-0.0221261	0.0459804	0.686478	1.012	0.978117	1.04705	0.492411	0.492411	FALSE
LAML	7q	0.0119616	0.0155827	-0.0185799	0.0425031	0.76762	1.01203	0.981592	1.04342	0.442713	0.492411	FALSE
LAML	17p	0.0153625	0.0215941	-0.0269612	0.0576862	0.71142	1.01548	0.973399	1.05938	0.476824	0.492411	FALSE
LAML	18p	0.0274621	0.0305224	-0.0323607	0.0872848	0.899735	1.02784	0.968157	1.09121	0.368261	0.492411	FALSE
LGG	1p	0.017187	0.00720467	0.00306613	0.0313079	2.38554	1.01734	1.00307	1.0318	0.0170541	0.0341082	TRUE	0.0270586	0.0078956	0.0118128	0.0426299	1.02743	1.01188	1.04355	0.00048007	0.00184026	TRUE
LGG	4p	0.0213131	0.0115146	-0.00125516	0.0438813	1.85096	1.02154	0.998746	1.04486	0.0641756	0.101281	FALSE
LGG	4q	0.00489601	0.0102598	-0.0152128	0.0250049	0.477203	1.00491	0.984902	1.02532	0.633218	0.725734	FALSE
LGG	5q	0.00518362	0.0156483	-0.0254866	0.0358538	0.331257	1.0052	0.974835	1.0365	0.74045	0.784006	FALSE
LGG	6q	0.0191818	0.0104922	-0.00138258	0.0397462	1.82819	1.01937	0.998618	1.04055	0.0675208	0.101281	FALSE
LGG	9p	0.0228125	0.00857432	0.00600715	0.0396179	2.66056	1.02307	1.00603	1.04041	0.00780103	0.0175523	TRUE	0.0206452	0.00894843	0.00314518	0.038211	1.02086	1.00315	1.03895	0.0208424	0.0278935	TRUE
LGG	9q	0.035666	0.013067	0.0100551	0.0612768	2.72947	1.03631	1.01011	1.06319	0.00634366	0.0163123	TRUE	0.0374911	0.0136805	0.0103362	0.0650313	1.0382	1.01039	1.06719	0.00691078	0.0122268	TRUE
LGG	10p	0.0925806	0.0119313	0.0691957	0.115965	7.75949	1.097	1.07165	1.12296	8.5273e-15	1.53491e-13	TRUE	0.0866794	0.0130234	0.0620856	0.113484	1.09055	1.06405	1.12017	9.29e-14	4.27e-12	TRUE
LGG	10q	0.078336	0.0105769	0.0576057	0.0990663	7.40634	1.08149	1.0593	1.10414	1.29833e-13	1.1685e-12	TRUE	0.0696717	0.0113116	0.0481249	0.0925916	1.07216	1.0493	1.09701	3.6e-11	8.27e-10	TRUE
LGG	11p	-0.0264544	0.0125729	-0.0510969	-0.00181191	-2.10408	0.973892	0.950187	0.99819	0.0353718	0.0636693	FALSE
LGG	12q	0.00270735	0.0137454	-0.0242331	0.0296478	0.196964	1.00271	0.976058	1.03009	0.843856	0.843856	FALSE
LGG	13q	0.0165526	0.00947375	-0.00201558	0.0351209	1.74721	1.01669	0.997986	1.03574	0.080601	0.111601	FALSE
LGG	14q	0.0528334	0.0104745	0.0323038	0.0733631	5.044	1.05425	1.03283	1.07612	4.55906e-07	2.73544e-06	TRUE	0.0455899	0.0110791	0.0241353	0.0677794	1.04665	1.02443	1.07013	2.72e-05	0.00020819	TRUE
LGG	15q	0.00561993	0.0122017	-0.018295	0.0295349	0.460584	1.00564	0.981871	1.02998	0.645097	0.725734	FALSE
LGG	18p	0.0440557	0.0117157	0.0210933	0.0670181	3.76039	1.04504	1.02132	1.06931	0.000169647	0.000763409	TRUE	0.0383557	0.0120929	0.0145386	0.0626797	1.0391	1.01464	1.06469	0.00159978	0.0052564	TRUE
LGG	18q	0.0388208	0.0123472	0.0146207	0.0630209	3.14409	1.03958	1.01473	1.06505	0.00166603	0.00499808	TRUE	0.0365722	0.0130139	0.0107451	0.062816	1.03725	1.0108	1.06483	0.00556714	0.0111343	TRUE
LGG	19q	0.0118618	0.00705392	-0.00196361	0.0256872	1.68159	1.01193	0.998038	1.02602	0.0926479	0.119119	FALSE
LGG	22q	0.0433229	0.0122942	0.0192267	0.0674191	3.52385	1.04428	1.01941	1.06974	0.00042533	0.00153119	TRUE	0.0334346	0.0125485	0.00869002	0.0586477	1.034	1.00873	1.0604	0.00809737	0.0133028	TRUE
LIHC	1p	-0.0209659	0.0103636	-0.0412781	-0.000653744	-2.02305	0.979252	0.959562	0.999346	0.0430685	0.155047	FALSE
LIHC	4p	-0.00702488	0.00961188	-0.0258638	0.0118141	-0.730854	0.993	0.974468	1.01188	0.464869	0.631444	FALSE
LIHC	4q	-0.0243163	0.00858367	-0.04114	-0.00749261	-2.83286	0.975977	0.959695	0.992535	0.00461343	0.0276806	TRUE	-0.0164949	0.0107168	-0.0371559	0.00413607	0.98364	0.963526	1.00414	0.116583	0.119174	FALSE
LIHC	6q	0.034412	0.01099	0.0128719	0.0559521	3.13119	1.03501	1.01296	1.05755	0.00174098	0.0157961	TRUE	0.0377297	0.0139371	0.0113073	0.0665415	1.03845	1.01137	1.06881	0.00443476	0.0107368	TRUE
LIHC	8p	0.00703267	0.00811067	-0.00886396	0.0229293	0.867088	1.00706	0.991175	1.02319	0.385894	0.631444	FALSE
LIHC	9p	-0.00733896	0.00906457	-0.0251052	0.0104273	-0.809631	0.992688	0.975207	1.01048	0.418152	0.631444	FALSE
LIHC	9q	0.00650922	0.00994925	-0.012991	0.0260094	0.654242	1.00653	0.987093	1.02635	0.512956	0.631444	FALSE
LIHC	10q	0.0144798	0.0113036	-0.00767485	0.0366344	1.28099	1.01459	0.992355	1.03731	0.200198	0.502354	FALSE
LIHC	11q	-0.00695908	0.0109797	-0.0284789	0.0145608	-0.633812	0.993065	0.971923	1.01467	0.526204	0.631444	FALSE
LIHC	13q	0.00515599	0.00891586	-0.0123188	0.0226308	0.578294	1.00517	0.987757	1.02289	0.563066	0.633449	FALSE
LIHC	14q	-0.0110687	0.00908851	-0.0288819	0.00674441	-1.21788	0.988992	0.971531	1.00677	0.223269	0.502354	FALSE
LIHC	15q	0.00269484	0.0114818	-0.0198091	0.0251988	0.234705	1.0027	0.980386	1.02552	0.814438	0.814438	FALSE
LIHC	16p	-0.0220017	0.00905231	-0.0397439	-0.00425949	-2.43051	0.978239	0.961036	0.99575	0.0150778	0.0678499	FALSE
LIHC	16q	-0.026836	0.00857705	-0.0436467	-0.0100253	-3.12882	0.973521	0.957292	0.990025	0.00175512	0.0157961	TRUE	-0.0260418	0.0109064	-0.0472449	-0.0052032	0.974294	0.953854	0.99481	0.0143206	0.0205859	TRUE
LIHC	17p	0.00267512	0.00814992	-0.0132984	0.0186487	0.328238	1.00268	0.98679	1.01882	0.742731	0.786421	FALSE
LIHC	18p	-0.0165148	0.0101126	-0.0363351	0.0033055	-1.63309	0.983621	0.964317	1.00331	0.102449	0.307348	FALSE
LIHC	18q	-0.00766278	0.00987883	-0.0270249	0.0116994	-0.775677	0.992367	0.973337	1.01177	0.43794	0.631444	FALSE
LIHC	21q	0.00841353	0.00991639	-0.0110222	0.0278493	0.848447	1.00845	0.989038	1.02824	0.396189	0.631444	FALSE
LUAD	3p	-0.0147002	0.0105977	-0.0354712	0.00607081	-1.38712	0.985407	0.96515	1.00609	0.165405	0.318718	FALSE
LUAD	5q	-0.0231721	0.0118913	-0.0464787	0.000134493	-1.94865	0.977094	0.954585	1.00013	0.0513368	0.179679	FALSE
LUAD	6q	-0.0165948	0.0100036	-0.0362015	0.00301202	-1.65887	0.983542	0.964446	1.00302	0.0971417	0.271997	FALSE
LUAD	8p	0.0029972	0.00995078	-0.016506	0.0225004	0.301203	1.003	0.98363	1.02276	0.76326	0.821972	FALSE
LUAD	9p	0.0149174	0.00975471	-0.00420151	0.0340363	1.52925	1.01503	0.995807	1.03462	0.126203	0.294474	FALSE
LUAD	9q	0.00404046	0.00986821	-0.0153009	0.0233818	0.409442	1.00405	0.984816	1.02366	0.682215	0.795918	FALSE
LUAD	13q	-0.00162496	0.00995722	-0.0211408	0.0178908	-0.163194	0.998376	0.979081	1.01805	0.870365	0.870365	FALSE
LUAD	15q	-0.020366	0.0103682	-0.0406873	-4.47597e-05	-1.96428	0.97984	0.960129	0.999955	0.0494975	0.179679	FALSE
LUAD	17p	-0.00882458	0.0100117	-0.0284473	0.0107981	-0.881423	0.991214	0.971954	1.01086	0.378089	0.481204	FALSE
LUAD	18p	-0.0227753	0.0112374	-0.0448001	-0.000750427	-2.02674	0.977482	0.956189	0.99925	0.0426886	0.179679	FALSE
LUAD	18q	-0.0105409	0.0103769	-0.0308794	0.00979749	-1.0158	0.989514	0.969593	1.00985	0.309723	0.478212	FALSE
LUAD	19p	-0.00950226	0.00999136	-0.029085	0.0100804	-0.951048	0.990543	0.971334	1.01013	0.34158	0.478212	FALSE
LUAD	19q	-0.0159478	0.0119527	-0.0393747	0.00747907	-1.33424	0.984179	0.96139	1.00751	0.182124	0.318718	FALSE
LUAD	22q	-0.0261275	0.0108569	-0.0474066	-0.00484833	-2.40653	0.974211	0.9537	0.995163	0.0161048	0.179679	FALSE
LUSC	1p	-0.0165759	0.0131086	-0.0422683	0.00911651	-1.2645	0.983561	0.958613	1.00916	0.206049	0.57313	FALSE
LUSC	3p	0.0109818	0.0110976	-0.0107691	0.0327327	0.989567	1.01104	0.989289	1.03327	0.322386	0.57313	FALSE
LUSC	4p	-0.01223	0.0110926	-0.0339712	0.00951116	-1.10253	0.987844	0.966599	1.00956	0.270229	0.57313	FALSE
LUSC	4q	-0.00649169	0.0111713	-0.0283869	0.0154036	-0.581107	0.993529	0.972012	1.01552	0.561168	0.748225	FALSE
LUSC	5q	0.00354751	0.0111438	-0.018294	0.025389	0.318339	1.00355	0.981872	1.02571	0.750228	0.761641	FALSE
LUSC	8p	-0.0317532	0.0114921	-0.0542774	-0.00922908	-2.76304	0.968746	0.947169	0.990813	0.00572652	0.0916244	FALSE
LUSC	9p	-0.00691918	0.0110636	-0.0286034	0.014765	-0.625402	0.993105	0.971802	1.01487	0.531707	0.748225	FALSE
LUSC	9q	0.0216226	0.0118832	-0.00166804	0.0449131	1.81959	1.02186	0.998333	1.04594	0.0688209	0.550567	FALSE
LUSC	10p	-0.00457352	0.0125372	-0.0291459	0.0199989	-0.364797	0.995437	0.971275	1.0202	0.715263	0.761641	FALSE
LUSC	10q	0.0084245	0.0123401	-0.0157616	0.0326107	0.682693	1.00846	0.984362	1.03315	0.494801	0.748225	FALSE
LUSC	13q	-0.00534922	0.011102	-0.0271088	0.0164103	-0.481825	0.994665	0.973255	1.01655	0.629931	0.761641	FALSE
LUSC	14q	-0.00409172	0.0134895	-0.0305306	0.0223472	-0.303326	0.995917	0.969931	1.0226	0.761641	0.761641	FALSE
LUSC	16q	0.0148836	0.0131483	-0.0108867	0.0406538	1.13198	1.01499	0.989172	1.04149	0.257645	0.57313	FALSE
LUSC	17p	0.0116164	0.0111915	-0.0103184	0.0335513	1.03797	1.01168	0.989735	1.03412	0.299282	0.57313	FALSE
LUSC	18q	-0.0158317	0.0123856	-0.0401069	0.00844353	-1.27824	0.984293	0.960687	1.00848	0.201165	0.57313	FALSE
LUSC	21q	-0.0118816	0.0114213	-0.034267	0.0105038	-1.0403	0.988189	0.966313	1.01056	0.298201	0.57313	FALSE
OV	4p	-0.00115215	0.00735418	-0.0155661	0.0132618	-0.156667	0.998849	0.984554	1.01335	0.875508	0.875508	FALSE
OV	4q	-0.00452694	0.00735767	-0.0189477	0.00989382	-0.615268	0.995483	0.981231	1.00994	0.538378	0.628107	FALSE
OV	5q	0.015045	0.00772653	-9.87105e-05	0.0301887	1.94719	1.01516	0.999901	1.03065	0.0515121	0.108176	FALSE
OV	6p	-0.0255328	0.00889732	-0.0429712	-0.00809439	-2.86972	0.97479	0.957939	0.991938	0.00410835	0.0306144	TRUE	-0.0272505	0.00965431	-0.0464638	-0.0085832	0.973117	0.954599	0.991454	0.00405049	0.0103512	TRUE
OV	6q	-0.021473	0.00775939	-0.0366811	-0.00626487	-2.76736	0.978756	0.963983	0.993755	0.00565129	0.0306144	TRUE	-0.0215996	0.00844463	-0.0381626	-0.0053269	0.978632	0.962556	0.994687	0.00916246	0.0135959	TRUE
OV	8p	0.0207263	0.00751738	0.00599252	0.0354601	2.75712	1.02094	1.00601	1.0361	0.00583132	0.0306144	TRUE	0.0182709	0.00806765	0.00272285	0.0339834	1.01844	1.00273	1.03457	0.0212233	0.0278935	TRUE
OV	9p	0.015687	0.00753763	0.000913527	0.0304605	2.08116	1.01581	1.00091	1.03093	0.0374193	0.095668	FALSE
OV	9q	0.0349338	0.00770839	0.0198256	0.0500419	4.53191	1.03555	1.02002	1.05132	5.84516e-06	0.000122748	TRUE	0.0336054	0.00835973	0.0174947	0.0500997	1.03418	1.01765	1.05138	3.78e-05	0.00024818	TRUE
OV	11p	0.0214667	0.00816841	0.00545691	0.0374765	2.62801	1.0217	1.00547	1.03819	0.00858848	0.0360716	TRUE	0.0230879	0.00878165	0.00601667	0.0403904	1.02336	1.00603	1.04122	0.00796962	0.0133028	TRUE
OV	13q	0.00454901	0.0073512	-0.00985907	0.0189571	0.618812	1.00456	0.990189	1.01914	0.53604	0.628107	FALSE
OV	14q	0.017589	0.0079743	0.00195969	0.0332184	2.20572	1.01774	1.00196	1.03378	0.0274039	0.0822118	FALSE
OV	15q	0.010767	0.00750487	-0.00394224	0.0254763	1.43467	1.01083	0.996066	1.0258	0.15138	0.244538	FALSE
OV	16p	-0.00192169	0.00733552	-0.016299	0.0124557	-0.261971	0.99808	0.983833	1.01253	0.793344	0.833011	FALSE
OV	16q	0.0180103	0.00774726	0.00282592	0.0331946	2.32473	1.01817	1.00283	1.03375	0.0200865	0.0703027	FALSE
OV	17p	-0.0153177	0.00873009	-0.0324283	0.00179296	-1.75459	0.984799	0.968092	1.00179	0.07933	0.151448	FALSE
OV	17q	-0.00691382	0.00753588	-0.0216839	0.00785623	-0.917454	0.99311	0.97855	1.00789	0.358905	0.471063	FALSE
OV	18p	-0.010819	0.00777543	-0.0260586	0.00442058	-1.39143	0.989239	0.974278	1.00443	0.164094	0.246141	FALSE
OV	18q	-0.00343918	0.00742156	-0.0179852	0.0111068	-0.463403	0.996567	0.982176	1.01117	0.643075	0.710767	FALSE
OV	19p	0.0168606	0.00825074	0.000689436	0.0330318	2.04352	1.017	1.00069	1.03358	0.0410006	0.095668	FALSE
OV	19q	0.00777972	0.00816039	-0.00821434	0.0237738	0.953352	1.00781	0.991819	1.02406	0.340412	0.471063	FALSE
OV	22q	0.0128774	0.00805061	-0.00290153	0.0286563	1.59955	1.01296	0.997103	1.02907	0.109698	0.191971	FALSE
PAAD	1p	0.0307119	0.0218032	-0.0120216	0.0734453	1.4086	1.03119	0.98805	1.07621	0.158955	0.556342	FALSE
PAAD	3p	0.0126152	0.0234966	-0.0334372	0.0586677	0.536896	1.0127	0.967116	1.06042	0.591339	0.903115	FALSE
PAAD	6p	-0.0262711	0.0178364	-0.0612298	0.00868753	-1.4729	0.974071	0.940607	1.00873	0.140779	0.556342	FALSE
PAAD	6q	-0.00461668	0.016085	-0.0361426	0.0269093	-0.287018	0.995394	0.964503	1.02727	0.774098	0.903115	FALSE
PAAD	8p	0.00792335	0.0192391	-0.0297846	0.0456313	0.411836	1.00795	0.970655	1.04669	0.68046	0.903115	FALSE
PAAD	9p	0.000300535	0.0161644	-0.031381	0.0319821	0.0185924	1.0003	0.969106	1.0325	0.985166	0.991398	FALSE
PAAD	9q	0.000224069	0.0207838	-0.0405114	0.0409596	0.0107809	1.00022	0.960298	1.04181	0.991398	0.991398	FALSE
PAAD	10p	0.0135665	0.0225181	-0.0305682	0.0577011	0.602469	1.01366	0.969894	1.0594	0.546862	0.903115	FALSE
PAAD	12q	0.0214772	0.0252427	-0.0279975	0.0709519	0.850829	1.02171	0.972391	1.07353	0.394865	0.903115	FALSE
PAAD	17p	0.00557485	0.0158038	-0.0253999	0.0365497	0.352755	1.00559	0.97492	1.03723	0.724272	0.903115	FALSE
PAAD	18p	0.0434932	0.0223133	-0.000240094	0.0872265	1.9492	1.04445	0.99976	1.09114	0.0512711	0.556342	FALSE
PAAD	18q	0.0167967	0.0158762	-0.0143201	0.0479134	1.05798	1.01694	0.985782	1.04908	0.290065	0.812183	FALSE
PAAD	21q	0.00982675	0.0186294	-0.0266863	0.0463398	0.527485	1.00988	0.973667	1.04743	0.597857	0.903115	FALSE
PAAD	22q	-0.0296889	0.0202475	-0.0693733	0.00999552	-1.4663	0.970747	0.932978	1.01005	0.142567	0.556342	FALSE
PCPG	1p	-0.00127694	0.0106903	-0.0222296	0.0196758	-0.119448	0.998724	0.978016	1.01987	0.90492	0.967898	FALSE
PCPG	1q	-0.00405522	0.0159453	-0.0353075	0.027197	-0.254321	0.995953	0.965309	1.02757	0.799248	0.922209	FALSE
PCPG	3p	-0.00911245	0.0111877	-0.03104	0.0128151	-0.814504	0.990929	0.969437	1.0129	0.415356	0.922209	FALSE
PCPG	3q	-0.0139105	0.0107304	-0.0349417	0.00712069	-1.29636	0.986186	0.965662	1.00715	0.19485	0.922209	FALSE
PCPG	6q	0.0152833	0.0169276	-0.0178942	0.0484609	0.902862	1.0154	0.982265	1.04965	0.366599	0.922209	FALSE
PCPG	8p	0.0128818	0.0165013	-0.0194602	0.0452237	0.780652	1.01297	0.980728	1.04626	0.435007	0.922209	FALSE
PCPG	8q	0.006768	0.0205878	-0.0335834	0.0471194	0.328738	1.00679	0.966974	1.04825	0.742354	0.922209	FALSE
PCPG	11p	0.000449983	0.011181	-0.0214644	0.0223644	0.0402453	1.00045	0.978764	1.02262	0.967898	0.967898	FALSE
PCPG	11q	0.00533954	0.0123182	-0.0188037	0.0294828	0.433467	1.00535	0.981372	1.02992	0.664676	0.922209	FALSE
PCPG	14q	-0.0107008	0.0183202	-0.0466077	0.0252061	-0.584101	0.989356	0.954462	1.02553	0.559153	0.922209	FALSE
PCPG	17p	-0.0040985	0.0110272	-0.0257114	0.0175143	-0.371673	0.99591	0.974616	1.01767	0.710136	0.922209	FALSE
PCPG	17q	-0.0224225	0.0195083	-0.060658	0.0158131	-1.14938	0.977827	0.941145	1.01594	0.250399	0.922209	FALSE
PCPG	18p	0.0126878	0.0205501	-0.0275897	0.0529652	0.617405	1.01277	0.972787	1.05439	0.536967	0.922209	FALSE
PCPG	21q	-0.0101523	0.0138335	-0.0372655	0.0169609	-0.733893	0.989899	0.96342	1.01711	0.463014	0.922209	FALSE
PCPG	22q	0.00650835	0.0116042	-0.0162354	0.0292521	0.560862	1.00653	0.983896	1.02968	0.574891	0.922209	FALSE
PRAD	1p	0.0663202	0.0445977	-0.0210896	0.15373	1.48708	1.06857	0.979131	1.16618	0.136994	0.692783	FALSE
PRAD	6q	-0.00972406	0.029352	-0.0672529	0.0478048	-0.331291	0.990323	0.934959	1.04897	0.740424	0.936567	FALSE
PRAD	8p	0.0010886	0.0153258	-0.0289493	0.0311265	0.0710305	1.00109	0.971466	1.03162	0.943373	0.947525	FALSE
PRAD	10p	0.0471219	0.0345974	-0.0206878	0.114932	1.36201	1.04825	0.979525	1.1218	0.173196	0.692783	FALSE
PRAD	10q	0.0281215	0.0331563	-0.0368637	0.0931067	0.84815	1.02852	0.963808	1.09758	0.396354	0.828377	FALSE
PRAD	12p	-0.0298166	0.0266595	-0.0820683	0.022435	-1.11842	0.970624	0.921209	1.02269	0.263386	0.790158	FALSE
PRAD	13q	0.0336734	0.0223209	-0.0100748	0.0774217	1.5086	1.03425	0.989976	1.0805	0.1314	0.692783	FALSE
PRAD	16q	0.0134923	0.0189737	-0.0236953	0.05068	0.711109	1.01358	0.976583	1.05199	0.477017	0.828377	FALSE
PRAD	17p	0.0152671	0.0217749	-0.027411	0.0579452	0.701134	1.01538	0.972961	1.05966	0.48322	0.828377	FALSE
PRAD	18p	0.00713598	0.0256042	-0.0430474	0.0573193	0.278703	1.00716	0.957866	1.05899	0.780473	0.936567	FALSE
PRAD	18q	0.00129007	0.0196013	-0.0371277	0.0397079	0.0658154	1.00129	0.963553	1.04051	0.947525	0.947525	FALSE
PRAD	22q	0.0201603	0.0353026	-0.0490315	0.0893522	0.571072	1.02036	0.952151	1.09347	0.567951	0.851926	FALSE
READ	1p	-0.00487821	0.0178675	-0.0398979	0.0301415	-0.273021	0.995134	0.960888	1.0306	0.784837	0.931041	FALSE
READ	4q	0.0177889	0.0154509	-0.0124944	0.0480722	1.15132	1.01795	0.987583	1.04925	0.249602	0.648965	FALSE
READ	5q	0.00774685	0.0181488	-0.0278241	0.0433178	0.426852	1.00778	0.972559	1.04427	0.669487	0.931041	FALSE
READ	8p	3.31248e-05	0.0144843	-0.0283555	0.0284218	0.00228695	1.00003	0.972043	1.02883	0.998175	0.998175	FALSE
READ	11q	0.00517476	0.0192253	-0.0325062	0.0428557	0.269163	1.00519	0.968016	1.04379	0.787804	0.931041	FALSE
READ	14q	-0.000968154	0.0148828	-0.030138	0.0282017	-0.0650517	0.999032	0.970312	1.0286	0.948133	0.998175	FALSE
READ	15q	0.00876273	0.0144347	-0.0195288	0.0370542	0.60706	1.0088	0.980661	1.03775	0.543811	0.931041	FALSE
READ	17p	0.0248979	0.0143776	-0.00328155	0.0530774	1.73172	1.02521	0.996724	1.05451	0.083323	0.459521	FALSE
READ	18p	0.022828	0.0155226	-0.00759572	0.0532516	1.47063	1.02309	0.992433	1.0547	0.141391	0.459521	FALSE
READ	18q	0.0285084	0.0174506	-0.00569427	0.062711	1.63366	1.02892	0.994322	1.06472	0.102331	0.459521	FALSE
READ	20p	0.00722057	0.0199951	-0.0319691	0.0464102	0.361117	1.00725	0.968537	1.0475	0.718012	0.931041	FALSE
READ	21q	-0.00765225	0.0151984	-0.0374405	0.022136	-0.503491	0.992377	0.963252	1.02238	0.614619	0.931041	FALSE
READ	22q	0.0250454	0.0162717	-0.00684653	0.0569373	1.5392	1.02536	0.993177	1.05859	0.123755	0.459521	FALSE
SARC	2p	0.00460194	0.010099	-0.0151918	0.0243957	0.45568	1.00461	0.984923	1.0247	0.64862	0.834533	FALSE
SARC	2q	0.0161066	0.0113891	-0.00621566	0.0384289	1.41421	1.01624	0.993804	1.03918	0.1573	0.681634	FALSE
SARC	9p	0.0226718	0.0108564	0.00139358	0.0439501	2.08833	1.02293	1.00139	1.04493	0.0367683	0.238994	FALSE
SARC	10p	0.00368415	0.00917341	-0.0142954	0.0216637	0.401612	1.00369	0.985806	1.0219	0.68797	0.834533	FALSE
SARC	10q	0.00561375	0.00909949	-0.0122209	0.0234484	0.61693	1.00563	0.987853	1.02373	0.537281	0.834533	FALSE
SARC	11p	0.00354363	0.00982111	-0.0157054	0.0227926	0.360817	1.00355	0.984417	1.02305	0.718236	0.834533	FALSE
SARC	11q	-0.009046	0.00963265	-0.0279256	0.00983364	-0.939098	0.990995	0.972461	1.00988	0.34768	0.834533	FALSE
SARC	13q	0.021783	0.00940664	0.00334636	0.0402197	2.31571	1.02202	1.00335	1.04104	0.0205742	0.238994	FALSE
SARC	14q	0.0120277	0.0111661	-0.00985755	0.0339129	1.07716	1.0121	0.990191	1.03449	0.281411	0.834533	FALSE
SARC	16p	0.00640163	0.0110838	-0.0153223	0.0281255	0.577565	1.00642	0.984795	1.02852	0.563558	0.834533	FALSE
SARC	16q	0.00689388	0.00921013	-0.0111576	0.0249454	0.748511	1.00692	0.988904	1.02526	0.454152	0.834533	FALSE
SARC	18q	0.00280913	0.010567	-0.0179018	0.02352	0.26584	1.00281	0.982258	1.0238	0.790362	0.834533	FALSE
SARC	22q	0.00236747	0.0113335	-0.0198458	0.0245807	0.208891	1.00237	0.98035	1.02489	0.834533	0.834533	FALSE
SKCM	5q	-0.00702897	0.00749608	-0.021721	0.00766309	-0.937685	0.992996	0.978513	1.00769	0.348406	0.517448	FALSE
SKCM	6q	0.00469376	0.00623666	-0.00752987	0.0169174	0.752608	1.0047	0.992498	1.01706	0.451685	0.517448	FALSE
SKCM	9p	0.00331891	0.00609727	-0.00863151	0.0152693	0.544327	1.00332	0.991406	1.01539	0.586216	0.586216	FALSE
SKCM	9q	0.00902088	0.00614595	-0.00302495	0.0210667	1.46778	1.00906	0.99698	1.02129	0.142165	0.390953	FALSE
SKCM	10p	-0.00971139	0.00606487	-0.0215983	0.00217553	-1.60125	0.990336	0.978633	1.00218	0.109321	0.390953	FALSE
SKCM	10q	-0.0183881	0.00623148	-0.0306016	-0.00617464	-2.95084	0.98178	0.969862	0.993844	0.00316908	0.0250013	TRUE	-0.0200111	0.007096	-0.0339952	-0.0064246	0.980188	0.966576	0.993596	0.00374831	0.0101425	TRUE
SKCM	11p	0.020562	0.00724633	0.0063595	0.0347646	2.83758	1.02077	1.00638	1.03538	0.0045457	0.0250013	TRUE	0.0246863	0.00829803	0.00883609	0.0412248	1.02499	1.00888	1.04209	0.00207152	0.00635266	TRUE
SKCM	11q	0.0048214	0.00650338	-0.00792499	0.0175678	0.741369	1.00483	0.992106	1.01772	0.45847	0.517448	FALSE
SKCM	14q	-0.00875012	0.00688305	-0.0222407	0.00474042	-1.27126	0.991288	0.978005	1.00475	0.203638	0.448003	FALSE
SKCM	16q	0.00524363	0.00726449	-0.00899452	0.0194818	0.721816	1.00526	0.991046	1.01967	0.470408	0.517448	FALSE
SKCM	17p	0.0059727	0.00710026	-0.00794355	0.019889	0.841195	1.00599	0.992088	1.02009	0.400239	0.517448	FALSE
STAD	4p	0.00197755	0.0113225	-0.0202142	0.0241693	0.174657	1.00198	0.979989	1.02446	0.861349	0.880463	FALSE
STAD	4q	0.0121789	0.0115564	-0.0104713	0.0348291	1.05386	1.01225	0.989583	1.03544	0.291947	0.746012	FALSE
STAD	5q	0.0176471	0.0131809	-0.008187	0.0434811	1.33884	1.0178	0.991846	1.04444	0.180624	0.746012	FALSE
STAD	8p	0.0104209	0.013099	-0.0152526	0.0360944	0.795551	1.01048	0.984863	1.03675	0.426293	0.746012	FALSE
STAD	9p	0.00361212	0.0111797	-0.0182997	0.0255239	0.323096	1.00362	0.981867	1.02585	0.746623	0.880463	FALSE
STAD	9q	-0.0062092	0.0130905	-0.0318661	0.0194477	-0.474328	0.99381	0.968636	1.01964	0.635266	0.880463	FALSE
STAD	14q	-0.015816	0.0133745	-0.0420296	0.0103975	-1.18255	0.984308	0.958841	1.01045	0.236987	0.746012	FALSE
STAD	17p	-0.0104529	0.0107549	-0.0315321	0.0106264	-0.971915	0.989602	0.96896	1.01068	0.331093	0.746012	FALSE
STAD	18p	-0.00187315	0.0124559	-0.0262863	0.02254	-0.150382	0.998129	0.974056	1.0228	0.880463	0.880463	FALSE
STAD	18q	0.010745	0.0112015	-0.0112096	0.0326995	0.95924	1.0108	0.988853	1.03324	0.337438	0.746012	FALSE
STAD	19p	0.00790248	0.0127421	-0.0170716	0.0328766	0.620185	1.00793	0.983073	1.03342	0.535136	0.832434	FALSE
STAD	19q	0.0125149	0.0146634	-0.0162249	0.0412546	0.853476	1.01259	0.983906	1.04212	0.393395	0.746012	FALSE
STAD	21q	0.0194936	0.0109221	-0.00191344	0.0409006	1.78478	1.01968	0.998088	1.04175	0.0742978	0.746012	FALSE
STAD	22q	0.00272444	0.0121923	-0.021172	0.0266209	0.223455	1.00273	0.979051	1.02698	0.823181	0.880463	FALSE
TGCT	4p	-0.0100102	0.0188903	-0.0470344	0.027014	-0.529913	0.99004	0.954055	1.02738	0.596172	0.83289	FALSE
TGCT	4q	-0.0105685	0.0189543	-0.0477182	0.0265812	-0.55758	0.989487	0.953402	1.02694	0.577131	0.83289	FALSE
TGCT	5p	-0.0199819	0.0190388	-0.0572973	0.0173335	-1.04953	0.980216	0.944313	1.01748	0.293932	0.685842	FALSE
TGCT	5q	-0.00772668	0.0188038	-0.0445814	0.029128	-0.410912	0.992303	0.956398	1.02956	0.681137	0.83289	FALSE
TGCT	9p	-0.0170199	0.0209495	-0.0580802	0.0240404	-0.812425	0.983124	0.943574	1.02433	0.416548	0.83289	FALSE
TGCT	9q	0.00616819	0.0214223	-0.0358187	0.048155	0.287934	1.00619	0.964815	1.04933	0.773397	0.83289	FALSE
TGCT	10p	-0.0348967	0.0210233	-0.0761016	0.00630828	-1.6599	0.965705	0.926722	1.00633	0.096934	0.484074	FALSE
TGCT	10q	-0.0350923	0.0215683	-0.0773654	0.00718077	-1.62703	0.965516	0.925552	1.00721	0.10373	0.484074	FALSE
TGCT	11p	-0.0117309	0.0189968	-0.0489638	0.0255021	-0.61752	0.988338	0.952216	1.02583	0.536892	0.83289	FALSE
TGCT	11q	-0.00633966	0.0200757	-0.0456874	0.0330081	-0.315787	0.99368	0.955341	1.03356	0.752164	0.83289	FALSE
TGCT	13q	0.000813483	0.0193341	-0.0370806	0.0387076	0.0420751	1.00081	0.963598	1.03947	0.966439	0.966439	FALSE
TGCT	18p	-0.0210048	0.0194972	-0.0592186	0.0172091	-1.07732	0.979214	0.942501	1.01736	0.281337	0.685842	FALSE
TGCT	18q	-0.021084	0.0199198	-0.0601261	0.017958	-1.05845	0.979137	0.941646	1.01812	0.289852	0.685842	FALSE
TGCT	19q	-0.0598526	0.0280759	-0.11488	-0.00482486	-2.13181	0.941903	0.891473	0.995187	0.0330221	0.462309	FALSE
THCA	9p	0.0335848	0.0192925	-0.0042279	0.0713974	1.74082	1.03416	0.995781	1.07401	0.0817157	0.102145	FALSE
THCA	9q	0.0640368	0.0181749	0.0284147	0.0996589	3.52337	1.06613	1.02882	1.10479	0.000426103	0.00213051	TRUE	0.0583595	0.0199666	0.0178059	0.100298	1.0601	1.01797	1.1055	0.0052415	0.0109595	TRUE
THCA	11q	0.0793368	0.0266087	0.0271847	0.131489	2.98161	1.08257	1.02756	1.14053	0.00286739	0.00716848	TRUE	0.0511956	0.0248323	-0.0038805	0.108101	1.05253	0.996127	1.11416	0.0674157	0.0738363	FALSE
THCA	13q	0.0510788	0.0216488	0.00864793	0.0935097	2.35943	1.05241	1.00869	1.09802	0.0183031	0.0305052	TRUE	0.0639768	0.0221565	0.0178444	0.114974	1.06607	1.018	1.12184	0.00684347	0.0122268	TRUE
THCA	22q	0.000899356	0.0087225	-0.0161964	0.0179951	0.103108	1.0009	0.983934	1.01816	0.917878	0.917878	FALSE
UCEC	4p	0.0523181	0.0123445	0.0281232	0.0765129	4.23816	1.05371	1.02852	1.07952	2.25362e-05	9.0145e-05	TRUE	0.0517365	0.0148036	0.0231268	0.0818265	1.0531	1.0234	1.08527	0.00032242	0.00148313	TRUE
UCEC	4q	0.0499581	0.0123824	0.0256891	0.0742271	4.03462	1.05123	1.02602	1.07705	5.46916e-05	0.000175013	TRUE	0.050703	0.0146791	0.0223405	0.0804629	1.05201	1.02259	1.08379	0.00038357	0.00160401	TRUE
UCEC	5q	0.0232354	0.013226	-0.00268703	0.0491579	1.7568	1.02351	0.997317	1.05039	0.0789517	0.0789517	FALSE
UCEC	8p	0.0418356	0.0129836	0.0163882	0.067283	3.22218	1.04272	1.01652	1.0696	0.00127217	0.00203548	TRUE	0.0353202	0.0160608	0.00402745	0.0680854	1.03595	1.00404	1.07046	0.0266347	0.0331134	TRUE
UCEC	9p	0.0459586	0.01154	0.0233406	0.0685766	3.98254	1.04703	1.02362	1.07098	6.81816e-05	0.000181818	TRUE	0.0550552	0.0142766	0.0276136	0.0839765	1.0566	1.028	1.0876	6.16e-05	0.00034832	TRUE
UCEC	9q	0.0582976	0.0113799	0.0359934	0.0806018	5.12286	1.06003	1.03665	1.08394	3.00939e-07	4.81502e-06	TRUE	0.0630359	0.0136911	0.0368366	0.090773	1.06507	1.03752	1.09502	1.21e-06	1.39e-05	TRUE
UCEC	11p	0.0406386	0.0130315	0.0150972	0.0661799	3.11848	1.04148	1.01521	1.06842	0.00181785	0.00264415	TRUE	0.0277329	0.0148046	-0.0014764	0.0577974	1.02812	0.998525	1.0595	0.0628802	0.0705485	FALSE
UCEC	11q	0.0467818	0.013797	0.0197401	0.0738236	3.39071	1.04789	1.01994	1.07662	0.000697107	0.0012393	TRUE	0.0358527	0.0154439	0.00535766	0.0673926	1.0365	1.00537	1.06972	0.0209598	0.0278935	TRUE
UCEC	13q	0.0322719	0.0120969	0.00856248	0.0559813	2.66779	1.0328	1.0086	1.05758	0.00763518	0.0081442	TRUE	0.0198548	0.0136982	-0.0070146	0.0473494	1.02005	0.99301	1.04849	0.14826	0.14826	FALSE
UCEC	14q	0.0384767	0.01433	0.0103904	0.0665631	2.68504	1.03923	1.01044	1.06883	0.00725212	0.0081442	TRUE	0.0288716	0.016885	-0.0047962	0.0637541	1.02929	0.995215	1.06583	0.0933612	0.0976048	FALSE
UCEC	15q	0.0500013	0.0116787	0.0271116	0.0728911	4.28143	1.05127	1.02748	1.07561	1.857e-05	9.0145e-05	TRUE	0.0375816	0.0130055	0.0124328	0.0636574	1.0383	1.01251	1.06573	0.00321408	0.00924047	TRUE
UCEC	16p	0.0332459	0.0115115	0.0106838	0.0558081	2.88806	1.0338	1.01074	1.05739	0.00387623	0.00477074	TRUE	0.027707	0.0132822	0.00194764	0.0542098	1.02809	1.00195	1.05571	0.0348964	0.042243	TRUE
UCEC	16q	0.0391196	0.0100992	0.0193255	0.0589137	3.87353	1.03989	1.01951	1.06068	0.00010727	0.000245189	TRUE	0.0296562	0.0115401	0.00742679	0.0525275	1.0301	1.00745	1.05393	0.00873239	0.0133897	TRUE
UCEC	17p	0.0441305	0.0104089	0.0237294	0.0645316	4.23969	1.04512	1.02401	1.06666	2.23831e-05	9.0145e-05	TRUE	0.0324057	0.0125334	0.00815751	0.0574249	1.03294	1.00819	1.05911	0.00859716	0.0133897	TRUE
UCEC	17q	0.0447698	0.0119675	0.021314	0.0682256	3.74096	1.04579	1.02154	1.07061	0.000183318	0.000366637	TRUE	0.0376705	0.0139456	0.0105198	0.0658314	1.03839	1.01058	1.06805	0.00629223	0.0120601	TRUE
UCEC	22q	0.032912	0.0110555	0.0112436	0.0545804	2.97697	1.03346	1.01131	1.0561	0.00291111	0.00388148	TRUE	0.0242408	0.0130848	-0.0012356	0.0504402	1.02454	0.998765	1.05173	0.0622999	0.0705485	FALSE
