# Supplementary material for: An integrative analysis of the age-associated multi-omic landscape across cancers
Source: Nat Commun. 2021 Apr 20;12:2345. doi: 10.1038/s41467-021-22560-y (PMC8058097; doi:10.1038/s41467-021-22560-y)
Supplement: Supplementary file 10 — Supplementary Data 7 [file 41467_2021_22560_MOESM10_ESM.xlsx]

## Sheet: focal gain
Supplementary Data file for Chatsirisupachai et al. An Integrative Analysis of the Age-Associated Multi-Omic Landscape across Cancers
Supplementary Data 7: Association between age and focal-level SCNAs
This table shows the results from logistic regression analysis to identify age-associated focal-level gain
				Simple Logistic Regression												Multiple Logistic Regression with Firth's Penalization
cancer_type	Unique.Name	region	Wide Peak Limits	coefficient	std.error	conf.low	conf.high	statistic	odds ratio	odds ratio conf.low	odds ratio conf.high	p.value	adj. p.value	GainOrLoss	Sig	coefficient	std.error	conf.low	conf.high	p.value	odds ratio	odds ratio conf.low	odds ratio conf.high	adj. p.value	Sig	genes in Sig regions
BLCA	Amplification Peak 1 - CN values	1p34.2	chr1:40194853-40539227(probes 19429:19617)	0.0324371	0.0144102	0.00419358	0.0606805	2.25098	1.03297	1.0042	1.06256	0.0243869	0.207671	gain	FALSE
BLCA	Amplification Peak 2 - CN values	1q21.3	chr1:150496857-150863520(probes 68006:68153)	0.00235098	0.0102312	-0.0177018	0.0224037	0.229786	1.00235	0.982454	1.02266	0.818258	0.919749	gain	FALSE
BLCA	Amplification Peak 3 - CN values	1q23.3	chr1:161032152-161109018(probes 73766:73800)	0.0163628	0.0102043	-0.00363736	0.0363629	1.60351	1.0165	0.996369	1.03703	0.108822	0.360767	gain	FALSE
BLCA	Amplification Peak 4 - CN values	2p25.1	chr2:9950221-9968929(probes 134884:134894)	0.0215766	0.0112572	-0.000487078	0.0436402	1.9167	1.02181	0.999513	1.04461	0.0552766	0.292176	gain	FALSE
BLCA	Amplification Peak 5 - CN values	3p25.2	chr3:12446469-12491536(probes 266557:266595)	0.0233815	0.0106454	0.00251691	0.0442461	2.1964	1.02366	1.00252	1.04524	0.0280636	0.207671	gain	FALSE
BLCA	Amplification Peak 6 - CN values	3q26.32	chr3:163587352-198022430(probes 349743:366920)	0.0148105	0.0102102	-0.00520112	0.034822	1.45056	1.01492	0.994812	1.03544	0.146903	0.388243	gain	FALSE
BLCA	Amplification Peak 7 - CN values	4p16.3	chr4:1752421-1817427(probes 367137:367153)	-0.0041418	0.0144475	-0.0324585	0.0241749	-0.286679	0.995867	0.968063	1.02447	0.774358	0.919749	gain	FALSE
BLCA	Amplification Peak 8 - CN values	4q13.3	chr4:73889389-74241499(probes 406618:406753)	-0.0056579	0.014936	-0.034932	0.0236162	-0.378809	0.994358	0.965671	1.0239	0.70483	0.86929	gain	FALSE
BLCA	Amplification Peak 9 - CN values	5p15.33	chr5:1-1300583(probes 469686:469743)	-0.00196133	0.0100438	-0.0216468	0.0177241	-0.195278	0.998041	0.978586	1.01788	0.845175	0.919749	gain	FALSE
BLCA	Amplification Peak 10 - CN values	6p22.3	chr6:21561293-21645742(probes 584655:584684)	0.0143497	0.0105328	-0.00629416	0.0349936	1.36239	1.01445	0.993726	1.03561	0.173076	0.400238	gain	FALSE
BLCA	Amplification Peak 11 - CN values	6q21	chr6:107302810-107457456(probes 629063:629149)	0.00471848	0.0208266	-0.0361008	0.0455378	0.226561	1.00473	0.964543	1.04659	0.820765	0.919749	gain	FALSE
BLCA	Amplification Peak 12 - CN values	6q23.3	chr6:135487615-135569815(probes 645687:645814)	0.0246583	0.0199942	-0.0145295	0.0638462	1.23328	1.02496	0.985575	1.06593	0.217473	0.436228	gain	FALSE
BLCA	Amplification Peak 13 - CN values	7p21.1	chr7:17056221-17800815(probes 675103:675105)	0.0238118	0.010586	0.00306364	0.04456	2.24937	1.0241	1.00307	1.04557	0.024489	0.207671	gain	FALSE
BLCA	Amplification Peak 14 - CN values	7p11.2	chr7:54875436-55397917(probes 699000:699511)	0.0253302	0.0106663	0.00442465	0.0462358	2.37479	1.02565	1.00443	1.04732	0.0175589	0.207671	gain	FALSE
BLCA	Amplification Peak 15 - CN values	8p11.23	chr8:37551407-37579794(probes 769907:769912)	0.0150429	0.0117631	-0.00801239	0.0380981	1.27882	1.01516	0.99202	1.03883	0.200961	0.436228	gain	FALSE
BLCA	Amplification Peak 16 - CN values	8q22.3	chr8:101813631-101993580(probes 803559:803663)	0.0210948	0.0101756	0.00115106	0.0410385	2.07308	1.02132	1.00115	1.04189	0.0381644	0.235347	gain	FALSE
BLCA	Amplification Peak 17 - CN values	9p24.1	chr9:4680430-9118304(probes 832427:834754)	0.00879538	0.0139892	-0.018623	0.0362138	0.628725	1.00883	0.981549	1.03688	0.529529	0.75356	gain	FALSE
BLCA	Amplification Peak 18 - CN values	10p14	chr10:7924008-8266650(probes 902771:903020)	0.0250721	0.0106967	0.00410693	0.0460373	2.34391	1.02539	1.00412	1.04711	0.0190829	0.207671	gain	FALSE
BLCA	Amplification Peak 19 - CN values	11p13	chr11:34071966-35193006(probes 999911:1000795)	-0.0159725	0.0175581	-0.0503857	0.0184408	-0.909693	0.984154	0.950863	1.01861	0.362985	0.610474	gain	FALSE
BLCA	Amplification Peak 20 - CN values	11q13.3	chr11:69464719-69481388(probes 1015020:1015025)	0.0131557	0.0116454	-0.00966885	0.0359803	1.12969	1.01324	0.990378	1.03664	0.258606	0.455639	gain	FALSE
BLCA	Amplification Peak 21 - CN values	11q22.2	chr11:101984748-102847937(probes 1034645:1035075)	0.024153	0.0153004	-0.00583527	0.0541413	1.57858	1.02445	0.994182	1.05563	0.114432	0.360767	gain	FALSE
BLCA	Amplification Peak 22 - CN values	12p12.1	chr12:23354102-26999203(probes 1068870:1071311)	0.0139789	0.012231	-0.00999349	0.0379512	1.1429	1.01408	0.990056	1.03868	0.253079	0.455639	gain	FALSE
BLCA	Amplification Peak 23 - CN values	12q15	chr12:69608377-70137874(probes 1092718:1093088)	0.0193444	0.0126294	-0.00540875	0.0440976	1.5317	1.01953	0.994606	1.04508	0.125597	0.360767	gain	FALSE
BLCA	Amplification Peak 24 - CN values	13q34	chr13:99803837-115169878(probes 1176579:1186443)	0.000182254	0.0111915	-0.0217527	0.0221172	0.016285	1.00018	0.978482	1.02236	0.987007	0.987007	gain	FALSE
BLCA	Amplification Peak 25 - CN values	16p13.2	chr16:8764319-9597257(probes 1284219:1284688)	0.012597	0.0144987	-0.0158199	0.041014	0.868838	1.01268	0.984305	1.04187	0.384936	0.619245	gain	FALSE
BLCA	Amplification Peak 26 - CN values	16p11.2	chr16:28605319-29422512(probes 1293678:1293749)	0.00887843	0.0137945	-0.0181582	0.0359151	0.643623	1.00892	0.982006	1.03657	0.51982	0.75356	gain	FALSE
BLCA	Amplification Peak 27 - CN values	16q22.1	chr16:67120716-74472459(probes 1307718:1311164)	-0.000281493	0.0131339	-0.0260235	0.0254605	-0.0214325	0.999719	0.974312	1.02579	0.982901	0.987007	gain	FALSE
BLCA	Amplification Peak 28 - CN values	17p11.2	chr17:20571331-25270516(probes 1330599:1330881)	0.000495973	0.0133912	-0.0257502	0.0267422	0.0370373	1.0005	0.974578	1.0271	0.970455	0.987007	gain	FALSE
BLCA	Amplification Peak 29 - CN values	17q11.2	chr17:27579624-27864389(probes 1331939:1332052)	0.0192925	0.0108825	-0.00203681	0.0406217	1.7728	1.01948	0.997965	1.04146	0.0762619	0.352711	gain	FALSE
BLCA	Amplification Peak 30 - CN values	17q12	chr17:37833806-37899687(probes 1336452:1336517)	0.0188067	0.0111728	-0.00309159	0.0407051	1.68326	1.01898	0.996913	1.04154	0.0923252	0.360767	gain	FALSE
BLCA	Amplification Peak 31 - CN values	17q23.3	chr17:57049659-81195210(probes 1346230:1358237)	0.0146493	0.010437	-0.00580678	0.0351053	1.4036	1.01476	0.99421	1.03573	0.160439	0.395749	gain	FALSE
BLCA	Amplification Peak 32 - CN values	18p11.31	chr18:3368077-3507690(probes 1359465:1359540)	0.013935	0.0114603	-0.00852674	0.0363967	1.21594	1.01403	0.99151	1.03707	0.224009	0.436228	gain	FALSE
BLCA	Amplification Peak 33 - CN values	19q12	chr19:30290812-30528529(probes 1411494:1411669)	0.0167873	0.0109935	-0.00475955	0.0383341	1.52702	1.01693	0.995252	1.03908	0.126756	0.360767	gain	FALSE
BLCA	Amplification Peak 34 - CN values	19q13.43	chr19:55227058-58353156(probes 1423116:1424584)	0.00629263	0.0112126	-0.0156837	0.028269	0.561209	1.00631	0.984439	1.02867	0.574655	0.78749	gain	FALSE
BLCA	Amplification Peak 35 - CN values	20q11.21	chr20:30109883-30332464(probes 1441843:1441946)	-0.00423973	0.0100154	-0.0238695	0.01539	-0.423323	0.995769	0.976413	1.01551	0.67206	0.857456	gain	FALSE
BLCA	Amplification Peak 36 - CN values	22q11.23	chr22:1-27295658(probes 1482753:1485629)	-0.00886719	0.0137594	-0.0358351	0.0181007	-0.644446	0.991172	0.964799	1.01827	0.519286	0.75356	gain	FALSE
BLCA	Amplification Peak 37 - CN values	22q12.2	chr22:29512812-31603800(probes 1487308:1488423)	-0.00680418	0.0130741	-0.032429	0.0188206	-0.520431	0.993219	0.968091	1.019	0.602764	0.796509	gain	FALSE
BRCA	Amplification Peak 1 - CN values	1p22.3	chr1:85979933-86003165(probes 47272:47281)	-0.0012135	0.00622393	-0.0134122	0.0109852	-0.194973	0.998787	0.986677	1.01105	0.845414	0.884743	gain	FALSE
BRCA	Amplification Peak 2 - CN values	1q21.3	chr1:150342696-150678056(probes 67978:68075)	0.00245798	0.00505379	-0.00744727	0.0123632	0.486364	1.00246	0.99258	1.01244	0.626709	0.837498	gain	FALSE
BRCA	Amplification Peak 3 - CN values	1q32.1	chr1:202430618-206173924(probes 99915:102269)	0.00423173	0.00520082	-0.00596168	0.0144251	0.813667	1.00424	0.994056	1.01453	0.415836	0.803949	gain	FALSE
BRCA	Amplification Peak 4 - CN values	3p26.1	chr3:4502166-5163416(probes 261650:262106)	-0.00391056	0.00668584	-0.0170146	0.00919346	-0.584901	0.996097	0.983129	1.00924	0.558614	0.837498	gain	FALSE
BRCA	Amplification Peak 5 - CN values	3q26.32	chr3:176494151-179797799(probes 355933:357780)	-0.00846418	0.00546387	-0.0191732	0.00224481	-1.54912	0.991572	0.981009	1.00225	0.121353	0.467831	gain	FALSE
BRCA	Amplification Peak 6 - CN values	4q13.3	chr4:73893238-74158211(probes 406526:406621)	0.00109534	0.00755618	-0.0137145	0.0159052	0.14496	1.0011	0.986379	1.01603	0.884743	0.884743	gain	FALSE
BRCA	Amplification Peak 7 - CN values	6p23	chr6:13218550-13619931(probes 578847:579184)	-0.00634076	0.00566328	-0.0174406	0.00475907	-1.11963	0.993679	0.982711	1.00477	0.262873	0.635277	gain	FALSE
BRCA	Amplification Peak 8 - CN values	6q21	chr6:107208483-107245632(probes 628838:628859)	-0.00331051	0.00672018	-0.0164818	0.00986079	-0.492623	0.996695	0.983653	1.00991	0.622279	0.837498	gain	FALSE
BRCA	Amplification Peak 9 - CN values	8p11.23	chr8:37561348-37581540(probes 769711:769716)	0.0107153	0.00497929	0.000956049	0.0204745	2.15197	1.01077	1.00096	1.02069	0.0313998	0.400063	gain	FALSE
BRCA	Amplification Peak 10 - CN values	8p11.21	chr8:42155813-42254056(probes 772223:772346)	0.0095168	0.00496492	-0.000214256	0.0192479	1.91681	1.00956	0.999786	1.01943	0.0552621	0.400063	gain	FALSE
BRCA	Amplification Peak 11 - CN values	8q22.2	chr8:101255409-101690981(probes 802984:803280)	-0.00504881	0.00478935	-0.0144358	0.00433814	-1.05418	0.994964	0.985668	1.00435	0.291803	0.650944	gain	FALSE
BRCA	Amplification Peak 12 - CN values	8q24.21	chr8:128676088-128770551(probes 819395:819478)	-0.00732617	0.00482674	-0.0167864	0.00213406	-1.51783	0.992701	0.983354	1.00214	0.129057	0.467831	gain	FALSE
BRCA	Amplification Peak 13 - CN values	10p15.1	chr10:5013517-5039563(probes 900414:900426)	0.000983165	0.0056806	-0.0101506	0.0121169	0.173074	1.00098	0.989901	1.01219	0.862593	0.884743	gain	FALSE
BRCA	Amplification Peak 14 - CN values	10q22.3	chr10:80688416-82012440(probes 944222:944637)	-0.00706044	0.00807378	-0.0228848	0.00876388	-0.87449	0.992964	0.977375	1.0088	0.381852	0.790978	gain	FALSE
BRCA	Amplification Peak 15 - CN values	11p13	chr11:32899353-32930763(probes 999031:999046)	-0.00114167	0.00656446	-0.0140078	0.0117244	-0.173916	0.998859	0.98609	1.01179	0.861931	0.884743	gain	FALSE
BRCA	Amplification Peak 16 - CN values	11q13.3	chr11:69460024-69476265(probes 1014738:1014749)	0.00359166	0.00503973	-0.00628602	0.0134693	0.71267	1.0036	0.993734	1.01356	0.47605	0.837498	gain	FALSE
BRCA	Amplification Peak 17 - CN values	11q14.1	chr11:77125552-77796716(probes 1018762:1019071)	0.00690864	0.00593886	-0.00473131	0.0185486	1.16329	1.00693	0.99528	1.01872	0.24471	0.635277	gain	FALSE
BRCA	Amplification Peak 19 - CN values	12q15	chr12:69454279-69866440(probes 1092290:1092563)	0.00682846	0.00596136	-0.00485559	0.0185125	1.14545	1.00685	0.995156	1.01868	0.252021	0.635277	gain	FALSE
BRCA	Amplification Peak 20 - CN values	13q12.3	chr13:30468649-31229520(probes 1135927:1136448)	-0.00115702	0.00795817	-0.0167548	0.0144407	-0.145388	0.998844	0.983385	1.01455	0.884405	0.884743	gain	FALSE
BRCA	Amplification Peak 21 - CN values	13q34	chr13:95592682-115169878(probes 1173616:1186090)	-0.012489	0.00719897	-0.0265987	0.00162076	-1.73483	0.987589	0.973752	1.00162	0.0827717	0.400063	gain	FALSE
BRCA	Amplification Peak 22 - CN values	14q21.1	chr14:37947290-38235870(probes 1195656:1195779)	-0.00301692	0.00636186	-0.0154859	0.0094521	-0.474219	0.996988	0.984633	1.0095	0.635344	0.837498	gain	FALSE
BRCA	Amplification Peak 23 - CN values	15q26.3	chr15:99204102-99572419(probes 1278740:1278972)	-0.0141834	0.00680842	-0.0275277	-0.000839155	-2.08322	0.985917	0.972848	0.999161	0.0372315	0.400063	gain	FALSE
BRCA	Amplification Peak 24 - CN values	17p11.2	chr17:20898015-20924697(probes 1330304:1330323)	0.0142897	0.00783915	-0.00107474	0.0296542	1.82287	1.01439	0.998926	1.0301	0.0683238	0.400063	gain	FALSE
BRCA	Amplification Peak 25 - CN values	17q12	chr17:37833601-37876887(probes 1336047:1336097)	-0.00345511	0.00535216	-0.0139452	0.00703493	-0.645554	0.996551	0.986152	1.00706	0.518568	0.837498	gain	FALSE
BRCA	Amplification Peak 26 - CN values	17q23.1	chr17:57921224-57946458(probes 1346163:1346174)	-0.00562062	0.00497288	-0.0153673	0.00412604	-1.13026	0.994395	0.98475	1.00413	0.258369	0.635277	gain	FALSE
BRCA	Amplification Peak 27 - CN values	19p13.12	chr19:15293986-15408613(probes 1406051:1406130)	0.0117746	0.00670092	-0.00135895	0.0249082	1.75716	1.01184	0.998642	1.02522	0.0788901	0.400063	gain	FALSE
BRCA	Amplification Peak 28 - CN values	19q12	chr19:30131563-30465542(probes 1410969:1411197)	0.000993128	0.00616294	-0.011086	0.0130723	0.161145	1.00099	0.988975	1.01316	0.871979	0.884743	gain	FALSE
BRCA	Amplification Peak 29 - CN values	19q13.42	chr19:55861158-56297106(probes 1422872:1423018)	-0.00351682	0.00615264	-0.0155758	0.00854214	-0.571595	0.996489	0.984545	1.00858	0.567596	0.837498	gain	FALSE
BRCA	Amplification Peak 30 - CN values	20q13.2	chr20:52156928-52359576(probes 1454838:1454973)	-0.00198308	0.00477089	-0.0113339	0.0073677	-0.415662	0.998019	0.98873	1.00739	0.677657	0.854437	gain	FALSE
CESC	Amplification Peak 1 - CN values	1p31.3	chr1:61828415-61936572(probes 32260:32343)	0.0273496	0.0101221	0.00751057	0.0471886	2.70196	1.02773	1.00754	1.04832	0.00689321	0.0845734	gain	FALSE
CESC	Amplification Peak 2 - CN values	1q21.3	chr1:150342696-152793422(probes 67997:69065)	0.0146033	0.00863605	-0.00232309	0.0315296	1.69096	1.01471	0.99768	1.03203	0.0908436	0.253549	gain	FALSE
CESC	Amplification Peak 3 - CN values	2p24.1	chr2:1-47640565(probes 129187:157428)	0.00308291	0.0103569	-0.0172163	0.0233821	0.297667	1.00309	0.982931	1.02366	0.765957	0.911854	gain	FALSE
CESC	Amplification Peak 4 - CN values	2q33.1	chr2:201312664-201355532(probes 235885:235928)	-0.0311675	0.015739	-0.0620153	-0.000319602	-1.98027	0.969313	0.939868	0.99968	0.0476732	0.225766	gain	FALSE
CESC	Amplification Peak 5 - CN values	3q26.31	chr3:168214892-172254680(probes 351755:354081)	0.0111091	0.00963655	-0.00777818	0.0299964	1.15281	1.01117	0.992252	1.03045	0.248989	0.444623	gain	FALSE
CESC	Amplification Peak 6 - CN values	3q28	chr3:189630382-189664399(probes 363314:363326)	0.0181311	0.00976009	-0.000998307	0.0372605	1.85768	1.0183	0.999002	1.03796	0.0632146	0.225766	gain	FALSE
CESC	Amplification Peak 7 - CN values	4q12	chr4:55996856-56580180(probes 397385:397708)	0.0226344	0.0182764	-0.0131866	0.0584554	1.23845	1.02289	0.9869	1.0602	0.215548	0.444623	gain	FALSE
CESC	Amplification Peak 9 - CN values	6p21.33	chr6:30529623-30592413(probes 589247:589258)	-0.0109547	0.0102634	-0.0310706	0.00916125	-1.06735	0.989105	0.969407	1.0092	0.285814	0.476356	gain	FALSE
CESC	Amplification Peak 10 - CN values	7p11.2	chr7:54944574-55373435(probes 699093:699552)	-0.00122274	0.0133907	-0.0274681	0.0250226	-0.0913126	0.998778	0.972906	1.02534	0.927244	0.965879	gain	FALSE
CESC	Amplification Peak 11 - CN values	8q24.21	chr8:128754838-128766079(probes 819766:819770)	0.0104875	0.00884113	-0.00684076	0.0278158	1.18622	1.01054	0.993183	1.02821	0.235535	0.444623	gain	FALSE
CESC	Amplification Peak 12 - CN values	9p24.1	chr9:5302096-5565600(probes 832919:832984)	-0.00261354	0.0115758	-0.0253018	0.0200747	-0.225776	0.99739	0.975016	1.02028	0.821376	0.933382	gain	FALSE
CESC	Amplification Peak 13 - CN values	11p12	chr11:34576692-37667461(probes 1000448:1002269)	-0.0351792	0.0210697	-0.0764751	0.00611669	-1.66966	0.965432	0.926376	1.00614	0.0949873	0.253549	gain	FALSE
CESC	Amplification Peak 14 - CN values	11q13.3	chr11:69699947-70179847(probes 1015277:1015489)	-0.00705642	0.01343	-0.0333788	0.019266	-0.52542	0.992968	0.967172	1.01945	0.599291	0.881311	gain	FALSE
CESC	Amplification Peak 15 - CN values	11q22.1	chr11:101751242-102266642(probes 1034645:1034764)	-0.0587397	0.0153645	-0.0888536	-0.0286258	-3.82308	0.942952	0.914979	0.97178	0.000131797	0.00329492	gain	TRUE	-0.0519467	0.0153462	-0.0842452	-0.022737	0.00031108	0.949379	0.919206	0.97752	0.00127496	TRUE	BIRC2,BIRC3,YAP1,ANGPTL5
CESC	Amplification Peak 16 - CN values	13q22.1	chr13:73948691-73956005(probes 1160805:1160809)	-0.0192868	0.0117745	-0.0423645	0.00379087	-1.63801	0.980898	0.95852	1.0038	0.10142	0.253549	gain	FALSE
CESC	Amplification Peak 17 - CN values	13q34	chr13:89849803-115169878(probes 1170311:1186580)	0.00365477	0.0108256	-0.017563	0.0248726	0.337605	1.00366	0.98259	1.02518	0.735661	0.911854	gain	FALSE
CESC	Amplification Peak 18 - CN values	15q26.1	chr15:79763931-102531392(probes 1267493:1280590)	-0.0137318	0.0108388	-0.0349754	0.00751177	-1.26692	0.986362	0.965629	1.00754	0.205185	0.444623	gain	FALSE
CESC	Amplification Peak 19 - CN values	16p13.13	chr16:11889060-11916361(probes 1286660:1286676)	-0.00158211	0.0110935	-0.023325	0.0201607	-0.142616	0.998419	0.976945	1.02037	0.886593	0.963688	gain	FALSE
CESC	Amplification Peak 20 - CN values	17q12	chr17:37854508-37869191(probes 1336622:1336646)	0.00479666	0.0120517	-0.0188243	0.0284176	0.398006	1.00481	0.981352	1.02883	0.690626	0.908718	gain	FALSE
CESC	Amplification Peak 21 - CN values	17q25.1	chr17:73847387-73972640(probes 1355493:1355534)	-2.02506e-05	0.0106754	-0.0209436	0.0209031	-0.00189695	0.99998	0.979274	1.02112	0.998486	0.998486	gain	FALSE
CESC	Amplification Peak 22 - CN values	19p13.3	chr19:3333022-3542982(probes 1401790:1401851)	0.00597729	0.0146294	-0.0226957	0.0346503	0.408581	1.006	0.97756	1.03526	0.682847	0.908718	gain	FALSE
CESC	Amplification Peak 23 - CN values	19p13.2	chr19:12968637-13077559(probes 1405556:1405588)	0.0125077	0.0135783	-0.0141053	0.0391206	0.921152	1.01259	0.985994	1.0399	0.356971	0.557767	gain	FALSE
CESC	Amplification Peak 24 - CN values	19q13.13	chr19:38370469-38447049(probes 1416528:1416555)	0.0178687	0.00944152	-0.000636372	0.0363737	1.89256	1.01803	0.999364	1.03704	0.0584161	0.225766	gain	FALSE
CESC	Amplification Peak 25 - CN values	20q11.21	chr20:30204825-30325712(probes 1442044:1442101)	0.0228448	0.00888653	0.00542748	0.040262	2.57072	1.02311	1.00544	1.04108	0.0101488	0.0845734	gain	FALSE
CESC	Amplification Peak 26 - CN values	21q22.13	chr21:37955179-39171788(probes 1476738:1477502)	0.0252917	0.0129178	-2.65818e-05	0.0506101	1.95791	1.02561	0.999973	1.05191	0.050241	0.225766	gain	FALSE
COAD	Amplification Peak 1 - CN values	2q33.1	chr2:199627776-199644614(probes 234879:234892)	0.00047032	0.0109151	-0.0209229	0.0218635	0.043089	1.00047	0.979295	1.0221	0.965631	0.999105	gain	FALSE
COAD	Amplification Peak 2 - CN values	3q29	chr3:174923842-198022430(probes 355487:366947)	-0.0182707	0.0110723	-0.0399721	0.00343072	-1.65012	0.981895	0.960816	1.00344	0.0989188	0.579773	gain	FALSE
COAD	Amplification Peak 3 - CN values	5p13.2	chr5:27381248-50133343(probes 485491:495669)	-0.0152266	0.0101558	-0.0351316	0.00467832	-1.49931	0.984889	0.965478	1.00469	0.133794	0.579773	gain	FALSE
COAD	Amplification Peak 4 - CN values	6p21.1	chr6:41257862-44353667(probes 594737:596424)	0.00181852	0.0101336	-0.018043	0.02168	0.179454	1.00182	0.982119	1.02192	0.857581	0.984941	gain	FALSE
COAD	Amplification Peak 5 - CN values	7p11.2	chr7:1-63136231(probes 666786:700191)	-0.00918435	0.00763778	-0.0241541	0.00578542	-1.20249	0.990858	0.976135	1.0058	0.229174	0.662057	gain	FALSE
COAD	Amplification Peak 6 - CN values	8p12	chr8:35231096-35395852(probes 768767:768833)	-0.0239742	0.00896459	-0.0415444	-0.00640389	-2.67432	0.976311	0.959307	0.993617	0.00748813	0.194691	gain	FALSE
COAD	Amplification Peak 7 - CN values	8p11.23	chr8:38204079-38237581(probes 770214:770216)	-0.0124368	0.00825832	-0.0286228	0.00374921	-1.50597	0.98764	0.971783	1.00376	0.132074	0.579773	gain	FALSE
COAD	Amplification Peak 8 - CN values	8p11.21	chr8:41614677-41632229(probes 772171:772187)	-0.0106099	0.00795724	-0.0262058	0.00498601	-1.33336	0.989446	0.974135	1.005	0.182413	0.629716	gain	FALSE
COAD	Amplification Peak 9 - CN values	8q24.21	chr8:128604064-128636752(probes 819637:819656)	-0.0168836	0.0077084	-0.0319918	-0.00177539	-2.19028	0.983258	0.968515	0.998226	0.0285038	0.370549	gain	FALSE
COAD	Amplification Peak 10 - CN values	11p15.5	chr11:2141587-2234168(probes 979140:979162)	-0.0106754	0.0101883	-0.0306442	0.00929335	-1.04781	0.989381	0.969821	1.00934	0.294728	0.708472	gain	FALSE
COAD	Amplification Peak 11 - CN values	12p13.32	chr12:2280943-4806624(probes 1056370:1058100)	0.00991787	0.00956405	-0.00882732	0.0286631	1.037	1.00997	0.991212	1.02908	0.299738	0.708472	gain	FALSE
COAD	Amplification Peak 12 - CN values	13q12.13	chr13:27521847-27544633(probes 1134282:1134304)	8.61904e-06	0.00768376	-0.0150513	0.0150685	0.00112172	1.00001	0.985061	1.01518	0.999105	0.999105	gain	FALSE
COAD	Amplification Peak 13 - CN values	13q22.1	chr13:73616064-73711006(probes 1160543:1160591)	-0.00377777	0.00770152	-0.0188725	0.0113169	-0.490522	0.996229	0.981304	1.01138	0.623764	0.902364	gain	FALSE
COAD	Amplification Peak 14 - CN values	15q26.1	chr15:78288793-102531392(probes 1266635:1280591)	0.00802448	0.0176213	-0.0265126	0.0425615	0.455386	1.00806	0.973836	1.04348	0.648832	0.902364	gain	FALSE
COAD	Amplification Peak 15 - CN values	16p11.2	chr16:30641164-30696005(probes 1293991:1294002)	-0.00251548	0.00904195	-0.0202374	0.0152064	-0.278201	0.997488	0.979966	1.01532	0.780858	0.984941	gain	FALSE
COAD	Amplification Peak 16 - CN values	16q12.1	chr16:51900481-51993068(probes 1297706:1297777)	-0.0084938	0.00952897	-0.0271702	0.0101826	-0.891366	0.991542	0.973196	1.01023	0.372733	0.807588	gain	FALSE
COAD	Amplification Peak 17 - CN values	17p11.2	chr17:21124724-21180725(probes 1330962:1330995)	-0.00335157	0.0140656	-0.0309196	0.0242165	-0.238281	0.996654	0.969553	1.02451	0.811663	0.984941	gain	FALSE
COAD	Amplification Peak 18 - CN values	17q11.2	chr17:25749383-27104688(probes 1331222:1331857)	-0.00452436	0.00952544	-0.0231939	0.0141452	-0.474977	0.995486	0.977073	1.01425	0.634804	0.902364	gain	FALSE
COAD	Amplification Peak 19 - CN values	17q12	chr17:37848534-38021723(probes 1336604:1336705)	-0.012237	0.00941643	-0.0306929	0.00621884	-1.29954	0.987838	0.969773	1.00624	0.193759	0.629716	gain	FALSE
COAD	Amplification Peak 20 - CN values	17q24.2	chr17:63368617-66603035(probes 1349324:1351170)	-0.0155766	0.0095791	-0.0343512	0.00319815	-1.6261	0.984544	0.966232	1.0032	0.103929	0.579773	gain	FALSE
COAD	Amplification Peak 21 - CN values	19q13.11	chr19:32351550-33019554(probes 1413070:1413544)	-0.00168062	0.0103732	-0.0220118	0.0186505	-0.162015	0.998321	0.978229	1.01883	0.871294	0.984941	gain	FALSE
COAD	Amplification Peak 22 - CN values	20p13	chr20:2038272-4914871(probes 1425956:1427769)	0.00601516	0.00781938	-0.00931054	0.0213409	0.769263	1.00603	0.990733	1.02157	0.441737	0.883475	gain	FALSE
COAD	Amplification Peak 23 - CN values	20p12.1	chr20:14690186-16768598(probes 1433992:1435452)	0.000554469	0.00774731	-0.01463	0.0157389	0.0715691	1.00055	0.985477	1.01586	0.942945	0.999105	gain	FALSE
COAD	Amplification Peak 24 - CN values	20p11.21	chr20:25355954-25483163(probes 1441562:1441576)	-0.00418696	0.00760991	-0.0191021	0.0107282	-0.550198	0.995822	0.981079	1.01079	0.582184	0.902364	gain	FALSE
COAD	Amplification Peak 25 - CN values	20q11.21	chr20:30139283-30370891(probes 1441993:1442095)	-0.003637	0.00825252	-0.0198116	0.0125376	-0.440714	0.99637	0.980383	1.01262	0.65942	0.902364	gain	FALSE
COAD	Amplification Peak 26 - CN values	20q13.12	chr20:42709035-43257747(probes 1449329:1449665)	-0.00493638	0.00834505	-0.0212924	0.0114196	-0.591534	0.995076	0.978933	1.01149	0.554163	0.902364	gain	FALSE
ESCA	Amplification Peak 1 - CN values	1p34.2	chr1:40283635-40567215(probes 19475:19638)	-0.0128157	0.0173584	-0.0468375	0.0212061	-0.738303	0.987266	0.954242	1.02143	0.46033	0.71607	gain	FALSE
ESCA	Amplification Peak 2 - CN values	1q23.3	chr1:161285991-161658657(probes 73883:73935)	-0.0220797	0.0133388	-0.0482233	0.00406392	-1.6553	0.978162	0.952921	1.00407	0.0978645	0.356745	gain	FALSE
ESCA	Amplification Peak 3 - CN values	1q42.3	chr1:234933507-235005509(probes 121156:121194)	-0.0241942	0.0133324	-0.0503253	0.00193688	-1.81469	0.976096	0.95092	1.00194	0.0695719	0.356745	gain	FALSE
ESCA	Amplification Peak 4 - CN values	2q14.2	chr2:117933951-122786237(probes 190463:193314)	-0.046772	0.0164008	-0.078917	-0.014627	-2.85181	0.954305	0.924117	0.985479	0.00434716	0.0991125	gain	FALSE
ESCA	Amplification Peak 5 - CN values	2q31.1	chr2:173028657-173126489(probes 220768:220850)	-0.0242119	0.0153848	-0.0543656	0.00594167	-1.57376	0.976079	0.947086	1.00596	0.115543	0.356745	gain	FALSE
ESCA	Amplification Peak 6 - CN values	3q26.2	chr3:169485640-169498441(probes 352560:352564)	-0.0376704	0.0139878	-0.0650861	-0.0102548	-2.69308	0.96303	0.936987	0.989798	0.00707947	0.0991125	gain	FALSE
ESCA	Amplification Peak 7 - CN values	4q13.3	chr4:74108488-74158211(probes 406736:406745)	0.0018556	0.0185965	-0.0345928	0.038304	0.0997822	1.00186	0.965999	1.03905	0.920517	0.958806	gain	FALSE
ESCA	Amplification Peak 8 - CN values	5p15.33	chr5:1288020-1348797(probes 469774:469792)	-0.0308046	0.0132887	-0.05685	-0.00475925	-2.31811	0.969665	0.944736	0.995252	0.0204435	0.143105	gain	FALSE
ESCA	Amplification Peak 9 - CN values	6p21.1	chr6:43730483-43757014(probes 596065:596073)	0.0143236	0.0138552	-0.0128321	0.0414794	1.03381	1.01443	0.98725	1.04235	0.301227	0.602454	gain	FALSE
ESCA	Amplification Peak 10 - CN values	6q23.3	chr6:135500891-135715565(probes 645762:645979)	-0.0159123	0.0169684	-0.0491698	0.0173451	-0.937763	0.984214	0.952019	1.0175	0.348366	0.650284	gain	FALSE
ESCA	Amplification Peak 11 - CN values	7p11.2	chr7:55037806-55390810(probes 699160:699565)	0.00155455	0.012824	-0.0235799	0.026689	0.121222	1.00156	0.976696	1.02705	0.903515	0.958806	gain	FALSE
ESCA	Amplification Peak 12 - CN values	7q21.2	chr7:91950942-92629373(probes 713130:713684)	-0.00808455	0.0128232	-0.0332176	0.0170485	-0.630462	0.991948	0.967328	1.01719	0.528392	0.778683	gain	FALSE
ESCA	Amplification Peak 13 - CN values	8p23.1	chr8:11382062-12562991(probes 753106:753216)	0.00714804	0.01583	-0.0238781	0.0381742	0.451551	1.00717	0.976405	1.03891	0.651592	0.868219	gain	FALSE
ESCA	Amplification Peak 14 - CN values	8p11.21	chr8:41721029-42518767(probes 772239:772738)	-0.0206568	0.013688	-0.0474847	0.00617121	-1.50912	0.979555	0.953625	1.00619	0.131269	0.356745	gain	FALSE
ESCA	Amplification Peak 15 - CN values	8q24.21	chr8:128709605-128724664(probes 819732:819744)	-0.0227593	0.0141399	-0.0504729	0.00495432	-1.60958	0.977498	0.95078	1.00497	0.107489	0.356745	gain	FALSE
ESCA	Amplification Peak 16 - CN values	9p13.3	chr9:35591040-35645225(probes 850993:851006)	-0.0210368	0.0175546	-0.0554431	0.0133696	-1.19836	0.979183	0.946066	1.01346	0.230775	0.538476	gain	FALSE
ESCA	Amplification Peak 17 - CN values	11p13	chr11:35244045-35263137(probes 1000930:1000946)	0.00654977	0.0159945	-0.0247989	0.0378984	0.409501	1.00657	0.975506	1.03863	0.682172	0.868219	gain	FALSE
ESCA	Amplification Peak 18 - CN values	11q13.3	chr11:69647998-69671074(probes 1015221:1015230)	-0.00980977	0.0128219	-0.0349402	0.0153207	-0.76508	0.990238	0.965663	1.01544	0.444224	0.71607	gain	FALSE
ESCA	Amplification Peak 19 - CN values	12p12.1	chr12:25286743-25593511(probes 1070094:1070377)	-0.0105002	0.0133478	-0.0366614	0.0156611	-0.786657	0.989555	0.964003	1.01578	0.431482	0.71607	gain	FALSE
ESCA	Amplification Peak 20 - CN values	12q15	chr12:69555558-69897626(probes 1092793:1093004)	0.00130205	0.0155134	-0.0291037	0.0317078	0.0839306	1.0013	0.971316	1.03222	0.933112	0.958806	gain	FALSE
ESCA	Amplification Peak 21 - CN values	13q22.1	chr13:73642878-74043888(probes 1160539:1160860)	-0.00150727	0.0145359	-0.029997	0.0269825	-0.103693	0.998494	0.970448	1.02735	0.917413	0.958806	gain	FALSE
ESCA	Amplification Peak 22 - CN values	14q21.1	chr14:37151118-38271649(probes 1195592:1196272)	-0.0224378	0.0152097	-0.0522483	0.0073726	-1.47523	0.977812	0.949093	1.0074	0.14015	0.356745	gain	FALSE
ESCA	Amplification Peak 23 - CN values	15q26.1	chr15:89828332-102531392(probes 1273255:1280580)	0.0163191	0.0147314	-0.0125539	0.0451921	1.10778	1.01645	0.987525	1.04623	0.267959	0.577142	gain	FALSE
ESCA	Amplification Peak 24 - CN values	17q12	chr17:37737580-37930169(probes 1336570:1336679)	0.00231092	0.0134153	-0.0239825	0.0286044	0.172261	1.00231	0.976303	1.02902	0.863233	0.958806	gain	FALSE
ESCA	Amplification Peak 25 - CN values	18p11.32	chr18:983189-1703255(probes 1358507:1358886)	-0.000711548	0.0137757	-0.0277115	0.0262884	-0.0516524	0.999289	0.972669	1.02664	0.958806	0.958806	gain	FALSE
ESCA	Amplification Peak 26 - CN values	18q11.2	chr18:19613596-19648445(probes 1366992:1367003)	0.0252198	0.0146966	-0.00358505	0.0540246	1.71603	1.02554	0.996421	1.05551	0.0861571	0.356745	gain	FALSE
ESCA	Amplification Peak 27 - CN values	19p13.12	chr19:15296652-16227795(probes 1406633:1407139)	-0.050596	0.0200826	-0.0899571	-0.0112349	-2.5194	0.950663	0.91397	0.988828	0.0117555	0.109718	gain	FALSE
ESCA	Amplification Peak 28 - CN values	19q12	chr19:30299510-30342678(probes 1411643:1411697)	-0.0073848	0.0152883	-0.0373493	0.0225797	-0.483037	0.992642	0.96334	1.02284	0.629069	0.868219	gain	FALSE
GBM	Amplification Peak 1 - CN values	1p36.21	chr1:14126454-14358896(probes 5539:5752)	0.00423479	0.0113337	-0.0179788	0.0264484	0.373646	1.00424	0.982182	1.0268	0.708668	0.811973	gain	FALSE
GBM	Amplification Peak 2 - CN values	1q32.1	chr1:204457787-204488590(probes 101132:101139)	0.00810176	0.00795242	-0.0074847	0.0236882	1.01878	1.00813	0.992543	1.02397	0.308308	0.554954	gain	FALSE
GBM	Amplification Peak 3 - CN values	1q44	chr1:243003523-244858016(probes 126833:127735)	-0.00749994	0.0100339	-0.027166	0.0121661	-0.74746	0.992528	0.9732	1.01224	0.454786	0.654962	gain	FALSE
GBM	Amplification Peak 4 - CN values	2p24.3	chr2:16031028-16191188(probes 138828:138909)	-0.0350165	0.0123236	-0.0591704	-0.0108626	-2.84141	0.965589	0.942546	0.989196	0.00449151	0.0161694	gain	TRUE	-0.0350756	0.0123295	-0.0597822	-0.0104755	0.00540304	0.965532	0.94197	0.989579	0.0112973	TRUE	MYCN
GBM	Amplification Peak 5 - CN values	3q26.33	chr3:181269239-181295615(probes 358267:358286)	0.0147936	0.00993569	-0.00468004	0.0342671	1.48893	1.0149	0.995331	1.03486	0.136506	0.351014	gain	FALSE
GBM	Amplification Peak 6 - CN values	4p16.3	chr4:1778797-1816689(probes 366827:366837)	-0.0149509	0.0124585	-0.0393691	0.00946738	-1.20005	0.98516	0.961396	1.00951	0.230119	0.460238	gain	FALSE
GBM	Amplification Peak 7 - CN values	4q12	chr4:55140750-55158044(probes 396229:396275)	0.00281176	0.0087179	-0.014275	0.0198985	0.322527	1.00282	0.985826	1.0201	0.747053	0.811973	gain	FALSE
GBM	Amplification Peak 8 - CN values	7p11.2	chr7:54964317-54973195(probes 698460:698465)	0.0658686	0.0100767	0.0461185	0.0856186	6.53669	1.06809	1.0472	1.08939	6.28942e-11	1.1321e-09	gain	TRUE	0.0661536	0.0102336	0.046687	0.0868918	3.66e-12	1.06839	1.04779	1.09078	3.37e-10	TRUE
GBM	Amplification Peak 9 - CN values	7q21.2	chr7:92179103-92530348(probes 712553:712941)	0.0497488	0.00841039	0.0332647	0.0662329	5.91516	1.05101	1.03382	1.06848	3.3156e-09	2.98404e-08	gain	TRUE	0.0496771	0.00855528	0.0333294	0.0667943	1.01e-09	1.05093	1.03389	1.06908	4.63e-08	TRUE	CDK6,FAM133B
GBM	Amplification Peak 10 - CN values	7q31.2	chr7:116321040-116480275(probes 725045:725274)	0.0302946	0.00781804	0.0149715	0.0456176	3.87496	1.03076	1.01508	1.04667	0.000106644	0.000479898	gain	TRUE	0.031323	0.00795448	0.0159572	0.0470419	6.1e-05	1.03182	1.01609	1.04817	0.00037399	TRUE	MET
GBM	Amplification Peak 11 - CN values	7q32.1	chr7:128086513-128582484(probes 731568:731659)	0.035701	0.00795396	0.0201115	0.0512904	4.48845	1.03635	1.02032	1.05263	7.17433e-06	4.3046e-05	gain	TRUE	0.0369851	0.00811672	0.0213598	0.0530891	2.9e-06	1.03768	1.02159	1.05452	5.37e-05	TRUE	OPN1SW,CALU,FLNC,IRF5,ATP6V1F,HILPDA,METTL2B,CCDC136,FAM71F1,FAM71F2,KCP
GBM	Amplification Peak 12 - CN values	8q24.21	chr8:128024202-130347325(probes 818461:820061)	-0.0191184	0.011448	-0.0415561	0.00331934	-1.67002	0.981063	0.959295	1.00332	0.0949163	0.284749	gain	FALSE
GBM	Amplification Peak 13 - CN values	12p13.32	chr12:3968872-4432075(probes 1056307:1056696)	-0.00689215	0.00960498	-0.0257176	0.0119333	-0.717561	0.993132	0.97461	1.012	0.473028	0.654962	gain	FALSE
GBM	Amplification Peak 14 - CN values	12q14.1	chr12:58125396-58152580(probes 1084388:1084400)	-0.00227959	0.00768884	-0.0173494	0.0127903	-0.29648	0.997723	0.9828	1.01287	0.766864	0.811973	gain	FALSE
GBM	Amplification Peak 15 - CN values	12q15	chr12:69178021-69260755(probes 1091333:1091405)	-0.00291907	0.00908214	-0.0207197	0.0148816	-0.321407	0.997085	0.979493	1.01499	0.747902	0.811973	gain	FALSE
GBM	Amplification Peak 19 - CN values	17q25.1	chr17:73300262-73471318(probes 1353718:1353798)	0.00923812	0.0123166	-0.014902	0.0333782	0.750055	1.00928	0.985209	1.03394	0.453222	0.654962	gain	FALSE
GBM	Amplification Peak 20 - CN values	19p13.3	chr19:788102-987570(probes 1399550:1399567)	-0.00152806	0.00664012	-0.0145425	0.0114863	-0.230126	0.998473	0.985563	1.01155	0.817994	0.817994	gain	FALSE
GBM	Amplification Peak 21 - CN values	19q12	chr19:29937566-30315734(probes 1409786:1410069)	0.00868983	0.00699402	-0.00501821	0.0223979	1.24246	1.00873	0.994994	1.02265	0.214065	0.460238	gain	FALSE
HNSC	Amplification Peak 1 - CN values	2q11.2	chr2:97507482-97572142(probes 180083:180104)	-0.00713785	0.0114941	-0.0296658	0.0153901	-0.621002	0.992888	0.97077	1.01551	0.534598	0.636426	gain	FALSE
HNSC	Amplification Peak 2 - CN values	2q31.2	chr2:178072322-178219955(probes 224098:224183)	0.00237445	0.0108462	-0.0188838	0.0236327	0.218919	1.00238	0.981293	1.02391	0.826713	0.898601	gain	FALSE
HNSC	Amplification Peak 3 - CN values	3q26.33	chr3:180929310-182508780(probes 358421:359257)	-0.0142211	0.0084299	-0.0307434	0.00230124	-1.68698	0.98588	0.969724	1.0023	0.0916075	0.229019	gain	FALSE
HNSC	Amplification Peak 4 - CN values	5p15.33	chr5:1287704-1415403(probes 469746:469803)	-0.0229787	0.0081326	-0.0389183	-0.00703906	-2.8255	0.977283	0.961829	0.992986	0.00472067	0.0590084	gain	FALSE
HNSC	Amplification Peak 5 - CN values	6p12.1	chr6:54154190-54187792(probes 602401:602442)	-0.00999636	0.0104701	-0.0305173	0.0105246	-0.954757	0.990053	0.969944	1.01058	0.339701	0.55386	gain	FALSE
HNSC	Amplification Peak 6 - CN values	6q12	chr6:64323655-64389055(probes 605094:605125)	-1.54039e-05	0.0110223	-0.0216187	0.0215879	-0.00139752	0.999985	0.978613	1.02182	0.998885	0.998885	gain	FALSE
HNSC	Amplification Peak 7 - CN values	7p11.2	chr7:55040275-55373435(probes 699127:699519)	-0.013525	0.00831378	-0.0298197	0.0027697	-1.62682	0.986566	0.970621	1.00277	0.103776	0.235854	gain	FALSE
HNSC	Amplification Peak 8 - CN values	7q21.3	chr7:92326698-93209754(probes 713353:713937)	0.000160289	0.00910275	-0.0176808	0.0180014	0.0176088	1.00016	0.982475	1.01816	0.985951	0.998885	gain	FALSE
HNSC	Amplification Peak 9 - CN values	8p11.23	chr8:38159555-38270604(probes 770159:770187)	0.00769543	0.00911993	-0.0101793	0.0255702	0.843803	1.00773	0.989872	1.0259	0.398779	0.55386	gain	FALSE
HNSC	Amplification Peak 10 - CN values	8q11.21	chr8:49284958-49315506(probes 773580:773590)	-0.00714645	0.00774189	-0.0223203	0.00802737	-0.923089	0.992879	0.977927	1.00806	0.355961	0.55386	gain	FALSE
HNSC	Amplification Peak 11 - CN values	8q24.21	chr8:128396499-128408535(probes 819427:819438)	-0.0142667	0.00823059	-0.0303983	0.00186497	-1.73337	0.985835	0.970059	1.00187	0.0830293	0.229019	gain	FALSE
HNSC	Amplification Peak 12 - CN values	9p24.1	chr9:5418192-5565600(probes 832931:832936)	0.0221492	0.00991234	0.00272136	0.041577	2.23451	1.0224	1.00273	1.04245	0.0254497	0.127249	gain	FALSE
HNSC	Amplification Peak 13 - CN values	9p13.3	chr9:35641860-35738892(probes 850968:851015)	0.0069536	0.00940949	-0.0114887	0.0253959	0.738998	1.00698	0.988577	1.02572	0.459908	0.574885	gain	FALSE
HNSC	Amplification Peak 14 - CN values	11p13	chr11:34529155-35382782(probes 1000342:1001047)	-0.0186766	0.0109607	-0.0401591	0.00280594	-1.70396	0.981497	0.960637	1.00281	0.0883879	0.229019	gain	FALSE
HNSC	Amplification Peak 15 - CN values	11q13.3	chr11:70075367-70213539(probes 1015385:1015447)	-0.0165403	0.00799243	-0.0322052	-0.000875441	-2.0695	0.983596	0.968308	0.999125	0.0384994	0.160414	gain	FALSE
HNSC	Amplification Peak 17 - CN values	12q15	chr12:69215691-70378943(probes 1092491:1093301)	0.0115256	0.0117015	-0.0114089	0.0344602	0.984971	1.01159	0.988656	1.03506	0.324638	0.55386	gain	FALSE
HNSC	Amplification Peak 18 - CN values	13q22.1	chr13:73880414-74031176(probes 1160654:1160787)	-0.0193977	0.0109653	-0.0408894	0.00209394	-1.769	0.980789	0.959935	1.0021	0.0768932	0.229019	gain	FALSE
HNSC	Amplification Peak 19 - CN values	13q34	chr13:109826329-115169878(probes 1183653:1186498)	-0.0362089	0.0112473	-0.0582532	-0.0141646	-3.21934	0.964439	0.943411	0.985935	0.00128486	0.0321215	gain	TRUE	-0.0338347	0.0124706	-0.0588167	-0.009553	0.00622147	0.966731	0.94288	0.990492	0.0124429	TRUE	ATP4B,COL4A1,COL4A2,F7,F10,GAS6,ING1,LAMP1,GRK1,SOX1,TFDP1,CUL4A,IRS2,PROZ,ARHGEF7,CDC16,TUBGCP3,RASA3,MYO16,ATP11A,MCF2L,TMCO3,DCUN1D2,ANKRD10,RAB20,PCID2,UPF3A,CARS2,GRTP1,ADPRHL1,TEX29,SPACA7,CHAMP1,TMEM255B
HNSC	Amplification Peak 20 - CN values	15q26.3	chr15:97891765-102531392(probes 1278265:1280507)	-0.00313649	0.0118345	-0.0263316	0.0200586	-0.26503	0.996868	0.974012	1.02026	0.790986	0.898601	gain	FALSE
HNSC	Amplification Peak 21 - CN values	17q12	chr17:37848534-37876018(probes 1336527:1336562)	0.0110228	0.0125168	-0.0135097	0.0355553	0.880641	1.01108	0.986581	1.03619	0.378512	0.55386	gain	FALSE
HNSC	Amplification Peak 22 - CN values	18p11.31	chr18:2984449-3654358(probes 1359276:1359687)	-0.00684621	0.00867415	-0.0238472	0.0101548	-0.789266	0.993177	0.976435	1.01021	0.429957	0.565732	gain	FALSE
HNSC	Amplification Peak 23 - CN values	18q11.2	chr18:20868805-20896050(probes 1367615:1367634)	-0.0250185	0.0108378	-0.0462602	-0.00377673	-2.30844	0.975292	0.954793	0.99623	0.0209746	0.127249	gain	FALSE
HNSC	Amplification Peak 24 - CN values	18q11.2	chr18:23802250-24869758(probes 1369528:1370239)	-0.0111205	0.0121754	-0.0349838	0.0127428	-0.91336	0.988941	0.965621	1.01282	0.361053	0.55386	gain	FALSE
HNSC	Amplification Peak 25 - CN values	20p12.2	chr20:10086784-11222487(probes 1430809:1431705)	-0.0112294	0.00895702	-0.0287849	0.00632601	-1.2537	0.988833	0.971625	1.00635	0.20995	0.437397	gain	FALSE
HNSC	Amplification Peak 26 - CN values	20q11.22	chr20:32089242-32916296(probes 1442936:1443276)	-0.0221899	0.00854902	-0.0389456	-0.00543409	-2.5956	0.978055	0.961803	0.994581	0.0094425	0.0786875	gain	FALSE
KIRC	Amplification Peak 1 - CN values	1q23.2	chr1:120522602-208325243(probes 67824:103581)	0.0171011	0.0132208	-0.00881114	0.0430133	1.2935	1.01725	0.991228	1.04395	0.195837	0.293756	gain	FALSE
KIRC	Amplification Peak 2 - CN values	3q26.32	chr3:177793108-179141923(probes 356695:357484)	0.000912473	0.0115623	-0.0217493	0.0235742	0.0789176	1.00091	0.978486	1.02385	0.937098	0.937098	gain	FALSE
KIRC	Amplification Peak 4 - CN values	5q23.3	chr5:112637261-180915260(probes 529514:570272)	0.013342	0.00752	-0.00139693	0.0280809	1.7742	1.01343	0.998604	1.02848	0.0760297	0.212731	gain	FALSE
KIRC	Amplification Peak 5 - CN values	5q33.2	chr5:114210681-180915260(probes 530466:570272)	0.0133849	0.00754342	-0.00139995	0.0281697	1.77438	1.01347	0.998601	1.02857	0.0760005	0.212731	gain	FALSE
KIRC	Amplification Peak 6 - CN values	5q35.1	chr5:163359805-180915260(probes 560153:570272)	0.0122369	0.00757823	-0.00261614	0.02709	1.61475	1.01231	0.997387	1.02746	0.106366	0.212731	gain	FALSE
KIRC	Amplification Peak 7 - CN values	7q36.3	chr7:143193806-159138663(probes 740482:748163)	0.00807598	0.00826364	-0.00812046	0.0242724	0.977291	1.00811	0.991912	1.02457	0.328425	0.39411	gain	FALSE
KIRP	Amplification Peak 1 - CN values	2p23.2	chr2:27990220-28747666(probes 146048:146471)	-0.00144986	0.0161096	-0.033024	0.0301243	-0.0899996	0.998551	0.967515	1.03058	0.928288	0.951344	gain	FALSE
KIRP	Amplification Peak 2 - CN values	2q32.1	chr2:185805454-185824794(probes 228523:228534)	0.00210679	0.0143671	-0.0260522	0.0302658	0.14664	1.00211	0.974284	1.03073	0.883416	0.951344	gain	FALSE
KIRP	Amplification Peak 3 - CN values	5q35.3	chr5:150936362-180915260(probes 552176:570315)	-0.0179345	0.0169986	-0.0512511	0.0153821	-1.05506	0.982225	0.95004	1.0155	0.291398	0.728495	gain	FALSE
KIRP	Amplification Peak 5 - CN values	7q31.2	chr7:115495809-116889528(probes 725285:726246)	0.0163881	0.0110985	-0.00536459	0.0381409	1.4766	1.01652	0.99465	1.03888	0.139782	0.698909	gain	FALSE
KIRP	Amplification Peak 6 - CN values	17q25.2	chr17:47278644-81195210(probes 1340618:1358519)	0.000699084	0.0114568	-0.0217559	0.0231541	0.0610189	1.0007	0.978479	1.02342	0.951344	0.951344	gain	FALSE
LAML	Amplification Peak 1 - CN values	11q23.3	chr11:118341650-118354357(probes 1044307:1044331)	0.0418974	0.0213089	0.000132645	0.0836621	1.96619	1.04279	1.00013	1.08726	0.0492768	0.0620716	gain	FALSE
LAML	Amplification Peak 5 - CN values	21q22.2	chr21:39579187-40187752(probes 1476664:1477184)	0.0461267	0.0247224	-0.00232836	0.0945817	1.86578	1.04721	0.997674	1.0992	0.0620716	0.0620716	gain	FALSE
LGG	Amplification Peak 1 - CN values	1q22	chr1:156063604-156855496(probes 70657:71033)	0.0453665	0.0134024	0.0190983	0.0716348	3.38495	1.04641	1.01928	1.07426	0.000711903	0.00166111	gain	TRUE	0.0415152	0.0140468	0.0137892	0.0700063	0.00331831	1.04239	1.01388	1.07251	0.00782781	TRUE	BGLAP,CRABP2,HDGF,INSRR,LMNA,MEF2D,NTRK1,PRCC,CCT3,SH2D2A,SLC25A44,C1orf61,NES,PMF1,SMG5,RRNAD1,GPATCH4,RHBG,HAPLN2,BCAN,SEMA4A,MRPL24,PAQR6,ISG20L2,TMEM79,TSACC,IQGAP3,TTC24,VHLL,PMF1-BGLAP
LGG	Amplification Peak 2 - CN values	1q32.1	chr1:204309639-204316427(probes 101137:101139)	0.0729055	0.014349	0.0447819	0.101029	5.08086	1.07563	1.0458	1.10631	3.75732e-07	2.63012e-06	gain	TRUE	0.0656887	0.014771	0.0372731	0.0961825	3.65e-06	1.06789	1.03798	1.10096	5.59e-05	TRUE	PLEKHA6
LGG	Amplification Peak 5 - CN values	4q12	chr4:54519774-55102558(probes 396173:396528)	0.0212568	0.0150191	-0.0081801	0.0506937	1.41532	1.02148	0.991853	1.052	0.156976	0.176137	gain	FALSE
LGG	Amplification Peak 6 - CN values	7p11.2	chr7:54944664-55082417(probes 699113:699200)	0.0561866	0.00894184	0.0386609	0.0737123	6.28356	1.0578	1.03942	1.0765	3.3091e-10	4.63274e-09	gain	TRUE	0.0474926	0.00926791	0.0296696	0.0659365	1.18e-07	1.04864	1.03011	1.06816	3.62e-06	TRUE	EGFR
LGG	Amplification Peak 7 - CN values	7q31.2	chr7:116325150-116666522(probes 725753:726049)	0.0358363	0.00767079	0.0208018	0.0508708	4.67179	1.03649	1.02102	1.05219	2.98585e-06	1.04505e-05	gain	TRUE	0.0316762	0.00795309	0.0163275	0.0473588	4.8e-05	1.03218	1.01646	1.0485	0.00031559	TRUE	CAPZA2,MET,ST7
LGG	Amplification Peak 8 - CN values	7q32.3	chr7:130544215-130723620(probes 733237:733367)	0.0372801	0.00759434	0.0223955	0.0521648	4.90894	1.03798	1.02265	1.05355	9.15705e-07	4.27329e-06	gain	TRUE	0.0331949	0.00786064	0.0180467	0.0487107	1.52e-05	1.03375	1.01821	1.04992	0.00012744	TRUE
LGG	Amplification Peak 9 - CN values	8q24.12	chr8:111230461-138577659(probes 808872:826827)	-0.0192847	0.00961217	-0.0381242	-0.000445198	-2.00628	0.9809	0.962593	0.999555	0.0448264	0.0627569	gain	FALSE
LGG	Amplification Peak 10 - CN values	8q24.21	chr8:104526178-146364022(probes 805342:829733)	-0.025166	0.00975941	-0.0442941	-0.00603788	-2.57864	0.975148	0.956673	0.99398	0.0099191	0.0154297	gain	TRUE	-0.0267032	0.0100727	-0.0470321	-0.007322	0.00652861	0.97365	0.954057	0.992705	0.0127794	TRUE	ADCY8,ANGPT1,ANXA13,CYC1,CYP11B1,CYP11B2,DPYS,EEF1D,EXT1,GLI4,GML,GPR20,GPT,GRINA,HAS2,HSF1,EIF3E,KCNQ3,LY6E,LY6H,MYC,NDUFB9,TONSL,TNFRSF11B,ENPP2,PLEC,POU5F1B,PTK2,RAD21,RPL8,ST3GAL1,SLA,SNTB1,SQLE,TAF2,TG,TRHR,TRPS1,TSTA3,COL14A1,ZNF7,ZNF16,PSCA,LY6D,JRK,EIF3H,DGAT1,GPAA1,FOXH1,EBAG9,RECQL4,LRRC14,EMC2,RIMS2,MTSS1,ZNF623,HHLA1,TRIB1,NDRG1,COLEC10,KHDRBS3,PTP4A3,RNF139,ZHX1,PUF60,ZHX2,DENND3,ZC3…
LGG	Amplification Peak 11 - CN values	10p15.3	chr10:1479050-1558144(probes 898143:898197)	-0.0457977	0.0118102	-0.0689453	-0.02265	-3.8778	0.955235	0.933378	0.977605	0.000105406	0.000295136	gain	TRUE	-0.0493368	0.0120761	-0.0741762	-0.0262968	1.36e-05	0.95186	0.928508	0.974046	0.00012744	TRUE	ADARB2
LGG	Amplification Peak 12 - CN values	11q24.1	chr11:121184276-122549213(probes 1047015:1047931)	0.00617658	0.0106213	-0.0146408	0.026994	0.581527	1.0062	0.985466	1.02736	0.560885	0.560885	gain	FALSE
LGG	Amplification Peak 13 - CN values	12p13.32	chr12:4021524-4064246(probes 1057499:1057533)	-0.016439	0.0110428	-0.0380825	0.00520447	-1.48866	0.983695	0.962633	1.00522	0.136576	0.173824	gain	FALSE
LGG	Amplification Peak 14 - CN values	12q14.1	chr12:58125396-58163019(probes 1085569:1085591)	0.0402839	0.0134847	0.0138543	0.0667135	2.98737	1.04111	1.01395	1.06899	0.00281386	0.00562772	gain	TRUE	0.0296756	0.0138324	0.00223885	0.0575756	0.0340424	1.03012	1.00224	1.05927	0.0481831	TRUE	CDK4,CYP27B1,METTL1,TSPAN31,AGAP2
LGG	Amplification Peak 17 - CN values	17q25.1	chr17:73270907-74122446(probes 1355271:1355597)	0.018709	0.0134287	-0.00761073	0.0450288	1.39321	1.01889	0.992418	1.04606	0.163555	0.176137	gain	FALSE
LGG	Amplification Peak 18 - CN values	19p13.3	chr19:713557-807591(probes 1401158:1401169)	0.0313738	0.0109383	0.00993517	0.0528125	2.86826	1.03187	1.00998	1.05423	0.00412741	0.00722297	gain	TRUE	0.029252	0.0113837	0.00681162	0.0518694	0.0107239	1.02968	1.00683	1.05324	0.0186152	TRUE	PALM,PTBP1,MISP
LIHC	Amplification Peak 1 - CN values	1p22.3	chr1:85979933-85993950(probes 47282:47287)	-0.0164099	0.00962504	-0.0352746	0.00245486	-1.70491	0.983724	0.96534	1.00246	0.0882103	0.311228	gain	FALSE
LIHC	Amplification Peak 2 - CN values	1q21.3	chr1:150706807-150722794(probes 68104:68108)	0.00196736	0.00883429	-0.0153475	0.0192822	0.222695	1.00197	0.98477	1.01947	0.823773	0.88714	gain	FALSE
LIHC	Amplification Peak 3 - CN values	1q44	chr1:238388505-249250621(probes 123533:129185)	0.0096999	0.00848626	-0.00693287	0.0263327	1.14301	1.00975	0.993091	1.02668	0.253034	0.442809	gain	FALSE
LIHC	Amplification Peak 4 - CN values	2p24.1	chr2:20344029-20356605(probes 142033:142045)	0.0157696	0.0123807	-0.0084962	0.0400354	1.27372	1.01589	0.99154	1.04085	0.202763	0.442809	gain	FALSE
LIHC	Amplification Peak 5 - CN values	2q33.1	chr2:201562345-201567939(probes 236068:236070)	-0.0107721	0.0116017	-0.0335111	0.0119668	-0.928493	0.989286	0.967044	1.01204	0.353152	0.554978	gain	FALSE
LIHC	Amplification Peak 6 - CN values	3q26.31	chr3:172267859-172285491(probes 354090:354095)	0.0223787	0.0113026	0.000226083	0.0445314	1.97997	1.02263	1.00023	1.04554	0.0477073	0.23694	gain	FALSE
LIHC	Amplification Peak 7 - CN values	4p14	chr4:39475075-39504268(probes 390751:390762)	-0.0229439	0.0117456	-0.0459649	7.71542e-05	-1.9534	0.977317	0.955076	1.00008	0.0507728	0.23694	gain	FALSE
LIHC	Amplification Peak 8 - CN values	5p15.33	chr5:981020-1287702(probes 469746:469768)	-0.000146036	0.00823159	-0.0162796	0.0159876	-0.017741	0.999854	0.983852	1.01612	0.985846	0.985846	gain	FALSE
LIHC	Amplification Peak 9 - CN values	5q35.3	chr5:178716390-178940592(probes 569473:569601)	0.0207167	0.00932565	0.00243877	0.0389946	2.22148	1.02093	1.00244	1.03976	0.0263187	0.210013	gain	FALSE
LIHC	Amplification Peak 10 - CN values	6p25.2	chr6:1-11259652(probes 570263:577448)	-0.00240506	0.00824764	-0.0185701	0.01376	-0.291606	0.997598	0.981601	1.01386	0.770588	0.88714	gain	FALSE
LIHC	Amplification Peak 11 - CN values	6p22.3	chr6:19706408-23230057(probes 583424:585945)	0.00532433	0.00835322	-0.0110477	0.0216963	0.637398	1.00534	0.989013	1.02193	0.523865	0.698487	gain	FALSE
LIHC	Amplification Peak 12 - CN values	6p21.1	chr6:43768831-43778390(probes 596081:596083)	0.0100287	0.00837199	-0.00638015	0.0264375	1.19788	1.01008	0.99364	1.02679	0.230963	0.442809	gain	FALSE
LIHC	Amplification Peak 13 - CN values	6q12	chr6:64078186-64315938(probes 605000:605120)	0.00231974	0.00930017	-0.0159083	0.0205477	0.24943	1.00232	0.984218	1.02076	0.803028	0.88714	gain	FALSE
LIHC	Amplification Peak 14 - CN values	6q12	chr6:67544698-67578222(probes 606844:606882)	-0.0122989	0.0101721	-0.0322358	0.00763808	-1.20908	0.987776	0.968278	1.00767	0.226633	0.442809	gain	FALSE
LIHC	Amplification Peak 15 - CN values	7q31.2	chr7:116339425-116349050(probes 725758:725774)	0.020196	0.00930661	0.00195534	0.0384366	2.17007	1.0204	1.00196	1.03918	0.0300018	0.210013	gain	FALSE
LIHC	Amplification Peak 16 - CN values	8q24.21	chr8:123670997-132471998(probes 816220:822274)	-0.00469706	0.00834381	-0.0210506	0.0116565	-0.562939	0.995314	0.979169	1.01172	0.573476	0.716014	gain	FALSE
LIHC	Amplification Peak 17 - CN values	9q34.2	chr9:137137096-137153373(probes 896389:896399)	0.0244634	0.0143808	-0.00372253	0.0526493	1.70111	1.02477	0.996284	1.05406	0.0889223	0.311228	gain	FALSE
LIHC	Amplification Peak 18 - CN values	11q13.3	chr11:69448576-69476248(probes 1015081:1015093)	0.0114128	0.0123846	-0.0128605	0.0356861	0.921534	1.01148	0.987222	1.03633	0.356772	0.554978	gain	FALSE
LIHC	Amplification Peak 19 - CN values	13q32.3	chr13:100653314-100746830(probes 1177188:1177203)	-0.0167679	0.0106121	-0.0375673	0.00403147	-1.58007	0.983372	0.96313	1.00404	0.114091	0.319454	gain	FALSE
LIHC	Amplification Peak 20 - CN values	13q33.3	chr13:96213209-115169878(probes 1174444:1186523)	-0.017093	0.0107527	-0.0381679	0.00398188	-1.58965	0.983052	0.962551	1.00399	0.111914	0.319454	gain	FALSE
LIHC	Amplification Peak 21 - CN values	15q26.3	chr15:100777815-102531392(probes 1279981:1280528)	-0.00796415	0.0120219	-0.0315267	0.0155984	-0.662468	0.992067	0.968965	1.01572	0.507671	0.698487	gain	FALSE
LIHC	Amplification Peak 22 - CN values	17p11.2	chr17:18860764-19238799(probes 1330182:1330229)	0.000952595	0.0135427	-0.0255906	0.0274958	0.07034	1.00095	0.974734	1.02788	0.943923	0.978883	gain	FALSE
LIHC	Amplification Peak 23 - CN values	17q25.3	chr17:79203957-79352472(probes 1357794:1357833)	0.0124491	0.00860166	-0.00440978	0.0293081	1.4473	1.01253	0.9956	1.02974	0.147814	0.376253	gain	FALSE
LIHC	Amplification Peak 24 - CN values	19p13.12	chr19:15361827-15582972(probes 1406629:1406730)	-0.00710955	0.0110578	-0.0287824	0.0145633	-0.642945	0.992916	0.971628	1.01467	0.52026	0.698487	gain	FALSE
LIHC	Amplification Peak 25 - CN values	19q12	chr19:30299994-30371747(probes 1411592:1411664)	-0.0119299	0.0102979	-0.0321134	0.00825365	-1.15848	0.988141	0.968397	1.00829	0.24667	0.442809	gain	FALSE
LIHC	Amplification Peak 26 - CN values	19q13.11	chr19:33769014-33788842(probes 1413918:1413931)	-0.00540243	0.00997656	-0.0249561	0.0141513	-0.541512	0.994612	0.975353	1.01425	0.588154	0.716014	gain	FALSE
LIHC	Amplification Peak 27 - CN values	20q13.13	chr20:48966986-49057247(probes 1453156:1453209)	0.0290464	0.00981581	0.00980776	0.048285	2.95914	1.02947	1.00986	1.04947	0.00308495	0.0863786	gain	FALSE
LIHC	Amplification Peak 28 - CN values	20q13.33	chr20:60356131-61086429(probes 1461557:1461901)	0.0254525	0.00953838	0.00675767	0.0441474	2.66844	1.02578	1.00678	1.04514	0.00762054	0.106688	gain	FALSE
LUAD	Amplification Peak 1 - CN values	1p34.3	chr1:39367667-43957514(probes 19079:21611)	-0.0372803	0.0123736	-0.0615321	-0.0130285	-3.01289	0.963406	0.940323	0.987056	0.0025877	0.0125072	gain	TRUE	-0.0308701	0.013531	-0.0574728	-0.0045566	0.0215208	0.969602	0.944148	0.995454	0.032294	TRUE	BMP8B,CDC20,COL9A2,CTPS1,EDN2,GUCA2A,GUCA2B,MPL,MYCL,NDUFS5,NFYC,YBX1,PPT1,RLF,SLC2A1,TIE1,PABPC4,KCNQ4,RIMS3,ZMPSTE24,PPIE,PPIH,CAP1,EBNA1BP2,FOXJ3,SCMH1,SZT2,MACF1,HEYL,ZNF691,HPCAL4,TRIT1,RHBDL2,HIVEP3,OXCT2,SMAP2,EXO5,ELOVL1,ZFP69B,C1orf50,AKIRIN1,PPCS,HYI,ZMYND12,NT5C1A,MFSD2A,MED8,ERMAP,TMCO2,ZNF684,TMEM125,CLDN19,C1orf210,CITED4,SLFNL1,RIMKLA,ZFP69,BMP8A,FAM183A,CCDC30
LUAD	Amplification Peak 2 - CN values	1p22.3	chr1:85979933-86006008(probes 47281:47291)	-0.047027	0.0124507	-0.0714301	-0.022624	-3.77705	0.954062	0.931061	0.97763	0.000158699	0.00230113	gain	TRUE	-0.0523398	0.0143038	-0.0810293	-0.0245288	0.00020986	0.949006	0.922167	0.97577	0.00091937	TRUE	DDAH1
LUAD	Amplification Peak 3 - CN values	1q21.3	chr1:150570986-150931461(probes 68020:68179)	-0.0181924	0.00964927	-0.0371046	0.000719871	-1.88536	0.981972	0.963575	1.00072	0.0593812	0.114804	gain	FALSE
LUAD	Amplification Peak 4 - CN values	3q26.2	chr3:168817697-170832921(probes 352097:353313)	-0.00768258	0.011059	-0.0293578	0.0139926	-0.694692	0.992347	0.971069	1.01409	0.487248	0.614356	gain	FALSE
LUAD	Amplification Peak 5 - CN values	5p15.33	chr5:1287704-1300024(probes 469774:469778)	-0.0250652	0.00952341	-0.0437307	-0.00639962	-2.63195	0.975246	0.957212	0.993621	0.00848959	0.0287483	gain	TRUE	-0.0232825	0.0106291	-0.0441044	-0.0029435	0.0247083	0.976986	0.956854	0.997061	0.0360819	TRUE	TERT
LUAD	Amplification Peak 6 - CN values	5q35.1	chr5:166817573-180915260(probes 562259:570262)	0.0147814	0.0127398	-0.0101882	0.039751	1.16025	1.01489	0.989863	1.04055	0.245948	0.375394	gain	FALSE
LUAD	Amplification Peak 7 - CN values	6p21.1	chr6:41630784-42084515(probes 594986:595238)	-0.000381603	0.0106608	-0.0212764	0.0205132	-0.0357949	0.999618	0.978948	1.02073	0.971446	0.99609	gain	FALSE
LUAD	Amplification Peak 8 - CN values	7p21.1	chr7:14477075-24248126(probes 673445:679144)	-0.0156282	0.00934098	-0.0339362	0.00267979	-1.67308	0.984493	0.966633	1.00268	0.0943119	0.160885	gain	FALSE
LUAD	Amplification Peak 9 - CN values	7p11.2	chr7:54773427-55667984(probes 698968:699723)	-0.0297832	0.00956671	-0.0485336	-0.0110328	-3.11321	0.970656	0.952625	0.989028	0.00185064	0.0107337	gain	TRUE	-0.0199048	0.0105922	-0.0405421	0.00044494	0.0552375	0.980292	0.960269	1.00045	0.0696144	FALSE
LUAD	Amplification Peak 10 - CN values	7q31.2	chr7:116283302-116609814(probes 725687:726002)	-0.0258787	0.0102055	-0.045881	-0.0058763	-2.53576	0.974453	0.955156	0.994141	0.0112203	0.0325388	gain	TRUE	-0.0213444	0.0112346	-0.0432345	0.00033314	0.0536264	0.978882	0.957687	1.00033	0.0696144	FALSE
LUAD	Amplification Peak 11 - CN values	8p11.21	chr8:39869009-40176066(probes 770948:771199)	-0.0226563	0.011008	-0.0442316	-0.00108091	-2.05816	0.977598	0.956732	0.99892	0.039575	0.0846476	gain	FALSE
LUAD	Amplification Peak 12 - CN values	8p11.21	chr8:41481097-42223989(probes 772065:772595)	-0.0341814	0.0106244	-0.0550049	-0.0133579	-3.21725	0.966396	0.94648	0.986731	0.00129427	0.00938343	gain	TRUE	-0.0324111	0.0118842	-0.0557235	-0.0095513	0.00539599	0.968109	0.945801	0.990494	0.0112973	TRUE	ANK1,IKBKB,PLAT,POLB,KAT6A,AP3M2,NKX6-3
LUAD	Amplification Peak 13 - CN values	8q11.21	chr8:48246290-48468834(probes 773184:773275)	-0.0335269	0.0098259	-0.0527853	-0.0142684	-3.41209	0.967029	0.948584	0.985833	0.000644666	0.00623178	gain	TRUE	-0.0318099	0.0111387	-0.0537093	-0.0104098	0.00348896	0.968691	0.947708	0.989644	0.0080246	TRUE	SPIDR
LUAD	Amplification Peak 14 - CN values	8q24.21	chr8:129166271-129174224(probes 820051:820055)	-0.024733	0.00945802	-0.0432704	-0.00619565	-2.61503	0.97557	0.957652	0.993824	0.0089219	0.0287483	gain	TRUE	-0.0203358	0.0107731	-0.0414734	0.00040444	0.054662	0.97987	0.959375	1.0004	0.0696144	FALSE
LUAD	Amplification Peak 15 - CN values	10p15.1	chr10:5051533-5123268(probes 900750:900794)	-0.0132309	0.0119643	-0.0366806	0.0102188	-1.10586	0.986856	0.963984	1.01027	0.268787	0.389742	gain	FALSE
LUAD	Amplification Peak 16 - CN values	11q13.3	chr11:68915886-69531424(probes 1014803:1015145)	-0.0422966	0.011062	-0.0639777	-0.0206155	-3.8236	0.958585	0.938026	0.979596	0.000131516	0.00230113	gain	TRUE	-0.0395262	0.0127909	-0.0647393	-0.0149041	0.00161068	0.961245	0.937312	0.985206	0.00435831	TRUE	CCND1,FGF19,MYEOV
LUAD	Amplification Peak 17 - CN values	12p12.1	chr12:25322665-25358783(probes 1070104:1070122)	-0.0191028	0.0105763	-0.039832	0.00162639	-1.80619	0.981079	0.960951	1.00163	0.0708891	0.128486	gain	FALSE
LUAD	Amplification Peak 18 - CN values	12q14.1	chr12:58145458-58190721(probes 1085540:1085561)	-0.0231275	0.0111987	-0.0450765	-0.00117856	-2.06521	0.977138	0.955924	0.998822	0.0389036	0.0846476	gain	FALSE
LUAD	Amplification Peak 19 - CN values	12q15	chr12:69212011-69244387(probes 1092522:1092569)	-0.0106627	0.0114197	-0.0330449	0.0117196	-0.933707	0.989394	0.967495	1.01179	0.350455	0.462091	gain	FALSE
LUAD	Amplification Peak 20 - CN values	13q33.3	chr13:83935841-115169878(probes 1167140:1186544)	-7.6711e-05	0.0156532	-0.0307564	0.030603	-0.00490065	0.999923	0.969712	1.03108	0.99609	0.99609	gain	FALSE
LUAD	Amplification Peak 21 - CN values	14q13.3	chr14:36664829-36780772(probes 1195202:1195283)	-0.00502946	0.00959739	-0.02384	0.0137811	-0.524045	0.994983	0.976442	1.01388	0.600247	0.696287	gain	FALSE
LUAD	Amplification Peak 22 - CN values	16p11.2	chr16:31074229-31083242(probes 1294103:1294107)	-0.0309961	0.0107773	-0.0521192	-0.00987295	-2.87605	0.969479	0.949216	0.990176	0.00402685	0.0166827	gain	TRUE	-0.0311293	0.0118272	-0.0544312	-0.0082176	0.0077014	0.96935	0.947024	0.991816	0.0144598	TRUE	ZNF668
LUAD	Amplification Peak 23 - CN values	17q12	chr17:37881274-37917511(probes 1336620:1336634)	0.00172341	0.010365	-0.0185916	0.0220385	0.166272	1.00172	0.98158	1.02228	0.867943	0.932235	gain	FALSE
LUAD	Amplification Peak 24 - CN values	17q23.1	chr17:57925176-57958614(probes 1346690:1346703)	-0.00361028	0.00983876	-0.0228939	0.0156733	-0.366945	0.996396	0.977366	1.0158	0.71366	0.796005	gain	FALSE
LUAD	Amplification Peak 25 - CN values	18q11.2	chr18:21531559-21587689(probes 1368027:1368052)	-0.00790805	0.013368	-0.0341088	0.0182927	-0.591567	0.992123	0.966466	1.01846	0.55414	0.669586	gain	FALSE
LUAD	Amplification Peak 26 - CN values	18q12.2	chr18:31377101-34481814(probes 1374269:1376167)	-0.0278447	0.0136166	-0.0545327	-0.00115659	-2.0449	0.972539	0.946928	0.998844	0.0408644	0.0846476	gain	FALSE
LUAD	Amplification Peak 27 - CN values	19q12	chr19:30558414-30579467(probes 1411805:1411812)	-0.0108824	0.0116574	-0.0337305	0.0119657	-0.933519	0.989177	0.966832	1.01204	0.350552	0.462091	gain	FALSE
LUAD	Amplification Peak 28 - CN values	20q11.21	chr20:30178047-30339275(probes 1441993:1442064)	-0.0125823	0.0102036	-0.032581	0.00741651	-1.23311	0.987497	0.967944	1.00744	0.217533	0.35047	gain	FALSE
LUAD	Amplification Peak 30 - CN values	22q11.22	chr22:22228017-22290480(probes 1483690:1483715)	-0.0370678	0.0150048	-0.0664766	-0.00765898	-2.4704	0.963611	0.935685	0.99237	0.0134962	0.0355809	gain	TRUE	-0.0210763	0.0164215	-0.0540968	0.0122662	0.213479	0.979144	0.94734	1.01234	0.225748	FALSE
LUSC	Amplification Peak 1 - CN values	1p34.2	chr1:40283635-40357267(probes 19469:19513)	0.020027	0.0212897	-0.0217	0.061754	0.940692	1.02023	0.978534	1.0637	0.346863	0.616363	gain	FALSE
LUSC	Amplification Peak 2 - CN values	1q21.2	chr1:149921569-152366921(probes 67826:68824)	-0.0195461	0.0113063	-0.0417061	0.00261384	-1.72878	0.980644	0.959152	1.00262	0.0838485	0.391293	gain	FALSE
LUSC	Amplification Peak 3 - CN values	2p16.1	chr2:61122304-61154642(probes 164784:164797)	-0.0147646	0.0111784	-0.0366739	0.00714469	-1.32081	0.985344	0.96399	1.00717	0.186563	0.420479	gain	FALSE
LUSC	Amplification Peak 4 - CN values	2q31.2	chr2:178096261-178126731(probes 224078:224088)	-0.014885	0.0132505	-0.0408554	0.0110855	-1.12335	0.985225	0.959968	1.01115	0.261288	0.522575	gain	FALSE
LUSC	Amplification Peak 5 - CN values	3p11.1	chr3:90020678-90236050(probes 311291:311362)	-0.0208772	0.0150096	-0.0502955	0.00854107	-1.39092	0.979339	0.950948	1.00858	0.164249	0.420479	gain	FALSE
LUSC	Amplification Peak 6 - CN values	3q26.33	chr3:181403683-182024764(probes 358613:358925)	-0.00261884	0.0170898	-0.0361142	0.0308765	-0.15324	0.997385	0.96453	1.03136	0.878209	0.910735	gain	FALSE
LUSC	Amplification Peak 7 - CN values	4q12	chr4:56298195-56504096(probes 397495:397607)	-0.0370842	0.0136905	-0.063917	-0.0102514	-2.70876	0.963595	0.938083	0.989801	0.00675354	0.0945495	gain	FALSE
LUSC	Amplification Peak 9 - CN values	6p12.1	chr6:54288464-56115225(probes 602442:603516)	-0.0059166	0.0135193	-0.0324139	0.0205807	-0.437642	0.994101	0.968106	1.02079	0.661646	0.84365	gain	FALSE
LUSC	Amplification Peak 10 - CN values	6q12	chr6:63769554-65041701(probes 604737:605358)	-0.0120118	0.0138961	-0.0392476	0.0152241	-0.864398	0.98806	0.961513	1.01534	0.387369	0.616363	gain	FALSE
LUSC	Amplification Peak 11 - CN values	7p11.2	chr7:54781785-55465597(probes 698866:699485)	-0.000359447	0.0113294	-0.0225647	0.0218458	-0.0317268	0.999641	0.977688	1.02209	0.97469	0.97469	gain	FALSE
LUSC	Amplification Peak 12 - CN values	7q21.2	chr7:91474555-93654751(probes 712807:714131)	-0.00956251	0.0113466	-0.0318015	0.0126765	-0.842763	0.990483	0.968699	1.01276	0.399361	0.616363	gain	FALSE
LUSC	Amplification Peak 13 - CN values	8p11.23	chr8:38170522-38191802(probes 770066:770069)	0.0148606	0.0114729	-0.00762578	0.037347	1.29528	1.01497	0.992403	1.03805	0.195222	0.420479	gain	FALSE
LUSC	Amplification Peak 14 - CN values	8q24.21	chr8:128342867-128364905(probes 819288:819299)	0.00903	0.0111555	-0.0128343	0.0308943	0.809468	1.00907	0.987248	1.03138	0.418246	0.616363	gain	FALSE
LUSC	Amplification Peak 15 - CN values	9p13.3	chr9:35343762-35921629(probes 850722:850979)	-0.0215427	0.0132267	-0.0474664	0.00438107	-1.62873	0.978688	0.953642	1.00439	0.103369	0.395963	gain	FALSE
LUSC	Amplification Peak 16 - CN values	11q13.3	chr11:69873978-70248899(probes 1015143:1015338)	-0.00249782	0.0121114	-0.0262357	0.02124	-0.206238	0.997505	0.974106	1.02147	0.836605	0.900959	gain	FALSE
LUSC	Amplification Peak 18 - CN values	12q15	chr12:69724977-70040966(probes 1092713:1092922)	-0.00764079	0.0132582	-0.0336264	0.0183448	-0.576306	0.992388	0.966933	1.01851	0.564408	0.790171	gain	FALSE
LUSC	Amplification Peak 19 - CN values	13q34	chr13:113782150-114847012(probes 1186009:1186294)	-0.0150179	0.0164842	-0.0473263	0.0172905	-0.911047	0.985094	0.953776	1.01744	0.362271	0.616363	gain	FALSE
LUSC	Amplification Peak 20 - CN values	14q13.3	chr14:36664829-38262673(probes 1195020:1196063)	-0.0323763	0.0136175	-0.059066	-0.0056866	-2.37756	0.968142	0.942645	0.99433	0.0174276	0.121993	gain	FALSE
LUSC	Amplification Peak 21 - CN values	14q32.2	chr14:99495721-99807115(probes 1232746:1233010)	-0.0360471	0.0132223	-0.0619625	-0.0101318	-2.72623	0.964595	0.939918	0.989919	0.00640628	0.0945495	gain	FALSE
LUSC	Amplification Peak 22 - CN values	15q26.3	chr15:98394192-102531392(probes 1278465:1280348)	0.00424936	0.0128119	-0.0208615	0.0293602	0.331673	1.00426	0.979355	1.0298	0.740136	0.84365	gain	FALSE
LUSC	Amplification Peak 23 - CN values	17q25.1	chr17:71197440-72702526(probes 1354353:1354761)	-0.0183713	0.0116738	-0.0412515	0.00450895	-1.57372	0.981796	0.959588	1.00452	0.115552	0.395963	gain	FALSE
LUSC	Amplification Peak 24 - CN values	18p11.32	chr18:1-894241(probes 1358149:1358192)	-0.026489	0.0126491	-0.0512808	-0.00169718	-2.09414	0.973859	0.950012	0.998304	0.0362477	0.202987	gain	FALSE
LUSC	Amplification Peak 25 - CN values	18q11.2	chr18:23786856-24330411(probes 1369355:1369701)	-0.0181639	0.0134742	-0.0445729	0.00824511	-1.34805	0.982	0.956406	1.00828	0.177643	0.420479	gain	FALSE
LUSC	Amplification Peak 26 - CN values	19q12	chr19:30258695-30465652(probes 1411376:1411533)	0.00456368	0.0117441	-0.0184543	0.0275817	0.388593	1.00457	0.981715	1.02797	0.697577	0.84365	gain	FALSE
LUSC	Amplification Peak 27 - CN values	19q13.2	chr19:38391473-38896294(probes 1416285:1416550)	0.0039521	0.0115304	-0.0186471	0.0265513	0.342754	1.00396	0.981526	1.02691	0.731784	0.84365	gain	FALSE
LUSC	Amplification Peak 28 - CN values	20p12.2	chr20:11305662-11393881(probes 1431641:1431707)	0.0284832	0.0116287	0.00569143	0.0512749	2.4494	1.02889	1.00571	1.05261	0.0143096	0.121993	gain	FALSE
LUSC	Amplification Peak 29 - CN values	20q11.21	chr20:29843974-30564096(probes 1441609:1441946)	0.0171545	0.0112493	-0.0048937	0.0392026	1.52494	1.0173	0.995118	1.03998	0.127274	0.395963	gain	FALSE
LUSC	Amplification Peak 30 - CN values	22q11.21	chr22:18613738-22141228(probes 1483405:1483427)	0.00361418	0.0114975	-0.0189205	0.0261488	0.314346	1.00362	0.981257	1.02649	0.753259	0.84365	gain	FALSE
OV	Amplification Peak 1 - CN values	1p34.3	chr1:39534704-40255485(probes 19142:19444)	0.0182805	0.00766537	0.00325666	0.0333044	2.38482	1.01845	1.00326	1.03387	0.0170876	0.0353144	gain	TRUE	0.014623	0.00825783	-0.0014305	0.030808	0.0742373	1.01473	0.998571	1.03129	0.0886991	FALSE
OV	Amplification Peak 2 - CN values	1q21.3	chr1:150516762-150739128(probes 67990:68097)	0.0278304	0.00759456	0.0129454	0.0427155	3.66452	1.02822	1.01303	1.04364	0.000247802	0.00120287	gain	TRUE	0.0303446	0.00829407	0.0144379	0.0466592	0.00016482	1.03081	1.01454	1.04776	0.00077908	TRUE	CTSS,ENSA,MCL1,ADAMTSL4,GOLPH3L,HORMAD1
OV	Amplification Peak 3 - CN values	1q43	chr1:233718754-249250621(probes 120169:129149)	0.0156049	0.00742404	0.00105401	0.0301557	2.10194	1.01573	1.00105	1.03061	0.0355589	0.0580171	gain	FALSE
OV	Amplification Peak 4 - CN values	2p23.2	chr2:28847635-28898120(probes 146507:146530)	0.0157122	0.00769762	0.00062518	0.0307993	2.04118	1.01584	1.00063	1.03128	0.0412328	0.0639108	gain	FALSE
OV	Amplification Peak 5 - CN values	2q31.2	chr2:178479662-178609187(probes 224271:224339)	0.011106	0.0076445	-0.00387697	0.0260889	1.45281	1.01117	0.996131	1.02643	0.146278	0.195113	gain	FALSE
OV	Amplification Peak 6 - CN values	3q26.2	chr3:168674013-168740350(probes 351929:351940)	0.0339546	0.00941498	0.0155016	0.0524076	3.60645	1.03454	1.01562	1.05381	0.000310418	0.00120287	gain	TRUE	0.033249	0.0103348	0.0133462	0.0538832	0.0009569	1.03381	1.01344	1.05536	0.00283983	TRUE
OV	Amplification Peak 7 - CN values	4p16.3	chr4:1752593-1817843(probes 367061:367074)	0.000982878	0.00870819	-0.0160849	0.0180506	0.112868	1.00098	0.984044	1.01821	0.910135	0.910135	gain	FALSE
OV	Amplification Peak 8 - CN values	4q13.3	chr4:73131158-74249864(probes 406029:406657)	0.0187752	0.0102065	-0.00122921	0.0387796	1.83953	1.01895	0.998772	1.03954	0.0658373	0.0927707	gain	FALSE
OV	Amplification Peak 9 - CN values	5p15.33	chr5:1-1350010(probes 469569:469641)	0.0181295	0.00743709	0.00355305	0.0327059	2.43771	1.01829	1.00356	1.03325	0.0147806	0.0352459	gain	TRUE	0.0143248	0.00802657	-0.0012227	0.0300241	0.0709887	1.01443	0.998778	1.03048	0.0859337	FALSE
OV	Amplification Peak 10 - CN values	6p22.3	chr6:18488309-18506750(probes 582325:582344)	0.0159686	0.00744292	0.00138074	0.0305565	2.14547	1.0161	1.00138	1.03103	0.031915	0.0580171	gain	FALSE
OV	Amplification Peak 11 - CN values	7q36.3	chr7:146483411-159138663(probes 741640:747889)	-0.00126062	0.00733977	-0.0156463	0.0131251	-0.171752	0.99874	0.984475	1.01321	0.863633	0.903453	gain	FALSE
OV	Amplification Peak 12 - CN values	8p11.21	chr8:41728747-41934556(probes 771985:772081)	0.0269658	0.00817688	0.0109394	0.0429922	3.29781	1.02733	1.011	1.04393	0.000974418	0.00335633	gain	TRUE	0.0266189	0.00873337	0.00977454	0.0437534	0.00190406	1.02698	1.00982	1.04472	0.00486594	TRUE	ANK1,KAT6A
OV	Amplification Peak 13 - CN values	8q24.21	chr8:128694547-129683450(probes 819444:820166)	-0.0243856	0.00857117	-0.0411848	-0.00758643	-2.84507	0.975909	0.959652	0.992442	0.00444011	0.0114703	gain	TRUE	-0.0275177	0.00928128	-0.0457215	-0.0096084	0.00255207	0.972857	0.955308	0.990438	0.00634568	TRUE	MYC
OV	Amplification Peak 14 - CN values	10p15.3	chr10:756758-1050839(probes 897553:897682)	0.0222704	0.00765352	0.00726976	0.037271	2.90982	1.02252	1.0073	1.03797	0.00361634	0.0101915	gain	TRUE	0.0213381	0.0082079	0.00551087	0.0374051	0.00814598	1.02157	1.00553	1.03811	0.0149886	TRUE	LARP4B,GTPBP4
OV	Amplification Peak 15 - CN values	10q22.3	chr10:79310643-79797529(probes 943121:943449)	0.00251958	0.00856817	-0.0142737	0.0193129	0.294063	1.00252	0.985828	1.0195	0.76871	0.851072	gain	FALSE
OV	Amplification Peak 16 - CN values	11p13	chr11:34590632-34636371(probes 1000076:1000124)	-0.00926113	0.00961488	-0.028106	0.0095837	-0.963208	0.990782	0.972285	1.00963	0.335443	0.399952	gain	FALSE
OV	Amplification Peak 17 - CN values	11q14.1	chr11:77704593-78004719(probes 1019029:1019202)	0.00454631	0.00757841	-0.0103071	0.0193997	0.599904	1.00456	0.989746	1.01959	0.54857	0.62984	gain	FALSE
OV	Amplification Peak 18 - CN values	12p13.33	chr12:1-1071814(probes 1055533:1055611)	0.0389113	0.00776995	0.0236825	0.0541401	5.00792	1.03968	1.02397	1.05563	5.50214e-07	8.52832e-06	gain	TRUE	0.036866	0.00835175	0.0208378	0.0533548	5.02e-06	1.03755	1.02106	1.0548	6.6e-05	TRUE	NINJ2,RAD52,KDM5A,SLC6A12,SLC6A13,WNK1,CCDC77,B4GALNT3,IQSEC3
OV	Amplification Peak 19 - CN values	12p12.1	chr12:24880663-25807307(probes 1069605:1070149)	0.0345333	0.00767653	0.0194876	0.049579	4.49856	1.03514	1.01968	1.05083	6.84161e-06	5.30224e-05	gain	TRUE	0.0280751	0.00820773	0.0122994	0.0441799	0.00045671	1.02847	1.01238	1.04517	0.00161607	TRUE	BCAT1,KRAS,LRMP,CASC1
OV	Amplification Peak 20 - CN values	12q15	chr12:69751500-70014966(probes 1092510:1092677)	0.0297431	0.00824301	0.0135871	0.0458991	3.60828	1.03019	1.01368	1.04697	0.000308232	0.00120287	gain	TRUE	0.0313135	0.00887023	0.014195	0.0487634	0.00031874	1.03181	1.0143	1.04997	0.00127496	TRUE	YEATS4,CCT2,FRS2,LRRC10
OV	Amplification Peak 21 - CN values	14q11.2	chr14:21338460-21535530(probes 1186653:1186719)	0.0130026	0.00905588	-0.00474663	0.0307518	1.43581	1.01309	0.995265	1.03123	0.151055	0.195113	gain	FALSE
OV	Amplification Peak 22 - CN values	14q32.33	chr14:105216303-107349540(probes 1235320:1235549)	-0.0286535	0.00947385	-0.0472219	-0.0100851	-3.02448	0.971753	0.953876	0.989966	0.00249062	0.00772092	gain	TRUE	-0.0344797	0.0103129	-0.0552527	-0.0144469	0.00066019	0.966108	0.946246	0.985657	0.00209439	TRUE	AKT1,CRIP1,CRIP2,BRF1,JAG2,MTA1,SIVA1,PACS2,GPR132,CDCA4,TMEM121,BTBD6,AHNAK2,PLD4,NUDT14,CEP170B,TEX22,ZBTB42
OV	Amplification Peak 23 - CN values	15q26.3	chr15:98701023-102531392(probes 1278380:1280068)	-0.0119382	0.00869987	-0.0289897	0.00511319	-1.37223	0.988133	0.971427	1.00513	0.169991	0.210789	gain	FALSE
OV	Amplification Peak 24 - CN values	17q25.3	chr17:77641568-78054101(probes 1356555:1356746)	0.00131777	0.00833046	-0.0150096	0.0176452	0.158187	1.00132	0.985102	1.0178	0.87431	0.903453	gain	FALSE
OV	Amplification Peak 25 - CN values	18q11.2	chr18:23970581-24127312(probes 1369068:1369190)	0.0192671	0.00912181	0.00138869	0.0371455	2.1122	1.01945	1.00139	1.03784	0.0346691	0.0580171	gain	FALSE
OV	Amplification Peak 26 - CN values	19p13.12	chr19:15339105-15400860(probes 1406041:1406074)	0.0180078	0.00751996	0.00326897	0.0327467	2.39467	1.01817	1.00327	1.03329	0.0166353	0.0353144	gain	TRUE	0.0184709	0.00811414	0.00282172	0.034325	0.0206292	1.01864	1.00283	1.03492	0.0316314	TRUE	BRD4,EPHX3
OV	Amplification Peak 27 - CN values	19q12	chr19:30306758-30331242(probes 1411025:1411055)	0.0351106	0.00770378	0.0200114	0.0502097	4.55758	1.03573	1.02021	1.05149	5.17471e-06	5.30224e-05	gain	TRUE	0.0348881	0.00827689	0.0190045	0.0511648	1.4e-05	1.0355	1.01919	1.0525	0.00012744	TRUE	CCNE1
OV	Amplification Peak 28 - CN values	19q13.2	chr19:39305742-40285875(probes 1416372:1416793)	0.032238	0.00795785	0.0166409	0.0478351	4.05109	1.03276	1.01678	1.049	5.09795e-05	0.000316073	gain	TRUE	0.0315814	0.00856106	0.0150434	0.0484469	0.00016937	1.03209	1.01516	1.04964	0.00077908	TRUE	CLC,ECH1,HNRNPL,NFKBIB,MRPS12,RPS16,SUPT5H,ZFP36,GMFG,PAK4,DLL3,SIRT2,LGALS13,PAF1,SARS2,SAMD4B,MED29,LGALS14,LRFN1,PLEKHG2,TIMM50,FBXO17,EID2B,RINL,FBXO27,LGALS16,EID2,IFNL2,IFNL3,IFNL1,NCCRP1,SYCN,LEUTX,CCER2
OV	Amplification Peak 29 - CN values	20p13	chr20:1-4208246(probes 1424375:1426553)	0.0140967	0.00740162	-0.00041023	0.0286036	1.90454	1.0142	0.99959	1.02902	0.0568399	0.0839066	gain	FALSE
OV	Amplification Peak 30 - CN values	20q11.21	chr20:30184812-30325712(probes 1441378:1441440)	0.0408593	0.00781807	0.0255361	0.0561824	5.22626	1.04171	1.02586	1.05779	1.72976e-07	5.36225e-06	gain	TRUE	0.0363383	0.00835622	0.0202803	0.0528368	7.29e-06	1.03701	1.02049	1.05426	8.39e-05	TRUE	BCL2L1,ID1,COX4I2
OV	Amplification Peak 32 - CN values	22q12.2	chr22:30163147-30316638(probes 1487134:1487207)	0.0239702	0.010846	0.00271245	0.045228	2.21005	1.02426	1.00272	1.04627	0.0271016	0.0525093	gain	FALSE
PAAD	Amplification Peak 2 - CN values	1p12	chr1:120379332-120523901(probes 67739:67826)	0.0324732	0.0276186	-0.0216582	0.0866046	1.17578	1.03301	0.978575	1.09047	0.239684	0.616332	gain	FALSE
PAAD	Amplification Peak 3 - CN values	2q36.2	chr2:188924746-243199373(probes 229711:260554)	-0.00704706	0.028235	-0.0623867	0.0482926	-0.249586	0.992978	0.93952	1.04948	0.802908	0.924847	gain	FALSE
PAAD	Amplification Peak 4 - CN values	3p12.2	chr3:82379084-82960457(probes 307733:308071)	0.00901924	0.0358252	-0.0611968	0.0792352	0.251757	1.00906	0.940638	1.08246	0.801229	0.924847	gain	FALSE
PAAD	Amplification Peak 5 - CN values	4p16.3	chr4:1-1918385(probes 366982:367251)	-0.00595971	0.0295292	-0.0638359	0.0519164	-0.201824	0.994058	0.938159	1.05329	0.840054	0.924847	gain	FALSE
PAAD	Amplification Peak 6 - CN values	6p21.31	chr6:34073534-34458704(probes 590245:590404)	-0.0052192	0.0327722	-0.0694516	0.0590132	-0.159257	0.994794	0.932905	1.06079	0.873466	0.924847	gain	FALSE
PAAD	Amplification Peak 7 - CN values	7q22.1	chr7:97839141-98992077(probes 716773:717250)	-0.0370307	0.0191274	-0.0745198	0.000458413	-1.936	0.963647	0.928189	1.00046	0.052868	0.237906	gain	FALSE
PAAD	Amplification Peak 8 - CN values	8p11.22	chr8:38061530-38558525(probes 770228:770463)	0.0161581	0.0294873	-0.0416359	0.0739522	0.547969	1.01629	0.959219	1.07676	0.583713	0.924847	gain	FALSE
PAAD	Amplification Peak 9 - CN values	8p11.21	chr8:40428999-40786644(probes 771516:771740)	-0.00464773	0.0283271	-0.0601679	0.0508724	-0.164074	0.995363	0.941606	1.05219	0.869673	0.924847	gain	FALSE
PAAD	Amplification Peak 10 - CN values	8q24.21	chr8:128671421-128679033(probes 819777:819786)	-0.00618317	0.0164034	-0.0383332	0.0259668	-0.376945	0.993836	0.962392	1.02631	0.706215	0.924847	gain	FALSE
PAAD	Amplification Peak 11 - CN values	9p21.1	chr9:30048850-30117311(probes 847886:847914)	-0.038561	0.0321241	-0.101523	0.0244011	-1.20038	0.962173	0.90346	1.0247	0.229994	0.616332	gain	FALSE
PAAD	Amplification Peak 12 - CN values	9p13.3	chr9:35218642-35808362(probes 850914:851186)	-0.0563217	0.0244399	-0.104223	-0.00842034	-2.3045	0.945235	0.901024	0.991615	0.0211948	0.127169	gain	FALSE
PAAD	Amplification Peak 14 - CN values	12p11.21	chr12:31421842-31442221(probes 1074351:1074358)	-0.0172251	0.0186366	-0.0537521	0.019302	-0.924261	0.982922	0.947667	1.01949	0.35535	0.799539	gain	FALSE
PAAD	Amplification Peak 15 - CN values	12q15	chr12:68392819-68422028(probes 1092057:1092081)	-0.0569916	0.0229424	-0.101958	-0.0120254	-2.48412	0.944602	0.903068	0.988047	0.0129871	0.116884	gain	FALSE
PAAD	Amplification Peak 16 - CN values	17p11.2	chr17:19467900-19543372(probes 1330541:1330551)	-0.0330108	0.0258891	-0.0837525	0.0177309	-1.27509	0.967528	0.919659	1.01789	0.202279	0.616332	gain	FALSE
PAAD	Amplification Peak 17 - CN values	17q12	chr17:37726424-37951087(probes 1336707:1336828)	-0.0128756	0.0232021	-0.0583509	0.0325998	-0.55493	0.987207	0.943319	1.03314	0.578943	0.924847	gain	FALSE
PAAD	Amplification Peak 18 - CN values	18q11.2	chr18:19826724-19872961(probes 1367244:1367274)	0.00630779	0.017008	-0.0270273	0.0396429	0.370871	1.00633	0.973335	1.04044	0.710733	0.924847	gain	FALSE
PAAD	Amplification Peak 19 - CN values	18q11.2	chr18:21072301-21785743(probes 1367946:1368364)	0.000933463	0.0186059	-0.0355334	0.0374003	0.0501703	1.00093	0.965091	1.03811	0.959987	0.959987	gain	FALSE
PAAD	Amplification Peak 20 - CN values	19q13.2	chr19:39817101-39931030(probes 1417336:1417373)	-0.0482604	0.0189569	-0.0854152	-0.0111056	-2.5458	0.952886	0.918131	0.988956	0.0109028	0.116884	gain	FALSE
PCPG	Amplification Peak 1 - CN values	1q21.3	chr1:153493630-153620126(probes 69548:69591)	-0.00155075	0.0142499	-0.02948	0.0263785	-0.108825	0.99845	0.97095	1.02673	0.913341	0.913341	gain	FALSE
PCPG	Amplification Peak 2 - CN values	4q31.1	chr4:140946021-140992630(probes 444013:444033)	0.0436983	0.0235564	-0.00247137	0.0898679	1.85505	1.04467	0.997532	1.09403	0.0635889	0.317945	gain	FALSE
PCPG	Amplification Peak 3 - CN values	12q13.3	chr12:56779021-56798048(probes 1084834:1084836)	-0.0142509	0.0190587	-0.0516052	0.0231034	-0.747738	0.98585	0.949704	1.02337	0.454618	0.568273	gain	FALSE
PCPG	Amplification Peak 4 - CN values	14q32.12	chr14:93317148-93372400(probes 1228419:1228450)	0.0273623	0.0216857	-0.0151408	0.0698655	1.26177	1.02774	0.984973	1.07236	0.207032	0.345053	gain	FALSE
PCPG	Amplification Peak 5 - CN values	17q21.31	chr17:42286038-42389627(probes 1338627:1338665)	0.0305988	0.0200773	-0.00875196	0.0699495	1.52405	1.03107	0.991286	1.07245	0.127496	0.31874	gain	FALSE
PRAD	Amplification Peak 1 - CN values	1q22	chr1:155131615-155287521(probes 70296:70363)	0.0617462	0.0285612	0.00576718	0.117725	2.16189	1.06369	1.00578	1.12493	0.0306268	0.0612537	gain	FALSE
PRAD	Amplification Peak 2 - CN values	1q44	chr1:243767721-244123405(probes 127273:127521)	0.033983	0.0308271	-0.026437	0.094403	1.10238	1.03457	0.973909	1.099	0.270298	0.270298	gain	FALSE
PRAD	Amplification Peak 3 - CN values	3q21.3	chr3:127875022-128352516(probes 330809:331073)	0.0347981	0.0240093	-0.0122593	0.0818555	1.44936	1.03541	0.987816	1.0853	0.147238	0.187394	gain	FALSE
PRAD	Amplification Peak 4 - CN values	3q26.2	chr3:169633760-169870859(probes 352633:352772)	0.0267471	0.0221658	-0.0166971	0.0701913	1.20668	1.02711	0.983442	1.07271	0.227555	0.26548	gain	FALSE
PRAD	Amplification Peak 7 - CN values	5p15.32	chr5:1-39581162(probes 469690:492628)	0.0841679	0.0348999	0.0157653	0.15257	2.41169	1.08781	1.01589	1.16482	0.0158786	0.0444601	gain	TRUE	0.069635	0.0361595	-0.0024544	0.147274	0.0585492	1.07212	0.997549	1.15867	0.0727909	FALSE
PRAD	Amplification Peak 9 - CN values	7p14.3	chr7:29664554-34461996(probes 682755:685804)	0.0555704	0.0210505	0.0143121	0.0968286	2.63985	1.05714	1.01441	1.10167	0.00829416	0.0290295	gain	TRUE	0.045023	0.0227015	0.00075781	0.0907925	0.046165	1.04605	1.00076	1.09504	0.0615533	FALSE
PRAD	Amplification Peak 10 - CN values	7q22.1	chr7:99874978-100101916(probes 717490:717536)	0.0672984	0.0214347	0.0252872	0.10931	3.13969	1.06961	1.02561	1.11551	0.00169124	0.00789245	gain	TRUE	0.0594215	0.0232625	0.0142279	0.106529	0.00964534	1.06122	1.01433	1.11241	0.0170648	TRUE	PILRB,PILRA,ZCWPW1,MEPCE,TSC22D4,PPP1R35,NYAP1,C7orf61,SPDYE3
PRAD	Amplification Peak 11 - CN values	8p11.23	chr8:37297866-37721743(probes 769810:769996)	0.0899773	0.0257943	0.0394214	0.140533	3.48827	1.09415	1.04021	1.15089	0.000486166	0.00340316	gain	TRUE	0.0852344	0.0272223	0.0321888	0.141336	0.0014371	1.08897	1.03271	1.15181	0.00400646	TRUE	ERLIN2,BRF2,ZNF703,RAB11FIP1
PRAD	Amplification Peak 12 - CN values	8q24.21	chr8:128010769-128657530(probes 819177:819642)	0.0367741	0.01635	0.00472876	0.0688195	2.24918	1.03746	1.00474	1.07124	0.0245007	0.0571684	gain	FALSE
PRAD	Amplification Peak 13 - CN values	9q33.3	chr9:129729384-131258813(probes 892263:893039)	0.0438359	0.0261665	-0.00744945	0.0951212	1.67527	1.04481	0.992578	1.09979	0.0938814	0.146038	gain	FALSE
PRAD	Amplification Peak 14 - CN values	11q13.2	chr11:67038613-67149023(probes 1014120:1014158)	0.112999	0.0315775	0.0511087	0.17489	3.57848	1.11963	1.05244	1.19112	0.000345593	0.00340316	gain	TRUE	0.106444	0.0361564	0.034866	0.18519	0.00301778	1.11232	1.03548	1.20345	0.00730621	TRUE	CLCF1,SSH3,POLD4,ANKRD13D
PRAD	Amplification Peak 15 - CN values	12q23.1	chr12:91774211-104418260(probes 1105818:1114091)	0.043207	0.0282796	-0.01222	0.0986339	1.52785	1.04415	0.987854	1.10366	0.12655	0.177169	gain	FALSE
PRAD	Amplification Peak 17 - CN values	14q21.1	chr14:38008682-38049106(probes 1196124:1196143)	0.033983	0.0308271	-0.026437	0.094403	1.10238	1.03457	0.973909	1.099	0.270298	0.270298	gain	FALSE
PRAD	Amplification Peak 24 - CN values	20q13.2	chr20:41749332-63025520(probes 1448693:1462284)	0.0645057	0.0320059	0.00177522	0.127236	2.01543	1.06663	1.00178	1.13569	0.0438597	0.0767544	gain	FALSE
READ	Amplification Peak 1 - CN values	1q21.3	chr1:120523956-154122799(probes 67829:69773)	0.000925877	0.0167184	-0.0318416	0.0336933	0.0553807	1.00093	0.96866	1.03427	0.955835	0.997938	gain	FALSE
READ	Amplification Peak 2 - CN values	1q32.1	chr1:202853626-209439928(probes 100220:104457)	4.23193e-05	0.0163717	-0.0320456	0.0321303	0.0025849	1.00004	0.968462	1.03265	0.997938	0.997938	gain	FALSE
READ	Amplification Peak 3 - CN values	6p21.1	chr6:42932335-43910163(probes 595733:596223)	0.0207528	0.0166398	-0.0118605	0.0533661	1.24718	1.02097	0.98821	1.05482	0.212331	0.523995	gain	FALSE
READ	Amplification Peak 4 - CN values	8p11.23	chr8:38170522-38469302(probes 770274:770409)	0.0191972	0.0158071	-0.0117842	0.0501787	1.21447	1.01938	0.988285	1.05146	0.224569	0.523995	gain	FALSE
READ	Amplification Peak 5 - CN values	8p11.22	chr8:39024715-39046386(probes 770658:770664)	0.020759	0.0154613	-0.00954453	0.0510625	1.34265	1.02098	0.990501	1.05239	0.179387	0.523995	gain	FALSE
READ	Amplification Peak 6 - CN values	8p11.21	chr8:42148471-42211482(probes 772553:772668)	0.00205347	0.0140788	-0.0255405	0.0296475	0.145855	1.00206	0.974783	1.03009	0.884036	0.977092	gain	FALSE
READ	Amplification Peak 7 - CN values	8q24.21	chr8:128401773-128415350(probes 819541:819555)	0.00899783	0.0142861	-0.0190024	0.0369981	0.629831	1.00904	0.981177	1.03769	0.528805	0.732146	gain	FALSE
READ	Amplification Peak 8 - CN values	10q22.3	chr10:79961932-82012440(probes 943984:945062)	-0.0427949	0.0272205	-0.096146	0.0105563	-1.57216	0.958108	0.908331	1.01061	0.115914	0.523995	gain	FALSE
READ	Amplification Peak 9 - CN values	11p15.5	chr11:2157522-2241214(probes 979231:979249)	-0.00954077	0.0162791	-0.0414473	0.0223657	-0.586074	0.990505	0.9594	1.02262	0.557826	0.732146	gain	FALSE
READ	Amplification Peak 10 - CN values	11q13.3	chr11:69661335-69806082(probes 1015336:1015360)	-0.0536551	0.0209122	-0.0946422	-0.0126681	-2.56574	0.947759	0.909698	0.987412	0.0102956	0.216208	gain	FALSE
READ	Amplification Peak 11 - CN values	12p12.1	chr12:24753749-25593511(probes 1070016:1070487)	0.0344807	0.018157	-0.00110639	0.0700678	1.89903	1.03508	0.998894	1.07258	0.0575606	0.402925	gain	FALSE
READ	Amplification Peak 12 - CN values	13q12.13	chr13:27521847-27539800(probes 1134377:1134390)	0.0109019	0.0153983	-0.0192782	0.041082	0.707992	1.01096	0.980906	1.04194	0.47895	0.718426	gain	FALSE
READ	Amplification Peak 13 - CN values	13q12.2	chr13:28385587-28618159(probes 1134979:1135114)	0.0172249	0.0153426	-0.012846	0.0472959	1.12269	1.01737	0.987236	1.04843	0.261571	0.532512	gain	FALSE
READ	Amplification Peak 14 - CN values	13q22.1	chr13:73642492-73691059(probes 1160652:1160680)	0.00335147	0.0151214	-0.0262859	0.0329888	0.221638	1.00336	0.974057	1.03354	0.824596	0.962028	gain	FALSE
READ	Amplification Peak 15 - CN values	15q26.1	chr15:91672753-92083463(probes 1274342:1274651)	-0.0597122	0.0288712	-0.116299	-0.00312575	-2.06823	0.942036	0.890209	0.996879	0.0386185	0.402925	gain	FALSE
READ	Amplification Peak 16 - CN values	16p11.2	chr16:30581939-30943981(probes 1294079:1294204)	0.0174529	0.017998	-0.0178226	0.0527284	0.969709	1.01761	0.982335	1.05414	0.332191	0.581335	gain	FALSE
READ	Amplification Peak 17 - CN values	17q12	chr17:37837542-37876018(probes 1336724:1336763)	-0.0185609	0.017143	-0.0521605	0.0150386	-1.08271	0.98161	0.949176	1.01515	0.278935	0.532512	gain	FALSE
READ	Amplification Peak 18 - CN values	17q24.1	chr17:63250679-63559218(probes 1349369:1349570)	-0.0233805	0.0185683	-0.0597737	0.0130128	-1.25916	0.976891	0.941978	1.0131	0.207973	0.523995	gain	FALSE
READ	Amplification Peak 19 - CN values	20p12.1	chr20:14690293-15180180(probes 1434135:1434145)	-0.00614362	0.0142725	-0.0341173	0.02183	-0.43045	0.993875	0.966458	1.02207	0.666868	0.823778	gain	FALSE
READ	Amplification Peak 20 - CN values	20q11.21	chr20:30332466-31013975(probes 1442232:1442536)	0.0274926	0.0195275	-0.0107807	0.0657659	1.40789	1.02787	0.989277	1.06798	0.159164	0.523995	gain	FALSE
READ	Amplification Peak 21 - CN values	20q13.2	chr20:53050274-57706006(probes 1456238:1459665)	0.0169019	0.020284	-0.022854	0.0566578	0.833263	1.01705	0.977405	1.05829	0.404696	0.65374	gain	FALSE
SARC	Amplification Peak 1 - CN values	1p32.1	chr1:58802609-60125750(probes 30199:31112)	0.0349586	0.0113614	0.0126906	0.0572266	3.07695	1.03558	1.01277	1.0589	0.00209128	0.015405	gain	TRUE	0.0201093	0.0137401	-0.0065721	0.0477388	0.140467	1.02031	0.993449	1.0489	0.157597	FALSE
SARC	Amplification Peak 2 - CN values	1q21.3	chr1:153472286-153532929(probes 69531:69548)	0.0154982	0.00962737	-0.00337109	0.0343675	1.60981	1.01562	0.996635	1.03496	0.10744	0.164092	gain	FALSE
SARC	Amplification Peak 3 - CN values	1q24.3	chr1:172101667-172273155(probes 81701:81821)	0.0129016	0.00986779	-0.00643886	0.0322421	1.30745	1.01299	0.993582	1.03277	0.19106	0.262707	gain	FALSE
SARC	Amplification Peak 4 - CN values	2p11.2	chr2:84504548-88218742(probes 177763:179069)	0.0229124	0.0118428	-0.000299158	0.0461239	1.9347	1.02318	0.999701	1.0472	0.0530267	0.0972157	gain	FALSE
SARC	Amplification Peak 5 - CN values	3p12.1	chr3:86917447-87113521(probes 309773:309872)	0.0320406	0.0118414	0.00883195	0.0552492	2.70582	1.03256	1.00887	1.0568	0.0068136	0.0299799	gain	TRUE	0.0189328	0.0140131	-0.0082215	0.0470015	0.172922	1.01911	0.991812	1.04812	0.187163	FALSE
SARC	Amplification Peak 6 - CN values	4q12	chr4:48068784-57427251(probes 395057:398113)	0.0176951	0.0111304	-0.00412012	0.0395103	1.5898	1.01785	0.995888	1.0403	0.111881	0.164092	gain	FALSE
SARC	Amplification Peak 7 - CN values	5p15.33	chr5:1019815-1300024(probes 469725:469732)	0.0292715	0.010007	0.00965808	0.0488848	2.9251	1.0297	1.0097	1.0501	0.0034435	0.0189393	gain	TRUE	0.0274877	0.0120987	0.00457608	0.0512945	0.0184709	1.02787	1.00459	1.05263	0.0298127	TRUE	TERT,SLC12A7,NKD2,SLC6A19,SLC6A18
SARC	Amplification Peak 8 - CN values	5p13.1	chr5:35348233-50133343(probes 489912:495618)	0.0335443	0.0101248	0.0137002	0.0533885	3.3131	1.03411	1.01379	1.05484	0.000922684	0.015405	gain	TRUE	0.0326618	0.0123425	0.0093411	0.0571639	0.00575838	1.0332	1.00938	1.05883	0.0117727	TRUE	C6,C7,C9,DAB2,FGF10,GDNF,GHR,HMGCS1,IL7R,LIFR,OXCT1,PRKAA1,PTGER4,RPL37,SKP2,SLC1A3,ZNF131,OSMR,NUP155,PAIP1,MRPS30,NNT,TTC33,NIPBL,FBXO4,WDR70,CCL28,PARP8,SPEF2,CARD6,LMBRD2,EMB,MROH2B,EGFLAM,NADK2,UGT3A1,CAPSL,UGT3A2,NIM1K,RANBP3L,RICTOR,C5orf51,PLCXD3,HCN1,C5orf34,ANXA2R,CCDC152
SARC	Amplification Peak 9 - CN values	6p21.1	chr6:41536428-42194234(probes 594866:595252)	0.0107397	0.0123433	-0.0134527	0.034932	0.870084	1.0108	0.986637	1.03555	0.384254	0.49727	gain	FALSE
SARC	Amplification Peak 10 - CN values	6q24.2	chr6:144025783-144901562(probes 650706:651239)	0.00719564	0.0109472	-0.0142605	0.0286517	0.657305	1.00722	0.985841	1.02907	0.510985	0.562083	gain	FALSE
SARC	Amplification Peak 11 - CN values	8p11.22	chr8:37930951-38712612(probes 770014:770363)	0.0237782	0.0111585	0.00190796	0.0456484	2.13095	1.02406	1.00191	1.04671	0.0330931	0.0728049	gain	FALSE
SARC	Amplification Peak 12 - CN values	8q24.21	chr8:127159726-129479398(probes 818507:820227)	0.00319473	0.00989608	-0.0162012	0.0225907	0.322828	1.0032	0.983929	1.02285	0.746826	0.782389	gain	FALSE
SARC	Amplification Peak 13 - CN values	11q22.2	chr11:101789694-102572619(probes 1034561:1034884)	0.0399982	0.0160593	0.00852249	0.0714739	2.49065	1.04081	1.00856	1.07409	0.0127509	0.0351735	gain	TRUE	0.0226496	0.0170143	-0.0116614	0.0588338	0.197893	1.02291	0.988406	1.0606	0.2117	FALSE
SARC	Amplification Peak 14 - CN values	12p13.32	chr12:4482663-5351735(probes 1057757:1058505)	0.0424176	0.0137916	0.0153866	0.0694485	3.07562	1.04333	1.01551	1.07192	0.00210069	0.015405	gain	TRUE	0.0321533	0.0155045	0.00219508	0.0639102	0.035194	1.03268	1.0022	1.066	0.0490583	TRUE	FGF6,KCNA1,KCNA5,KCNA6,NDUFA9,FGF23,DYRK4,AKAP3,RAD51AP1,GALNT8,C12orf4
SARC	Amplification Peak 15 - CN values	12q15	chr12:69199208-69260755(probes 1092417:1092487)	0.0258996	0.0106612	0.00500409	0.0467951	2.42934	1.02624	1.00502	1.04791	0.0151264	0.0369756	gain	TRUE	0.0187107	0.0162061	-0.0132405	0.0513764	0.251072	1.01889	0.986847	1.05272	0.253831	FALSE
SARC	Amplification Peak 16 - CN values	13q34	chr13:113363456-114858082(probes 1185977:1186363)	0.00751479	0.011373	-0.0147759	0.0298055	0.660756	1.00754	0.985333	1.03025	0.508769	0.562083	gain	FALSE
SARC	Amplification Peak 18 - CN values	17p12	chr17:11939511-13102275(probes 1327183:1328003)	0.0195135	0.00983215	0.000242831	0.0387841	1.98466	1.01971	1.00024	1.03955	0.0471821	0.0943643	gain	FALSE
SARC	Amplification Peak 19 - CN values	17p11.2	chr17:17871344-18676589(probes 1329721:1329980)	0.0160883	0.00959303	-0.00271365	0.0348903	1.67709	1.01622	0.99729	1.03551	0.0935256	0.158274	gain	FALSE
SARC	Amplification Peak 20 - CN values	17q24.3	chr17:66692447-74707680(probes 1351101:1355713)	0.00861381	0.0107677	-0.0124905	0.0297182	0.799966	1.00865	0.987587	1.03016	0.42373	0.517893	gain	FALSE
SARC	Amplification Peak 21 - CN values	19p13.2	chr19:6882410-7505098(probes 1402815:1402988)	0.00150855	0.00964891	-0.017403	0.0204201	0.156344	1.00151	0.982748	1.02063	0.875762	0.875762	gain	FALSE
SARC	Amplification Peak 22 - CN values	19q12	chr19:30245403-30321189(probes 1411454:1411528)	0.0271575	0.0104403	0.00669485	0.0476201	2.60121	1.02753	1.00672	1.04877	0.00928943	0.0340613	gain	TRUE	0.0166538	0.0123809	-0.0070273	0.0409812	0.168777	1.01679	0.992997	1.04183	0.184851	FALSE
SARC	Amplification Peak 23 - CN values	20q13.33	chr20:60467273-60790602(probes 1461512:1461688)	0.0258563	0.0103859	0.00550028	0.0462124	2.48955	1.02619	1.00552	1.0473	0.0127904	0.0351735	gain	TRUE	0.0143355	0.0124914	-0.0095967	0.0388282	0.241166	1.01444	0.990449	1.03959	0.246526	FALSE
SKCM	Amplification Peak 1 - CN values	1p12	chr1:120273074-120523901(probes 67687:67822)	0.00720109	0.0072171	-0.00694417	0.0213463	0.997781	1.00723	0.99308	1.02158	0.318385	0.684587	gain	FALSE
SKCM	Amplification Peak 2 - CN values	1q21.3	chr1:149881399-156111418(probes 67827:70687)	0.00833337	0.00608777	-0.00359845	0.0202652	1.36887	1.00837	0.996408	1.02047	0.17104	0.548945	gain	FALSE
SKCM	Amplification Peak 3 - CN values	1q44	chr1:246112523-247052144(probes 128707:128758)	0.00215211	0.00603714	-0.00968048	0.0139847	0.356478	1.00215	0.990366	1.01408	0.721483	0.960587	gain	FALSE
SKCM	Amplification Peak 4 - CN values	3p13	chr3:69898741-70081596(probes 300476:300619)	-0.00721227	0.00759471	-0.0220976	0.0076731	-0.949643	0.992814	0.978145	1.0077	0.342294	0.684587	gain	FALSE
SKCM	Amplification Peak 5 - CN values	4q12	chr4:55750164-55761654(probes 397251:397258)	0.0127528	0.00957686	-0.00601746	0.0315231	1.33163	1.01283	0.994001	1.03203	0.182982	0.548945	gain	FALSE
SKCM	Amplification Peak 6 - CN values	5p15.33	chr5:1288020-1300024(probes 469793:469796)	-0.00223942	0.00694516	-0.0158517	0.0113728	-0.322443	0.997763	0.984273	1.01144	0.747117	0.960587	gain	FALSE
SKCM	Amplification Peak 7 - CN values	5q35.3	chr5:178998097-179052556(probes 569635:569683)	0.0215419	0.0103328	0.00128995	0.0417939	2.0848	1.02178	1.00129	1.04268	0.0370871	0.243516	gain	FALSE
SKCM	Amplification Peak 8 - CN values	6p24.3	chr6:4700685-12075678(probes 572870:578150)	0.0104339	0.00607124	-0.00146551	0.0223333	1.71858	1.01049	0.998536	1.02258	0.0856913	0.385611	gain	FALSE
SKCM	Amplification Peak 9 - CN values	6q12	chr6:63915276-66019907(probes 604932:605933)	0.00152954	0.00830358	-0.0147452	0.0178043	0.184202	1.00153	0.985363	1.01796	0.853855	0.960587	gain	FALSE
SKCM	Amplification Peak 10 - CN values	7p22.3	chr7:1-8532843(probes 666791:669945)	-0.00122255	0.00602918	-0.0130395	0.0105944	-0.202772	0.998778	0.987045	1.01065	0.839313	0.960587	gain	FALSE
SKCM	Amplification Peak 11 - CN values	7q34	chr7:136579688-143628771(probes 737009:740468)	-0.00368546	0.00606673	-0.015576	0.00820511	-0.607487	0.996321	0.984545	1.00824	0.543528	0.889409	gain	FALSE
SKCM	Amplification Peak 12 - CN values	8q24.3	chr8:125619992-146364022(probes 817494:829719)	-0.012511	0.0061097	-0.0244858	-0.000536257	-2.04774	0.987567	0.975812	0.999464	0.0405859	0.243516	gain	FALSE
SKCM	Amplification Peak 13 - CN values	11q13.3	chr11:69399650-69464717(probes 1015084:1015114)	0.000701608	0.00839233	-0.0157471	0.0171503	0.0836011	1.0007	0.984376	1.0173	0.933374	0.987458	gain	FALSE
SKCM	Amplification Peak 14 - CN values	12q15	chr12:69589834-69628024(probes 1092811:1092831)	0.00961036	0.00965015	-0.00930359	0.0285243	0.995877	1.00966	0.99074	1.02894	0.31931	0.684587	gain	FALSE
SKCM	Amplification Peak 15 - CN values	13q31.3	chr13:90503828-91307433(probes 1170689:1171162)	0.000115339	0.00733716	-0.0142652	0.0144959	0.0157199	1.00012	0.985836	1.0146	0.987458	0.987458	gain	FALSE
SKCM	Amplification Peak 16 - CN values	15q26.2	chr15:85100462-102531392(probes 1270293:1280560)	-0.00182296	0.00729027	-0.0161116	0.0124657	-0.250054	0.998179	0.984017	1.01254	0.802545	0.960587	gain	FALSE
SKCM	Amplification Peak 17 - CN values	17q25.3	chr17:71814085-81195210(probes 1354980:1358367)	0.0204655	0.00722175	0.00631112	0.0346198	2.83387	1.02068	1.00633	1.03523	0.00459882	0.0827787	gain	FALSE
SKCM	Amplification Peak 19 - CN values	22q13.2	chr22:41506105-41722063(probes 1494527:1494759)	0.00525743	0.0064826	-0.00744823	0.0179631	0.811006	1.00527	0.992579	1.01813	0.417362	0.751252	gain	FALSE
STAD	Amplification Peak 1 - CN values	1p36.22	chr1:10686864-11060798(probes 4210:4388)	-0.00162772	0.0154981	-0.0320035	0.028748	-0.105027	0.998374	0.968503	1.02917	0.916354	0.986055	gain	FALSE
STAD	Amplification Peak 2 - CN values	1q21.3	chr1:150493148-150738294(probes 68006:68114)	0.0106979	0.0111264	-0.0111094	0.0325051	0.961488	1.01076	0.988952	1.03304	0.336307	0.803349	gain	FALSE
STAD	Amplification Peak 3 - CN values	1q42.3	chr1:235072499-235098068(probes 121261:121281)	-0.00315631	0.0107754	-0.0242758	0.0179631	-0.292918	0.996849	0.976017	1.01813	0.769585	0.986055	gain	FALSE
STAD	Amplification Peak 4 - CN values	3q26.2	chr3:169906648-170426632(probes 352803:353083)	-0.0102058	0.0106676	-0.0311138	0.0107022	-0.956716	0.989846	0.969365	1.01076	0.33871	0.803349	gain	FALSE
STAD	Amplification Peak 6 - CN values	5p13.1	chr5:38167585-40807712(probes 491641:493392)	0.012405	0.0113881	-0.00991524	0.0347252	1.0893	1.01248	0.990134	1.03534	0.276023	0.803349	gain	FALSE
STAD	Amplification Peak 7 - CN values	6p21.1	chr6:43871556-43908623(probes 596121:596142)	0.0349964	0.0127714	0.00996487	0.0600279	2.74021	1.03562	1.01001	1.06187	0.00613996	0.221038	gain	FALSE
STAD	Amplification Peak 8 - CN values	6q12	chr6:64058566-64304596(probes 604970:605091)	-0.000380329	0.0141566	-0.0281268	0.0273662	-0.0268658	0.99962	0.972265	1.02774	0.978567	0.986055	gain	FALSE
STAD	Amplification Peak 9 - CN values	6q21	chr6:107129118-107204220(probes 628953:629018)	0.0137947	0.0141118	-0.013864	0.0414534	0.977527	1.01389	0.986232	1.04232	0.328308	0.803349	gain	FALSE
STAD	Amplification Peak 10 - CN values	7p22.1	chr7:4962090-6039128(probes 668414:668701)	-0.00021545	0.00972409	-0.0192743	0.0188434	-0.0221563	0.999785	0.98091	1.01902	0.982323	0.986055	gain	FALSE
STAD	Amplification Peak 11 - CN values	7p11.2	chr7:55035101-55317250(probes 699127:699486)	0.0126632	0.0100409	-0.00701653	0.032343	1.26117	1.01274	0.993008	1.03287	0.207249	0.803349	gain	FALSE
STAD	Amplification Peak 12 - CN values	7q21.2	chr7:92051902-92571116(probes 713139:713606)	-0.00204342	0.00993987	-0.0215252	0.0174384	-0.205578	0.997959	0.978705	1.01759	0.83712	0.986055	gain	FALSE
STAD	Amplification Peak 13 - CN values	7q22.1	chr7:99554770-99608579(probes 717390:717407)	-0.000921623	0.00999812	-0.0205176	0.0186743	-0.0921796	0.999079	0.979691	1.01885	0.926555	0.986055	gain	FALSE
STAD	Amplification Peak 14 - CN values	7q31.2	chr7:116238641-117591387(probes 725637:726531)	0.00219155	0.0106654	-0.0187123	0.0230954	0.205481	1.00219	0.981462	1.02336	0.837196	0.986055	gain	FALSE
STAD	Amplification Peak 15 - CN values	8p23.1	chr8:11498175-11638987(probes 753086:753171)	0.0181658	0.0106227	-0.00265424	0.0389859	1.7101	1.01833	0.997349	1.03976	0.0872476	0.661806	gain	FALSE
STAD	Amplification Peak 16 - CN values	8q24.21	chr8:128714098-128729186(probes 819693:819705)	0.0230145	0.0100811	0.00325581	0.0427732	2.28292	1.02328	1.00326	1.0437	0.0224348	0.403827	gain	FALSE
STAD	Amplification Peak 17 - CN values	9p24.1	chr9:4894107-5711052(probes 832645:833003)	-0.0104927	0.0160473	-0.0419448	0.0209593	-0.653865	0.989562	0.958923	1.02118	0.513199	0.839779	gain	FALSE
STAD	Amplification Peak 18 - CN values	9p13.2	chr9:35501909-36348278(probes 850907:851367)	0.00177506	0.0136578	-0.0249937	0.0285438	0.129967	1.00178	0.975316	1.02896	0.896593	0.986055	gain	FALSE
STAD	Amplification Peak 19 - CN values	9q34.3	chr9:139857913-140151408(probes 897432:897475)	0.00195067	0.0118947	-0.0213625	0.0252638	0.163995	1.00195	0.978864	1.02559	0.869735	0.986055	gain	FALSE
STAD	Amplification Peak 20 - CN values	10p15.1	chr10:5526159-5726375(probes 900977:901050)	0.00939733	0.0117942	-0.0137189	0.0325135	0.796776	1.00944	0.986375	1.03305	0.425581	0.832744	gain	FALSE
STAD	Amplification Peak 21 - CN values	10p11.22	chr10:31856589-33304482(probes 919615:920463)	0.0202471	0.0119631	-0.0032001	0.0436944	1.69247	1.02045	0.996805	1.04466	0.0905571	0.661806	gain	FALSE
STAD	Amplification Peak 22 - CN values	10q22.2	chr10:76983151-77360075(probes 941669:941868)	-0.00243897	0.0132212	-0.0283521	0.0234741	-0.184474	0.997564	0.972046	1.02375	0.853642	0.986055	gain	FALSE
STAD	Amplification Peak 23 - CN values	10q26.13	chr10:123240288-123399846(probes 971359:971591)	0.00709736	0.013656	-0.0196679	0.0338626	0.519725	1.00712	0.980524	1.03444	0.603256	0.944226	gain	FALSE
STAD	Amplification Peak 24 - CN values	11p13	chr11:35244045-35259406(probes 1000887:1000901)	-0.0147373	0.0132883	-0.0407818	0.0113072	-1.10905	0.985371	0.960039	1.01137	0.26741	0.803349	gain	FALSE
STAD	Amplification Peak 25 - CN values	11p11.2	chr11:45964091-46475305(probes 1007629:1007858)	-0.0120131	0.0130433	-0.0375776	0.0135514	-0.921013	0.988059	0.96312	1.01364	0.357044	0.803349	gain	FALSE
STAD	Amplification Peak 26 - CN values	11q13.3	chr11:69406626-69595013(probes 1015039:1015135)	-0.00239538	0.011642	-0.0252132	0.0204225	-0.205754	0.997607	0.975102	1.02063	0.836983	0.986055	gain	FALSE
STAD	Amplification Peak 27 - CN values	11q13.4	chr11:74216628-74321631(probes 1017469:1017538)	-0.00859423	0.0122016	-0.0325089	0.0153204	-0.704355	0.991443	0.968014	1.01544	0.481212	0.839779	gain	FALSE
STAD	Amplification Peak 28 - CN values	12p12.1	chr12:25348817-25414737(probes 1070071:1070196)	-0.00528574	0.0114781	-0.0277824	0.017211	-0.460506	0.994728	0.9726	1.01736	0.645153	0.96773	gain	FALSE
STAD	Amplification Peak 29 - CN values	12q15	chr12:69525730-69978625(probes 1092706:1092997)	-0.0204258	0.0121195	-0.0441796	0.00332796	-1.68537	0.979781	0.956782	1.00333	0.0919175	0.661806	gain	FALSE
STAD	Amplification Peak 30 - CN values	13q12.3	chr13:30590453-46400850(probes 1136433:1146800)	0.0151131	0.0106963	-0.00585124	0.0360775	1.41293	1.01523	0.994166	1.03674	0.157676	0.803349	gain	FALSE
STAD	Amplification Peak 31 - CN values	13q22.1	chr13:73815900-73835974(probes 1160604:1160622)	0.0100827	0.0103347	-0.010173	0.0303384	0.975614	1.01013	0.989879	1.0308	0.329256	0.803349	gain	FALSE
STAD	Amplification Peak 32 - CN values	14q21.3	chr14:50338675-50621584(probes 1201677:1201846)	0.0140618	0.0181905	-0.0215908	0.0497144	0.773031	1.01416	0.978641	1.05097	0.439504	0.832744	gain	FALSE
STAD	Amplification Peak 33 - CN values	15q26.1	chr15:90686262-90698385(probes 1273652:1273654)	-0.00954256	0.0116947	-0.0324638	0.0133787	-0.815972	0.990503	0.968058	1.01347	0.414516	0.832744	gain	FALSE
STAD	Amplification Peak 34 - CN values	17q12	chr17:37854508-37877201(probes 1336513:1336553)	0.0110577	0.0109257	-0.0103562	0.0324717	1.01209	1.01112	0.989697	1.033	0.311495	0.803349	gain	FALSE
STAD	Amplification Peak 35 - CN values	18q11.2	chr18:19677024-19759102(probes 1366919:1366962)	-0.000197512	0.0113006	-0.0223462	0.0219512	-0.017478	0.999803	0.977902	1.02219	0.986055	0.986055	gain	FALSE
STAD	Amplification Peak 36 - CN values	19q12	chr19:30287570-30331584(probes 1411537:1411590)	0.00731406	0.0109047	-0.0140588	0.0286869	0.670724	1.00734	0.98604	1.0291	0.502396	0.839779	gain	FALSE
STAD	Amplification Peak 37 - CN values	20q13.2	chr20:52260604-52380471(probes 1455388:1455480)	0.00973412	0.00993231	-0.00973285	0.0292011	0.980046	1.00978	0.990314	1.02963	0.327063	0.803349	gain	FALSE
TGCT	Amplification Peak 1 - CN values	1q21.2	chr1:120521761-184386070(probes 67825:89326)	0.0322642	0.0200857	-0.00710301	0.0716314	1.60633	1.03279	0.992922	1.07426	0.108202	0.447487	gain	FALSE
TGCT	Amplification Peak 2 - CN values	2p22.1	chr2:1-50416834(probes 129191:159054)	0.0145254	0.0215637	-0.0277387	0.0567894	0.673603	1.01463	0.972642	1.05843	0.500564	0.682587	gain	FALSE
TGCT	Amplification Peak 3 - CN values	3q27.3	chr3:164340364-194094109(probes 350160:366004)	0.0201342	0.0221291	-0.023238	0.0635064	0.909852	1.02034	0.97703	1.06557	0.3629	0.604834	gain	FALSE
TGCT	Amplification Peak 4 - CN values	4q12	chr4:55146755-56272617(probes 396636:397565)	0.0189495	0.0255968	-0.0312193	0.0691183	0.740308	1.01913	0.969263	1.07156	0.459113	0.682587	gain	FALSE
TGCT	Amplification Peak 5 - CN values	7p22.1	chr7:5558263-6579058(probes 668695:669025)	0.0307394	0.0222519	-0.0128734	0.0743522	1.38143	1.03122	0.987209	1.07719	0.167147	0.447487	gain	FALSE
TGCT	Amplification Peak 6 - CN values	7q11.22	chr7:63487324-74482407(probes 700333:704846)	0.0357792	0.0226526	-0.00861901	0.0801775	1.57948	1.03643	0.991418	1.08348	0.114227	0.447487	gain	FALSE
TGCT	Amplification Peak 7 - CN values	7q21.3	chr7:77522292-107830676(probes 705680:721481)	0.0388975	0.0220135	-0.00424821	0.0820432	1.76698	1.03966	0.995761	1.0855	0.0772312	0.447487	gain	FALSE
TGCT	Amplification Peak 8 - CN values	8q11.23	chr8:54816444-56311225(probes 776758:777734)	0.0192284	0.0210855	-0.0220983	0.0605552	0.911928	1.01941	0.978144	1.06243	0.361807	0.604834	gain	FALSE
TGCT	Amplification Peak 9 - CN values	10q26.13	chr10:110428947-134375945(probes 962631:978545)	0.0408117	0.0286209	-0.0152842	0.0969075	1.42594	1.04166	0.984832	1.10176	0.153885	0.447487	gain	FALSE
TGCT	Amplification Peak 10 - CN values	12p13.33	chr12:1-18382800(probes 1056003:1065929)	-0.00291324	0.0439659	-0.0890849	0.0832584	-0.0662614	0.997091	0.914768	1.08682	0.94717	0.94717	gain	FALSE
TGCT	Amplification Peak 11 - CN values	12p12.1	chr12:21145331-27693383(probes 1067571:1071839)	-0.0154485	0.0505139	-0.114454	0.083557	-0.305826	0.98467	0.891853	1.08715	0.759737	0.832689	gain	FALSE
TGCT	Amplification Peak 12 - CN values	12q15	chr12:69164647-72373494(probes 1092590:1094622)	0.0241768	0.0192369	-0.0135267	0.0618804	1.2568	1.02447	0.986564	1.06384	0.208827	0.447487	gain	FALSE
TGCT	Amplification Peak 13 - CN values	16q21	chr16:31845698-70605365(probes 1294562:1309374)	-0.00914427	0.0322496	-0.0723522	0.0540637	-0.283547	0.990897	0.930203	1.05555	0.776758	0.832689	gain	FALSE
TGCT	Amplification Peak 14 - CN values	20q11.21	chr20:26196264-30441981(probes 1441971:1442258)	0.00747426	0.0264108	-0.04429	0.0592385	0.283	1.0075	0.956676	1.06103	0.777177	0.832689	gain	FALSE
TGCT	Amplification Peak 15 - CN values	22q11.21	chr22:18613558-22141824(probes 1483782:1483807)	0.0261106	0.0197156	-0.0125312	0.0647524	1.32436	1.02645	0.987547	1.06689	0.185382	0.447487	gain	FALSE
THCA	Amplification Peak 1 - CN values	1q31.1	chr1:181529707-196014010(probes 87325:96170)	0.0842289	0.0188143	0.0473537	0.121104	4.47687	1.08788	1.04849	1.12874	7.57463e-06	4.54478e-05	gain	TRUE	0.0746106	0.02116	0.033444	0.119483	0.00037591	1.07746	1.03401	1.12691	0.00138336	TRUE	CACNA1E,DHX9,GLUL,LAMC1,LAMC2,NCF2,PDC,PLA2G4A,PTGS2,RGS1,RGS2,RGS13,RGS16,RNASEL,RNF2,TPR,B3GALT2,SMG7,ARPC5,PRG4,IVNS1ABP,NMNAT2,COLGALT2,RGL1,GLRX2,UCHL5,SWT1,RGS18,CDC73,EDEM3,NPL,C1orf21,SHCBP1L,TRMT1L,HMCN1,RGS8,TSEN15,ZNF648,TEDDM1,BRINP3,RGSL1,APOBEC4,RGS21
THCA	Amplification Peak 8 - CN values	5p14.3	chr5:12774958-50133468(probes 478067:495722)	0.0524409	0.0166298	0.019847	0.0850348	3.15342	1.05384	1.02005	1.08875	0.00161367	0.00484101	gain	TRUE	0.0470885	0.0193586	0.00704968	0.0870982	0.0217634	1.04821	1.00707	1.091	0.032294	TRUE	C6,C7,C9,CDH6,CDH9,CDH10,CDH12,CDH18,DAB2,DNAH5,FGF10,GDNF,GHR,HMGCS1,IL7R,LIFR,MYO10,NPR3,OXCT1,PRKAA1,PRLR,PTGER4,RAD1,RPL37,SKP2,SLC1A3,TRIO,ZNF131,OSMR,NUP155,BASP1,PAIP1,MRPS30,SUB1,PDZD2,FBXL7,NNT,TTC33,AMACR,NIPBL,RAI14,FBXO4,DROSHA,SLC45A2,RXFP3,ZFR,MTMR12,WDR70,BRIX1,C5orf22,ANKH,CCL28,PRDM9,GOLPH3,AGXT2,PARP8,SPEF2,ADAMTS12,CARD6,ZNF622,LMBRD2,C1QTNF3,EMB,MROH2B,EGFLAM,NADK2,UGT3A1,CAPS…
THCA	Amplification Peak 9 - CN values	5q32	chr5:126938390-152846208(probes 537888:553417)	0.0362018	0.0163423	0.00417144	0.0682321	2.21522	1.03687	1.00418	1.07061	0.0267451	0.0534902	gain	FALSE
THCA	Amplification Peak 10 - CN values	5q35.2	chr5:153038282-180915260(probes 553581:570322)	0.0330318	0.0161676	0.00134401	0.0647197	2.04309	1.03358	1.00134	1.06686	0.0410431	0.0615647	gain	FALSE
THCA	Amplification Peak 13 - CN values	7q11.21	chr7:63918799-63984724(probes 700472:700495)	0.0148051	0.0155532	-0.0156785	0.0452887	0.951902	1.01492	0.984444	1.04633	0.341147	0.341147	gain	FALSE
THCA	Amplification Peak 14 - CN values	7q21.11	chr7:79316893-79410493(probes 707000:707034)	0.0251143	0.015818	-0.00588847	0.056117	1.5877	1.02543	0.994129	1.05772	0.112354	0.134825	gain	FALSE
UCEC	Amplification Peak 1 - CN values	1p36.22	chr1:10900377-10929297(probes 4307:4319)	0.0388469	0.015354	0.00875361	0.0689402	2.53008	1.03961	1.00879	1.07137	0.0114035	0.0223509	gain	TRUE	0.0302115	0.0182867	-0.0060918	0.0682458	0.103818	1.03067	0.993927	1.07063	0.117916	FALSE
UCEC	Amplification Peak 2 - CN values	1p34.2	chr1:41336016-41490830(probes 19991:20061)	0.0323881	0.0144151	0.00413505	0.0606412	2.24682	1.03292	1.00414	1.06252	0.0246516	0.0355273	gain	TRUE	0.0212912	0.0178469	-0.0140517	0.0579273	0.240028	1.02152	0.986047	1.05964	0.246526	FALSE
UCEC	Amplification Peak 3 - CN values	1p22.3	chr1:85979933-86003165(probes 47280:47289)	0.0266099	0.0127301	0.00165941	0.0515605	2.09032	1.02697	1.00166	1.05291	0.0365893	0.051225	gain	FALSE
UCEC	Amplification Peak 4 - CN values	1q21.3	chr1:151210000-151240541(probes 68273:68275)	0.0384311	0.00923007	0.0203405	0.0565217	4.16368	1.03918	1.02055	1.05815	3.13155e-05	0.000191807	gain	TRUE	0.0285523	0.010379	0.00864605	0.049064	0.00476844	1.02896	1.00868	1.05029	0.0104451	TRUE	PSMD4,PIP5K1A
UCEC	Amplification Peak 5 - CN values	1q22	chr1:155848899-156017401(probes 70582:70638)	0.047038	0.00943805	0.0285398	0.0655363	4.98387	1.04816	1.02895	1.06773	6.23236e-07	1.52693e-05	gain	TRUE	0.0348755	0.0103892	0.0150036	0.0554989	0.00051872	1.03549	1.01512	1.05707	0.0017675	TRUE	RIT1,SSR2,ARHGEF2,SYT11,UBQLN4,RXFP4
UCEC	Amplification Peak 6 - CN values	2p23.2	chr2:28646802-28673838(probes 146394:146410)	0.0262564	0.0106749	0.00533396	0.0471788	2.45964	1.0266	1.00535	1.04831	0.0139077	0.02524	gain	TRUE	0.0167679	0.0119863	-0.0064929	0.0404557	0.158237	1.01691	0.993528	1.04129	0.175395	FALSE
UCEC	Amplification Peak 7 - CN values	2q13	chr2:114087670-114107283(probes 188756:188763)	0.0256873	0.0106619	0.00479042	0.0465842	2.40927	1.02602	1.0048	1.04769	0.0159845	0.0269402	gain	TRUE	0.0153339	0.0125784	-0.0091252	0.0402468	0.21997	1.01545	0.990916	1.04107	0.229968	FALSE
UCEC	Amplification Peak 8 - CN values	3p25.1	chr3:13714839-13756164(probes 267413:267448)	0.0510426	0.0132106	0.0251503	0.0769349	3.86376	1.05237	1.02547	1.07997	0.000111657	0.000455933	gain	TRUE	0.0501879	0.0154557	0.0202448	0.0816308	0.00089089	1.05147	1.02045	1.08506	0.00273206	TRUE
UCEC	Amplification Peak 9 - CN values	3p14.1	chr3:66724129-66740563(probes 298220:298230)	0.0381407	0.0153319	0.00809066	0.0681907	2.48766	1.03888	1.00812	1.07057	0.0128585	0.0242333	gain	TRUE	0.0468343	0.0175556	0.0122546	0.0830876	0.0076069	1.04795	1.01233	1.08664	0.0144598	TRUE	LRIG1
UCEC	Amplification Peak 10 - CN values	3q26.2	chr3:168609009-168677467(probes 351966:352019)	0.0550447	0.0101046	0.0352401	0.0748493	5.4475	1.05659	1.03587	1.07772	5.10828e-08	2.50306e-06	gain	TRUE	0.057425	0.0129763	0.0327162	0.0835669	2.92e-06	1.05911	1.03326	1.08716	5.37e-05	TRUE
UCEC	Amplification Peak 11 - CN values	3q26.2	chr3:169358515-169507091(probes 352491:352557)	0.0486502	0.0100403	0.0289716	0.0683288	4.84551	1.04985	1.0294	1.07072	1.26289e-06	1.54703e-05	gain	TRUE	0.0431051	0.012497	0.0191913	0.0680969	0.00035116	1.04405	1.01938	1.07047	0.00134611	TRUE
UCEC	Amplification Peak 12 - CN values	4p16.3	chr4:1666161-1879001(probes 367099:367190)	0.0543931	0.016426	0.0221986	0.0865875	3.3114	1.0559	1.02245	1.09045	0.000928317	0.00284297	gain	TRUE	0.0511047	0.0192873	0.0128199	0.0917752	0.00839636	1.05243	1.0129	1.09612	0.0151464	TRUE	FGFR3,LETM1,SLBP,TACC3,TMEM129,FAM53A
UCEC	Amplification Peak 13 - CN values	5p15.33	chr5:1287541-1300024(probes 469763:469768)	0.0288249	0.0122952	0.00472669	0.0529231	2.3444	1.02924	1.00474	1.05435	0.0190579	0.0301238	gain	TRUE	0.0247079	0.0148666	-0.0042528	0.0546142	0.0949889	1.02502	0.995756	1.05613	0.109237	FALSE
UCEC	Amplification Peak 14 - CN values	5q35.3	chr5:176843847-176866703(probes 568655:568663)	0.0503114	0.0160882	0.0187791	0.0818437	3.12723	1.0516	1.01896	1.08529	0.00176464	0.00457409	gain	TRUE	0.0468105	0.0185205	0.0101534	0.0854413	0.0118885	1.04792	1.01021	1.0892	0.0202545	TRUE	GRK6
UCEC	Amplification Peak 15 - CN values	6p24.2	chr6:11389004-11435364(probes 577561:577583)	0.0450561	0.0116063	0.0223082	0.067804	3.88204	1.04609	1.02256	1.07016	0.000103582	0.000455933	gain	TRUE	0.0383501	0.0134962	0.0122806	0.0654689	0.0037157	1.03909	1.01236	1.06766	0.00833768	TRUE	NEDD9
UCEC	Amplification Peak 16 - CN values	6p22.3	chr6:18469820-18508269(probes 582486:582527)	0.0348236	0.0119681	0.0113666	0.0582806	2.90971	1.03544	1.01143	1.06001	0.00361763	0.00844113	gain	TRUE	0.0261332	0.0142623	-0.0016095	0.054774	0.0650152	1.02648	0.998392	1.0563	0.079752	FALSE
UCEC	Amplification Peak 17 - CN values	6q25.1	chr6:151960606-151971686(probes 655927:655931)	0.0392843	0.01299	0.0138245	0.0647442	3.02421	1.04007	1.01392	1.06689	0.00249287	0.00610754	gain	TRUE	0.0373572	0.0158165	0.00648435	0.0695811	0.0173693	1.03806	1.00651	1.07206	0.0285352	TRUE	CCDC170
UCEC	Amplification Peak 18 - CN values	7q22.1	chr7:99538700-99763208(probes 717397:717484)	0.0211976	0.0120439	-0.00240793	0.0448032	1.76003	1.02142	0.997595	1.04582	0.0784021	0.101097	gain	FALSE
UCEC	Amplification Peak 19 - CN values	8p11.22	chr8:38081419-38670050(probes 770128:770400)	-0.0113528	0.0102445	-0.0314317	0.00872599	-1.10819	0.988711	0.969057	1.00876	0.26778	0.291583	gain	FALSE
UCEC	Amplification Peak 20 - CN values	8p11.21	chr8:41710601-42001905(probes 772215:772360)	0.00207607	0.00940416	-0.0163558	0.0205079	0.22076	1.00208	0.983777	1.02072	0.825279	0.825279	gain	FALSE
UCEC	Amplification Peak 21 - CN values	8q11.23	chr8:55052793-55481260(probes 776787:777094)	0.0092421	0.00907121	-0.00853715	0.0270213	1.01884	1.00928	0.991499	1.02739	0.30828	0.328385	gain	FALSE
UCEC	Amplification Peak 22 - CN values	8q24.21	chr8:128739250-128777530(probes 819736:819752)	0.016482	0.00881452	-0.000794181	0.0337581	1.86986	1.01662	0.999206	1.03433	0.0615026	0.0814494	gain	FALSE
UCEC	Amplification Peak 23 - CN values	8q24.21	chr8:129543769-129557624(probes 820334:820352)	0.0215308	0.00884413	0.00419662	0.038865	2.43447	1.02176	1.00421	1.03963	0.0149135	0.0260986	gain	TRUE	0.00933746	0.0104993	-0.0110103	0.0298261	0.368364	1.00938	0.98905	1.03028	0.368364	FALSE
UCEC	Amplification Peak 24 - CN values	9p24.2	chr9:3631009-3867341(probes 831612:831760)	0.0193464	0.0139559	-0.00800664	0.0466995	1.38625	1.01953	0.992025	1.04781	0.165669	0.187059	gain	FALSE
UCEC	Amplification Peak 25 - CN values	9q34.3	chr9:139832626-139898208(probes 897447:897455)	0.0508952	0.0196472	0.0123874	0.0894029	2.59046	1.05221	1.01246	1.09352	0.00958481	0.019569	gain	TRUE	0.0444556	0.0211717	0.00171281	0.0898306	0.041333	1.04546	1.00171	1.09399	0.0559211	FALSE
UCEC	Amplification Peak 26 - CN values	10q22.2	chr10:77001334-77071885(probes 941695:941730)	0.00576687	0.0100998	-0.0140284	0.0255622	0.570988	1.00578	0.98607	1.02589	0.568008	0.579841	gain	FALSE
UCEC	Amplification Peak 27 - CN values	11p11.2	chr11:46370768-46481485(probes 1007842:1007882)	0.0613149	0.0168994	0.0281927	0.0944372	3.62823	1.06323	1.02859	1.09904	0.000285373	0.000998805	gain	TRUE	0.0752428	0.0196479	0.0367468	0.116783	8.54e-05	1.07815	1.03743	1.12388	0.0004621	TRUE	CHRM4,MDK,DGKZ,AMBRA1
UCEC	Amplification Peak 28 - CN values	11q13.2	chr11:67098792-67190391(probes 1014133:1014166)	0.0260848	0.0131905	0.000231945	0.0519376	1.97755	1.02643	1.00023	1.05331	0.0479797	0.0653057	gain	FALSE
UCEC	Amplification Peak 29 - CN values	11q22.2	chr11:102424803-102443272(probes 1034822:1034833)	0.039542	0.016491	0.0072203	0.0718637	2.3978	1.04033	1.00725	1.07451	0.016494	0.0269402	gain	TRUE	0.0502933	0.0199808	0.0105595	0.0924561	0.0125872	1.05158	1.01062	1.09686	0.0210549	TRUE	MMP20
UCEC	Amplification Peak 30 - CN values	12p12.1	chr12:25325914-25370337(probes 1070079:1070120)	0.0166872	0.0121031	-0.00703445	0.0404088	1.37875	1.01683	0.99299	1.04124	0.167971	0.187059	gain	FALSE
UCEC	Amplification Peak 31 - CN values	12q13.11	chr12:48199740-48263827(probes 1080413:1080462)	0.00732753	0.0125327	-0.0172361	0.0318912	0.584673	1.00735	0.982912	1.03241	0.558768	0.579841	gain	FALSE
UCEC	Amplification Peak 32 - CN values	12q13.2	chr12:56481350-56490664(probes 1084731:1084748)	0.0191664	0.0117902	-0.00394187	0.0422747	1.62563	1.01935	0.996066	1.04318	0.104029	0.130703	gain	FALSE
UCEC	Amplification Peak 33 - CN values	13q34	chr13:109144777-114584048(probes 1183108:1186434)	0.046205	0.0145805	0.0176278	0.0747823	3.16896	1.04729	1.01778	1.07765	0.00152983	0.00440952	gain	TRUE	0.0536468	0.0174266	0.0197491	0.0895508	0.00169898	1.05511	1.01995	1.09368	0.00446589	TRUE	ATP4B,COL4A1,COL4A2,F7,F10,GAS6,ING1,LAMP1,GRK1,SOX1,TFDP1,CUL4A,IRS2,PROZ,ARHGEF7,TUBGCP3,MYO16,ATP11A,MCF2L,TMCO3,DCUN1D2,ANKRD10,RAB20,PCID2,CARS2,GRTP1,ADPRHL1,TEX29,SPACA7,TMEM255B
UCEC	Amplification Peak 34 - CN values	14q24.3	chr14:77360310-77410930(probes 1218398:1218418)	0.0226968	0.0147457	-0.00620427	0.0515979	1.53921	1.02296	0.993815	1.05295	0.123752	0.144378	gain	FALSE
UCEC	Amplification Peak 35 - CN values	14q32.33	chr14:105592026-105654190(probes 1235886:1235896)	0.0211668	0.0135067	-0.0053059	0.0476394	1.56713	1.02139	0.994708	1.04879	0.117084	0.13993	gain	FALSE
UCEC	Amplification Peak 36 - CN values	15q26.3	chr15:98233268-101844923(probes 1278512:1280498)	0.044384	0.0190488	0.00704901	0.081719	2.33001	1.04538	1.00707	1.08515	0.0198054	0.030327	gain	TRUE	0.0362741	0.0199368	-0.0040979	0.0784432	0.078605	1.03694	0.99591	1.0816	0.09154	FALSE
UCEC	Amplification Peak 37 - CN values	16p11.2	chr16:30877545-30971441(probes 1294019:1294049)	0.0411207	0.0148163	0.0120812	0.0701601	2.77536	1.04198	1.01215	1.07268	0.00551399	0.0122812	gain	TRUE	0.0357807	0.0169938	0.00227102	0.0707137	0.0361862	1.03643	1.00227	1.07327	0.0496885	TRUE	CTF1,BCL7C,SETD1A,FBXL19,ORAI3
UCEC	Amplification Peak 38 - CN values	17q11.2	chr17:26704253-27113673(probes 1331658:1331809)	0.0315182	0.014003	0.00407281	0.0589635	2.25082	1.03202	1.00408	1.06074	0.0243971	0.0355273	gain	TRUE	0.0293629	0.016482	-0.0031728	0.0630874	0.0772542	1.0298	0.996832	1.06512	0.0911204	FALSE
UCEC	Amplification Peak 39 - CN values	17q12	chr17:37827871-37877201(probes 1336539:1336596)	0.039341	0.0125862	0.0146726	0.0640095	3.12573	1.04013	1.01478	1.0661	0.00177363	0.00457409	gain	TRUE	0.0338713	0.0145938	0.00534155	0.0633973	0.0197047	1.03445	1.00536	1.06545	0.0311494	TRUE	ERBB2,PGAP3
UCEC	Amplification Peak 40 - CN values	17q25.1	chr17:73669522-73730820(probes 1355360:1355385)	0.0187617	0.0116493	-0.00407056	0.041594	1.61054	1.01894	0.995938	1.04247	0.10728	0.131418	gain	FALSE
UCEC	Amplification Peak 41 - CN values	18p11.31	chr18:3576174-3688816(probes 1359672:1359743)	0.052429	0.0124706	0.027987	0.076871	4.2042	1.05383	1.02838	1.0799	2.62012e-05	0.000183409	gain	TRUE	0.0466182	0.0148543	0.0178909	0.0767619	0.00130378	1.04772	1.01805	1.07978	0.00374838	TRUE	DLGAP1
UCEC	Amplification Peak 42 - CN values	18q11.2	chr18:24025730-24065368(probes 1369651:1369674)	0.0517779	0.0140777	0.024186	0.0793698	3.678	1.05314	1.02448	1.0826	0.00023507	0.000886035	gain	TRUE	0.0390233	0.0167974	0.006049	0.0736175	0.0199763	1.03979	1.00607	1.0764	0.0311494	TRUE	KCTD1
UCEC	Amplification Peak 43 - CN values	19p13.2	chr19:13326904-13410969(probes 1405609:1405642)	0.059021	0.0121614	0.0351851	0.082857	4.85313	1.0608	1.03581	1.08639	1.21525e-06	1.54703e-05	gain	TRUE	0.0568765	0.0149108	0.0281437	0.0872809	7.56e-05	1.05853	1.02854	1.0912	0.0004346	TRUE	CACNA1A
UCEC	Amplification Peak 44 - CN values	19q12	chr19:30265833-30358071(probes 1411568:1411652)	0.0459773	0.0113168	0.0237967	0.0681578	4.06274	1.04705	1.02408	1.07053	4.84999e-05	0.000237649	gain	TRUE	0.0510258	0.0154813	0.0212507	0.0824983	0.00065402	1.05235	1.02148	1.086	0.00209439	TRUE	CCNE1
UCEC	Amplification Peak 45 - CN values	20p13	chr20:3725375-3763348(probes 1427041:1427049)	0.0310986	0.0112963	0.00895827	0.053239	2.75299	1.03159	1.009	1.05468	0.00590536	0.012581	gain	TRUE	0.0253888	0.0133335	-0.0005117	0.0520402	0.0547439	1.02571	0.999488	1.05342	0.0696144	FALSE
UCEC	Amplification Peak 46 - CN values	20q11.21	chr20:30228473-30239045(probes 1441976:1441980)	0.0455137	0.010537	0.0248617	0.0661658	4.31944	1.04657	1.02517	1.0684	1.56429e-05	0.00012775	gain	TRUE	0.05345	0.0131701	0.0283026	0.0799126	2.12e-05	1.0549	1.02871	1.08319	0.00016248	TRUE	COX4I2
UCEC	Amplification Peak 47 - CN values	20q13.12	chr20:45936286-46076395(probes 1451384:1451438)	0.0469268	0.0107948	0.0257695	0.0680841	4.34719	1.04805	1.0261	1.07046	1.37895e-05	0.00012775	gain	TRUE	0.0513066	0.0131344	0.0261634	0.0777353	4.64e-05	1.05265	1.02651	1.08084	0.00031559	TRUE	ZMYND8
UCEC	Amplification Peak 48 - CN values	20q13.33	chr20:60966319-61054962(probes 1461855:1461889)	0.0436967	0.0106875	0.0227495	0.0646439	4.08857	1.04467	1.02301	1.06678	4.34048e-05	0.000236315	gain	TRUE	0.0480674	0.0129243	0.0233001	0.0740125	0.00011266	1.04924	1.02357	1.07682	0.0005758	TRUE	CABLES2,GATA5,RBBP8NL
UCEC	Amplification Peak 49 - CN values	22q12.2	chr22:30556223-31006435(probes 1487925:1488185)	0.0579308	0.016567	0.0254601	0.0904015	3.49676	1.05964	1.02579	1.09461	0.000470938	0.0015384	gain	TRUE	0.0412643	0.0192558	0.00307968	0.0812844	0.0339533	1.04213	1.00308	1.08468	0.0481831	TRUE	LIF,OSM,TCN2,GAL3ST1,SF3A1,PES1,SEC14L2,MTFP1,TBC1D10A,HORMAD2,RNF215,SEC14L3,SEC14L4,CCDC157,SEC14L6

## Sheet: focal loss
Supplementary Data 7: Association between age and focal-level SCNAs
This table shows the results from logistic regression analysis to identify age-associated focal-level gain
				Simple Logistic Regression												Multiple Logistic Regression with Firth's Penalization
cancer_type	Unique.Name	region	Wide Peak Limits	coefficient	std.error	conf.low	conf.high	statistic	odds ratio	odds ratio conf.low	odds ratio conf.high	p.value	adj. p.value	GainOrLoss	Sig	coefficient	std.error	conf.low	conf.high	odds ratio	odds ratio conf.low	odds ratio conf.high	p.value	adj. p.value	Sig	genes in Sig regions
BLCA	Deletion Peak 1 - CN values	1p36.11	chr1:26598696-27220856(probes 12579:12796)	0.00689841	0.0144973	-0.0215157	0.0353125	0.475842	1.00692	0.978714	1.03594	0.634187	0.931579	loss	FALSE
BLCA	Deletion Peak 2 - CN values	1q32.1	chr1:193213156-224373551(probes 94528:114351)	-0.00558077	0.0161907	-0.037314	0.0261525	-0.344689	0.994435	0.963374	1.0265	0.730328	0.939967	loss	FALSE
BLCA	Deletion Peak 3 - CN values	2q22.1	chr2:139655617-143637838(probes 201386:203815)	-0.0130361	0.0116499	-0.0358696	0.00979739	-1.11898	0.987049	0.964766	1.00985	0.263148	0.616649	loss	FALSE
BLCA	Deletion Peak 4 - CN values	2q34	chr2:211542637-213864622(probes 241688:243140)	0.000751648	0.0106202	-0.0200635	0.0215668	0.0707753	1.00075	0.980136	1.0218	0.943577	0.943577	loss	FALSE
BLCA	Deletion Peak 5 - CN values	2q37.1	chr2:233547367-233736132(probes 255048:255124)	0.00180852	0.0101541	-0.0180932	0.0217102	0.178107	1.00181	0.982069	1.02195	0.858639	0.939967	loss	FALSE
BLCA	Deletion Peak 6 - CN values	3p14.2	chr3:59034763-61547330(probes 293418:294313)	-0.0114751	0.0116063	-0.0342232	0.0112729	-0.988696	0.98859	0.966356	1.01134	0.322812	0.640193	loss	FALSE
BLCA	Deletion Peak 7 - CN values	3p12.3	chr3:64994325-84688247(probes 297044:308731)	-0.0220477	0.0121109	-0.0457846	0.00168929	-1.82048	0.978194	0.955248	1.00169	0.0686861	0.374004	loss	FALSE
BLCA	Deletion Peak 8 - CN values	4q22.1	chr4:91148280-93240505(probes 416910:417968)	0.0232257	0.0114566	0.000771056	0.0456803	2.02727	1.0235	1.00077	1.04674	0.0426352	0.374004	loss	FALSE
BLCA	Deletion Peak 9 - CN values	4q35.2	chr4:172104145-191154276(probes 461337:469685)	0.0117314	0.0107429	-0.00932428	0.0327871	1.09202	1.0118	0.990719	1.03333	0.274826	0.616649	loss	FALSE
BLCA	Deletion Peak 10 - CN values	5q11.2	chr5:58260298-59787985(probes 500768:501711)	0.0176904	0.0104499	-0.00279097	0.0381717	1.69288	1.01785	0.997213	1.03891	0.0904779	0.413613	loss	FALSE
BLCA	Deletion Peak 12 - CN values	6q21	chr6:92231219-122722043(probes 620858:637690)	0.0204354	0.0107878	-0.000708392	0.0415792	1.8943	1.02065	0.999292	1.04246	0.0581854	0.374004	loss	FALSE
BLCA	Deletion Peak 13 - CN values	7q36.3	chr7:151211607-159138663(probes 744417:748076)	-0.00374272	0.0162168	-0.0355271	0.0280417	-0.230792	0.996264	0.965097	1.02844	0.817476	0.939967	loss	FALSE
BLCA	Deletion Peak 14 - CN values	8p23.1	chr8:1-25700626(probes 748077:762592)	0.0249522	0.0102355	0.00489111	0.0450134	2.43782	1.02527	1.0049	1.04604	0.014776	0.374004	loss	FALSE
BLCA	Deletion Peak 15 - CN values	9p23	chr9:8310705-10619051(probes 834174:835508)	-0.00982657	0.0103008	-0.0300158	0.0103626	-0.953963	0.990222	0.97043	1.01042	0.340103	0.640193	loss	FALSE
BLCA	Deletion Peak 16 - CN values	9p21.3	chr9:21865498-21997722(probes 843065:843128)	0.000788867	0.0100705	-0.0189489	0.0205267	0.0783344	1.00079	0.981229	1.02074	0.937562	0.943577	loss	FALSE
BLCA	Deletion Peak 17 - CN values	9q22.33	chr9:101557530-101979393(probes 873465:873767)	-0.0130679	0.0104157	-0.0334823	0.00734652	-1.25463	0.987017	0.967072	1.00737	0.209612	0.616649	loss	FALSE
BLCA	Deletion Peak 18 - CN values	10p11.21	chr10:34059131-35129214(probes 921003:921724)	0.027928	0.0154205	-0.00229559	0.0581516	1.8111	1.02832	0.997707	1.05988	0.0701257	0.374004	loss	FALSE
BLCA	Deletion Peak 19 - CN values	10q23.31	chr10:89617158-90034038(probes 949858:950287)	0.0220218	0.011009	0.000444562	0.043599	2.00035	1.02227	1.00044	1.04456	0.045463	0.374004	loss	FALSE
BLCA	Deletion Peak 20 - CN values	11p15.5	chr11:564128-748945(probes 978570:978608)	0.0134583	0.0102748	-0.00667989	0.0335966	1.30984	1.01355	0.993342	1.03417	0.19025	0.616649	loss	FALSE
BLCA	Deletion Peak 21 - CN values	11q23.3	chr11:102955092-133713188(probes 1035152:1055685)	0.013203	0.0115646	-0.00946317	0.0358691	1.14167	1.01329	0.990581	1.03652	0.253589	0.616649	loss	FALSE
BLCA	Deletion Peak 22 - CN values	11q25	chr11:126870419-135006516(probes 1050979:1055818)	0.00301607	0.0115532	-0.0196279	0.02566	0.261058	1.00302	0.980564	1.02599	0.794048	0.939967	loss	FALSE
BLCA	Deletion Peak 23 - CN values	12p13.1	chr12:12506852-13714562(probes 1062155:1062928)	0.00621534	0.0152601	-0.0236938	0.0361245	0.407295	1.00623	0.976585	1.03678	0.683792	0.939967	loss	FALSE
BLCA	Deletion Peak 25 - CN values	13q14.2	chr13:48875329-49064807(probes 1148394:1148623)	0.0091993	0.0109674	-0.0122965	0.0306951	0.838783	1.00924	0.987779	1.03117	0.401591	0.713939	loss	FALSE
BLCA	Deletion Peak 26 - CN values	14q24.1	chr14:68275375-69288431(probes 1212803:1213384)	0.012424	0.0117185	-0.0105439	0.0353918	1.0602	1.0125	0.989511	1.03603	0.289054	0.616649	loss	FALSE
BLCA	Deletion Peak 27 - CN values	14q32.31	chr14:103002378-103391697(probes 1234814:1234986)	0.00728966	0.0120181	-0.0162654	0.0308447	0.606556	1.00732	0.983866	1.03133	0.544146	0.916456	loss	FALSE
BLCA	Deletion Peak 28 - CN values	15q13.1	chr15:1-43235456(probes 1235899:1245591)	-0.00269543	0.0113895	-0.0250185	0.0196276	-0.236659	0.997308	0.975292	1.01982	0.812921	0.939967	loss	FALSE
BLCA	Deletion Peak 29 - CN values	16p13.3	chr16:3764793-4013466(probes 1281345:1281495)	0.00562512	0.0107959	-0.0155345	0.0267848	0.52104	1.00564	0.984586	1.02715	0.602339	0.931579	loss	FALSE
BLCA	Deletion Peak 30 - CN values	16q23.1	chr16:78129058-79627770(probes 1313656:1315021)	0.00562684	0.0120475	-0.0179858	0.0292395	0.467055	1.00564	0.982175	1.02967	0.64046	0.931579	loss	FALSE
BLCA	Deletion Peak 31 - CN values	17p12	chr17:14111288-16121163(probes 1328696:1328901)	0.0117751	0.0101448	-0.00810842	0.0316587	1.1607	1.01184	0.991924	1.03217	0.245764	0.616649	loss	FALSE
BLCA	Deletion Peak 32 - CN values	18q23	chr18:72777473-78077248(probes 1398064:1400919)	-0.00156461	0.0104709	-0.0220873	0.0189581	-0.149424	0.998437	0.978155	1.01914	0.881219	0.939967	loss	FALSE
BLCA	Deletion Peak 33 - CN values	19p13.3	chr19:1033227-1867911(probes 1401040:1401197)	-0.00231205	0.012477	-0.0267665	0.0221424	-0.185305	0.997691	0.973589	1.02239	0.85299	0.939967	loss	FALSE
BLCA	Deletion Peak 34 - CN values	22q13.2	chr22:41368022-41587030(probes 1494313:1494569)	0.012754	0.0108282	-0.00846887	0.0339768	1.17785	1.01284	0.991567	1.03456	0.238857	0.616649	loss	FALSE
BRCA	Deletion Peak 1 - CN values	1p36.13	chr1:13944169-22005548(probes 5440:10300)	0.00977252	0.00499512	-1.77376e-05	0.0195628	1.95641	1.00982	0.999982	1.01976	0.0504165	0.190462	loss	FALSE
BRCA	Deletion Peak 2 - CN values	1p21.3	chr1:84463129-114935947(probes 46223:64321)	0.0138737	0.00541728	0.00325605	0.0244914	2.56101	1.01397	1.00326	1.02479	0.0104368	0.07097	loss	FALSE
BRCA	Deletion Peak 3 - CN values	2q22.1	chr2:122525427-154336496(probes 193092:209887)	-0.00860541	0.00641187	-0.0211724	0.00396164	-1.3421	0.991432	0.97905	1.00397	0.179562	0.436079	loss	FALSE
BRCA	Deletion Peak 4 - CN values	2q37.3	chr2:234775394-243199373(probes 255694:260442)	-0.00138003	0.00584104	-0.0128283	0.0100682	-0.236264	0.998621	0.987254	1.01012	0.813228	0.863405	loss	FALSE
BRCA	Deletion Peak 5 - CN values	3p21.31	chr3:47515163-52572055(probes 287202:289164)	-0.0166272	0.00537586	-0.0271637	-0.00609074	-3.09294	0.98351	0.973202	0.993928	0.00198182	0.026436	loss	TRUE	-0.0159346	0.00610579	-0.0279471	-0.00409	0.984192	0.97244	0.995918	0.00827157	0.0168189	TRUE	ACY1,ALAS1,AMT,APEH,RHOA,SLC25A20,CAMP,CDC25A,CISH,COL7A1,DAG1,DOCK3,DUSP7,CELSR3,GNAI2,GNAT1,GRM2,HYAL1,IMPDH2,LAMB2,MAP4,MST1,MST1R,PFKFB4,PLXNB1,PRKAR2A,RPL29,SEMA3F,SMARCC1,TCTA,TNNC1,UBA7,USP4,UQCRC1,IFRD2,MAPKAPK3,SEMA3B,MANF,BAP1,HYAL3,HYAL2,BSN,RRP9,CACNA2D2,IP6K1,PARP3,RBM6,RBM5,NME6,TRAIP,ARIH2,NPRL2,CSPG5,USP19,SLC38A3,CYB561D2,TMEM115,WDR6,RASSF1,NISCH,TREX1,TUSC2,TWF2,DHX30,RAD54L2,S…
BRCA	Deletion Peak 6 - CN values	3p13	chr3:66133734-74313374(probes 297834:303481)	-0.0123114	0.00552807	-0.0231463	-0.00147661	-2.22707	0.987764	0.97712	0.998524	0.0259423	0.110255	loss	FALSE
BRCA	Deletion Peak 7 - CN values	4p16.3	chr4:1-1215099(probes 366831:366920)	-0.00687962	0.0055126	-0.0176841	0.00392487	-1.24798	0.993144	0.982471	1.00393	0.212038	0.467648	loss	FALSE
BRCA	Deletion Peak 8 - CN values	4q34.3	chr4:178911874-186507186(probes 465031:468193)	0.00094357	0.00548454	-0.00980593	0.0116931	0.172042	1.00094	0.990242	1.01176	0.863405	0.863405	loss	FALSE
BRCA	Deletion Peak 9 - CN values	5q11.2	chr5:55218677-57187569(probes 498591:499921)	-0.0178782	0.00587278	-0.0293887	-0.00636779	-3.04425	0.982281	0.971039	0.993652	0.00233259	0.026436	loss	TRUE	-0.0121929	0.0071838	-0.0263764	0.00182919	0.987881	0.973968	1.00183	0.0884537	0.09992	FALSE
BRCA	Deletion Peak 10 - CN values	6p25.3	chr6:1101324-2624052(probes 570171:571284)	-0.00837815	0.00683181	-0.0217683	0.00501196	-1.22634	0.991657	0.978467	1.00502	0.22007	0.467648	loss	FALSE
BRCA	Deletion Peak 11 - CN values	6q15	chr6:85471465-97011433(probes 616761:622859)	-0.01301	0.00529651	-0.023391	-0.00262906	-2.45634	0.987074	0.97688	0.997374	0.014036	0.0795376	loss	FALSE
BRCA	Deletion Peak 12 - CN values	6q27	chr6:167548608-168867416(probes 665726:665763)	-0.0224838	0.00536988	-0.0330085	-0.011959	-4.18702	0.977767	0.96753	0.988112	2.82646e-05	0.000960998	loss	TRUE	-0.0247105	0.00603855	-0.0366462	-0.0130271	0.975592	0.964017	0.987057	2.91e-05	0.00017068	TRUE	GPR31,KIF25,TCP10,UNC93A,FRMD1,TTLL2,DACT2,TCP10L2
BRCA	Deletion Peak 13 - CN values	7p22.3	chr7:1781614-2345669(probes 666790:666993)	-0.00381731	0.00801154	-0.0195196	0.011885	-0.476476	0.99619	0.98067	1.01196	0.633735	0.860038	loss	FALSE
BRCA	Deletion Peak 14 - CN values	7q36.1	chr7:151817415-152136074(probes 744558:744678)	0.00245466	0.00666121	-0.0106011	0.0155104	0.368501	1.00246	0.989455	1.01563	0.7125	0.860038	loss	FALSE
BRCA	Deletion Peak 15 - CN values	8p23.2	chr8:2079140-6262191(probes 748624:750473)	0.000938493	0.00472851	-0.00832922	0.0102062	0.198475	1.00094	0.991705	1.01026	0.842673	0.863405	loss	FALSE
BRCA	Deletion Peak 16 - CN values	9p21.3	chr9:21865498-22448737(probes 842839:843203)	0.00531025	0.00522467	-0.00492992	0.0155504	1.01638	1.00532	0.995082	1.01567	0.309449	0.618898	loss	FALSE
BRCA	Deletion Peak 18 - CN values	10q23.31	chr10:89615138-90034038(probes 949611:950040)	-0.00435788	0.0056107	-0.0153546	0.00663888	-0.77671	0.995652	0.984763	1.00666	0.43733	0.782591	loss	FALSE
BRCA	Deletion Peak 20 - CN values	11p15.5	chr11:1-549958(probes 978299:978316)	0.00270706	0.00556751	-0.00820506	0.0136192	0.486224	1.00271	0.991829	1.01371	0.626808	0.860038	loss	FALSE
BRCA	Deletion Peak 21 - CN values	11q12.1	chr11:57948933-60048557(probes 1009914:1011083)	0.014989	0.00631795	0.00260601	0.0273719	2.37244	1.0151	1.00261	1.02775	0.017671	0.0858306	loss	FALSE
BRCA	Deletion Peak 22 - CN values	11q23.2	chr11:107328545-118315445(probes 1037386:1044618)	0.0017328	0.00473496	-0.00754756	0.0110132	0.365958	1.00173	0.992481	1.01107	0.714397	0.860038	loss	FALSE
BRCA	Deletion Peak 24 - CN values	12p13.1	chr12:12506852-12921132(probes 1061850:1062128)	-0.00479819	0.00680646	-0.0181386	0.00854222	-0.704947	0.995213	0.982025	1.00858	0.480843	0.817434	loss	FALSE
BRCA	Deletion Peak 25 - CN values	12q24.21	chr12:109974405-133851895(probes 1117282:1129446)	-0.00511853	0.0065334	-0.0179238	0.0076867	-0.78344	0.994895	0.982236	1.00772	0.433369	0.782591	loss	FALSE
BRCA	Deletion Peak 26 - CN values	13q12.11	chr13:1-20714074(probes 1129447:1129892)	0.00164984	0.00503185	-0.00821241	0.0115121	0.327879	1.00165	0.991821	1.01158	0.743003	0.860038	loss	FALSE
BRCA	Deletion Peak 27 - CN values	13q14.2	chr13:48875329-49064807(probes 1148048:1148277)	-0.00143358	0.00484413	-0.0109279	0.00806075	-0.295942	0.998567	0.989132	1.00809	0.767275	0.860038	loss	FALSE
BRCA	Deletion Peak 28 - CN values	14q24.3	chr14:66209191-85860867(probes 1211384:1223577)	-0.00191505	0.00538594	-0.0124713	0.0086412	-0.355564	0.998087	0.987606	1.00868	0.722167	0.860038	loss	FALSE
BRCA	Deletion Peak 29 - CN values	15q13.1	chr15:28096454-31198928(probes 1238197:1238240)	-0.00231742	0.00537402	-0.0128503	0.00821547	-0.431226	0.997685	0.987232	1.00825	0.666304	0.860038	loss	FALSE
BRCA	Deletion Peak 30 - CN values	15q21.1	chr15:37086668-52473889(probes 1241621:1250300)	-0.0014542	0.00530899	-0.0118596	0.00895124	-0.273912	0.998547	0.98821	1.00899	0.784152	0.860038	loss	FALSE
BRCA	Deletion Peak 32 - CN values	17p12	chr17:11896630-12456081(probes 1326770:1327131)	-0.00769243	0.00475134	-0.0170049	0.00162002	-1.619	0.992337	0.983139	1.00162	0.105447	0.275784	loss	FALSE
BRCA	Deletion Peak 33 - CN values	17q21.31	chr17:43044681-43193679(probes 1338507:1338577)	-0.014782	0.00533461	-0.0252377	-0.00432638	-2.77097	0.985327	0.975078	0.995683	0.00558901	0.0475066	loss	TRUE	-0.0127807	0.00601357	-0.0246017	-0.0010913	0.987301	0.975698	0.998909	0.0320643	0.0434649	TRUE	NMT1,DCAKD
BRCA	Deletion Peak 34 - CN values	18q23	chr18:72023853-78077248(probes 1397213:1400490)	0.00876167	0.0053099	-0.00164554	0.0191689	1.65006	1.0088	0.998356	1.01935	0.0989298	0.275784	loss	FALSE
BRCA	Deletion Peak 35 - CN values	19p13.3	chr19:1530034-1867911(probes 1400728:1400768)	-0.00927447	0.00551252	-0.0200788	0.00152988	-1.68244	0.990768	0.980121	1.00153	0.0924843	0.275784	loss	FALSE
BRCA	Deletion Peak 36 - CN values	19q13.32	chr19:47288701-47552203(probes 1419731:1419819)	-0.00290316	0.00734923	-0.0173074	0.0115011	-0.395029	0.997101	0.982842	1.01157	0.692821	0.860038	loss	FALSE
BRCA	Deletion Peak 37 - CN values	20p13	chr20:1-941311(probes 1424433:1424775)	-0.0127026	0.00727483	-0.0269611	0.00155576	-1.74611	0.987378	0.973399	1.00156	0.080792	0.274693	loss	FALSE
BRCA	Deletion Peak 39 - CN values	22q13.32	chr22:46241129-51304566(probes 1496987:1499217)	0.00135822	0.00484851	-0.00814469	0.0108611	0.280132	1.00136	0.991888	1.01092	0.779376	0.860038	loss	FALSE
CESC	Deletion Peak 2 - CN values	1p36.11	chr1:14151399-28840301(probes 5579:13395)	0.0236291	0.0145258	-0.00484104	0.0520991	1.62669	1.02391	0.995171	1.05348	0.103802	0.363308	loss	FALSE
CESC	Deletion Peak 3 - CN values	1p13.2	chr1:90400243-149881397(probes 50117:67821)	0.0011659	0.0145453	-0.0273423	0.0296741	0.0801569	1.00117	0.973028	1.03012	0.936112	0.936112	loss	FALSE
CESC	Deletion Peak 4 - CN values	2q22.1	chr2:139655617-143637838(probes 201399:203828)	-0.00694808	0.0117046	-0.0298887	0.0159925	-0.593619	0.993076	0.970554	1.01612	0.552767	0.781754	loss	FALSE
CESC	Deletion Peak 5 - CN values	2q37.1	chr2:232229066-236407633(probes 254538:256983)	-0.0256526	0.00932494	-0.0439292	-0.00737608	-2.75097	0.974674	0.957022	0.992651	0.00594192	0.0554579	loss	FALSE
CESC	Deletion Peak 6 - CN values	3p14.2	chr3:59034763-61547330(probes 293435:294328)	0.00416467	0.00871508	-0.0129166	0.0212459	0.47787	1.00417	0.987166	1.02147	0.632743	0.805309	loss	FALSE
CESC	Deletion Peak 7 - CN values	4q21.3	chr4:87373401-87746054(probes 414763:414923)	-0.00690528	0.0097773	-0.0260684	0.0122579	-0.706256	0.993119	0.974268	1.01233	0.480029	0.779361	loss	FALSE
CESC	Deletion Peak 8 - CN values	4q22.1	chr4:90844993-93240505(probes 416844:418001)	-0.0089331	0.0100056	-0.0285437	0.0106775	-0.892812	0.991107	0.97186	1.01073	0.371958	0.742209	loss	FALSE
CESC	Deletion Peak 9 - CN values	4q35.2	chr4:187205302-191154276(probes 468845:469722)	-0.0188918	0.00960961	-0.0377263	-5.73423e-05	-1.96593	0.981286	0.962976	0.999943	0.0493066	0.197226	loss	FALSE
CESC	Deletion Peak 10 - CN values	5q11.2	chr5:58145167-59787985(probes 500732:501758)	-0.00190945	0.010512	-0.0225125	0.0186936	-0.181646	0.998092	0.977739	1.01887	0.855861	0.903747	loss	FALSE
CESC	Deletion Peak 11 - CN values	6p24.2	chr6:1-30105348(probes 570265:589098)	-0.00384001	0.0129832	-0.0292866	0.0216066	-0.295768	0.996167	0.971138	1.02184	0.767408	0.890221	loss	FALSE
CESC	Deletion Peak 12 - CN values	6q26	chr6:161693099-163841151(probes 662368:663528)	-0.00546583	0.00983345	-0.024739	0.0138074	-0.55584	0.994549	0.975564	1.0139	0.57832	0.781754	loss	FALSE
CESC	Deletion Peak 13 - CN values	7q34	chr7:122525330-159138663(probes 729178:748142)	-0.0400841	0.0132784	-0.0661092	-0.014059	-3.01876	0.960709	0.936029	0.986039	0.00253814	0.050373	loss	FALSE
CESC	Deletion Peak 14 - CN values	8p23.3	chr8:1-1713973(probes 748143:748656)	-0.00329899	0.00937355	-0.0216708	0.0150728	-0.351946	0.996706	0.978562	1.01519	0.724879	0.882461	loss	FALSE
CESC	Deletion Peak 15 - CN values	10q23.31	chr10:89574877-89621060(probes 949938:949965)	0.031232	0.0107275	0.0102065	0.0522574	2.91141	1.03172	1.01026	1.05365	0.00359807	0.050373	loss	FALSE
CESC	Deletion Peak 16 - CN values	11q23.3	chr11:118392854-135006516(probes 1045203:1055943)	0.0202301	0.00873633	0.00310718	0.037353	2.31563	1.02044	1.00311	1.03806	0.0205787	0.144051	loss	FALSE
CESC	Deletion Peak 17 - CN values	13q12.11	chr13:1-24737091(probes 1129914:1132510)	0.00155821	0.00963104	-0.0173183	0.0204347	0.161791	1.00156	0.982831	1.02064	0.871471	0.903747	loss	FALSE
CESC	Deletion Peak 18 - CN values	13q14.2	chr13:48666829-49152025(probes 1148413:1148802)	0.0202997	0.0091069	0.00245053	0.0381489	2.22905	1.02051	1.00245	1.03889	0.0258106	0.144539	loss	FALSE
CESC	Deletion Peak 19 - CN values	14q32.31	chr14:91281314-107349540(probes 1227289:1236041)	0.0174838	0.0128043	-0.00761222	0.0425797	1.36546	1.01764	0.992417	1.0435	0.172109	0.481905	loss	FALSE
CESC	Deletion Peak 20 - CN values	15q15.1	chr15:37383162-57887323(probes 1242350:1254247)	0.0223315	0.0109223	0.000924318	0.0437388	2.04459	1.02258	1.00092	1.04471	0.0408952	0.190844	loss	FALSE
CESC	Deletion Peak 22 - CN values	16q23.1	chr16:78129058-79627770(probes 1313811:1315176)	0.0156992	0.0114558	-0.00675371	0.0381521	1.37042	1.01582	0.993269	1.03889	0.170557	0.481905	loss	FALSE
CESC	Deletion Peak 23 - CN values	17p12	chr17:10099383-12895814(probes 1326071:1328014)	0.00693456	0.00927154	-0.0112373	0.0251064	0.747941	1.00696	0.988826	1.02542	0.454496	0.779361	loss	FALSE
CESC	Deletion Peak 24 - CN values	17q25.3	chr17:80031841-81195210(probes 1358030:1358397)	-0.00934542	0.0138885	-0.0365664	0.0178755	-0.672889	0.990698	0.964094	1.01804	0.501018	0.779361	loss	FALSE
CESC	Deletion Peak 25 - CN values	18q21.2	chr18:48514396-48705371(probes 1384999:1385192)	-0.0119283	0.0109204	-0.0333319	0.00947527	-1.0923	0.988143	0.967217	1.00952	0.274703	0.591668	loss	FALSE
CESC	Deletion Peak 26 - CN values	19p13.3	chr19:1103802-1476532(probes 1401224:1401299)	0.00245303	0.00943359	-0.0160365	0.0209425	0.260031	1.00246	0.984091	1.02116	0.79484	0.890221	loss	FALSE
CESC	Deletion Peak 27 - CN values	19q13.33	chr19:46717474-53575789(probes 1420080:1422730)	0.0171774	0.0139062	-0.0100782	0.0444331	1.23524	1.01733	0.989972	1.04544	0.216743	0.527693	loss	FALSE
CESC	Deletion Peak 28 - CN values	20p12.1	chr20:14533939-16252980(probes 1433949:1435020)	-0.0108287	0.0128015	-0.0359191	0.0142617	-0.845893	0.98923	0.964718	1.01436	0.397612	0.742209	loss	FALSE
CESC	Deletion Peak 29 - CN values	21q11.2	chr21:1-17567073(probes 1462327:1463667)	0.0062989	0.011575	-0.0163876	0.0289854	0.544183	1.00632	0.983746	1.02941	0.586316	0.781754	loss	FALSE
CESC	Deletion Peak 30 - CN values	22q13.31	chr22:46454209-46548374(probes 1497666:1497704)	0.0134404	0.0111048	-0.00832458	0.0352054	1.21033	1.01353	0.99171	1.03583	0.226154	0.527693	loss	FALSE
COAD	Deletion Peak 1 - CN values	1p36.11	chr1:26549749-27650365(probes 12553:12926)	-0.0118548	0.00820499	-0.0279363	0.00422668	-1.44483	0.988215	0.97245	1.00424	0.148506	0.443851	loss	FALSE
COAD	Deletion Peak 2 - CN values	1p33	chr1:49193395-50002246(probes 24374:24780)	-0.00110215	0.00944045	-0.0196051	0.0174008	-0.116748	0.998898	0.980586	1.01755	0.90706	0.987595	loss	FALSE
COAD	Deletion Peak 3 - CN values	1p31.1	chr1:55671646-119426205(probes 27656:67118)	-0.00612795	0.00897308	-0.0237149	0.011459	-0.682927	0.993891	0.976564	1.01152	0.494653	0.680518	loss	FALSE
COAD	Deletion Peak 7 - CN values	3p14.2	chr3:59034763-61547330(probes 293441:294333)	-0.000160732	0.0103375	-0.0204218	0.0201003	-0.0155485	0.999839	0.979785	1.0203	0.987595	0.987595	loss	FALSE
COAD	Deletion Peak 8 - CN values	3q26.31	chr3:174793765-175760559(probes 355399:355651)	0.00147502	0.0144268	-0.026801	0.0297511	0.102241	1.00148	0.973555	1.0302	0.918565	0.987595	loss	FALSE
COAD	Deletion Peak 9 - CN values	4p16.2	chr4:1-9785080(probes 366948:371302)	0.00386504	0.00893304	-0.0136434	0.0213735	0.432668	1.00387	0.986449	1.0216	0.665256	0.844363	loss	FALSE
COAD	Deletion Peak 10 - CN values	4q22.1	chr4:91148280-93240505(probes 416947:418002)	-0.001398	0.00863656	-0.0183253	0.0155293	-0.16187	0.998603	0.981842	1.01565	0.871408	0.987595	loss	FALSE
COAD	Deletion Peak 11 - CN values	4q35.1	chr4:178911874-186507186(probes 465173:468335)	-0.00566969	0.00834951	-0.0220344	0.010695	-0.679045	0.994346	0.978207	1.01075	0.497109	0.680518	loss	FALSE
COAD	Deletion Peak 12 - CN values	5q11.2	chr5:58260298-59787985(probes 500812:501756)	-0.00887688	0.00997371	-0.028425	0.0106712	-0.890028	0.991162	0.971975	1.01073	0.373451	0.680518	loss	FALSE
COAD	Deletion Peak 13 - CN values	5q21.3	chr5:98483321-106712758(probes 522258:525554)	-0.0059247	0.0091117	-0.0237833	0.0119339	-0.65023	0.994093	0.976497	1.01201	0.515544	0.680518	loss	FALSE
COAD	Deletion Peak 14 - CN values	5q22.2	chr5:96090301-134371843(probes 521018:542039)	0.000430452	0.00922347	-0.0176472	0.0185081	0.0466692	1.00043	0.982508	1.01868	0.962777	0.987595	loss	FALSE
COAD	Deletion Peak 15 - CN values	6p25.3	chr6:1608837-2252425(probes 570774:571193)	0.0177908	0.0145094	-0.0106472	0.0462288	1.22615	1.01795	0.989409	1.04731	0.220141	0.518904	loss	FALSE
COAD	Deletion Peak 16 - CN values	6q26	chr6:161693099-163153207(probes 662368:663016)	-0.00972636	0.0133546	-0.0359008	0.0164481	-0.728317	0.990321	0.964736	1.01658	0.46642	0.680518	loss	FALSE
COAD	Deletion Peak 18 - CN values	8p23.2	chr8:1-6262191(probes 748145:750736)	-0.0101627	0.00774322	-0.0253391	0.00501376	-1.31246	0.989889	0.974979	1.00503	0.189364	0.480694	loss	FALSE
COAD	Deletion Peak 19 - CN values	8p21.3	chr8:13416667-26363026(probes 753924:763160)	-0.0135146	0.00770759	-0.0286212	0.00159201	-1.75341	0.986576	0.971785	1.00159	0.0795311	0.315543	loss	FALSE
COAD	Deletion Peak 20 - CN values	9p21.3	chr9:21555227-22448737(probes 842989:843519)	-0.0247181	0.0119476	-0.048135	-0.0013011	-2.06886	0.975585	0.953005	0.9987	0.0385589	0.219133	loss	FALSE
COAD	Deletion Peak 21 - CN values	10q21.1	chr10:53057593-54061437(probes 927718:928493)	-0.0252769	0.0114237	-0.047667	-0.00288688	-2.21267	0.97504	0.953451	0.997117	0.0269202	0.219133	loss	FALSE
COAD	Deletion Peak 22 - CN values	10q23.31	chr10:89313008-90034038(probes 949749:950391)	-0.028242	0.0104148	-0.0486547	-0.00782933	-2.71171	0.972153	0.95251	0.992201	0.00669365	0.219133	loss	FALSE
COAD	Deletion Peak 23 - CN values	10q25.2	chr10:114058564-115446499(probes 964913:965900)	-0.0220769	0.0103912	-0.0424434	-0.00171044	-2.12457	0.978165	0.958445	0.998291	0.0336226	0.219133	loss	FALSE
COAD	Deletion Peak 24 - CN values	12p13.2	chr12:9360276-16065391(probes 1060617:1064439)	-0.011557	0.0131534	-0.0373373	0.0142233	-0.87863	0.98851	0.963351	1.01432	0.379602	0.680518	loss	FALSE
COAD	Deletion Peak 26 - CN values	14q31.1	chr14:73032815-107349540(probes 1215949:1236045)	-0.00677161	0.00845119	-0.0233356	0.00979241	-0.801261	0.993251	0.976935	1.00984	0.42298	0.680518	loss	FALSE
COAD	Deletion Peak 27 - CN values	15q15.2	chr15:37383162-43479925(probes 1242352:1245850)	-0.0113121	0.00807791	-0.0271445	0.00452029	-1.40038	0.988752	0.973221	1.00453	0.1614	0.443851	loss	FALSE
COAD	Deletion Peak 28 - CN values	15q21.1	chr15:44964334-45036916(probes 1246416:1246447)	-0.00627339	0.0081447	-0.0222367	0.00968992	-0.770243	0.993746	0.978009	1.00974	0.441156	0.680518	loss	FALSE
COAD	Deletion Peak 29 - CN values	15q22.33	chr15:67067796-67494822(probes 1260443:1260786)	-0.00767448	0.00830124	-0.0239446	0.00859566	-0.924498	0.992355	0.97634	1.00863	0.355227	0.680518	loss	FALSE
COAD	Deletion Peak 30 - CN values	16p13.3	chr16:5650599-7771745(probes 1282575:1283749)	0.00315367	0.0130501	-0.022424	0.0287313	0.241659	1.00316	0.977826	1.02915	0.809044	0.987595	loss	FALSE
COAD	Deletion Peak 31 - CN values	16q23.1	chr16:78129058-79627770(probes 1313806:1315170)	0.0230417	0.0134231	-0.00326705	0.0493505	1.71657	1.02331	0.996738	1.05059	0.0860571	0.315543	loss	FALSE
COAD	Deletion Peak 32 - CN values	17p12	chr17:11467196-12456081(probes 1327020:1327675)	-0.0115909	0.00766728	-0.0266185	0.00343671	-1.51173	0.988476	0.973733	1.00344	0.130602	0.430986	loss	FALSE
COAD	Deletion Peak 33 - CN values	17q24.3	chr17:69197490-70595192(probes 1353032:1354083)	-0.00910026	0.0114366	-0.0315156	0.0133151	-0.795714	0.990941	0.968976	1.0134	0.426199	0.680518	loss	FALSE
COAD	Deletion Peak 34 - CN values	18p11.31	chr18:3277692-3964436(probes 1359549:1360019)	-0.0142463	0.00769684	-0.0293318	0.000839268	-1.85092	0.985855	0.971094	1.00084	0.0641806	0.302566	loss	FALSE
COAD	Deletion Peak 35 - CN values	18q12.2	chr18:35235531-37213012(probes 1376630:1377800)	-0.0167178	0.0078955	-0.0321927	-0.00124292	-2.11739	0.983421	0.96832	0.998758	0.0342271	0.219133	loss	FALSE
COAD	Deletion Peak 36 - CN values	18q21.2	chr18:48514396-48705371(probes 1384978:1385170)	-0.0164964	0.00802594	-0.0322269	-0.000765806	-2.05538	0.983639	0.968287	0.999234	0.0398423	0.219133	loss	FALSE
COAD	Deletion Peak 37 - CN values	19p13.3	chr19:1103802-1867911(probes 1401201:1401331)	-0.00960789	0.0127285	-0.0345553	0.0153396	-0.754831	0.990438	0.966035	1.01546	0.45035	0.680518	loss	FALSE
COAD	Deletion Peak 38 - CN values	20p12.1	chr20:14533939-16036135(probes 1433931:1434780)	-0.000227482	0.0100949	-0.0200131	0.0195581	-0.0225344	0.999773	0.980186	1.01975	0.982022	0.987595	loss	FALSE
ESCA	Deletion Peak 1 - CN values	1p36.11	chr1:27236213-27322419(probes 12804:12825)	0.0100215	0.0143644	-0.0181322	0.0381751	0.697663	1.01007	0.982031	1.03891	0.485388	0.720969	loss	FALSE
ESCA	Deletion Peak 2 - CN values	1p13.2	chr1:113504659-117547789(probes 63498:66066)	-0.00473346	0.0146602	-0.033467	0.024	-0.322878	0.995278	0.967087	1.02429	0.746788	0.819772	loss	FALSE
ESCA	Deletion Peak 3 - CN values	1q44	chr1:245864790-247052144(probes 128495:128753)	0.00781358	0.0263459	-0.0438235	0.0594507	0.296576	1.00784	0.957123	1.06125	0.76679	0.819772	loss	FALSE
ESCA	Deletion Peak 4 - CN values	2q22.1	chr2:139655617-143637838(probes 201392:203822)	-0.0236895	0.0149125	-0.0529174	0.00553838	-1.58857	0.976589	0.948458	1.00555	0.112157	0.388355	loss	FALSE
ESCA	Deletion Peak 5 - CN values	2q33.3	chr2:204826225-206558638(probes 237593:238812)	-0.00472799	0.0186409	-0.0412635	0.0318075	-0.253635	0.995283	0.959576	1.03232	0.799777	0.819772	loss	FALSE
ESCA	Deletion Peak 6 - CN values	3p25.3	chr3:11303687-11833472(probes 265846:266170)	-0.0135908	0.0128752	-0.0388258	0.0116442	-1.05558	0.986501	0.961918	1.01171	0.291162	0.54262	loss	FALSE
ESCA	Deletion Peak 7 - CN values	3p14.3	chr3:53923579-55500153(probes 290081:291338)	-0.00638962	0.0129755	-0.0318212	0.0190419	-0.492436	0.993631	0.96868	1.01922	0.622411	0.819772	loss	FALSE
ESCA	Deletion Peak 8 - CN values	3p14.2	chr3:59034763-61547330(probes 293439:294333)	-0.00925635	0.0129975	-0.034731	0.0162183	-0.712163	0.990786	0.965865	1.01635	0.476364	0.720969	loss	FALSE
ESCA	Deletion Peak 10 - CN values	3q26.31	chr3:173999806-175760559(probes 354905:355649)	0.043724	0.0237384	-0.00280227	0.0902504	1.84192	1.04469	0.997202	1.09445	0.0654874	0.268499	loss	FALSE
ESCA	Deletion Peak 11 - CN values	4p15.2	chr4:20727465-22330985(probes 379001:380160)	-0.00880186	0.0128205	-0.0339296	0.0163259	-0.686545	0.991237	0.96664	1.01646	0.492369	0.720969	loss	FALSE
ESCA	Deletion Peak 12 - CN values	4q22.1	chr4:91148280-93240505(probes 416940:417996)	0.0187534	0.0129836	-0.00669393	0.0442008	1.44439	1.01893	0.993328	1.04519	0.148628	0.388355	loss	FALSE
ESCA	Deletion Peak 13 - CN values	4q34.3	chr4:170674827-184242380(probes 460606:467683)	0.0205521	0.0130848	-0.00509361	0.0461978	1.57069	1.02076	0.994919	1.04728	0.116256	0.388355	loss	FALSE
ESCA	Deletion Peak 14 - CN values	5q11.2	chr5:58260298-59787985(probes 500810:501754)	0.018599	0.0129603	-0.00680269	0.0440008	1.43508	1.01877	0.99322	1.04498	0.151265	0.388355	loss	FALSE
ESCA	Deletion Peak 15 - CN values	5q15	chr5:92950472-93858348(probes 519264:519682)	0.0145913	0.0128874	-0.0106675	0.0398501	1.13221	1.0147	0.989389	1.04065	0.257544	0.54262	loss	FALSE
ESCA	Deletion Peak 16 - CN values	6p25.3	chr6:1608837-2252425(probes 570777:571196)	0.0112377	0.0134168	-0.0150587	0.0375341	0.837587	1.0113	0.985054	1.03825	0.402263	0.687199	loss	FALSE
ESCA	Deletion Peak 17 - CN values	6q16.3	chr6:91295560-117807327(probes 620379:635320)	-0.0147104	0.0156877	-0.0454577	0.0160369	-0.937706	0.985397	0.95556	1.01617	0.348395	0.621053	loss	FALSE
ESCA	Deletion Peak 18 - CN values	6q26	chr6:161693099-163153207(probes 662371:663022)	0.00581576	0.016353	-0.0262356	0.0378671	0.355638	1.00583	0.974106	1.03859	0.722112	0.819772	loss	FALSE
ESCA	Deletion Peak 19 - CN values	7q31.1	chr7:110725672-111366370(probes 723147:723190)	0.0291825	0.0154544	-0.0011075	0.0594725	1.8883	1.02961	0.998893	1.06128	0.0589855	0.268499	loss	FALSE
ESCA	Deletion Peak 20 - CN values	7q36.3	chr7:157294939-158385117(probes 747690:748139)	0.00168766	0.014071	-0.0258911	0.0292664	0.119938	1.00169	0.974441	1.0297	0.904532	0.904532	loss	FALSE
ESCA	Deletion Peak 21 - CN values	8p23.2	chr8:2079140-6262191(probes 748880:750728)	-0.0275332	0.0134618	-0.0539179	-0.00114851	-2.04528	0.972842	0.94751	0.998852	0.0408272	0.239131	loss	FALSE
ESCA	Deletion Peak 22 - CN values	8p12	chr8:26515473-37701929(probes 763272:770016)	-0.00345092	0.0134279	-0.0297692	0.0228673	-0.256996	0.996555	0.97067	1.02313	0.797182	0.819772	loss	FALSE
ESCA	Deletion Peak 23 - CN values	9p23	chr9:7799607-10619051(probes 833931:835584)	-0.0170986	0.0129292	-0.0424393	0.00824212	-1.32248	0.983047	0.958449	1.00828	0.186008	0.448607	loss	FALSE
ESCA	Deletion Peak 24 - CN values	9p21.3	chr9:21865498-21997722(probes 843141:843205)	-0.0402741	0.0145131	-0.0687192	-0.0118289	-2.77502	0.960526	0.933589	0.988241	0.00551988	0.113157	loss	FALSE
ESCA	Deletion Peak 26 - CN values	10p11.21	chr10:34059131-35128523(probes 921089:921808)	-0.0333412	0.0180047	-0.0686298	0.00194738	-1.8518	0.967208	0.933672	1.00195	0.0640539	0.268499	loss	FALSE
ESCA	Deletion Peak 27 - CN values	10q21.1	chr10:44464881-72975461(probes 924841:939714)	-0.0439525	0.0188021	-0.0808039	-0.00710116	-2.33764	0.956999	0.922375	0.992924	0.0194057	0.159127	loss	FALSE
ESCA	Deletion Peak 28 - CN values	10q23.31	chr10:89506488-92167504(probes 949875:951760)	-0.00451856	0.0146585	-0.0332488	0.0242116	-0.308255	0.995492	0.967298	1.02451	0.757889	0.819772	loss	FALSE
ESCA	Deletion Peak 29 - CN values	11p15.4	chr11:1007258-3686943(probes 978788:979700)	0.00630927	0.0137832	-0.0207053	0.0333239	0.45775	1.00633	0.979508	1.03389	0.647132	0.819772	loss	FALSE
ESCA	Deletion Peak 30 - CN values	11q25	chr11:130433734-135006516(probes 1053633:1055918)	-0.0207886	0.0135428	-0.047332	0.0057549	-1.53502	0.979426	0.953771	1.00577	0.124778	0.388355	loss	FALSE
ESCA	Deletion Peak 31 - CN values	12q23.1	chr12:99124001-100431272(probes 1110905:1111591)	0.00651775	0.0172032	-0.0272	0.0402355	0.378868	1.00654	0.973167	1.04106	0.704786	0.819772	loss	FALSE
ESCA	Deletion Peak 32 - CN values	13q12.11	chr13:22030131-23524878(probes 1130921:1131896)	-0.0295145	0.0140668	-0.0570849	-0.00194405	-2.09817	0.970917	0.944514	0.998058	0.0358906	0.239131	loss	FALSE
ESCA	Deletion Peak 33 - CN values	13q14.2	chr13:48875329-49064807(probes 1148509:1148738)	-0.0494863	0.0153435	-0.0795591	-0.0194135	-3.22522	0.951718	0.923523	0.980774	0.00125877	0.0516094	loss	FALSE
ESCA	Deletion Peak 34 - CN values	14q23.3	chr14:66963153-67658112(probes 1212334:1212550)	0.00433152	0.016546	-0.028098	0.0367611	0.261786	1.00434	0.972293	1.03745	0.793486	0.819772	loss	FALSE
ESCA	Deletion Peak 35 - CN values	15q11.2	chr15:1-31198928(probes 1236030:1238745)	-0.0410435	0.0175105	-0.0753634	-0.00672355	-2.34394	0.959787	0.927406	0.993299	0.0190814	0.159127	loss	FALSE
ESCA	Deletion Peak 37 - CN values	16q23.1	chr16:78129058-79627770(probes 1313802:1315164)	0.0139034	0.0130775	-0.011728	0.0395349	1.06315	1.014	0.98834	1.04033	0.287712	0.54262	loss	FALSE
ESCA	Deletion Peak 38 - CN values	17p12	chr17:11896630-12456081(probes 1327313:1327675)	0.0332431	0.0136477	0.00649412	0.059992	2.4358	1.0338	1.00652	1.06183	0.0148587	0.159127	loss	FALSE
ESCA	Deletion Peak 39 - CN values	17q25.3	chr17:79909332-81195210(probes 1357998:1358383)	0.00859058	0.0172124	-0.0251452	0.0423263	0.499091	1.00863	0.975168	1.04323	0.617715	0.819772	loss	FALSE
ESCA	Deletion Peak 40 - CN values	18q12.2	chr18:35235531-37259249(probes 1376633:1377835)	0.018599	0.0129694	-0.00682057	0.0440185	1.43407	1.01877	0.993203	1.045	0.151553	0.388355	loss	FALSE
ESCA	Deletion Peak 41 - CN values	18q21.2	chr18:48514396-48705371(probes 1384984:1385178)	0.0080227	0.0129303	-0.0173203	0.0333657	0.620456	1.00805	0.982829	1.03393	0.534957	0.756319	loss	FALSE
ESCA	Deletion Peak 43 - CN values	19p13.2	chr19:11040707-11207540(probes 1404731:1404800)	0.0166705	0.0154653	-0.013641	0.0469819	1.07793	1.01681	0.986452	1.0481	0.281066	0.54262	loss	FALSE
ESCA	Deletion Peak 44 - CN values	20p12.1	chr20:14690293-15165995(probes 1433999:1434000)	0.0184745	0.0153564	-0.0116234	0.0485724	1.20305	1.01865	0.988444	1.04977	0.228957	0.521512	loss	FALSE
ESCA	Deletion Peak 46 - CN values	21q22.12	chr21:36154821-36413738(probes 1475499:1475693)	0.00967981	0.0128827	-0.0155698	0.0349294	0.75138	1.00973	0.984551	1.03555	0.452424	0.720969	loss	FALSE
GBM	Deletion Peak 1 - CN values	1p36.31	chr1:4841981-6475685(probes 1024:2049)	0.0106286	0.00828996	-0.00561938	0.0268766	1.28211	1.01069	0.994396	1.02724	0.199804	0.349657	loss	FALSE
GBM	Deletion Peak 2 - CN values	1p36.23	chr1:8042737-8378993(probes 2999:3160)	0.0107441	0.00816336	-0.00525583	0.026744	1.31613	1.0108	0.994758	1.0271	0.188129	0.349657	loss	FALSE
GBM	Deletion Peak 3 - CN values	1p32.3	chr1:50879767-51569162(probes 25111:25326)	0.0121368	0.0118795	-0.0111465	0.0354201	1.02167	1.01221	0.988915	1.03605	0.306939	0.488312	loss	FALSE
GBM	Deletion Peak 4 - CN values	1p22.1	chr1:92947252-93547906(probes 51524:51798)	0.007879	0.0122611	-0.0161523	0.0319103	0.642603	1.00791	0.983977	1.03242	0.520482	0.674699	loss	FALSE
GBM	Deletion Peak 5 - CN values	1q41	chr1:209846415-234665088(probes 104670:120845)	0.0116957	0.0140895	-0.0159193	0.0393106	0.830096	1.01176	0.984207	1.04009	0.406484	0.54719	loss	FALSE
GBM	Deletion Peak 8 - CN values	2q37.1	chr2:233547367-233736132(probes 254821:254896)	-0.0219827	0.0124763	-0.0464359	0.00247043	-1.76195	0.978257	0.954626	1.00247	0.0780769	0.273326	loss	FALSE
GBM	Deletion Peak 9 - CN values	3p21.31	chr3:47054870-47208766(probes 286873:286920)	-0.0207882	0.0118412	-0.0439964	0.00242007	-1.75559	0.979426	0.956957	1.00242	0.0791591	0.273326	loss	FALSE
GBM	Deletion Peak 10 - CN values	3q13.31	chr3:113348131-131181443(probes 321899:332118)	-0.0222494	0.0113974	-0.044588	8.91538e-05	-1.95214	0.977996	0.956391	1.00009	0.0509214	0.273326	loss	FALSE
GBM	Deletion Peak 11 - CN values	3q29	chr3:190595782-195786298(probes 363637:366204)	-0.0165431	0.0107807	-0.0376729	0.00458663	-1.53452	0.983593	0.963028	1.0046	0.124903	0.312257	loss	FALSE
GBM	Deletion Peak 12 - CN values	4q34.3	chr4:178911874-183060693(probes 464763:466889)	-0.0129047	0.00956902	-0.0316597	0.00585019	-1.3486	0.987178	0.968836	1.00587	0.177467	0.349657	loss	FALSE
GBM	Deletion Peak 13 - CN values	5q35.2	chr5:174955585-175224904(probes 567497:567665)	-0.044736	0.0121929	-0.0686337	-0.0208383	-3.66901	0.95625	0.933669	0.979377	0.000243488	0.00284069	loss	TRUE	-0.0411295	0.0118611	-0.0649455	-0.0177471	0.959705	0.937119	0.982409	0.00059623	0.00224618	TRUE	HRH2
GBM	Deletion Peak 14 - CN values	6q22.32	chr6:111873653-143930767(probes 631272:650099)	0.011164	0.0081124	-0.00473602	0.027064	1.37616	1.01123	0.995275	1.02743	0.168771	0.349657	loss	FALSE
GBM	Deletion Peak 15 - CN values	6q26	chr6:163767962-165698161(probes 662882:664027)	-0.000186152	0.00732069	-0.0145344	0.0141621	-0.0254282	0.999814	0.985571	1.01426	0.979713	0.979713	loss	FALSE
GBM	Deletion Peak 16 - CN values	8p23.2	chr8:2079140-6262191(probes 748175:750021)	0.0135483	0.0124999	-0.0109511	0.0380477	1.08387	1.01364	0.989109	1.03878	0.278422	0.464037	loss	FALSE
GBM	Deletion Peak 17 - CN values	9p21.3	chr9:21303884-22646396(probes 842018:842807)	0.01959	0.00717421	0.00552877	0.0336511	2.73061	1.01978	1.00554	1.03422	0.00632175	0.0553153	loss	FALSE
GBM	Deletion Peak 18 - CN values	10q23.31	chr10:89617158-90034038(probes 948957:949386)	0.0499267	0.00960623	0.0310988	0.0687546	5.19733	1.05119	1.03159	1.07117	2.02177e-07	7.07618e-06	loss	TRUE	0.0482412	0.0097132	0.029529	0.0676453	1.04942	1.02997	1.06999	3.37e-07	6.85e-06	TRUE	PTEN,KLLN
GBM	Deletion Peak 19 - CN values	10q26.3	chr10:135190263-135214343(probes 977584:977595)	0.0392014	0.00917771	0.0212135	0.0571894	4.27138	1.03998	1.02144	1.05886	1.94269e-05	0.000339972	loss	TRUE	0.0386549	0.00938657	0.0204461	0.057292	1.03941	1.02066	1.05896	3.08e-05	0.00017068	TRUE	PAOX
GBM	Deletion Peak 20 - CN values	11p11.2	chr11:46140772-46626256(probes 1006694:1006900)	-0.0190721	0.00919266	-0.0370894	-0.00105481	-2.07471	0.981109	0.96359	0.998946	0.0380136	0.266095	loss	FALSE
GBM	Deletion Peak 21 - CN values	12p13.1	chr12:9393289-20169548(probes 1059507:1065840)	-0.00924878	0.0107197	-0.0302591	0.0117615	-0.862781	0.990794	0.970194	1.01183	0.388258	0.543561	loss	FALSE
GBM	Deletion Peak 22 - CN values	12q12	chr12:41301148-49190860(probes 1075566:1079904)	-0.00488048	0.0103472	-0.0251606	0.0153997	-0.471672	0.995131	0.975153	1.01552	0.637161	0.72308	loss	FALSE
GBM	Deletion Peak 23 - CN values	12q15	chr12:68646546-69069777(probes 1090981:1091277)	0.0063714	0.0106758	-0.0145528	0.0272956	0.596808	1.00639	0.985553	1.02767	0.550636	0.688294	loss	FALSE
GBM	Deletion Peak 24 - CN values	13q14.2	chr13:48875329-49064807(probes 1147239:1147466)	-0.0105251	0.0066312	-0.0235221	0.00247177	-1.58722	0.98953	0.976752	1.00247	0.112464	0.302787	loss	FALSE
GBM	Deletion Peak 25 - CN values	13q22.1	chr13:49154166-93353832(probes 1147517:1171191)	-0.00317885	0.00673495	-0.0163791	0.0100214	-0.471994	0.996826	0.983754	1.01007	0.636931	0.72308	loss	FALSE
GBM	Deletion Peak 26 - CN values	14q13.1	chr14:33301849-34394000(probes 1191770:1192736)	0.00270123	0.00716445	-0.0113408	0.0167433	0.377033	1.0027	0.988723	1.01688	0.706149	0.77235	loss	FALSE
GBM	Deletion Peak 27 - CN values	14q24.2	chr14:64849874-105237679(probes 1209737:1234428)	-0.0034298	0.00734306	-0.0178219	0.0109623	-0.467081	0.996576	0.982336	1.01102	0.640442	0.72308	loss	FALSE
GBM	Deletion Peak 28 - CN values	15q14	chr15:34148119-40534076(probes 1238965:1243054)	0.0131989	0.00793663	-0.00235662	0.0287544	1.66303	1.01329	0.997646	1.02917	0.0963056	0.280891	loss	FALSE
GBM	Deletion Peak 29 - CN values	16p12.2	chr16:21317377-24269176(probes 1288640:1289556)	0.0204137	0.0116264	-0.0023737	0.043201	1.7558	1.02062	0.997629	1.04415	0.0791227	0.273326	loss	FALSE
GBM	Deletion Peak 30 - CN values	16q23.1	chr16:73455019-82663437(probes 1309178:1316183)	-0.00166361	0.0100923	-0.0214442	0.018117	-0.164839	0.998338	0.978784	1.01828	0.869071	0.921742	loss	FALSE
GBM	Deletion Peak 31 - CN values	17p13.1	chr17:7505228-7591760(probes 1323003:1323026)	0.0168529	0.00981292	-0.00238006	0.0360859	1.71742	1.017	0.997623	1.03674	0.0859024	0.273326	loss	FALSE
GBM	Deletion Peak 32 - CN values	17q11.2	chr17:29326736-29722618(probes 1331212:1331372)	0.010391	0.0115611	-0.0122684	0.0330504	0.898789	1.01045	0.987807	1.0336	0.368765	0.543561	loss	FALSE
GBM	Deletion Peak 33 - CN values	18q22.3	chr18:68046600-73836684(probes 1395197:1397503)	-0.00054243	0.0102033	-0.0205406	0.0194557	-0.0531621	0.999458	0.979669	1.01965	0.957603	0.979713	loss	FALSE
GBM	Deletion Peak 34 - CN values	19q13.41	chr19:52004904-52662379(probes 1420568:1420798)	-0.00843549	0.00950923	-0.0270732	0.0102023	-0.887084	0.9916	0.97329	1.01025	0.375034	0.543561	loss	FALSE
GBM	Deletion Peak 35 - CN values	21q21.1	chr21:1-25677406(probes 1460659:1466921)	-0.0160644	0.0122582	-0.04009	0.00796116	-1.31051	0.984064	0.960703	1.00799	0.190024	0.349657	loss	FALSE
GBM	Deletion Peak 36 - CN values	21q22.3	chr21:46230687-46306160(probes 1480669:1480710)	-0.0228455	0.01326	-0.0488348	0.00314367	-1.72289	0.977413	0.952338	1.00315	0.0849092	0.273326	loss	FALSE
GBM	Deletion Peak 37 - CN values	22q13.32	chr22:42540205-51304566(probes 1493456:1498119)	0.00996268	0.00709741	-0.00394799	0.0238734	1.40371	1.01001	0.99606	1.02416	0.160407	0.349657	loss	FALSE
HNSC	Deletion Peak 1 - CN values	1p36.21	chr1:12725678-18438929(probes 5259:8040)	0.0248197	0.0118119	0.00166877	0.0479705	2.10124	1.02513	1.00167	1.04914	0.0356197	0.249338	loss	FALSE
HNSC	Deletion Peak 2 - CN values	1p13.1	chr1:112539411-149881397(probes 62847:67823)	0.0126442	0.00985645	-0.00667408	0.0319625	1.28284	1.01272	0.993348	1.03248	0.19955	0.698424	loss	FALSE
HNSC	Deletion Peak 4 - CN values	2q21.2	chr2:133423352-134043214(probes 197878:198324)	0.0102411	0.0133197	-0.015865	0.0363472	0.768871	1.01029	0.98426	1.03702	0.44197	0.778937	loss	FALSE
HNSC	Deletion Peak 5 - CN values	2q22.1	chr2:139655617-143637838(probes 201392:203818)	0.0260191	0.0102195	0.00598915	0.046049	2.54601	1.02636	1.00601	1.04713	0.0108961	0.123276	loss	FALSE
HNSC	Deletion Peak 6 - CN values	2q36.2	chr2:218618816-243199373(probes 246219:260522)	-0.00339349	0.0093287	-0.0216774	0.0148904	-0.363769	0.996612	0.978556	1.015	0.716031	0.808422	loss	FALSE
HNSC	Deletion Peak 7 - CN values	3p24.1	chr3:30051218-30767809(probes 276944:277450)	-0.015122	0.00799085	-0.0307837	0.000539823	-1.89241	0.984992	0.969685	1.00054	0.0584365	0.292183	loss	FALSE
HNSC	Deletion Peak 8 - CN values	3p14.2	chr3:61234833-62281357(probes 294131:294850)	-0.0157937	0.00805266	-0.0315766	-1.08068e-05	-1.96131	0.98433	0.968917	0.999989	0.0498433	0.290753	loss	FALSE
HNSC	Deletion Peak 9 - CN values	3p12.3	chr3:75363575-85012839(probes 304152:308918)	-0.0111131	0.0079746	-0.026743	0.00451684	-1.39356	0.988948	0.973611	1.00453	0.16345	0.635639	loss	FALSE
HNSC	Deletion Peak 10 - CN values	4p15.31	chr4:1-23202781(probes 366927:380571)	0.00500993	0.00843982	-0.0115318	0.0215517	0.593606	1.00502	0.988534	1.02179	0.552775	0.778937	loss	FALSE
HNSC	Deletion Peak 11 - CN values	4q22.1	chr4:90844993-93240505(probes 416820:417976)	-0.000105182	0.00940056	-0.0185299	0.0183196	-0.0111889	0.999895	0.981641	1.01849	0.991073	0.991073	loss	FALSE
HNSC	Deletion Peak 12 - CN values	4q35.2	chr4:187475875-188227950(probes 468945:469374)	-0.000954259	0.00841714	-0.0174516	0.015543	-0.113371	0.999046	0.9827	1.01566	0.909737	0.936493	loss	FALSE
HNSC	Deletion Peak 13 - CN values	5q11.2	chr5:58260298-59787985(probes 500782:501725)	-0.00689625	0.00825942	-0.0230844	0.00929191	-0.834956	0.993127	0.97718	1.00934	0.403742	0.778937	loss	FALSE
HNSC	Deletion Peak 14 - CN values	5q35.3	chr5:176521457-176731866(probes 568498:568590)	-0.0063592	0.00853937	-0.0230961	0.0103777	-0.744692	0.993661	0.977169	1.01043	0.456458	0.778937	loss	FALSE
HNSC	Deletion Peak 15 - CN values	6p25.3	chr6:1101324-2252425(probes 570323:571163)	0.00207264	0.0119531	-0.021355	0.0255003	0.173398	1.00207	0.978871	1.02583	0.862339	0.914602	loss	FALSE
HNSC	Deletion Peak 16 - CN values	6q26	chr6:143768658-171115067(probes 650496:666756)	-0.00738452	0.0115718	-0.0300649	0.0152959	-0.638146	0.992643	0.970383	1.01541	0.523379	0.778937	loss	FALSE
HNSC	Deletion Peak 17 - CN values	7q31.1	chr7:109599468-111366370(probes 722456:723156)	-0.0136405	0.0121745	-0.0375022	0.0102211	-1.12041	0.986452	0.963192	1.01027	0.262538	0.778937	loss	FALSE
HNSC	Deletion Peak 18 - CN values	7q36.1	chr7:151715976-152136074(probes 744737:744901)	-0.00506775	0.00974468	-0.024167	0.0140315	-0.520053	0.994945	0.976123	1.01413	0.603027	0.778937	loss	FALSE
HNSC	Deletion Peak 19 - CN values	8p23.2	chr8:2079140-6262191(probes 748848:750695)	0.00589594	0.00773526	-0.00926489	0.0210568	0.762216	1.00591	0.990778	1.02128	0.445931	0.778937	loss	FALSE
HNSC	Deletion Peak 20 - CN values	9p23	chr9:8310705-10619051(probes 834211:835544)	-0.00569629	0.0078124	-0.0210083	0.00961574	-0.729134	0.99432	0.979211	1.00966	0.46592	0.778937	loss	FALSE
HNSC	Deletion Peak 21 - CN values	9p21.3	chr9:21865498-21997722(probes 843103:843165)	0.0033667	0.00777617	-0.0118743	0.0186077	0.432951	1.00337	0.988196	1.01878	0.66505	0.778937	loss	FALSE
HNSC	Deletion Peak 23 - CN values	9q34.3	chr9:139376600-139456211(probes 897313:897328)	-0.0201336	0.0120967	-0.0438427	0.00357556	-1.66438	0.980068	0.957105	1.00358	0.0960359	0.420157	loss	FALSE
HNSC	Deletion Peak 24 - CN values	10p11.21	chr10:34059131-35128523(probes 921045:921765)	-0.00524827	0.00966857	-0.0241983	0.0137018	-0.542817	0.994765	0.976092	1.0138	0.587256	0.778937	loss	FALSE
HNSC	Deletion Peak 25 - CN values	10q23.31	chr10:89617158-90034038(probes 949902:950332)	-0.0057605	0.0104173	-0.026178	0.014657	-0.552976	0.994256	0.974162	1.01476	0.58028	0.778937	loss	FALSE
HNSC	Deletion Peak 27 - CN values	11q23.1	chr11:109298128-111937863(probes 1038718:1040402)	-0.0208968	0.00806184	-0.0366977	-0.00509584	-2.59206	0.97932	0.963968	0.994917	0.00954039	0.123276	loss	FALSE
HNSC	Deletion Peak 28 - CN values	13q12.11	chr13:19500747-22785242(probes 1129869:1131415)	-0.0199398	0.00812215	-0.035859	-0.00402071	-2.45499	0.980258	0.964776	0.995987	0.0140887	0.123276	loss	FALSE
HNSC	Deletion Peak 29 - CN values	13q14.2	chr13:48666829-49563699(probes 1148335:1149033)	-0.0213766	0.00831159	-0.037667	-0.0050862	-2.5719	0.97885	0.963034	0.994927	0.0101141	0.123276	loss	FALSE
HNSC	Deletion Peak 30 - CN values	14q11.2	chr14:1-29249348(probes 1186499:1190717)	0.00996412	0.0121148	-0.0137804	0.0337086	0.822477	1.01001	0.986314	1.03428	0.410805	0.778937	loss	FALSE
HNSC	Deletion Peak 31 - CN values	14q32.32	chr14:103192370-103391697(probes 1234949:1235049)	-0.0130499	0.0119893	-0.0365485	0.0104487	-1.08846	0.987035	0.964111	1.0105	0.276391	0.778937	loss	FALSE
HNSC	Deletion Peak 32 - CN values	15q15.1	chr15:41795901-41958481(probes 1244931:1245002)	-0.00898175	0.0108698	-0.0302861	0.0123226	-0.826307	0.991058	0.970168	1.0124	0.40863	0.778937	loss	FALSE
HNSC	Deletion Peak 33 - CN values	16q23.1	chr16:78016120-79627770(probes 1313679:1315091)	0.0105861	0.0114587	-0.0118726	0.0330448	0.923847	1.01064	0.988198	1.0336	0.355566	0.778937	loss	FALSE
HNSC	Deletion Peak 34 - CN values	16q23.3	chr16:82689697-83542835(probes 1317620:1318344)	0.0065203	0.0112734	-0.0155752	0.0286158	0.578377	1.00654	0.984545	1.02903	0.56301	0.778937	loss	FALSE
HNSC	Deletion Peak 36 - CN values	17q25.3	chr17:80698053-80902410(probes 1358191:1358291)	-0.00617786	0.0134513	-0.0325419	0.0201862	-0.459277	0.993841	0.967982	1.02039	0.646035	0.778937	loss	FALSE
HNSC	Deletion Peak 38 - CN values	19p13.3	chr19:1103802-1272039(probes 1401127:1401153)	-0.00637679	0.00909547	-0.0242036	0.01145	-0.701095	0.993643	0.976087	1.01152	0.483243	0.778937	loss	FALSE
HNSC	Deletion Peak 39 - CN values	21q21.1	chr21:16014822-26218513(probes 1462632:1468884)	0.00400395	0.00932537	-0.0142734	0.0222813	0.429361	1.00401	0.985828	1.02253	0.667661	0.778937	loss	FALSE
HNSC	Deletion Peak 40 - CN values	21q22.3	chr21:47360545-47519025(probes 1482691:1482732)	0.00259179	0.00885968	-0.0147729	0.0199564	0.292538	1.0026	0.985336	1.02016	0.769875	0.842051	loss	FALSE
KIRC	Deletion Peak 1 - CN values	1p36.11	chr1:1-31345223(probes 1:14784)	0.0164185	0.0106677	-0.00448988	0.0373269	1.53908	1.01655	0.99552	1.03803	0.123785	0.371354	loss	FALSE
KIRC	Deletion Peak 2 - CN values	1p31.1	chr1:71699756-73778377(probes 38872:39917)	0.0116555	0.0118119	-0.0114954	0.0348065	0.986762	1.01172	0.98857	1.03542	0.323759	0.572308	loss	FALSE
KIRC	Deletion Peak 3 - CN values	1q42.3	chr1:213069564-249250621(probes 106952:129188)	0.00994488	0.0154198	-0.0202774	0.0401672	0.644941	1.00999	0.979927	1.04098	0.518966	0.70768	loss	FALSE
KIRC	Deletion Peak 4 - CN values	2q37.3	chr2:237489905-243199373(probes 257635:260543)	0.00160763	0.0129388	-0.0237519	0.0269672	0.124249	1.00161	0.976528	1.02733	0.901118	0.965483	loss	FALSE
KIRC	Deletion Peak 5 - CN values	3p25.3	chr3:11593528-11614889(probes 266000:266006)	0.00340255	0.0103674	-0.0169171	0.0237222	0.328198	1.00341	0.983225	1.02401	0.742762	0.857033	loss	FALSE
KIRC	Deletion Peak 6 - CN values	3p12.3	chr3:75363575-84688247(probes 304172:308753)	0.00496217	0.00759803	-0.0099297	0.019854	0.653086	1.00497	0.990119	1.02005	0.513701	0.70768	loss	FALSE
KIRC	Deletion Peak 7 - CN values	3p11.1	chr3:88203845-93734670(probes 310390:311462)	0.0195216	0.00765604	0.00451601	0.0345272	2.54983	1.01971	1.00453	1.03513	0.0107777	0.0808324	loss	FALSE
KIRC	Deletion Peak 8 - CN values	3q11.2	chr3:96073642-97484651(probes 312653:313320)	0.0310148	0.00866203	0.0140375	0.047992	3.58055	1.0315	1.01414	1.04916	0.000342877	0.00514316	loss	TRUE	0.0390619	0.00934673	0.0210935	0.0576782	1.03983	1.02132	1.05937	1.55e-05	0.00015715	TRUE	EPHA6
KIRC	Deletion Peak 9 - CN values	4q34.3	chr4:178828981-183060693(probes 465126:467308)	-0.000539783	0.0125637	-0.0251642	0.0240846	-0.0429637	0.99946	0.97515	1.02438	0.96573	0.96573	loss	FALSE
KIRC	Deletion Peak 10 - CN values	6q26	chr6:161693099-163153207(probes 662382:663033)	0.0108399	0.0088004	-0.00640854	0.0280884	1.23175	1.0109	0.993612	1.02849	0.218041	0.467231	loss	FALSE
KIRC	Deletion Peak 11 - CN values	9p23	chr9:8310705-10619051(probes 834282:835614)	0.0167255	0.00933901	-0.00157858	0.0350297	1.79093	1.01687	0.998423	1.03565	0.073304	0.27489	loss	FALSE
KIRC	Deletion Peak 12 - CN values	9p21.3	chr9:21865498-22448737(probes 843175:843539)	0.0194941	0.00911892	0.00162136	0.0373669	2.13777	1.01969	1.00162	1.03807	0.0325358	0.162679	loss	FALSE
KIRC	Deletion Peak 13 - CN values	10q23.31	chr10:89617158-90034038(probes 949991:950421)	0.0142405	0.0109657	-0.00725196	0.035733	1.29864	1.01434	0.992774	1.03638	0.194069	0.467231	loss	FALSE
KIRC	Deletion Peak 14 - CN values	13q13.3	chr13:1-70276983(probes 1129943:1158573)	0.00506094	0.0119466	-0.0183539	0.0284758	0.423631	1.00507	0.981813	1.02889	0.671835	0.839794	loss	FALSE
KIRC	Deletion Peak 15 - CN values	14q31.1	chr14:78397628-80337852(probes 1219180:1220607)	0.00737685	0.00778561	-0.00788265	0.0226364	0.947499	1.0074	0.992148	1.02289	0.343385	0.572308	loss	FALSE
KIRP	Deletion Peak 1 - CN values	1p36.31	chr1:1-8423509(probes 1:3188)	-0.0204686	0.0132799	-0.0464968	0.00555958	-1.54132	0.979739	0.954568	1.00558	0.123239	0.330428	loss	FALSE
KIRP	Deletion Peak 4 - CN values	2q36.3	chr2:204603307-243199373(probes 237467:260553)	0.0173628	0.0251172	-0.031866	0.0665916	0.69127	1.01751	0.968636	1.06886	0.489396	0.6964	loss	FALSE
KIRP	Deletion Peak 5 - CN values	3p22.1	chr3:41280645-42218893(probes 284105:284365)	-0.0431233	0.0186247	-0.0796271	-0.00661957	-2.31538	0.957793	0.923461	0.993402	0.020592	0.15444	loss	FALSE
KIRP	Deletion Peak 6 - CN values	4q34.3	chr4:178911874-183060693(probes 465217:467346)	-0.0305546	0.0163537	-0.0626072	0.00149808	-1.86836	0.969908	0.939312	1.0015	0.061712	0.23142	loss	FALSE
KIRP	Deletion Peak 7 - CN values	6p12.3	chr6:44246170-62306467(probes 596407:604239)	0.00176897	0.0185072	-0.0345044	0.0380424	0.0955828	1.00177	0.966084	1.03878	0.923852	0.983149	loss	FALSE
KIRP	Deletion Peak 8 - CN values	6q25.3	chr6:157740658-158246375(probes 659908:660100)	-0.0039502	0.0168152	-0.0369074	0.029007	-0.234919	0.996058	0.963765	1.02943	0.814272	0.983149	loss	FALSE
KIRP	Deletion Peak 9 - CN values	9p21.3	chr9:21865498-22448737(probes 843232:843595)	-0.0186641	0.0152145	-0.0484839	0.0111557	-1.22674	0.981509	0.952673	1.01122	0.219922	0.471261	loss	FALSE
KIRP	Deletion Peak 10 - CN values	10p15.3	chr10:1-3818193(probes 897845:899692)	0.000480059	0.0227285	-0.044067	0.0450272	0.0211214	1.00048	0.95689	1.04606	0.983149	0.983149	loss	FALSE
KIRP	Deletion Peak 11 - CN values	11q22.3	chr11:102825636-120391472(probes 1035269:1046473)	0.0140196	0.0169556	-0.0192128	0.0472519	0.826839	1.01412	0.980971	1.04839	0.408328	0.6964	loss	FALSE
KIRP	Deletion Peak 12 - CN values	14q11.2	chr14:1-21861210(probes 1186686:1187462)	-0.0105103	0.0138709	-0.0376968	0.0166762	-0.757724	0.989545	0.963005	1.01682	0.448616	0.6964	loss	FALSE
KIRP	Deletion Peak 13 - CN values	14q24.2	chr14:73690180-73745386(probes 1216456:1216494)	-0.00904693	0.0137542	-0.0360047	0.0179108	-0.657758	0.990994	0.964636	1.01807	0.510693	0.6964	loss	FALSE
KIRP	Deletion Peak 14 - CN values	15q13.3	chr15:1-49031144(probes 1236153:1248979)	-0.0423198	0.0168613	-0.0753673	-0.00927224	-2.50988	0.958563	0.927403	0.990771	0.0120773	0.15444	loss	FALSE
KIRP	Deletion Peak 15 - CN values	16q24.2	chr16:78016120-90354753(probes 1313881:1321515)	0.0399383	0.0265266	-0.0120529	0.0919295	1.50559	1.04075	0.988019	1.09629	0.132171	0.330428	loss	FALSE
KIRP	Deletion Peak 16 - CN values	19p13.3	chr19:1171151-6135900(probes 1401368:1402775)	0.000480059	0.0227285	-0.044067	0.0450272	0.0211214	1.00048	0.95689	1.04606	0.983149	0.983149	loss	FALSE
KIRP	Deletion Peak 17 - CN values	22q12.2	chr22:29969457-30128393(probes 1487867:1487933)	-0.0265363	0.0138768	-0.0537343	0.000661734	-1.91228	0.973813	0.947684	1.00066	0.0558406	0.23142	loss	FALSE
LAML	Deletion Peak 1 - CN values	3p13	chr3:66016790-74313374(probes 297686:303358)	0.00702985	0.0234071	-0.0388472	0.0529069	0.30033	1.00705	0.961898	1.05433	0.763926	0.763926	loss	FALSE
LAML	Deletion Peak 2 - CN values	5q31.3	chr5:104425581-157748590(probes 524163:556183)	0.0392626	0.0185788	0.00284887	0.0756762	2.1133	1.04004	1.00285	1.07861	0.0345747	0.242023	loss	FALSE
LAML	Deletion Peak 3 - CN values	7q35	chr7:127025750-159138663(probes 731111:747601)	0.0227377	0.0148008	-0.00627128	0.0517467	1.53625	1.023	0.993748	1.05311	0.124477	0.435669	loss	FALSE
LAML	Deletion Peak 5 - CN values	12p13.2	chr12:11415451-13523791(probes 1060711:1062018)	0.00771164	0.020868	-0.0331888	0.0486121	0.369545	1.00774	0.967356	1.04981	0.711722	0.763926	loss	FALSE
LAML	Deletion Peak 8 - CN values	17p13.2	chr17:3588456-3710123(probes 1321515:1321591)	0.0208698	0.0187554	-0.0158902	0.0576298	1.11273	1.02109	0.984235	1.05932	0.265823	0.564756	loss	FALSE
LAML	Deletion Peak 9 - CN values	17q11.2	chr17:28936804-29722618(probes 1331673:1331896)	0.00930777	0.0191536	-0.0282325	0.0468481	0.485955	1.00935	0.972162	1.04796	0.626999	0.763926	loss	FALSE
LAML	Deletion Peak 10 - CN values	18p11.21	chr18:12374127-12953135(probes 1364476:1364750)	0.0221188	0.0223673	-0.0217204	0.065958	0.988889	1.02237	0.978514	1.06818	0.322717	0.564756	loss	FALSE
LGG	Deletion Peak 1 - CN values	1p36.23	chr1:6784593-8925111(probes 2195:3446)	0.0328677	0.00725788	0.0186426	0.0470929	4.52856	1.03341	1.01882	1.04822	5.93874e-06	5.34487e-05	loss	TRUE	0.0407081	0.00790211	0.0255529	0.0563981	1.04155	1.02588	1.05802	8.11e-08	2.47e-06	TRUE	RERE,TNFRSF9,PER3,VAMP3,UTS2,PARK7,CAMTA1,SLC45A1,ERRFI1
LGG	Deletion Peak 2 - CN values	1p32.3	chr1:50879767-51569162(probes 25174:25392)	0.0280743	0.00723715	0.0138898	0.0422589	3.87919	1.02847	1.01399	1.04316	0.000104803	0.000628818	loss	TRUE	0.0369446	0.00790792	0.0217513	0.052619	1.03764	1.02199	1.05403	1.36e-06	1.69e-05	TRUE	CDKN2C,FAF1,DMRTA2
LGG	Deletion Peak 5 - CN values	3p21.31	chr3:45837066-54158002(probes 286448:290207)	-0.00116814	0.0123704	-0.0254137	0.0230774	-0.0944304	0.998833	0.974906	1.02335	0.924767	0.933357	loss	FALSE
LGG	Deletion Peak 6 - CN values	3q13.31	chr3:89525001-137488630(probes 311196:336183)	0.00515334	0.0140943	-0.022471	0.0327777	0.365633	1.00517	0.97778	1.03332	0.714639	0.857567	loss	FALSE
LGG	Deletion Peak 7 - CN values	3q29	chr3:194988874-197413260(probes 366472:366912)	-0.00208826	0.0123968	-0.0263856	0.0222091	-0.168451	0.997914	0.973959	1.02246	0.866228	0.933357	loss	FALSE
LGG	Deletion Peak 8 - CN values	4q34.3	chr4:178911874-183060693(probes 465187:467315)	0.00961223	0.00845155	-0.0069525	0.026177	1.13733	1.00966	0.993072	1.02652	0.255399	0.417926	loss	FALSE
LGG	Deletion Peak 9 - CN values	5p15.33	chr5:1-6311099(probes 469734:473536)	0.00818085	0.0125749	-0.0164654	0.0328271	0.650572	1.00821	0.983669	1.03337	0.515323	0.772984	loss	FALSE
LGG	Deletion Peak 10 - CN values	5q35.1	chr5:151303585-175087650(probes 552388:568091)	-0.00495511	0.0118499	-0.0281804	0.0182702	-0.418158	0.995057	0.972213	1.01844	0.675832	0.857567	loss	FALSE
LGG	Deletion Peak 12 - CN values	6q26	chr6:112670088-171115067(probes 632411:666806)	0.0153754	0.00942632	-0.00309988	0.0338506	1.63111	1.01549	0.996905	1.03443	0.102867	0.231451	loss	FALSE
LGG	Deletion Peak 15 - CN values	9p23	chr9:7799607-10619051(probes 833961:835614)	0.0259873	0.00782738	0.0106459	0.0413287	3.32005	1.02633	1.0107	1.04219	0.000900004	0.00405002	loss	TRUE	0.0239267	0.00817328	0.00804962	0.0399736	1.02422	1.00808	1.04078	0.00313962	0.0087053	TRUE	PTPRD
LGG	Deletion Peak 16 - CN values	9p21.3	chr9:21865498-22448737(probes 843174:843538)	0.0382081	0.00767419	0.023167	0.0532492	4.97878	1.03895	1.02344	1.05469	6.3987e-07	1.15177e-05	loss	TRUE	0.0326423	0.00798462	0.0172283	0.0483838	1.03318	1.01738	1.04957	3.03e-05	0.00017068	TRUE	CDKN2A,CDKN2B
LGG	Deletion Peak 18 - CN values	11p15.5	chr11:1-1944201(probes 978675:979075)	-0.0242855	0.00949809	-0.0429014	-0.00566963	-2.55689	0.976007	0.958006	0.994346	0.0105613	0.031684	loss	TRUE	-0.0277939	0.00975254	-0.04744	-0.0090258	0.972589	0.953668	0.991015	0.0034116	0.00904815	TRUE	AP2A2,CD151,CTSD,DRD4,DUSP8,HRAS,IRF7,LSP1,MUC2,MUC6,POLR2L,PSMD13,RNH1,RPLP2,SCT,TALDO1,TSPAN4,TNNI2,RASSF7,IFITM1,BRSK2,IFITM3,DEAF1,IFITM2,PKP3,SIRT3,BET1L,CEND1,CDHR5,TOLLIP,PNPLA2,PHRF1,SIGIRR,RIC8A,EPS8L2,CHID1,SLC25A22,PTDSS2,MOB2,SYT8,ODF3,LRRC56,SCGB1C1,NLRP6,TMEM80,ANO9,B4GALNT4,KRTAP5-1,KRTAP5-3,KRTAP5-4,IFITM5,IFITM10,KRTAP5-5,KRTAP5-2,KRTAP5-6,MUC5B
LGG	Deletion Peak 21 - CN values	12q12	chr12:40011946-47477314(probes 1075902:1080077)	-0.000954199	0.0114108	-0.023319	0.0214106	-0.0836222	0.999046	0.976951	1.02164	0.933357	0.933357	loss	FALSE
LGG	Deletion Peak 22 - CN values	13q14.2	chr13:49281292-64946542(probes 1148921:1155843)	0.00996929	0.00844959	-0.0065916	0.0265302	1.17986	1.01002	0.99343	1.02689	0.238058	0.417926	loss	FALSE
LGG	Deletion Peak 23 - CN values	14q24.3	chr14:62262526-89633185(probes 1209454:1226241)	0.0247772	0.00837663	0.00835928	0.0411951	2.95789	1.02509	1.00839	1.04206	0.0030975	0.011151	loss	TRUE	0.0176106	0.00900449	1.23e-07	0.0352427	1.01777	1	1.03587	0.0499988	0.0635402	FALSE
LGG	Deletion Peak 24 - CN values	15q21.3	chr15:33438396-62146652(probes 1239736:1257557)	0.0133292	0.0105298	-0.00730879	0.0339673	1.26586	1.01342	0.992718	1.03455	0.205564	0.411127	loss	FALSE
LGG	Deletion Peak 26 - CN values	19q13.42	chr19:55779899-56132486(probes 1423451:1423581)	0.00255432	0.00685554	-0.0108823	0.0159909	0.372592	1.00256	0.989177	1.01612	0.709452	0.857567	loss	FALSE
LGG	Deletion Peak 27 - CN values	22q13.31	chr22:42540205-51304566(probes 1495181:1499859)	0.0248246	0.0102643	0.00470689	0.0449424	2.41853	1.02514	1.00472	1.04597	0.0155833	0.0400714	loss	TRUE	0.0155581	0.0105962	-0.0054064	0.03644	1.01568	0.994608	1.03711	0.145075	0.152579	FALSE
LIHC	Deletion Peak 1 - CN values	1p36.31	chr1:1-6688857(probes 1:2133)	0.00357872	0.0082372	-0.0125659	0.0197233	0.434458	1.00359	0.987513	1.01992	0.663956	0.905071	loss	FALSE
LIHC	Deletion Peak 2 - CN values	1p36.11	chr1:26900639-27127934(probes 12696:12758)	-0.00239253	0.00839991	-0.0188561	0.014071	-0.284829	0.99761	0.981321	1.01417	0.775775	0.905071	loss	FALSE
LIHC	Deletion Peak 3 - CN values	2q22.1	chr2:139655617-143637838(probes 201391:203820)	-0.0116704	0.0126783	-0.0365195	0.0131787	-0.920501	0.988397	0.964139	1.01327	0.357311	0.877411	loss	FALSE
LIHC	Deletion Peak 4 - CN values	2q23.1	chr2:147346836-149408109(probes 205833:206833)	0.00383459	0.012143	-0.0199653	0.0276345	0.315786	1.00384	0.980233	1.02802	0.752165	0.905071	loss	FALSE
LIHC	Deletion Peak 5 - CN values	2q37.3	chr2:234985548-243199373(probes 255966:260525)	-0.0249796	0.0118257	-0.0481575	-0.00180172	-2.11232	0.97533	0.952984	0.9982	0.0346589	0.161742	loss	FALSE
LIHC	Deletion Peak 6 - CN values	3p13	chr3:70024361-71729299(probes 300606:301650)	-0.0145077	0.0106501	-0.0353816	0.00636612	-1.36221	0.985597	0.965237	1.00639	0.173131	0.605958	loss	FALSE
LIHC	Deletion Peak 7 - CN values	3q26.31	chr3:173999806-175760559(probes 354902:355645)	0.0116275	0.0149317	-0.0176381	0.0408931	0.778712	1.0117	0.982517	1.04174	0.43615	0.877411	loss	FALSE
LIHC	Deletion Peak 8 - CN values	4q21.3	chr4:69204927-109543411(probes 404668:426969)	-0.0269053	0.00843825	-0.043444	-0.0103667	-3.1885	0.973453	0.957486	0.989687	0.00143015	0.0133481	loss	TRUE	-0.0259571	0.0104303	-0.0462325	-0.0061435	0.974377	0.95482	0.993875	0.0101941	0.0188436	TRUE	ADH1A,ADH1B,ADH1C,ADH4,ADH5,ADH6,ADH7,AFM,AFP,ALB,AMBN,ANXA3,AREG,ART3,ATOH1,BMP3,BMPR1B,BTC,CCNG2,SCARB2,CDS1,CENPE,CSN1S1,CSN2,CSN3,DCK,DMP1,DSPP,EIF4E,EREG,FGF5,GC,GK2,GRID2,CXCL1,CXCL2,CXCL3,GRSF1,HADH,HNRNPD,HTN1,HTN3,IBSP,CXCL10,MANBA,CXCL9,AFF1,MTTP,MUC7,NFKB1,NKX6-1,PDHA2,PF4,PF4V1,PKD2,PPEF2,PPBP,PPP3CA,PRKG2,MAPK10,PTPN13,RAP1GDS1,CXCL6,CXCL11,CXCL5,SNCA,SPP1,STATH,SULT1E1,TACR3,UBE2D3,…
LIHC	Deletion Peak 9 - CN values	4q35.1	chr4:178911874-186299757(probes 465172:468211)	-0.0270633	0.00843727	-0.0436	-0.0105265	-3.20759	0.9733	0.957337	0.989529	0.00133853	0.0133481	loss	TRUE	-0.0166122	0.0104304	-0.0367945	0.00331672	0.983525	0.963874	1.00332	0.102225	0.111352	FALSE
LIHC	Deletion Peak 10 - CN values	6q27	chr6:169649200-170153593(probes 666194:666553)	0.0296477	0.00918849	0.0116386	0.0476568	3.22661	1.03009	1.01171	1.04881	0.00125265	0.0133481	loss	TRUE	0.0338788	0.0116235	0.0120111	0.0571997	1.03446	1.01208	1.05887	0.0020813	0.00604568	TRUE	TCTE3,PHF10,WDR27,C6orf120
LIHC	Deletion Peak 11 - CN values	8p23.2	chr8:2079140-6262191(probes 748867:750715)	0.0199946	0.00848495	0.00336445	0.0366248	2.35648	1.0202	1.00337	1.0373	0.0184489	0.103314	loss	FALSE
LIHC	Deletion Peak 12 - CN values	9p21.3	chr9:21865498-21997722(probes 843126:843190)	-0.00375216	0.00845035	-0.0203145	0.0128102	-0.444024	0.996255	0.97989	1.01289	0.657025	0.905071	loss	FALSE
LIHC	Deletion Peak 13 - CN values	9q31.3	chr9:93835081-128199872(probes 868815:891292)	0.00343372	0.0093985	-0.014987	0.0218544	0.365347	1.00344	0.985125	1.02209	0.714852	0.905071	loss	FALSE
LIHC	Deletion Peak 14 - CN values	10q23.31	chr10:89617158-90034038(probes 949924:950353)	0.00643607	0.00980743	-0.0127861	0.0256583	0.656245	1.00646	0.987295	1.02599	0.511667	0.877411	loss	FALSE
LIHC	Deletion Peak 15 - CN values	10q26.13	chr10:106214325-135534747(probes 959616:978618)	0.00607423	0.00962517	-0.0127908	0.0249392	0.631078	1.00609	0.987291	1.02525	0.52799	0.877411	loss	FALSE
LIHC	Deletion Peak 16 - CN values	11q14.1	chr11:82995735-85348794(probes 1022944:1024195)	-0.00828072	0.0109432	-0.029729	0.0131675	-0.756701	0.991753	0.970709	1.01325	0.449229	0.877411	loss	FALSE
LIHC	Deletion Peak 18 - CN values	12p12.1	chr12:22837283-24365820(probes 1068540:1069584)	0.0104796	0.0110538	-0.0111855	0.0321447	0.948056	1.01053	0.988877	1.03267	0.343101	0.877411	loss	FALSE
LIHC	Deletion Peak 20 - CN values	13q14.2	chr13:48875329-49064807(probes 1148467:1148696)	0.000531865	0.00807963	-0.0153039	0.0163677	0.0658279	1.00053	0.984813	1.0165	0.947515	0.947515	loss	FALSE
LIHC	Deletion Peak 21 - CN values	14q23.3	chr14:66963153-67658112(probes 1212293:1212509)	-0.00725313	0.00858299	-0.0240755	0.00956922	-0.845059	0.992773	0.976212	1.00962	0.398078	0.877411	loss	FALSE
LIHC	Deletion Peak 22 - CN values	15q26.3	chr15:90453330-102531392(probes 1273541:1280528)	-0.000904727	0.0106363	-0.0217515	0.019942	-0.0850604	0.999096	0.978483	1.02014	0.932213	0.947515	loss	FALSE
LIHC	Deletion Peak 23 - CN values	16q23.1	chr16:78129058-79627770(probes 1313752:1315117)	-0.0260435	0.00842308	-0.0425525	-0.00953459	-3.09192	0.974293	0.95834	0.990511	0.00198864	0.0139205	loss	TRUE	-0.0222039	0.0104916	-0.042537	-0.002205	0.978041	0.958355	0.997797	0.0295533	0.0409716	TRUE	WWOX
LIHC	Deletion Peak 24 - CN values	17p13.1	chr17:5483194-9481683(probes 1323283:1325592)	0.00509459	0.00816612	-0.0109107	0.0210999	0.623868	1.00511	0.989149	1.02132	0.532714	0.877411	loss	FALSE
LIHC	Deletion Peak 25 - CN values	17p11.2	chr17:15928223-16121163(probes 1328920:1328999)	0.0148525	0.0081823	-0.00118449	0.0308895	1.8152	1.01496	0.998816	1.03137	0.0694931	0.277972	loss	FALSE
LIHC	Deletion Peak 26 - CN values	18q21.2	chr18:42111541-78077248(probes 1380553:1401014)	-0.00751748	0.0092911	-0.0257277	0.0106927	-0.809105	0.992511	0.9746	1.01075	0.418454	0.877411	loss	FALSE
LIHC	Deletion Peak 27 - CN values	19p13.3	chr19:2934058-4159100(probes 1401613:1401928)	-0.0019436	0.0104086	-0.0223441	0.0184569	-0.18673	0.998058	0.977904	1.01863	0.851873	0.947515	loss	FALSE
LIHC	Deletion Peak 28 - CN values	20p12.1	chr20:14302876-16036135(probes 1433767:1434736)	-0.00633764	0.0159502	-0.0375994	0.0249241	-0.39734	0.993682	0.963099	1.02524	0.691117	0.905071	loss	FALSE
LIHC	Deletion Peak 29 - CN values	22q12.1	chr22:28372835-29085838(probes 1486756:1487115)	-0.00595785	0.0107735	-0.0270736	0.0151579	-0.553008	0.99406	0.97329	1.01527	0.580258	0.902623	loss	FALSE
LIHC	Deletion Peak 30 - CN values	22q13.31	chr22:44599673-51304566(probes 1496353:1499782)	-0.00101784	0.0106328	-0.0218577	0.019822	-0.0957266	0.998983	0.978379	1.02002	0.923738	0.947515	loss	FALSE
LUAD	Deletion Peak 1 - CN values	1p36.13	chr1:1-31345223(probes 1:14782)	-0.00925656	0.0134431	-0.0356046	0.0170915	-0.688571	0.990786	0.965022	1.01724	0.491093	0.793348	loss	FALSE
LUAD	Deletion Peak 2 - CN values	1p13.3	chr1:97280314-119426205(probes 54257:67121)	-0.00203004	0.0111825	-0.0239473	0.0198872	-0.181538	0.997972	0.976337	1.02009	0.855946	0.90724	loss	FALSE
LUAD	Deletion Peak 3 - CN values	1p12	chr1:115036443-149898950(probes 64379:67826)	0.00985167	0.0121894	-0.0140391	0.0337425	0.808215	1.0099	0.986059	1.03432	0.418967	0.75414	loss	FALSE
LUAD	Deletion Peak 4 - CN values	2q22.1	chr2:139655617-143637838(probes 201393:203823)	-0.0112819	0.0192921	-0.0490937	0.02653	-0.584792	0.988782	0.952092	1.02689	0.558687	0.79544	loss	FALSE
LUAD	Deletion Peak 5 - CN values	3p21.31	chr3:47618372-48659309(probes 287335:287759)	-0.0209992	0.00989044	-0.0403841	-0.00161427	-2.12318	0.97922	0.96042	0.998387	0.0337389	0.202433	loss	FALSE
LUAD	Deletion Peak 7 - CN values	3q29	chr3:184081589-198022430(probes 359694:366939)	-0.00517755	0.0120267	-0.0287495	0.0183944	-0.430504	0.994836	0.97166	1.01856	0.666829	0.816011	loss	FALSE
LUAD	Deletion Peak 9 - CN values	4q22.1	chr4:90844993-93240505(probes 416844:418001)	-0.0117397	0.0122102	-0.0356711	0.0121918	-0.961468	0.988329	0.964958	1.01227	0.336317	0.672634	loss	FALSE
LUAD	Deletion Peak 10 - CN values	4q34.3	chr4:177251457-191154276(probes 464158:469721)	-0.0272924	0.011144	-0.0491342	-0.00545059	-2.44907	0.973077	0.952053	0.994564	0.0143226	0.167103	loss	FALSE
LUAD	Deletion Peak 11 - CN values	5q11.2	chr5:58145167-59787985(probes 500727:501753)	-0.0251622	0.0108181	-0.0463654	-0.00395904	-2.32593	0.975152	0.954693	0.996049	0.0200224	0.167103	loss	FALSE
LUAD	Deletion Peak 12 - CN values	5q31.1	chr5:83677261-137088048(probes 514609:543973)	-0.0271371	0.010325	-0.0473738	-0.00690043	-2.62829	0.973228	0.953731	0.993123	0.00858165	0.167103	loss	FALSE
LUAD	Deletion Peak 13 - CN values	6q12	chr6:54809455-135709085(probes 602853:645964)	-0.0138581	0.0107867	-0.0349996	0.00728335	-1.28475	0.986237	0.965606	1.00731	0.198881	0.511409	loss	FALSE
LUAD	Deletion Peak 14 - CN values	6q26	chr6:161693099-163153207(probes 662361:663012)	-0.00566832	0.00954809	-0.0243822	0.0130456	-0.593661	0.994348	0.975913	1.01313	0.552739	0.79544	loss	FALSE
LUAD	Deletion Peak 15 - CN values	8p23.2	chr8:1-12585435(probes 748139:753224)	-0.000699358	0.00936422	-0.0190529	0.0176542	-0.0746841	0.999301	0.981127	1.01781	0.940466	0.940466	loss	FALSE
LUAD	Deletion Peak 16 - CN values	8p21.3	chr8:6498418-41119553(probes 750982:771856)	0.0101809	0.00932592	-0.00809754	0.0284594	1.09168	1.01023	0.991935	1.02887	0.274974	0.618691	loss	FALSE
LUAD	Deletion Peak 18 - CN values	9p23	chr9:8310705-10619051(probes 834247:835579)	0.0105681	0.0093186	-0.00769599	0.0288323	1.13409	1.01062	0.992334	1.02925	0.256757	0.616216	loss	FALSE
LUAD	Deletion Peak 19 - CN values	9p21.3	chr9:21865498-21997722(probes 843138:843202)	0.0121003	0.00930865	-0.00614435	0.0303449	1.2999	1.01217	0.993874	1.03081	0.193637	0.511409	loss	FALSE
LUAD	Deletion Peak 22 - CN values	10q26.3	chr10:127697998-135534747(probes 974489:978639)	-0.0195248	0.0123011	-0.0436345	0.0045848	-1.58725	0.980665	0.957304	1.0046	0.112457	0.404843	loss	FALSE
LUAD	Deletion Peak 24 - CN values	11q23.2	chr11:104032904-134024219(probes 1035858:1055853)	-0.00567643	0.0123914	-0.0299632	0.0186103	-0.458094	0.99434	0.970481	1.01878	0.646885	0.816011	loss	FALSE
LUAD	Deletion Peak 25 - CN values	11q25	chr11:126870419-135006516(probes 1051073:1055914)	-0.000979865	0.0128798	-0.0262237	0.024264	-0.0760779	0.999021	0.974117	1.02456	0.939357	0.940466	loss	FALSE
LUAD	Deletion Peak 26 - CN values	12p13.2	chr12:9267724-17143364(probes 1060550:1065124)	-0.00492725	0.0115065	-0.0274797	0.0176252	-0.428213	0.995085	0.972894	1.01778	0.668496	0.816011	loss	FALSE
LUAD	Deletion Peak 27 - CN values	12q12	chr12:45833141-46578647(probes 1079098:1079541)	-0.0200662	0.0151921	-0.0498421	0.00970976	-1.32083	0.980134	0.95138	1.00976	0.186558	0.511409	loss	FALSE
LUAD	Deletion Peak 28 - CN values	12q24.33	chr12:75905166-133851895(probes 1096423:1129878)	-0.0250271	0.0130059	-0.0505182	0.000463982	-1.92429	0.975283	0.950737	1.00046	0.0543183	0.279351	loss	FALSE
LUAD	Deletion Peak 29 - CN values	13q12.11	chr13:1-20714074(probes 1129879:1130324)	0.001837	0.0094143	-0.0166147	0.0202887	0.195129	1.00184	0.983523	1.0205	0.845292	0.90724	loss	FALSE
LUAD	Deletion Peak 30 - CN values	13q12.13	chr13:25914165-26620778(probes 1133058:1133568)	-0.00194139	0.00942866	-0.0204212	0.0165384	-0.205904	0.99806	0.979786	1.01668	0.836866	0.90724	loss	FALSE
LUAD	Deletion Peak 31 - CN values	13q14.2	chr13:48875329-49064807(probes 1148491:1148720)	-0.0017283	0.00958033	-0.0205054	0.0170488	-0.180401	0.998273	0.979703	1.01719	0.856838	0.90724	loss	FALSE
LUAD	Deletion Peak 32 - CN values	13q34	chr13:111991285-115169878(probes 1185247:1186544)	-0.00743706	0.0100343	-0.0271039	0.0122298	-0.741164	0.992591	0.97326	1.0123	0.458594	0.786161	loss	FALSE
LUAD	Deletion Peak 33 - CN values	14q32.33	chr14:62566842-107349540(probes 1209609:1236003)	-0.00775143	0.0116785	-0.0306409	0.0151381	-0.663733	0.992279	0.969824	1.01525	0.506861	0.793348	loss	FALSE
LUAD	Deletion Peak 34 - CN values	15q14	chr15:34148119-34377144(probes 1240324:1240478)	-0.0238086	0.00977193	-0.0429613	-0.00465601	-2.43643	0.976473	0.957948	0.995355	0.0148329	0.167103	loss	FALSE
LUAD	Deletion Peak 35 - CN values	15q21.1	chr15:36149095-47478056(probes 1241408:1247747)	-0.0165395	0.00979936	-0.0357459	0.00266693	-1.68781	0.983597	0.964885	1.00267	0.0914476	0.404587	loss	FALSE
LUAD	Deletion Peak 36 - CN values	16q23.1	chr16:78129058-79627770(probes 1313772:1315135)	-0.0103427	0.0112888	-0.0324684	0.011783	-0.916186	0.989711	0.968053	1.01185	0.359569	0.681289	loss	FALSE
LUAD	Deletion Peak 37 - CN values	17p13.3	chr17:1-1180022(probes 1321356:1321373)	-0.00954936	0.00936142	-0.0278974	0.0087987	-1.02008	0.990496	0.972488	1.00884	0.307693	0.651585	loss	FALSE
LUAD	Deletion Peak 38 - CN values	18q21.32	chr18:42111541-60792563(probes 1380564:1392744)	-0.0140415	0.00964839	-0.032952	0.00486897	-1.45532	0.986057	0.967585	1.00488	0.14558	0.476443	loss	FALSE
LUAD	Deletion Peak 41 - CN values	19p13.2	chr19:11040707-11207540(probes 1404698:1404767)	-0.0158736	0.00968301	-0.0348519	0.00310481	-1.63932	0.984252	0.965748	1.00311	0.101147	0.404587	loss	FALSE
LUAD	Deletion Peak 42 - CN values	19q13.33	chr19:46099297-53556823(probes 1419783:1422677)	0.00447245	0.0108436	-0.0167806	0.0257255	0.41245	1.00448	0.983359	1.02606	0.68001	0.816011	loss	FALSE
LUAD	Deletion Peak 43 - CN values	20q13.12	chr20:36154168-50401160(probes 1444857:1454257)	-0.0085283	0.0151895	-0.0382992	0.0212426	-0.56146	0.991508	0.962425	1.02147	0.574484	0.79544	loss	FALSE
LUAD	Deletion Peak 45 - CN values	22q13.31	chr22:46505807-51304566(probes 1497648:1499801)	-0.0231599	0.0102027	-0.0431568	-0.003163	-2.26998	0.977106	0.957761	0.996842	0.0232088	0.167103	loss	FALSE
LUSC	Deletion Peak 1 - CN values	1p36.11	chr1:1-27864255(probes 1:12989)	-0.0207571	0.0115191	-0.0433341	0.00181998	-1.80197	0.979457	0.957591	1.00182	0.0715505	0.529474	loss	FALSE
LUSC	Deletion Peak 2 - CN values	1p13.1	chr1:116676724-118152240(probes 65487:66418)	-0.022812	0.0115594	-0.045468	-0.000156	-1.97346	0.977446	0.95555	0.999844	0.0484432	0.4481	loss	FALSE
LUSC	Deletion Peak 3 - CN values	2p25.3	chr2:1-21311075(probes 129164:142557)	-0.00784478	0.0208769	-0.0487627	0.0330731	-0.375764	0.992186	0.952407	1.03363	0.707092	0.920186	loss	FALSE
LUSC	Deletion Peak 4 - CN values	2q22.1	chr2:139655617-143637838(probes 201366:203790)	-0.0267656	0.0132705	-0.0527753	-0.000755911	-2.01693	0.973589	0.948593	0.999244	0.0437033	0.4481	loss	FALSE
LUSC	Deletion Peak 5 - CN values	2q37.1	chr2:213401694-243199373(probes 242821:260491)	-0.0304266	0.0127685	-0.0554524	-0.00540081	-2.38294	0.970032	0.946057	0.994614	0.0171748	0.317735	loss	FALSE
LUSC	Deletion Peak 6 - CN values	3p25.3	chr3:11593014-11833472(probes 265946:266128)	0.0163381	0.0115708	-0.00634025	0.0390164	1.41201	1.01647	0.99368	1.03979	0.157947	0.684677	loss	FALSE
LUSC	Deletion Peak 7 - CN values	3p13	chr3:70024361-71594469(probes 300562:301518)	0.0117747	0.0124914	-0.0127081	0.0362575	0.94262	1.01184	0.987372	1.03692	0.345875	0.856831	loss	FALSE
LUSC	Deletion Peak 8 - CN values	3p12.3	chr3:77699023-79462321(probes 305141:306053)	0.0093036	0.0122597	-0.0147249	0.0333321	0.75888	1.00935	0.985383	1.03389	0.447924	0.856831	loss	FALSE
LUSC	Deletion Peak 10 - CN values	4p15.2	chr4:20726855-22330985(probes 378937:380097)	-0.0171059	0.0111271	-0.0389147	0.00470285	-1.53732	0.98304	0.961833	1.00471	0.124216	0.656569	loss	FALSE
LUSC	Deletion Peak 11 - CN values	4q22.1	chr4:90844993-93240505(probes 416780:417936)	-0.00899838	0.0111228	-0.0307987	0.012802	-0.809002	0.991042	0.969671	1.01288	0.418514	0.856831	loss	FALSE
LUSC	Deletion Peak 12 - CN values	4q32.3	chr4:164439857-165426652(probes 457257:457832)	-0.0153982	0.0111307	-0.0372141	0.00641761	-1.3834	0.98472	0.96347	1.00644	0.166543	0.684677	loss	FALSE
LUSC	Deletion Peak 13 - CN values	4q35.2	chr4:187475875-188227950(probes 468898:469327)	-0.00773606	0.0111165	-0.0295241	0.014052	-0.695905	0.992294	0.970907	1.01415	0.486488	0.856831	loss	FALSE
LUSC	Deletion Peak 14 - CN values	5q11.2	chr5:58260298-59787985(probes 500725:501668)	0.0125798	0.0112133	-0.00939793	0.0345576	1.12186	1.01266	0.990646	1.03516	0.261921	0.856831	loss	FALSE
LUSC	Deletion Peak 16 - CN values	6q26	chr6:161693099-163153207(probes 662261:662912)	-0.0146035	0.0139331	-0.0419119	0.0127048	-1.04812	0.985503	0.958954	1.01279	0.294584	0.856831	loss	FALSE
LUSC	Deletion Peak 17 - CN values	7q11.22	chr7:69054978-70601215(probes 702451:703329)	-0.00599121	0.024611	-0.054228	0.0422455	-0.243436	0.994027	0.947216	1.04315	0.807668	0.920186	loss	FALSE
LUSC	Deletion Peak 19 - CN values	8p23.2	chr8:2079140-6262191(probes 748754:750600)	-0.0350436	0.0116798	-0.0579356	-0.0121517	-3.00037	0.965563	0.943711	0.987922	0.00269651	0.0997709	loss	FALSE
LUSC	Deletion Peak 20 - CN values	9p23	chr9:7799607-10619051(probes 833786:835435)	-0.00561853	0.0110853	-0.0273453	0.0161082	-0.506846	0.994397	0.973025	1.01624	0.612263	0.871297	loss	FALSE
LUSC	Deletion Peak 21 - CN values	9p21.3	chr9:21865498-21997722(probes 842989:843051)	-0.00256418	0.0116886	-0.0254734	0.0203451	-0.219374	0.997439	0.974848	1.02055	0.826359	0.920186	loss	FALSE
LUSC	Deletion Peak 22 - CN values	9p21.1	chr9:27572512-30389492(probes 846505:847821)	-0.00215613	0.0110704	-0.0238537	0.0195414	-0.194765	0.997846	0.976429	1.01973	0.845577	0.920186	loss	FALSE
LUSC	Deletion Peak 24 - CN values	10p15.1	chr10:5018825-5151169(probes 900569:900658)	-0.0108582	0.0121177	-0.0346085	0.0128922	-0.896056	0.989201	0.965983	1.01298	0.370223	0.856831	loss	FALSE
LUSC	Deletion Peak 25 - CN values	10q23.31	chr10:89617158-90034038(probes 949778:950208)	-2.55765e-05	0.0113085	-0.0221897	0.0221386	-0.00226171	0.999974	0.978055	1.02239	0.998195	0.998195	loss	FALSE
LUSC	Deletion Peak 26 - CN values	11p15.5	chr11:1-3679657(probes 978474:979530)	0.0116722	0.0115611	-0.0109871	0.0343316	1.00961	1.01174	0.989073	1.03493	0.312681	0.856831	loss	FALSE
LUSC	Deletion Peak 27 - CN values	11q24.3	chr11:123063366-135006516(probes 1048182:1055744)	-0.00420108	0.0127888	-0.0292667	0.0208645	-0.328497	0.995808	0.971157	1.02108	0.742536	0.920186	loss	FALSE
LUSC	Deletion Peak 28 - CN values	12q24.31	chr12:91574856-133851895(probes 1105535:1129707)	0.0106965	0.0195093	-0.0275411	0.048934	0.548275	1.01075	0.972835	1.05015	0.583503	0.871297	loss	FALSE
LUSC	Deletion Peak 29 - CN values	13q12.11	chr13:1-21149718(probes 1129708:1130228)	-0.00767405	0.0110652	-0.0293615	0.0140134	-0.693529	0.992355	0.971065	1.01411	0.487978	0.856831	loss	FALSE
LUSC	Deletion Peak 30 - CN values	13q14.2	chr13:48875329-49064807(probes 1148318:1148545)	-0.00488843	0.0110605	-0.0265666	0.0167898	-0.441972	0.995124	0.973783	1.01693	0.65851	0.902402	loss	FALSE
LUSC	Deletion Peak 31 - CN values	14q21.2	chr14:45424235-46972753(probes 1199234:1199739)	-0.000868324	0.012676	-0.0257128	0.0239761	-0.0685016	0.999132	0.974615	1.02427	0.945386	0.971647	loss	FALSE
LUSC	Deletion Peak 32 - CN values	15q11.2	chr15:1-33605300(probes 1235812:1239628)	-0.0100122	0.012896	-0.0352879	0.0152634	-0.776385	0.990038	0.965327	1.01538	0.437522	0.856831	loss	FALSE
LUSC	Deletion Peak 33 - CN values	15q21.1	chr15:44964334-45036916(probes 1246179:1246210)	-0.00851424	0.0129069	-0.0338112	0.0167827	-0.659668	0.991522	0.966754	1.01692	0.509467	0.856831	loss	FALSE
LUSC	Deletion Peak 34 - CN values	16p13.3	chr16:3764793-4013466(probes 1281256:1281406)	-0.0032601	0.0126874	-0.0281269	0.0216067	-0.256956	0.996745	0.972265	1.02184	0.797212	0.920186	loss	FALSE
LUSC	Deletion Peak 35 - CN values	16q23.1	chr16:78129058-79627770(probes 1313563:1314928)	0.00239945	0.0121822	-0.0214773	0.0262762	0.196963	1.0024	0.978752	1.02662	0.843857	0.920186	loss	FALSE
LUSC	Deletion Peak 36 - CN values	17q11.2	chr17:29326736-29722618(probes 1332498:1332661)	0.00790857	0.0151134	-0.0217132	0.0375303	0.523282	1.00794	0.978521	1.03824	0.600778	0.871297	loss	FALSE
LUSC	Deletion Peak 37 - CN values	17q25.3	chr17:80031841-81195210(probes 1357781:1358148)	0.00871077	0.0169836	-0.0245764	0.041998	0.512894	1.00875	0.975723	1.04289	0.608026	0.871297	loss	FALSE
LUSC	Deletion Peak 39 - CN values	19p13.3	chr19:1-987570(probes 1400820:1400919)	0.0110757	0.0118581	-0.0121658	0.0343172	0.934018	1.01114	0.987908	1.03491	0.350295	0.856831	loss	FALSE
LUSC	Deletion Peak 40 - CN values	19q13.32	chr19:47351962-48326377(probes 1420091:1420476)	-0.01116	0.0136239	-0.0378623	0.0155423	-0.819153	0.988902	0.962846	1.01566	0.412699	0.856831	loss	FALSE
LUSC	Deletion Peak 42 - CN values	21q22.3	chr21:42217276-44398550(probes 1479680:1481321)	0.000815609	0.0112907	-0.0213138	0.022945	0.0722372	1.00082	0.978912	1.02321	0.942413	0.971647	loss	FALSE
LUSC	Deletion Peak 43 - CN values	22q11.21	chr22:1-18463817(probes 1482648:1483272)	-0.0268665	0.0163491	-0.0589101	0.00517719	-1.6433	0.973491	0.942791	1.00519	0.100321	0.618646	loss	FALSE
OV	Deletion Peak 1 - CN values	1p36.11	chr1:26900639-27241971(probes 12691:12795)	-0.0142286	0.00757485	-0.029075	0.000617879	-1.87839	0.985872	0.971344	1.00062	0.0603273	0.233768	loss	FALSE
OV	Deletion Peak 3 - CN values	2q22.1	chr2:139655617-143637838(probes 201331:203759)	-0.000440215	0.00962607	-0.019307	0.0184265	-0.0457315	0.99956	0.980878	1.0186	0.963524	0.988638	loss	FALSE
OV	Deletion Peak 4 - CN values	2q37.3	chr2:238815253-243199373(probes 258523:260457)	-0.0173507	0.00861158	-0.0342291	-0.000472353	-2.01481	0.982799	0.96635	0.999528	0.0439241	0.194521	loss	FALSE
OV	Deletion Peak 5 - CN values	3p26.2	chr3:1-4943651(probes 260458:262047)	0.010051	0.00809075	-0.00580661	0.0259085	1.24228	1.0101	0.99421	1.02625	0.214134	0.457683	loss	FALSE
OV	Deletion Peak 6 - CN values	3p21.1	chr3:48369598-61547330(probes 287553:294248)	-0.010136	0.00843077	-0.02666	0.00638803	-1.20226	0.989915	0.973692	1.00641	0.229263	0.457683	loss	FALSE
OV	Deletion Peak 7 - CN values	4q22.1	chr4:90844993-106821577(probes 416713:425310)	-0.00383007	0.00756337	-0.018654	0.0109938	-0.506398	0.996177	0.981519	1.01105	0.612577	0.892759	loss	FALSE
OV	Deletion Peak 8 - CN values	4q34.3	chr4:178911874-183060693(probes 465024:467151)	-0.00361204	0.00775926	-0.0188199	0.0115958	-0.465514	0.996394	0.981356	1.01166	0.641564	0.892759	loss	FALSE
OV	Deletion Peak 9 - CN values	5q11.2	chr5:58145167-59787985(probes 500565:501589)	-0.00255804	0.00740389	-0.0170694	0.0119533	-0.345499	0.997445	0.983075	1.01203	0.729719	0.892759	loss	FALSE
OV	Deletion Peak 10 - CN values	5q13.2	chr5:66492413-79331634(probes 505188:511954)	-0.00762363	0.00787386	-0.0230561	0.00780884	-0.968221	0.992405	0.977208	1.00784	0.332934	0.573387	loss	FALSE
OV	Deletion Peak 11 - CN values	6q26	chr6:161174422-165698161(probes 661782:664405)	-0.0379039	0.00784871	-0.053287	-0.0225207	-4.82931	0.962806	0.948108	0.977731	1.37007e-06	4.24722e-05	loss	TRUE	-0.0336597	0.00834169	-0.0500644	-0.0176187	0.9669	0.951168	0.982536	3.43e-05	0.00017459	TRUE	MAP3K4,QKI,AGPAT4,PACRG
OV	Deletion Peak 12 - CN values	7p22.1	chr7:3079894-6369376(probes 667343:668643)	-0.0190805	0.00762775	-0.0340307	-0.00413042	-2.50146	0.9811	0.966542	0.995878	0.0123681	0.0958531	loss	FALSE
OV	Deletion Peak 14 - CN values	8p21.2	chr8:25896447-26250295(probes 762573:762812)	0.00991829	0.00799728	-0.00575609	0.0255927	1.24021	1.00997	0.99426	1.02592	0.214898	0.457683	loss	FALSE
OV	Deletion Peak 16 - CN values	9q34.13	chr9:132901508-139646221(probes 893519:897116)	0.0107079	0.00738696	-0.00377028	0.0251861	1.44957	1.01077	0.996237	1.02551	0.147179	0.384346	loss	FALSE
OV	Deletion Peak 17 - CN values	10q24.31	chr10:88859357-110933213(probes 949359:962517)	-0.0110156	0.00762927	-0.0259687	0.00393751	-1.44386	0.989045	0.974366	1.00395	0.148779	0.384346	loss	FALSE
OV	Deletion Peak 18 - CN values	11p15.5	chr11:502218-748945(probes 978316:978357)	-0.00265547	0.00737791	-0.0171159	0.011805	-0.359922	0.997348	0.98303	1.01187	0.718905	0.892759	loss	FALSE
OV	Deletion Peak 20 - CN values	12q23.1	chr12:99124001-100431272(probes 1110497:1111184)	-0.0271441	0.00830951	-0.0434305	-0.0108578	-3.26663	0.973221	0.957499	0.989201	0.00108834	0.0168693	loss	TRUE	-0.0229518	0.00887952	-0.0405285	-0.0057646	0.97731	0.960282	0.994252	0.00869493	0.0171094	TRUE	ANKS1B,FAM71C
OV	Deletion Peak 22 - CN values	13q14.2	chr13:48875329-49064807(probes 1148074:1148302)	-0.00881163	0.00743925	-0.0233923	0.00576903	-1.18448	0.991227	0.976879	1.00579	0.236224	0.457683	loss	FALSE
OV	Deletion Peak 23 - CN values	14q23.3	chr14:61745418-73088241(probes 1208601:1215502)	-0.00305096	0.00734582	-0.0174485	0.0113466	-0.415333	0.996954	0.982703	1.01141	0.677898	0.892759	loss	FALSE
OV	Deletion Peak 24 - CN values	15q15.1	chr15:41832910-42068054(probes 1244525:1244636)	0.00332668	0.00738857	-0.0111547	0.017808	0.450246	1.00333	0.988907	1.01797	0.652533	0.892759	loss	FALSE
OV	Deletion Peak 25 - CN values	16p13.3	chr16:3764793-4013466(probes 1280972:1281122)	-0.0150671	0.00742353	-0.0296169	-0.000517243	-2.02964	0.985046	0.970817	0.999483	0.0423931	0.194521	loss	FALSE
OV	Deletion Peak 26 - CN values	16q22.1	chr16:67040968-67204097(probes 1307307:1307362)	0.0128445	0.00826063	-0.00334601	0.029035	1.55491	1.01293	0.99666	1.02946	0.119968	0.3719	loss	FALSE
OV	Deletion Peak 27 - CN values	16q23.1	chr16:78016120-79627770(probes 1313215:1314625)	0.0178214	0.00833582	0.00148349	0.0341593	2.13793	1.01798	1.00148	1.03475	0.0325224	0.194521	loss	FALSE
OV	Deletion Peak 28 - CN values	17p12	chr17:11896630-12456081(probes 1326754:1327114)	-0.00914056	0.0093914	-0.0275474	0.00926624	-0.973291	0.990901	0.972829	1.00931	0.330409	0.573387	loss	FALSE
OV	Deletion Peak 29 - CN values	17q11.2	chr17:29326736-29722618(probes 1332172:1332335)	-0.0238093	0.00892098	-0.0412941	-0.0063245	-2.66891	0.976472	0.959547	0.993695	0.00760978	0.0786344	loss	FALSE
OV	Deletion Peak 30 - CN values	18q23	chr18:68317985-78077248(probes 1396289:1400449)	-0.00166177	0.00748683	-0.0163357	0.0130122	-0.22196	0.99834	0.983797	1.0131	0.824345	0.912668	loss	FALSE
OV	Deletion Peak 31 - CN values	19p13.3	chr19:548447-1013633(probes 1400500:1400558)	0.00477649	0.00994127	-0.014708	0.024261	0.480471	1.00479	0.9854	1.02456	0.630893	0.892759	loss	FALSE
OV	Deletion Peak 32 - CN values	19p13.3	chr19:2244904-4772399(probes 1400835:1401455)	0.00156018	0.00874121	-0.0155723	0.0186926	0.178486	1.00156	0.984548	1.01887	0.858341	0.917537	loss	FALSE
OV	Deletion Peak 33 - CN values	19q13.32	chr19:46415011-49318238(probes 1419270:1420550)	-0.00220224	0.00735761	-0.0166229	0.0122184	-0.299314	0.9978	0.983515	1.01229	0.7647	0.892759	loss	FALSE
OV	Deletion Peak 34 - CN values	19q13.43	chr19:58400307-59128983(probes 1424106:1424374)	0.0117735	0.00742598	-0.00278116	0.0263281	1.58545	1.01184	0.997223	1.02668	0.112865	0.3719	loss	FALSE
OV	Deletion Peak 35 - CN values	21q22.3	chr21:42519390-48129895(probes 1479521:1482241)	-0.00217754	0.00770827	-0.0172855	0.0129304	-0.282494	0.997825	0.982863	1.01301	0.777565	0.892759	loss	FALSE
OV	Deletion Peak 36 - CN values	22q13.32	chr22:48026910-51304566(probes 1498078:1499154)	-0.000138155	0.00970134	-0.0191524	0.0188761	-0.0142408	0.999862	0.98103	1.01906	0.988638	0.988638	loss	FALSE
PAAD	Deletion Peak 1 - CN values	1p36.32	chr1:4484333-5625565(probes 699:1560)	0.02656	0.0195287	-0.0117154	0.0648355	1.36005	1.02692	0.988353	1.06698	0.173813	0.501626	loss	FALSE
PAAD	Deletion Peak 2 - CN values	1p36.11	chr1:26900639-27570286(probes 12700:12895)	0.032701	0.017275	-0.00115734	0.0665594	1.89297	1.03324	0.998843	1.06882	0.058362	0.481777	loss	FALSE
PAAD	Deletion Peak 3 - CN values	2p24.3	chr2:1-58754672(probes 129197:163230)	-0.0152264	0.0251627	-0.0645443	0.0340915	-0.605119	0.984889	0.937495	1.03468	0.5451	0.717237	loss	FALSE
PAAD	Deletion Peak 4 - CN values	2q23.1	chr2:96046956-198119390(probes 179768:234098)	-0.0584573	0.0327259	-0.122599	0.00568434	-1.78627	0.943219	0.884618	1.0057	0.0740558	0.481777	loss	FALSE
PAAD	Deletion Peak 5 - CN values	3p21.31	chr3:41907780-69791737(probes 284365:300365)	0.005809	0.0187222	-0.0308858	0.0425038	0.310274	1.00583	0.969586	1.04342	0.756353	0.887603	loss	FALSE
PAAD	Deletion Peak 6 - CN values	4q34.3	chr4:148992864-191154276(probes 448596:469773)	-0.000265205	0.0219774	-0.04334	0.0428096	-0.0120672	0.999735	0.957586	1.04374	0.990372	0.990372	loss	FALSE
PAAD	Deletion Peak 7 - CN values	5q14.2	chr5:82155540-82775633(probes 513803:514154)	-0.0375312	0.0203997	-0.0775138	0.00245143	-1.83979	0.963164	0.925414	1.00245	0.0657985	0.481777	loss	FALSE
PAAD	Deletion Peak 8 - CN values	6p25.2	chr6:3104965-3272193(probes 571938:572012)	-0.0221253	0.0165243	-0.0545124	0.0102618	-1.33895	0.978118	0.946947	1.01031	0.180585	0.501626	loss	FALSE
PAAD	Deletion Peak 9 - CN values	7q36.1	chr7:104756307-159138663(probes 719824:748223)	-0.0303804	0.0267812	-0.0828706	0.0221098	-1.13439	0.970076	0.92047	1.02236	0.25663	0.583251	loss	FALSE
PAAD	Deletion Peak 10 - CN values	8p21.3	chr8:1-29193438(probes 748224:765197)	-0.0227936	0.0168494	-0.0558179	0.0102307	-1.35278	0.977464	0.945711	1.01028	0.176126	0.501626	loss	FALSE
PAAD	Deletion Peak 11 - CN values	9p21.3	chr9:21959052-21977193(probes 843295:843296)	0.00464137	0.0169706	-0.0286205	0.0379032	0.273494	1.00465	0.971785	1.03863	0.784474	0.887603	loss	FALSE
PAAD	Deletion Peak 12 - CN values	9q22.33	chr9:1-141213431(probes 829802:897852)	0.010684	0.0215233	-0.0315008	0.0528689	0.496394	1.01074	0.96899	1.05429	0.619616	0.77452	loss	FALSE
PAAD	Deletion Peak 13 - CN values	10q23.33	chr10:82127644-125780814(probes 945142:973445)	0.00301961	0.0216446	-0.0394031	0.0454423	0.139509	1.00302	0.961363	1.04649	0.889048	0.926092	loss	FALSE
PAAD	Deletion Peak 14 - CN values	11p15.4	chr11:1-9407310(probes 978758:983496)	0.0215465	0.0245885	-0.0266462	0.0697391	0.876281	1.02178	0.973706	1.07223	0.380877	0.717237	loss	FALSE
PAAD	Deletion Peak 15 - CN values	12p13.1	chr12:13526964-14519594(probes 1062923:1063693)	0.0144909	0.0221093	-0.0288425	0.0578243	0.655421	1.0146	0.971569	1.05953	0.512197	0.717237	loss	FALSE
PAAD	Deletion Peak 16 - CN values	12q21.33	chr12:73057951-133851895(probes 1095069:1130019)	-0.0117391	0.0184417	-0.0478842	0.0244061	-0.636549	0.98833	0.953244	1.02471	0.524419	0.717237	loss	FALSE
PAAD	Deletion Peak 17 - CN values	14q11.2	chr14:1-23304093(probes 1186696:1187612)	0.00581858	0.025088	-0.0433529	0.0549901	0.231927	1.00584	0.957573	1.05653	0.816595	0.887603	loss	FALSE
PAAD	Deletion Peak 18 - CN values	16q23.1	chr16:78016120-79627770(probes 1313893:1315305)	0.0268211	0.0280935	-0.0282411	0.0818832	0.954708	1.02718	0.972154	1.08533	0.339725	0.707761	loss	FALSE
PAAD	Deletion Peak 19 - CN values	17p12	chr17:11896630-12456081(probes 1327454:1327816)	0.0120323	0.0157984	-0.0189321	0.0429967	0.761614	1.0121	0.981246	1.04393	0.446291	0.717237	loss	FALSE
PAAD	Deletion Peak 20 - CN values	17q22	chr17:56026840-56634349(probes 1346031:1346339)	0.0122277	0.0176659	-0.0223968	0.0468523	0.692165	1.0123	0.977852	1.04797	0.488833	0.717237	loss	FALSE
PAAD	Deletion Peak 21 - CN values	18q21.2	chr18:48514396-48705371(probes 1385130:1385324)	0.0298975	0.0169117	-0.00324881	0.0630439	1.76786	1.03035	0.996756	1.06507	0.0770843	0.481777	loss	FALSE
PAAD	Deletion Peak 22 - CN values	19p13.3	chr19:1-2934056(probes 1401211:1401807)	-0.0264134	0.0196366	-0.0649003	0.0120736	-1.34511	0.973932	0.937161	1.01215	0.178589	0.501626	loss	FALSE
PAAD	Deletion Peak 23 - CN values	19p13.2	chr19:11040707-11207540(probes 1404879:1404948)	-0.018639	0.0237215	-0.0651323	0.0278542	-0.785745	0.981534	0.936944	1.02825	0.432017	0.717237	loss	FALSE
PAAD	Deletion Peak 24 - CN values	19q13.33	chr19:46787428-59128983(probes 1420254:1425171)	-0.0383362	0.0238225	-0.0850274	0.00835507	-1.60924	0.962389	0.918487	1.00839	0.107563	0.501626	loss	FALSE
PAAD	Deletion Peak 26 - CN values	22q13.31	chr22:45018949-51304566(probes 1496916:1499997)	-0.0219404	0.0172476	-0.0557452	0.0118643	-1.27208	0.978299	0.94578	1.01193	0.203343	0.508358	loss	FALSE
PCPG	Deletion Peak 1 - CN values	1p12	chr1:117751737-118152240(probes 66214:66424)	0.0162979	0.011845	-0.00691784	0.0395136	1.37593	1.01643	0.993106	1.0403	0.168843	0.719257	loss	FALSE
PCPG	Deletion Peak 2 - CN values	1q31.3	chr1:197442869-197747066(probes 96810:96965)	-0.00425492	0.0217914	-0.0469652	0.0384554	-0.195257	0.995754	0.954121	1.0392	0.845192	0.925686	loss	FALSE
PCPG	Deletion Peak 3 - CN values	1q43	chr1:1-249250621(probes 1:129175)	0.00437133	0.0174073	-0.0297464	0.038489	0.25112	1.00438	0.970692	1.03924	0.801721	0.921979	loss	FALSE
PCPG	Deletion Peak 4 - CN values	3p24.1	chr3:27762089-28433157(probes 275404:275872)	-0.00898731	0.0111855	-0.0309105	0.0129359	-0.803476	0.991053	0.969562	1.01302	0.421699	0.719257	loss	FALSE
PCPG	Deletion Peak 6 - CN values	3q26.1	chr3:161217822-163894013(probes 348779:349922)	-0.00669124	0.0107282	-0.0277181	0.0143356	-0.623706	0.993331	0.972663	1.01444	0.532821	0.746561	loss	FALSE
PCPG	Deletion Peak 7 - CN values	3q26.31	chr3:167543162-198022430(probes 351360:366914)	-0.00835114	0.0107632	-0.0294466	0.0127443	-0.775899	0.991684	0.970983	1.01283	0.437808	0.719257	loss	FALSE
PCPG	Deletion Peak 8 - CN values	4q13.3	chr4:71070262-71108661(probes 405087:405109)	0.00646648	0.0190782	-0.030926	0.043859	0.338947	1.00649	0.969547	1.04483	0.73465	0.889313	loss	FALSE
PCPG	Deletion Peak 9 - CN values	4q35.2	chr4:176920228-191154276(probes 463879:469670)	0.0289312	0.0187007	-0.00772158	0.065584	1.54706	1.02935	0.992308	1.06778	0.121848	0.719257	loss	FALSE
PCPG	Deletion Peak 11 - CN values	5q23.1	chr5:116091237-117068059(probes 531460:532056)	0.0160881	0.0238339	-0.0306255	0.0628018	0.67501	1.01622	0.969839	1.06482	0.499669	0.746561	loss	FALSE
PCPG	Deletion Peak 13 - CN values	6q16.1	chr6:92397988-94130625(probes 620917:622057)	0.0146853	0.0151779	-0.0150628	0.0444334	0.967544	1.01479	0.98505	1.04544	0.333272	0.719257	loss	FALSE
PCPG	Deletion Peak 14 - CN values	7q31.32	chr7:123512273-123675400(probes 729638:729731)	-0.0196918	0.0250965	-0.0688801	0.0294965	-0.784642	0.980501	0.933439	1.02994	0.432664	0.719257	loss	FALSE
PCPG	Deletion Peak 15 - CN values	8p22	chr8:13416667-15440882(probes 753831:755304)	0.0253521	0.0150927	-0.00422903	0.0549333	1.67976	1.02568	0.99578	1.05647	0.0930039	0.719257	loss	FALSE
PCPG	Deletion Peak 16 - CN values	8p22	chr8:15092726-16024383(probes 755106:755735)	0.0253521	0.0150927	-0.00422903	0.0549333	1.67976	1.02568	0.99578	1.05647	0.0930039	0.719257	loss	FALSE
PCPG	Deletion Peak 17 - CN values	9p23	chr9:7799607-10619051(probes 833847:835499)	0.00126144	0.0240092	-0.0457958	0.0483187	0.0525397	1.00126	0.955237	1.04951	0.958099	0.958099	loss	FALSE
PCPG	Deletion Peak 18 - CN values	9q21.12	chr9:73027614-74298719(probes 854456:855437)	-0.012455	0.0221573	-0.0558825	0.0309726	-0.562116	0.987622	0.94565	1.03146	0.574037	0.746561	loss	FALSE
PCPG	Deletion Peak 19 - CN values	11p15.4	chr11:7038452-7114522(probes 981765:981813)	-0.00986435	0.0112014	-0.0318186	0.0120899	-0.880639	0.990184	0.968682	1.01216	0.378513	0.719257	loss	FALSE
PCPG	Deletion Peak 20 - CN values	11q22.1	chr11:97408344-100558999(probes 1031498:1033499)	0.0113118	0.0118634	-0.0119401	0.0345636	0.953503	1.01138	0.988131	1.03517	0.340335	0.719257	loss	FALSE
PCPG	Deletion Peak 21 - CN values	12q21.33	chr12:91383361-91498710(probes 1105515:1105571)	0.00313627	0.0226673	-0.0412908	0.0475634	0.138361	1.00314	0.95955	1.04871	0.889955	0.930408	loss	FALSE
PCPG	Deletion Peak 22 - CN values	13q22.3	chr13:78338017-78554827(probes 1163662:1163788)	-0.0135022	0.0246766	-0.0618674	0.0348631	-0.547165	0.986589	0.940008	1.03548	0.584265	0.746561	loss	FALSE
PCPG	Deletion Peak 24 - CN values	17q11.2	chr17:29326736-29622105(probes 1332621:1332741)	0.012476	0.0121429	-0.0113237	0.0362757	1.02743	1.01255	0.98874	1.03694	0.304218	0.719257	loss	FALSE
PCPG	Deletion Peak 25 - CN values	21q21.1	chr21:23107333-23381926(probes 1467161:1467395)	-0.011312	0.0135138	-0.0377986	0.0151745	-0.837074	0.988752	0.962907	1.01529	0.402551	0.719257	loss	FALSE
PCPG	Deletion Peak 26 - CN values	22q12.3	chr22:36120511-36716313(probes 1491885:1492095)	0.00975728	0.0114206	-0.0126266	0.0321412	0.85436	1.00981	0.987453	1.03266	0.392906	0.719257	loss	FALSE
PCPG	Deletion Peak 27 - CN values	22q13.31	chr22:39093711-51304566(probes 1493381:1499717)	0.00947635	0.0111487	-0.0123746	0.0313273	0.849998	1.00952	0.987702	1.03182	0.395326	0.719257	loss	FALSE
PRAD	Deletion Peak 1 - CN values	1p31.3	chr1:63986866-66261758(probes 33734:35392)	0.0173561	0.0227492	-0.0272314	0.0619437	0.762936	1.01751	0.973136	1.0639	0.445502	0.709262	loss	FALSE
PRAD	Deletion Peak 2 - CN values	1p22.1	chr1:79319634-107602611(probes 43148:59901)	0.011944	0.0224595	-0.0320759	0.0559639	0.5318	1.01202	0.968433	1.05756	0.594865	0.709262	loss	FALSE
PRAD	Deletion Peak 3 - CN values	1q42.2	chr1:226184439-236961354(probes 115348:122355)	0.0515349	0.0258175	0.000933592	0.102136	1.99613	1.05289	1.00093	1.10753	0.0459203	0.191574	loss	FALSE
PRAD	Deletion Peak 4 - CN values	2p22.1	chr2:36824340-45880121(probes 150875:156083)	-0.00276572	0.0284781	-0.0585817	0.0530502	-0.0971175	0.997238	0.943101	1.05448	0.922633	0.939978	loss	FALSE
PRAD	Deletion Peak 5 - CN values	2q22.1	chr2:136579357-143637838(probes 199803:203805)	0.0607061	0.0199198	0.0216639	0.0997483	3.04752	1.06259	1.0219	1.10489	0.00230739	0.0357645	loss	TRUE	0.0559384	0.0215163	0.0144305	0.0989159	1.05753	1.01454	1.10397	0.00800988	0.0168189	TRUE	HNMT,MCM6,CXCR4,NXPH2,LRP1B,THSD7B,SPOPL
PRAD	Deletion Peak 6 - CN values	3p13	chr3:72223081-72798945(probes 302049:302460)	-0.0379073	0.0191445	-0.0754298	-0.00038472	-1.98006	0.962802	0.927345	0.999615	0.0476968	0.191574	loss	FALSE
PRAD	Deletion Peak 7 - CN values	3q29	chr3:195806806-197481112(probes 366535:366897)	-0.017458	0.0292812	-0.0748481	0.039932	-0.59622	0.982693	0.927884	1.04074	0.551028	0.709262	loss	FALSE
PRAD	Deletion Peak 8 - CN values	4q28.1	chr4:115598111-134070791(probes 430549:440303)	0.0683347	0.0288359	0.0118174	0.124852	2.36978	1.07072	1.01189	1.13298	0.0177987	0.13794	loss	FALSE
PRAD	Deletion Peak 9 - CN values	5q11.2	chr5:54597198-57789060(probes 498405:500457)	0.0325711	0.0179811	-0.00267112	0.0678133	1.81141	1.03311	0.997332	1.07017	0.0700771	0.217239	loss	FALSE
PRAD	Deletion Peak 10 - CN values	5q13.2	chr5:67579224-72750050(probes 506093:508007)	0.0153912	0.0180143	-0.0199161	0.0506985	0.854389	1.01551	0.980281	1.05201	0.392889	0.709262	loss	FALSE
PRAD	Deletion Peak 11 - CN values	5q21.1	chr5:98131506-98270263(probes 522024:522088)	0.0336473	0.0175794	-0.000807769	0.0681023	1.91401	1.03422	0.999193	1.07047	0.0556183	0.191574	loss	FALSE
PRAD	Deletion Peak 12 - CN values	6p24.3	chr6:4071224-10400768(probes 572522:577045)	0.00878211	0.0277961	-0.0456973	0.0632616	0.315947	1.00882	0.955331	1.06531	0.752043	0.803908	loss	FALSE
PRAD	Deletion Peak 13 - CN values	6q14.3	chr6:87800060-88001063(probes 618139:618252)	0.0376967	0.0151755	0.00795326	0.0674402	2.48405	1.03842	1.00798	1.06977	0.0129898	0.134228	loss	FALSE
PRAD	Deletion Peak 14 - CN values	7q31.33	chr7:124569743-127293962(probes 730303:731774)	0.0197986	0.0309852	-0.0409313	0.0805284	0.638968	1.02	0.959895	1.08386	0.522844	0.709262	loss	FALSE
PRAD	Deletion Peak 15 - CN values	8p21.3	chr8:21165086-24242982(probes 759822:761615)	0.0180232	0.0145389	-0.0104726	0.046519	1.23965	1.01819	0.989582	1.04762	0.215105	0.555689	loss	FALSE
PRAD	Deletion Peak 16 - CN values	9p23	chr9:7799607-10619051(probes 833906:835558)	-0.0145315	0.0263519	-0.0661803	0.0371173	-0.551439	0.985574	0.935962	1.03781	0.581333	0.709262	loss	FALSE
PRAD	Deletion Peak 17 - CN values	10q23.31	chr10:89617158-90034038(probes 949925:950354)	0.00116101	0.0154191	-0.0290599	0.0313819	0.075297	1.00116	0.971358	1.03188	0.939978	0.939978	loss	FALSE
PRAD	Deletion Peak 18 - CN values	11p11.2	chr11:36679363-49054288(probes 1002011:1008734)	0.0102846	0.02967	-0.0478674	0.0684366	0.346633	1.01034	0.95326	1.07083	0.728867	0.803908	loss	FALSE
PRAD	Deletion Peak 19 - CN values	11q23.2	chr11:113649062-115045236(probes 1041630:1042651)	0.0470739	0.0243575	-0.000665831	0.0948136	1.93263	1.0482	0.999334	1.09945	0.053282	0.191574	loss	FALSE
PRAD	Deletion Peak 20 - CN values	12p13.1	chr12:12844234-12921132(probes 1062470:1062512)	-0.0117974	0.0163409	-0.0438249	0.0202302	-0.721954	0.988272	0.957122	1.02044	0.470323	0.709262	loss	FALSE
PRAD	Deletion Peak 21 - CN values	12q24.32	chr12:124101982-133851895(probes 1125591:1129859)	-0.02458	0.0278538	-0.0791724	0.0300125	-0.882464	0.97572	0.923881	1.03047	0.377526	0.709262	loss	FALSE
PRAD	Deletion Peak 22 - CN values	13q14.13	chr13:45139814-47406627(probes 1146119:1147474)	0.030305	0.0145808	0.00172712	0.0588829	2.07842	1.03077	1.00173	1.06065	0.0376711	0.191574	loss	FALSE
PRAD	Deletion Peak 23 - CN values	13q22.1	chr13:61982246-78119134(probes 1154716:1163612)	0.0503799	0.0155923	0.0198195	0.0809402	3.23107	1.05167	1.02002	1.08431	0.00123328	0.0357645	loss	TRUE	0.0371494	0.0170441	0.00416531	0.0708402	1.03785	1.00417	1.07341	0.027165	0.0394533	TRUE	KLF5,CLN5,DACH1,LMO7,PCDH9,UCHL3,TBC1D4,PIBF1,KLF12,DIS3,MYCBP2,FBXL3,KLHL1,PCDH20,BORA,KCTD12,COMMD6,MZT1
PRAD	Deletion Peak 24 - CN values	15q21.3	chr15:57023418-57596349(probes 1253789:1254043)	0.0269044	0.0248285	-0.0217585	0.0755673	1.08361	1.02727	0.978477	1.0785	0.278537	0.664204	loss	FALSE
PRAD	Deletion Peak 25 - CN values	16q22.3	chr16:72204963-73126458(probes 1309899:1310376)	0.0205821	0.0150227	-0.00886189	0.0500261	1.37006	1.0208	0.991177	1.0513	0.170667	0.48097	loss	FALSE
PRAD	Deletion Peak 26 - CN values	16q24.1	chr16:83993944-89304310(probes 1318863:1321315)	0.0115119	0.0145635	-0.017032	0.0400557	0.790462	1.01158	0.983112	1.04087	0.429258	0.709262	loss	FALSE
PRAD	Deletion Peak 27 - CN values	17p13.1	chr17:7535461-7591760(probes 1324486:1324501)	0.00823182	0.0152746	-0.0217059	0.0381695	0.538922	1.00827	0.978528	1.03891	0.589941	0.709262	loss	FALSE
PRAD	Deletion Peak 28 - CN values	17q21.31	chr17:42086616-42651945(probes 1338626:1338831)	0.00928721	0.0187267	-0.0274164	0.0459908	0.495935	1.00933	0.972956	1.04706	0.61994	0.711783	loss	FALSE
PRAD	Deletion Peak 29 - CN values	18q22.1	chr18:55467646-78077248(probes 1389359:1401026)	0.0109102	0.0165502	-0.0215277	0.043348	0.659217	1.01097	0.978702	1.0443	0.509757	0.709262	loss	FALSE
PRAD	Deletion Peak 30 - CN values	19q13.2	chr19:42754638-42807808(probes 1418451:1418463)	0.0228666	0.0276926	-0.03141	0.0771432	0.825728	1.02313	0.969078	1.0802	0.408958	0.709262	loss	FALSE
PRAD	Deletion Peak 31 - CN values	21q22.3	chr21:42827479-43100702(probes 1480376:1480641)	-0.0145581	0.015637	-0.0452061	0.0160899	-0.931003	0.985547	0.9558	1.01622	0.351852	0.709262	loss	FALSE
READ	Deletion Peak 1 - CN values	1p36.21	chr1:14151399-15399945(probes 5582:6603)	0.00677908	0.0145648	-0.0217674	0.0353256	0.465442	1.0068	0.978468	1.03596	0.641615	0.908366	loss	FALSE
READ	Deletion Peak 2 - CN values	1p33	chr1:49193395-50514967(probes 24378:24952)	-0.00596223	0.0158748	-0.0370763	0.0251518	-0.375578	0.994056	0.963603	1.02547	0.70723	0.915822	loss	FALSE
READ	Deletion Peak 3 - CN values	1p13.2	chr1:59977164-149881397(probes 31078:67829)	0.00729213	0.0162136	-0.024486	0.0390702	0.449753	1.00732	0.975811	1.03984	0.652888	0.908366	loss	FALSE
READ	Deletion Peak 4 - CN values	2p12	chr2:75935002-79697981(probes 173264:174942)	0.0222118	0.0250857	-0.0269552	0.0713789	0.885439	1.02246	0.973405	1.07399	0.37592	0.878293	loss	FALSE
READ	Deletion Peak 5 - CN values	3p14.2	chr3:59034763-61547330(probes 293465:294360)	0.0070282	0.0192818	-0.0307635	0.0448199	0.364499	1.00705	0.969705	1.04584	0.715486	0.915822	loss	FALSE
READ	Deletion Peak 6 - CN values	3q26.31	chr3:174793765-175760559(probes 355431:355684)	0.0235433	0.0260158	-0.0274466	0.0745333	0.904964	1.02382	0.972927	1.07738	0.365484	0.878293	loss	FALSE
READ	Deletion Peak 7 - CN values	4q22.1	chr4:91148280-93240505(probes 416983:418042)	0.0110463	0.0145882	-0.017546	0.0396386	0.757208	1.01111	0.982607	1.04043	0.448925	0.878293	loss	FALSE
READ	Deletion Peak 8 - CN values	4q35.1	chr4:185257695-185674312(probes 468046:468219)	0.0251062	0.0152958	-0.00487304	0.0550854	1.64138	1.02542	0.995139	1.05663	0.100719	0.878293	loss	FALSE
READ	Deletion Peak 9 - CN values	5q11.2	chr5:58260298-59787985(probes 500856:501800)	0.000803054	0.015693	-0.0299547	0.0315608	0.0511726	1.0008	0.970489	1.03206	0.959188	0.959188	loss	FALSE
READ	Deletion Peak 10 - CN values	5q21.3	chr5:102895125-113699666(probes 523707:530208)	0.0107083	0.0157735	-0.0202073	0.0416238	0.678876	1.01077	0.979996	1.0425	0.497216	0.878293	loss	FALSE
READ	Deletion Peak 11 - CN values	6p25.3	chr6:1608837-2250882(probes 570826:571245)	0.0255003	0.0226172	-0.0188286	0.0698292	1.12747	1.02583	0.981348	1.07232	0.259542	0.878293	loss	FALSE
READ	Deletion Peak 12 - CN values	6q22.33	chr6:102517100-133409636(probes 626402:644414)	0.0165727	0.0203501	-0.0233129	0.0564582	0.814377	1.01671	0.976957	1.05808	0.415429	0.878293	loss	FALSE
READ	Deletion Peak 13 - CN values	6q26	chr6:161693099-163153207(probes 662428:663079)	0.0163694	0.0216495	-0.0260629	0.0588017	0.756109	1.0165	0.974274	1.06056	0.449584	0.878293	loss	FALSE
READ	Deletion Peak 15 - CN values	8p23.3	chr8:1-6262191(probes 748210:750800)	0.0118948	0.0141019	-0.0157444	0.039534	0.843493	1.01197	0.984379	1.04033	0.398953	0.878293	loss	FALSE
READ	Deletion Peak 16 - CN values	10q21.1	chr10:52644085-54061437(probes 927481:928569)	-0.00223872	0.0197276	-0.0409041	0.0364266	-0.113482	0.997764	0.959921	1.0371	0.909649	0.953608	loss	FALSE
READ	Deletion Peak 17 - CN values	10q23.31	chr10:86277674-135534747(probes 948073:978741)	-0.0015635	0.016348	-0.033605	0.030478	-0.0956384	0.998438	0.966953	1.03095	0.923808	0.953608	loss	FALSE
READ	Deletion Peak 18 - CN values	11q22.3	chr11:107725298-107993219(probes 1038134:1038161)	-0.0030588	0.0170229	-0.036423	0.0303054	-0.179688	0.996946	0.964232	1.03077	0.857398	0.953188	loss	FALSE
READ	Deletion Peak 19 - CN values	12p13.1	chr12:12262379-15714898(probes 1062244:1064394)	0.00983849	0.0190546	-0.0275079	0.0471848	0.516331	1.00989	0.972867	1.04832	0.605623	0.908366	loss	FALSE
READ	Deletion Peak 20 - CN values	12q22	chr12:60180782-106632564(probes 1087047:1115870)	0.0162148	0.0256154	-0.0339904	0.0664201	0.633011	1.01635	0.966581	1.06868	0.526727	0.878293	loss	FALSE
READ	Deletion Peak 21 - CN values	14q11.2	chr14:1-21024361(probes 1186682:1187001)	-0.00870761	0.0145282	-0.0371824	0.0197671	-0.599359	0.99133	0.9635	1.01996	0.548933	0.878293	loss	FALSE
READ	Deletion Peak 22 - CN values	14q24.1	chr14:68275375-69288431(probes 1213051:1213632)	-0.0024817	0.0144702	-0.0308427	0.0258793	-0.171505	0.997521	0.969628	1.02622	0.863827	0.953188	loss	FALSE
READ	Deletion Peak 23 - CN values	15q21.3	chr15:1-62146652(probes 1236151:1257658)	0.0039078	0.0140661	-0.0236612	0.0314768	0.277817	1.00392	0.976616	1.03198	0.781153	0.953188	loss	FALSE
READ	Deletion Peak 24 - CN values	15q22.33	chr15:67067796-67494822(probes 1260550:1260893)	0.00909915	0.0142632	-0.0188562	0.0370545	0.637946	1.00914	0.98132	1.03775	0.523509	0.878293	loss	FALSE
READ	Deletion Peak 25 - CN values	16p13.3	chr16:5650599-7771745(probes 1282682:1283859)	0.0180639	0.0290134	-0.0388013	0.0749292	0.622606	1.01823	0.961942	1.07781	0.533544	0.878293	loss	FALSE
READ	Deletion Peak 26 - CN values	16q23.1	chr16:78129058-79627770(probes 1313920:1315285)	0.0177797	0.0217134	-0.0247777	0.0603372	0.818837	1.01794	0.975527	1.06219	0.412879	0.878293	loss	FALSE
READ	Deletion Peak 27 - CN values	17p12	chr17:11467196-12456081(probes 1327141:1327796)	0.0256959	0.0148533	-0.00341595	0.0548078	1.72998	1.02603	0.99659	1.05634	0.083633	0.878293	loss	FALSE
READ	Deletion Peak 29 - CN values	18q11.2	chr18:22241442-23596341(probes 1368703:1369643)	0.0209208	0.0164737	-0.011367	0.0532087	1.26995	1.02114	0.988697	1.05465	0.204101	0.878293	loss	FALSE
READ	Deletion Peak 30 - CN values	18q21.2	chr18:48514396-48705371(probes 1385114:1385307)	0.0201308	0.0191637	-0.0174293	0.0576909	1.05047	1.02033	0.982722	1.05939	0.293503	0.878293	loss	FALSE
READ	Deletion Peak 31 - CN values	18q22.1	chr18:61654959-63732866(probes 1393631:1394495)	0.0209686	0.0185576	-0.0154036	0.0573407	1.12992	1.02119	0.984714	1.05902	0.258511	0.878293	loss	FALSE
READ	Deletion Peak 32 - CN values	20p12.1	chr20:14533939-16036135(probes 1434073:1434925)	0.00277696	0.0157236	-0.0280406	0.0335946	0.176611	1.00278	0.972349	1.03417	0.859814	0.953188	loss	FALSE
READ	Deletion Peak 33 - CN values	21q21.1	chr21:1-25677406(probes 1462452:1468720)	-0.012237	0.0148754	-0.0413921	0.0169182	-0.822634	0.987838	0.959453	1.01706	0.410716	0.878293	loss	FALSE
READ	Deletion Peak 34 - CN values	22q13.31	chr22:45246472-46641083(probes 1497053:1497886)	0.0216281	0.0151618	-0.00808861	0.0513447	1.42648	1.02186	0.991944	1.05269	0.15373	0.878293	loss	FALSE
SARC	Deletion Peak 1 - CN values	1p36.32	chr1:1-5922820(probes 1:1807)	-0.0196073	0.010267	-0.0397302	0.000515656	-1.90974	0.980584	0.961049	1.00052	0.0561668	0.252358	loss	FALSE
SARC	Deletion Peak 2 - CN values	1q43	chr1:208416154-249250621(probes 103631:129161)	0.0188303	0.0104369	-0.00162578	0.0392863	1.80419	1.01901	0.998376	1.04007	0.0712011	0.252358	loss	FALSE
SARC	Deletion Peak 5 - CN values	3p21.31	chr3:47054870-65340907(probes 287111:297318)	-0.00142729	0.0106961	-0.0223912	0.0195366	-0.133441	0.998574	0.977858	1.01973	0.893845	0.968727	loss	FALSE
SARC	Deletion Peak 6 - CN values	3q29	chr3:195878255-196198208(probes 366547:366677)	-0.00665166	0.0116726	-0.0295296	0.0162262	-0.569852	0.99337	0.970902	1.01636	0.568778	0.922081	loss	FALSE
SARC	Deletion Peak 7 - CN values	4q35.1	chr4:178911874-191154276(probes 465129:469675)	0.0172588	0.00973239	-0.00181633	0.036334	1.77334	1.01741	0.998185	1.037	0.0761729	0.252358	loss	FALSE
SARC	Deletion Peak 8 - CN values	5p15.33	chr5:1-4776190(probes 469676:472148)	0.00461582	0.0137426	-0.0223192	0.0315509	0.335876	1.00463	0.977928	1.03205	0.736964	0.968727	loss	FALSE
SARC	Deletion Peak 9 - CN values	6p25.3	chr6:1-25082104(probes 570209:587177)	0.00440027	0.0104736	-0.0161276	0.0249281	0.42013	1.00441	0.984002	1.02524	0.674391	0.968727	loss	FALSE
SARC	Deletion Peak 10 - CN values	6q14.1	chr6:66488949-99284305(probes 606167:624326)	0.00755656	0.0104255	-0.0128771	0.0279902	0.724814	1.00759	0.987205	1.02839	0.468566	0.922081	loss	FALSE
SARC	Deletion Peak 12 - CN values	8p23.3	chr8:1-6262191(probes 748071:750657)	0.0178595	0.010454	-0.00262995	0.0383489	1.70839	1.01802	0.997374	1.03909	0.087564	0.252358	loss	FALSE
SARC	Deletion Peak 14 - CN values	9p21.3	chr9:21865498-22448737(probes 843076:843439)	0.0204192	0.00958858	0.00162592	0.0392125	2.12953	1.02063	1.00163	1.03999	0.0332102	0.252358	loss	FALSE
SARC	Deletion Peak 17 - CN values	10q23.31	chr10:89617158-90034038(probes 949870:950300)	0.00471434	0.00906192	-0.0130467	0.0224754	0.520236	1.00473	0.987038	1.02273	0.602899	0.922081	loss	FALSE
SARC	Deletion Peak 20 - CN values	11q24.3	chr11:107582635-133713188(probes 1037866:1055705)	0.0155375	0.00926457	-0.00262068	0.0336957	1.67709	1.01566	0.997383	1.03427	0.0935244	0.252358	loss	FALSE
SARC	Deletion Peak 21 - CN values	11q25	chr11:133400280-135006516(probes 1055475:1055838)	0.0176782	0.00932742	-0.000603212	0.0359596	1.89529	1.01784	0.999397	1.03661	0.0580536	0.252358	loss	FALSE
SARC	Deletion Peak 22 - CN values	12p13.1	chr12:12078817-13031888(probes 1061910:1062511)	0.00023725	0.0101263	-0.01961	0.0200845	0.0234291	1.00024	0.980581	1.02029	0.981308	0.98906	loss	FALSE
SARC	Deletion Peak 24 - CN values	13q14.2	chr13:48875329-49064807(probes 1148388:1148617)	0.0161768	0.0097493	-0.00293152	0.0352851	1.65927	1.01631	0.997073	1.03591	0.0970606	0.252358	loss	FALSE
SARC	Deletion Peak 25 - CN values	14q24.1	chr14:68065035-71050775(probes 1212661:1214438)	-0.000136229	0.00993512	-0.0196087	0.0193362	-0.0137119	0.999864	0.980582	1.01952	0.98906	0.98906	loss	FALSE
SARC	Deletion Peak 27 - CN values	16q23.1	chr16:78016120-79627770(probes 1313607:1315018)	0.0189765	0.00932547	0.000698863	0.037254	2.03491	1.01916	1.0007	1.03796	0.0418604	0.252358	loss	FALSE
SARC	Deletion Peak 28 - CN values	17p13.1	chr17:7535461-7583153(probes 1324375:1324385)	0.00120532	0.00906393	-0.0165597	0.0189703	0.13298	1.00121	0.983577	1.01915	0.89421	0.968727	loss	FALSE
SARC	Deletion Peak 29 - CN values	17p13.1	chr17:7549751-7744654(probes 1324383:1324456)	0.00179098	0.00920071	-0.0162421	0.019824	0.194657	1.00179	0.983889	1.02002	0.845662	0.968727	loss	FALSE
SARC	Deletion Peak 30 - CN values	17q11.2	chr17:29326736-29868139(probes 1332583:1332817)	0.011127	0.0105783	-0.00960612	0.0318601	1.05187	1.01119	0.99044	1.03237	0.29286	0.692214	loss	FALSE
SARC	Deletion Peak 31 - CN values	17q25.3	chr17:80443432-80617015(probes 1357952:1358062)	0.00263466	0.0117426	-0.0203805	0.0256498	0.224367	1.00264	0.979826	1.02598	0.822471	0.968727	loss	FALSE
SARC	Deletion Peak 33 - CN values	19p13.3	chr19:1-412729(probes 1400908:1400936)	0.00722822	0.0110254	-0.0143812	0.0288377	0.655595	1.00725	0.985722	1.02926	0.512085	0.922081	loss	FALSE
SARC	Deletion Peak 34 - CN values	19q13.43	chr19:58400307-59128983(probes 1424590:1424858)	-0.00157255	0.00983636	-0.0208515	0.0177064	-0.159871	0.998429	0.979364	1.01786	0.872982	0.968727	loss	FALSE
SARC	Deletion Peak 36 - CN values	21q11.2	chr21:1-17444884(probes 1462153:1463422)	0.00672751	0.0123383	-0.0174551	0.0309101	0.545255	1.00675	0.982696	1.03139	0.585578	0.922081	loss	FALSE
SARC	Deletion Peak 37 - CN values	21q22.3	chr21:47564913-48129895(probes 1482683:1482741)	0.0359746	0.0123971	0.0116768	0.0602724	2.90186	1.03663	1.01175	1.06213	0.00370954	0.096448	loss	FALSE
SARC	Deletion Peak 38 - CN values	22q13.32	chr22:46748947-51304566(probes 1497681:1499671)	0.00804725	0.0100311	-0.0116134	0.0277079	0.802229	1.00808	0.988454	1.0281	0.422421	0.915245	loss	FALSE
SKCM	Deletion Peak 1 - CN values	1p36.31	chr1:4841981-6475685(probes 1027:2055)	0.0132597	0.00793281	-0.00228832	0.0288077	1.6715	1.01335	0.997714	1.02923	0.0946227	0.489048	loss	FALSE
SKCM	Deletion Peak 2 - CN values	1p22.1	chr1:85743742-97545328(probes 47120:54415)	0.00663521	0.00731326	-0.00769851	0.0209689	0.907285	1.00666	0.992331	1.02119	0.364256	0.776132	loss	FALSE
SKCM	Deletion Peak 3 - CN values	2q37.3	chr2:239463774-242090740(probes 258937:260321)	0.00977198	0.00785286	-0.00561934	0.0251633	1.24439	1.00982	0.994396	1.02548	0.213358	0.616367	loss	FALSE
SKCM	Deletion Peak 4 - CN values	3p26.1	chr3:1-23379723(probes 260537:272730)	0.00220267	0.00836537	-0.0141932	0.0185985	0.263308	1.00221	0.985907	1.01877	0.792314	0.967674	loss	FALSE
SKCM	Deletion Peak 5 - CN values	3q13.31	chr3:116161663-118620828(probes 323848:325577)	0.0217514	0.00904388	0.00402573	0.0394771	2.4051	1.02199	1.00403	1.04027	0.0161682	0.420373	loss	FALSE
SKCM	Deletion Peak 6 - CN values	4q34.3	chr4:178911874-183060693(probes 465192:467321)	0.010216	0.00701398	-0.0035312	0.0239631	1.45651	1.01027	0.996475	1.02425	0.145251	0.489048	loss	FALSE
SKCM	Deletion Peak 7 - CN values	5p15.33	chr5:1015064-13690652(probes 469788:478391)	0.00106153	0.00850603	-0.01561	0.017733	0.124797	1.00106	0.984511	1.01789	0.900684	0.967674	loss	FALSE
SKCM	Deletion Peak 8 - CN values	5q11.2	chr5:58260298-59787985(probes 500819:501763)	-0.0062681	0.00726205	-0.0205015	0.00796527	-0.86313	0.993752	0.979707	1.008	0.388066	0.776132	loss	FALSE
SKCM	Deletion Peak 9 - CN values	5q31.3	chr5:136833361-162887723(probes 543825:559784)	-0.000674237	0.00655302	-0.0135179	0.0121695	-0.102889	0.999326	0.986573	1.01224	0.918051	0.967674	loss	FALSE
SKCM	Deletion Peak 10 - CN values	6q26	chr6:161693099-163153207(probes 662371:663021)	-0.000759023	0.00603781	-0.0125929	0.0110749	-0.125712	0.999241	0.987486	1.01114	0.89996	0.967674	loss	FALSE
SKCM	Deletion Peak 12 - CN values	9p23	chr9:7799607-10619051(probes 833944:835597)	-0.000543331	0.00622577	-0.0127456	0.0116589	-0.0872714	0.999457	0.987335	1.01173	0.930456	0.967674	loss	FALSE
SKCM	Deletion Peak 13 - CN values	9p21.3	chr9:21865498-21997722(probes 843156:843219)	-0.00539729	0.00685872	-0.0188401	0.00804555	-0.786924	0.994617	0.981336	1.00808	0.431327	0.801035	loss	FALSE
SKCM	Deletion Peak 15 - CN values	10q23.31	chr10:89617158-90034038(probes 949948:950377)	-0.0123013	0.00617649	-0.024407	-0.000195583	-1.99163	0.987774	0.975888	0.999804	0.0464117	0.489048	loss	FALSE
SKCM	Deletion Peak 16 - CN values	11q22.3	chr11:109298128-110045730(probes 1038764:1039215)	0.00882604	0.00606355	-0.0030583	0.0207104	1.45559	1.00887	0.996946	1.02093	0.145506	0.489048	loss	FALSE
SKCM	Deletion Peak 17 - CN values	11q24.3	chr11:126875846-129248060(probes 1051078:1052895)	0.00680047	0.00604446	-0.00504646	0.0186474	1.12507	1.00682	0.994966	1.01882	0.260558	0.67745	loss	FALSE
SKCM	Deletion Peak 18 - CN values	12q23.2	chr12:75776734-118815840(probes 1096355:1123016)	0.0115294	0.00796881	-0.00408915	0.027148	1.44682	1.0116	0.995919	1.02752	0.147948	0.489048	loss	FALSE
SKCM	Deletion Peak 21 - CN values	14q32.31	chr14:58330395-107349540(probes 1207076:1236014)	-0.00643438	0.00675341	-0.0196708	0.00680205	-0.952761	0.993586	0.980521	1.00683	0.340711	0.776132	loss	FALSE
SKCM	Deletion Peak 22 - CN values	15q13.3	chr15:33023460-33443919(probes 1239345:1239701)	0.0111783	0.00777431	-0.00405907	0.0264157	1.43785	1.01124	0.995949	1.02677	0.150476	0.489048	loss	FALSE
SKCM	Deletion Peak 23 - CN values	15q14	chr15:36217164-44070690(probes 1241466:1246007)	0.00467977	0.00748623	-0.00999298	0.0193525	0.625117	1.00469	0.990057	1.01954	0.531894	0.864328	loss	FALSE
SKCM	Deletion Peak 24 - CN values	15q21.1	chr15:38991457-47478056(probes 1243351:1247756)	0.0032096	0.00752762	-0.0115443	0.0179635	0.426376	1.00321	0.988522	1.01813	0.669834	0.967538	loss	FALSE
SKCM	Deletion Peak 25 - CN values	16p13.3	chr16:5650599-7771745(probes 1282544:1283725)	-0.00317176	0.0107137	-0.0241703	0.0178267	-0.296047	0.996833	0.97612	1.01799	0.767194	0.967674	loss	FALSE
SKCM	Deletion Peak 26 - CN values	16q12.1	chr16:31772318-56767861(probes 1294422:1301283)	0.00162307	0.00689401	-0.0118889	0.0151351	0.235432	1.00162	0.988181	1.01525	0.813873	0.967674	loss	FALSE
SKCM	Deletion Peak 27 - CN values	16q24.2	chr16:82159666-90354753(probes 1317169:1321368)	0.0042748	0.0066235	-0.00870701	0.0172566	0.645399	1.00428	0.991331	1.01741	0.518668	0.864328	loss	FALSE
SKCM	Deletion Peak 28 - CN values	17p13.3	chr17:1-1610194(probes 1321369:1321571)	0.00977284	0.00677845	-0.00351268	0.0230584	1.44175	1.00982	0.996493	1.02333	0.149373	0.489048	loss	FALSE
SKCM	Deletion Peak 29 - CN values	19p13.3	chr19:807593-1357301(probes 1401134:1401230)	0.00342434	0.00801206	-0.012279	0.0191277	0.427398	1.00343	0.987796	1.01931	0.669089	0.967538	loss	FALSE
SKCM	Deletion Peak 30 - CN values	22q12.1	chr22:27304934-31091933(probes 1485784:1488295)	-8.37478e-05	0.00904701	-0.0178156	0.0176481	-0.00925696	0.999916	0.982342	1.0178	0.992614	0.992614	loss	FALSE
STAD	Deletion Peak 1 - CN values	1p36.11	chr1:26900639-27127934(probes 12698:12760)	-0.0116974	0.0115902	-0.0344138	0.0110189	-1.00925	0.988371	0.966172	1.01108	0.312853	0.685298	loss	FALSE
STAD	Deletion Peak 2 - CN values	1p13.2	chr1:79107328-149881397(probes 43022:67822)	-0.000366898	0.013078	-0.0259993	0.0252655	-0.0280546	0.999633	0.974336	1.02559	0.977619	0.977619	loss	FALSE
STAD	Deletion Peak 3 - CN values	1q44	chr1:245282267-245913707(probes 128096:128529)	0.0407766	0.0230136	-0.00432927	0.0858824	1.77185	1.04162	0.99568	1.08968	0.0764201	0.390592	loss	FALSE
STAD	Deletion Peak 4 - CN values	2q32.1	chr2:187373995-187560595(probes 228950:229055)	-0.0125468	0.0158376	-0.043588	0.0184944	-0.792215	0.987532	0.957348	1.01867	0.428235	0.715546	loss	FALSE
STAD	Deletion Peak 5 - CN values	2q33.3	chr2:204826225-206558638(probes 237587:238807)	-0.0134694	0.0205178	-0.0536835	0.0267447	-0.656476	0.986621	0.947732	1.02711	0.511518	0.742139	loss	FALSE
STAD	Deletion Peak 6 - CN values	2q37.2	chr2:235913227-237079324(probes 256658:257382)	-0.013021	0.0153283	-0.0430639	0.0170219	-0.849474	0.987063	0.95785	1.01717	0.395618	0.700332	loss	FALSE
STAD	Deletion Peak 7 - CN values	3p26.1	chr3:3888895-6674537(probes 261609:262635)	0.0176095	0.0117562	-0.0054322	0.0406512	1.49789	1.01777	0.994583	1.04149	0.134161	0.440815	loss	FALSE
STAD	Deletion Peak 8 - CN values	3p14.2	chr3:59034763-61547330(probes 293428:294322)	0.00969939	0.0109378	-0.0117383	0.0311371	0.886777	1.00975	0.98833	1.03163	0.375199	0.700332	loss	FALSE
STAD	Deletion Peak 9 - CN values	3q26.31	chr3:174793765-175760559(probes 355388:355641)	-0.0296154	0.0162792	-0.0615221	0.00229127	-1.81922	0.970819	0.940332	1.00229	0.0688785	0.390592	loss	FALSE
STAD	Deletion Peak 10 - CN values	4p16.3	chr4:1853149-2471801(probes 367189:367432)	0.00239718	0.011054	-0.0192682	0.0240626	0.216861	1.0024	0.980916	1.02435	0.828317	0.883694	loss	FALSE
STAD	Deletion Peak 11 - CN values	4q22.1	chr4:91148280-93240505(probes 416934:417991)	0.00468696	0.0103608	-0.0156198	0.0249937	0.452376	1.0047	0.984502	1.02531	0.650998	0.809349	loss	FALSE
STAD	Deletion Peak 12 - CN values	4q34.3	chr4:178911874-186321446(probes 465163:468217)	0.0154492	0.0102042	-0.0045507	0.0354491	1.514	1.01557	0.99546	1.03608	0.130026	0.440815	loss	FALSE
STAD	Deletion Peak 13 - CN values	5q11.2	chr5:58260298-59787985(probes 500799:501741)	0.0127588	0.0105544	-0.00792753	0.0334451	1.20886	1.01284	0.992104	1.03401	0.226718	0.613473	loss	FALSE
STAD	Deletion Peak 14 - CN values	5q23.2	chr5:82876984-133745183(probes 514166:541725)	0.0070763	0.0109016	-0.0142905	0.0284431	0.649104	1.0071	0.985811	1.02885	0.516271	0.742139	loss	FALSE
STAD	Deletion Peak 15 - CN values	6p25.3	chr6:1608837-2252425(probes 570753:571173)	0.0191048	0.0119365	-0.00429045	0.0425	1.60053	1.01929	0.995719	1.04342	0.109482	0.419681	loss	FALSE
STAD	Deletion Peak 16 - CN values	6q16.2	chr6:70097589-116422754(probes 608308:634513)	-0.00233554	0.0137977	-0.0293785	0.0247074	-0.169271	0.997667	0.971049	1.02502	0.865584	0.884819	loss	FALSE
STAD	Deletion Peak 17 - CN values	6q26	chr6:161693099-163153207(probes 662337:662987)	-0.018168	0.0131021	-0.0438477	0.00751165	-1.38665	0.981996	0.9571	1.00754	0.165549	0.490967	loss	FALSE
STAD	Deletion Peak 18 - CN values	7q31.1	chr7:110725672-111366370(probes 723113:723156)	0.0303079	0.0149396	0.00102688	0.059589	2.0287	1.03077	1.00103	1.0614	0.0424889	0.390592	loss	FALSE
STAD	Deletion Peak 19 - CN values	7q36.3	chr7:157294939-158385117(probes 747656:748106)	0.00264909	0.0135744	-0.0239563	0.0292545	0.195153	1.00265	0.976328	1.02969	0.845273	0.883694	loss	FALSE
STAD	Deletion Peak 20 - CN values	8p23.3	chr8:1-1459231(probes 748108:748421)	0.0192872	0.0114023	-0.00306095	0.0416354	1.69151	1.01947	0.996944	1.04251	0.0907385	0.405387	loss	FALSE
STAD	Deletion Peak 21 - CN values	9p23	chr9:8310705-10619051(probes 834212:835543)	0.00845058	0.00995269	-0.0110563	0.0279575	0.849075	1.00849	0.989005	1.02835	0.39584	0.700332	loss	FALSE
STAD	Deletion Peak 22 - CN values	9p21.3	chr9:21865498-21997722(probes 843104:843168)	0.0137739	0.0100559	-0.00593533	0.0334831	1.36973	1.01387	0.994082	1.03405	0.170771	0.490967	loss	FALSE
STAD	Deletion Peak 24 - CN values	10p15.3	chr10:1-2048925(probes 897708:898456)	0.0161043	0.0146311	-0.012572	0.0447807	1.1007	1.01623	0.987507	1.0458	0.271029	0.64503	loss	FALSE
STAD	Deletion Peak 25 - CN values	10q22.3	chr10:77170686-78629541(probes 941765:942771)	0.0368629	0.0157018	0.00608798	0.0676378	2.34769	1.03755	1.00611	1.06998	0.0188903	0.300304	loss	FALSE
STAD	Deletion Peak 26 - CN values	10q23.31	chr10:89506488-90034038(probes 949835:950331)	0.0295287	0.0125396	0.00495148	0.054106	2.35483	1.02997	1.00496	1.0556	0.0185312	0.300304	loss	FALSE
STAD	Deletion Peak 27 - CN values	11p15.5	chr11:2441018-2892511(probes 979181:979370)	0.00900396	0.013598	-0.0176476	0.0356556	0.662153	1.00904	0.982507	1.0363	0.507873	0.742139	loss	FALSE
STAD	Deletion Peak 28 - CN values	11q23.2	chr11:105969102-135006516(probes 1036856:1055868)	0.026765	0.0141577	-0.000983615	0.0545135	1.89049	1.02713	0.999017	1.05603	0.0586927	0.390592	loss	FALSE
STAD	Deletion Peak 29 - CN values	12p13.1	chr12:12078817-13714562(probes 1061944:1062978)	-0.00415429	0.0135706	-0.0307521	0.0224435	-0.306125	0.995854	0.969716	1.0227	0.759509	0.873436	loss	FALSE
STAD	Deletion Peak 30 - CN values	12q12	chr12:44199143-46578647(probes 1078109:1079493)	-0.00748414	0.015563	-0.0379872	0.0230189	-0.480891	0.992544	0.962725	1.02329	0.630594	0.809349	loss	FALSE
STAD	Deletion Peak 31 - CN values	13q12.11	chr13:1-21149718(probes 1129829:1130349)	0.0150917	0.0172434	-0.0187048	0.0488882	0.875217	1.01521	0.981469	1.0501	0.381456	0.700332	loss	FALSE
STAD	Deletion Peak 32 - CN values	14q23.3	chr14:66963153-67658112(probes 1212264:1212480)	-0.00255721	0.0118455	-0.025774	0.0206595	-0.21588	0.997446	0.974555	1.02087	0.829081	0.883694	loss	FALSE
STAD	Deletion Peak 33 - CN values	14q32.32	chr14:103002378-103391697(probes 1234874:1235046)	-0.00556954	0.0117166	-0.0285337	0.0173946	-0.475354	0.994446	0.97187	1.01755	0.634535	0.809349	loss	FALSE
STAD	Deletion Peak 34 - CN values	15q11.2	chr15:1-31198928(probes 1235956:1238670)	0.0217941	0.01313	-0.00394021	0.0475284	1.65987	1.02203	0.996068	1.04868	0.0969403	0.405387	loss	FALSE
STAD	Deletion Peak 35 - CN values	15q15.1	chr15:41589021-41681549(probes 1244853:1244878)	0.0110568	0.0125899	-0.013619	0.0357327	0.878227	1.01112	0.986473	1.03638	0.379821	0.700332	loss	FALSE
STAD	Deletion Peak 36 - CN values	16p13.3	chr16:5650599-7771745(probes 1282478:1283658)	0.0112193	0.0143887	-0.016982	0.0394207	0.77973	1.01128	0.983161	1.04021	0.43555	0.715546	loss	FALSE
STAD	Deletion Peak 37 - CN values	16q23.1	chr16:78129058-79627770(probes 1313717:1315077)	0.00715638	0.0102212	-0.0128768	0.0271896	0.700151	1.00718	0.987206	1.02756	0.483833	0.742139	loss	FALSE
STAD	Deletion Peak 38 - CN values	17p12	chr17:11866892-12456081(probes 1327212:1327583)	-0.00320758	0.0101529	-0.0231068	0.0166916	-0.315929	0.996798	0.977158	1.01683	0.752056	0.873436	loss	FALSE
STAD	Deletion Peak 39 - CN values	17q24.3	chr17:70116519-70595192(probes 1353621:1353988)	0.00690656	0.0146606	-0.0218277	0.0356408	0.471097	1.00693	0.978409	1.03628	0.637571	0.809349	loss	FALSE
STAD	Deletion Peak 40 - CN values	18q12.2	chr18:35235531-37649063(probes 1376535:1377954)	0.00536944	0.0103239	-0.0148649	0.0256038	0.520101	1.00538	0.985245	1.02593	0.602993	0.809349	loss	FALSE
STAD	Deletion Peak 41 - CN values	18q21.2	chr18:48514396-48705371(probes 1384886:1385080)	0.00403156	0.00992881	-0.0154285	0.0234917	0.406047	1.00404	0.98469	1.02377	0.684708	0.828857	loss	FALSE
STAD	Deletion Peak 43 - CN values	19p13.3	chr19:2093703-2166394(probes 1401298:1401320)	0.0126156	0.0110861	-0.00911284	0.034344	1.13796	1.0127	0.990929	1.03494	0.255137	0.64503	loss	FALSE
STAD	Deletion Peak 44 - CN values	20p12.1	chr20:14533939-16036135(probes 1433838:1434687)	0.0215937	0.0200068	-0.017619	0.0608064	1.07931	1.02183	0.982535	1.06269	0.280448	0.64503	loss	FALSE
STAD	Deletion Peak 45 - CN values	21q11.2	chr21:1-15594370(probes 1462210:1462308)	0.0214612	0.0107397	0.000411792	0.0425105	1.99831	1.02169	1.00041	1.04343	0.0456834	0.390592	loss	FALSE
STAD	Deletion Peak 46 - CN values	21q21.3	chr21:27143466-27840792(probes 1469444:1469952)	0.0251418	0.0107711	0.00403096	0.0462527	2.3342	1.02546	1.00404	1.04734	0.019585	0.300304	loss	FALSE
STAD	Deletion Peak 47 - CN values	21q22.3	chr21:42876401-43408034(probes 1480434:1480753)	0.0186446	0.0104488	-0.00183467	0.0391239	1.78438	1.01882	0.998167	1.0399	0.0743623	0.390592	loss	FALSE
STAD	Deletion Peak 48 - CN values	22q13.31	chr22:45736500-51304566(probes 1497143:1499729)	0.00245796	0.0112863	-0.0196628	0.0245787	0.217782	1.00246	0.980529	1.02488	0.827599	0.883694	loss	FALSE
TGCT	Deletion Peak 2 - CN values	1p31.1	chr1:58714075-117547789(probes 30160:66072)	0.00994981	0.0251408	-0.0393252	0.0592248	0.395764	1.01	0.961438	1.06101	0.692279	0.907345	loss	FALSE
TGCT	Deletion Peak 4 - CN values	2q37.3	chr2:237489905-243199373(probes 257634:260542)	-0.0301672	0.0415383	-0.111581	0.0512464	-0.726249	0.970283	0.894419	1.05258	0.467686	0.907345	loss	FALSE
TGCT	Deletion Peak 5 - CN values	3p24.1	chr3:1-51424190(probes 260543:288873)	0.00104777	0.023647	-0.0452995	0.047395	0.0443089	1.00105	0.955711	1.04854	0.964658	0.97193	loss	FALSE
TGCT	Deletion Peak 6 - CN values	4q22.2	chr4:92523214-94753878(probes 417715:418747)	-0.0103724	0.0190323	-0.047675	0.0269301	-0.544992	0.989681	0.953444	1.0273	0.585759	0.907345	loss	FALSE
TGCT	Deletion Peak 7 - CN values	5p14.3	chr5:22139046-23513147(probes 482696:483440)	-0.021871	0.0190972	-0.0593009	0.0155589	-1.14525	0.978366	0.942423	1.01568	0.252107	0.907345	loss	FALSE
TGCT	Deletion Peak 8 - CN values	5q11.2	chr5:58145167-59787457(probes 500764:501789)	-0.0104943	0.018922	-0.0475808	0.0265922	-0.554607	0.989561	0.953533	1.02695	0.579163	0.907345	loss	FALSE
TGCT	Deletion Peak 9 - CN values	6p22.3	chr6:14284028-15538684(probes 579823:580556)	-0.0289102	0.0376273	-0.102658	0.0448378	-0.768332	0.971504	0.902435	1.04586	0.44229	0.907345	loss	FALSE
TGCT	Deletion Peak 10 - CN values	6q26	chr6:161693099-163153207(probes 662416:663067)	0.0038103	0.0345361	-0.0638791	0.0714998	0.110328	1.00382	0.938118	1.07412	0.912149	0.97193	loss	FALSE
TGCT	Deletion Peak 11 - CN values	7q36.2	chr7:117882615-159138663(probes 726769:748194)	0.00943015	0.0354474	-0.0600454	0.0789057	0.266032	1.00947	0.941722	1.0821	0.790214	0.929664	loss	FALSE
TGCT	Deletion Peak 13 - CN values	9p23	chr9:7799607-10619051(probes 833999:835652)	-0.0102547	0.0201662	-0.0497798	0.0292704	-0.508509	0.989798	0.951439	1.0297	0.611096	0.907345	loss	FALSE
TGCT	Deletion Peak 14 - CN values	9q33.3	chr9:129609858-130026382(probes 892313:892543)	0.00947519	0.02027	-0.0302533	0.0492036	0.467449	1.00952	0.9702	1.05043	0.640179	0.907345	loss	FALSE
TGCT	Deletion Peak 16 - CN values	10q23.1	chr10:82406275-85904649(probes 945318:947825)	-0.0336652	0.0216115	-0.076023	0.00869254	-1.55775	0.966895	0.926795	1.00873	0.119294	0.907345	loss	FALSE
TGCT	Deletion Peak 18 - CN values	11q25	chr11:123520153-135006516(probes 1048778:1056002)	-0.0163808	0.0215118	-0.0585431	0.0257816	-0.761479	0.983753	0.943138	1.02612	0.446371	0.907345	loss	FALSE
TGCT	Deletion Peak 19 - CN values	13q14.3	chr13:53623915-60240001(probes 1150594:1153799)	-0.000679168	0.0193014	-0.0385093	0.037151	-0.0351874	0.999321	0.962223	1.03785	0.97193	0.97193	loss	FALSE
TGCT	Deletion Peak 20 - CN values	16q23.1	chr16:78013124-78134454(probes 1313843:1313895)	-0.00969793	0.0199082	-0.0487173	0.0293214	-0.487132	0.990349	0.95245	1.02976	0.626165	0.907345	loss	FALSE
TGCT	Deletion Peak 21 - CN values	16q23.1	chr16:78016120-79627770(probes 1313848:1315260)	-0.00697969	0.0199069	-0.0459965	0.0320371	-0.350617	0.993045	0.955045	1.03256	0.725876	0.907345	loss	FALSE
TGCT	Deletion Peak 22 - CN values	16q23.3	chr16:81745039-90354753(probes 1316893:1321482)	-0.01753	0.0204119	-0.0575365	0.0224765	-0.858814	0.982623	0.944087	1.02273	0.390443	0.907345	loss	FALSE
TGCT	Deletion Peak 24 - CN values	18q22.3	chr18:72189957-72343096(probes 1397992:1398065)	-0.0209777	0.0200256	-0.0602271	0.0182717	-1.04755	0.979241	0.941551	1.01844	0.294848	0.907345	loss	FALSE
TGCT	Deletion Peak 25 - CN values	19q13.33	chr19:48059107-48217922(probes 1420718:1420796)	-0.0625324	0.0266135	-0.114694	-0.0103709	-2.34965	0.939383	0.891639	0.989683	0.0187912	0.375824	loss	FALSE
TGCT	Deletion Peak 26 - CN values	20p12.1	chr20:13964029-16252980(probes 1433766:1435124)	0.0155915	0.025273	-0.0339428	0.0651258	0.616922	1.01571	0.966627	1.06729	0.537286	0.907345	loss	FALSE
THCA	Deletion Peak 5 - CN values	9q22.32	chr9:97571319-140520622(probes 871047:897673)	0.0640368	0.0181749	0.0284147	0.0996589	3.52337	1.06613	1.02882	1.10479	0.000426103	0.000852205	loss	TRUE	0.0583595	0.0199666	0.0178059	0.100298	1.0601	1.01797	1.1055	0.0052415	0.0122974	TRUE	ABCA1,ABCA2,ABL1,ABO,AK1,ALAD,ALDOB,AMBP,ASS1,BAAT,C5,C8G,TNFSF8,ENTPD2,CDK9,CEL,COL5A1,COL15A1,SLC31A1,SLC31A2,CRAT,CTSV,CYLC2,BRINP1,DBH,SARDH,DNM1,TOR1A,LPAR1,MEGF9,ENDOG,ENG,STOM,FANCC,FKTN,FCN1,FCN2,FOXE1,FPGS,NR5A1,FUT7,NR6A1,GLE1,GNG10,GOLGA1,GOLGA2,GPR21,RAPGEF1,GRIN1,GSN,HSD17B3,HSPA5,TNC,LCN1,LCN2,LMX1B,MUSK,NCBP1,NDUFA8,NOTCH1,ODF2,ORM1,ORM2,PAEP,PAPPA,PDCL,PBX3,PPP3R2,PPP6C,PSMB7,PSMD…
THCA	Deletion Peak 9 - CN values	13q21.1	chr13:36034522-91579655(probes 1140212:1171491)	0.0421249	0.0172231	0.00836823	0.0758816	2.44584	1.04302	1.0084	1.07883	0.0144517	0.0144517	loss	TRUE	0.0528256	0.0191726	0.0132283	0.0936266	1.05425	1.01332	1.09815	0.00955028	0.0182052	TRUE	ATP7B,KLF5,RCBTB2,CLN5,CPB2,DACH1,EDNRB,ELF1,ESD,FOXO1,MLNR,GTF2F2,HTR2A,KPNA3,LCP1,LMO7,MAB21L1,SMAD9,NEK3,PCDH8,PCDH9,POU4F1,RB1,RFXAP,TPT1,TRPC4,UCHL3,TNFSF11,SCEL,SUCLA2,TSC22D1,CCNA1,DCLK1,ITM2B,MTRF1,UTP14C,TBC1D4,LPAR6,SLC25A15,TRIM13,MRPS31,SPRY2,PIBF1,OLFM4,POSTN,SUGT1,WBP4,AKAP11,KLF12,EXOSC8,FNDC3A,DIS3,MYCBP2,VWA8,ZC3H13,LRCH1,SLITRK5,FBXL3,INTS6,CKAP2,NUFIP1,NBEA,PCDH17,RGCC,MED4,DNA…
UCEC	Deletion Peak 1 - CN values	1p36.21	chr1:1-22894651(probes 1:10724)	0.0465997	0.0135913	0.0199613	0.0732381	3.42865	1.0477	1.02016	1.07599	0.000606581	0.00100218	loss	TRUE	0.038862	0.0154395	0.00872754	0.0701406	1.03963	1.00877	1.07266	0.0111958	0.0200866	TRUE	ALPL,RERE,CA6,CAPZB,CASP9,TNFRSF8,CDA,CDK11B,CDC42,CLCN6,CLCNKA,CLCNKB,CORT,DDOST,DFFA,DFFB,DVL1,ECE1,MEGF6,EPHA2,ENO1,MTOR,GABRD,GNB1,ZBTB48,HSPG2,HTR6,TNFRSF9,MFAP2,MTHFR,NBL1,NPPA,NPPB,PAX7,PEX10,PEX14,PGD,PIK3CD,PLA2G2A,PLA2G5,PLOD1,EXOSC10,PRKCZ,RAP1GAP,RPL22,RSC1A1,SCNN1D,SDHB,SKI,SLC2A5,SRM,TNFRSF1B,TP73,TNFRSF4,ZBTB17,PRDM2,MMP23B,KCNAB2,AKR7A2,ALDH4A1,EIF4G3,TNFRSF25,TNFRSF14,TNFRSF18,PE…
UCEC	Deletion Peak 2 - CN values	1p36.11	chr1:26900639-27322419(probes 12693:12819)	0.0428451	0.0128516	0.0176565	0.0680337	3.33384	1.04378	1.01781	1.0704	0.000856555	0.00130196	loss	TRUE	0.0381587	0.0155125	0.00788272	0.0696462	1.0389	1.00791	1.07213	0.0132024	0.0221387	TRUE	SFN,ARID1A,NR0B2,NUDC,GPN2,PIGV,GPATCH3,ZDHHC18
UCEC	Deletion Peak 4 - CN values	2q22.1	chr2:139655617-143637838(probes 201382:203810)	0.0396933	0.0157223	0.00887816	0.0705085	2.52465	1.04049	1.00892	1.07305	0.0115814	0.0137529	loss	TRUE	0.0334169	0.0183396	-0.0031328	0.0714294	1.03398	0.996872	1.07404	0.073451	0.087231	FALSE
UCEC	Deletion Peak 6 - CN values	3p14.2	chr3:59034763-61547330(probes 293424:294317)	0.0383783	0.0127934	0.0133037	0.0634529	2.99985	1.03912	1.01339	1.06551	0.00270113	0.00366582	loss	TRUE	0.028021	0.0153071	-0.0019325	0.0590463	1.02842	0.998069	1.06082	0.0669383	0.0833314	FALSE
UCEC	Deletion Peak 7 - CN values	3q13.31	chr3:116161663-118620828(probes 323823:325551)	0.0429062	0.0197091	0.00427714	0.0815353	2.17698	1.04384	1.00429	1.08495	0.0294822	0.0311201	loss	TRUE	0.0397229	0.0211116	-0.0038325	0.0856087	1.04052	0.996175	1.08938	0.0743609	0.087231	FALSE
UCEC	Deletion Peak 8 - CN values	4p16.3	chr4:1-1511830(probes 366934:367066)	0.0484746	0.0127348	0.0235149	0.0734344	3.80647	1.04967	1.02379	1.0762	0.000140964	0.000390103	loss	TRUE	0.0479953	0.0151664	0.0184829	0.0789259	1.04917	1.01865	1.08212	0.00127969	0.00410846	TRUE	CTBP1,DGKQ,GAK,IDUA,MYL5,PDE6B,ZNF141,MAEA,PCGF3,SPON2,CPLX1,SLC26A1,FGFRL1,NKX1-1,PIGG,UVSSA,TMEM175,ZNF595,ZNF721,ZNF718,RNF212,ZNF732
UCEC	Deletion Peak 9 - CN values	4p15.31	chr4:18017993-21845560(probes 377392:379823)	0.0530523	0.0124933	0.0285658	0.0775388	4.24644	1.05448	1.02898	1.08062	2.17192e-05	9.17033e-05	loss	TRUE	0.0503334	0.0151479	0.0209918	0.0811466	1.05162	1.02121	1.08453	0.00066281	0.00224618	TRUE	SLIT2,KCNIP4,PACRGL
UCEC	Deletion Peak 10 - CN values	4q22.1	chr4:90844993-94753878(probes 416837:418713)	0.0456098	0.0120528	0.0219867	0.0692329	3.78416	1.04667	1.02223	1.07169	0.000154229	0.000390712	loss	TRUE	0.0437225	0.0141631	0.0163827	0.072245	1.04469	1.01652	1.07492	0.00156706	0.00477953	TRUE	ATOH1,GRID2,CCSER1
UCEC	Deletion Peak 11 - CN values	4q34.3	chr4:178911874-183060693(probes 465165:467293)	0.054808	0.0112803	0.0326989	0.076917	4.85872	1.05634	1.03324	1.07995	1.18147e-06	7.48265e-06	loss	TRUE	0.0556276	0.0137063	0.0293926	0.0832743	1.0572	1.02983	1.08684	2.19e-05	0.00016671	TRUE
UCEC	Deletion Peak 12 - CN values	5q11.2	chr5:58260298-59787985(probes 500802:501745)	0.039978	0.0112125	0.0180019	0.0619541	3.56549	1.04079	1.01816	1.06391	0.000363182	0.000733818	loss	TRUE	0.0267498	0.0132464	0.00108278	0.0531823	1.02711	1.00108	1.05462	0.0410118	0.0532281	FALSE
UCEC	Deletion Peak 13 - CN values	6q26	chr6:161693099-163153207(probes 662356:663007)	0.0290452	0.0159697	-0.00225479	0.0603453	1.81877	1.02947	0.997748	1.0622	0.0689462	0.0708096	loss	FALSE
UCEC	Deletion Peak 15 - CN values	7q11.22	chr7:66780207-70601215(probes 701092:703433)	0.0608385	0.0190762	0.0234499	0.0982271	3.18924	1.06273	1.02373	1.10321	0.00142648	0.00208486	loss	TRUE	0.0476786	0.0216242	0.00360044	0.0947136	1.04883	1.00361	1.09934	0.0336726	0.0446528	TRUE	AUTS2
UCEC	Deletion Peak 16 - CN values	7q31.1	chr7:109599468-111366370(probes 722472:723173)	0.050293	0.0149899	0.0209133	0.0796728	3.35512	1.05158	1.02113	1.08293	0.000793297	0.00125605	loss	TRUE	0.0447874	0.0180207	0.0092696	0.08237	1.04581	1.00931	1.08586	0.0129645	0.0221387	TRUE	LRRN3,IMMP2L
UCEC	Deletion Peak 17 - CN values	7q36.1	chr7:131239857-159138663(probes 733667:748125)	0.0603448	0.014984	0.0309767	0.0897129	4.02728	1.0622	1.03146	1.09386	5.64253e-05	0.000194924	loss	TRUE	0.0635998	0.0183199	0.0279695	0.101921	1.06567	1.02836	1.1073	0.00034929	0.00142046	TRUE	AOC1,AKR1B1,BPGM,BRAF,CALD1,CASP2,CDK5,CHRM2,CLCN1,DPP6,EN2,EPHA1,EPHB6,EZH2,GBX1,MNX1,HTR5A,INSIG1,KCNH2,KEL,NDUFB2,NOS3,CNOT4,PIP,PRSS1,PRSS2,TAS2R38,PTN,PTPRN2,RARRES2,RHEB,SHH,SLC4A2,SMARCD3,AKR1D1,SSBP1,TBXAS1,VIPR2,XRCC2,ZYX,ARHGEF5,ZNF212,ZNF282,CUL1,TRIM24,MGAM,DGKI,ASIC3,PDIA4,UBE3C,FAM131B,DNAJB6,ABCF2,FASTK,ABCB8,PAXIP1,NUP205,CLEC5A,MKRN1,CNTNAP2,GIMAP2,OR2F1,SLC13A4,TPK1,DENND2A,ZNF7…
UCEC	Deletion Peak 19 - CN values	8p21.2	chr8:22106166-28177087(probes 760447:764543)	0.0409361	0.0107679	0.0198314	0.0620409	3.80167	1.04179	1.02003	1.06401	0.000143722	0.000390103	loss	TRUE	0.0335218	0.0138247	0.00686141	0.0612391	1.03409	1.00689	1.06315	0.0134284	0.0221387	TRUE	ADRA1A,BNIP3L,CHRNA2,CLU,DPYSL2,EGR3,EPHX2,PTK2B,GNRH1,LOXL2,NEFM,NEFL,NKX3-1,PPP2R2A,PPP3CC,STC1,ADAM7,TNFRSF10D,TNFRSF10C,TNFRSF10B,TNFRSF10A,ENTPD4,SORBS3,PNMA2,ADAM28,TRIM35,RHOBTB2,SLC39A14,ADAMDEC1,SLC25A37,SCARA3,KCTD9,PIWIL2,ELP3,CCDC25,PBK,BIN3,CCAR2,PDLIM2,EBF2,DOCK5,STMN4,CHMP7,NKX2-6,PEBP4,CDCA2,ESCO2,R3HCC1,SCARA5,NUGGC,C8orf58
UCEC	Deletion Peak 20 - CN values	9p23	chr9:7799607-10619051(probes 833914:835567)	0.037207	0.0130155	0.0116971	0.0627168	2.85867	1.03791	1.01177	1.06473	0.00425422	0.00538868	loss	TRUE	0.0423342	0.0155619	0.012084	0.0739745	1.04324	1.01216	1.07678	0.00578114	0.0126141	TRUE	PTPRD
UCEC	Deletion Peak 21 - CN values	9q21.2	chr9:80260084-80854163(probes 859554:859868)	0.0661753	0.0114777	0.0436793	0.0886712	5.76554	1.06841	1.04465	1.09272	8.13968e-09	3.09308e-07	loss	TRUE	0.0727118	0.0141913	0.0456468	0.101603	1.07542	1.0467	1.10694	4.06e-08	2.47e-06	TRUE	GNAQ
UCEC	Deletion Peak 22 - CN values	9q34.2	chr9:130698044-139857364(probes 892779:897448)	0.0579175	0.0111057	0.0361508	0.0796843	5.21512	1.05963	1.03681	1.08295	1.837e-07	2.32686e-06	loss	TRUE	0.0531307	0.0130249	0.0281581	0.07937	1.05457	1.02856	1.0826	2.12e-05	0.00016671	TRUE	ABL1,ABO,ASS1,C8G,CEL,COL5A1,CRAT,DBH,SARDH,DNM1,TOR1A,ENDOG,FCN1,FCN2,GLE1,GOLGA2,RAPGEF1,LCN1,LCN2,NOTCH1,ODF2,PAEP,RALGDS,RPL7A,RXRA,SET,SNAPC4,SPTAN1,SURF1,SURF2,SURF4,MED22,SURF6,TRAF2,TSC1,TTF1,VAV2,BRD3,NUP214,LHX3,GFI1B,EDF1,FUBP3,GTF3C5,GTF3C4,MED27,PTGES,ADAMTSL2,PPP1R26,SEC16A,LAMC3,UBAC1,OLFM1,ZER1,AGPAT2,POMT1,USP20,SLC27A4,WDR5,ADAMTS13,CACFD1,SLC2A6,DOLK,FNBP1,SETX,PMPCA,EXOSC2,NCS…
UCEC	Deletion Peak 23 - CN values	10q23.31	chr10:89617158-90034038(probes 949919:950348)	0.028432	0.0126033	0.00373012	0.053134	2.25593	1.02884	1.00374	1.05457	0.0240751	0.0261387	loss	TRUE	0.0164258	0.0144169	-0.0119162	0.0453832	1.01656	0.988155	1.04643	0.257275	0.257275	FALSE
UCEC	Deletion Peak 24 - CN values	11p15.5	chr11:692416-838109(probes 978661:978690)	0.0468533	0.0116176	0.0240833	0.0696233	4.03297	1.04797	1.02438	1.0721	5.50768e-05	0.000194924	loss	TRUE	0.0329825	0.0135178	0.0066615	0.0601795	1.03353	1.00668	1.06203	0.0137942	0.0221434	TRUE	RPLP2,TALDO1,CEND1,PNPLA2,EPS8L2,SLC25A22,TMEM80
UCEC	Deletion Peak 25 - CN values	11q14.1	chr11:82995735-85348794(probes 1022942:1024195)	0.0489219	0.0141941	0.021102	0.0767418	3.44664	1.05014	1.02133	1.07976	0.000567605	0.000982661	loss	TRUE	0.0433887	0.0157702	0.0123827	0.0757784	1.04434	1.01246	1.07872	0.00579006	0.0126141	TRUE	DLG2,TMEM126B
UCEC	Deletion Peak 27 - CN values	12q23.1	chr12:99124001-100107912(probes 1110872:1111393)	0.0472362	0.0163491	0.0151925	0.07928	2.88922	1.04837	1.01531	1.08251	0.00386201	0.00506057	loss	TRUE	0.0460496	0.0191231	0.00745656	0.0865338	1.04713	1.00748	1.09039	0.0189775	0.0296828	TRUE	ANKS1B,FAM71C
UCEC	Deletion Peak 28 - CN values	12q24.33	chr12:121015462-133851895(probes 1124261:1129858)	0.0574177	0.0163626	0.0253476	0.0894879	3.50908	1.0591	1.02567	1.09361	0.000449664	0.000854361	loss	TRUE	0.0534593	0.0184453	0.0166589	0.0923918	1.05491	1.0168	1.09679	0.00407625	0.00994604	TRUE	ACADS,BCL7A,SCARB1,EIF2B1,STX2,GOLGA3,GTF2H3,HPD,MMP17,P2RX4,P2RX7,POLE,PSMD9,PXMP2,RAN,CLIP1,SFSWAP,HNF1A,UBC,ZNF10,ZNF26,ZNF84,ZNF140,CDK2AP1,ULK1,DENR,OASL,HCAR3,HIP1R,PIWIL1,CABP1,NCOR2,KNTC1,MLEC,MPHOSPH9,CAMKK2,ZNF268,TMED2,SNRNP35,FZD10,MLXIP,P2RX2,SETD1B,ANKLE2,ABCB9,RIMBP2,ATP6V0A2,HCAR1,GALNT9,ARL6IP4,POP5,ANAPC5,RHOF,SBNO1,ZCCHC8,CHFR,DIABLO,PITPNM2,EP400,DHX37,FBRSL1,DDX55,C12orf43,VP…
UCEC	Deletion Peak 30 - CN values	13q14.2	chr13:48875329-49152025(probes 1148473:1148748)	0.0353488	0.0113602	0.0130833	0.0576144	3.11164	1.03598	1.01317	1.05931	0.00186052	0.00261851	loss	TRUE	0.0217985	0.0129136	-0.0033873	0.0475965	1.02204	0.996618	1.04875	0.0901244	0.0999561	FALSE
UCEC	Deletion Peak 31 - CN values	14q13.1	chr14:33301849-34394000(probes 1193057:1194025)	0.030418	0.0131024	0.00473778	0.0560983	2.32156	1.03089	1.00475	1.0577	0.0202567	0.0227817	loss	TRUE	0.017438	0.0150833	-0.0124656	0.0480207	1.01759	0.987612	1.04919	0.254346	0.257275	FALSE
UCEC	Deletion Peak 32 - CN values	15q15.1	chr15:34148119-43017425(probes 1240309:1245604)	0.0456421	0.0104859	0.0250902	0.0661941	4.35272	1.0467	1.02541	1.06843	1.3446e-05	6.38685e-05	loss	TRUE	0.0351453	0.0123875	0.0112757	0.0598331	1.03577	1.01134	1.06166	0.00372872	0.00947716	TRUE	ACTC1,BUB1B,CAPN3,CHRM5,GANC,GCHFR,ITPKA,IVD,LTK,MEIS2,PLCB2,RAD51,SPINT1,SRP14,THBS1,TYRO3,JMJD7-PLA2G4B,SNAP23,AQR,SLC12A6,RASGRP1,GPR176,CHP1,OIP5,BAHD1,MAPKBP1,GOLGA8A,RTF1,MGA,VPS39,TMEM87A,RPAP1,RPUSD2,EHD4,NDUFAF1,NUSAP1,EMC4,SPTBN5,DLL4,INO80,PPP1R14D,ZNF770,HAUS2,RMDN3,DNAJC17,NOP10,EMC7,PAK6,AVEN,GJD2,STARD9,VPS18,ZNF106,CHAC1,KATNBL1,C15orf41,ZFYVE19,DISP2,DPH6,KNSTRN,BMF,CHST14,PLA2G4…
UCEC	Deletion Peak 33 - CN values	15q23	chr15:71406546-72105142(probes 1263155:1263667)	0.0394291	0.0110669	0.0177384	0.0611197	3.56281	1.04022	1.0179	1.06303	0.000366909	0.000733818	loss	TRUE	0.0281107	0.0127608	0.00336308	0.053601	1.02851	1.00337	1.05506	0.025807	0.0383958	TRUE	THSD4
UCEC	Deletion Peak 34 - CN values	16p13.3	chr16:3764793-4013466(probes 1281438:1281588)	0.0422224	0.0122525	0.0182079	0.0662369	3.44602	1.04313	1.01837	1.06848	0.000568909	0.000982661	loss	TRUE	0.0329157	0.0144028	0.00480165	0.0620203	1.03346	1.00481	1.06398	0.0214947	0.0327794	TRUE	CREBBP
UCEC	Deletion Peak 35 - CN values	16q22.3	chr16:72204963-73126458(probes 1309894:1310371)	0.0478465	0.00996091	0.0283235	0.0673695	4.80343	1.04901	1.02873	1.06969	1.55971e-06	8.467e-06	loss	TRUE	0.037977	0.0114601	0.0159874	0.0607429	1.03871	1.01612	1.06263	0.00064465	0.00224618	TRUE	ZFHX3
UCEC	Deletion Peak 36 - CN values	16q23.1	chr16:78129058-79627770(probes 1313754:1315118)	0.0498485	0.00998389	0.0302804	0.0694166	4.99289	1.05111	1.03074	1.07188	5.94815e-07	4.77314e-06	loss	TRUE	0.0401938	0.0115873	0.0179753	0.0632435	1.04101	1.01814	1.06529	0.000344	0.00142046	TRUE	WWOX
UCEC	Deletion Peak 37 - CN values	17p13.3	chr17:1-1180022(probes 1321337:1321354)	0.0291687	0.0103387	0.0089053	0.0494322	2.82132	1.0296	1.00895	1.05067	0.00478263	0.00586257	loss	TRUE	0.0178279	0.0125931	-0.0066673	0.0428348	1.01799	0.993355	1.04377	0.154319	0.159551	FALSE
UCEC	Deletion Peak 38 - CN values	17p11.2	chr17:17704545-17878202(probes 1329747:1329823)	0.0402367	0.0103126	0.0200244	0.0604489	3.90171	1.04106	1.02023	1.06231	9.55155e-05	0.000302466	loss	TRUE	0.0214549	0.0122431	-0.0023073	0.0457722	1.02169	0.997695	1.04684	0.0769665	0.0885841	FALSE
UCEC	Deletion Peak 39 - CN values	17q11.2	chr17:29326736-29722618(probes 1332682:1332845)	0.0407054	0.0111908	0.0187717	0.062639	3.63738	1.04155	1.01895	1.06464	0.000275421	0.000615647	loss	TRUE	0.0230376	0.0127638	-0.0017869	0.0484875	1.0233	0.998215	1.04968	0.0690777	0.0842748	FALSE
UCEC	Deletion Peak 40 - CN values	17q21.31	chr17:40346077-41927283(probes 1337780:1338517)	0.0400041	0.0107748	0.0188859	0.0611224	3.71274	1.04082	1.01907	1.06303	0.000205028	0.000486941	loss	TRUE	0.0271537	0.0124919	0.00293693	0.0520613	1.02753	1.00294	1.05344	0.0278113	0.0394533	TRUE	AOC2,ARL4D,ATP6V0A1,BRCA1,DHX8,DUSP3,ETV4,EZH1,G6PC,CCR10,HSD17B1,IFI35,NBR1,MEOX1,MPP3,NAGLU,RPL27,STAT3,STAT5A,STAT5B,MLX,TUBG1,RND2,CNTNAP1,AOC3,BECN1,PSME3,RAMP2,VAT1,TUBG2,COA3,PSMC3IP,SOST,WNK4,PLEKHH3,COASY,AARSD1,VPS25,TMEM106A,CNTD1,RUNDC1,PTGES3L,PTGES3L-AARSD1
UCEC	Deletion Peak 42 - CN values	19p13.3	chr19:3616563-4102622(probes 1401798:1401912)	0.0578982	0.0104075	0.0374998	0.0782965	5.56312	1.05961	1.03821	1.08144	2.64996e-08	5.03492e-07	loss	TRUE	0.0620168	0.0135764	0.0361197	0.0894332	1.06398	1.03678	1.09355	1.39e-06	1.69e-05	TRUE	DAPK3,EEF2,MATK,APBA3,ZFR2,PIP5K1C,TJP3,NMRK2,ZBTB7A,PIAS4,RAX2,ATCAY,MRPL54
UCEC	Deletion Peak 44 - CN values	20p12.1	chr20:14533939-16036135(probes 1433878:1434730)	0.0247145	0.0175013	-0.0095874	0.0590164	1.41215	1.02502	0.990458	1.06079	0.157905	0.157905	loss	FALSE
UCEC	Deletion Peak 45 - CN values	22q12.1	chr22:29192671-29455701(probes 1487158:1487338)	0.0268492	0.0115769	0.00415895	0.0495394	2.31921	1.02721	1.00417	1.05079	0.0203836	0.0227817	loss	TRUE	0.0208892	0.013459	-0.0054091	0.0478816	1.02111	0.994606	1.04905	0.120113	0.128542	FALSE
UCEC	Deletion Peak 46 - CN values	22q13.32	chr22:47571204-51304566(probes 1498322:1499762)	0.052872	0.0106118	0.0320733	0.0736707	4.98239	1.05429	1.03259	1.07645	6.28045e-07	4.77314e-06	loss	TRUE	0.0487345	0.0126293	0.0244898	0.0741047	1.04994	1.02479	1.07692	6.29e-05	0.00029495	TRUE	ACR,ARSA,CHKB,CPT1B,TYMP,MAPK11,MAPK12,SBF1,PPP6R2,ZBED4,SCO2,RABL2B,MLC1,MAPK8IP2,PLXNB2,BRD1,NCAPH2,MOV10L1,MIOX,PANX2,ALG12,CRELD2,ADM2,TRABD,HDAC10,SHANK3,TUBGCP6,LMF2,KLHDC7B,CHKB-CPT1B,IL17REL,DENND6B,PIM3,ODF3B,SYCE3

## Sheet: Correlation with expression
Pearson correlation analysis between copy number status and gene expression
cancer_type	gene	Cancer driver gene	GainOrLoss	coefficient	statistic	p.value	parameter	conf.low	conf.high	method	alternative	adj. p.value	Sig
BRCA	ELP6	FALSE	loss	0.502525	18.4266	1.50922e-65	1005	0.454869	0.547311	Pearson's product-moment correlation	two.sided	5.08368e-65	TRUE
BRCA	CSPG5	FALSE	loss	0.130807	4.18276	3.13148e-05	1005	0.0695925	0.191041	Pearson's product-moment correlation	two.sided	3.96861e-05	TRUE
BRCA	SMARCC1	FALSE	loss	0.409998	14.2505	4.18808e-42	1005	0.35727	0.460121	Pearson's product-moment correlation	two.sided	1.01146e-41	TRUE
BRCA	DHX30	FALSE	loss	0.572784	22.1521	7.38587e-89	1005	0.529752	0.612875	Pearson's product-moment correlation	two.sided	6.7528e-88	TRUE
BRCA	MAP4	FALSE	loss	0.505133	18.5548	2.55815e-66	1005	0.457637	0.549755	Pearson's product-moment correlation	two.sided	9.35552e-66	TRUE
BRCA	CDC25A	FALSE	loss	0.0152126	0.48232	0.629684	1005	-0.0466084	0.0769174	Pearson's product-moment correlation	two.sided	0.65528	FALSE
BRCA	CAMP	FALSE	loss	0.06251	1.98556	0.0473537	1005	0.000735705	0.123809	Pearson's product-moment correlation	two.sided	0.0522524	FALSE
BRCA	ZNF589	FALSE	loss	0.508704	18.7316	2.19524e-67	1005	0.461428	0.5531	Pearson's product-moment correlation	two.sided	8.78095e-67	TRUE
BRCA	NME6	FALSE	loss	0.565338	21.7276	4.06647e-86	1005	0.521784	0.605953	Pearson's product-moment correlation	two.sided	3.25317e-85	TRUE
BRCA	SPINK8	FALSE	loss	0.139418	4.46339	8.97918e-06	1005	0.0783155	0.199477	Pearson's product-moment correlation	two.sided	1.14933e-05	TRUE
BRCA	FBXW12	FALSE	loss	0.0360769	1.14444	0.252712	1005	-0.0257577	0.0976364	Pearson's product-moment correlation	two.sided	0.26514	FALSE
BRCA	PLXNB1	FALSE	loss	0.412747	14.3656	1.05911e-42	1005	0.360154	0.462726	Pearson's product-moment correlation	two.sided	2.71132e-42	TRUE
BRCA	CCDC51	FALSE	loss	0.566212	21.777	1.95582e-86	1005	0.522719	0.606765	Pearson's product-moment correlation	two.sided	1.66896e-85	TRUE
BRCA	TMA7	FALSE	loss	0.371976	12.7039	2.12498e-34	1005	0.317494	0.424009	Pearson's product-moment correlation	two.sided	4.45897e-34	TRUE
BRCA	ATRIP	FALSE	loss	0.517827	19.1891	3.62323e-70	1005	0.471121	0.561637	Pearson's product-moment correlation	two.sided	1.65633e-69	TRUE
BRCA	SHISA5	FALSE	loss	0.442695	15.6514	1.41173e-49	1005	0.391628	0.491043	Pearson's product-moment correlation	two.sided	3.92828e-49	TRUE
BRCA	TREX1	FALSE	loss	0.230154	7.49755	1.42546e-13	1005	0.170805	0.287838	Pearson's product-moment correlation	two.sided	2.07339e-13	TRUE
BRCA	PFKFB4	FALSE	loss	0.257352	8.44287	1.07136e-16	1005	0.198734	0.314134	Pearson's product-moment correlation	two.sided	1.69301e-16	TRUE
BRCA	UCN2	FALSE	loss	0.0617331	1.96079	0.0501799	1005	-4.42194e-05	0.123041	Pearson's product-moment correlation	two.sided	0.0548976	FALSE
BRCA	COL7A1	FALSE	loss	0.0764421	2.43046	0.0152539	1005	0.0147345	0.13757	Pearson's product-moment correlation	two.sided	0.0175901	TRUE
BRCA	UQCRC1	FALSE	loss	0.457906	16.3289	2.42687e-53	1005	0.40766	0.505386	Pearson's product-moment correlation	two.sided	7.05997e-53	TRUE
BRCA	TMEM89	FALSE	loss	0.0458059	1.45365	0.146355	1005	-0.0160165	0.10728	Pearson's product-moment correlation	two.sided	0.157423	FALSE
BRCA	SLC26A6	FALSE	loss	0.377063	12.9062	2.26115e-35	1005	0.322805	0.42885	Pearson's product-moment correlation	two.sided	4.8238e-35	TRUE
BRCA	CELSR3	FALSE	loss	0.248281	8.12536	1.30117e-15	1005	0.189409	0.305374	Pearson's product-moment correlation	two.sided	2.00662e-15	TRUE
BRCA	NCKIPSD	FALSE	loss	0.513147	18.9533	9.93185e-69	1005	0.466147	0.557259	Pearson's product-moment correlation	two.sided	4.10089e-68	TRUE
BRCA	IP6K2	FALSE	loss	0.520485	19.3241	5.3985e-71	1005	0.473947	0.564123	Pearson's product-moment correlation	two.sided	2.55929e-70	TRUE
BRCA	PRKAR2A	FALSE	loss	0.269164	8.85994	3.56933e-18	1005	0.210893	0.325528	Pearson's product-moment correlation	two.sided	5.78321e-18	TRUE
BRCA	SLC25A20	FALSE	loss	0.504074	18.5026	5.27079e-66	1005	0.456512	0.548762	Pearson's product-moment correlation	two.sided	1.87406e-65	TRUE
BRCA	ARIH2OS	FALSE	loss	0.392809	13.5412	1.70085e-38	1005	0.339265	0.443816	Pearson's product-moment correlation	two.sided	3.95835e-38	TRUE
BRCA	ARIH2	FALSE	loss	0.625733	25.4306	1.5129e-110	1005	0.586632	0.661923	Pearson's product-moment correlation	two.sided	2.76645e-109	TRUE
BRCA	P4HTM	FALSE	loss	0.348149	11.7735	4.55696e-30	1005	0.292667	0.401296	Pearson's product-moment correlation	two.sided	8.70584e-30	TRUE
BRCA	WDR6	FALSE	loss	0.551839	20.9776	2.53573e-81	1005	0.507358	0.593387	Pearson's product-moment correlation	two.sided	1.70828e-80	TRUE
BRCA	DALRD3	FALSE	loss	0.472088	16.9769	5.00214e-57	1005	0.422637	0.518736	Pearson's product-moment correlation	two.sided	1.52446e-56	TRUE
BRCA	NDUFAF3	FALSE	loss	0.414856	14.4542	3.65813e-43	1005	0.362366	0.464723	Pearson's product-moment correlation	two.sided	9.55594e-43	TRUE
BRCA	IMPDH2	FALSE	loss	0.505705	18.5831	1.72993e-66	1005	0.458244	0.55029	Pearson's product-moment correlation	two.sided	6.51267e-66	TRUE
BRCA	QRICH1	FALSE	loss	0.715297	32.4492	1.36008e-158	1005	0.683733	0.744189	Pearson's product-moment correlation	two.sided	8.70454e-157	TRUE
BRCA	USP19	FALSE	loss	0.658078	27.7073	5.38953e-126	1005	0.621571	0.691734	Pearson's product-moment correlation	two.sided	1.72465e-124	TRUE
BRCA	LAMB2	FALSE	loss	0.461381	16.4862	3.14551e-54	1005	0.411328	0.50866	Pearson's product-moment correlation	two.sided	9.36338e-54	TRUE
BRCA	CCDC71	FALSE	loss	0.586616	22.9628	3.85759e-94	1005	0.544574	0.625718	Pearson's product-moment correlation	two.sided	4.11476e-93	TRUE
BRCA	KLHDC8B	FALSE	loss	0.352294	11.9334	8.54142e-31	1005	0.29698	0.405251	Pearson's product-moment correlation	two.sided	1.65652e-30	TRUE
BRCA	C3orf84	FALSE	loss	0.0420639	1.33468	0.182284	1005	-0.0197646	0.103572	Pearson's product-moment correlation	two.sided	0.194436	FALSE
BRCA	CCDC36	FALSE	loss	0.0854243	2.71803	0.00668014	1005	0.0237726	0.146429	Pearson's product-moment correlation	two.sided	0.00791721	TRUE
BRCA	C3orf62	FALSE	loss	0.496472	18.1314	8.75635e-64	1005	0.448449	0.541637	Pearson's product-moment correlation	two.sided	2.87388e-63	TRUE
BRCA	USP4	FALSE	loss	0.673491	28.8839	4.733e-134	1005	0.63827	0.705898	Pearson's product-moment correlation	two.sided	2.01941e-132	TRUE
BRCA	RHOA	TRUE	loss	0.64307	26.6209	1.35476e-118	1005	0.605342	0.677916	Pearson's product-moment correlation	two.sided	3.46818e-117	TRUE
BRCA	TCTA	FALSE	loss	0.301832	10.0367	1.17622e-22	1005	0.244616	0.356953	Pearson's product-moment correlation	two.sided	2.09106e-22	TRUE
BRCA	AMT	FALSE	loss	0.231359	7.53901	1.0558e-13	1005	0.17204	0.289005	Pearson's product-moment correlation	two.sided	1.55336e-13	TRUE
BRCA	NICN1	FALSE	loss	0.538002	20.2334	1.24898e-76	1005	0.492596	0.580486	Pearson's product-moment correlation	two.sided	6.53602e-76	TRUE
BRCA	DAG1	FALSE	loss	0.515445	19.0688	1.96593e-69	1005	0.46859	0.55941	Pearson's product-moment correlation	two.sided	8.67719e-69	TRUE
BRCA	BSN	FALSE	loss	0.240404	7.8515	1.05022e-14	1005	0.18132	0.297759	Pearson's product-moment correlation	two.sided	1.60033e-14	TRUE
BRCA	APEH	FALSE	loss	0.576142	22.3463	4.06651e-90	1005	0.533348	0.615995	Pearson's product-moment correlation	two.sided	4.00395e-89	TRUE
BRCA	MST1	FALSE	loss	0.329451	11.0617	6.39916e-27	1005	0.273235	0.383425	Pearson's product-moment correlation	two.sided	1.17013e-26	TRUE
BRCA	RNF123	FALSE	loss	0.622528	25.2176	4.09378e-109	1005	0.583179	0.658963	Pearson's product-moment correlation	two.sided	6.55005e-108	TRUE
BRCA	AMIGO3	FALSE	loss	0.275469	9.0843	5.41236e-19	1005	0.217391	0.331603	Pearson's product-moment correlation	two.sided	9.11555e-19	TRUE
BRCA	GMPPB	FALSE	loss	0.412621	14.3603	1.1283e-42	1005	0.360021	0.462606	Pearson's product-moment correlation	two.sided	2.83181e-42	TRUE
BRCA	IP6K1	FALSE	loss	0.631928	25.8484	2.3054e-113	1005	0.593313	0.667642	Pearson's product-moment correlation	two.sided	4.91819e-112	TRUE
BRCA	CDHR4	FALSE	loss	0.273605	9.01787	9.4996e-19	1005	0.21547	0.329808	Pearson's product-moment correlation	two.sided	1.57915e-18	TRUE
BRCA	UBA7	FALSE	loss	0.301212	10.014	1.44945e-22	1005	0.243974	0.356358	Pearson's product-moment correlation	two.sided	2.54151e-22	TRUE
BRCA	TRAIP	FALSE	loss	0.234242	7.63839	5.11238e-14	1005	0.174997	0.291796	Pearson's product-moment correlation	two.sided	7.69864e-14	TRUE
BRCA	CAMKV	FALSE	loss	-0.0843941	-2.68502	0.007372	1005	-0.145413	-0.0227355	Pearson's product-moment correlation	two.sided	0.00865703	FALSE
BRCA	MST1R	FALSE	loss	0.253177	8.29646	3.42247e-16	1005	0.194441	0.310104	Pearson's product-moment correlation	two.sided	5.3424e-16	TRUE
BRCA	MON1A	FALSE	loss	0.355175	12.045	2.62748e-31	1005	0.29998	0.408	Pearson's product-moment correlation	two.sided	5.25496e-31	TRUE
BRCA	RBM6	FALSE	loss	0.44881	15.9217	4.56241e-51	1005	0.39807	0.496812	Pearson's product-moment correlation	two.sided	1.29775e-50	TRUE
BRCA	RBM5	FALSE	loss	0.544536	20.5818	8.08793e-79	1005	0.499564	0.586581	Pearson's product-moment correlation	two.sided	4.50111e-78	TRUE
BRCA	SEMA3F	FALSE	loss	0.355187	12.0455	2.61482e-31	1005	0.299992	0.408011	Pearson's product-moment correlation	two.sided	5.25496e-31	TRUE
BRCA	GNAT1	FALSE	loss	-0.0388763	-1.23338	0.217723	1005	-0.100412	0.022956	Pearson's product-moment correlation	two.sided	0.230319	FALSE
BRCA	GNAI2	FALSE	loss	0.388337	13.3594	1.36545e-37	1005	0.334586	0.439568	Pearson's product-moment correlation	two.sided	2.96234e-37	TRUE
BRCA	SEMA3B	FALSE	loss	0.275912	9.10012	4.73162e-19	1005	0.217848	0.332029	Pearson's product-moment correlation	two.sided	8.07529e-19	TRUE
BRCA	LSMEM2	FALSE	loss	0.127654	4.08024	4.85531e-05	1005	0.0664007	0.187949	Pearson's product-moment correlation	two.sided	5.97577e-05	TRUE
BRCA	IFRD2	FALSE	loss	0.407612	14.1509	1.36705e-41	1005	0.354768	0.457859	Pearson's product-moment correlation	two.sided	3.24041e-41	TRUE
BRCA	HYAL3	FALSE	loss	0.183819	5.9284	4.20121e-09	1005	0.123444	0.242838	Pearson's product-moment correlation	two.sided	5.66058e-09	TRUE
BRCA	HYAL1	FALSE	loss	0.149652	4.79827	1.84281e-06	1005	0.0886951	0.209493	Pearson's product-moment correlation	two.sided	2.38262e-06	TRUE
BRCA	HYAL2	FALSE	loss	0.343176	11.5827	3.28838e-29	1005	0.287494	0.396546	Pearson's product-moment correlation	two.sided	6.18988e-29	TRUE
BRCA	TUSC2	FALSE	loss	0.599842	23.7665	1.95984e-99	1005	0.55877	0.637977	Pearson's product-moment correlation	two.sided	2.28054e-98	TRUE
BRCA	RASSF1	FALSE	loss	0.412164	14.3411	1.41945e-42	1005	0.359542	0.462173	Pearson's product-moment correlation	two.sided	3.49404e-42	TRUE
BRCA	ZMYND10	FALSE	loss	0.353869	11.9944	4.49046e-31	1005	0.29862	0.406754	Pearson's product-moment correlation	two.sided	8.84276e-31	TRUE
BRCA	NPRL2	FALSE	loss	0.545573	20.6376	3.59906e-79	1005	0.50067	0.587547	Pearson's product-moment correlation	two.sided	2.094e-78	TRUE
BRCA	CYB561D2	FALSE	loss	0.506437	18.6192	1.04689e-66	1005	0.459021	0.550976	Pearson's product-moment correlation	two.sided	4.06066e-66	TRUE
BRCA	TMEM115	FALSE	loss	0.503552	18.477	7.51824e-66	1005	0.455959	0.548273	Pearson's product-moment correlation	two.sided	2.6009e-65	TRUE
BRCA	CACNA2D2	FALSE	loss	0.232369	7.57382	8.19702e-14	1005	0.173077	0.289984	Pearson's product-moment correlation	two.sided	1.22002e-13	TRUE
BRCA	C3orf18	FALSE	loss	0.415788	14.4934	2.28081e-43	1005	0.363344	0.465606	Pearson's product-moment correlation	two.sided	6.08215e-43	TRUE
BRCA	HEMK1	FALSE	loss	0.601107	23.845	5.92159e-100	1005	0.560131	0.63915	Pearson's product-moment correlation	two.sided	7.57963e-99	TRUE
BRCA	CISH	FALSE	loss	0.361271	12.2825	2.08357e-32	1005	0.306331	0.413813	Pearson's product-moment correlation	two.sided	4.30157e-32	TRUE
BRCA	MAPKAPK3	FALSE	loss	0.564917	21.7038	5.78594e-86	1005	0.521333	0.60556	Pearson's product-moment correlation	two.sided	4.35647e-85	TRUE
BRCA	DOCK3	FALSE	loss	0.0665102	2.11317	0.0348323	1005	0.00475262	0.127762	Pearson's product-moment correlation	two.sided	0.03911	TRUE
BRCA	MANF	FALSE	loss	0.224843	7.31521	5.2464e-13	1005	0.165363	0.282693	Pearson's product-moment correlation	two.sided	7.46154e-13	TRUE
BRCA	RBM15B	FALSE	loss	0.549468	20.8483	1.67389e-80	1005	0.504827	0.591178	Pearson's product-moment correlation	two.sided	1.07129e-79	TRUE
BRCA	RAD54L2	FALSE	loss	0.20226	6.54733	9.3273e-11	1005	0.142261	0.260779	Pearson's product-moment correlation	two.sided	1.29771e-10	TRUE
BRCA	TEX264	FALSE	loss	0.48177	17.429	1.2061e-59	1005	0.432876	0.527838	Pearson's product-moment correlation	two.sided	3.76539e-59	TRUE
BRCA	GRM2	FALSE	loss	0.0141392	0.448282	0.654047	1005	-0.0476796	0.0758501	Pearson's product-moment correlation	two.sided	0.675145	FALSE
BRCA	IQCF6	FALSE	loss	0.0710311	2.25751	0.02419	1005	0.00929478	0.132228	Pearson's product-moment correlation	two.sided	0.0274011	TRUE
BRCA	IQCF3	FALSE	loss	-0.0027327	-0.0866316	0.930982	1005	-0.064499	0.0590544	Pearson's product-moment correlation	two.sided	0.930982	FALSE
BRCA	IQCF2	FALSE	loss	0.00373566	0.118428	0.905752	1005	-0.0580549	0.0654977	Pearson's product-moment correlation	two.sided	0.912884	FALSE
BRCA	IQCF5	FALSE	loss	0.0598413	1.90048	0.0576564	1005	-0.00194307	0.12117	Pearson's product-moment correlation	two.sided	0.0625426	FALSE
BRCA	IQCF1	FALSE	loss	0.156502	5.02329	6.00858e-07	1005	0.0956498	0.216189	Pearson's product-moment correlation	two.sided	7.84794e-07	TRUE
BRCA	RRP9	FALSE	loss	0.31042	10.3522	6.20141e-24	1005	0.253504	0.365193	Pearson's product-moment correlation	two.sided	1.118e-23	TRUE
BRCA	PARP3	FALSE	loss	0.418981	14.6283	4.47158e-44	1005	0.366695	0.468628	Pearson's product-moment correlation	two.sided	1.21779e-43	TRUE
BRCA	GPR62	FALSE	loss	0.130664	4.1781	3.19509e-05	1005	0.0694477	0.1909	Pearson's product-moment correlation	two.sided	4.00952e-05	TRUE
BRCA	PCBP4	FALSE	loss	0.186931	6.03236	2.26848e-09	1005	0.126616	0.245868	Pearson's product-moment correlation	two.sided	3.12222e-09	TRUE
BRCA	ABHD14B	FALSE	loss	0.523025	19.4538	8.61655e-72	1005	0.476649	0.566498	Pearson's product-moment correlation	two.sided	4.24199e-71	TRUE
BRCA	ABHD14A	FALSE	loss	0.391462	13.4863	3.19553e-38	1005	0.337856	0.442538	Pearson's product-moment correlation	two.sided	7.17592e-38	TRUE
BRCA	ACY1	FALSE	loss	0.493348	17.9805	6.90049e-63	1005	0.445137	0.538706	Pearson's product-moment correlation	two.sided	2.20816e-62	TRUE
BRCA	RPL29	FALSE	loss	0.388566	13.3687	1.22789e-37	1005	0.334827	0.439787	Pearson's product-moment correlation	two.sided	2.70983e-37	TRUE
BRCA	DUSP7	FALSE	loss	0.128582	4.11039	4.27209e-05	1005	0.0673395	0.188859	Pearson's product-moment correlation	two.sided	5.309e-05	TRUE
BRCA	POC1A	FALSE	loss	0.186478	6.01722	2.48296e-09	1005	0.126154	0.245428	Pearson's product-moment correlation	two.sided	3.38105e-09	TRUE
BRCA	ALAS1	FALSE	loss	0.339564	11.4448	1.3508e-28	1005	0.283739	0.393096	Pearson's product-moment correlation	two.sided	2.50583e-28	TRUE
BRCA	TLR9	FALSE	loss	0.0797601	2.53662	0.0113434	1005	0.018072	0.140843	Pearson's product-moment correlation	two.sided	0.0131995	TRUE
BRCA	TWF2	FALSE	loss	0.272076	8.9634	1.50289e-18	1005	0.213894	0.328334	Pearson's product-moment correlation	two.sided	2.46628e-18	TRUE
BRCA	PPM1M	FALSE	loss	0.39268	13.5359	1.80732e-38	1005	0.33913	0.443694	Pearson's product-moment correlation	two.sided	4.13102e-38	TRUE
BRCA	WDR82	FALSE	loss	0.514134	19.0028	4.96297e-69	1005	0.467195	0.558182	Pearson's product-moment correlation	two.sided	2.11753e-68	TRUE
BRCA	GLYCTK	FALSE	loss	0.268443	8.83437	4.41419e-18	1005	0.210151	0.324833	Pearson's product-moment correlation	two.sided	7.06271e-18	TRUE
BRCA	DNAH1	FALSE	loss	0.298876	9.92869	3.16735e-22	1005	0.241558	0.354114	Pearson's product-moment correlation	two.sided	5.47866e-22	TRUE
BRCA	BAP1	TRUE	loss	0.617265	24.8722	8.4849e-107	1005	0.57751	0.654099	Pearson's product-moment correlation	two.sided	1.20674e-105	TRUE
BRCA	PHF7	FALSE	loss	0.537973	20.2318	1.27657e-76	1005	0.492566	0.580459	Pearson's product-moment correlation	two.sided	6.53602e-76	TRUE
BRCA	SEMA3G	FALSE	loss	0.203069	6.57463	7.82511e-11	1005	0.143087	0.261565	Pearson's product-moment correlation	two.sided	1.10068e-10	TRUE
BRCA	TNNC1	FALSE	loss	0.22623	7.36278	3.74448e-13	1005	0.166784	0.284038	Pearson's product-moment correlation	two.sided	5.38532e-13	TRUE
BRCA	NISCH	FALSE	loss	0.548484	20.7949	3.64738e-80	1005	0.503777	0.590261	Pearson's product-moment correlation	two.sided	2.22317e-79	TRUE
BRCA	STAB1	FALSE	loss	0.0891457	2.83737	0.00464016	1005	0.0275201	0.150096	Pearson's product-moment correlation	two.sided	0.00555085	TRUE
BRCA	NT5DC2	FALSE	loss	-0.0136793	-0.433699	0.6646	1005	-0.0753927	0.0481385	Pearson's product-moment correlation	two.sided	0.680551	FALSE
BRCA	GPR31	FALSE	loss	0.071293	2.26588	0.0236709	1005	0.00955798	0.132487	Pearson's product-moment correlation	two.sided	0.0270524	TRUE
BRCA	TCP10L2	FALSE	loss	0.00964201	0.305683	0.75991	1005	-0.0521662	0.0713766	Pearson's product-moment correlation	two.sided	0.771972	FALSE
BRCA	TTLL2	FALSE	loss	0.164922	5.30089	1.41662e-07	1005	0.104206	0.224412	Pearson's product-moment correlation	two.sided	1.86935e-07	TRUE
BRCA	UNC93A	FALSE	loss	0.168603	5.42264	7.35562e-08	1005	0.10795	0.228005	Pearson's product-moment correlation	two.sided	9.80749e-08	TRUE
BRCA	DACT2	FALSE	loss	0.115536	3.68739	0.000238692	1005	0.0541455	0.176057	Pearson's product-moment correlation	two.sided	0.000290976	TRUE
BRCA	FRMD1	FALSE	loss	0.0649998	2.06497	0.0391816	1005	0.00323563	0.12627	Pearson's product-moment correlation	two.sided	0.0436108	TRUE
BRCA	KIF25	FALSE	loss	0.0922797	2.93796	0.00337921	1005	0.0306775	0.153184	Pearson's product-moment correlation	two.sided	0.00408055	TRUE
BRCA	DCAKD	FALSE	loss	0.564018	21.6531	1.22476e-85	1005	0.520372	0.604724	Pearson's product-moment correlation	two.sided	8.70938e-85	TRUE
BRCA	NMT1	FALSE	loss	0.784642	40.1235	6.65796e-211	1005	0.75969	0.807288	Pearson's product-moment correlation	two.sided	8.52219e-209	TRUE
CESC	ANGPTL5	FALSE	gain	0.533784	10.6002	2.56342e-22	282	0.445042	0.612145	Pearson's product-moment correlation	two.sided	2.56342e-22	TRUE
CESC	YAP1	FALSE	gain	0.855461	27.74	1.42325e-82	282	0.820795	0.883849	Pearson's product-moment correlation	two.sided	2.84649e-82	TRUE
CESC	BIRC2	FALSE	gain	0.889578	32.7037	5.82611e-98	282	0.862487	0.911584	Pearson's product-moment correlation	two.sided	2.33044e-97	TRUE
CESC	BIRC3	TRUE	gain	0.555067	11.2059	2.37092e-24	282	0.468973	0.630711	Pearson's product-moment correlation	two.sided	3.16123e-24	TRUE
GBM	MYCN	TRUE	gain	0.314194	3.84534	0.000184756	135	0.154627	0.457787	Pearson's product-moment correlation	two.sided	0.000431097	TRUE
GBM	FAM133B	FALSE	gain	0.666011	10.3739	6.66417e-19	135	0.560955	0.749956	Pearson's product-moment correlation	two.sided	9.32984e-18	TRUE
GBM	CDK6	FALSE	gain	0.35053	4.34871	2.67754e-05	135	0.194234	0.48947	Pearson's product-moment correlation	two.sided	7.49712e-05	TRUE
GBM	MET	TRUE	gain	0.247367	2.96633	0.00356539	135	0.0830987	0.398547	Pearson's product-moment correlation	two.sided	0.00649044	TRUE
GBM	FAM71F1	FALSE	gain	0.0655779	0.76359	0.446444	135	-0.103273	0.230755	Pearson's product-moment correlation	two.sided	0.446444	FALSE
GBM	FAM71F2	FALSE	gain	0.166511	1.96207	0.0518111	135	-0.00123927	0.325146	Pearson's product-moment correlation	two.sided	0.0725355	FALSE
GBM	HILPDA	FALSE	gain	0.0911069	1.06299	0.289685	135	-0.0777973	0.254927	Pearson's product-moment correlation	two.sided	0.36869	FALSE
GBM	METTL2B	FALSE	gain	0.431108	5.55139	1.44831e-07	135	0.283921	0.558446	Pearson's product-moment correlation	two.sided	6.75876e-07	TRUE
GBM	CALU	FALSE	gain	0.461354	6.04188	1.39596e-08	135	0.318265	0.58389	Pearson's product-moment correlation	two.sided	9.7717e-08	TRUE
GBM	OPN1SW	FALSE	gain	0.246352	2.95338	0.00370882	135	0.0820258	0.397638	Pearson's product-moment correlation	two.sided	0.00649044	TRUE
GBM	CCDC136	FALSE	gain	0.0829576	0.967214	0.335167	135	-0.0859538	0.247233	Pearson's product-moment correlation	two.sided	0.385341	FALSE
GBM	FLNC	FALSE	gain	0.17203	2.02906	0.0444186	135	0.00444247	0.330218	Pearson's product-moment correlation	two.sided	0.0690956	FALSE
GBM	ATP6V1F	FALSE	gain	0.354242	4.40133	2.16794e-05	135	0.198308	0.492686	Pearson's product-moment correlation	two.sided	7.49712e-05	TRUE
GBM	IRF5	FALSE	gain	0.079163	0.922686	0.357817	135	-0.089744	0.243644	Pearson's product-moment correlation	two.sided	0.385341	FALSE
GBM	HRH2	FALSE	loss	0.154253	1.81397	0.0719037	135	-0.0138202	0.313849	Pearson's product-moment correlation	two.sided	0.0719037	FALSE
GBM	KLLN	FALSE	loss	0.578329	8.23676	1.3544e-13	135	0.454719	0.68008	Pearson's product-moment correlation	two.sided	5.41762e-13	TRUE
GBM	PTEN	TRUE	loss	0.479916	6.3559	2.9562e-09	135	0.339529	0.599387	Pearson's product-moment correlation	two.sided	5.9124e-09	TRUE
GBM	PAOX	FALSE	loss	0.267654	3.22762	0.00156686	135	0.104636	0.416666	Pearson's product-moment correlation	two.sided	0.00208914	TRUE
HNSC	MYO16	FALSE	gain	0.315478	7.27616	1.41426e-12	479	0.232633	0.393779	Pearson's product-moment correlation	two.sided	2.67137e-12	TRUE
HNSC	IRS2	FALSE	gain	0.279	6.35872	4.75119e-10	479	0.194443	0.359441	Pearson's product-moment correlation	two.sided	8.07703e-10	TRUE
HNSC	COL4A1	FALSE	gain	0.0621019	1.3618	0.173902	479	-0.0274578	0.150673	Pearson's product-moment correlation	two.sided	0.197089	FALSE
HNSC	COL4A2	FALSE	gain	0.0904307	1.98731	0.0474567	479	0.00103171	0.178396	Pearson's product-moment correlation	two.sided	0.0597603	FALSE
HNSC	RAB20	FALSE	gain	0.250611	5.6657	2.53014e-08	479	0.164899	0.332567	Pearson's product-moment correlation	two.sided	4.09642e-08	TRUE
HNSC	CARS2	FALSE	gain	0.567194	15.0727	2.6925e-42	479	0.50331	0.624911	Pearson's product-moment correlation	two.sided	1.14431e-41	TRUE
HNSC	ING1	TRUE	gain	0.424267	10.2542	1.94063e-22	479	0.348063	0.494902	Pearson's product-moment correlation	two.sided	5.49846e-22	TRUE
HNSC	ANKRD10	FALSE	gain	0.304877	7.0061	8.3504e-12	479	0.221507	0.383822	Pearson's product-moment correlation	two.sided	1.49428e-11	TRUE
HNSC	ARHGEF7	FALSE	gain	0.688368	20.7699	8.47989e-69	479	0.638241	0.732682	Pearson's product-moment correlation	two.sided	5.76633e-68	TRUE
HNSC	TEX29	FALSE	gain	0.133854	2.95615	0.00326878	479	0.0449853	0.220621	Pearson's product-moment correlation	two.sided	0.00483212	TRUE
HNSC	SOX1	FALSE	gain	0.0068842	0.150672	0.880298	479	-0.0825739	0.0962323	Pearson's product-moment correlation	two.sided	0.880298	FALSE
HNSC	SPACA7	FALSE	gain	0.010302	0.225483	0.8217	479	-0.0791782	0.0996176	Pearson's product-moment correlation	two.sided	0.8466	FALSE
HNSC	TUBGCP3	FALSE	gain	0.582614	15.6889	4.60896e-45	479	0.520309	0.638749	Pearson's product-moment correlation	two.sided	2.23864e-44	TRUE
HNSC	ATP11A	FALSE	gain	0.40366	9.6562	2.82487e-20	479	0.326019	0.475893	Pearson's product-moment correlation	two.sided	6.86039e-20	TRUE
HNSC	MCF2L	FALSE	gain	-0.0855568	-1.87939	0.0607978	479	-0.173636	0.0038802	Pearson's product-moment correlation	two.sided	0.0738259	FALSE
HNSC	F7	FALSE	gain	0.0117315	0.256775	0.797463	479	-0.0777573	0.101033	Pearson's product-moment correlation	two.sided	0.8466	FALSE
HNSC	F10	FALSE	gain	0.0116801	0.255648	0.798332	479	-0.0778085	0.100982	Pearson's product-moment correlation	two.sided	0.8466	FALSE
HNSC	PROZ	FALSE	gain	0.125694	2.77293	0.00577201	479	0.0366988	0.21271	Pearson's product-moment correlation	two.sided	0.00817701	TRUE
HNSC	PCID2	FALSE	gain	0.688646	20.7858	7.12234e-69	479	0.638554	0.732927	Pearson's product-moment correlation	two.sided	5.76633e-68	TRUE
HNSC	CUL4A	FALSE	gain	0.792761	28.4651	4.73684e-105	479	0.757009	0.82378	Pearson's product-moment correlation	two.sided	1.61052e-103	TRUE
HNSC	LAMP1	FALSE	gain	0.704977	21.7548	1.7358e-73	479	0.656979	0.747283	Pearson's product-moment correlation	two.sided	2.95086e-72	TRUE
HNSC	GRTP1	FALSE	gain	0.410937	9.86524	5.06173e-21	479	0.333793	0.482612	Pearson's product-moment correlation	two.sided	1.32384e-20	TRUE
HNSC	ADPRHL1	FALSE	gain	0.32987	7.64761	1.13115e-13	479	0.24777	0.407266	Pearson's product-moment correlation	two.sided	2.26231e-13	TRUE
HNSC	DCUN1D2	FALSE	gain	0.514612	13.1357	7.04839e-34	479	0.445712	0.577451	Pearson's product-moment correlation	two.sided	2.39645e-33	TRUE
HNSC	TMCO3	FALSE	gain	0.491528	12.3528	1.26749e-30	479	0.420604	0.55648	Pearson's product-moment correlation	two.sided	3.91771e-30	TRUE
HNSC	TFDP1	FALSE	gain	0.649645	18.7023	5.27829e-59	479	0.594784	0.698482	Pearson's product-moment correlation	two.sided	2.99103e-58	TRUE
HNSC	ATP4B	FALSE	gain	0.0630989	1.38374	0.167081	479	-0.0264576	0.151651	Pearson's product-moment correlation	two.sided	0.195888	FALSE
HNSC	GAS6	FALSE	gain	0.390516	9.28406	5.67685e-19	479	0.312003	0.463732	Pearson's product-moment correlation	two.sided	1.28675e-18	TRUE
HNSC	GRK1	FALSE	gain	0.113224	2.49406	0.0129653	479	0.0240599	0.2006	Pearson's product-moment correlation	two.sided	0.0176328	TRUE
HNSC	TMEM255B	FALSE	gain	0.106003	2.33313	0.0200544	479	0.0167543	0.193575	Pearson's product-moment correlation	two.sided	0.026225	TRUE
HNSC	RASA3	FALSE	gain	0.202843	4.53369	7.33195e-06	479	0.115531	0.287045	Pearson's product-moment correlation	two.sided	1.13312e-05	TRUE
HNSC	CDC16	FALSE	gain	0.689696	20.8462	3.67351e-69	479	0.639738	0.733851	Pearson's product-moment correlation	two.sided	4.16331e-68	TRUE
HNSC	CHAMP1	FALSE	gain	0.374457	8.83845	1.85675e-17	479	0.294924	0.448838	Pearson's product-moment correlation	two.sided	3.9456e-17	TRUE
HNSC	UPF3A	FALSE	gain	0.529509	13.6612	4.08977e-36	479	0.461972	0.59094	Pearson's product-moment correlation	two.sided	1.54502e-35	TRUE
KIRC	EPHA6	FALSE	loss	0.0454491	1.00813	0.31389	491	-0.0430351	0.133226	Pearson's product-moment correlation	two.sided	0.31389	FALSE
LGG	LMNA	FALSE	gain	0.146811	3.27196	0.001144	486	0.0588144	0.232544	Pearson's product-moment correlation	two.sided	0.00172406	TRUE
LGG	SEMA4A	FALSE	gain	-0.054091	-1.19421	0.232979	486	-0.142172	0.0348394	Pearson's product-moment correlation	two.sided	0.288194	FALSE
LGG	SLC25A44	FALSE	gain	0.437114	10.7141	3.44092e-24	486	0.362412	0.506235	Pearson's product-moment correlation	two.sided	1.26958e-23	TRUE
LGG	PMF1	FALSE	gain	0.313191	7.27019	1.44397e-12	486	0.230846	0.391082	Pearson's product-moment correlation	two.sided	3.28734e-12	TRUE
LGG	BGLAP	FALSE	gain	0.183636	4.11838	4.48398e-05	486	0.0964453	0.268031	Pearson's product-moment correlation	two.sided	7.21483e-05	TRUE
LGG	PAQR6	FALSE	gain	-0.0256848	-0.566418	0.571371	486	-0.114188	0.0632225	Pearson's product-moment correlation	two.sided	0.627043	FALSE
LGG	SMG5	FALSE	gain	0.401959	9.67759	2.24905e-20	486	0.324784	0.473817	Pearson's product-moment correlation	two.sided	6.77882e-20	TRUE
LGG	TMEM79	FALSE	gain	0.292009	6.73082	4.76646e-11	486	0.208654	0.371152	Pearson's product-moment correlation	two.sided	1.02002e-10	TRUE
LGG	VHLL	FALSE	gain	-0.0424097	-0.935781	0.349851	486	-0.130681	0.0465286	Pearson's product-moment correlation	two.sided	0.402516	FALSE
LGG	CCT3	FALSE	gain	0.33925	7.9504	1.31124e-14	486	0.258264	0.415501	Pearson's product-moment correlation	two.sided	3.30125e-14	TRUE
LGG	TSACC	FALSE	gain	0.214415	4.83942	1.75173e-06	486	0.12809	0.297516	Pearson's product-moment correlation	two.sided	3.0981e-06	TRUE
LGG	RHBG	FALSE	gain	0.209323	4.71916	3.10109e-06	486	0.122842	0.292649	Pearson's product-moment correlation	two.sided	5.30907e-06	TRUE
LGG	C1orf61	FALSE	gain	0.0671309	1.48327	0.13865	486	-0.021762	0.154971	Pearson's product-moment correlation	two.sided	0.177671	FALSE
LGG	MEF2D	FALSE	gain	0.130619	2.90443	0.00384682	486	0.0423466	0.216868	Pearson's product-moment correlation	two.sided	0.00560013	TRUE
LGG	IQGAP3	FALSE	gain	0.209225	4.71685	3.13493e-06	486	0.122742	0.292555	Pearson's product-moment correlation	two.sided	5.3244e-06	TRUE
LGG	TTC24	FALSE	gain	0.138707	3.0877	0.00213242	486	0.0505666	0.224704	Pearson's product-moment correlation	two.sided	0.0031256	TRUE
LGG	GPATCH4	FALSE	gain	0.345933	8.12807	3.64748e-15	486	0.265317	0.421746	Pearson's product-moment correlation	two.sided	9.40434e-15	TRUE
LGG	HAPLN2	FALSE	gain	0.000686068	0.0151247	0.987939	486	-0.0880824	0.0894438	Pearson's product-moment correlation	two.sided	0.987939	FALSE
LGG	BCAN	FALSE	gain	0.0431201	0.951484	0.341832	486	-0.0458185	0.13138	Pearson's product-moment correlation	two.sided	0.395416	FALSE
LGG	NES	FALSE	gain	0.197547	4.44256	1.10178e-05	486	0.110726	0.281377	Pearson's product-moment correlation	two.sided	1.82776e-05	TRUE
LGG	CRABP2	FALSE	gain	0.118985	2.64184	0.00851159	486	0.0305443	0.205577	Pearson's product-moment correlation	two.sided	0.0119834	TRUE
LGG	ISG20L2	FALSE	gain	0.40938	9.89183	3.83415e-21	486	0.332707	0.480676	Pearson's product-moment correlation	two.sided	1.17215e-20	TRUE
LGG	RRNAD1	FALSE	gain	0.216743	4.89453	1.34288e-06	486	0.13049	0.299739	Pearson's product-moment correlation	two.sided	2.39481e-06	TRUE
LGG	MRPL24	FALSE	gain	0.235724	5.34732	1.37631e-07	486	0.150102	0.317837	Pearson's product-moment correlation	two.sided	2.5836e-07	TRUE
LGG	HDGF	FALSE	gain	0.211207	4.7636	2.51454e-06	486	0.124783	0.29445	Pearson's product-moment correlation	two.sided	4.33961e-06	TRUE
LGG	PRCC	FALSE	gain	0.511503	13.1229	6.8697e-34	486	0.442846	0.574196	Pearson's product-moment correlation	two.sided	4.20033e-33	TRUE
LGG	SH2D2A	FALSE	gain	0.104841	2.32407	0.020533	486	0.0162289	0.191819	Pearson's product-moment correlation	two.sided	0.0278106	TRUE
LGG	NTRK1	FALSE	gain	0.296342	6.84024	2.38517e-11	486	0.213187	0.375235	Pearson's product-moment correlation	two.sided	5.20842e-11	TRUE
LGG	INSRR	FALSE	gain	0.127797	2.84064	0.00469131	486	0.0394821	0.214132	Pearson's product-moment correlation	two.sided	0.00669293	TRUE
LGG	PLEKHA6	FALSE	gain	0.341842	8.01913	8.01284e-15	486	0.260998	0.417924	Pearson's product-moment correlation	two.sided	2.04137e-14	TRUE
LGG	EGFR	TRUE	gain	0.57462	15.4783	3.18973e-44	486	0.51197	0.631189	Pearson's product-moment correlation	two.sided	4.01531e-43	TRUE
LGG	MET	TRUE	gain	0.148432	3.30889	0.0010062	486	0.0604651	0.23411	Pearson's product-moment correlation	two.sided	0.00152714	TRUE
LGG	CAPZA2	FALSE	gain	0.627549	17.7691	8.54828e-55	486	0.570569	0.678517	Pearson's product-moment correlation	two.sided	1.82933e-53	TRUE
LGG	ST7	FALSE	gain	0.449605	11.0965	1.17406e-25	486	0.375841	0.517707	Pearson's product-moment correlation	two.sided	4.4866e-25	TRUE
LGG	RIMS2	FALSE	gain	-0.0340401	-0.750863	0.453099	486	-0.122433	0.0548889	Pearson's product-moment correlation	two.sided	0.505016	FALSE
LGG	DCSTAMP	FALSE	gain	-0.0874111	-1.93442	0.0536418	486	-0.174818	0.0013626	Pearson's product-moment correlation	two.sided	0.0704254	FALSE
LGG	DPYS	FALSE	gain	-0.0174512	-0.384777	0.700571	486	-0.10605	0.0714226	Pearson's product-moment correlation	two.sided	0.740426	FALSE
LGG	LRP12	FALSE	gain	0.246952	5.61816	3.25412e-08	486	0.161734	0.328514	Pearson's product-moment correlation	two.sided	6.33074e-08	TRUE
LGG	ZFPM2	FALSE	gain	0.116735	2.59119	0.00985216	486	0.0282647	0.203391	Pearson's product-moment correlation	two.sided	0.0135151	TRUE
LGG	OXR1	FALSE	gain	0.117363	2.60533	0.00946	486	0.0289013	0.204001	Pearson's product-moment correlation	two.sided	0.0131457	TRUE
LGG	ABRA	FALSE	gain	0.048594	1.07254	0.284009	486	-0.0403432	0.136767	Pearson's product-moment correlation	two.sided	0.341449	FALSE
LGG	ANGPT1	FALSE	gain	-0.0809576	-1.79062	0.0739764	486	-0.16851	0.00786206	Pearson's product-moment correlation	two.sided	0.0965302	FALSE
LGG	RSPO2	FALSE	gain	0.0159094	0.350775	0.725909	486	-0.0729567	0.104525	Pearson's product-moment correlation	two.sided	0.7541	FALSE
LGG	EIF3E	FALSE	gain	0.384041	9.1695	1.34678e-18	486	0.305699	0.457218	Pearson's product-moment correlation	two.sided	3.84282e-18	TRUE
LGG	EMC2	FALSE	gain	0.384583	9.18467	1.19441e-18	486	0.306275	0.457721	Pearson's product-moment correlation	two.sided	3.45409e-18	TRUE
LGG	TMEM74	FALSE	gain	-0.00500834	-0.110412	0.912128	486	-0.0937298	0.0837921	Pearson's product-moment correlation	two.sided	0.929502	FALSE
LGG	TRHR	FALSE	gain	0.0467254	1.03121	0.302957	486	-0.0422128	0.134929	Pearson's product-moment correlation	two.sided	0.360182	FALSE
LGG	NUDCD1	FALSE	gain	0.469069	11.7089	4.56597e-28	486	0.396829	0.535535	Pearson's product-moment correlation	two.sided	1.99412e-27	TRUE
LGG	ENY2	FALSE	gain	0.502619	12.8171	1.33125e-32	486	0.433182	0.566125	Pearson's product-moment correlation	two.sided	7.49705e-32	TRUE
LGG	PKHD1L1	FALSE	gain	-0.0503274	-1.1109	0.267163	486	-0.138472	0.0386082	Pearson's product-moment correlation	two.sided	0.326702	FALSE
LGG	EBAG9	FALSE	gain	0.412432	9.98061	1.82852e-21	486	0.335968	0.483495	Pearson's product-moment correlation	two.sided	5.84035e-21	TRUE
LGG	SYBU	FALSE	gain	0.118317	2.6268	0.00889147	486	0.0298675	0.204928	Pearson's product-moment correlation	two.sided	0.0124364	TRUE
LGG	KCNV1	FALSE	gain	-0.0171298	-0.377689	0.705826	486	-0.105732	0.0717424	Pearson's product-moment correlation	two.sided	0.740426	FALSE
LGG	CSMD3	FALSE	gain	0.160082	3.57518	0.000384976	486	0.0723467	0.245359	Pearson's product-moment correlation	two.sided	0.000601349	TRUE
LGG	TRPS1	FALSE	gain	0.312997	7.26519	1.49304e-12	486	0.230641	0.3909	Pearson's product-moment correlation	two.sided	3.36328e-12	TRUE
LGG	EIF3H	FALSE	gain	0.558875	14.8575	1.95319e-41	486	0.49465	0.617029	Pearson's product-moment correlation	two.sided	1.7416e-40	TRUE
LGG	UTP23	FALSE	gain	0.491102	12.4286	5.47041e-31	486	0.420677	0.555644	Pearson's product-moment correlation	two.sided	2.74198e-30	TRUE
LGG	RAD21	TRUE	gain	0.597001	16.4055	1.87453e-48	486	0.536677	0.651253	Pearson's product-moment correlation	two.sided	2.86536e-47	TRUE
LGG	AARD	FALSE	gain	0.0147117	0.324361	0.745804	486	-0.0741482	0.10334	Pearson's product-moment correlation	two.sided	0.771024	FALSE
LGG	SLC30A8	FALSE	gain	0.0654195	1.4453	0.149019	486	-0.02348	0.153293	Pearson's product-moment correlation	two.sided	0.189822	FALSE
LGG	MED30	FALSE	gain	0.528295	13.7169	1.98379e-36	486	0.461157	0.589419	Pearson's product-moment correlation	two.sided	1.4639e-35	TRUE
LGG	EXT1	FALSE	gain	0.523322	13.5388	1.15979e-35	486	0.455728	0.584915	Pearson's product-moment correlation	two.sided	8.0063e-35	TRUE
LGG	SAMD12	FALSE	gain	-0.0449867	-0.992756	0.321323	486	-0.133218	0.0439519	Pearson's product-moment correlation	two.sided	0.375755	FALSE
LGG	TNFRSF11B	FALSE	gain	-0.0630864	-1.39354	0.164093	486	-0.151004	0.0258213	Pearson's product-moment correlation	two.sided	0.207786	FALSE
LGG	COLEC10	FALSE	gain	-0.102077	-2.26214	0.0241298	486	-0.189126	-0.0134352	Pearson's product-moment correlation	two.sided	0.0324765	FALSE
LGG	MAL2	FALSE	gain	-0.0181428	-0.400031	0.68931	486	-0.106734	0.0707343	Pearson's product-moment correlation	two.sided	0.733892	FALSE
LGG	ENPP2	FALSE	gain	-0.0348681	-0.769149	0.442178	486	-0.12325	0.0540624	Pearson's product-moment correlation	two.sided	0.495425	FALSE
LGG	TAF2	FALSE	gain	0.424795	10.3445	8.41296e-23	486	0.349199	0.494898	Pearson's product-moment correlation	two.sided	2.90383e-22	TRUE
LGG	DSCC1	FALSE	gain	0.268818	6.15267	1.59376e-09	486	0.184456	0.349248	Pearson's product-moment correlation	two.sided	3.31131e-09	TRUE
LGG	DEPTOR	FALSE	gain	0.224317	5.07448	5.54106e-07	486	0.138308	0.306968	Pearson's product-moment correlation	two.sided	1.01349e-06	TRUE
LGG	COL14A1	FALSE	gain	0.000711157	0.0156778	0.987498	486	-0.0880576	0.0894687	Pearson's product-moment correlation	two.sided	0.987939	FALSE
LGG	MRPL13	FALSE	gain	0.462416	11.4972	3.16812e-27	486	0.389646	0.529448	Pearson's product-moment correlation	two.sided	1.30381e-26	TRUE
LGG	MTBP	FALSE	gain	0.260354	5.94463	5.29464e-09	486	0.17565	0.341232	Pearson's product-moment correlation	two.sided	1.0791e-08	TRUE
LGG	SNTB1	FALSE	gain	0.224979	5.09024	5.12123e-07	486	0.138991	0.307599	Pearson's product-moment correlation	two.sided	9.44779e-07	TRUE
LGG	HAS2	FALSE	gain	0.329718	7.69933	7.71554e-14	486	0.24822	0.406582	Pearson's product-moment correlation	two.sided	1.8552e-13	TRUE
LGG	ZHX2	FALSE	gain	0.479297	12.0393	2.13657e-29	486	0.407887	0.544879	Pearson's product-moment correlation	two.sided	1.01606e-28	TRUE
LGG	DERL1	FALSE	gain	0.522229	13.4999	1.70306e-35	486	0.454536	0.583925	Pearson's product-moment correlation	two.sided	1.13892e-34	TRUE
LGG	TBC1D31	FALSE	gain	0.33372	7.80439	3.69429e-14	486	0.252434	0.410328	Pearson's product-moment correlation	two.sided	9.19277e-14	TRUE
LGG	FAM83A	FALSE	gain	0.144587	3.22133	0.00136154	486	0.0565495	0.230393	Pearson's product-moment correlation	two.sided	0.00203755	TRUE
LGG	C8orf76	FALSE	gain	0.466875	11.6388	8.69099e-28	486	0.394459	0.533528	Pearson's product-moment correlation	two.sided	3.64681e-27	TRUE
LGG	ZHX1	FALSE	gain	0.370926	8.80537	2.30476e-17	486	0.291769	0.445037	Pearson's product-moment correlation	two.sided	6.32331e-17	TRUE
LGG	ATAD2	FALSE	gain	0.320975	7.47135	3.71648e-13	486	0.239022	0.398388	Pearson's product-moment correlation	two.sided	8.83695e-13	TRUE
LGG	WDYHV1	FALSE	gain	0.493164	12.4975	2.84224e-31	486	0.422913	0.557521	Pearson's product-moment correlation	two.sided	1.48351e-30	TRUE
LGG	FBXO32	FALSE	gain	0.212433	4.79257	2.19143e-06	486	0.126047	0.295622	Pearson's product-moment correlation	two.sided	3.84399e-06	TRUE
LGG	KLHL38	FALSE	gain	-0.0529314	-1.16853	0.243165	486	-0.141032	0.0360009	Pearson's product-moment correlation	two.sided	0.299065	FALSE
LGG	ANXA13	FALSE	gain	0.0461205	1.01783	0.309266	486	-0.042818	0.134334	Pearson's product-moment correlation	two.sided	0.365652	FALSE
LGG	FAM91A1	FALSE	gain	0.314107	7.29378	1.23336e-12	486	0.231807	0.391943	Pearson's product-moment correlation	two.sided	2.83806e-12	TRUE
LGG	FER1L6	FALSE	gain	-0.0038993	-0.0859623	0.931532	486	-0.0926304	0.0848932	Pearson's product-moment correlation	two.sided	0.944776	FALSE
LGG	TMEM65	FALSE	gain	0.247194	5.62402	3.15208e-08	486	0.161985	0.328744	Pearson's product-moment correlation	two.sided	6.1885e-08	TRUE
LGG	TRMT12	FALSE	gain	0.649713	18.8419	7.40798e-60	486	0.59528	0.69821	Pearson's product-moment correlation	two.sided	2.64218e-58	TRUE
LGG	RNF139	FALSE	gain	0.598505	16.4698	9.47344e-49	486	0.538341	0.652599	Pearson's product-moment correlation	two.sided	1.55947e-47	TRUE
LGG	TATDN1	FALSE	gain	0.609963	16.9692	4.64054e-51	486	0.551034	0.662839	Pearson's product-moment correlation	two.sided	9.02797e-50	TRUE
LGG	NDUFB9	FALSE	gain	0.472665	11.8243	1.57452e-28	486	0.400714	0.538822	Pearson's product-moment correlation	two.sided	7.01972e-28	TRUE
LGG	MTSS1	FALSE	gain	0.281744	6.4734	2.34611e-10	486	0.197931	0.361467	Pearson's product-moment correlation	two.sided	4.92224e-10	TRUE
LGG	ZNF572	FALSE	gain	0.499728	12.7187	3.42851e-32	486	0.430041	0.563496	Pearson's product-moment correlation	two.sided	1.83425e-31	TRUE
LGG	SQLE	FALSE	gain	0.189169	4.24698	2.59713e-05	486	0.10212	0.273342	Pearson's product-moment correlation	two.sided	4.24264e-05	TRUE
LGG	NSMCE2	FALSE	gain	0.570327	15.3066	1.89924e-43	486	0.507243	0.627332	Pearson's product-moment correlation	two.sided	1.93542e-42	TRUE
LGG	TRIB1	FALSE	gain	0.199647	4.49174	8.83586e-06	486	0.112885	0.283389	Pearson's product-moment correlation	two.sided	1.48888e-05	TRUE
LGG	POU5F1B	FALSE	gain	0.151826	3.38632	0.000765793	486	0.0639243	0.23739	Pearson's product-moment correlation	two.sided	0.00117899	TRUE
LGG	MYC	TRUE	gain	0.352523	8.30465	1.00189e-15	486	0.27228	0.427897	Pearson's product-moment correlation	two.sided	2.61469e-15	TRUE
LGG	GSDMC	FALSE	gain	0.115388	2.56089	0.0107413	486	0.0269008	0.202082	Pearson's product-moment correlation	two.sided	0.014641	TRUE
LGG	ASAP1	FALSE	gain	0.411607	9.95659	2.23511e-21	486	0.335087	0.482733	Pearson's product-moment correlation	two.sided	6.93207e-21	TRUE
LGG	ADCY8	FALSE	gain	0.256088	5.84032	9.54444e-09	486	0.171217	0.337187	Pearson's product-moment correlation	two.sided	1.90889e-08	TRUE
LGG	EFR3A	FALSE	gain	0.125963	2.7992	0.00532665	486	0.0376205	0.212352	Pearson's product-moment correlation	two.sided	0.00754902	TRUE
LGG	OC90	FALSE	gain	0.148936	3.3204	0.000966505	486	0.0609794	0.234598	Pearson's product-moment correlation	two.sided	0.00147737	TRUE
LGG	HHLA1	FALSE	gain	-0.00651563	-0.143643	0.885842	486	-0.0952237	0.0822951	Pearson's product-moment correlation	two.sided	0.911395	FALSE
LGG	KCNQ3	FALSE	gain	-0.0315772	-0.69648	0.486461	486	-0.120004	0.0573467	Pearson's product-moment correlation	two.sided	0.539392	FALSE
LGG	LRRC6	FALSE	gain	0.128994	2.86769	0.00431449	486	0.0406972	0.215292	Pearson's product-moment correlation	two.sided	0.00619665	TRUE
LGG	TMEM71	FALSE	gain	-0.0271421	-0.59858	0.549732	486	-0.115627	0.0617698	Pearson's product-moment correlation	two.sided	0.606405	FALSE
LGG	PHF20L1	FALSE	gain	0.514301	13.2204	2.6521e-34	486	0.445893	0.576735	Pearson's product-moment correlation	two.sided	1.66926e-33	TRUE
LGG	TG	FALSE	gain	0.0681361	1.50559	0.132823	486	-0.0207525	0.155956	Pearson's product-moment correlation	two.sided	0.171229	FALSE
LGG	SLA	FALSE	gain	0.0470235	1.0378	0.299879	486	-0.0419146	0.135222	Pearson's product-moment correlation	two.sided	0.358515	FALSE
LGG	NDRG1	FALSE	gain	0.18298	4.10313	4.77932e-05	486	0.0957719	0.2674	Pearson's product-moment correlation	two.sided	7.63264e-05	TRUE
LGG	ST3GAL1	FALSE	gain	0.0498357	1.10001	0.27187	486	-0.0391004	0.137988	Pearson's product-moment correlation	two.sided	0.33057	FALSE
LGG	ZFAT	FALSE	gain	0.212177	4.7865	2.25558e-06	486	0.125782	0.295377	Pearson's product-moment correlation	two.sided	3.92434e-06	TRUE
LGG	KHDRBS3	FALSE	gain	0.258713	5.90447	6.6498e-09	486	0.173945	0.339676	Pearson's product-moment correlation	two.sided	1.34251e-08	TRUE
LGG	FAM135B	FALSE	gain	0.355665	8.38934	5.35257e-16	486	0.275603	0.430827	Pearson's product-moment correlation	two.sided	1.41414e-15	TRUE
LGG	COL22A1	FALSE	gain	0.0380137	0.838633	0.402088	486	-0.0509213	0.12635	Pearson's product-moment correlation	two.sided	0.452878	FALSE
LGG	KCNK9	FALSE	gain	0.0054428	0.119991	0.90454	486	-0.0833606	0.0941605	Pearson's product-moment correlation	two.sided	0.92618	FALSE
LGG	TRAPPC9	FALSE	gain	0.395398	9.49005	1.03626e-19	486	0.317788	0.467744	Pearson's product-moment correlation	two.sided	3.0378e-19	TRUE
LGG	CHRAC1	FALSE	gain	0.433174	10.5951	9.70219e-24	486	0.358183	0.502612	Pearson's product-moment correlation	two.sided	3.46045e-23	TRUE
LGG	AGO2	FALSE	gain	0.199034	4.47736	9.42659e-06	486	0.112254	0.282801	Pearson's product-moment correlation	two.sided	1.57601e-05	TRUE
LGG	DENND3	FALSE	gain	0.0252237	0.556244	0.5783	486	-0.063682	0.113732	Pearson's product-moment correlation	two.sided	0.629952	FALSE
LGG	PTK2	FALSE	gain	0.593186	16.2434	1.04127e-47	486	0.532458	0.647838	Pearson's product-moment correlation	two.sided	1.3927e-46	TRUE
LGG	SLC45A4	FALSE	gain	0.219954	4.97071	9.26206e-07	486	0.133803	0.302805	Pearson's product-moment correlation	two.sided	1.66561e-06	TRUE
LGG	GPR20	FALSE	gain	-0.0421572	-0.9302	0.352729	486	-0.130432	0.046781	Pearson's product-moment correlation	two.sided	0.403658	FALSE
LGG	PTP4A3	FALSE	gain	0.25181	5.73609	1.70523e-08	486	0.166774	0.333127	Pearson's product-moment correlation	two.sided	3.37888e-08	TRUE
LGG	TSNARE1	FALSE	gain	0.4242	10.3268	9.78625e-23	486	0.348561	0.494349	Pearson's product-moment correlation	two.sided	3.32422e-22	TRUE
LGG	ARC	FALSE	gain	0.139068	3.09589	0.00207553	486	0.0509334	0.225053	Pearson's product-moment correlation	two.sided	0.0030632	TRUE
LGG	PSCA	FALSE	gain	0.155203	3.46349	0.000580357	486	0.0673683	0.240651	Pearson's product-moment correlation	two.sided	0.000899975	TRUE
LGG	LY6K	FALSE	gain	0.318609	7.41003	5.63773e-13	486	0.236535	0.396168	Pearson's product-moment correlation	two.sided	1.32579e-12	TRUE
LGG	THEM6	FALSE	gain	0.474829	11.8942	8.24375e-29	486	0.403054	0.540799	Pearson's product-moment correlation	two.sided	3.83514e-28	TRUE
LGG	SLURP1	FALSE	gain	-0.0381497	-0.841639	0.400404	486	-0.126485	0.0507854	Pearson's product-moment correlation	two.sided	0.452878	FALSE
LGG	LYPD2	FALSE	gain	0.0435977	0.962043	0.336506	486	-0.0453409	0.131851	Pearson's product-moment correlation	two.sided	0.391372	FALSE
LGG	LY6D	FALSE	gain	0.0171541	0.378226	0.705428	486	-0.0717182	0.105756	Pearson's product-moment correlation	two.sided	0.740426	FALSE
LGG	LYNX1	FALSE	gain	0.0397232	0.876407	0.381242	486	-0.0492134	0.128035	Pearson's product-moment correlation	two.sided	0.433967	FALSE
LGG	GML	FALSE	gain	0.0579452	1.27958	0.201305	486	-0.0309773	0.145958	Pearson's product-moment correlation	two.sided	0.253261	FALSE
LGG	CYP11B1	FALSE	gain	0.0456265	1.0069	0.314483	486	-0.0433121	0.133848	Pearson's product-moment correlation	two.sided	0.369776	FALSE
LGG	CYP11B2	FALSE	gain	-0.000998045	-0.0220023	0.982455	486	-0.0897532	0.0877729	Pearson's product-moment correlation	two.sided	0.987939	FALSE
LGG	LY6E	FALSE	gain	0.117024	2.59769	0.00966995	486	0.0285576	0.203672	Pearson's product-moment correlation	two.sided	0.0133508	TRUE
LGG	LY6H	FALSE	gain	0.184593	4.14058	4.08453e-05	486	0.0974262	0.268949	Pearson's product-moment correlation	two.sided	6.6219e-05	TRUE
LGG	GPIHBP1	FALSE	gain	0.049025	1.08208	0.279755	486	-0.0399119	0.137191	Pearson's product-moment correlation	two.sided	0.338235	FALSE
LGG	ZFP41	FALSE	gain	0.411962	9.96691	2.05033e-21	486	0.335466	0.483061	Pearson's product-moment correlation	two.sided	6.45251e-21	TRUE
LGG	GLI4	FALSE	gain	0.369977	8.77925	2.81675e-17	486	0.290762	0.444154	Pearson's product-moment correlation	two.sided	7.63018e-17	TRUE
LGG	ZNF696	FALSE	gain	0.600453	16.5536	3.8931e-49	486	0.540498	0.654341	Pearson's product-moment correlation	two.sided	6.9427e-48	TRUE
LGG	TOP1MT	FALSE	gain	0.440842	10.8274	1.27415e-24	486	0.366416	0.509661	Pearson's product-moment correlation	two.sided	4.78365e-24	TRUE
LGG	RHPN1	FALSE	gain	0.23848	5.4136	9.72358e-08	486	0.152955	0.32046	Pearson's product-moment correlation	two.sided	1.8579e-07	TRUE
LGG	MAFA	FALSE	gain	-0.0781939	-1.72911	0.0844245	486	-0.165806	0.0106432	Pearson's product-moment correlation	two.sided	0.109496	FALSE
LGG	ZC3H3	FALSE	gain	0.570464	15.312	1.79472e-43	486	0.507394	0.627455	Pearson's product-moment correlation	two.sided	1.92035e-42	TRUE
LGG	GSDMD	FALSE	gain	-0.0904269	-2.0017	0.0458725	486	-0.177763	-0.0016772	Pearson's product-moment correlation	two.sided	0.060597	FALSE
LGG	MROH6	FALSE	gain	0.100757	2.23258	0.0260314	486	0.0121016	0.18784	Pearson's product-moment correlation	two.sided	0.034817	TRUE
LGG	EEF1D	FALSE	gain	0.433335	10.6	9.30155e-24	486	0.358356	0.50276	Pearson's product-moment correlation	two.sided	3.37378e-23	TRUE
LGG	TIGD5	FALSE	gain	0.549614	14.5035	7.27322e-40	486	0.484487	0.608682	Pearson's product-moment correlation	two.sided	5.7647e-39	TRUE
LGG	TSTA3	FALSE	gain	0.414731	10.0478	1.04131e-21	486	0.338426	0.485617	Pearson's product-moment correlation	two.sided	3.37635e-21	TRUE
LGG	ZNF623	FALSE	gain	0.452455	11.1849	5.32563e-26	486	0.37891	0.520322	Pearson's product-moment correlation	two.sided	2.07215e-25	TRUE
LGG	CCDC166	FALSE	gain	0.021713	0.478786	0.632306	486	-0.0671796	0.110264	Pearson's product-moment correlation	two.sided	0.683402	FALSE
LGG	FAM83H	FALSE	gain	0.191356	4.29794	2.08361e-05	486	0.104365	0.275441	Pearson's product-moment correlation	two.sided	3.42994e-05	TRUE
LGG	MAPK15	FALSE	gain	0.0578085	1.27655	0.202372	486	-0.0311143	0.145823	Pearson's product-moment correlation	two.sided	0.253261	FALSE
LGG	ZNF707	FALSE	gain	0.574069	15.4561	4.01598e-44	486	0.511363	0.630695	Pearson's product-moment correlation	two.sided	4.77455e-43	TRUE
LGG	SCRIB	FALSE	gain	0.525328	13.6104	5.70855e-36	486	0.457918	0.586732	Pearson's product-moment correlation	two.sided	4.0721e-35	TRUE
LGG	PUF60	FALSE	gain	0.636241	18.1806	9.91135e-57	486	0.580247	0.686248	Pearson's product-moment correlation	two.sided	2.65129e-55	TRUE
LGG	NRBP2	FALSE	gain	0.287581	6.61946	9.55522e-11	486	0.204026	0.366976	Pearson's product-moment correlation	two.sided	2.02457e-10	TRUE
LGG	EPPK1	FALSE	gain	0.181664	4.07262	5.42717e-05	486	0.0944231	0.266135	Pearson's product-moment correlation	two.sided	8.60307e-05	TRUE
LGG	PLEC	FALSE	gain	0.374061	8.89183	1.18279e-17	486	0.295096	0.447951	Pearson's product-moment correlation	two.sided	3.33049e-17	TRUE
LGG	PARP10	FALSE	gain	0.0204873	0.451745	0.651654	486	-0.0684003	0.109052	Pearson's product-moment correlation	two.sided	0.700774	FALSE
LGG	GRINA	FALSE	gain	0.397797	9.55842	5.95055e-20	486	0.320345	0.469966	Pearson's product-moment correlation	two.sided	1.76864e-19	TRUE
LGG	SPATC1	FALSE	gain	0.0183231	0.404008	0.686384	486	-0.0705548	0.106912	Pearson's product-moment correlation	two.sided	0.733892	FALSE
LGG	OPLAH	FALSE	gain	-0.0982135	-2.17568	0.0300606	486	-0.185361	-0.00953348	Pearson's product-moment correlation	two.sided	0.0399564	FALSE
LGG	EXOSC4	FALSE	gain	0.423906	10.3181	1.05439e-22	486	0.348246	0.494078	Pearson's product-moment correlation	two.sided	3.5256e-22	TRUE
LGG	GPAA1	FALSE	gain	0.474625	11.8876	8.76587e-29	486	0.402832	0.540612	Pearson's product-moment correlation	two.sided	3.99127e-28	TRUE
LGG	CYC1	FALSE	gain	0.543197	14.2627	8.35358e-39	486	0.477455	0.602891	Pearson's product-moment correlation	two.sided	6.38452e-38	TRUE
LGG	SHARPIN	FALSE	gain	0.514564	13.2296	2.42412e-34	486	0.446179	0.576974	Pearson's product-moment correlation	two.sided	1.572e-33	TRUE
LGG	MAF1	FALSE	gain	0.633958	18.0714	3.24012e-56	486	0.577703	0.684219	Pearson's product-moment correlation	two.sided	7.70428e-55	TRUE
LGG	MROH1	FALSE	gain	0.180111	4.03663	6.2984e-05	486	0.0928318	0.264643	Pearson's product-moment correlation	two.sided	9.91071e-05	TRUE
LGG	ADCK5	FALSE	gain	0.266785	6.10255	2.13483e-09	486	0.182339	0.347323	Pearson's product-moment correlation	two.sided	4.39282e-09	TRUE
LGG	ARHGAP39	FALSE	gain	0.468187	11.6807	5.91713e-28	486	0.395876	0.534728	Pearson's product-moment correlation	two.sided	2.53253e-27	TRUE
LGG	BOP1	FALSE	gain	0.428385	10.4515	3.35953e-23	486	0.353046	0.498204	Pearson's product-moment correlation	two.sided	1.17859e-22	TRUE
LGG	C8orf33	FALSE	gain	0.562302	14.9906	4.97587e-42	486	0.498415	0.620114	Pearson's product-moment correlation	two.sided	4.84016e-41	TRUE
LGG	C8orf82	FALSE	gain	0.417285	10.1227	5.54353e-22	486	0.341158	0.487974	Pearson's product-moment correlation	two.sided	1.8251e-21	TRUE
LGG	COMMD5	FALSE	gain	0.508653	13.0242	1.795e-33	486	0.439744	0.571608	Pearson's product-moment correlation	two.sided	1.06703e-32	TRUE
LGG	CPSF1	FALSE	gain	0.49108	12.4278	5.50959e-31	486	0.420653	0.555623	Pearson's product-moment correlation	two.sided	2.74198e-30	TRUE
LGG	CYHR1	FALSE	gain	0.484589	12.2127	4.20546e-30	486	0.413617	0.549707	Pearson's product-moment correlation	two.sided	2.04538e-29	TRUE
LGG	DGAT1	FALSE	gain	0.461023	11.4532	4.72848e-27	486	0.388143	0.528172	Pearson's product-moment correlation	two.sided	1.87388e-26	TRUE
LGG	FBXL6	FALSE	gain	0.230564	5.22361	2.60758e-07	486	0.144763	0.312923	Pearson's product-moment correlation	two.sided	4.85237e-07	TRUE
LGG	FOXH1	FALSE	gain	0.312035	7.24046	1.76053e-12	486	0.229632	0.389997	Pearson's product-moment correlation	two.sided	3.92451e-12	TRUE
LGG	GPT	FALSE	gain	0.238008	5.40222	1.03235e-07	486	0.152466	0.32001	Pearson's product-moment correlation	two.sided	1.95506e-07	TRUE
LGG	HSF1	FALSE	gain	0.55103	14.5571	4.21355e-40	486	0.48604	0.60996	Pearson's product-moment correlation	two.sided	3.46808e-39	TRUE
LGG	KIFC2	FALSE	gain	0.240654	5.46595	7.37137e-08	486	0.155206	0.322527	Pearson's product-moment correlation	two.sided	1.42115e-07	TRUE
LGG	LRRC14	FALSE	gain	0.560969	14.9387	8.48461e-42	486	0.496951	0.618915	Pearson's product-moment correlation	two.sided	7.89438e-41	TRUE
LGG	LRRC24	FALSE	gain	0.332935	7.78374	4.27206e-14	486	0.251607	0.409593	Pearson's product-moment correlation	two.sided	1.05083e-13	TRUE
LGG	MFSD3	FALSE	gain	0.294844	6.80236	3.03415e-11	486	0.21162	0.373824	Pearson's product-moment correlation	two.sided	6.55868e-11	TRUE
LGG	PPP1R16A	FALSE	gain	0.37294	8.86088	1.50267e-17	486	0.293906	0.446909	Pearson's product-moment correlation	two.sided	4.17624e-17	TRUE
LGG	RECQL4	FALSE	gain	0.302513	6.99686	8.72077e-12	486	0.219648	0.381044	Pearson's product-moment correlation	two.sided	1.92396e-11	TRUE
LGG	RPL8	FALSE	gain	0.500027	12.7288	3.11089e-32	486	0.430365	0.563768	Pearson's product-moment correlation	two.sided	1.707e-31	TRUE
LGG	SCRT1	FALSE	gain	0.130224	2.89549	0.00395619	486	0.0419452	0.216484	Pearson's product-moment correlation	two.sided	0.00572044	TRUE
LGG	SLC39A4	FALSE	gain	0.0566868	1.2517	0.211283	486	-0.0322386	0.144722	Pearson's product-moment correlation	two.sided	0.262875	FALSE
LGG	SLC52A2	FALSE	gain	0.366748	8.69067	5.54475e-17	486	0.287339	0.44115	Pearson's product-moment correlation	two.sided	1.48322e-16	TRUE
LGG	TMEM249	FALSE	gain	0.142071	3.16412	0.00165301	486	0.0539892	0.22796	Pearson's product-moment correlation	two.sided	0.00245655	TRUE
LGG	TONSL	FALSE	gain	0.331808	7.75413	5.25928e-14	486	0.25042	0.408539	Pearson's product-moment correlation	two.sided	1.27896e-13	TRUE
LGG	VPS28	FALSE	gain	0.462208	11.4906	3.36382e-27	486	0.389422	0.529257	Pearson's product-moment correlation	two.sided	1.35822e-26	TRUE
LGG	ZNF16	FALSE	gain	0.643024	18.5099	2.76418e-58	486	0.587812	0.692275	Pearson's product-moment correlation	two.sided	8.45048e-57	TRUE
LGG	ZNF250	FALSE	gain	0.593589	16.2605	8.69806e-48	486	0.532903	0.648199	Pearson's product-moment correlation	two.sided	1.24092e-46	TRUE
LGG	ZNF251	FALSE	gain	0.554519	14.69	1.08609e-40	486	0.489867	0.613104	Pearson's product-moment correlation	two.sided	9.29691e-40	TRUE
LGG	ZNF34	FALSE	gain	0.571919	15.37	9.83095e-44	486	0.508995	0.628763	Pearson's product-moment correlation	two.sided	1.10728e-42	TRUE
LGG	ZNF517	FALSE	gain	0.504257	12.873	7.75881e-33	486	0.434962	0.567614	Pearson's product-moment correlation	two.sided	4.48753e-32	TRUE
LGG	ZNF7	FALSE	gain	0.667998	19.7891	2.30756e-64	486	0.615745	0.714402	Pearson's product-moment correlation	two.sided	1.23454e-62	TRUE
LGG	ADARB2	FALSE	gain	0.220716	4.9888	8.47417e-07	486	0.134589	0.303532	Pearson's product-moment correlation	two.sided	1.53684e-06	TRUE
LGG	CDK4	TRUE	gain	0.785572	27.9882	2.21826e-103	486	0.749039	0.817342	Pearson's product-moment correlation	two.sided	2.37354e-101	TRUE
LGG	TSPAN31	FALSE	gain	0.849275	35.4627	6.4523e-137	486	0.822516	0.872281	Pearson's product-moment correlation	two.sided	1.38079e-134	TRUE
LGG	CYP27B1	FALSE	gain	0.653981	19.0576	7.01189e-61	486	0.600051	0.701994	Pearson's product-moment correlation	two.sided	3.00109e-59	TRUE
LGG	METTL1	FALSE	gain	0.780463	27.5201	3.39866e-101	486	0.743185	0.812911	Pearson's product-moment correlation	two.sided	2.42438e-99	TRUE
LGG	PALM	FALSE	gain	-0.025117	-0.55389	0.579909	486	-0.113627	0.0637883	Pearson's product-moment correlation	two.sided	0.629952	FALSE
LGG	MISP	FALSE	gain	0.0167204	0.368659	0.712543	486	-0.0721499	0.105327	Pearson's product-moment correlation	two.sided	0.743825	FALSE
LGG	PTBP1	FALSE	gain	0.318329	7.40277	5.92181e-13	486	0.236241	0.395905	Pearson's product-moment correlation	two.sided	1.37746e-12	TRUE
LGG	CAMTA1	FALSE	loss	0.342119	8.02651	7.59892e-15	486	0.261291	0.418183	Pearson's product-moment correlation	two.sided	1.89973e-14	TRUE
LGG	VAMP3	FALSE	loss	0.662388	19.492	6.02096e-63	486	0.609458	0.709439	Pearson's product-moment correlation	two.sided	7.02445e-62	TRUE
LGG	PER3	FALSE	loss	0.386367	9.23474	8.02928e-19	486	0.308173	0.459376	Pearson's product-moment correlation	two.sided	2.34187e-18	TRUE
LGG	UTS2	FALSE	loss	0.0779721	1.72418	0.0853119	486	-0.0108662	0.165589	Pearson's product-moment correlation	two.sided	0.108579	FALSE
LGG	TNFRSF9	FALSE	loss	0.0574234	1.26801	0.2054	486	-0.0315003	0.145445	Pearson's product-moment correlation	two.sided	0.247896	FALSE
LGG	PARK7	FALSE	loss	0.679228	20.4024	2.70781e-67	486	0.628349	0.724322	Pearson's product-moment correlation	two.sided	3.79094e-66	TRUE
LGG	ERRFI1	FALSE	loss	0.415542	10.0715	8.52954e-22	486	0.339293	0.486365	Pearson's product-moment correlation	two.sided	2.84318e-21	TRUE
LGG	SLC45A1	FALSE	loss	0.224651	5.08243	5.32538e-07	486	0.138652	0.307286	Pearson's product-moment correlation	two.sided	9.8099e-07	TRUE
LGG	RERE	FALSE	loss	0.684037	20.673	1.37177e-68	486	0.633754	0.728564	Pearson's product-moment correlation	two.sided	3.2008e-67	TRUE
LGG	DMRTA2	FALSE	loss	0.287995	6.62986	8.95774e-11	486	0.204459	0.367367	Pearson's product-moment correlation	two.sided	1.9595e-10	TRUE
LGG	FAF1	FALSE	loss	0.699914	21.6036	4.75247e-73	486	0.651635	0.742545	Pearson's product-moment correlation	two.sided	1.66336e-71	TRUE
LGG	CDKN2C	TRUE	loss	0.22912	5.18907	3.10999e-07	486	0.14327	0.311547	Pearson's product-moment correlation	two.sided	5.88377e-07	TRUE
LGG	PTPRD	TRUE	loss	0.371033	8.80831	2.25317e-17	486	0.291883	0.445136	Pearson's product-moment correlation	two.sided	6.06622e-17	TRUE
LGG	CDKN2A	TRUE	loss	0.416245	10.0921	7.17135e-22	486	0.340045	0.487014	Pearson's product-moment correlation	two.sided	2.50997e-21	TRUE
LGG	CDKN2B	FALSE	loss	0.476636	11.9527	4.78635e-29	486	0.405008	0.542449	Pearson's product-moment correlation	two.sided	1.97085e-28	TRUE
LGG	ANO9	FALSE	loss	-0.0335307	-0.739614	0.459891	486	-0.121931	0.0553973	Pearson's product-moment correlation	two.sided	0.503006	FALSE
LGG	B4GALNT4	FALSE	loss	0.390686	9.35643	3.04001e-19	486	0.312769	0.463379	Pearson's product-moment correlation	two.sided	9.25219e-19	TRUE
LGG	BET1L	FALSE	loss	0.653351	19.0256	9.95414e-61	486	0.599346	0.701436	Pearson's product-moment correlation	two.sided	9.95414e-60	TRUE
LGG	IFITM1	FALSE	loss	-0.00669252	-0.147543	0.882765	486	-0.095399	0.0821194	Pearson's product-moment correlation	two.sided	0.882765	FALSE
LGG	IFITM2	FALSE	loss	-0.0603493	-1.33285	0.183204	486	-0.148318	0.0285669	Pearson's product-moment correlation	two.sided	0.224988	FALSE
LGG	IFITM3	FALSE	loss	0.02589	0.570948	0.568299	486	-0.0630179	0.11439	Pearson's product-moment correlation	two.sided	0.60561	FALSE
LGG	IFITM5	FALSE	loss	0.108023	2.39543	0.0169785	486	0.0194462	0.194917	Pearson's product-moment correlation	two.sided	0.0228556	TRUE
LGG	NLRP6	FALSE	loss	-0.0701441	-1.55017	0.121751	486	-0.157924	0.0187357	Pearson's product-moment correlation	two.sided	0.152189	FALSE
LGG	ODF3	FALSE	loss	0.0534221	1.1794	0.238817	486	-0.0355094	0.141514	Pearson's product-moment correlation	two.sided	0.283342	FALSE
LGG	PKP3	FALSE	loss	0.113812	2.52544	0.0118722	486	0.0253045	0.200549	Pearson's product-moment correlation	two.sided	0.0162951	TRUE
LGG	PSMD13	FALSE	loss	0.541078	14.1839	1.8491e-38	486	0.475134	0.600977	Pearson's product-moment correlation	two.sided	1.07864e-37	TRUE
LGG	PTDSS2	FALSE	loss	0.567373	15.1895	6.38465e-43	486	0.503992	0.624676	Pearson's product-moment correlation	two.sided	4.96584e-42	TRUE
LGG	RIC8A	FALSE	loss	0.703955	21.8502	3.12132e-74	486	0.656194	0.746098	Pearson's product-moment correlation	two.sided	2.18493e-72	TRUE
LGG	SCGB1C1	FALSE	loss	-0.0394942	-0.871347	0.383995	486	-0.127809	0.0494422	Pearson's product-moment correlation	two.sided	0.426661	FALSE
LGG	SIGIRR	FALSE	loss	-0.0428551	-0.945627	0.344809	486	-0.131119	0.0460834	Pearson's product-moment correlation	two.sided	0.3893	FALSE
LGG	SIRT3	FALSE	loss	0.682642	20.594	3.27901e-68	486	0.632185	0.727333	Pearson's product-moment correlation	two.sided	5.73827e-67	TRUE
LGG	RNH1	FALSE	loss	0.541349	14.194	1.6707e-38	486	0.475432	0.601223	Pearson's product-moment correlation	two.sided	1.06317e-37	TRUE
LGG	HRAS	TRUE	loss	0.366859	8.69372	5.41733e-17	486	0.287457	0.441254	Pearson's product-moment correlation	two.sided	1.40449e-16	TRUE
LGG	LRRC56	FALSE	loss	0.286398	6.5898	1.14819e-10	486	0.20279	0.36586	Pearson's product-moment correlation	two.sided	2.43555e-10	TRUE
LGG	RASSF7	FALSE	loss	0.139314	3.10148	0.00203752	486	0.0511837	0.225291	Pearson's product-moment correlation	two.sided	0.00316081	TRUE
LGG	PHRF1	FALSE	loss	0.643192	18.5182	2.52698e-58	486	0.587999	0.692424	Pearson's product-moment correlation	two.sided	2.21111e-57	TRUE
LGG	CDHR5	FALSE	loss	0.104387	2.3139	0.0210895	486	0.0157702	0.191377	Pearson's product-moment correlation	two.sided	0.027854	TRUE
LGG	IRF7	FALSE	loss	0.0257093	0.566959	0.571004	486	-0.0631981	0.114212	Pearson's product-moment correlation	two.sided	0.60561	FALSE
LGG	SCT	FALSE	loss	0.160833	3.5924	0.000361017	486	0.0731136	0.246083	Pearson's product-moment correlation	two.sided	0.000587702	TRUE
LGG	DRD4	FALSE	loss	0.129996	2.89034	0.00402037	486	0.0417143	0.216264	Pearson's product-moment correlation	two.sided	0.00598778	TRUE
LGG	DEAF1	FALSE	loss	0.529713	13.768	1.19287e-36	486	0.462705	0.590702	Pearson's product-moment correlation	two.sided	6.42314e-36	TRUE
LGG	EPS8L2	FALSE	loss	0.238019	5.40249	1.03092e-07	486	0.152477	0.320021	Pearson's product-moment correlation	two.sided	2.00458e-07	TRUE
LGG	TMEM80	FALSE	loss	0.46112	11.4563	4.59834e-27	486	0.388248	0.528261	Pearson's product-moment correlation	two.sided	1.78824e-26	TRUE
LGG	TALDO1	FALSE	loss	0.491514	12.4423	4.8017e-31	486	0.421123	0.556019	Pearson's product-moment correlation	two.sided	2.10074e-30	TRUE
LGG	CEND1	FALSE	loss	0.410626	9.92802	2.83663e-21	486	0.334038	0.481827	Pearson's product-moment correlation	two.sided	9.02563e-21	TRUE
LGG	SLC25A22	FALSE	loss	0.333931	7.80995	3.55227e-14	486	0.252657	0.410526	Pearson's product-moment correlation	two.sided	8.57444e-14	TRUE
LGG	RPLP2	FALSE	loss	0.254839	5.80986	1.13186e-08	486	0.16992	0.336002	Pearson's product-moment correlation	two.sided	2.2817e-08	TRUE
LGG	PNPLA2	FALSE	loss	0.378555	9.01641	4.48772e-18	486	0.299868	0.452126	Pearson's product-moment correlation	two.sided	1.25656e-17	TRUE
LGG	CD151	FALSE	loss	0.174451	3.90572	0.00010724	486	0.0870351	0.2592	Pearson's product-moment correlation	two.sided	0.000178733	TRUE
LGG	POLR2L	FALSE	loss	0.254781	5.80844	1.14085e-08	486	0.169859	0.335947	Pearson's product-moment correlation	two.sided	2.2817e-08	TRUE
LGG	TSPAN4	FALSE	loss	0.322801	7.51878	2.68765e-13	486	0.240941	0.4001	Pearson's product-moment correlation	two.sided	6.27117e-13	TRUE
LGG	CHID1	FALSE	loss	0.563734	15.0465	2.79615e-42	486	0.49999	0.621403	Pearson's product-moment correlation	two.sided	1.9573e-41	TRUE
LGG	AP2A2	FALSE	loss	0.506861	12.9624	3.2682e-33	486	0.437794	0.56998	Pearson's product-moment correlation	two.sided	1.6341e-32	TRUE
LGG	MUC6	TRUE	loss	0.139058	3.09566	0.0020771	486	0.0509232	0.225043	Pearson's product-moment correlation	two.sided	0.00316081	TRUE
LGG	MUC2	FALSE	loss	-0.0127033	-0.280073	0.779541	486	-0.101352	0.0761457	Pearson's product-moment correlation	two.sided	0.802469	FALSE
LGG	MUC5B	FALSE	loss	0.120398	2.67367	0.00775512	486	0.0319766	0.206949	Pearson's product-moment correlation	two.sided	0.0108572	TRUE
LGG	TOLLIP	FALSE	loss	0.491719	12.4491	4.49905e-31	486	0.421346	0.556206	Pearson's product-moment correlation	two.sided	2.09956e-30	TRUE
LGG	BRSK2	FALSE	loss	0.310739	7.20715	2.19653e-12	486	0.228272	0.388779	Pearson's product-moment correlation	two.sided	4.95991e-12	TRUE
LGG	MOB2	FALSE	loss	0.441002	10.8323	1.22039e-24	486	0.366589	0.509809	Pearson's product-moment correlation	two.sided	4.49616e-24	TRUE
LGG	DUSP8	FALSE	loss	0.192494	4.32449	1.85607e-05	486	0.105534	0.276532	Pearson's product-moment correlation	two.sided	3.24813e-05	TRUE
LGG	KRTAP5-1	FALSE	loss	0.189044	4.24407	2.62977e-05	486	0.101992	0.273222	Pearson's product-moment correlation	two.sided	4.48984e-05	TRUE
LGG	KRTAP5-2	FALSE	loss	0.0441653	0.974593	0.330247	486	-0.0447734	0.132409	Pearson's product-moment correlation	two.sided	0.378972	FALSE
LGG	KRTAP5-3	FALSE	loss	0.0234962	0.518126	0.604606	486	-0.0654034	0.112026	Pearson's product-moment correlation	two.sided	0.631678	FALSE
LGG	KRTAP5-4	FALSE	loss	0.0451184	0.995667	0.319907	486	-0.0438203	0.133347	Pearson's product-moment correlation	two.sided	0.373225	FALSE
LGG	KRTAP5-5	FALSE	loss	-0.00914538	-0.201622	0.840297	486	-0.0978291	0.0796825	Pearson's product-moment correlation	two.sided	0.852475	FALSE
LGG	CTSD	FALSE	loss	0.214727	4.8468	1.69068e-06	486	0.128412	0.297814	Pearson's product-moment correlation	two.sided	3.03455e-06	TRUE
LGG	KRTAP5-6	FALSE	loss	0.0906648	2.00701	0.045302	486	0.00191711	0.177996	Pearson's product-moment correlation	two.sided	0.0587248	FALSE
LGG	LSP1	FALSE	loss	-0.125225	-2.78255	0.00560329	486	-0.211636	-0.036872	Pearson's product-moment correlation	two.sided	0.00817146	FALSE
LGG	SYT8	FALSE	loss	0.153658	3.42817	0.000659305	486	0.0657925	0.239159	Pearson's product-moment correlation	two.sided	0.00104889	TRUE
LGG	TNNI2	FALSE	loss	-0.122802	-2.72786	0.00660537	486	-0.209284	-0.0344138	Pearson's product-moment correlation	two.sided	0.00943624	FALSE
LIHC	UGT2A3	FALSE	loss	0.157545	2.97184	0.00316677	347	0.0534485	0.258253	Pearson's product-moment correlation	two.sided	0.00492609	TRUE
LIHC	UGT2B10	FALSE	loss	0.178369	3.3768	0.000816513	347	0.0747894	0.278141	Pearson's product-moment correlation	two.sided	0.00145488	TRUE
LIHC	UGT2B11	FALSE	loss	0.224784	4.29724	2.24902e-05	347	0.1227	0.322162	Pearson's product-moment correlation	two.sided	4.45261e-05	TRUE
LIHC	UGT2B15	FALSE	loss	0.262839	5.07456	6.34359e-07	347	0.162338	0.357942	Pearson's product-moment correlation	two.sided	1.46276e-06	TRUE
LIHC	UGT2B28	FALSE	loss	0.239189	4.5888	6.23849e-06	347	0.137666	0.335739	Pearson's product-moment correlation	two.sided	1.27369e-05	TRUE
LIHC	UGT2B7	FALSE	loss	0.242038	4.64683	4.79416e-06	347	0.140631	0.338419	Pearson's product-moment correlation	two.sided	1.02136e-05	TRUE
LIHC	UGT2B4	FALSE	loss	0.175673	3.32411	0.000981665	347	0.0720208	0.275571	Pearson's product-moment correlation	two.sided	0.00170271	TRUE
LIHC	UGT2A1	FALSE	loss	0.173706	3.28574	0.00112096	347	0.0700027	0.273695	Pearson's product-moment correlation	two.sided	0.00189404	TRUE
LIHC	SULT1B1	FALSE	loss	0.281989	5.47506	8.40482e-08	347	0.182409	0.375843	Pearson's product-moment correlation	two.sided	2.13941e-07	TRUE
LIHC	SULT1E1	FALSE	loss	0.0182979	0.34091	0.733378	347	-0.086849	0.123042	Pearson's product-moment correlation	two.sided	0.756325	FALSE
LIHC	CSN1S1	FALSE	loss	0.0319549	0.595558	0.551858	347	-0.073271	0.136477	Pearson's product-moment correlation	two.sided	0.587849	FALSE
LIHC	CSN2	FALSE	loss	0.0710115	1.32615	0.185664	347	-0.0342237	0.174689	Pearson's product-moment correlation	two.sided	0.223252	FALSE
LIHC	STATH	FALSE	loss	-0.036813	-0.686215	0.493036	347	-0.141247	0.0684316	Pearson's product-moment correlation	two.sided	0.536861	FALSE
LIHC	HTN3	FALSE	loss	0.00507305	0.0945017	0.924765	347	-0.0999603	0.109995	Pearson's product-moment correlation	two.sided	0.934299	FALSE
LIHC	HTN1	FALSE	loss	-0.0217728	-0.405679	0.685228	347	-0.126464	0.0833979	Pearson's product-moment correlation	two.sided	0.714387	FALSE
LIHC	ODAM	TRUE	loss	0.0685127	1.27926	0.201662	347	-0.0367316	0.172254	Pearson's product-moment correlation	two.sided	0.241011	FALSE
LIHC	FDCSP	FALSE	loss	0.0284319	0.529842	0.59656	347	-0.0767773	0.133015	Pearson's product-moment correlation	two.sided	0.628633	FALSE
LIHC	CSN3	FALSE	loss	0.0854357	1.59733	0.111102	347	-0.0197212	0.188723	Pearson's product-moment correlation	two.sided	0.143263	FALSE
LIHC	CABS1	FALSE	loss	-0.0206474	-0.384701	0.700695	347	-0.125356	0.0845159	Pearson's product-moment correlation	two.sided	0.726646	FALSE
LIHC	SMR3A	FALSE	loss	0.0863256	1.61409	0.107416	347	-0.0188251	0.189588	Pearson's product-moment correlation	two.sided	0.139428	FALSE
LIHC	SMR3B	FALSE	loss	0.0800626	1.4962	0.135509	347	-0.0251287	0.1835	Pearson's product-moment correlation	two.sided	0.169171	FALSE
LIHC	MUC7	FALSE	loss	0.00249583	0.0464923	0.962945	347	-0.102511	0.107448	Pearson's product-moment correlation	two.sided	0.962945	FALSE
LIHC	AMTN	FALSE	loss	0.0440896	0.822098	0.411586	347	-0.0611736	0.148383	Pearson's product-moment correlation	two.sided	0.455969	FALSE
LIHC	AMBN	FALSE	loss	0.0468626	0.873914	0.382769	347	-0.0584048	0.151099	Pearson's product-moment correlation	two.sided	0.431165	FALSE
LIHC	ENAM	FALSE	loss	0.0642371	1.19908	0.231315	347	-0.0410196	0.168084	Pearson's product-moment correlation	two.sided	0.271483	FALSE
LIHC	UTP3	FALSE	loss	0.72193	19.4346	1.9113e-57	347	0.667541	0.768655	Pearson's product-moment correlation	two.sided	1.24872e-55	TRUE
LIHC	RUFY3	FALSE	loss	0.493359	10.5656	8.26939e-23	347	0.409593	0.568876	Pearson's product-moment correlation	two.sided	4.50222e-22	TRUE
LIHC	GRSF1	FALSE	loss	0.69493	18.0024	1.22842e-51	347	0.636376	0.745521	Pearson's product-moment correlation	two.sided	4.81541e-50	TRUE
LIHC	MOB1B	FALSE	loss	0.403881	8.22407	3.99129e-15	347	0.312135	0.488163	Pearson's product-moment correlation	two.sided	1.53391e-14	TRUE
LIHC	DCK	FALSE	loss	0.317647	6.24031	1.27279e-09	347	0.220004	0.408989	Pearson's product-moment correlation	two.sided	3.46481e-09	TRUE
LIHC	SLC4A4	FALSE	loss	0.394671	8.00143	1.86266e-14	347	0.302212	0.479772	Pearson's product-moment correlation	two.sided	6.88833e-14	TRUE
LIHC	GC	FALSE	loss	0.288721	5.61751	3.97873e-08	347	0.189484	0.382119	Pearson's product-moment correlation	two.sided	1.02609e-07	TRUE
LIHC	NPFFR2	FALSE	loss	-0.0566319	-1.05663	0.291415	347	-0.160657	0.0486374	Pearson's product-moment correlation	two.sided	0.33402	FALSE
LIHC	ADAMTS3	FALSE	loss	0.168447	3.1833	0.00158773	347	0.0646091	0.268676	Pearson's product-moment correlation	two.sided	0.00255078	TRUE
LIHC	COX18	FALSE	loss	0.731548	19.9874	1.10386e-59	347	0.67869	0.776866	Pearson's product-moment correlation	two.sided	1.08178e-57	TRUE
LIHC	ANKRD17	FALSE	loss	0.521862	11.3961	9.0211e-26	347	0.441044	0.594284	Pearson's product-moment correlation	two.sided	6.09702e-25	TRUE
LIHC	ALB	TRUE	loss	0.160092	3.02115	0.00270512	347	0.0560537	0.260691	Pearson's product-moment correlation	two.sided	0.00427584	TRUE
LIHC	AFP	FALSE	loss	-0.0675469	-1.26114	0.208106	347	-0.171312	0.0377005	Pearson's product-moment correlation	two.sided	0.247196	FALSE
LIHC	AFM	FALSE	loss	0.112067	2.1008	0.0363795	347	0.00717079	0.214523	Pearson's product-moment correlation	two.sided	0.0524292	FALSE
LIHC	RASSF6	FALSE	loss	0.2695	5.21311	3.19626e-07	347	0.16931	0.364177	Pearson's product-moment correlation	two.sided	7.5478e-07	TRUE
LIHC	CXCL6	FALSE	loss	0.151362	2.85242	0.00459882	347	0.0471304	0.252332	Pearson's product-moment correlation	two.sided	0.00698735	TRUE
LIHC	PF4V1	FALSE	loss	0.0989277	1.8519	0.0648891	347	-0.00611594	0.201812	Pearson's product-moment correlation	two.sided	0.0877121	FALSE
LIHC	CXCL1	FALSE	loss	0.175343	3.31768	0.00100386	347	0.0716823	0.275256	Pearson's product-moment correlation	two.sided	0.00171092	TRUE
LIHC	PF4	FALSE	loss	0.0759842	1.41953	0.156642	347	-0.0292291	0.179532	Pearson's product-moment correlation	two.sided	0.191886	FALSE
LIHC	PPBP	FALSE	loss	0.10577	1.9814	0.0483356	347	0.000799141	0.208436	Pearson's product-moment correlation	two.sided	0.0667167	FALSE
LIHC	CXCL5	FALSE	loss	0.0400586	0.746809	0.455685	347	-0.0651956	0.144431	Pearson's product-moment correlation	two.sided	0.501765	FALSE
LIHC	CXCL3	FALSE	loss	0.0926337	1.73303	0.0839795	347	-0.0124677	0.195711	Pearson's product-moment correlation	two.sided	0.111216	FALSE
LIHC	CXCL2	FALSE	loss	0.352261	7.0113	1.23924e-11	347	0.256776	0.440935	Pearson's product-moment correlation	two.sided	3.9176e-11	TRUE
LIHC	MTHFD2L	FALSE	loss	0.376787	7.57719	3.24331e-13	347	0.283001	0.463435	Pearson's product-moment correlation	two.sided	1.07744e-12	TRUE
LIHC	EPGN	FALSE	loss	0.0598964	1.11775	0.264445	347	-0.0453689	0.163846	Pearson's product-moment correlation	two.sided	0.306694	FALSE
LIHC	EREG	FALSE	loss	0.0180375	0.336057	0.737031	347	-0.0871075	0.122785	Pearson's product-moment correlation	two.sided	0.756325	FALSE
LIHC	AREG	FALSE	loss	0.0930239	1.74039	0.0826771	347	-0.0120741	0.196089	Pearson's product-moment correlation	two.sided	0.110236	FALSE
LIHC	BTC	FALSE	loss	0.170493	3.22313	0.00138822	347	0.0667071	0.270629	Pearson's product-moment correlation	two.sided	0.00226743	TRUE
LIHC	PARM1	FALSE	loss	0.190129	3.60752	0.000354542	347	0.0868832	0.289334	Pearson's product-moment correlation	two.sided	0.000661812	TRUE
LIHC	RCHY1	FALSE	loss	0.601892	14.04	8.99086e-36	347	0.530428	0.664862	Pearson's product-moment correlation	two.sided	1.25872e-34	TRUE
LIHC	THAP6	FALSE	loss	0.601172	14.0137	1.13917e-35	347	0.529617	0.664232	Pearson's product-moment correlation	two.sided	1.48852e-34	TRUE
LIHC	CDKL2	FALSE	loss	0.074016	1.38256	0.167689	347	-0.0312065	0.177616	Pearson's product-moment correlation	two.sided	0.204144	FALSE
LIHC	G3BP2	FALSE	loss	0.574128	13.0621	5.44878e-32	347	0.499238	0.640504	Pearson's product-moment correlation	two.sided	5.62085e-31	TRUE
LIHC	USO1	FALSE	loss	0.510935	11.072	1.33013e-24	347	0.428964	0.58456	Pearson's product-moment correlation	two.sided	8.40988e-24	TRUE
LIHC	PPEF2	FALSE	loss	0.162962	3.07677	0.00225893	347	0.0589907	0.263435	Pearson's product-moment correlation	two.sided	0.0035996	TRUE
LIHC	NAAA	FALSE	loss	0.455445	9.52975	2.82781e-19	347	0.368062	0.534852	Pearson's product-moment correlation	two.sided	1.31964e-18	TRUE
LIHC	SDAD1	FALSE	loss	0.602494	14.062	7.37259e-36	347	0.531107	0.665389	Pearson's product-moment correlation	two.sided	1.11156e-34	TRUE
LIHC	CXCL9	FALSE	loss	0.234586	4.49529	9.48222e-06	347	0.132878	0.331405	Pearson's product-moment correlation	two.sided	1.916e-05	TRUE
LIHC	ART3	FALSE	loss	-0.111739	-2.09459	0.0369326	347	-0.214206	-0.00683925	Pearson's product-moment correlation	two.sided	0.0528379	FALSE
LIHC	CXCL10	FALSE	loss	0.185476	3.51604	0.000496172	347	0.0820944	0.284909	Pearson's product-moment correlation	two.sided	0.00090046	TRUE
LIHC	CXCL11	FALSE	loss	0.184801	3.50279	0.000520622	347	0.0814001	0.284266	Pearson's product-moment correlation	two.sided	0.000936164	TRUE
LIHC	NUP54	FALSE	loss	0.597034	13.8635	4.38906e-35	347	0.524956	0.660609	Pearson's product-moment correlation	two.sided	5.06033e-34	TRUE
LIHC	SCARB2	FALSE	loss	0.561657	12.6455	2.09501e-30	347	0.485291	0.629519	Pearson's product-moment correlation	two.sided	1.86646e-29	TRUE
LIHC	FAM47E	FALSE	loss	0.277909	5.38917	1.30979e-07	347	0.178126	0.372035	Pearson's product-moment correlation	two.sided	3.20898e-07	TRUE
LIHC	FAM47E-STBD1	FALSE	loss	0.397984	8.08119	1.07605e-14	347	0.30578	0.482793	Pearson's product-moment correlation	two.sided	4.05588e-14	TRUE
LIHC	CCDC158	FALSE	loss	0.263425	5.08674	5.97626e-07	347	0.162952	0.358492	Pearson's product-moment correlation	two.sided	1.39446e-06	TRUE
LIHC	SHROOM3	FALSE	loss	0.333747	6.59518	1.5858e-10	347	0.237074	0.423876	Pearson's product-moment correlation	two.sided	4.70934e-10	TRUE
LIHC	SOWAHB	FALSE	loss	0.243654	4.67982	4.12271e-06	347	0.142315	0.339939	Pearson's product-moment correlation	two.sided	9.07923e-06	TRUE
LIHC	CCNI	FALSE	loss	0.279264	5.41765	1.13133e-07	347	0.179547	0.3733	Pearson's product-moment correlation	two.sided	2.80684e-07	TRUE
LIHC	CCNG2	FALSE	loss	0.230881	4.42027	1.32007e-05	347	0.129029	0.327914	Pearson's product-moment correlation	two.sided	2.64014e-05	TRUE
LIHC	CXCL13	FALSE	loss	0.108772	2.03829	0.0422784	347	0.00383579	0.211339	Pearson's product-moment correlation	two.sided	0.0596156	FALSE
LIHC	CNOT6L	FALSE	loss	0.571982	12.9895	1.03261e-31	347	0.496835	0.638615	Pearson's product-moment correlation	two.sided	1.01195e-30	TRUE
LIHC	MRPL1	FALSE	loss	0.521211	11.3766	1.06171e-25	347	0.440325	0.593706	Pearson's product-moment correlation	two.sided	6.93649e-25	TRUE
LIHC	FRAS1	FALSE	loss	-0.080288	-1.50044	0.134409	347	-0.18372	0.024902	Pearson's product-moment correlation	two.sided	0.168873	FALSE
LIHC	ANXA3	FALSE	loss	0.175522	3.32118	0.000991731	347	0.0718664	0.275427	Pearson's product-moment correlation	two.sided	0.00170508	TRUE
LIHC	BMP2K	FALSE	loss	0.383544	7.73629	1.1246e-13	347	0.290251	0.469615	Pearson's product-moment correlation	two.sided	3.93609e-13	TRUE
LIHC	PAQR3	FALSE	loss	0.318988	6.26961	1.07518e-09	347	0.221422	0.41023	Pearson's product-moment correlation	two.sided	2.96809e-09	TRUE
LIHC	NAA11	FALSE	loss	-0.110514	-2.07133	0.0390662	347	-0.213023	-0.00559883	Pearson's product-moment correlation	two.sided	0.0554853	FALSE
LIHC	GK2	FALSE	loss	0.0440724	0.821777	0.411768	347	-0.0611908	0.148366	Pearson's product-moment correlation	two.sided	0.455969	FALSE
LIHC	ANTXR2	FALSE	loss	0.464925	9.78212	4.0603e-20	347	0.378415	0.543384	Pearson's product-moment correlation	two.sided	1.94102e-19	TRUE
LIHC	PRDM8	FALSE	loss	0.172089	3.25422	0.00124889	347	0.068344	0.272153	Pearson's product-moment correlation	two.sided	0.00207444	TRUE
LIHC	FGF5	FALSE	loss	0.0573724	1.07049	0.285141	347	-0.0478961	0.161381	Pearson's product-moment correlation	two.sided	0.328751	FALSE
LIHC	BMP3	FALSE	loss	0.0839147	1.56869	0.117632	347	-0.0212526	0.187245	Pearson's product-moment correlation	two.sided	0.150691	FALSE
LIHC	PRKG2	FALSE	loss	0.094667	1.77141	0.0773709	347	-0.0104166	0.197682	Pearson's product-moment correlation	two.sided	0.103868	FALSE
LIHC	RASGEF1B	FALSE	loss	0.241723	4.6404	4.93669e-06	347	0.140303	0.338123	Pearson's product-moment correlation	two.sided	1.04042e-05	TRUE
LIHC	HNRNPD	FALSE	loss	0.346993	6.89197	2.60396e-11	347	0.251162	0.436087	Pearson's product-moment correlation	two.sided	7.97464e-11	TRUE
LIHC	HNRNPDL	FALSE	loss	0.21565	4.1139	4.86312e-05	347	0.113233	0.313532	Pearson's product-moment correlation	two.sided	9.43734e-05	TRUE
LIHC	ENOPH1	FALSE	loss	0.325638	6.41566	4.59681e-10	347	0.228469	0.416384	Pearson's product-moment correlation	two.sided	1.32496e-09	TRUE
LIHC	TMEM150C	FALSE	loss	0.171528	3.24328	0.00129637	347	0.0677681	0.271617	Pearson's product-moment correlation	two.sided	0.00213519	TRUE
LIHC	SCD5	FALSE	loss	0.0717568	1.34014	0.181078	347	-0.0334754	0.175415	Pearson's product-moment correlation	two.sided	0.219082	FALSE
LIHC	SEC31A	FALSE	loss	0.500248	10.762	1.68573e-23	347	0.417177	0.57503	Pearson's product-moment correlation	two.sided	9.44006e-23	TRUE
LIHC	THAP9	FALSE	loss	0.530917	11.6705	8.99976e-27	347	0.451078	0.602326	Pearson's product-moment correlation	two.sided	6.53316e-26	TRUE
LIHC	LIN54	FALSE	loss	0.357285	7.12581	6.02519e-12	347	0.262137	0.445553	Pearson's product-moment correlation	two.sided	1.93596e-11	TRUE
LIHC	COPS4	FALSE	loss	0.594495	13.7722	9.94236e-35	347	0.5221	0.658385	Pearson's product-moment correlation	two.sided	1.08261e-33	TRUE
LIHC	PLAC8	FALSE	loss	0.134558	2.52955	0.0118631	347	0.030002	0.236202	Pearson's product-moment correlation	two.sided	0.0178859	TRUE
LIHC	COQ2	FALSE	loss	0.433978	8.97313	1.84297e-17	347	0.344702	0.515473	Pearson's product-moment correlation	two.sided	8.20961e-17	TRUE
LIHC	HPSE	FALSE	loss	0.0492506	0.918552	0.358968	347	-0.0560191	0.153437	Pearson's product-moment correlation	two.sided	0.406692	FALSE
LIHC	HELQ	FALSE	loss	0.652889	16.0564	8.94492e-44	347	0.588226	0.709256	Pearson's product-moment correlation	two.sided	1.948e-42	TRUE
LIHC	MRPS18C	FALSE	loss	0.531432	11.6863	7.87781e-27	347	0.451649	0.602783	Pearson's product-moment correlation	two.sided	5.93866e-26	TRUE
LIHC	NKX6-1	FALSE	loss	-0.030494	-0.568305	0.570195	347	-0.135042	0.0747253	Pearson's product-moment correlation	two.sided	0.604099	FALSE
LIHC	CDS1	FALSE	loss	-0.0320293	-0.596946	0.550933	347	-0.13655	0.0731969	Pearson's product-moment correlation	two.sided	0.587849	FALSE
LIHC	WDFY3	FALSE	loss	0.403983	8.22654	3.92287e-15	347	0.312245	0.488256	Pearson's product-moment correlation	two.sided	1.53391e-14	TRUE
LIHC	ARHGAP24	FALSE	loss	0.207846	3.95818	9.16277e-05	347	0.10516	0.306146	Pearson's product-moment correlation	two.sided	0.000176069	TRUE
LIHC	MAPK10	FALSE	loss	0.169816	3.20994	0.00145158	347	0.0660123	0.269983	Pearson's product-moment correlation	two.sided	0.00235132	TRUE
LIHC	PTPN13	TRUE	loss	0.18959	3.59691	0.000368758	347	0.0863285	0.288822	Pearson's product-moment correlation	two.sided	0.000675483	TRUE
LIHC	SLC10A6	FALSE	loss	0.155913	2.94029	0.00349896	347	0.0517803	0.256691	Pearson's product-moment correlation	two.sided	0.00539997	TRUE
LIHC	C4orf36	FALSE	loss	0.242333	4.65286	4.6641e-06	347	0.140939	0.338697	Pearson's product-moment correlation	two.sided	1.00458e-05	TRUE
LIHC	AFF1	FALSE	loss	0.383298	7.73047	1.16926e-13	347	0.289987	0.469391	Pearson's product-moment correlation	two.sided	4.02063e-13	TRUE
LIHC	KLHL8	TRUE	loss	0.422088	8.67308	1.64536e-16	347	0.331811	0.504704	Pearson's product-moment correlation	two.sided	7.01068e-16	TRUE
LIHC	HSD17B13	FALSE	loss	0.0326028	0.607646	0.54382	347	-0.0726258	0.137114	Pearson's product-moment correlation	two.sided	0.585652	FALSE
LIHC	HSD17B11	FALSE	loss	0.336953	6.6666	1.03211e-10	347	0.24048	0.426835	Pearson's product-moment correlation	two.sided	3.11221e-10	TRUE
LIHC	NUDT9	FALSE	loss	0.621257	14.7685	1.22563e-38	347	0.552297	0.681772	Pearson's product-moment correlation	two.sided	2.00186e-37	TRUE
LIHC	SPARCL1	FALSE	loss	0.274	5.30716	1.99042e-07	347	0.174026	0.368384	Pearson's product-moment correlation	two.sided	4.76772e-07	TRUE
LIHC	DSPP	FALSE	loss	0.127051	2.38604	0.0175666	347	0.0223696	0.228977	Pearson's product-moment correlation	two.sided	0.0258876	TRUE
LIHC	DMP1	FALSE	loss	0.106166	1.98889	0.0474989	347	0.0011988	0.208818	Pearson's product-moment correlation	two.sided	0.0660268	FALSE
LIHC	IBSP	FALSE	loss	0.0599209	1.11821	0.26425	347	-0.0453445	0.16387	Pearson's product-moment correlation	two.sided	0.306694	FALSE
LIHC	MEPE	FALSE	loss	0.0778311	1.45424	0.146783	347	-0.0273727	0.18133	Pearson's product-moment correlation	two.sided	0.182085	FALSE
LIHC	SPP1	FALSE	loss	0.0992118	1.85727	0.0641191	347	-0.00582896	0.202087	Pearson's product-moment correlation	two.sided	0.0872732	FALSE
LIHC	PKD2	FALSE	loss	0.360148	7.19139	3.97178e-12	347	0.265195	0.448183	Pearson's product-moment correlation	two.sided	1.29745e-11	TRUE
LIHC	ABCG2	FALSE	loss	0.261846	5.05398	7.01463e-07	347	0.1613	0.357012	Pearson's product-moment correlation	two.sided	1.59868e-06	TRUE
LIHC	PPM1K	FALSE	loss	0.412888	8.44466	8.44472e-16	347	0.321858	0.496353	Pearson's product-moment correlation	two.sided	3.52163e-15	TRUE
LIHC	HERC6	FALSE	loss	0.391028	7.91418	3.38076e-14	347	0.298293	0.47645	Pearson's product-moment correlation	two.sided	1.20478e-13	TRUE
LIHC	HERC5	FALSE	loss	0.320576	6.30441	8.79315e-10	347	0.223105	0.411701	Pearson's product-moment correlation	two.sided	2.46208e-09	TRUE
LIHC	HERC3	FALSE	loss	0.322358	6.3435	7.00786e-10	347	0.224992	0.41335	Pearson's product-moment correlation	two.sided	1.99064e-09	TRUE
LIHC	NAP1L5	FALSE	loss	0.280487	5.44339	9.90483e-08	347	0.180831	0.374441	Pearson's product-moment correlation	two.sided	2.48891e-07	TRUE
LIHC	FAM13A	FALSE	loss	0.302295	5.90752	8.29037e-09	347	0.203782	0.394748	Pearson's product-moment correlation	two.sided	2.16655e-08	TRUE
LIHC	TIGD2	FALSE	loss	0.47559	10.0711	4.25162e-21	347	0.390086	0.552962	Pearson's product-moment correlation	two.sided	2.08329e-20	TRUE
LIHC	GPRIN3	FALSE	loss	0.172782	3.26772	0.00119252	347	0.0690546	0.272814	Pearson's product-moment correlation	two.sided	0.00199773	TRUE
LIHC	SNCA	FALSE	loss	0.121866	2.28716	0.022788	347	0.0171048	0.223981	Pearson's product-moment correlation	two.sided	0.0333316	TRUE
LIHC	MMRN1	FALSE	loss	0.175878	3.32812	0.000968087	347	0.0722315	0.275766	Pearson's product-moment correlation	two.sided	0.00170271	TRUE
LIHC	CCSER1	FALSE	loss	0.090956	1.70137	0.0897684	347	-0.0141593	0.194083	Pearson's product-moment correlation	two.sided	0.118085	FALSE
LIHC	GRID2	FALSE	loss	-0.0451708	-0.842298	0.400201	347	-0.149442	0.0600943	Pearson's product-moment correlation	two.sided	0.448225	FALSE
LIHC	ATOH1	FALSE	loss	0.00796788	0.14843	0.88209	347	-0.0970934	0.112854	Pearson's product-moment correlation	two.sided	0.895801	FALSE
LIHC	SMARCAD1	FALSE	loss	0.328984	6.48952	2.97457e-10	347	0.232017	0.419476	Pearson's product-moment correlation	two.sided	8.70171e-10	TRUE
LIHC	HPGDS	FALSE	loss	-0.0359131	-0.669419	0.503673	347	-0.140364	0.0693284	Pearson's product-moment correlation	two.sided	0.545414	FALSE
LIHC	PDLIM5	FALSE	loss	0.425515	8.75899	8.83245e-17	347	0.335522	0.507811	Pearson's product-moment correlation	two.sided	3.84702e-16	TRUE
LIHC	BMPR1B	FALSE	loss	0.121595	2.282	0.0230941	347	0.0168301	0.22372	Pearson's product-moment correlation	two.sided	0.0335292	TRUE
LIHC	UNC5C	FALSE	loss	0.0896695	1.67711	0.0944207	347	-0.0154561	0.192834	Pearson's product-moment correlation	two.sided	0.123376	FALSE
LIHC	PDHA2	FALSE	loss	-0.0272425	-0.507659	0.612015	347	-0.131845	0.0779606	Pearson's product-moment correlation	two.sided	0.64147	FALSE
LIHC	STPG2	FALSE	loss	0.0834883	1.56066	0.119515	347	-0.0216819	0.186831	Pearson's product-moment correlation	two.sided	0.15211	FALSE
LIHC	RAP1GDS1	FALSE	loss	0.508225	10.9927	2.55441e-24	347	0.425972	0.582145	Pearson's product-moment correlation	two.sided	1.56458e-23	TRUE
LIHC	TSPAN5	FALSE	loss	0.158104	2.98267	0.00305964	347	0.0540206	0.258789	Pearson's product-moment correlation	two.sided	0.00479752	TRUE
LIHC	EIF4E	FALSE	loss	0.622363	14.8114	8.29094e-39	347	0.553549	0.682736	Pearson's product-moment correlation	two.sided	1.47729e-37	TRUE
LIHC	METAP1	FALSE	loss	0.408757	8.34313	1.73167e-15	347	0.317397	0.492599	Pearson's product-moment correlation	two.sided	7.07099e-15	TRUE
LIHC	ADH5	FALSE	loss	0.403964	8.22608	3.93554e-15	347	0.312225	0.488239	Pearson's product-moment correlation	two.sided	1.53391e-14	TRUE
LIHC	ADH4	FALSE	loss	0.222734	4.25598	2.68164e-05	347	0.120573	0.320226	Pearson's product-moment correlation	two.sided	5.25602e-05	TRUE
LIHC	ADH6	FALSE	loss	0.189812	3.60127	0.00036285	347	0.0865566	0.289033	Pearson's product-moment correlation	two.sided	0.00067093	TRUE
LIHC	ADH1A	FALSE	loss	0.152619	2.87667	0.00426742	347	0.0484145	0.253537	Pearson's product-moment correlation	two.sided	0.00653448	TRUE
LIHC	ADH1B	FALSE	loss	0.27398	5.30674	1.99466e-07	347	0.174005	0.368365	Pearson's product-moment correlation	two.sided	4.76772e-07	TRUE
LIHC	ADH1C	FALSE	loss	0.1917	3.63845	0.000315946	347	0.0885008	0.290827	Pearson's product-moment correlation	two.sided	0.000595436	TRUE
LIHC	ADH7	FALSE	loss	0.0556513	1.03828	0.299864	347	-0.0496187	0.159698	Pearson's product-moment correlation	two.sided	0.341705	FALSE
LIHC	C4orf17	FALSE	loss	0.100287	1.87761	0.0612728	347	-0.00474266	0.203129	Pearson's product-moment correlation	two.sided	0.0839823	FALSE
LIHC	TRMT10A	FALSE	loss	0.48277	10.269	8.89532e-22	347	0.397959	0.559399	Pearson's product-moment correlation	two.sided	4.58811e-21	TRUE
LIHC	MTTP	FALSE	loss	0.131821	2.47717	0.0137186	347	0.0272175	0.233569	Pearson's product-moment correlation	two.sided	0.0205256	TRUE
LIHC	DAPP1	FALSE	loss	0.193855	3.68095	0.000269333	347	0.0907213	0.292875	Pearson's product-moment correlation	two.sided	0.000512518	TRUE
LIHC	LAMTOR3	FALSE	loss	0.680568	17.3029	8.38497e-49	347	0.619875	0.733166	Pearson's product-moment correlation	two.sided	2.34779e-47	TRUE
LIHC	DNAJB14	FALSE	loss	0.443085	9.20684	3.24775e-18	347	0.354599	0.523704	Pearson's product-moment correlation	two.sided	1.48037e-17	TRUE
LIHC	DDIT4L	FALSE	loss	0.129433	2.43153	0.015541	347	0.0247899	0.231271	Pearson's product-moment correlation	two.sided	0.023076	TRUE
LIHC	EMCN	FALSE	loss	0.243246	4.67147	4.28352e-06	347	0.141889	0.339555	Pearson's product-moment correlation	two.sided	9.32855e-06	TRUE
LIHC	PPP3CA	FALSE	loss	0.506278	10.936	4.06721e-24	347	0.423824	0.58041	Pearson's product-moment correlation	two.sided	2.41567e-23	TRUE
LIHC	BANK1	FALSE	loss	-0.00458937	-0.0854914	0.93192	347	-0.109517	0.100439	Pearson's product-moment correlation	two.sided	0.936699	FALSE
LIHC	SLC39A8	FALSE	loss	0.312532	6.12885	2.40491e-09	347	0.214593	0.404249	Pearson's product-moment correlation	two.sided	6.45701e-09	TRUE
LIHC	NFKB1	FALSE	loss	0.500398	10.7663	1.62766e-23	347	0.417342	0.575164	Pearson's product-moment correlation	two.sided	9.383e-23	TRUE
LIHC	MANBA	FALSE	loss	0.478005	10.1374	2.52236e-21	347	0.392733	0.555128	Pearson's product-moment correlation	two.sided	1.26765e-20	TRUE
LIHC	UBE2D3	FALSE	loss	0.824136	27.1048	1.11335e-87	347	0.787268	0.855132	Pearson's product-moment correlation	two.sided	2.18216e-85	TRUE
LIHC	CISD2	FALSE	loss	0.597177	13.8687	4.18941e-35	347	0.525118	0.660735	Pearson's product-moment correlation	two.sided	5.06033e-34	TRUE
LIHC	SLC9B1	FALSE	loss	0.240184	4.60905	5.69235e-06	347	0.138701	0.336675	Pearson's product-moment correlation	two.sided	1.17442e-05	TRUE
LIHC	SLC9B2	FALSE	loss	0.252596	4.86304	1.75572e-06	347	0.151637	0.348339	Pearson's product-moment correlation	two.sided	3.91046e-06	TRUE
LIHC	BDH2	FALSE	loss	0.304347	5.9517	6.49353e-09	347	0.205947	0.396654	Pearson's product-moment correlation	two.sided	1.71991e-08	TRUE
LIHC	CENPE	FALSE	loss	-0.107099	-2.00658	0.0455697	347	-0.209721	-0.00214337	Pearson's product-moment correlation	two.sided	0.0637976	FALSE
LIHC	TACR3	FALSE	loss	-0.0673615	-1.25766	0.20936	347	-0.171131	0.0378866	Pearson's product-moment correlation	two.sided	0.247196	FALSE
LIHC	CXXC4	FALSE	loss	-0.077495	-1.44793	0.148541	347	-0.181003	0.0277105	Pearson's product-moment correlation	two.sided	0.183107	FALSE
LIHC	TET2	TRUE	loss	0.380779	7.67102	1.73976e-13	347	0.287283	0.467088	Pearson's product-moment correlation	two.sided	5.87919e-13	TRUE
LIHC	PPA2	FALSE	loss	0.661522	16.432	2.75842e-45	347	0.598076	0.716728	Pearson's product-moment correlation	two.sided	6.75812e-44	TRUE
LIHC	ARHGEF38	FALSE	loss	-0.012263	-0.228452	0.819429	347	-0.117092	0.0928366	Pearson's product-moment correlation	two.sided	0.836501	FALSE
LIHC	INTS12	TRUE	loss	0.628981	15.0712	7.73706e-40	347	0.561047	0.688499	Pearson's product-moment correlation	two.sided	1.51646e-38	TRUE
LIHC	GSTCD	FALSE	loss	0.258188	4.97829	1.01256e-06	347	0.157476	0.353584	Pearson's product-moment correlation	two.sided	2.28117e-06	TRUE
LIHC	NPNT	FALSE	loss	0.0808295	1.51063	0.131793	347	-0.0243573	0.184246	Pearson's product-moment correlation	two.sided	0.166654	FALSE
LIHC	TBCK	FALSE	loss	0.563899	12.7194	1.09962e-30	347	0.487795	0.631495	Pearson's product-moment correlation	two.sided	1.02631e-29	TRUE
LIHC	AIMP1	FALSE	loss	0.486544	10.374	3.8507e-22	347	0.402103	0.562779	Pearson's product-moment correlation	two.sided	2.03983e-21	TRUE
LIHC	DKK2	FALSE	loss	0.175803	3.32666	0.000973024	347	0.0721546	0.275695	Pearson's product-moment correlation	two.sided	0.00170271	TRUE
LIHC	PAPSS1	FALSE	loss	0.0388189	0.723661	0.469762	347	-0.0664319	0.143215	Pearson's product-moment correlation	two.sided	0.514376	FALSE
LIHC	SGMS2	FALSE	loss	0.39119	7.91806	3.29272e-14	347	0.298467	0.476598	Pearson's product-moment correlation	two.sided	1.19514e-13	TRUE
LIHC	CYP2U1	FALSE	loss	0.347585	6.90535	2.39702e-11	347	0.251793	0.436633	Pearson's product-moment correlation	two.sided	7.4574e-11	TRUE
LIHC	HADH	FALSE	loss	0.555195	12.4346	1.30715e-29	347	0.47808	0.623817	Pearson's product-moment correlation	two.sided	1.11392e-28	TRUE
LIHC	LEF1	TRUE	loss	0.241438	4.63459	5.0691e-06	347	0.140006	0.337854	Pearson's product-moment correlation	two.sided	1.05696e-05	TRUE
LIHC	WDR27	FALSE	loss	0.523954	11.459	5.3286e-26	347	0.443361	0.596144	Pearson's product-moment correlation	two.sided	3.73002e-25	TRUE
LIHC	C6orf120	FALSE	loss	0.690401	17.7775	1.00205e-50	347	0.631167	0.741629	Pearson's product-moment correlation	two.sided	3.27336e-49	TRUE
LIHC	PHF10	FALSE	loss	0.716936	19.1569	2.54993e-56	347	0.661763	0.764386	Pearson's product-moment correlation	two.sided	1.24946e-54	TRUE
LIHC	TCTE3	FALSE	loss	0.542065	12.0161	4.78356e-28	347	0.463458	0.612207	Pearson's product-moment correlation	two.sided	3.75031e-27	TRUE
LIHC	WWOX	FALSE	loss	0.543885	12.0733	2.93181e-28	347	0.465483	0.613818	Pearson's product-moment correlation	two.sided	2.39431e-27	TRUE
LUAD	RHBDL2	FALSE	gain	0.2301	5.03799	6.80287e-07	454	0.141257	0.315266	Pearson's product-moment correlation	two.sided	1.04878e-06	TRUE
LUAD	AKIRIN1	FALSE	gain	0.465964	11.221	5.88797e-26	454	0.39086	0.534904	Pearson's product-moment correlation	two.sided	2.17855e-25	TRUE
LUAD	NDUFS5	FALSE	gain	0.394389	9.14458	2.02007e-18	454	0.31393	0.469223	Pearson's product-moment correlation	two.sided	5.33874e-18	TRUE
LUAD	MACF1	TRUE	gain	0.301431	6.73599	4.94327e-11	454	0.215571	0.382667	Pearson's product-moment correlation	two.sided	1.10849e-10	TRUE
LUAD	BMP8A	FALSE	gain	0.13769	2.96202	0.00321665	454	0.04645	0.226652	Pearson's product-moment correlation	two.sided	0.00383923	TRUE
LUAD	PABPC4	FALSE	gain	0.464503	11.1762	8.75744e-26	454	0.389279	0.533571	Pearson's product-moment correlation	two.sided	2.94569e-25	TRUE
LUAD	HEYL	FALSE	gain	0.0635941	1.35776	0.175213	454	-0.0283995	0.154519	Pearson's product-moment correlation	two.sided	0.182616	FALSE
LUAD	HPCAL4	FALSE	gain	0.219991	4.80512	2.10521e-06	454	0.130806	0.305644	Pearson's product-moment correlation	two.sided	3.11571e-06	TRUE
LUAD	NT5C1A	FALSE	gain	0.0486477	1.03778	0.299926	454	-0.0433738	0.139851	Pearson's product-moment correlation	two.sided	0.308257	FALSE
LUAD	PPIE	FALSE	gain	0.608527	16.3396	1.54831e-47	454	0.547281	0.66329	Pearson's product-moment correlation	two.sided	2.2915e-46	TRUE
LUAD	BMP8B	FALSE	gain	0.251537	5.53762	5.19789e-08	454	0.163486	0.335613	Pearson's product-moment correlation	two.sided	9.15818e-08	TRUE
LUAD	OXCT2	FALSE	gain	0.283214	6.29214	7.37994e-10	454	0.196497	0.365535	Pearson's product-moment correlation	two.sided	1.56033e-09	TRUE
LUAD	TRIT1	FALSE	gain	0.516805	12.8626	1.67552e-32	454	0.44615	0.581057	Pearson's product-moment correlation	two.sided	9.53759e-32	TRUE
LUAD	MYCL	FALSE	gain	0.24536	5.3928	1.11808e-07	454	0.157071	0.329758	Pearson's product-moment correlation	two.sided	1.88041e-07	TRUE
LUAD	MFSD2A	FALSE	gain	0.165769	3.58165	0.000378302	454	0.0750847	0.253735	Pearson's product-moment correlation	two.sided	0.000482661	TRUE
LUAD	CAP1	FALSE	gain	0.435324	10.3031	1.646e-22	454	0.3578	0.506889	Pearson's product-moment correlation	two.sided	4.87216e-22	TRUE
LUAD	PPT1	FALSE	gain	0.403578	9.39854	2.72813e-19	454	0.323748	0.477702	Pearson's product-moment correlation	two.sided	7.4771e-19	TRUE
LUAD	RLF	FALSE	gain	0.527408	13.2268	5.18619e-34	454	0.457749	0.590631	Pearson's product-moment correlation	two.sided	3.48889e-33	TRUE
LUAD	TMCO2	FALSE	gain	0.12222	2.62384	0.00898742	454	0.0307368	0.211672	Pearson's product-moment correlation	two.sided	0.00992641	TRUE
LUAD	ZMPSTE24	FALSE	gain	0.5096	12.6198	1.65915e-31	454	0.438282	0.574542	Pearson's product-moment correlation	two.sided	8.76978e-31	TRUE
LUAD	COL9A2	FALSE	gain	0.238425	5.23104	2.57905e-07	454	0.149878	0.323177	Pearson's product-moment correlation	two.sided	4.06063e-07	TRUE
LUAD	SMAP2	FALSE	gain	0.249236	5.48359	6.93089e-08	454	0.161095	0.333433	Pearson's product-moment correlation	two.sided	1.19276e-07	TRUE
LUAD	ZFP69B	FALSE	gain	0.313778	7.04136	7.08299e-12	454	0.228535	0.394246	Pearson's product-moment correlation	two.sided	1.63794e-11	TRUE
LUAD	ZFP69	FALSE	gain	0.417956	9.80278	1.04727e-20	454	0.339145	0.490941	Pearson's product-moment correlation	two.sided	2.9807e-20	TRUE
LUAD	EXO5	FALSE	gain	0.563262	14.5248	1.56997e-39	454	0.497148	0.622872	Pearson's product-moment correlation	two.sided	1.45222e-38	TRUE
LUAD	ZNF684	FALSE	gain	0.519132	12.9418	7.89508e-33	454	0.448694	0.58316	Pearson's product-moment correlation	two.sided	4.86863e-32	TRUE
LUAD	RIMS3	FALSE	gain	0.24289	5.33509	1.51014e-07	454	0.154509	0.327415	Pearson's product-moment correlation	two.sided	2.42935e-07	TRUE
LUAD	NFYC	FALSE	gain	0.646677	18.0645	2.32456e-55	454	0.589878	0.697108	Pearson's product-moment correlation	two.sided	5.73393e-54	TRUE
LUAD	KCNQ4	FALSE	gain	0.133108	2.86164	0.00440921	454	0.0417916	0.22222	Pearson's product-moment correlation	two.sided	0.00517907	TRUE
LUAD	CITED4	FALSE	gain	0.268269	5.93358	5.88644e-09	454	0.180898	0.351439	Pearson's product-moment correlation	two.sided	1.11692e-08	TRUE
LUAD	CTPS1	FALSE	gain	0.370493	8.49901	2.77209e-16	454	0.288479	0.447109	Pearson's product-moment correlation	two.sided	7.07361e-16	TRUE
LUAD	SLFNL1	FALSE	gain	0.215676	4.70623	3.35568e-06	454	0.126351	0.301532	Pearson's product-moment correlation	two.sided	4.59852e-06	TRUE
LUAD	SCMH1	FALSE	gain	0.544933	13.8477	1.25941e-36	454	0.476973	0.606416	Pearson's product-moment correlation	two.sided	9.31964e-36	TRUE
LUAD	EDN2	FALSE	gain	0.138825	2.98689	0.00297082	454	0.0476037	0.227749	Pearson's product-moment correlation	two.sided	0.00360394	TRUE
LUAD	HIVEP3	FALSE	gain	0.154483	3.3316	0.000934015	454	0.0635566	0.242865	Pearson's product-moment correlation	two.sided	0.00115195	TRUE
LUAD	GUCA2B	FALSE	gain	0.000706874	0.0150616	0.98799	454	-0.0911268	0.0925286	Pearson's product-moment correlation	two.sided	0.98799	FALSE
LUAD	GUCA2A	FALSE	gain	0.0718777	1.53549	0.12536	454	-0.0200826	0.162632	Pearson's product-moment correlation	two.sided	0.132524	FALSE
LUAD	FOXJ3	FALSE	gain	0.491864	12.037	3.73613e-29	454	0.418959	0.558467	Pearson's product-moment correlation	two.sided	1.53597e-28	TRUE
LUAD	RIMKLA	FALSE	gain	0.298129	6.65496	8.18522e-11	454	0.212109	0.379566	Pearson's product-moment correlation	two.sided	1.78149e-10	TRUE
LUAD	ZMYND12	FALSE	gain	0.272473	6.03396	3.324e-09	454	0.185281	0.355408	Pearson's product-moment correlation	two.sided	6.648e-09	TRUE
LUAD	PPCS	FALSE	gain	0.500385	12.3144	2.87961e-30	454	0.428234	0.566196	Pearson's product-moment correlation	two.sided	1.42061e-29	TRUE
LUAD	CCDC30	FALSE	gain	0.263683	5.8245	1.08578e-08	454	0.17612	0.347106	Pearson's product-moment correlation	two.sided	2.00868e-08	TRUE
LUAD	PPIH	FALSE	gain	0.451737	10.7889	2.59217e-24	454	0.375486	0.521915	Pearson's product-moment correlation	two.sided	7.99252e-24	TRUE
LUAD	YBX1	FALSE	gain	0.492468	12.0565	3.12245e-29	454	0.419616	0.559016	Pearson's product-moment correlation	two.sided	1.35918e-28	TRUE
LUAD	CLDN19	FALSE	gain	0.125819	2.70232	0.00714367	454	0.0343881	0.21516	Pearson's product-moment correlation	two.sided	0.00813279	TRUE
LUAD	C1orf50	FALSE	gain	0.545792	13.8788	9.28947e-37	454	0.477917	0.607189	Pearson's product-moment correlation	two.sided	7.63801e-36	TRUE
LUAD	ERMAP	FALSE	gain	0.261897	5.78214	1.37377e-08	454	0.17426	0.345418	Pearson's product-moment correlation	two.sided	2.47948e-08	TRUE
LUAD	ZNF691	FALSE	gain	0.464287	11.1696	9.28314e-26	454	0.389046	0.533375	Pearson's product-moment correlation	two.sided	2.98675e-25	TRUE
LUAD	SLC2A1	FALSE	gain	0.131262	2.82124	0.00499361	454	0.0399151	0.220432	Pearson's product-moment correlation	two.sided	0.00577386	TRUE
LUAD	FAM183A	FALSE	gain	0.122655	2.63333	0.00874371	454	0.0311786	0.212094	Pearson's product-moment correlation	two.sided	0.00980356	TRUE
LUAD	EBNA1BP2	FALSE	gain	0.478162	11.6004	1.98568e-27	454	0.404077	0.546015	Pearson's product-moment correlation	two.sided	7.7337e-27	TRUE
LUAD	TMEM125	FALSE	gain	0.212452	4.63253	4.72528e-06	454	0.123024	0.298457	Pearson's product-moment correlation	two.sided	6.3394e-06	TRUE
LUAD	C1orf210	FALSE	gain	0.228423	4.99923	8.23526e-07	454	0.139521	0.313671	Pearson's product-moment correlation	two.sided	1.24369e-06	TRUE
LUAD	TIE1	FALSE	gain	-0.0729331	-1.55816	0.119893	454	-0.163665	0.019022	Pearson's product-moment correlation	two.sided	0.130472	FALSE
LUAD	MPL	TRUE	gain	0.215846	4.71012	3.29528e-06	454	0.126526	0.301694	Pearson's product-moment correlation	two.sided	4.59852e-06	TRUE
LUAD	CDC20	FALSE	gain	0.159599	3.44477	0.000624608	454	0.0687792	0.247795	Pearson's product-moment correlation	two.sided	0.000783406	TRUE
LUAD	ELOVL1	FALSE	gain	0.494591	12.1253	1.65781e-29	454	0.421926	0.560943	Pearson's product-moment correlation	two.sided	7.66737e-29	TRUE
LUAD	MED8	FALSE	gain	0.568474	14.723	2.16943e-40	454	0.502899	0.627543	Pearson's product-moment correlation	two.sided	2.29339e-39	TRUE
LUAD	SZT2	FALSE	gain	0.279772	6.20913	1.20387e-09	454	0.1929	0.362292	Pearson's product-moment correlation	two.sided	2.47462e-09	TRUE
LUAD	HYI	FALSE	gain	0.354952	8.08983	5.50505e-15	454	0.271989	0.432677	Pearson's product-moment correlation	two.sided	1.31411e-14	TRUE
LUAD	DDAH1	FALSE	gain	0.360993	8.24794	1.75634e-15	454	0.278394	0.438292	Pearson's product-moment correlation	two.sided	4.3323e-15	TRUE
LUAD	TERT	TRUE	gain	0.170959	3.69711	0.000244734	454	0.0803937	0.258725	Pearson's product-moment correlation	two.sided	0.000317724	TRUE
LUAD	NKX6-3	FALSE	gain	0.212308	4.62924	4.79738e-06	454	0.122876	0.29832	Pearson's product-moment correlation	two.sided	6.3394e-06	TRUE
LUAD	ANK1	FALSE	gain	0.216052	4.71484	3.22322e-06	454	0.126739	0.301891	Pearson's product-moment correlation	two.sided	4.58688e-06	TRUE
LUAD	KAT6A	FALSE	gain	0.599493	15.9594	7.76495e-46	454	0.537241	0.655249	Pearson's product-moment correlation	two.sided	9.57677e-45	TRUE
LUAD	AP3M2	FALSE	gain	0.652819	18.3624	1.00088e-56	454	0.596766	0.702532	Pearson's product-moment correlation	two.sided	3.70327e-55	TRUE
LUAD	PLAT	FALSE	gain	0.0725457	1.54984	0.121878	454	-0.0194113	0.163286	Pearson's product-moment correlation	two.sided	0.130709	FALSE
LUAD	IKBKB	TRUE	gain	0.464577	11.1784	8.5828e-26	454	0.38936	0.533639	Pearson's product-moment correlation	two.sided	2.94569e-25	TRUE
LUAD	POLB	FALSE	gain	0.623971	17.0135	1.42232e-50	454	0.564487	0.677008	Pearson's product-moment correlation	two.sided	2.6313e-49	TRUE
LUAD	SPIDR	FALSE	gain	0.659599	18.6987	2.85237e-58	454	0.604379	0.708513	Pearson's product-moment correlation	two.sided	2.11076e-56	TRUE
LUAD	MYEOV	FALSE	gain	0.216152	4.71713	3.18887e-06	454	0.126842	0.301986	Pearson's product-moment correlation	two.sided	4.58688e-06	TRUE
LUAD	CCND1	TRUE	gain	0.24335	5.34584	1.42822e-07	454	0.154986	0.327852	Pearson's product-moment correlation	two.sided	2.34863e-07	TRUE
LUAD	FGF19	FALSE	gain	-0.0254802	-0.54309	0.587334	454	-0.117034	0.0665031	Pearson's product-moment correlation	two.sided	0.59538	FALSE
LUAD	ZNF668	FALSE	gain	0.272032	6.02341	3.53115e-09	454	0.184821	0.354992	Pearson's product-moment correlation	two.sided	6.87644e-09	TRUE
OV	ADAMTSL4	FALSE	gain	0.0872307	1.48085	0.139747	286	-0.0286374	0.200786	Pearson's product-moment correlation	two.sided	0.143198	FALSE
OV	MCL1	FALSE	gain	0.545869	11.0178	9.1506e-24	286	0.459265	0.622193	Pearson's product-moment correlation	two.sided	1.80833e-23	TRUE
OV	ENSA	FALSE	gain	0.712423	17.1687	6.72193e-46	286	0.650398	0.76501	Pearson's product-moment correlation	two.sided	2.42574e-45	TRUE
OV	GOLPH3L	FALSE	gain	0.744618	18.8656	3.90572e-52	286	0.688273	0.792033	Pearson's product-moment correlation	two.sided	1.80097e-51	TRUE
OV	HORMAD1	FALSE	gain	0.310208	5.51833	7.67167e-08	286	0.201867	0.41105	Pearson's product-moment correlation	two.sided	1.09784e-07	TRUE
OV	CTSS	FALSE	gain	0.11131	1.8942	0.0592076	286	-0.00432485	0.224008	Pearson's product-moment correlation	two.sided	0.0638212	FALSE
OV	ANK1	FALSE	gain	0.187608	3.2301	0.00138184	286	0.0736252	0.296753	Pearson's product-moment correlation	two.sided	0.00163847	TRUE
OV	KAT6A	FALSE	gain	0.667122	15.1448	1.88532e-38	286	0.597623	0.726671	Pearson's product-moment correlation	two.sided	5.3959e-38	TRUE
OV	MYC	TRUE	gain	0.389847	7.15936	6.86219e-12	286	0.287209	0.483635	Pearson's product-moment correlation	two.sided	1.07464e-11	TRUE
OV	LARP4B	FALSE	gain	0.812582	23.5774	5.14269e-69	286	0.769249	0.848475	Pearson's product-moment correlation	two.sided	5.33554e-68	TRUE
OV	GTPBP4	FALSE	gain	0.803727	22.8442	1.90116e-66	286	0.758619	0.841167	Pearson's product-moment correlation	two.sided	1.57796e-65	TRUE
OV	B4GALNT3	FALSE	gain	0.35874	6.49946	3.57527e-10	286	0.253679	0.455436	Pearson's product-moment correlation	two.sided	5.29907e-10	TRUE
OV	CCDC77	FALSE	gain	0.686544	15.9685	1.77415e-41	286	0.620175	0.743154	Pearson's product-moment correlation	two.sided	5.66362e-41	TRUE
OV	IQSEC3	FALSE	gain	0.275539	4.84742	2.05504e-06	286	0.165221	0.379047	Pearson's product-moment correlation	two.sided	2.66513e-06	TRUE
OV	KDM5A	FALSE	gain	0.723742	17.7367	5.44606e-48	286	0.663679	0.774532	Pearson's product-moment correlation	two.sided	2.15249e-47	TRUE
OV	NINJ2	FALSE	gain	0.195554	3.37222	0.000848418	286	0.0818237	0.304256	Pearson's product-moment correlation	two.sided	0.00103557	TRUE
OV	SLC6A12	FALSE	gain	0.300787	5.33376	1.9577e-07	286	0.191878	0.402378	Pearson's product-moment correlation	two.sided	2.66376e-07	TRUE
OV	SLC6A13	FALSE	gain	0.248866	4.34542	1.93353e-05	286	0.137234	0.354255	Pearson's product-moment correlation	two.sided	2.46897e-05	TRUE
OV	WNK1	FALSE	gain	0.614773	13.1821	2.50955e-31	286	0.537377	0.6819	Pearson's product-moment correlation	two.sided	5.48139e-31	TRUE
OV	RAD52	FALSE	gain	0.646463	14.3296	1.79401e-35	286	0.573754	0.709063	Pearson's product-moment correlation	two.sided	4.80332e-35	TRUE
OV	BCAT1	FALSE	gain	0.375923	6.86065	4.2422e-11	286	0.272169	0.471036	Pearson's product-moment correlation	two.sided	6.40187e-11	TRUE
OV	LRMP	FALSE	gain	0.193765	3.34016	0.000948491	286	0.0799764	0.302568	Pearson's product-moment correlation	two.sided	0.00114094	TRUE
OV	CASC1	FALSE	gain	0.497191	9.69094	2.17601e-19	286	0.404878	0.579471	Pearson's product-moment correlation	two.sided	3.84273e-19	TRUE
OV	KRAS	TRUE	gain	0.861969	28.7541	2.29195e-86	286	0.828977	0.888982	Pearson's product-moment correlation	two.sided	4.7558e-85	TRUE
OV	YEATS4	FALSE	gain	0.618684	13.3177	8.19407e-32	286	0.54185	0.685262	Pearson's product-moment correlation	two.sided	1.94317e-31	TRUE
OV	FRS2	FALSE	gain	0.797472	22.3525	1.03456e-64	286	0.751125	0.835997	Pearson's product-moment correlation	two.sided	7.80623e-64	TRUE
OV	CCT2	FALSE	gain	0.764356	20.0473	1.92128e-56	286	0.711646	0.808508	Pearson's product-moment correlation	two.sided	1.06311e-55	TRUE
OV	LRRC10	FALSE	gain	0.23166	4.02728	7.23511e-05	286	0.119274	0.338184	Pearson's product-moment correlation	two.sided	9.09869e-05	TRUE
OV	SIVA1	FALSE	gain	0.621668	13.4222	3.45055e-32	286	0.545267	0.687826	Pearson's product-moment correlation	two.sided	8.4234e-32	TRUE
OV	AKT1	TRUE	gain	0.788426	21.6759	2.63064e-62	286	0.740308	0.828507	Pearson's product-moment correlation	two.sided	1.67956e-61	TRUE
OV	ZBTB42	FALSE	gain	0.656396	14.7142	7.09642e-37	286	0.585214	0.717539	Pearson's product-moment correlation	two.sided	1.96334e-36	TRUE
OV	CEP170B	FALSE	gain	0.638794	14.0412	2.0035e-34	286	0.564924	0.702506	Pearson's product-moment correlation	two.sided	5.0391e-34	TRUE
OV	PLD4	FALSE	gain	0.109467	1.86245	0.063565	286	-0.00619061	0.222235	Pearson's product-moment correlation	two.sided	0.0667835	FALSE
OV	AHNAK2	FALSE	gain	0.113257	1.92775	0.0548764	286	-0.00235349	0.225879	Pearson's product-moment correlation	two.sided	0.0599309	FALSE
OV	CDCA4	FALSE	gain	0.686071	15.9477	2.11553e-41	286	0.619626	0.742754	Pearson's product-moment correlation	two.sided	6.5033e-41	TRUE
OV	GPR132	FALSE	gain	0.28839	5.09352	6.39006e-07	286	0.178769	0.390939	Pearson's product-moment correlation	two.sided	8.41865e-07	TRUE
OV	JAG2	FALSE	gain	0.379833	6.94397	2.56568e-11	286	0.276387	0.474578	Pearson's product-moment correlation	two.sided	3.94354e-11	TRUE
OV	NUDT14	FALSE	gain	0.547295	11.0589	6.64039e-24	286	0.460869	0.623439	Pearson's product-moment correlation	two.sided	1.34427e-23	TRUE
OV	BRF1	FALSE	gain	0.750149	19.1846	2.6614e-53	286	0.694811	0.796657	Pearson's product-moment correlation	two.sided	1.29939e-52	TRUE
OV	BTBD6	FALSE	gain	0.705945	16.8561	9.53452e-45	286	0.642815	0.759551	Pearson's product-moment correlation	two.sided	3.16546e-44	TRUE
OV	PACS2	FALSE	gain	0.738201	18.5065	8.08468e-51	286	0.680699	0.786662	Pearson's product-moment correlation	two.sided	3.35514e-50	TRUE
OV	MTA1	FALSE	gain	0.742167	18.7271	1.2559e-51	286	0.685379	0.789982	Pearson's product-moment correlation	two.sided	5.4863e-51	TRUE
OV	CRIP2	FALSE	gain	0.498955	9.73671	1.55236e-19	286	0.406838	0.581028	Pearson's product-moment correlation	two.sided	2.92831e-19	TRUE
OV	CRIP1	FALSE	gain	0.288445	5.09458	6.3575e-07	286	0.178827	0.390989	Pearson's product-moment correlation	two.sided	8.41865e-07	TRUE
OV	TMEM121	FALSE	gain	0.390726	7.17842	6.09858e-12	286	0.28816	0.484429	Pearson's product-moment correlation	two.sided	9.73427e-12	TRUE
OV	EPHX3	FALSE	gain	0.167772	2.87807	0.00430284	286	0.0532244	0.277961	Pearson's product-moment correlation	two.sided	0.00496022	TRUE
OV	BRD4	FALSE	gain	0.794497	22.1256	6.59459e-64	286	0.747565	0.833535	Pearson's product-moment correlation	two.sided	4.56126e-63	TRUE
OV	CCNE1	FALSE	gain	0.645252	14.2835	2.63883e-35	286	0.572357	0.708028	Pearson's product-moment correlation	two.sided	6.84447e-35	TRUE
OV	ECH1	FALSE	gain	0.760842	19.8278	1.20479e-55	286	0.707477	0.805581	Pearson's product-moment correlation	two.sided	6.24985e-55	TRUE
OV	HNRNPL	FALSE	gain	0.616775	13.2513	1.41789e-31	286	0.539666	0.683621	Pearson's product-moment correlation	two.sided	3.26902e-31	TRUE
OV	RINL	FALSE	gain	0.463503	8.84618	9.57992e-17	286	0.367618	0.549638	Pearson's product-moment correlation	two.sided	1.65653e-16	TRUE
OV	SIRT2	FALSE	gain	0.722546	17.6753	9.15976e-48	286	0.662274	0.773527	Pearson's product-moment correlation	two.sided	3.45573e-47	TRUE
OV	NFKBIB	FALSE	gain	0.775725	20.788	4.02702e-59	286	0.725162	0.817968	Pearson's product-moment correlation	two.sided	2.38745e-58	TRUE
OV	SARS2	FALSE	gain	0.710075	17.0544	1.77245e-45	286	0.647648	0.763033	Pearson's product-moment correlation	two.sided	6.12972e-45	TRUE
OV	MRPS12	FALSE	gain	0.678123	15.604	3.88837e-40	286	0.610384	0.736016	Pearson's product-moment correlation	two.sided	1.15263e-39	TRUE
OV	FBXO17	FALSE	gain	0.49789	9.70905	1.90398e-19	286	0.405654	0.580088	Pearson's product-moment correlation	two.sided	3.43545e-19	TRUE
OV	FBXO27	FALSE	gain	0.535956	10.736	8.14153e-23	286	0.448137	0.61353	Pearson's product-moment correlation	two.sided	1.5715e-22	TRUE
OV	PAK4	FALSE	gain	0.811077	23.4495	1.43661e-68	286	0.76744	0.847233	Pearson's product-moment correlation	two.sided	1.32487e-67	TRUE
OV	NCCRP1	FALSE	gain	0.30746	5.4643	1.01175e-07	286	0.19895	0.408522	Pearson's product-moment correlation	two.sided	1.39959e-07	TRUE
OV	SYCN	FALSE	gain	0.0494245	0.836867	0.403366	286	-0.066535	0.164067	Pearson's product-moment correlation	two.sided	0.408285	FALSE
OV	IFNL3	FALSE	gain	0.309365	5.50174	8.35367e-08	286	0.200972	0.410275	Pearson's product-moment correlation	two.sided	1.17518e-07	TRUE
OV	IFNL2	FALSE	gain	0.33125	5.93714	8.3868e-09	286	0.224256	0.430353	Pearson's product-moment correlation	two.sided	1.22124e-08	TRUE
OV	IFNL1	FALSE	gain	0.392279	7.21213	4.9476e-12	286	0.289841	0.485831	Pearson's product-moment correlation	two.sided	8.05198e-12	TRUE
OV	LRFN1	FALSE	gain	0.451233	8.55109	7.48436e-16	286	0.354122	0.538717	Pearson's product-moment correlation	two.sided	1.26776e-15	TRUE
OV	GMFG	FALSE	gain	-0.0464407	-0.786232	0.432382	286	-0.161155	0.0695118	Pearson's product-moment correlation	two.sided	0.432382	FALSE
OV	SAMD4B	FALSE	gain	0.838781	26.053	1.72766e-77	286	0.800839	0.870016	Pearson's product-moment correlation	two.sided	2.86791e-76	TRUE
OV	PAF1	FALSE	gain	0.886456	32.3917	1.07514e-97	286	0.858873	0.908912	Pearson's product-moment correlation	two.sided	8.92369e-96	TRUE
OV	MED29	FALSE	gain	0.86806	29.5698	5.71564e-89	286	0.836396	0.89395	Pearson's product-moment correlation	two.sided	1.58133e-87	TRUE
OV	PLEKHG2	FALSE	gain	0.614214	13.1628	2.94177e-31	286	0.536738	0.681419	Pearson's product-moment correlation	two.sided	6.26068e-31	TRUE
OV	ZFP36	FALSE	gain	0.197505	3.40722	0.000750453	286	0.0838392	0.306097	Pearson's product-moment correlation	two.sided	0.000929665	TRUE
OV	RPS16	FALSE	gain	0.582826	12.1296	1.34681e-27	286	0.500995	0.654328	Pearson's product-moment correlation	two.sided	2.79463e-27	TRUE
OV	SUPT5H	FALSE	gain	0.870791	29.9529	3.52659e-90	286	0.839727	0.896175	Pearson's product-moment correlation	two.sided	1.46354e-88	TRUE
OV	DLL3	FALSE	gain	0.431345	8.08557	1.76621e-14	286	0.332333	0.520952	Pearson's product-moment correlation	two.sided	2.93191e-14	TRUE
OV	TIMM50	FALSE	gain	0.821331	24.3491	1.08815e-71	286	0.779775	0.855682	Pearson's product-moment correlation	two.sided	1.50527e-70	TRUE
OV	EID2B	FALSE	gain	0.615813	13.218	1.86632e-31	286	0.538567	0.682795	Pearson's product-moment correlation	two.sided	4.18661e-31	TRUE
OV	EID2	FALSE	gain	0.819006	24.1391	5.77664e-71	286	0.776975	0.853767	Pearson's product-moment correlation	two.sided	6.84944e-70	TRUE
OV	LGALS13	FALSE	gain	0.167281	2.8694	0.00441912	286	0.0527204	0.277495	Pearson's product-moment correlation	two.sided	0.00502448	TRUE
OV	LGALS14	FALSE	gain	0.16482	2.826	0.00504538	286	0.0501965	0.275157	Pearson's product-moment correlation	two.sided	0.00558356	TRUE
OV	CLC	FALSE	gain	0.109781	1.86786	0.0628046	286	-0.00587282	0.222537	Pearson's product-moment correlation	two.sided	0.0667835	FALSE
OV	LEUTX	FALSE	gain	0.10249	1.74245	0.0825052	286	-0.0132459	0.215517	Pearson's product-moment correlation	two.sided	0.0855992	FALSE
OV	ID1	FALSE	gain	0.169426	2.90729	0.00393125	286	0.0549221	0.279532	Pearson's product-moment correlation	two.sided	0.00459568	TRUE
OV	COX4I2	FALSE	gain	0.165807	2.84341	0.00478506	286	0.0512092	0.276096	Pearson's product-moment correlation	two.sided	0.00536702	TRUE
OV	BCL2L1	FALSE	gain	0.498521	9.72543	1.68715e-19	286	0.406356	0.580645	Pearson's product-moment correlation	two.sided	3.11186e-19	TRUE
OV	MAP3K4	TRUE	loss	0.700882	16.6177	7.21138e-44	286	0.636896	0.755278	Pearson's product-moment correlation	two.sided	4.32683e-43	TRUE
OV	AGPAT4	FALSE	loss	0.47874	9.22168	6.63186e-18	286	0.384432	0.563159	Pearson's product-moment correlation	two.sided	1.32637e-17	TRUE
OV	PACRG	FALSE	loss	0.237635	4.13728	4.62595e-05	286	0.125502	0.343772	Pearson's product-moment correlation	two.sided	5.55114e-05	TRUE
OV	QKI	TRUE	loss	0.504896	9.892	4.90739e-20	286	0.413444	0.586264	Pearson's product-moment correlation	two.sided	1.47222e-19	TRUE
OV	ANKS1B	FALSE	loss	0.251947	4.40284	1.51091e-05	286	0.140458	0.357127	Pearson's product-moment correlation	two.sided	2.26636e-05	TRUE
OV	FAM71C	FALSE	loss	0.189511	3.26407	0.00123164	286	0.075587	0.298551	Pearson's product-moment correlation	two.sided	0.00123164	TRUE
PRAD	SPDYE3	FALSE	gain	0.419779	9.61291	5.91938e-20	432	0.339047	0.494373	Pearson's product-moment correlation	two.sided	2.01259e-19	TRUE
PRAD	PILRB	FALSE	gain	0.272177	5.87904	8.26463e-09	432	0.18273	0.357155	Pearson's product-moment correlation	two.sided	1.27726e-08	TRUE
PRAD	PILRA	FALSE	gain	0.17229	3.63535	0.000311058	432	0.07945	0.262167	Pearson's product-moment correlation	two.sided	0.000406768	TRUE
PRAD	ZCWPW1	FALSE	gain	0.0670953	1.3977	0.162921	432	-0.0272051	0.160212	Pearson's product-moment correlation	two.sided	0.173103	FALSE
PRAD	MEPCE	FALSE	gain	0.407706	9.28035	8.22908e-19	432	0.326092	0.483288	Pearson's product-moment correlation	two.sided	2.33157e-18	TRUE
PRAD	PPP1R35	FALSE	gain	0.3746	8.39737	6.61616e-16	432	0.290723	0.452764	Pearson's product-moment correlation	two.sided	1.40593e-15	TRUE
PRAD	C7orf61	FALSE	gain	0.170738	3.6016	0.000353008	432	0.0778603	0.260677	Pearson's product-moment correlation	two.sided	0.000428653	TRUE
PRAD	TSC22D4	FALSE	gain	0.464422	10.8996	1.32778e-24	432	0.38722	0.535156	Pearson's product-moment correlation	two.sided	5.64306e-24	TRUE
PRAD	NYAP1	FALSE	gain	-0.0465482	-0.968537	0.333318	432	-0.140063	0.0477898	Pearson's product-moment correlation	two.sided	0.333318	FALSE
PRAD	ZNF703	FALSE	gain	0.318381	6.98068	1.11268e-11	432	0.231181	0.400507	Pearson's product-moment correlation	two.sided	1.89156e-11	TRUE
PRAD	ERLIN2	FALSE	gain	0.678663	19.2059	7.02691e-60	432	0.624424	0.726389	Pearson's product-moment correlation	two.sided	5.97287e-59	TRUE
PRAD	BRF2	FALSE	gain	0.760717	24.3593	4.12835e-83	432	0.718001	0.797725	Pearson's product-moment correlation	two.sided	7.0182e-82	TRUE
PRAD	RAB11FIP1	FALSE	gain	0.532514	13.0764	3.73663e-33	432	0.461519	0.596732	Pearson's product-moment correlation	two.sided	2.11742e-32	TRUE
PRAD	ANKRD13D	FALSE	gain	0.36146	8.05759	7.67664e-15	432	0.276747	0.440598	Pearson's product-moment correlation	two.sided	1.45003e-14	TRUE
PRAD	SSH3	FALSE	gain	0.392685	8.87468	1.88036e-17	432	0.310015	0.469461	Pearson's product-moment correlation	two.sided	4.56659e-17	TRUE
PRAD	POLD4	FALSE	gain	0.0677246	1.41087	0.159003	432	-0.0265734	0.160828	Pearson's product-moment correlation	two.sided	0.173103	FALSE
PRAD	CLCF1	FALSE	gain	0.20723	4.40276	1.34885e-05	432	0.115351	0.295592	Pearson's product-moment correlation	two.sided	1.91088e-05	TRUE
PRAD	MCM6	FALSE	loss	0.350294	7.77325	5.64889e-14	432	0.2649	0.430237	Pearson's product-moment correlation	two.sided	1.17685e-13	TRUE
PRAD	CXCR4	TRUE	loss	0.110423	2.30922	0.0214022	432	0.0164656	0.202447	Pearson's product-moment correlation	two.sided	0.0243207	TRUE
PRAD	THSD7B	FALSE	loss	0.187102	3.95875	8.80816e-05	432	0.0946402	0.276363	Pearson's product-moment correlation	two.sided	0.000129532	TRUE
PRAD	HNMT	FALSE	loss	0.393053	8.88452	1.74478e-17	432	0.310409	0.4698	Pearson's product-moment correlation	two.sided	4.36196e-17	TRUE
PRAD	SPOPL	FALSE	loss	0.583056	14.9164	6.9868e-41	432	0.517319	0.641953	Pearson's product-moment correlation	two.sided	3.4934e-40	TRUE
PRAD	NXPH2	FALSE	loss	0.148564	3.12251	0.00191371	432	0.0552078	0.239346	Pearson's product-moment correlation	two.sided	0.0024831	TRUE
PRAD	LRP1B	TRUE	loss	0.148041	3.11125	0.00198648	432	0.0546741	0.238841	Pearson's product-moment correlation	two.sided	0.0024831	TRUE
PRAD	PCDH20	FALSE	loss	0.0626499	1.30472	0.192684	432	-0.0316655	0.155859	Pearson's product-moment correlation	two.sided	0.209439	FALSE
PRAD	PCDH9	FALSE	loss	0.171603	3.62041	0.000329007	432	0.0787467	0.261508	Pearson's product-moment correlation	two.sided	0.000456954	TRUE
PRAD	KLHL1	FALSE	loss	-0.04913	-1.02238	0.307172	432	-0.142599	0.0452077	Pearson's product-moment correlation	two.sided	0.319971	FALSE
PRAD	DACH1	TRUE	loss	0.272777	5.89304	7.6415e-09	432	0.183356	0.357721	Pearson's product-moment correlation	two.sided	1.19398e-08	TRUE
PRAD	MZT1	FALSE	loss	0.525452	12.8362	3.55971e-32	432	0.453767	0.59038	Pearson's product-moment correlation	two.sided	1.48321e-31	TRUE
PRAD	BORA	FALSE	loss	0.490047	11.6846	1.34365e-27	432	0.415064	0.558417	Pearson's product-moment correlation	two.sided	4.1989e-27	TRUE
PRAD	DIS3	TRUE	loss	0.684401	19.5102	2.97106e-61	432	0.630918	0.731411	Pearson's product-moment correlation	two.sided	7.42765e-60	TRUE
PRAD	PIBF1	FALSE	loss	0.59858	15.5309	1.54525e-43	432	0.534571	0.655761	Pearson's product-moment correlation	two.sided	9.65781e-43	TRUE
PRAD	KLF5	TRUE	loss	0.338824	7.48507	4.04885e-13	432	0.252757	0.419571	Pearson's product-moment correlation	two.sided	7.78625e-13	TRUE
PRAD	KLF12	FALSE	loss	0.016906	0.351436	0.725433	432	-0.0773457	0.110858	Pearson's product-moment correlation	two.sided	0.725433	FALSE
PRAD	TBC1D4	FALSE	loss	0.371114	8.30666	1.28181e-15	432	0.287011	0.449539	Pearson's product-moment correlation	two.sided	2.9132e-15	TRUE
PRAD	COMMD6	FALSE	loss	0.44355	10.2862	2.41186e-22	432	0.364645	0.51613	Pearson's product-moment correlation	two.sided	6.6996e-22	TRUE
PRAD	UCHL3	FALSE	loss	0.634916	17.081	2.35286e-50	432	0.575161	0.687931	Pearson's product-moment correlation	two.sided	1.96071e-49	TRUE
PRAD	LMO7	FALSE	loss	0.298323	6.49635	2.26908e-10	432	0.210094	0.381733	Pearson's product-moment correlation	two.sided	3.7818e-10	TRUE
PRAD	KCTD12	FALSE	loss	0.110704	2.31518	0.0210711	432	0.0167501	0.20272	Pearson's product-moment correlation	two.sided	0.0243207	TRUE
PRAD	CLN5	FALSE	loss	0.680267	19.2903	2.9237e-60	432	0.626238	0.727793	Pearson's product-moment correlation	two.sided	3.65463e-59	TRUE
PRAD	FBXL3	FALSE	loss	0.512764	12.4138	1.79282e-30	432	0.439866	0.578949	Pearson's product-moment correlation	two.sided	6.40291e-30	TRUE
PRAD	MYCBP2	FALSE	loss	0.303145	6.61189	1.12222e-10	432	0.215156	0.386253	Pearson's product-moment correlation	two.sided	2.00397e-10	TRUE
SARC	NKD2	FALSE	gain	0.178689	2.72418	0.00695242	225	0.0496316	0.301877	Pearson's product-moment correlation	two.sided	0.0112308	TRUE
SARC	SLC12A7	FALSE	gain	0.332193	5.2829	2.99751e-07	225	0.211113	0.443233	Pearson's product-moment correlation	two.sided	7.26321e-07	TRUE
SARC	SLC6A18	FALSE	gain	0.299125	4.70217	4.48885e-06	225	0.175759	0.413242	Pearson's product-moment correlation	two.sided	9.42658e-06	TRUE
SARC	SLC6A19	FALSE	gain	0.215408	3.3088	0.00109094	225	0.0876547	0.336191	Pearson's product-moment correlation	two.sided	0.00190914	TRUE
SARC	TERT	TRUE	gain	0.296806	4.66217	5.36232e-06	225	0.173291	0.411128	Pearson's product-moment correlation	two.sided	1.08976e-05	TRUE
SARC	SPEF2	FALSE	gain	0.158449	2.40715	0.0168844	225	0.0288322	0.282826	Pearson's product-moment correlation	two.sided	0.0265929	TRUE
SARC	IL7R	TRUE	gain	0.0239734	0.359704	0.719406	225	-0.106571	0.153706	Pearson's product-moment correlation	two.sided	0.76825	FALSE
SARC	CAPSL	FALSE	gain	0.0907094	1.36627	0.173217	225	-0.0399749	0.218343	Pearson's product-moment correlation	two.sided	0.237232	FALSE
SARC	UGT3A1	FALSE	gain	-0.0409965	-0.615465	0.538869	225	-0.1703	0.0896944	Pearson's product-moment correlation	two.sided	0.628681	FALSE
SARC	UGT3A2	FALSE	gain	-0.0239674	-0.359615	0.719472	225	-0.1537	0.106577	Pearson's product-moment correlation	two.sided	0.76825	FALSE
SARC	LMBRD2	FALSE	gain	0.436042	7.26796	5.95107e-12	225	0.32424	0.535831	Pearson's product-moment correlation	two.sided	2.67798e-11	TRUE
SARC	SKP2	FALSE	gain	0.423213	7.00661	2.8024e-11	225	0.310089	0.52452	Pearson's product-moment correlation	two.sided	1.10344e-10	TRUE
SARC	NADK2	FALSE	gain	0.516542	9.04879	6.97629e-17	225	0.414188	0.605995	Pearson's product-moment correlation	two.sided	3.99551e-16	TRUE
SARC	RANBP3L	FALSE	gain	0.014762	0.221454	0.82494	225	-0.115672	0.144696	Pearson's product-moment correlation	two.sided	0.866187	FALSE
SARC	SLC1A3	TRUE	gain	0.207111	3.17552	0.00170509	225	0.0790303	0.328465	Pearson's product-moment correlation	two.sided	0.00290327	TRUE
SARC	NIPBL	TRUE	gain	0.582315	10.7443	5.27838e-22	225	0.489196	0.662308	Pearson's product-moment correlation	two.sided	5.5423e-21	TRUE
SARC	NUP155	FALSE	gain	0.526672	9.29346	1.33698e-17	225	0.425651	0.614727	Pearson's product-moment correlation	two.sided	9.35884e-17	TRUE
SARC	WDR70	FALSE	gain	0.717139	15.435	3.85036e-37	225	0.64738	0.774983	Pearson's product-moment correlation	two.sided	8.08576e-36	TRUE
SARC	GDNF	FALSE	gain	0.0673289	1.01223	0.312515	225	-0.0634394	0.195824	Pearson's product-moment correlation	two.sided	0.386048	FALSE
SARC	EGFLAM	FALSE	gain	-0.0372457	-0.559073	0.576668	225	-0.16665	0.0934195	Pearson's product-moment correlation	two.sided	0.660547	FALSE
SARC	LIFR	FALSE	gain	0.369544	5.96544	9.38205e-09	225	0.251431	0.476812	Pearson's product-moment correlation	two.sided	2.95534e-08	TRUE
SARC	OSMR	FALSE	gain	0.353205	5.66308	4.51314e-08	225	0.233743	0.462161	Pearson's product-moment correlation	two.sided	1.23621e-07	TRUE
SARC	RICTOR	FALSE	gain	0.389434	6.34219	1.2275e-09	225	0.273069	0.494567	Pearson's product-moment correlation	two.sided	4.07012e-09	TRUE
SARC	C9	FALSE	gain	0.262411	4.07912	6.27675e-05	225	0.136876	0.379651	Pearson's product-moment correlation	two.sided	0.000123574	TRUE
SARC	DAB2	FALSE	gain	0.300041	4.718	4.1826e-06	225	0.176734	0.414076	Pearson's product-moment correlation	two.sided	9.41086e-06	TRUE
SARC	PTGER4	FALSE	gain	0.134121	2.03015	0.0435179	225	0.00397802	0.259796	Pearson's product-moment correlation	two.sided	0.0652768	FALSE
SARC	TTC33	FALSE	gain	0.431588	7.17663	1.02666e-11	225	0.319322	0.531908	Pearson's product-moment correlation	two.sided	4.31198e-11	TRUE
SARC	PRKAA1	FALSE	gain	0.417021	6.88232	5.78516e-11	225	0.303278	0.519048	Pearson's product-moment correlation	two.sided	2.14391e-10	TRUE
SARC	RPL37	FALSE	gain	0.364742	5.87594	1.50231e-08	225	0.246224	0.472513	Pearson's product-moment correlation	two.sided	4.30206e-08	TRUE
SARC	CARD6	FALSE	gain	0.198075	3.03119	0.00272126	225	0.0696599	0.320033	Pearson's product-moment correlation	two.sided	0.00451156	TRUE
SARC	C7	FALSE	gain	-0.0898379	-1.35304	0.177401	225	-0.217506	0.0408521	Pearson's product-moment correlation	two.sided	0.237792	FALSE
SARC	MROH2B	FALSE	gain	0.103719	1.56422	0.119171	225	-0.0268559	0.230814	Pearson's product-moment correlation	two.sided	0.16684	FALSE
SARC	C6	FALSE	gain	0.0323887	0.486085	0.62738	225	-0.0982378	0.161918	Pearson's product-moment correlation	two.sided	0.699792	FALSE
SARC	PLCXD3	FALSE	gain	-0.0318476	-0.477957	0.633145	225	-0.16139	0.0987741	Pearson's product-moment correlation	two.sided	0.699792	FALSE
SARC	OXCT1	FALSE	gain	0.260472	4.04676	7.14188e-05	225	0.134833	0.377868	Pearson's product-moment correlation	two.sided	0.000136345	TRUE
SARC	C5orf51	FALSE	gain	0.51664	9.05113	6.86733e-17	225	0.414299	0.60608	Pearson's product-moment correlation	two.sided	3.99551e-16	TRUE
SARC	FBXO4	FALSE	gain	0.512334	8.94868	1.36386e-16	225	0.409436	0.602361	Pearson's product-moment correlation	two.sided	7.16025e-16	TRUE
SARC	GHR	FALSE	gain	-0.070484	-1.0599	0.290329	225	-0.198871	0.0602814	Pearson's product-moment correlation	two.sided	0.371384	FALSE
SARC	CCDC152	FALSE	gain	0.151541	2.29967	0.0223837	225	0.0217581	0.276301	Pearson's product-moment correlation	two.sided	0.0343944	TRUE
SARC	ANXA2R	FALSE	gain	0.310344	4.89694	1.8584e-06	225	0.187717	0.423444	Pearson's product-moment correlation	two.sided	4.33626e-06	TRUE
SARC	ZNF131	FALSE	gain	0.572345	10.4696	3.74577e-21	225	0.477737	0.653829	Pearson's product-moment correlation	two.sided	3.37119e-20	TRUE
SARC	NIM1K	FALSE	gain	0.257617	3.99925	8.6209e-05	225	0.131827	0.375242	Pearson's product-moment correlation	two.sided	0.00015974	TRUE
SARC	HMGCS1	FALSE	gain	0.409839	6.7396	1.31674e-10	225	0.295391	0.512691	Pearson's product-moment correlation	two.sided	4.60857e-10	TRUE
SARC	CCL28	FALSE	gain	0.0518017	0.77807	0.437345	225	-0.0789429	0.180794	Pearson's product-moment correlation	two.sided	0.519863	FALSE
SARC	C5orf34	FALSE	gain	0.540259	9.63031	1.33427e-18	225	0.441076	0.626405	Pearson's product-moment correlation	two.sided	1.05074e-17	TRUE
SARC	PAIP1	FALSE	gain	0.755036	17.2729	4.00006e-43	225	0.692952	0.806006	Pearson's product-moment correlation	two.sided	2.52004e-41	TRUE
SARC	NNT	FALSE	gain	0.440323	7.35637	3.497e-12	225	0.328972	0.539597	Pearson's product-moment correlation	two.sided	1.6947e-11	TRUE
SARC	FGF10	FALSE	gain	0.112914	1.70461	0.0896475	225	-0.0175563	0.239603	Pearson's product-moment correlation	two.sided	0.128359	FALSE
SARC	MRPS30	FALSE	gain	0.669648	13.525	6.72139e-31	225	0.590965	0.735709	Pearson's product-moment correlation	two.sided	1.05862e-29	TRUE
SARC	HCN1	FALSE	gain	0.081826	1.23152	0.219414	225	-0.0489072	0.209803	Pearson's product-moment correlation	two.sided	0.287981	FALSE
SARC	EMB	FALSE	gain	0.0698429	1.05021	0.294749	225	-0.0609232	0.198252	Pearson's product-moment correlation	two.sided	0.371384	FALSE
SARC	PARP8	FALSE	gain	0.0664781	0.999382	0.318683	225	-0.0642905	0.195002	Pearson's product-moment correlation	two.sided	0.386097	FALSE
SARC	FGF23	FALSE	gain	-0.00156938	-0.0235408	0.98124	225	-0.131755	0.128669	Pearson's product-moment correlation	two.sided	0.98124	FALSE
SARC	FGF6	FALSE	gain	-0.00457822	-0.068674	0.94531	225	-0.13471	0.125709	Pearson's product-moment correlation	two.sided	0.960557	FALSE
SARC	C12orf4	FALSE	gain	0.744826	16.7437	2.07954e-41	225	0.680625	0.797675	Pearson's product-moment correlation	two.sided	6.55055e-40	TRUE
SARC	RAD51AP1	FALSE	gain	0.29922	4.70381	4.45615e-06	225	0.17586	0.413328	Pearson's product-moment correlation	two.sided	9.42658e-06	TRUE
SARC	DYRK4	FALSE	gain	0.349618	5.59751	6.29752e-08	225	0.22987	0.458937	Pearson's product-moment correlation	two.sided	1.6531e-07	TRUE
SARC	AKAP3	FALSE	gain	0.334275	5.32016	2.50021e-07	225	0.213349	0.445113	Pearson's product-moment correlation	two.sided	6.30053e-07	TRUE
SARC	NDUFA9	FALSE	gain	0.641468	12.5426	1.03167e-27	225	0.557851	0.712193	Pearson's product-moment correlation	two.sided	1.29991e-26	TRUE
SARC	GALNT8	FALSE	gain	0.366164	5.90237	1.30794e-08	225	0.247765	0.473786	Pearson's product-moment correlation	two.sided	3.92383e-08	TRUE
SARC	KCNA6	FALSE	gain	0.133001	2.0129	0.0453163	225	0.00283841	0.258733	Pearson's product-moment correlation	two.sided	0.0663937	FALSE
SARC	KCNA1	FALSE	gain	0.219541	3.37547	0.000867899	225	0.0919577	0.340033	Pearson's product-moment correlation	two.sided	0.00156222	TRUE
SARC	KCNA5	FALSE	gain	-0.00531395	-0.0797104	0.936538	225	-0.135432	0.124985	Pearson's product-moment correlation	two.sided	0.960557	FALSE
THCA	CACNA1E	FALSE	gain	0.18824	3.07265	0.00234994	257	0.0679094	0.303173	Pearson's product-moment correlation	two.sided	0.0069709	TRUE
THCA	ZNF648	FALSE	gain	0.00116522	0.0186799	0.985111	257	-0.120741	0.123036	Pearson's product-moment correlation	two.sided	0.993586	FALSE
THCA	GLUL	FALSE	gain	0.0757732	1.21824	0.22425	257	-0.0465454	0.195853	Pearson's product-moment correlation	two.sided	0.33762	FALSE
THCA	TEDDM1	FALSE	gain	-0.0196058	-0.314365	0.753499	257	-0.141157	0.102528	Pearson's product-moment correlation	two.sided	0.858151	FALSE
THCA	RGSL1	FALSE	gain	0.105858	1.70663	0.0890996	257	-0.01624	0.224846	Pearson's product-moment correlation	two.sided	0.150127	FALSE
THCA	RNASEL	FALSE	gain	0.215131	3.53149	0.000489637	257	0.0957527	0.328408	Pearson's product-moment correlation	two.sided	0.00162771	TRUE
THCA	RGS16	FALSE	gain	0.125125	2.02179	0.0442342	257	0.00328613	0.243303	Pearson's product-moment correlation	two.sided	0.0837047	FALSE
THCA	RGS8	FALSE	gain	-0.0430031	-0.690031	0.490797	257	-0.164032	0.0793012	Pearson's product-moment correlation	two.sided	0.642214	FALSE
THCA	NPL	FALSE	gain	0.0735484	1.18227	0.23819	257	-0.0487775	0.193701	Pearson's product-moment correlation	two.sided	0.348778	FALSE
THCA	DHX9	TRUE	gain	0.139285	2.25489	0.0249825	257	0.0176966	0.256814	Pearson's product-moment correlation	two.sided	0.0539097	FALSE
THCA	SHCBP1L	FALSE	gain	-0.0998532	-1.60881	0.108886	257	-0.219076	0.022307	Pearson's product-moment correlation	two.sided	0.178573	FALSE
THCA	LAMC1	FALSE	gain	0.249617	4.13248	4.85999e-05	257	0.131736	0.360536	Pearson's product-moment correlation	two.sided	0.000192832	TRUE
THCA	LAMC2	FALSE	gain	0.257374	4.26986	2.75464e-05	257	0.139873	0.367727	Pearson's product-moment correlation	two.sided	0.00011294	TRUE
THCA	NMNAT2	FALSE	gain	0.188005	3.06867	0.00238031	257	0.0676669	0.302951	Pearson's product-moment correlation	two.sided	0.0069709	TRUE
THCA	SMG7	FALSE	gain	0.515407	9.64193	5.60849e-19	257	0.419897	0.599626	Pearson's product-moment correlation	two.sided	3.44922e-17	TRUE
THCA	NCF2	FALSE	gain	0.174424	2.83976	0.00487583	257	0.0536766	0.290144	Pearson's product-moment correlation	two.sided	0.0124943	TRUE
THCA	ARPC5	FALSE	gain	0.331117	5.62555	4.82107e-08	257	0.218028	0.435432	Pearson's product-moment correlation	two.sided	3.2944e-07	TRUE
THCA	RGL1	FALSE	gain	0.134905	2.18264	0.0299675	257	0.0132339	0.252639	Pearson's product-moment correlation	two.sided	0.0606795	FALSE
THCA	APOBEC4	FALSE	gain	-0.0380762	-0.610851	0.541838	257	-0.159226	0.0842033	Pearson's product-moment correlation	two.sided	0.673193	FALSE
THCA	COLGALT2	FALSE	gain	-0.167833	-2.72927	0.00678588	257	-0.283913	-0.0469034	Pearson's product-moment correlation	two.sided	0.0163659	FALSE
THCA	TSEN15	FALSE	gain	0.364615	6.27738	1.45687e-09	257	0.254016	0.465803	Pearson's product-moment correlation	two.sided	1.79195e-08	TRUE
THCA	C1orf21	FALSE	gain	0.148839	2.41296	0.0165243	257	0.0274488	0.265904	Pearson's product-moment correlation	two.sided	0.0362943	TRUE
THCA	EDEM3	FALSE	gain	0.240779	3.97698	9.07931e-05	257	0.122485	0.352327	Pearson's product-moment correlation	two.sided	0.000338411	TRUE
THCA	RNF2	FALSE	gain	0.36137	6.21306	2.08235e-09	257	0.250516	0.462871	Pearson's product-moment correlation	two.sided	2.32844e-08	TRUE
THCA	TRMT1L	FALSE	gain	0.463017	8.3745	3.62643e-15	257	0.361532	0.553659	Pearson's product-moment correlation	two.sided	8.92102e-14	TRUE
THCA	SWT1	FALSE	gain	0.119144	1.92372	0.0554938	257	-0.00278532	0.237582	Pearson's product-moment correlation	two.sided	0.0989237	FALSE
THCA	IVNS1ABP	FALSE	gain	0.158633	2.57569	0.0105637	257	0.0374683	0.2752	Pearson's product-moment correlation	two.sided	0.0240617	TRUE
THCA	HMCN1	FALSE	gain	0.0818315	1.31627	0.189255	257	-0.0404608	0.201708	Pearson's product-moment correlation	two.sided	0.29098	FALSE
THCA	PRG4	FALSE	gain	0.0572639	0.919519	0.358686	257	-0.065079	0.177911	Pearson's product-moment correlation	two.sided	0.497811	FALSE
THCA	TPR	FALSE	gain	0.349966	5.98911	7.07991e-09	257	0.238239	0.45255	Pearson's product-moment correlation	two.sided	6.1324e-08	TRUE
THCA	PDC	FALSE	gain	0.175001	2.84945	0.00473425	257	0.0542699	0.290689	Pearson's product-moment correlation	two.sided	0.0124568	TRUE
THCA	PTGS2	FALSE	gain	0.13666	2.21158	0.0278759	257	0.0150218	0.254313	Pearson's product-moment correlation	two.sided	0.0581142	FALSE
THCA	PLA2G4A	FALSE	gain	0.166493	2.70686	0.00724745	257	0.045528	0.282646	Pearson's product-moment correlation	two.sided	0.017143	TRUE
THCA	BRINP3	FALSE	gain	-0.176499	-2.87462	0.0043837	257	-0.292104	-0.055811	Pearson's product-moment correlation	two.sided	0.0119821	FALSE
THCA	RGS18	FALSE	gain	0.123189	1.99003	0.0476473	257	0.00132023	0.241452	Pearson's product-moment correlation	two.sided	0.0887972	FALSE
THCA	RGS21	FALSE	gain	0.0418502	0.671499	0.502506	257	-0.0804488	0.162908	Pearson's product-moment correlation	two.sided	0.643836	FALSE
THCA	RGS1	FALSE	gain	0.112341	1.81243	0.0710864	257	-0.00968052	0.231065	Pearson's product-moment correlation	two.sided	0.124909	FALSE
[truncated: 1,586 more rows]
