# Supplementary material for: An integrative analysis of the age-associated multi-omic landscape across cancers
Source: Nat Commun. 2021 Apr 20;12:2345. doi: 10.1038/s41467-021-22560-y (PMC8058097; doi:10.1038/s41467-021-22560-y)
Supplement: Supplementary file 11 — Supplementary Data 8 [file 41467_2021_22560_MOESM11_ESM.xlsx]

## Sheet: Sheet1
Supplementary Data file for Chatsirisupachai et al. An Integrative Analysis of the Age-Associated Multi-Omic Landscape across Cancers
Supplementary Data 8: List of previously identified cancer driver genes
The list of known cancer driver genes was curated from:
(1) The list of 243 COSMIC classic genes from COSMIC database version 91 (downloaded on 1st July 2020) (Tate, J. G. et al. COSMIC: the Catalogue Of Somatic Mutations In Cancer. Nucleic Acids Res 47, D941-D947, doi:10.1093/nar/gky1015 (2019).)
(2) The list of 260 significantly mutated genes from Lawrence et al. (Lawrence, M. S. et al. Discovery and saturation analysis of cancer genes across 21 tumour types. Nature 505, 495-501, doi:10.1038/nature12912 (2014).)
(3) The list of 299 cancer driver genes from the TCGA Pan-cancer study (Bailey, M. H. et al. Comprehensive Characterization of Cancer Driver Genes and Mutations. Cell 173, 371-385 e318, doi:10.1016/j.cell.2018.02.060 (2018).)
Gene	Source
ACVR1B	(1), (2), (3)
AKT1	(1), (2), (3)
ALK	(1), (2), (3)
APC	(1), (2), (3)
ARID1A	(1), (2), (3)
ARID2	(1), (2), (3)
ASXL1	(1), (2), (3)
ATM	(1), (2), (3)
AXIN2	(1), (2), (3)
B2M	(1), (2), (3)
BAP1	(1), (2), (3)
BCOR	(1), (2), (3)
BRAF	(1), (2), (3)
BRCA1	(1), (2), (3)
CARD11	(1), (2), (3)
CASP8	(1), (2), (3)
CD79B	(1), (2), (3)
CDH1	(1), (2), (3)
CDKN1B	(1), (2), (3)
CDKN2A	(1), (2), (3)
CEBPA	(1), (2), (3)
CHD4	(1), (2), (3)
CREBBP	(1), (2), (3)
CTCF	(1), (2), (3)
CTNNB1	(1), (2), (3)
DDX3X	(1), (2), (3)
DNMT3A	(1), (2), (3)
EGFR	(1), (2), (3)
EP300	(1), (2), (3)
ERBB2	(1), (2), (3)
ERBB3	(1), (2), (3)
EZH2	(1), (2), (3)
FAT1	(1), (2), (3)
FBXW7	(1), (2), (3)
FGFR2	(1), (2), (3)
FGFR3	(1), (2), (3)
FLT3	(1), (2), (3)
FOXA1	(1), (2), (3)
GATA3	(1), (2), (3)
HRAS	(1), (2), (3)
IDH1	(1), (2), (3)
IDH2	(1), (2), (3)
IL7R	(1), (2), (3)
KDM5C	(1), (2), (3)
KDM6A	(1), (2), (3)
KEAP1	(1), (2), (3)
KIT	(1), (2), (3)
KRAS	(1), (2), (3)
MAP2K1	(1), (2), (3)
MAP2K4	(1), (2), (3)
MAP3K1	(1), (2), (3)
MED12	(1), (2), (3)
MET	(1), (2), (3)
MTOR	(1), (2), (3)
MYD88	(1), (2), (3)
NCOR1	(1), (2), (3)
NF1	(1), (2), (3)
NFE2L2	(1), (2), (3)
NOTCH1	(1), (2), (3)
NPM1	(1), (2), (3)
NRAS	(1), (2), (3)
PBRM1	(1), (2), (3)
PHF6	(1), (2), (3)
PIK3CA	(1), (2), (3)
PIK3R1	(1), (2), (3)
POLE	(1), (2), (3)
PPM1D	(1), (2), (3)
PPP2R1A	(1), (2), (3)
PPP6C	(1), (2), (3)
PTEN	(1), (2), (3)
PTPN11	(1), (2), (3)
RAC1	(1), (2), (3)
RAD21	(1), (2), (3)
RB1	(1), (2), (3)
RBM10	(1), (2), (3)
RHOA	(1), (2), (3)
RPL5	(1), (2), (3)
RUNX1	(1), (2), (3)
SETD2	(1), (2), (3)
SF3B1	(1), (2), (3)
SMAD2	(1), (2), (3)
SMAD4	(1), (2), (3)
SMARCA4	(1), (2), (3)
SMARCB1	(1), (2), (3)
SPOP	(1), (2), (3)
STAG2	(1), (2), (3)
STK11	(1), (2), (3)
TBL1XR1	(1), (2), (3)
TBX3	(1), (2), (3)
TET2	(1), (2), (3)
TGFBR2	(1), (2), (3)
TP53	(1), (2), (3)
TSC1	(1), (2), (3)
U2AF1	(1), (2), (3)
VHL	(1), (2), (3)
WT1	(1), (2), (3)
XPO1	(1), (2), (3)
ZFHX3	(1), (2), (3)
CUX1	(1), (2)
HIST1H3B	(1), (2)
PRDM1	(1), (2)
QKI	(1), (2)
SETDB1	(1), (2)
SPEN	(1), (2)
TNFRSF14	(1), (2)
ABL1	(1), (3)
ACVR1	(1), (3)
ACVR2A	(1), (3)
AMER1	(1), (3)
AR	(1), (3)
ATR	(1), (3)
ATRX	(1), (3)
AXIN1	(1), (3)
BRCA2	(1), (3)
CDKN2C	(1), (3)
CIC	(1), (3)
CYLD	(1), (3)
DICER1	(1), (3)
EPAS1	(1), (3)
ERBB4	(1), (3)
ESR1	(1), (3)
FGFR1	(1), (3)
FUBP1	(1), (3)
GNA11	(1), (3)
GNAQ	(1), (3)
GNAS	(1), (3)
H3F3A	(1), (3)
IL6ST	(1), (3)
JAK1	(1), (3)
JAK2	(1), (3)
JAK3	(1), (3)
KMT2A	(1), (3)
KMT2C	(1), (3)
KMT2D	(1), (3)
LATS1	(1), (3)
LATS2	(1), (3)
LZTR1	(1), (3)
MAX	(1), (3)
MEN1	(1), (3)
MLH1	(1), (3)
MSH2	(1), (3)
MSH6	(1), (3)
MYC	(1), (3)
NF2	(1), (3)
NOTCH2	(1), (3)
PAX5	(1), (3)
PDGFRA	(1), (3)
PIK3CB	(1), (3)
PLCG1	(1), (3)
POLQ	(1), (3)
PRKAR1A	(1), (3)
PTCH1	(1), (3)
RET	(1), (3)
RNF43	(1), (3)
SETBP1	(1), (3)
SRSF2	(1), (3)
TNFAIP3	(1), (3)
TSC2	(1), (3)
AJUBA	(2), (3)
ARHGAP35	(2), (3)
ARID5B	(2), (3)
ASXL2	(2), (3)
CBFB	(2), (3)
CCND1	(2), (3)
CD70	(2), (3)
CDK12	(2), (3)
CDK4	(2), (3)
CDKN1A	(2), (3)
CHD8	(2), (3)
CNBD1	(2), (3)
COL5A1	(2), (3)
ELF3	(2), (3)
EPHA2	(2), (3)
ERCC2	(2), (3)
FOXQ1	(2), (3)
GNA13	(2), (3)
GPS2	(2), (3)
HIST1H1E	(2), (3)
HLA-A	(2), (3)
HLA-B	(2), (3)
INPPL1	(2), (3)
IRF6	(2), (3)
KEL	(2), (3)
MGA	(2), (3)
MYCN	(2), (3)
NSD1	(2), (3)
PCBP1	(2), (3)
RASA1	(2), (3)
RHEB	(2), (3)
RIT1	(2), (3)
RXRA	(2), (3)
SMC1A	(2), (3)
SMC3	(2), (3)
SOS1	(2), (3)
SOX17	(2), (3)
TCEB1	(2), (3)
TCF7L2	(2), (3)
TRAF3	(2), (3)
ZNF750	(2), (3)
ARHGAP26	(1)
ARID1B	(1)
ATP1A1	(1)
ATP2B3	(1)
BARD1	(1)
BCL9L	(1)
BCORL1	(1)
BIRC3	(1)
BTK	(1)
CACNA1D	(1)
CALR	(1)
CBL	(1)
CBLB	(1)
CD79A	(1)
CDC73	(1)
CNOT3	(1)
COL2A1	(1)
CRLF2	(1)
CSF1R	(1)
CSF3R	(1)
CTNNA1	(1)
CXCR4	(1)
DAXX	(1)
DDR2	(1)
DGCR8	(1)
DNM2	(1)
DROSHA	(1)
ETNK1	(1)
FAS	(1)
FAT4	(1)
FBXO11	(1)
FOXL2	(1)
GATA1	(1)
GATA2	(1)
GRIN2A	(1)
H3F3B	(1)
HIF1A	(1)
HNF1A	(1)
IKBKB	(1)
IKZF1	(1)
IRS4	(1)
KCNJ5	(1)
KDR	(1)
KLF4	(1)
LEF1	(1)
LRP1B	(1)
MAP2K2	(1)
MAP3K13	(1)
MPL	(1)
MYOD1	(1)
NCOA2	(1)
NCOR2	(1)
NFKBIE	(1)
NT5C2	(1)
NTRK3	(1)
PHOX2B	(1)
POLD1	(1)
POT1	(1)
PREX2	(1)
PRKACA	(1)
PTK6	(1)
PTPN13	(1)
PTPRB	(1)
PTPRT	(1)
RPL10	(1)
SALL4	(1)
SH2B3	(1)
SIX1	(1)
SIX2	(1)
SMAD3	(1)
SMARCD1	(1)
SMO	(1)
SOCS1	(1)
SRC	(1)
STAT3	(1)
STAT5B	(1)
SUFU	(1)
TERT	(1)
TP63	(1)
TRAF7	(1)
TRRAP	(1)
TSHR	(1)
UBR5	(1)
USP8	(1)
ZRSR2	(1)
ACO1	(2)
ACVR2B	(2)
ADNP	(2)
ALKBH6	(2)
ALPK2	(2)
ANK3	(2)
APOL2	(2)
ATP5B	(2)
AZGP1	(2)
BCLAF1	(2)
BHMT2	(2)
BRE	(2)
C3orf70	(2)
CAP2	(2)
CCDC120	(2)
CCDC6	(2)
CD1D	(2)
CDC27	(2)
CEP76	(2)
CNKSR1	(2)
COL5A3	(2)
CUL4B	(2)
DDX5	(2)
DIAPH1	(2)
DIS3	(2)
DNAH12	(2)
DNER	(2)
EIF2S2	(2)
EZH1	(2)
EZR	(2)
FAM166A	(2)
FAM46C	(2)
FGFBP1	(2)
FLG	(2)
FRMD7	(2)
GNB1	(2)
GNPTAB	(2)
GOT1	(2)
GUSB	(2)
HIST1H4E	(2)
HSP90AB1	(2)
ING1	(2)
INTS12	(2)
IPO7	(2)
IRF4	(2)
ITGB7	(2)
ITPKB	(2)
KLHL8	(2)
LCTL	(2)
MAP4K3	(2)
MBD1	(2)
MED23	(2)
MICALCL	(2)
MLL	(2)
MLL2	(2)
MLL3	(2)
MLL4	(2)
MORC4	(2)
MPO	(2)
MUC17	(2)
MXRA5	(2)
MYB	(2)
MYOCD	(2)
NBPF1	(2)
NTN4	(2)
NUP210L	(2)
ODAM	(2)
OMA1	(2)
OR4A16	(2)
OR52N1	(2)
OTUD7A	(2)
PAPD5	(2)
PDAP1	(2)
PDCD2L	(2)
PDSS2	(2)
PLCG2	(2)
POU2AF1	(2)
POU2F2	(2)
RAB40A	(2)
RPS15	(2)
RPS2	(2)
RSBN1L	(2)
SACS	(2)
SELP	(2)
2012-09-01	(2)
SERPINB13	(2)
SFRS2	(2)
SGK1	(2)
SIRT4	(2)
SLC1A3	(2)
SLC26A3	(2)
SLC44A3	(2)
SLC4A5	(2)
SNX25	(2)
STK19	(2)
STX2	(2)
TAP1	(2)
TBC1D12	(2)
TCP11L2	(2)
TDRD10	(2)
TIMM17A	(2)
TNF	(2)
TP53BP1	(2)
TPX2	(2)
TRIM23	(2)
TTLL9	(2)
TXNDC8	(2)
WASF3	(2)
XIRP2	(2)
ZNF180	(2)
ZNF471	(2)
ZNF483	(2)
ZNF620	(2)
ZRANB3	(2)
ALB	(3)
APOB	(3)
ARAF	(3)
ATF7IP	(3)
ATXN3	(3)
BCL2	(3)
BCL2L11	(3)
BRD7	(3)
BTG2	(3)
CACNA1A	(3)
CBWD3	(3)
CHD3	(3)
CHEK2	(3)
CREB3L3	(3)
CSDE1	(3)
CTNND1	(3)
CUL1	(3)
CUL3	(3)
CYSLTR2	(3)
DACH1	(3)
DAZAP1	(3)
DHX9	(3)
DIAPH2	(3)
DMD	(3)
EEF1A1	(3)
EEF2	(3)
EGR3	(3)
EIF1AX	(3)
EPHA3	(3)
FAM46D	(3)
FLNA	(3)
FOXA2	(3)
GABRA6	(3)
GRIN2D	(3)
GTF2I	(3)
H3F3C	(3)
HGF	(3)
HIST1H1C	(3)
HUWE1	(3)
IRF2	(3)
KANSL1	(3)
KIF1A	(3)
KLF5	(3)
KMT2B	(3)
KRT222	(3)
LEMD2	(3)
MACF1	(3)
MAP3K4	(3)
MAPK1	(3)
MECOM	(3)
MGMT	(3)
MSH3	(3)
MUC6	(3)
MYH9	(3)
NIPBL	(3)
NUP133	(3)
NUP93	(3)
PDS5B	(3)
PGR	(3)
PIK3CG	(3)
PIK3R2	(3)
PIM1	(3)
PLCB4	(3)
PLXNB2	(3)
PMS1	(3)
PMS2	(3)
POLRMT	(3)
PSIP1	(3)
PTMA	(3)
PTPDC1	(3)
PTPRC	(3)
PTPRD	(3)
RAF1	(3)
RARA	(3)
RFC1	(3)
RHOB	(3)
RNF111	(3)
RPL22	(3)
RPS6KA3	(3)
RQCD1	(3)
RRAS2	(3)
SCAF4	(3)
SF1	(3)
SIN3A	(3)
SMARCA1	(3)
SOX9	(3)
SPTA1	(3)
SPTAN1	(3)
TAF1	(3)
TCF12	(3)
TGIF1	(3)
THRAP3	(3)
TLR4	(3)
TMSB4X	(3)
TXNIP	(3)
UNCX	(3)
USP9X	(3)
WHSC1	(3)
ZBTB20	(3)
ZBTB7B	(3)
ZC3H12A	(3)
ZCCHC12	(3)
ZFP36L1	(3)
ZFP36L2	(3)
ZMYM2	(3)
ZMYM3	(3)
ZNF133	(3)
