# Supplementary material for: An integrative analysis of the age-associated multi-omic landscape across cancers
Source: Nat Commun. 2021 Apr 20;12:2345. doi: 10.1038/s41467-021-22560-y (PMC8058097; doi:10.1038/s41467-021-22560-y)
Supplement: Supplementary file 12 — Supplementary Data 9 [file 41467_2021_22560_MOESM12_ESM.xlsx]

## Sheet: age & mutational burden
Supplementary Data file for Chatsirisupachai et al. An Integrative Analysis of the Age-Associated Multi-Omic Landscape across Cancers
Supplementary Data 9: Association between age and mutation burden
This table shows the results from simple linear regression and multiple linear regression analyses to investigate the association between age and mutation burden
Simple linear regression								Multiple linear regression
cancer_type	R-squared	coefficient	std.error	statistic	p.value	adj. p.value	Sig	adj. R-squared	coefficient	std.error	statistic	p.value	adj. p.value	Sig
ACC	0.0852398	0.00869923	0.0030553	2.84726	0.00550061	0.0106777	TRUE	0.208847	0.00730412	0.0027758	2.63135	0.0102005	0.0133882	TRUE
BLCA	0.0101713	0.00369543	0.00190293	1.94196	0.0529063	0.0759091	FALSE
BRCA	0.0154861	0.00340325	0.000879458	3.86972	0.000116386	0.000295441	TRUE	0.0869912	0.00415902	0.000953149	4.36345	1.44771e-05	5.06698e-05	TRUE
CESC	0.0521424	0.00655456	0.0017039	3.8468	0.000149493	0.000352376	TRUE	0.044025	0.00594629	0.00184387	3.2249	0.00142808	0.00249913	TRUE
CHOL	0.113775	0.00631907	0.00307005	2.0583	0.0475289	0.0712934	FALSE
COAD	0.00773154	0.00358598	0.00210629	1.70251	0.089495	0.118133	FALSE
DLBC	0.00474515	0.0011195	0.0029601	0.378197	0.707947	0.707947	FALSE
ESCA	0.108971	0.0071634	0.00155287	4.613	7.6689e-06	2.53074e-05	TRUE	0.107185	0.00755971	0.00165804	4.55944	9.95108e-06	4.17945e-05	TRUE
GBM	0.00103781	0.000734223	0.00121072	0.606436	0.544614	0.574643	FALSE
HNSC	0.0474549	0.00580283	0.0011992	4.8389	1.77334e-06	7.31503e-06	TRUE	0.0841923	0.00562707	0.00134589	4.18091	3.52907e-05	9.26381e-05	TRUE
KICH	0.21577	0.00852756	0.00203217	4.19628	8.53094e-05	0.000234601	TRUE	0.202262	0.0067708	0.00237724	2.84818	0.00650311	0.00975467	TRUE
KIRC	0.161504	0.00701406	0.00086547	8.10435	9.58847e-15	1.5821e-13	TRUE	0.20355	0.00666862	0.000883698	7.54627	4.69302e-13	4.92767e-12	TRUE
KIRP	0.109386	0.00749418	0.00144171	5.19814	4.59098e-07	2.52504e-06	TRUE	0.110585	0.00711287	0.00163839	4.34138	2.32818e-05	6.98453e-05	TRUE
LAML	0.0125552	0.00288026	0.00354222	0.813125	0.419854	0.477765	FALSE
LGG	0.264625	0.00926194	0.000703262	13.17	4.73147e-34	1.56138e-32	TRUE	0.304135	0.00834253	0.00069963	11.9242	8.7229e-29	1.83181e-27	TRUE
LIHC	0.0642025	0.00540438	0.00111898	4.82975	2.0709e-06	7.59328e-06	TRUE	0.154202	0.00761312	0.00132671	5.73833	2.46465e-08	1.72526e-07	TRUE
LUAD	0.0165999	-0.00542502	0.00195968	-2.76831	0.00586528	0.010753	TRUE	0.191323	-0.00225714	0.00196652	-1.14778	0.25177	0.25177	FALSE
LUSC	0.000780044	-0.000977398	0.00166392	-0.587408	0.557229	0.574643	FALSE
MESO	0.0841994	0.0074461	0.0028356	2.62594	0.0104694	0.0181836	TRUE	0.0298909	0.00766138	0.0034458	2.2234	0.0296712	0.0346164	TRUE
OV	0.01247	0.00310165	0.00138879	2.23335	0.0260851	0.0409909	TRUE	0.0721464	0.00228221	0.00142199	1.60494	0.109389	0.114859	FALSE
PAAD	0.0139889	0.00341185	0.00253182	1.34759	0.180172	0.22021	FALSE
PCPG	0.148563	0.00607458	0.00114256	5.31664	3.45822e-07	2.28243e-06	TRUE	0.11734	0.00582328	0.00121492	4.79313	3.85521e-06	2.02398e-05	TRUE
PRAD	0.0546992	0.00878659	0.00175945	4.99395	8.6083e-07	4.0582e-06	TRUE	0.110412	0.00734564	0.00183724	3.99818	7.5643e-05	0.0001765	TRUE
READ	0.0112302	-0.00370505	0.00304913	-1.21512	0.226524	0.266975	FALSE
SARC	0.0822259	0.00645234	0.00148402	4.34788	2.13814e-05	6.41443e-05	TRUE	0.138658	0.00518324	0.00179455	2.88832	0.00431786	0.00697501	TRUE
SKCM	0.00442079	0.0021921	0.00158641	1.3818	0.167749	0.212913	FALSE
STAD	0.066557	0.0119908	0.00229455	5.22579	2.85551e-07	2.28243e-06	TRUE	0.116982	0.00917128	0.00239738	3.82554	0.000154491	0.000324432	TRUE
TGCT	0.0494722	0.00592865	0.00235276	2.51987	0.0130316	0.0215022	TRUE	-0.00290909	0.00527329	0.00267322	1.97263	0.0511415	0.0565249	FALSE
THCA	0.1626	0.00759029	0.00109824	6.91131	4.09883e-11	4.50871e-10	TRUE	0.220331	0.00389034	0.00152155	2.55682	0.0111906	0.0138237	TRUE
THYM	0.145994	0.00969371	0.00272544	3.55675	0.0006592	0.0013596	TRUE	0.126319	0.00990588	0.00280366	3.53319	0.000737399	0.00140776	TRUE
UCEC	0.0292746	-0.0108628	0.00305589	-3.55471	0.000421503	0.000927307	TRUE	0.0533336	-0.00877461	0.0033045	-2.65535	0.00825415	0.0115558	TRUE
UCS	0.0604428	0.00778496	0.00434071	1.79348	0.0789456	0.10855	FALSE
UVM	0.00701549	-0.00145207	0.00206481	-0.703245	0.484235	0.532659	FALSE
