# Supplementary material for: An integrative analysis of the age-associated multi-omic landscape across cancers
Source: Nat Commun. 2021 Apr 20;12:2345. doi: 10.1038/s41467-021-22560-y (PMC8058097; doi:10.1038/s41467-021-22560-y)
Supplement: Supplementary file 13 — Supplementary Data 10 [file 41467_2021_22560_MOESM13_ESM.xlsx]

## Sheet: Pancan
Supplementary Data file for Chatsirisupachai et al. An Integrative Analysis of the Age-Associated Multi-Omic Landscape across Cancers
Supplementary Data 10: Association between age and fraction contribution of mutation substitution classes
This table shows the results from simple linear regression and multiple linear regression analyses to investigate the pan-cancer association between age and fraction contribution of each mutation substitution class
Multiple linear regression
cancer_type	class	coefficient	std.error	statistic	p.value	adj. p.value	Sig	Direction
PANCAN	C>A	-0.0648705	0.0105715	-6.13636	8.83875e-10	5.30325e-09	TRUE	down
PANCAN	C>G	0.00103896	0.00636087	0.163337	0.870258	0.969223	FALSE
PANCAN	C>T	0.0581047	0.0117959	4.92583	8.56625e-07	2.56987e-06	TRUE	up
PANCAN	T>C	0.0029371	0.00578581	0.507638	0.611721	0.917581	FALSE
PANCAN	T>A	-0.00016931	0.00438807	-0.0385841	0.969223	0.969223	FALSE
PANCAN	T>G	0.00295907	0.00337687	0.876274	0.380907	0.761814	FALSE

## Sheet: Cancer specific
Supplementary Data 10: Association between age and fraction contribution of mutation substitution classes
This table shows the results from simple linear regression and multiple linear regression analyses to investigate the cancer-specific association between age and fraction contribution of each mutation substitution class
Simple linear regression								Multiple linear regression
cancer_type	class	coefficient	std.error	statistic	p.value	adj. p.value	Sig	coefficient	std.error	statistic	p.value	adj. p.value	Sig	Direction
ACC	C>A	0.0567834	0.088229	0.643591	0.521533	0.835372	FALSE
ACC	C>G	-0.0243811	0.0526397	-0.463169	0.6444	0.835372	FALSE
ACC	C>T	0.0369346	0.0942622	0.391829	0.696143	0.835372	FALSE
ACC	T>C	-0.0307983	0.0508758	-0.605363	0.546514	0.835372	FALSE
ACC	T>A	-0.041288	0.0294959	-1.39978	0.165134	0.835372	FALSE
ACC	T>G	0.00274934	0.0265016	0.103743	0.917612	0.917612	FALSE
BLCA	C>A	-0.0312672	0.046093	-0.678352	0.497976	0.978776	FALSE
BLCA	C>G	0.0212593	0.0515261	0.412592	0.680146	0.978776	FALSE
BLCA	C>T	0.00129335	0.0485817	0.0266221	0.978776	0.978776	FALSE
BLCA	T>C	-0.00454346	0.0293378	-0.154867	0.877011	0.978776	FALSE
BLCA	T>A	-0.00147707	0.0126948	-0.116353	0.907437	0.978776	FALSE
BLCA	T>G	0.0147352	0.0105179	1.40096	0.16207	0.972421	FALSE
BRCA	C>A	-0.0578132	0.0187646	-3.08097	0.00212255	0.0127353	TRUE	-0.0532401	0.0214307	-2.48429	0.0131842	0.0210637	TRUE	down
BRCA	C>G	-0.0622999	0.0226835	-2.74649	0.00613738	0.0163494	TRUE	-0.0271002	0.0236981	-1.14356	0.253149	0.262524	FALSE	down
BRCA	C>T	0.0773565	0.0291875	2.65033	0.00817468	0.0163494	TRUE	0.0564007	0.0303444	1.85869	0.0634382	0.0772291	FALSE	up
BRCA	T>C	0.0280488	0.0148838	1.88452	0.0597991	0.0896986	FALSE
BRCA	T>A	0.0167602	0.0096986	1.7281	0.0842942	0.101153	FALSE
BRCA	T>G	-0.00205237	0.00792207	-0.25907	0.795637	0.795637	FALSE
CESC	C>A	-0.0337512	0.0233521	-1.44532	0.149533	0.299066	FALSE
CESC	C>G	-0.111857	0.0486108	-2.30107	0.0221526	0.0664577	FALSE
CESC	C>T	0.110823	0.0410739	2.69813	0.00741387	0.0444832	TRUE	0.10762	0.043464	2.47607	0.0139469	0.0210637	TRUE	up
CESC	T>C	0.014742	0.0187665	0.785548	0.432824	0.432824	FALSE
CESC	T>A	0.0102655	0.0107636	0.953721	0.341081	0.432824	FALSE
CESC	T>G	0.00977768	0.0109911	0.889598	0.374477	0.432824	FALSE
CHOL	C>A	-0.112428	0.0940685	-1.19518	0.240537	0.288644	FALSE
CHOL	C>G	-0.0493491	0.0581576	-0.84854	0.40225	0.40225	FALSE
CHOL	C>T	-0.218254	0.0977044	-2.23382	0.0323883	0.0934476	FALSE
CHOL	T>C	0.155951	0.0754742	2.06628	0.0467238	0.0934476	FALSE
CHOL	T>A	0.11399	0.0413874	2.75423	0.00949562	0.0569737	FALSE
CHOL	T>G	0.11009	0.0683699	1.61021	0.116877	0.175315	FALSE
COAD	C>A	-0.0111159	0.0203835	-0.545339	0.585847	0.585847	FALSE
COAD	C>G	-0.0301771	0.0144005	-2.09556	0.0367966	0.220779	FALSE
COAD	C>T	0.0513222	0.0377669	1.35892	0.174996	0.349991	FALSE
COAD	T>C	0.0193121	0.0198806	0.971403	0.331979	0.497968	FALSE
COAD	T>A	-0.0209091	0.0118054	-1.77114	0.0773555	0.232067	FALSE
COAD	T>G	-0.00843218	0.0118399	-0.712186	0.476796	0.572155	FALSE
DLBC	C>A	0.0457108	0.0420273	1.08764	0.285414	0.683051	FALSE
DLBC	C>G	-0.045553	0.037074	-1.2287	0.228734	0.683051	FALSE
DLBC	C>T	-0.0655293	0.113854	-0.575554	0.569209	0.683051	FALSE
DLBC	T>C	0.0027653	0.0517864	0.0533981	0.957769	0.957769	FALSE
DLBC	T>A	0.02404	0.0364363	0.65978	0.514429	0.683051	FALSE
DLBC	T>G	0.0385663	0.0547823	0.703992	0.486866	0.683051	FALSE
ESCA	C>A	-0.0392694	0.0475817	-0.825305	0.410328	0.410328	FALSE
ESCA	C>G	-0.12654	0.0523584	-2.41681	0.0166904	0.0250356	TRUE	-0.0855988	0.0513323	-1.66754	0.0973036	0.10898	FALSE	down
ESCA	C>T	0.20616	0.0617509	3.33857	0.00103003	0.00618018	TRUE	0.205808	0.0656727	3.13384	0.00204237	0.0142966	TRUE	up
ESCA	T>C	-0.0900356	0.0351991	-2.5579	0.0113834	0.0250356	TRUE	-0.0965607	0.0372094	-2.59506	0.0103093	0.0206187	TRUE	down
ESCA	T>A	-0.0405181	0.0164463	-2.46367	0.0147246	0.0250356	TRUE	-0.0400318	0.017469	-2.29159	0.0231938	0.0324713	TRUE	down
ESCA	T>G	0.0902035	0.0468202	1.92659	0.05566	0.066792	FALSE
GBM	C>A	-0.0903314	0.0317279	-2.84706	0.00466979	0.0280187	TRUE	-0.0769975	0.0301718	-2.55197	0.0111472	0.0208082	TRUE	down
GBM	C>G	-0.0175245	0.0156875	-1.1171	0.26471	0.414457	FALSE
GBM	C>T	0.123507	0.0508746	2.42768	0.0156939	0.0470817	TRUE	0.126418	0.0513386	2.46244	0.0142932	0.0210637	TRUE	up
GBM	T>C	-0.0202606	0.0185819	-1.09034	0.276305	0.414457	FALSE
GBM	T>A	0.00839761	0.0136295	0.616137	0.5382	0.64584	FALSE
GBM	T>G	-0.00378821	0.0118178	-0.320552	0.748739	0.748739	FALSE
HNSC	C>A	-0.0237954	0.0451105	-0.527492	0.598101	0.633971	FALSE
HNSC	C>G	0.10912	0.035291	3.09201	0.00210624	0.0126374	TRUE	0.110138	0.0397919	2.76786	0.00588977	0.0192454	TRUE	up
HNSC	C>T	-0.0244265	0.0512669	-0.476457	0.633971	0.633971	FALSE
HNSC	T>C	-0.0372093	0.0201604	-1.84566	0.06557	0.19671	FALSE
HNSC	T>A	-0.0130178	0.0136229	-0.95558	0.339776	0.509663	FALSE
HNSC	T>G	-0.0106714	0.00743349	-1.43559	0.151785	0.30357	FALSE
KICH	C>A	-0.0455374	0.0652114	-0.698304	0.487517	0.717115	FALSE
KICH	C>G	0.0648583	0.0482511	1.34418	0.183635	0.406475	FALSE
KICH	C>T	0.0554261	0.104477	0.530508	0.597596	0.717115	FALSE
KICH	T>C	-0.106239	0.0826418	-1.28554	0.203238	0.406475	FALSE
KICH	T>A	-0.00704989	0.0503267	-0.140083	0.889035	0.889035	FALSE
KICH	T>G	0.0385418	0.0289612	1.33081	0.187973	0.406475	FALSE
KIRC	C>A	-0.0291276	0.0323197	-0.901235	0.3681	0.457045	FALSE
KIRC	C>G	0.0379629	0.0193344	1.96349	0.0504014	0.151204	FALSE
KIRC	C>T	0.0135592	0.0343379	0.394877	0.693181	0.693181	FALSE
KIRC	T>C	-0.0518517	0.0258397	-2.00667	0.0455741	0.151204	FALSE
KIRC	T>A	0.0163701	0.0184291	0.888274	0.375019	0.457045	FALSE
KIRC	T>G	0.0130872	0.0149154	0.877431	0.380871	0.457045	FALSE
KIRP	C>A	-0.193529	0.0986657	-1.96146	0.0510869	0.0788027	FALSE
KIRP	C>G	0.0671558	0.0262972	2.55372	0.0113342	0.0498573	TRUE	0.100164	0.0296817	3.37459	0.000900644	0.00840601	TRUE	up
KIRP	C>T	-0.0298916	0.0591352	-0.505479	0.613729	0.613729	FALSE
KIRP	T>C	0.0498769	0.0386097	1.29182	0.197774	0.237329	FALSE
KIRP	T>A	0.0520129	0.0266834	1.94926	0.0525352	0.0788027	FALSE
KIRP	T>G	0.0543748	0.0225295	2.4135	0.0166191	0.0498573	TRUE	0.0678285	0.0251545	2.69648	0.00765456	0.0192454	TRUE	up
LAML	C>A	0.330066	0.140433	2.35034	0.022511	0.135066	FALSE
LAML	C>G	0.050235	0.0468185	1.07297	0.288144	0.576288	FALSE
LAML	C>T	-0.0820271	0.200423	-0.40927	0.683991	0.683991	FALSE
LAML	T>C	0.054882	0.0869078	0.631498	0.53043	0.636515	FALSE
LAML	T>A	-0.364815	0.243667	-1.49719	0.140277	0.42083	FALSE
LAML	T>G	0.0116596	0.016703	0.698052	0.488196	0.636515	FALSE
LGG	C>A	-0.0222021	0.0287593	-0.771996	0.440495	0.528594	FALSE
LGG	C>G	-0.0547737	0.0227872	-2.40371	0.0166065	0.0332129	TRUE	-0.0588444	0.0237667	-2.47592	0.0136445	0.0210637	TRUE	down
LGG	C>T	0.146093	0.0416102	3.51099	0.000488393	0.00293036	TRUE	0.145811	0.0433077	3.36687	0.000823367	0.00840601	TRUE	up
LGG	T>C	-0.0362823	0.027835	-1.30348	0.193034	0.289551	FALSE
LGG	T>A	-0.00217113	0.0126295	-0.171909	0.863581	0.863581	FALSE
LGG	T>G	-0.0306637	0.0116359	-2.63527	0.00867778	0.0260333	TRUE	-0.033275	0.0120962	-2.75086	0.00617588	0.0192454	TRUE	down
LIHC	C>A	0.011083	0.0272003	0.407459	0.683927	0.905525	FALSE
LIHC	C>G	-0.00150242	0.0126495	-0.118773	0.905525	0.905525	FALSE
LIHC	C>T	-0.0158686	0.0358643	-0.442462	0.658436	0.905525	FALSE
LIHC	T>C	-0.0305677	0.0247578	-1.23467	0.217807	0.905525	FALSE
LIHC	T>A	0.0334295	0.0362357	0.922557	0.356892	0.905525	FALSE
LIHC	T>G	0.0034263	0.0118404	0.289374	0.772472	0.905525	FALSE
LUAD	C>A	-0.249397	0.0680908	-3.66271	0.000278973	0.000836918	TRUE	-0.194017	0.071313	-2.72064	0.00681032	0.0192454	TRUE	down
LUAD	C>G	0.0522179	0.0278688	1.87371	0.0616132	0.0924198	FALSE
LUAD	C>T	0.230368	0.0554003	4.15824	3.83532e-05	0.000230119	TRUE	0.15406	0.056095	2.74641	0.00630728	0.0192454	TRUE	up
LUAD	T>C	0.0124199	0.0165022	0.75262	0.452069	0.542482	FALSE
LUAD	T>A	-0.0399601	0.0145264	-2.75086	0.00618148	0.012363	TRUE	-0.0208948	0.0152116	-1.3736	0.170362	0.183466	FALSE	down
LUAD	T>G	-0.00564838	0.0127601	-0.442658	0.658224	0.658224	FALSE
LUSC	C>A	-0.126359	0.0657011	-1.92325	0.055091	0.140434	FALSE
LUSC	C>G	0.0538893	0.0346551	1.55502	0.120657	0.144789	FALSE
LUSC	C>T	0.0929197	0.0553024	1.68021	0.0936228	0.140434	FALSE
LUSC	T>C	0.0227635	0.0232232	0.980206	0.327521	0.327521	FALSE
LUSC	T>A	-0.0284372	0.0151345	-1.87896	0.0609077	0.140434	FALSE
LUSC	T>G	-0.0147759	0.00844398	-1.74987	0.080834	0.140434	FALSE
MESO	C>A	-0.0987866	0.0864969	-1.14208	0.257053	0.771613	FALSE
MESO	C>G	-0.0491382	0.0605198	-0.811936	0.419398	0.838796	FALSE
MESO	C>T	0.148215	0.129818	1.14172	0.257204	0.771613	FALSE
MESO	T>C	0.0106287	0.0667057	0.159337	0.873832	0.873832	FALSE
MESO	T>A	0.0153825	0.0407278	0.377691	0.706727	0.848072	FALSE
MESO	T>G	-0.0263015	0.0492467	-0.534075	0.594869	0.848072	FALSE
OV	C>A	-0.0210565	0.0407302	-0.516975	0.605463	0.798589	FALSE
OV	C>G	-0.0370229	0.0266075	-1.39145	0.164874	0.329747	FALSE
OV	C>T	0.126549	0.0498185	2.54021	0.0114608	0.0343825	TRUE	0.135684	0.0509276	2.66426	0.00806471	0.0192454	TRUE	up
OV	T>C	-0.00706351	0.0276625	-0.255346	0.798589	0.798589	FALSE
OV	T>A	-0.0569612	0.0192228	-2.96322	0.00322866	0.019372	TRUE	-0.0587982	0.0198485	-2.96234	0.00325705	0.0182395	TRUE	down
OV	T>G	-0.00444508	0.012599	-0.352812	0.724418	0.798589	FALSE
PAAD	C>A	-0.0437679	0.0423197	-1.03422	0.302983	0.608209	FALSE
PAAD	C>G	-0.0182386	0.0414709	-0.439792	0.660829	0.660829	FALSE
PAAD	C>T	0.0829421	0.0803846	1.03182	0.304104	0.608209	FALSE
PAAD	T>C	0.026269	0.0400423	0.656032	0.512981	0.660829	FALSE
PAAD	T>A	-0.0355903	0.0248834	-1.43028	0.155073	0.608209	FALSE
PAAD	T>G	-0.0116144	0.0223752	-0.519073	0.604606	0.660829	FALSE
PCPG	C>A	-0.0451916	0.054842	-0.824032	0.411125	0.49335	FALSE
PCPG	C>G	0.0397006	0.043111	0.920893	0.358467	0.49335	FALSE
PCPG	C>T	-0.131989	0.0766968	-1.72092	0.0871636	0.49335	FALSE
PCPG	T>C	0.0794171	0.0708534	1.12086	0.263994	0.49335	FALSE
PCPG	T>A	0.0407726	0.0322442	1.26449	0.207858	0.49335	FALSE
PCPG	T>G	0.01729	0.0308602	0.560268	0.576066	0.576066	FALSE
PRAD	C>A	-0.0745769	0.0668069	-1.11631	0.264912	0.660751	FALSE
PRAD	C>G	0.0266198	0.0367255	0.724832	0.468948	0.660751	FALSE
PRAD	C>T	0.0301713	0.0863599	0.349367	0.726984	0.726984	FALSE
PRAD	T>C	0.0252975	0.0423537	0.597292	0.550626	0.660751	FALSE
PRAD	T>A	-0.0347925	0.0294077	-1.18311	0.237417	0.660751	FALSE
PRAD	T>G	0.0272807	0.0285032	0.95711	0.339047	0.660751	FALSE
READ	C>A	-0.0500512	0.0424395	-1.17936	0.24041	0.372559	FALSE
READ	C>G	-0.014073	0.0284434	-0.494771	0.621597	0.671587	FALSE
READ	C>T	0.098102	0.0791311	1.23974	0.217305	0.372559	FALSE
READ	T>C	0.0250995	0.0590667	0.424935	0.671587	0.671587	FALSE
READ	T>A	-0.0239951	0.0206941	-1.15951	0.248373	0.372559	FALSE
READ	T>G	-0.0350821	0.0253441	-1.38423	0.168659	0.372559	FALSE
SARC	C>A	-0.0218412	0.0622221	-0.35102	0.725923	0.82683	FALSE
SARC	C>G	0.0131475	0.0251529	0.522701	0.601731	0.82683	FALSE
SARC	C>T	0.0408553	0.0606529	0.673593	0.501307	0.82683	FALSE
SARC	T>C	-0.0407939	0.0257198	-1.58609	0.114217	0.685302	FALSE
SARC	T>A	0.00385752	0.017611	0.219041	0.82683	0.82683	FALSE
SARC	T>G	0.0047748	0.0127247	0.375238	0.70786	0.82683	FALSE
SKCM	C>A	-0.220512	0.0870156	-2.53417	0.0116253	0.0348758	TRUE	-0.162793	0.0953858	-1.70668	0.0886962	0.103479	FALSE	down
SKCM	C>G	0.0134179	0.0101221	1.3256	0.185676	0.222811	FALSE
SKCM	C>T	0.174247	0.0820686	2.12319	0.0343086	0.0686171	FALSE
SKCM	T>C	0.0168354	0.012351	1.36308	0.173569	0.222811	FALSE
SKCM	T>A	0.0150949	0.00542142	2.78431	0.00560098	0.0336059	TRUE	0.0151326	0.00575817	2.62802	0.00893537	0.0192454	TRUE	up
SKCM	T>G	0.000917217	0.00832466	0.110181	0.912317	0.912317	FALSE
STAD	C>A	-0.0122309	0.0281015	-0.43524	0.663634	0.663634	FALSE
STAD	C>G	-0.0507732	0.0271316	-1.87136	0.0620568	0.31886	FALSE
STAD	C>T	0.0904821	0.0615038	1.47116	0.142068	0.31886	FALSE
STAD	T>C	0.0347907	0.0278637	1.2486	0.212573	0.31886	FALSE
STAD	T>A	-0.0205	0.0155942	-1.31459	0.189435	0.31886	FALSE
STAD	T>G	-0.0417687	0.0403359	-1.03552	0.301078	0.361294	FALSE
TGCT	C>A	-0.0430609	0.0951624	-0.452499	0.651713	0.776809	FALSE
TGCT	C>G	-0.0233215	0.0820868	-0.284108	0.776809	0.776809	FALSE
TGCT	C>T	-0.096565	0.123038	-0.78484	0.434069	0.776809	FALSE
TGCT	T>C	0.11034	0.0884026	1.24815	0.214366	0.643099	FALSE
TGCT	T>A	0.0754942	0.0485252	1.55577	0.122352	0.643099	FALSE
TGCT	T>G	-0.0228866	0.0516114	-0.44344	0.658233	0.776809	FALSE
THCA	C>A	-0.215044	0.0791992	-2.71523	0.00709046	0.0212714	TRUE	-0.222284	0.112795	-1.97068	0.0499239	0.0635396	FALSE	down
THCA	C>G	0.0157273	0.0348186	0.451692	0.651887	0.651887	FALSE
THCA	C>T	0.135009	0.0648833	2.0808	0.0384828	0.0769657	FALSE
THCA	T>C	0.04049	0.0382325	1.05905	0.290613	0.435919	FALSE
THCA	T>A	-0.027068	0.0325513	-0.831547	0.406468	0.487761	FALSE
THCA	T>G	0.0508853	0.017788	2.86066	0.00458947	0.0212714	TRUE	0.0682295	0.0258131	2.64321	0.00876014	0.0192454	TRUE	up
THYM	C>A	-0.134669	0.137225	-0.981376	0.329605	0.898155	FALSE
THYM	C>G	0.0996021	0.0441565	2.25566	0.0270478	0.162287	FALSE
THYM	C>T	-0.0333412	0.107662	-0.309683	0.757672	0.898155	FALSE
THYM	T>C	0.055134	0.0804613	0.685224	0.495344	0.898155	FALSE
THYM	T>A	0.00795317	0.0503279	0.158027	0.874866	0.898155	FALSE
THYM	T>G	0.00532094	0.0414296	0.128433	0.898155	0.898155	FALSE
UCEC	C>A	-0.0825017	0.03135	-2.63163	0.0088113	0.0176226	TRUE	-0.0256076	0.0334537	-0.765462	0.444469	0.444469	FALSE	down
UCEC	C>G	0.195242	0.0359537	5.43037	9.54726e-08	5.72835e-07	TRUE	0.147396	0.0388537	3.79362	0.000172545	0.00483126	TRUE	up
UCEC	C>T	-0.079066	0.0536783	-1.47296	0.141513	0.141513	FALSE
UCEC	T>C	-0.045989	0.0300411	-1.53087	0.126557	0.141513	FALSE
UCEC	T>A	0.0416841	0.0122255	3.4096	0.000713633	0.0021409	TRUE	0.0294867	0.0133	2.21705	0.0272077	0.0362769	TRUE	up
UCEC	T>G	-0.0293694	0.0150103	-1.95662	0.0510561	0.0765841	FALSE
UCS	C>A	-0.0334698	0.0835616	-0.400541	0.690465	0.805108	FALSE
UCS	C>G	-0.0886607	0.106828	-0.829942	0.410517	0.805108	FALSE
UCS	C>T	-0.0814412	0.174448	-0.466851	0.642635	0.805108	FALSE
UCS	T>C	0.131407	0.0673637	1.95072	0.0567068	0.294313	FALSE
UCS	T>A	-0.0116838	0.0471019	-0.248055	0.805108	0.805108	FALSE
UCS	T>G	0.0838482	0.0497437	1.6856	0.0981044	0.294313	FALSE
UVM	C>A	-0.0823048	0.0746865	-1.102	0.274235	0.822705	FALSE
UVM	C>G	-0.04824	0.0728312	-0.662354	0.509919	0.861225	FALSE
UVM	C>T	0.0229022	0.113585	0.20163	0.840791	0.861225	FALSE
UVM	T>C	0.143673	0.0770296	1.86517	0.066349	0.398094	FALSE
UVM	T>A	-0.0262775	0.0640968	-0.409965	0.683083	0.861225	FALSE
UVM	T>G	-0.00975324	0.0555867	-0.17546	0.861225	0.861225	FALSE
