# Supplementary material for: An integrative analysis of the age-associated multi-omic landscape across cancers
Source: Nat Commun. 2021 Apr 20;12:2345. doi: 10.1038/s41467-021-22560-y (PMC8058097; doi:10.1038/s41467-021-22560-y)
Supplement: Supplementary file 14 — Supplementary Data 11 [file 41467_2021_22560_MOESM14_ESM.xlsx]

## Sheet: Pan-cancer
Supplementary Data 11: Association between age and somatic mutations
This table shows the results from Pan-cancer multiple logistic regression analysis to identify age-associated mutations
Multiple Logistic Regression with Firth's Penalization
gene	coefficient	std.error	conf.low	conf.high	df.error	odds ratio	odds ratio conf.low	odds ratio conf.high	p.value	adj. p.value	Sig
APC	0.0100404	0.0051594	-0.000336842	0.0205124	7729	1.01009	0.999663	1.02072	0.0579452	0.128767	FALSE
APOB	0.0016498	0.00388287	-0.00605624	0.00940472	7729	1.00165	0.993962	1.00945	0.675439	0.710989	FALSE
ARID1A	0.00193905	0.00441955	-0.00687824	0.010811	7729	1.00194	0.993145	1.01087	0.667119	0.710989	FALSE
ATRX	-0.0197443	0.0040562	-0.0278591	-0.0116676	7729	0.980449	0.972525	0.9884	1.60203e-06	1.60203e-05	TRUE
BRAF	-0.0078863	0.00455959	-0.0170438	0.0012261	7729	0.992145	0.983101	1.00123	0.0898796	0.179759	FALSE
DMD	0.00387956	0.00408411	-0.00424149	0.0120497	7729	1.00389	0.995767	1.01212	0.349776	0.466368	FALSE
FAT1	0.00913359	0.00436289	0.000438072	0.0178973	7729	1.00918	1.00044	1.01806	0.0394901	0.111109	FALSE
FAT4	0.00821481	0.00384749	0.000596624	0.0158916	7729	1.00825	1.0006	1.01602	0.0345163	0.111109	FALSE
FLG	0.0037295	0.0032609	-0.00270671	0.0101935	7729	1.00374	0.997297	1.01025	0.256436	0.427394	FALSE
IDH1	-0.0400074	0.00566956	-0.0516113	-0.028508	7729	0.960782	0.949698	0.971894	8.67473e-12	1.73495e-10	TRUE
KMT2C	0.00863076	0.00371389	0.00127263	0.0160293	7729	1.00867	1.00127	1.01616	0.0214575	0.0858301	FALSE
KMT2D	0.00249601	0.00383254	-0.00510212	0.0101293	7729	1.0025	0.994911	1.01018	0.520215	0.612018	FALSE
KRAS	0.00443599	0.00488607	-0.00535228	0.0142702	7729	1.00445	0.994662	1.01437	0.374857	0.468571	FALSE
LRP1B	0.0034136	0.00334683	-0.00319281	0.0100474	7729	1.00342	0.996812	1.0101	0.311578	0.457884	FALSE
MUC17	0.00469267	0.00375616	-0.00275582	0.0121796	7729	1.0047	0.997248	1.01225	0.217264	0.395025	FALSE
PIK3CA	0.00957735	0.00309735	0.00347172	0.0157068	7729	1.00962	1.00348	1.01583	0.00209247	0.0139498	TRUE
PTEN	0.00404782	0.0040137	-0.0039317	0.0120641	7729	1.00406	0.996076	1.01214	0.320519	0.457884	FALSE
SPTA1	-0.000438503	0.00376674	-0.00791132	0.00707114	7729	0.999562	0.99212	1.0071	0.90865	0.90865	FALSE
TP53	-0.00465074	0.00231223	-0.00918856	-0.000115523	7729	0.99536	0.990854	0.999884	0.0444435	0.111109	FALSE
XIRP2	0.00967297	0.00385255	0.00204238	0.0173715	7729	1.00972	1.00204	1.01752	0.0128798	0.0643988	FALSE

## Sheet: cancer-type specific
Supplementary Data file for Chatsirisupachai et al. An Integrative Analysis of the Age-Associated Multi-Omic Landscape across Cancers
Supplementary Data 11: Association between age and somatic mutations
This table shows the results from cancer-type specific simple and multiple logistic regression analyses to identify age-associated mutations
Simple logistic regression													Multiple Logistic Regression with Firth's Penalization
cancer_type	gene	coefficient	std.error	conf.low	conf.high	statistics	odds ratio	odds ratio conf.low	odds ratio conf.high	p.value	adj. p.value	Sig	coefficient	std.error	conf.low	conf.high	df.error	odds ratio	odds ratio conf.low	odds ratio conf.high	p.value	adj. p.value	Sig
BLCA	ANK3	0.0170305	0.0184934	-0.0192159	0.0532769	0.920895	1.01718	0.980968	1.05472	0.357105	0.829097	FALSE
BLCA	APC	0.00882663	0.0223653	-0.0350085	0.0526617	0.394658	1.00887	0.965597	1.05407	0.693095	0.941564	FALSE
BLCA	APOB	-0.004969	0.0194464	-0.0430833	0.0331453	-0.255523	0.995043	0.957832	1.0337	0.798319	0.947766	FALSE
BLCA	ARHGAP35	-0.00153983	0.0206583	-0.0420293	0.0389497	-0.074538	0.998461	0.958842	1.03972	0.940582	0.95383	FALSE
BLCA	ARID1A	0.00802417	0.0118034	-0.0151101	0.0311584	0.679818	1.00806	0.985003	1.03165	0.49662	0.941564	FALSE
BLCA	ARID1B	0.025288	0.0220182	-0.0178669	0.0684429	1.1485	1.02561	0.982292	1.07084	0.250761	0.829097	FALSE
BLCA	ARID2	0.0190331	0.0188401	-0.017893	0.0559591	1.01024	1.01922	0.982266	1.05755	0.312381	0.829097	FALSE
BLCA	ASXL1	-0.0225047	0.0212115	-0.0640786	0.0190691	-1.06097	0.977747	0.937931	1.01925	0.288705	0.829097	FALSE
BLCA	ASXL2	-0.0073802	0.0179079	-0.042479	0.0277186	-0.41212	0.992647	0.958411	1.02811	0.680251	0.941564	FALSE
BLCA	ATM	-0.00744808	0.0151994	-0.0372384	0.0223423	-0.490023	0.99258	0.963446	1.02259	0.624118	0.941564	FALSE
BLCA	ATR	-0.00192588	0.0191724	-0.0395031	0.0356514	-0.10045	0.998076	0.961267	1.03629	0.919987	0.95383	FALSE
BLCA	ATRX	0.0222504	0.0234545	-0.0237196	0.0682203	0.948661	1.0225	0.97656	1.0706	0.342793	0.829097	FALSE
BLCA	BCLAF1	-0.0146207	0.0223181	-0.0583634	0.029122	-0.655103	0.985486	0.943307	1.02955	0.512401	0.941564	FALSE
BLCA	BRCA2	0.00290667	0.0173624	-0.0311229	0.0369363	0.167412	1.00291	0.969356	1.03763	0.867046	0.949488	FALSE
BLCA	CACNA1A	0.00621594	0.0208648	-0.0346783	0.0471101	0.297916	1.00624	0.965916	1.04824	0.765768	0.947766	FALSE
BLCA	CDK12	0.025288	0.0220182	-0.0178669	0.0684429	1.1485	1.02561	0.982292	1.07084	0.250761	0.829097	FALSE
BLCA	CDKN1A	-0.00271149	0.0166149	-0.0352761	0.0298531	-0.163196	0.997292	0.965339	1.0303	0.870364	0.949488	FALSE
BLCA	CDKN2A	0.00925647	0.0197964	-0.0295437	0.0480567	0.467584	1.0093	0.970888	1.04923	0.640082	0.941564	FALSE
BLCA	CHD4	0.0133609	0.0225271	-0.0307914	0.0575132	0.593103	1.01345	0.969678	1.0592	0.553112	0.941564	FALSE
BLCA	CREBBP	0.00506498	0.0155364	-0.0253858	0.0355158	0.326007	1.00508	0.974934	1.03615	0.744419	0.947766	FALSE
BLCA	DMD	0.0221524	0.0181468	-0.0134147	0.0577195	1.22073	1.0224	0.986675	1.05942	0.222188	0.829097	FALSE
BLCA	ELF3	0.0608466	0.0172936	0.0269517	0.0947414	3.51844	1.06274	1.02732	1.09937	0.000434087	0.0312543	TRUE	0.0584288	0.0184436	0.0225902	0.0968963	316	1.06017	1.02285	1.10175	0.00116433	0.00316032	TRUE
BLCA	EP300	-0.00769659	0.0138745	-0.0348901	0.019497	-0.554728	0.992333	0.965712	1.01969	0.579081	0.941564	FALSE
BLCA	EPHA2	0.0230137	0.0224031	-0.0208954	0.0669229	1.02726	1.02328	0.979321	1.06921	0.304299	0.829097	FALSE
BLCA	EPHA3	-0.0235405	0.0222124	-0.0670761	0.0199951	-1.05979	0.976734	0.935124	1.0202	0.28924	0.829097	FALSE
BLCA	ERBB2	0.0219177	0.0158061	-0.00906161	0.052897	1.38666	1.02216	0.990979	1.05432	0.165544	0.829097	FALSE
BLCA	ERBB3	0.00425675	0.0171672	-0.0293903	0.0379038	0.247958	1.00427	0.971037	1.03863	0.804167	0.947766	FALSE
BLCA	ERCC2	0.035404	0.0189326	-0.00170327	0.0725112	1.87	1.03604	0.998298	1.0752	0.0614839	0.785259	FALSE
BLCA	FAT1	-0.0207908	0.0154188	-0.0510111	0.00942949	-1.34841	0.979424	0.950268	1.00947	0.177528	0.829097	FALSE
BLCA	FAT4	-0.00353792	0.0143439	-0.0316514	0.0245755	-0.24665	0.996468	0.968844	1.02488	0.805179	0.947766	FALSE
BLCA	FBXW7	0.0333408	0.0203658	-0.00657535	0.073257	1.6371	1.0339	0.993446	1.07601	0.101609	0.785259	FALSE
BLCA	FGFR3	-0.0218862	0.014255	-0.0498255	0.00605322	-1.53533	0.978352	0.951395	1.00607	0.124704	0.785259	FALSE
BLCA	FLG	-0.00435254	0.0137079	-0.0312196	0.0225145	-0.31752	0.995657	0.969263	1.02277	0.750849	0.947766	FALSE
BLCA	HUWE1	0.0215122	0.0223382	-0.0222698	0.0652942	0.963026	1.02175	0.977976	1.06747	0.335535	0.829097	FALSE
BLCA	KANSL1	-0.0380226	0.0216816	-0.0805177	0.00447246	-1.75368	0.962691	0.922639	1.00448	0.0794846	0.785259	FALSE
BLCA	KDM6A	0.000964233	0.0115124	-0.0215996	0.0235281	0.0837561	1.00096	0.978632	1.02381	0.93325	0.95383	FALSE
BLCA	KLF5	0.00930641	0.0218732	-0.0335642	0.0521771	0.425471	1.00935	0.966993	1.05356	0.670493	0.941564	FALSE
BLCA	KMT2A	0.0380471	0.016878	0.00496682	0.0711274	2.25424	1.03878	1.00498	1.07372	0.024181	0.785259	FALSE
BLCA	KMT2C	-0.0126413	0.0129071	-0.0379386	0.0126561	-0.979409	0.987438	0.962772	1.01274	0.327378	0.829097	FALSE
BLCA	KMT2D	0.00940122	0.0112052	-0.0125605	0.0313629	0.839007	1.00945	0.987518	1.03186	0.401465	0.875924	FALSE
BLCA	LRP1B	-0.0138879	0.0154429	-0.0441554	0.0163795	-0.89931	0.986208	0.956805	1.01651	0.368487	0.829097	FALSE
BLCA	MACF1	-0.00461915	0.0150898	-0.0341945	0.0249562	-0.306112	0.995391	0.966383	1.02527	0.75952	0.947766	FALSE
BLCA	MGA	0.0126733	0.0219902	-0.0304267	0.0557734	0.576318	1.01275	0.970032	1.05736	0.564401	0.941564	FALSE
BLCA	MUC17	0.000147064	0.015929	-0.0310731	0.0313673	0.00923247	1.00015	0.969405	1.03186	0.992634	0.992634	FALSE
BLCA	MXRA5	-0.00609376	0.0224826	-0.0501589	0.0379714	-0.271043	0.993925	0.951078	1.0387	0.786358	0.947766	FALSE
BLCA	MYH9	-0.0140356	0.0196549	-0.0525585	0.0244874	-0.714099	0.986062	0.948799	1.02479	0.475166	0.941564	FALSE
BLCA	NCOR1	0.00926061	0.0201598	-0.0302518	0.0487731	0.45936	1.0093	0.970201	1.04998	0.645975	0.941564	FALSE
BLCA	NF1	-0.00958636	0.019034	-0.0468924	0.0277197	-0.503643	0.990459	0.95419	1.02811	0.614512	0.941564	FALSE
BLCA	NFE2L2	-0.0133026	0.0200374	-0.0525752	0.02597	-0.663889	0.986785	0.948783	1.02631	0.506761	0.941564	FALSE
BLCA	PIK3CA	0.00288937	0.0125437	-0.0216959	0.0274747	0.230344	1.00289	0.978538	1.02786	0.817825	0.947766	FALSE
BLCA	PLXNB2	-0.0314208	0.0221808	-0.0748943	0.0120527	-1.41658	0.969068	0.927842	1.01213	0.156606	0.829097	FALSE
BLCA	POLE	0.00173466	0.0216419	-0.0406828	0.0441521	0.0801526	1.00174	0.960134	1.04514	0.936116	0.95383	FALSE
BLCA	POLQ	-0.0120971	0.0208795	-0.0530201	0.0288259	-0.579377	0.987976	0.948361	1.02925	0.562335	0.941564	FALSE
BLCA	PTPRD	0.00839954	0.0209312	-0.0326248	0.0494239	0.401293	1.00843	0.967902	1.05067	0.688205	0.941564	FALSE
BLCA	RB1	0.0279322	0.0134851	0.00150186	0.0543625	2.07134	1.02833	1.0015	1.05587	0.0383275	0.785259	FALSE
BLCA	RHOB	0.0339651	0.0215388	-0.00825009	0.0761804	1.57693	1.03455	0.991784	1.07916	0.114812	0.785259	FALSE
BLCA	RXRA	0.0383745	0.0237043	-0.00808513	0.0848342	1.61888	1.03912	0.991947	1.08854	0.105473	0.785259	FALSE
BLCA	SACS	0.00140217	0.0173309	-0.0325659	0.0353702	0.0809054	1.0014	0.967959	1.036	0.935517	0.95383	FALSE
BLCA	SETD2	0.0123668	0.0210611	-0.0289122	0.0536457	0.587186	1.01244	0.971502	1.05511	0.557079	0.941564	FALSE
BLCA	SF3B1	0.0412031	0.0238666	-0.00557461	0.0879808	1.72639	1.04206	0.994441	1.09197	0.0842772	0.785259	FALSE
BLCA	SMARCA4	0.0214387	0.0218522	-0.0213908	0.0642683	0.981079	1.02167	0.978836	1.06638	0.326554	0.829097	FALSE
BLCA	SPEN	0.00383793	0.0212333	-0.0377786	0.0454544	0.180751	1.00385	0.962926	1.0465	0.856563	0.949488	FALSE
BLCA	SPTA1	-0.032716	0.0168725	-0.0657854	0.000353531	-1.93901	0.967813	0.936332	1.00035	0.0525	0.785259	FALSE
BLCA	SPTAN1	-0.0240205	0.0159007	-0.0551854	0.00714436	-1.51065	0.976266	0.94631	1.00717	0.130877	0.785259	FALSE
BLCA	STAG2	-0.00613391	0.0149351	-0.0354062	0.0231384	-0.410704	0.993885	0.965213	1.02341	0.68129	0.941564	FALSE
BLCA	TP53	0.0122634	0.0101235	-0.00757834	0.0321052	1.21138	1.01234	0.99245	1.03263	0.225751	0.829097	FALSE
BLCA	TP53BP1	0.0088283	0.0218573	-0.0340112	0.0516678	0.403907	1.00887	0.966561	1.05303	0.686281	0.941564	FALSE
BLCA	TRRAP	-0.0163027	0.0178048	-0.0511995	0.0185941	-0.915636	0.983829	0.950089	1.01877	0.359858	0.829097	FALSE
BLCA	TSC1	-0.0158966	0.0175571	-0.0503079	0.0185148	-0.90542	0.984229	0.950937	1.01869	0.365243	0.829097	FALSE
BLCA	UBR5	-0.0228881	0.0199448	-0.0619792	0.0162031	-1.14757	0.977372	0.939902	1.01634	0.251147	0.829097	FALSE
BLCA	XIRP2	-0.00322759	0.0149699	-0.0325681	0.0261129	-0.215605	0.996778	0.967957	1.02646	0.829295	0.947766	FALSE
BLCA	ZFP36L1	0.00849857	0.0194321	-0.0295877	0.0465848	0.437347	1.00853	0.970846	1.04769	0.66186	0.941564	FALSE
BRCA	CDH1	0.0195138	0.00746011	0.0048923	0.0341354	2.61576	1.01971	1.0049	1.03472	0.00890294	0.0160253	TRUE	0.0215851	0.0084905	0.00491795	0.0384654	794	1.02182	1.00493	1.03921	0.0110878	0.018319	TRUE
BRCA	FLG	0.0120917	0.00997034	-0.0074498	0.0316332	1.21277	1.01217	0.992578	1.03214	0.225219	0.253371	FALSE
BRCA	GATA3	-0.0212873	0.00764456	-0.0362704	-0.00630426	-2.78464	0.978938	0.96438	0.993716	0.00535876	0.0133304	TRUE	-0.0307575	0.00889703	-0.0485412	-0.0134903	794	0.969711	0.952618	0.9866	0.000433378	0.00137236	TRUE
BRCA	KMT2C	0.0313157	0.00867229	0.0143183	0.048313	3.611	1.03181	1.01442	1.0495	0.000305014	0.00274513	TRUE	0.0373949	0.009573	0.0185906	0.0566453	794	1.0381	1.01876	1.05828	8.86217e-05	0.00037418	TRUE
BRCA	MAP3K1	0.0244218	0.00887444	0.0070282	0.0418154	2.75192	1.02472	1.00705	1.0427	0.00592464	0.0133304	TRUE	0.0214908	0.00972597	0.00222236	0.0409739	794	1.02172	1.00222	1.04182	0.0287868	0.0377207	TRUE
BRCA	PIK3CA	0.0118782	0.00517492	0.00173551	0.0220208	2.29533	1.01195	1.00174	1.02227	0.0217141	0.0325711	TRUE	0.012754	0.00605001	0.000991068	0.024607	794	1.01284	1.00099	1.02491	0.0335585	0.0411363	TRUE
BRCA	PTEN	0.0190266	0.0111743	-0.00287458	0.0409278	1.70271	1.01921	0.99713	1.04178	0.0886216	0.113942	FALSE
BRCA	SPTA1	0.0035846	0.0111711	-0.0183103	0.0254795	0.320883	1.00359	0.981856	1.02581	0.748299	0.748299	FALSE
BRCA	TP53	-0.0144875	0.00523435	-0.0247466	-0.00422832	-2.76777	0.985617	0.975557	0.995781	0.00564421	0.0133304	TRUE	-0.00585629	0.0068693	-0.0193633	0.00759665	794	0.994161	0.980823	1.00763	0.393609	0.404247	FALSE
CESC	ATRX	-0.0154486	0.0202695	-0.0551761	0.0242789	-0.762158	0.98467	0.946319	1.02458	0.445966	0.668949	FALSE
CESC	CREBBP	0.0313282	0.0181146	-0.00417575	0.0668321	1.72945	1.03182	0.995833	1.06912	0.0837294	0.251188	FALSE
CESC	DMD	0.018019	0.0131951	-0.00784297	0.0438809	1.36558	1.01818	0.992188	1.04486	0.172071	0.361349	FALSE
CESC	EP300	0.0412581	0.0134398	0.0149166	0.0675996	3.06985	1.04212	1.01503	1.06994	0.00214168	0.0149918	TRUE	0.0345861	0.0141182	0.00687455	0.0628496	242	1.03519	1.0069	1.06487	0.0145445	0.0230288	TRUE
CESC	FAT1	0.00599993	0.0169343	-0.0271906	0.0391905	0.354307	1.00602	0.973176	1.03997	0.723109	0.843627	FALSE
CESC	FAT4	0.0223729	0.0188538	-0.0145798	0.0593255	1.18665	1.02263	0.985526	1.06112	0.235365	0.411888	FALSE
CESC	FBXW7	0.016583	0.013573	-0.0100196	0.0431856	1.22176	1.01672	0.99003	1.04413	0.221797	0.411888	FALSE
CESC	FLG	0.0186587	0.0133602	-0.00752686	0.0448443	1.39659	1.01883	0.992501	1.04586	0.162538	0.361349	FALSE
CESC	FLNA	-0.00191482	0.0199728	-0.0410607	0.0372311	-0.0958714	0.998087	0.959771	1.03793	0.923623	0.923623	FALSE
CESC	HUWE1	0.0129938	0.0156065	-0.0175943	0.043582	0.832592	1.01308	0.98256	1.04455	0.405075	0.654352	FALSE
CESC	KMT2C	-0.00328001	0.0119295	-0.0266614	0.0201014	-0.27495	0.996725	0.973691	1.0203	0.783355	0.865813	FALSE
CESC	KMT2D	0.00743432	0.0129083	-0.0178656	0.0327342	0.575931	1.00746	0.982293	1.03328	0.564662	0.740811	FALSE
CESC	KRAS	-0.00432717	0.0201301	-0.0437814	0.0351271	-0.214961	0.995682	0.957163	1.03575	0.829798	0.871288	FALSE
CESC	LRP1B	0.00768955	0.0146516	-0.0210271	0.0364062	0.524826	1.00772	0.979192	1.03708	0.599704	0.740811	FALSE
CESC	MUC17	-0.0103813	0.0159935	-0.041728	0.0209653	-0.649099	0.989672	0.959131	1.02119	0.516274	0.722784	FALSE
CESC	NIPBL	0.0249563	0.0176845	-0.00970469	0.0596172	1.4112	1.02527	0.990342	1.06143	0.158187	0.361349	FALSE
CESC	NOTCH1	0.0479261	0.0187686	0.0111403	0.0847119	2.55352	1.04909	1.0112	1.0884	0.0106639	0.0447886	TRUE	0.0437166	0.0192539	0.0037571	0.0846157	242	1.04469	1.00376	1.0883	0.0322506	0.0408507	TRUE
CESC	PIK3CA	0.0349354	0.0101624	0.0150174	0.0548534	3.43771	1.03555	1.01513	1.05639	0.000586664	0.00615998	TRUE	0.0340956	0.0111423	0.0128443	0.056105	242	1.03468	1.01293	1.05771	0.00159814	0.00404863	TRUE
CESC	PTEN	0.0493335	0.0172977	0.0154307	0.0832364	2.85203	1.05057	1.01555	1.0868	0.00434412	0.0228066	TRUE	0.0535117	0.0182052	0.0172408	0.0915432	242	1.05497	1.01739	1.09586	0.00386026	0.0073345	TRUE
CESC	RB1	0.0337019	0.0171213	0.00014469	0.0672591	1.96841	1.03428	1.00014	1.06957	0.0490203	0.171571	FALSE
CESC	TP53	0.0611583	0.0162823	0.0292456	0.0930711	3.75612	1.06307	1.02968	1.09754	0.000172568	0.00362393	TRUE	0.0524896	0.0170246	0.0190746	0.0880908	242	1.05389	1.01926	1.09209	0.00198096	0.00470479	TRUE
COAD	AMER1	0.028878	0.0166775	-0.00380936	0.0615653	1.73155	1.0293	0.996198	1.0635	0.0833536	0.314512	FALSE
COAD	APC	0.0201032	0.0108357	-0.00113429	0.0413407	1.85528	1.02031	0.998866	1.04221	0.0635559	0.314512	FALSE
COAD	ARID1A	0.00342915	0.0207253	-0.0371916	0.0440499	0.165458	1.00344	0.963491	1.04503	0.868584	0.868584	FALSE
COAD	ATM	-0.0225581	0.0172877	-0.0564413	0.0113252	-1.30486	0.977694	0.945122	1.01139	0.19194	0.428752	FALSE
COAD	DMD	-0.011695	0.0164363	-0.0439095	0.0205196	-0.711534	0.988373	0.957041	1.02073	0.476753	0.681076	FALSE
COAD	FAT4	0.0183954	0.0136177	-0.00829486	0.0450857	1.35084	1.01857	0.991739	1.04612	0.176746	0.428752	FALSE
COAD	FBXW7	0.027044	0.0154627	-0.00326237	0.0573504	1.74898	1.02741	0.996743	1.05903	0.0802942	0.314512	FALSE
COAD	FLG	0.00471522	0.0153237	-0.0253187	0.0347491	0.307708	1.00473	0.974999	1.03536	0.758304	0.798215	FALSE
COAD	KMT2C	0.0226459	0.0201686	-0.0168838	0.0621755	1.12283	1.0229	0.983258	1.06415	0.26151	0.475472	FALSE
COAD	KRAS	0.0121306	0.00931734	-0.00613107	0.0303922	1.30194	1.0122	0.993888	1.03086	0.192938	0.428752	FALSE
COAD	LRP1B	-0.0111753	0.0145456	-0.0396843	0.0173336	-0.768293	0.988887	0.961093	1.01748	0.442313	0.681076	FALSE
COAD	PIK3CA	0.00614278	0.0104398	-0.0143189	0.0266045	0.588399	1.00616	0.985783	1.02696	0.556265	0.741686	FALSE
COAD	PTPRT	-0.0064494	0.0179149	-0.0415619	0.0286631	-0.360002	0.993571	0.95929	1.02908	0.718845	0.798215	FALSE
COAD	SACS	0.0375423	0.0224419	-0.00644302	0.0815277	1.67287	1.03826	0.993578	1.08494	0.0943536	0.314512	FALSE
COAD	SMAD4	0.00733436	0.0156425	-0.0233244	0.0379931	0.468873	1.00736	0.976945	1.03872	0.63916	0.798215	FALSE
COAD	SOX9	0.0167559	0.014119	-0.0109168	0.0444285	1.18676	1.0169	0.989143	1.04543	0.235321	0.470642	FALSE
COAD	SPTA1	0.00727785	0.0176503	-0.0273161	0.0418717	0.412336	1.0073	0.973054	1.04276	0.680093	0.798215	FALSE
COAD	TCF7L2	-0.0333201	0.0173186	-0.067264	0.000623719	-1.92395	0.967229	0.934948	1.00062	0.0543609	0.314512	FALSE
COAD	TP53	-0.00697313	0.00944563	-0.0254862	0.01154	-0.738238	0.993051	0.974836	1.01161	0.46037	0.681076	FALSE
COAD	XIRP2	0.0430199	0.021244	0.00138231	0.0846574	2.02503	1.04396	1.00138	1.08834	0.0428641	0.314512	FALSE
ESCA	ANK3	-0.0520332	0.0299413	-0.110717	0.00665064	-1.73784	0.949297	0.895192	1.00667	0.0822388	0.23924	FALSE
ESCA	APOB	0.0479121	0.0257188	-0.00249588	0.09832	1.86292	1.04908	0.997507	1.10332	0.0624737	0.222129	FALSE
ESCA	ARID1A	0.0423055	0.0274443	-0.0114844	0.0960954	1.5415	1.04321	0.988581	1.10086	0.123194	0.288345	FALSE
ESCA	CDKN2A	0.0200076	0.0239289	-0.0268922	0.0669074	0.836125	1.02021	0.973466	1.0692	0.403084	0.716594	FALSE
ESCA	DMD	-0.00305513	0.0266944	-0.0553752	0.049265	-0.114448	0.99695	0.94613	1.0505	0.908883	0.963704	FALSE
ESCA	EP300	0.00462498	0.0292585	-0.0527206	0.0619706	0.158073	1.00464	0.948645	1.06393	0.874399	0.963704	FALSE
ESCA	ERBB2	0.0140412	0.0292743	-0.0433354	0.0714179	0.479644	1.01414	0.95759	1.07403	0.631481	0.890766	FALSE
ESCA	ERBB4	0.0644086	0.0288925	0.00778031	0.121037	2.22925	1.06653	1.00781	1.12867	0.0257974	0.137586	FALSE
ESCA	FAT4	0.00817701	0.0230915	-0.0370816	0.0534356	0.354113	1.00821	0.963598	1.05489	0.723254	0.925766	FALSE
ESCA	FBXW7	-0.0152393	0.0295951	-0.0732446	0.0427661	-0.514925	0.984876	0.929373	1.04369	0.606605	0.890766	FALSE
ESCA	FLG	-0.0086906	0.0172567	-0.0425131	0.0251319	-0.503607	0.991347	0.958378	1.02545	0.614537	0.890766	FALSE
ESCA	GNAS	0.0748874	0.031157	0.0138208	0.135954	2.40355	1.07776	1.01392	1.14563	0.0162367	0.137586	FALSE
ESCA	HUWE1	0.00818387	0.0278366	-0.0463748	0.0627425	0.293997	1.00822	0.954684	1.06475	0.76876	0.946166	FALSE
ESCA	KMT2C	0.0730871	0.0285366	0.0171564	0.129018	2.56117	1.07582	1.0173	1.13771	0.010432	0.137586	FALSE
ESCA	KMT2D	-0.0096703	0.0214221	-0.0516569	0.0323163	-0.451416	0.990376	0.949655	1.03284	0.651689	0.890766	FALSE
ESCA	LRP1B	0.0335434	0.0186257	-0.00296243	0.0700492	1.80091	1.03411	0.997042	1.07256	0.0717165	0.229493	FALSE
ESCA	MUC17	0.0244949	0.0226197	-0.019839	0.0688288	1.0829	1.0248	0.980357	1.07125	0.278853	0.557705	FALSE
ESCA	NFE2L2	-0.0443717	0.0227502	-0.0889613	0.000217974	-1.95038	0.956598	0.914881	1.00022	0.0511305	0.204522	FALSE
ESCA	NOTCH1	-0.00242732	0.0246997	-0.0508379	0.0459832	-0.0982731	0.997576	0.950433	1.04706	0.921715	0.963704	FALSE
ESCA	PIK3CA	-0.058958	0.0249419	-0.107843	-0.0100727	-2.36381	0.942746	0.897768	0.989978	0.018088	0.137586	FALSE
ESCA	PREX2	0.0397084	0.0262569	-0.0117543	0.091171	1.5123	1.04051	0.988315	1.09546	0.130457	0.288345	FALSE
ESCA	PTPRD	0.00244425	0.0246586	-0.0458857	0.0507742	0.0991239	1.00245	0.955151	1.05209	0.92104	0.963704	FALSE
ESCA	PTPRT	0.0479729	0.0289833	-0.00883338	0.104779	1.65519	1.04914	0.991206	1.11047	0.0978861	0.261029	FALSE
ESCA	SACS	0.0093626	0.0218348	-0.0334329	0.0521581	0.428792	1.00941	0.96712	1.05354	0.668075	0.890766	FALSE
ESCA	SMAD4	-0.00205872	0.0256247	-0.0522823	0.0481648	-0.080341	0.997943	0.949061	1.04934	0.935966	0.963704	FALSE
ESCA	SMARCA4	0.0136518	0.0255961	-0.0365157	0.0638193	0.533354	1.01375	0.964143	1.0659	0.593789	0.890766	FALSE
ESCA	SPTA1	0.032392	0.0216806	-0.0101012	0.0748851	1.49405	1.03292	0.98995	1.07776	0.135162	0.288345	FALSE
ESCA	TGFBR2	0.0245317	0.028025	-0.0303964	0.0794597	0.875349	1.02484	0.970061	1.0827	0.381384	0.716594	FALSE
ESCA	TP53	-0.0603833	0.0215858	-0.102691	-0.0180759	-2.79736	0.941404	0.902406	0.982086	0.00515216	0.137586	FALSE
ESCA	TRRAP	0.0578505	0.0283839	0.00221916	0.113482	2.03815	1.05956	1.00222	1.12017	0.0415351	0.189875	FALSE
ESCA	XIRP2	0.0572771	0.0254388	0.00741795	0.107136	2.25156	1.05895	1.00745	1.11309	0.0243498	0.137586	FALSE
ESCA	ZNF750	0.00121272	0.0266497	-0.0510196	0.0534451	0.0455061	1.00121	0.95026	1.0549	0.963704	0.963704	FALSE
GBM	APOB	0.00138659	0.0170499	-0.0320306	0.0348037	0.0813254	1.00139	0.968477	1.03542	0.935183	0.946018	FALSE
GBM	ATRX	-0.0819021	0.0148392	-0.110986	-0.0528178	-5.5193	0.921362	0.894951	0.948553	3.40357e-08	2.21232e-07	TRUE	-0.0836046	0.015232	-0.115042	-0.0549154	339	0.919795	0.891329	0.946565	2.45039e-09	2.32787e-08	TRUE
GBM	EGFR	-0.00130388	0.00949054	-0.019905	0.0172972	-0.137387	0.998697	0.980292	1.01745	0.890725	0.946018	FALSE
GBM	FLG	-0.000785275	0.011598	-0.023517	0.0219465	-0.0677075	0.999215	0.976757	1.02219	0.946018	0.946018	FALSE
GBM	IDH1	-0.110971	0.0193612	-0.148918	-0.0730234	-5.73159	0.894965	0.86164	0.929579	9.94911e-09	1.29338e-07	TRUE	-0.109644	0.0194231	-0.151062	-0.0735277	339	0.896153	0.859794	0.92911	1.40816e-10	1.78367e-09	TRUE
GBM	MUC17	0.0045299	0.0153039	-0.0254651	0.0345249	0.295997	1.00454	0.974856	1.03513	0.767232	0.946018	FALSE
GBM	NF1	0.0102207	0.0130241	-0.015306	0.0357474	0.784754	1.01027	0.984811	1.03639	0.432598	0.803396	FALSE
GBM	PIK3CA	0.013103	0.0145192	-0.0153542	0.0415601	0.902457	1.01319	0.984763	1.04244	0.366814	0.794764	FALSE
GBM	PIK3R1	0.0177522	0.0143323	-0.0103386	0.0458429	1.23861	1.01791	0.989715	1.04691	0.215488	0.700336	FALSE
GBM	PTEN	0.00843109	0.00864259	-0.00850808	0.0253703	0.975528	1.00847	0.991528	1.02569	0.329298	0.794764	FALSE
GBM	RB1	0.00217663	0.0135154	-0.0243131	0.0286663	0.161048	1.00218	0.97598	1.02908	0.872056	0.946018	FALSE
GBM	SPTA1	0.00666337	0.0140492	-0.0208726	0.0341994	0.474287	1.00669	0.979344	1.03479	0.635295	0.946018	FALSE
GBM	TP53	-0.0243988	0.00873272	-0.0415147	-0.007283	-2.79395	0.975896	0.959335	0.992743	0.00520679	0.0225627	TRUE	-0.0268024	0.00900632	-0.0446244	-0.00950233	339	0.973554	0.956357	0.990543	0.00231019	0.00516395	TRUE
HNSC	AJUBA	0.0470983	0.0169562	0.0138647	0.0803318	2.77764	1.04823	1.01396	1.08365	0.00547555	0.029568	TRUE	0.0354869	0.0181229	-0.00103389	0.0732685	421	1.03612	0.998967	1.07602	0.0569286	0.0676027	FALSE
HNSC	APOB	0.0102789	0.0145113	-0.0181628	0.0387206	0.708337	1.01033	0.982001	1.03948	0.478736	0.517035	FALSE
HNSC	CASP8	0.0842269	0.0149077	0.0550084	0.113445	5.6499	1.08788	1.05655	1.12013	1.60545e-08	4.33471e-07	TRUE	0.0604507	0.0154712	0.0306411	0.0924389	421	1.06232	1.03112	1.09685	4.12751e-05	0.000196057	TRUE
HNSC	CDKN2A	0.00766884	0.00978991	-0.011519	0.0268567	0.783341	1.0077	0.988547	1.02722	0.433427	0.487605	FALSE
HNSC	CREBBP	0.0462688	0.0177612	0.0114575	0.0810801	2.60505	1.04736	1.01152	1.08446	0.00918617	0.0354324	TRUE	0.0450669	0.0195433	0.00539489	0.0872568	421	1.0461	1.00541	1.09118	0.02552	0.0359171	TRUE
HNSC	DMD	0.0213324	0.0132239	-0.00458602	0.0472508	1.61317	1.02156	0.995424	1.04838	0.106708	0.288113	FALSE
HNSC	EP300	0.0139345	0.0149241	-0.0153163	0.0431852	0.933687	1.01403	0.9848	1.04413	0.350466	0.473128	FALSE
HNSC	FAT1	0.0511876	0.0102957	0.0310083	0.0713669	4.97173	1.05252	1.03149	1.07398	6.63592e-07	8.9585e-06	TRUE	0.0391034	0.0113201	0.0173842	0.0617295	421	1.03988	1.01754	1.06367	0.000352853	0.00121895	TRUE
HNSC	FAT4	0.0291758	0.0148215	0.000126167	0.0582254	1.96848	1.02961	1.00013	1.05995	0.0490132	0.14704	FALSE
HNSC	FBXW7	0.0481054	0.0167382	0.0152991	0.0809116	2.87398	1.04928	1.01542	1.08428	0.00405328	0.0280727	TRUE	0.0408482	0.0179635	0.00518115	0.0787632	421	1.04169	1.00519	1.08195	0.0242622	0.0354601	TRUE
HNSC	FLG	0.00991782	0.0118525	-0.0133126	0.0331483	0.836771	1.00997	0.986776	1.0337	0.402721	0.487605	FALSE
HNSC	HRAS	0.0235376	0.0163921	-0.00859028	0.0556656	1.43591	1.02382	0.991447	1.05724	0.151027	0.333037	FALSE
HNSC	HUWE1	0.0209176	0.0134671	-0.00547743	0.0473126	1.55324	1.02114	0.994538	1.04845	0.120367	0.295445	FALSE
HNSC	KMT2C	0.0207605	0.0152245	-0.00907897	0.0506	1.36363	1.02098	0.990962	1.0519	0.172686	0.333037	FALSE
HNSC	KMT2D	0.00873967	0.0107314	-0.0122934	0.0297727	0.814405	1.00878	0.987782	1.03022	0.415413	0.487605	FALSE
HNSC	LRP1B	0.0137276	0.0106235	-0.00709411	0.0345493	1.29219	1.01382	0.992931	1.03515	0.196291	0.353325	FALSE
HNSC	MACF1	0.0108997	0.0164474	-0.0213367	0.0431361	0.662701	1.01096	0.978889	1.04408	0.507522	0.527042	FALSE
HNSC	MUC17	0.00891844	0.0156855	-0.0218246	0.0396615	0.568578	1.00896	0.978412	1.04046	0.569643	0.569643	FALSE
HNSC	NFE2L2	0.0523507	0.0182671	0.0165479	0.0881534	2.86585	1.05375	1.01669	1.09216	0.00415892	0.0280727	TRUE	0.0371944	0.0190822	-0.00173635	0.0779632	421	1.03789	0.998265	1.08108	0.0613298	0.0706221	FALSE
HNSC	NIPBL	0.0150702	0.0180397	-0.020287	0.0504274	0.83539	1.01518	0.979917	1.05172	0.403498	0.487605	FALSE
HNSC	NOTCH1	0.0284147	0.0108127	0.00722216	0.0496072	2.6279	1.02882	1.00725	1.05086	0.00859148	0.0354324	TRUE	0.028892	0.0122771	0.00502464	0.0535744	421	1.02931	1.00504	1.05504	0.0173716	0.0264049	TRUE
HNSC	NSD1	-0.0141289	0.01189	-0.0374329	0.00917507	-1.1883	0.98597	0.963259	1.00922	0.234715	0.379963	FALSE
HNSC	PIK3CA	0.00995921	0.0102313	-0.0100938	0.0300123	0.973402	1.01001	0.989957	1.03047	0.330353	0.46945	FALSE
HNSC	SPTA1	0.023731	0.0169279	-0.00944708	0.0569091	1.40189	1.02401	0.990597	1.05856	0.160949	0.333037	FALSE
HNSC	TGFBR2	0.0397888	0.0185606	0.00341073	0.0761668	2.14373	1.04059	1.00342	1.07914	0.0320549	0.108185	FALSE
HNSC	TP53	0.0102725	0.00872848	-0.00683497	0.0273801	1.1769	1.01033	0.993188	1.02776	0.239236	0.379963	FALSE
HNSC	XIRP2	0.01301	0.0133492	-0.0131539	0.0391739	0.974592	1.01309	0.986932	1.03995	0.329762	0.46945	FALSE
KIRC	BAP1	0.0132745	0.0146637	-0.0154657	0.0420148	0.905267	1.01336	0.984653	1.04291	0.365324	0.365324	FALSE
KIRC	KDM5C	0.035416	0.0202814	-0.00433477	0.0751668	1.74623	1.03605	0.995675	1.07806	0.0807706	0.121156	FALSE
KIRC	MTOR	0.0288024	0.0160865	-0.00272648	0.0603313	1.79047	1.02922	0.997277	1.06219	0.0733776	0.121156	FALSE
KIRC	PBRM1	0.0229485	0.00939575	0.00453313	0.0413638	2.44243	1.02321	1.00454	1.04223	0.0145888	0.0875326	FALSE
KIRC	SETD2	0.0159479	0.0132617	-0.0100446	0.0419404	1.20255	1.01608	0.990006	1.04283	0.22915	0.27498	FALSE
KIRC	VHL	0.0180387	0.00922542	-4.27917e-05	0.0361202	1.95533	1.0182	0.999957	1.03678	0.0505447	0.121156	FALSE
KIRP	BAP1	-0.00516746	0.0224559	-0.0491802	0.0388453	-0.230116	0.994846	0.95201	1.03961	0.818001	0.818001	FALSE
KIRP	FAT1	0.0218622	0.0251446	-0.0274203	0.0711447	0.869459	1.0221	0.972952	1.07374	0.384596	0.769192	FALSE
KIRP	KMT2C	0.0112446	0.0215437	-0.0309802	0.0534695	0.521946	1.01131	0.969495	1.05492	0.601708	0.818001	FALSE
KIRP	KMT2D	0.0270223	0.0222367	-0.0165607	0.0706054	1.21522	1.02739	0.983576	1.07316	0.224284	0.672852	FALSE
KIRP	MET	-0.00464075	0.0200116	-0.0438628	0.0345813	-0.231903	0.99537	0.957085	1.03519	0.816614	0.818001	FALSE
KIRP	SETD2	0.0456983	0.0233891	-0.000143559	0.0915402	1.95383	1.04676	0.999856	1.09586	0.0507218	0.304331	FALSE
LGG	ATRX	-0.0540702	0.00829002	-0.0703183	-0.037822	-6.52232	0.947366	0.932097	0.962884	6.92271e-11	3.11522e-10	TRUE	-0.0542703	0.00856849	-0.0714591	-0.0379397	465	0.947176	0.931034	0.962771	8.76843e-12	1.666e-10	TRUE
LGG	CIC	0.0118905	0.00821053	-0.00420186	0.0279828	1.4482	1.01196	0.995807	1.02838	0.147561	0.166007	FALSE
LGG	EGFR	0.0954069	0.0163642	0.0633336	0.12748	5.83022	1.10011	1.06538	1.13596	5.53551e-09	1.24549e-08	TRUE	0.0830034	0.0167698	0.0511586	0.118504	465	1.08655	1.05249	1.12581	6.5214e-08	4.13022e-07	TRUE
LGG	FUBP1	0.0246289	0.0115036	0.00208223	0.0471757	2.14097	1.02493	1.00208	1.04831	0.0322764	0.0484146	TRUE	0.0331613	0.0120087	0.00941112	0.0571308	465	1.03372	1.00946	1.05879	0.00632285	0.0109213	TRUE
LGG	IDH1	-0.057205	0.00903798	-0.0749191	-0.0394909	-6.3294	0.9444	0.927819	0.961279	2.4611e-10	7.38329e-10	TRUE	-0.0503514	0.00961887	-0.0695422	-0.0318892	465	0.950895	0.932821	0.968614	5.41632e-08	4.1164e-07	TRUE
LGG	NF1	0.0332835	0.0142282	0.00539668	0.0611703	2.33926	1.03384	1.00541	1.06308	0.0193221	0.0347798	TRUE	0.0216041	0.014342	-0.00722581	0.0505321	465	1.02184	0.9928	1.05183	0.141169	0.153269	FALSE
LGG	NOTCH1	0.0195275	0.0128776	-0.00571215	0.0447671	1.51639	1.01972	0.994304	1.04578	0.12942	0.166007	FALSE
LGG	PIK3CA	0.0159965	0.0121608	-0.00783826	0.0398313	1.31541	1.01613	0.992192	1.04064	0.188371	0.188371	FALSE
LGG	TP53	-0.0571797	0.00799839	-0.0728562	-0.0415031	-7.14889	0.944424	0.929734	0.959346	8.74792e-13	7.87313e-12	TRUE	-0.0586058	0.00834201	-0.0753193	-0.0427022	465	0.943078	0.927447	0.958197	2.83107e-14	1.07581e-12	TRUE
LIHC	ALB	0.0419272	0.0146079	0.0132963	0.0705581	2.87018	1.04282	1.01339	1.07311	0.00410243	0.0630307	FALSE
LIHC	APOB	0.0469524	0.0176697	0.0123203	0.0815844	2.65722	1.04807	1.0124	1.085	0.00787884	0.0630307	FALSE
LIHC	ARID1A	0.00255203	0.015477	-0.0277823	0.0328863	0.164892	1.00256	0.9726	1.03343	0.869029	0.926964	FALSE
LIHC	ARID2	0.0192479	0.0194964	-0.0189643	0.0574601	0.987257	1.01943	0.981214	1.05914	0.323517	0.570539	FALSE
LIHC	AXIN1	-0.0227735	0.0148017	-0.0517843	0.00623723	-1.53858	0.977484	0.949534	1.00626	0.123907	0.33042	FALSE
LIHC	BAP1	0.0163487	0.0188051	-0.0205087	0.053206	0.869373	1.01648	0.9797	1.05465	0.384643	0.570539	FALSE
LIHC	CTNNB1	0.0237165	0.0100563	0.00400653	0.0434266	2.35837	1.024	1.00401	1.04438	0.0183552	0.0978947	FALSE
LIHC	DMD	0.00552089	0.0180012	-0.0297608	0.0408026	0.306696	1.00554	0.970678	1.04165	0.759075	0.867514	FALSE
LIHC	FLG	0.0131467	0.0153663	-0.0169708	0.0432641	0.855552	1.01323	0.983172	1.04421	0.392246	0.570539	FALSE
LIHC	KEAP1	0.00165671	0.019143	-0.035863	0.0391764	0.0865437	1.00166	0.964773	1.03995	0.931034	0.931034	FALSE
LIHC	KMT2D	0.00689551	0.0195475	-0.0314169	0.045208	0.352756	1.00692	0.969071	1.04625	0.724271	0.867514	FALSE
LIHC	LRP1B	0.031966	0.0171344	-0.00161671	0.0655488	1.86561	1.03248	0.998385	1.06774	0.0620961	0.198707	FALSE
LIHC	RB1	-0.0376748	0.0170197	-0.0710328	-0.00431692	-2.21361	0.963026	0.931431	0.995692	0.0268558	0.107423	FALSE
LIHC	SPTA1	0.0228579	0.0184635	-0.01333	0.0590457	1.238	1.02312	0.986758	1.06082	0.215716	0.493065	FALSE
LIHC	TP53	-0.00780475	0.00891398	-0.0252758	0.00966634	-0.875562	0.992226	0.975041	1.00971	0.381268	0.570539	FALSE
LIHC	XIRP2	0.00637332	0.0154439	-0.0238961	0.0366428	0.412676	1.00639	0.976387	1.03732	0.679844	0.867514	FALSE
LUAD	ALPK2	-0.0461054	0.0195575	-0.0844374	-0.00777352	-2.35744	0.954941	0.919029	0.992257	0.0184017	0.226498	FALSE
LUAD	AMER1	-0.0296574	0.0204293	-0.0696982	0.0103833	-1.45171	0.970778	0.932675	1.01044	0.146583	0.483537	FALSE
LUAD	ANK3	-0.0215185	0.0194375	-0.0596154	0.0165784	-1.10706	0.978711	0.942127	1.01672	0.268268	0.651508	FALSE
LUAD	APC	0.00725849	0.021899	-0.0356627	0.0501797	0.331453	1.00728	0.964966	1.05146	0.740302	0.883167	FALSE
LUAD	APOB	-0.0272862	0.0126922	-0.0521624	-0.00240993	-2.14984	0.973083	0.949175	0.997593	0.031568	0.226498	FALSE
LUAD	ARID1A	-0.00474403	0.0206009	-0.045121	0.035633	-0.230282	0.995267	0.955882	1.03628	0.817872	0.911726	FALSE
LUAD	ARID1B	-0.0135652	0.0207599	-0.0542539	0.0271235	-0.653433	0.986526	0.947192	1.02749	0.513477	0.727426	FALSE
LUAD	ARID2	0.0160347	0.022267	-0.0276077	0.0596772	0.720113	1.01616	0.97277	1.06149	0.471455	0.727426	FALSE
LUAD	ATM	-0.0359665	0.0168716	-0.0690343	-0.00289879	-2.13178	0.964673	0.933295	0.997105	0.033025	0.226498	FALSE
LUAD	ATRX	-0.00342551	0.0202506	-0.043116	0.036265	-0.169156	0.99658	0.9578	1.03693	0.865674	0.934378	FALSE
LUAD	BCLAF1	0.00873906	0.0189804	-0.0284619	0.04594	0.460425	1.00878	0.971939	1.04701	0.645211	0.806983	FALSE
LUAD	BCORL1	-0.019027	0.0179774	-0.0542621	0.0162081	-1.05838	0.981153	0.947184	1.01634	0.28988	0.67972	FALSE
LUAD	BRAF	-0.00889933	0.018184	-0.0445393	0.0267407	-0.489404	0.99114	0.956438	1.0271	0.624556	0.806983	FALSE
LUAD	CARD11	-0.0115309	0.0200188	-0.050767	0.0277053	-0.576003	0.988535	0.9505	1.02809	0.564613	0.767874	FALSE
LUAD	COL5A1	-0.00669021	0.0201523	-0.0461881	0.0328077	-0.331982	0.993332	0.954862	1.03335	0.739903	0.883167	FALSE
LUAD	DMD	-0.0185528	0.0132419	-0.0445065	0.00740086	-1.40107	0.981618	0.956469	1.00743	0.161194	0.498236	FALSE
LUAD	EGFR	0.0108004	0.0143874	-0.0173983	0.0389992	0.750688	1.01086	0.982752	1.03977	0.45284	0.727426	FALSE
LUAD	EPHA3	0.00102463	0.0166112	-0.0315328	0.033582	0.0616833	1.00103	0.968959	1.03415	0.950815	0.965006	FALSE
LUAD	ERBB4	-0.0385798	0.0170815	-0.0720588	-0.00510071	-2.25858	0.962155	0.930476	0.994912	0.0239098	0.226498	FALSE
LUAD	FAT1	-0.0226639	0.0165568	-0.0551146	0.00978675	-1.36886	0.977591	0.946377	1.00983	0.171043	0.50305	FALSE
LUAD	FAT4	-0.0246523	0.0130586	-0.0502467	0.000942101	-1.88782	0.975649	0.950995	1.00094	0.0590501	0.250963	FALSE
LUAD	FLG	-0.0432158	0.0112754	-0.0653152	-0.0211163	-3.83273	0.957705	0.936772	0.979105	0.000126728	0.00861748	TRUE	-0.0420429	0.0128107	-0.0674043	-0.0173643	370	0.958829	0.934817	0.982786	0.000803441	0.00234852	TRUE
LUAD	FLNA	-0.0198624	0.0198251	-0.0587188	0.0189941	-1.00188	0.980334	0.942972	1.01918	0.316402	0.698184	FALSE
LUAD	GABRA6	0.00392111	0.0217695	-0.0387464	0.0465886	0.180119	1.00393	0.961995	1.04769	0.857059	0.934378	FALSE
LUAD	GRIN2A	-0.0138765	0.0157702	-0.0447856	0.0170326	-0.879919	0.986219	0.956202	1.01718	0.378903	0.727426	FALSE
LUAD	HGF	-0.0299171	0.0183766	-0.0659345	0.0061003	-1.628	0.970526	0.936192	1.00612	0.103524	0.391092	FALSE
LUAD	HUWE1	-0.014891	0.0160979	-0.0464423	0.0166603	-0.925029	0.985219	0.95462	1.0168	0.354951	0.727426	FALSE
LUAD	IRS4	-0.000780633	0.0215976	-0.0431112	0.04155	-0.0361444	0.99922	0.957805	1.04243	0.971167	0.971167	FALSE
LUAD	KDR	-0.00254679	0.0171327	-0.0361262	0.0310327	-0.148651	0.997456	0.964519	1.03152	0.881829	0.936943	FALSE
LUAD	KEAP1	0.00133748	0.0118574	-0.0219027	0.0245776	0.112797	1.00134	0.978335	1.02488	0.910192	0.952201	FALSE
LUAD	KIF1A	-0.0237779	0.0197508	-0.0624887	0.014933	-1.20389	0.976503	0.939424	1.01505	0.228631	0.597958	FALSE
LUAD	KMT2A	-0.0274125	0.0190112	-0.0646738	0.00984884	-1.44191	0.97296	0.937373	1.0099	0.149328	0.483537	FALSE
LUAD	KMT2C	-0.00981461	0.0145518	-0.0383357	0.0187065	-0.674459	0.990233	0.96239	1.01888	0.50002	0.727426	FALSE
LUAD	KMT2D	0.00577165	0.0191807	-0.0318218	0.0433651	0.300909	1.00579	0.968679	1.04432	0.763484	0.893423	FALSE
LUAD	KRAS	-0.00268281	0.0100406	-0.022362	0.0169964	-0.267196	0.997321	0.977886	1.01714	0.789318	0.89456	FALSE
LUAD	LRP1B	-0.0206227	0.01004	-0.0403007	-0.000944681	-2.05406	0.979589	0.960501	0.999056	0.0399703	0.226498	FALSE
LUAD	MACF1	-0.00956008	0.0181685	-0.0451697	0.0260495	-0.52619	0.990485	0.955835	1.02639	0.598756	0.798342	FALSE
LUAD	MED12	0.0084405	0.0181513	-0.0271355	0.0440165	0.465007	1.00848	0.973229	1.045	0.641926	0.806983	FALSE
LUAD	MGA	0.0149494	0.0181229	-0.0205707	0.0504696	0.824893	1.01506	0.979639	1.05176	0.409432	0.727426	FALSE
LUAD	MUC17	0.00347334	0.012161	-0.0203619	0.0273085	0.285612	1.00348	0.979844	1.02768	0.775175	0.893423	FALSE
LUAD	MXRA5	-0.0129227	0.0136471	-0.0396705	0.0138252	-0.946914	0.98716	0.961106	1.01392	0.343682	0.727426	FALSE
LUAD	NCOR2	0.0150448	0.0222236	-0.0285125	0.0586022	0.676976	1.01516	0.97189	1.06035	0.498421	0.727426	FALSE
LUAD	NF1	-0.028427	0.0146346	-0.0571103	0.000256349	-1.94245	0.971973	0.94449	1.00026	0.052083	0.236109	FALSE
LUAD	NIPBL	-0.00171223	0.0215651	-0.043979	0.0405545	-0.0793982	0.998289	0.956974	1.04139	0.936716	0.965006	FALSE
LUAD	NTRK3	-0.0166049	0.0166385	-0.0492158	0.016006	-0.997979	0.983532	0.951976	1.01613	0.31829	0.698184	FALSE
LUAD	OR4A16	-0.0338196	0.0203756	-0.0737551	0.00611594	-1.6598	0.966746	0.928899	1.00613	0.0969538	0.387815	FALSE
LUAD	PDGFRA	-0.0166176	0.018578	-0.0530298	0.0197946	-0.894477	0.98352	0.948352	1.01999	0.371067	0.727426	FALSE
LUAD	PIK3CA	0.0151929	0.0209261	-0.0258216	0.0562074	0.726024	1.01531	0.974509	1.05782	0.467824	0.727426	FALSE
LUAD	PIK3CG	-0.0165711	0.0206838	-0.0571105	0.0239684	-0.801163	0.983565	0.94449	1.02426	0.423037	0.727426	FALSE
LUAD	PLCB4	-0.013133	0.0196169	-0.0515814	0.0253154	-0.669475	0.986953	0.949726	1.02564	0.503193	0.727426	FALSE
LUAD	POLQ	-0.00887675	0.0197259	-0.0475388	0.0297853	-0.450005	0.991163	0.953573	1.03023	0.652707	0.806983	FALSE
LUAD	PTPRB	-0.0160091	0.0188924	-0.0530374	0.0210193	-0.847382	0.984118	0.948345	1.02124	0.396782	0.727426	FALSE
LUAD	PTPRC	-0.0381907	0.0189118	-0.0752572	-0.00112419	-2.01941	0.962529	0.927505	0.998876	0.0434449	0.22725	FALSE
LUAD	PTPRD	-0.0267459	0.0127609	-0.0517568	-0.00173494	-2.09592	0.973609	0.94956	0.998267	0.0360892	0.226498	FALSE
LUAD	PTPRT	-0.0312796	0.0159388	-0.0625191	-4.01417e-05	-1.96248	0.969205	0.939395	0.99996	0.0497063	0.236109	FALSE
LUAD	RB1	-0.0123626	0.0196357	-0.0508479	0.0261227	-0.629597	0.987714	0.950423	1.02647	0.528958	0.734065	FALSE
LUAD	RBM10	0.0504126	0.0196631	0.0118737	0.0889516	2.56382	1.0517	1.01194	1.09303	0.0103527	0.175996	FALSE
LUAD	SACS	-0.0384311	0.018606	-0.0748982	-0.00196408	-2.06553	0.962298	0.927838	0.998038	0.0388733	0.226498	FALSE
LUAD	SELP	-0.0225632	0.0201492	-0.0620549	0.0169286	-1.1198	0.977689	0.939831	1.01707	0.262798	0.651508	FALSE
LUAD	SETBP1	0.0112243	0.0160072	-0.0201492	0.0425979	0.701206	1.01129	0.980052	1.04352	0.483174	0.727426	FALSE
LUAD	SETD2	-0.0131443	0.0189551	-0.0502955	0.0240069	-0.693446	0.986942	0.950948	1.0243	0.48803	0.727426	FALSE
LUAD	SMARCA4	-0.0243698	0.0161603	-0.0560434	0.00730372	-1.50801	0.975925	0.945498	1.00733	0.131552	0.470819	FALSE
LUAD	SPTA1	-0.0299961	0.0108693	-0.0512996	-0.00869267	-2.75971	0.970449	0.949994	0.991345	0.00578531	0.131134	FALSE
LUAD	STK11	-0.0158253	0.0127868	-0.040887	0.00923645	-1.23762	0.984299	0.959938	1.00928	0.215856	0.587128	FALSE
LUAD	TLR4	-0.0203337	0.0150805	-0.0498909	0.00922349	-1.34835	0.979872	0.951333	1.00927	0.177547	0.50305	FALSE
LUAD	TP53	-0.029852	0.00976015	-0.0489815	-0.0107224	-3.05855	0.970589	0.952199	0.989335	0.00222407	0.0756185	FALSE
LUAD	TRRAP	0.0130971	0.0191353	-0.0244074	0.0506016	0.684447	1.01318	0.975888	1.0519	0.493693	0.727426	FALSE
LUAD	XIRP2	-0.0252671	0.0111471	-0.047115	-0.0034192	-2.2667	0.975049	0.953978	0.996587	0.0234087	0.226498	FALSE
LUSC	ALPK2	0.00927437	0.0229697	-0.0357455	0.0542942	0.403764	1.00932	0.964886	1.0558	0.686386	0.950606	FALSE
LUSC	ANK3	-0.0172078	0.0229951	-0.0622774	0.0278619	-0.748322	0.982939	0.939622	1.02825	0.454266	0.950606	FALSE
LUSC	APC	-0.047858	0.0239164	-0.0947334	-0.000982731	-2.00105	0.953269	0.909615	0.999018	0.0453865	0.866403	FALSE
LUSC	APOB	0.00309985	0.0153492	-0.026984	0.0331837	0.201955	1.0031	0.973377	1.03374	0.839952	0.950606	FALSE
LUSC	ARHGAP35	0.043579	0.0252711	-0.00595148	0.0931095	1.72446	1.04454	0.994066	1.09758	0.084625	0.937675	FALSE
LUSC	ARID1A	-0.0105247	0.0227594	-0.0551324	0.0340829	-0.462435	0.98953	0.94636	1.03467	0.64377	0.950606	FALSE
LUSC	ARID1B	-0.0159873	0.0248063	-0.0646067	0.0326322	-0.644485	0.98414	0.937436	1.03317	0.519261	0.950606	FALSE
LUSC	ATM	0.000388926	0.0258225	-0.0502222	0.051	0.0150616	1.00039	0.951018	1.05232	0.987983	0.987983	FALSE
LUSC	BCLAF1	-0.0185968	0.0209505	-0.0596591	0.0224655	-0.887654	0.981575	0.942086	1.02272	0.374727	0.950606	FALSE
LUSC	BRCA2	0.0156348	0.0228365	-0.0291239	0.0603934	0.68464	1.01576	0.971296	1.06225	0.493571	0.950606	FALSE
LUSC	CACNA1A	-0.040108	0.0204709	-0.0802301	1.41859e-05	-1.95927	0.960686	0.922904	1.00001	0.0500811	0.866403	FALSE
LUSC	CDKN2A	-0.00819405	0.0156428	-0.0388533	0.0224652	-0.523824	0.991839	0.961892	1.02272	0.600401	0.950606	FALSE
LUSC	COL5A3	-0.00490872	0.0256449	-0.0551719	0.0453544	-0.191411	0.995103	0.946322	1.0464	0.848204	0.950606	FALSE
LUSC	CREBBP	0.00413494	0.0211836	-0.0373842	0.0456541	0.195195	1.00414	0.963306	1.04671	0.84524	0.950606	FALSE
LUSC	CUL3	-0.02296	0.0251707	-0.0722937	0.0263736	-0.912173	0.977302	0.930258	1.02672	0.361678	0.950606	FALSE
LUSC	DMD	-0.025151	0.0165821	-0.0576513	0.00734929	-1.51676	0.975163	0.943979	1.00738	0.129328	0.950606	FALSE
LUSC	DROSHA	0.0278672	0.0254086	-0.0219326	0.0776671	1.09676	1.02826	0.978306	1.08076	0.272744	0.950606	FALSE
LUSC	EP300	-0.00490872	0.0256449	-0.0551719	0.0453544	-0.191411	0.995103	0.946322	1.0464	0.848204	0.950606	FALSE
LUSC	EPHA3	-0.0181512	0.0204078	-0.0581498	0.0218474	-0.889422	0.982013	0.943509	1.02209	0.373776	0.950606	FALSE
LUSC	ERBB4	-0.00825992	0.0196116	-0.046698	0.0301782	-0.421174	0.991774	0.954376	1.03064	0.673628	0.950606	FALSE
LUSC	FAT1	-0.00352681	0.0157054	-0.0343088	0.0272551	-0.224561	0.996479	0.966273	1.02763	0.822321	0.950606	FALSE
LUSC	FAT4	-0.0326612	0.015899	-0.0638227	-0.00149961	-2.05429	0.967866	0.938171	0.998502	0.0399481	0.866403	FALSE
LUSC	FBXW7	-0.0407498	0.0244164	-0.0886051	0.0071054	-1.66895	0.960069	0.915207	1.00713	0.0951264	0.937675	FALSE
LUSC	FLG	-0.0151002	0.0148053	-0.044118	0.0139176	-1.01992	0.985013	0.956841	1.01401	0.307766	0.950606	FALSE
LUSC	FLNA	0.00311554	0.0244031	-0.0447136	0.0509447	0.12767	1.00312	0.956271	1.05226	0.89841	0.968599	FALSE
LUSC	GRIN2A	0.0248248	0.0198806	-0.0141404	0.06379	1.24869	1.02514	0.985959	1.06587	0.211777	0.950606	FALSE
LUSC	HGF	0.00769525	0.0229158	-0.0372189	0.0526094	0.335805	1.00772	0.963465	1.05402	0.737018	0.950606	FALSE
LUSC	HUWE1	0.0240018	0.020773	-0.0167125	0.0647161	1.15544	1.02429	0.983426	1.06686	0.247912	0.950606	FALSE
LUSC	IL7R	0.013991	0.0263515	-0.037657	0.065639	0.530937	1.01409	0.963043	1.06784	0.595462	0.950606	FALSE
LUSC	KDM6A	-0.00917024	0.0249859	-0.0581417	0.0398013	-0.367016	0.990872	0.943516	1.0406	0.713607	0.950606	FALSE
LUSC	KDR	0.000933933	0.0227001	-0.0435574	0.0454253	0.0411423	1.00093	0.957378	1.04647	0.967182	0.987983	FALSE
LUSC	KEAP1	-0.0121719	0.0179935	-0.0474385	0.0230947	-0.676461	0.987902	0.953669	1.02336	0.498748	0.950606	FALSE
LUSC	KMT2C	0.0113533	0.0161874	-0.0203734	0.0430799	0.701366	1.01142	0.979833	1.04402	0.483074	0.950606	FALSE
LUSC	KMT2D	-0.00145854	0.0133264	-0.0275778	0.0246608	-0.109447	0.998543	0.972799	1.02497	0.912848	0.969023	FALSE
LUSC	LRP1B	0.00740124	0.011849	-0.0158223	0.0306248	0.62463	1.00743	0.984302	1.0311	0.532214	0.950606	FALSE
LUSC	MACF1	0.0280029	0.0229805	-0.0170381	0.0730439	1.21855	1.0284	0.983106	1.07578	0.223016	0.950606	FALSE
LUSC	MED12	0.0245958	0.0268364	-0.0280026	0.0771942	0.916508	1.0249	0.972386	1.08025	0.359401	0.950606	FALSE
LUSC	MUC17	0.0136783	0.0158371	-0.0173619	0.0447186	0.863686	1.01377	0.982788	1.04573	0.38776	0.950606	FALSE
LUSC	MXRA5	-0.022099	0.0208966	-0.0630556	0.0188576	-1.05754	0.978143	0.938891	1.01904	0.290266	0.950606	FALSE
LUSC	MYH9	-0.0130622	0.0243885	-0.0608627	0.0347383	-0.53559	0.987023	0.940952	1.03535	0.592242	0.950606	FALSE
LUSC	NCOA2	0.0341237	0.0273179	-0.0194184	0.0876659	1.24913	1.03471	0.980769	1.09162	0.211616	0.950606	FALSE
LUSC	NCOR1	-0.00827911	0.0245164	-0.0563304	0.0397722	-0.337697	0.991755	0.945227	1.04057	0.735592	0.950606	FALSE
LUSC	NF1	0.00467043	0.0175285	-0.0296848	0.0390257	0.266448	1.00468	0.970751	1.0398	0.789895	0.950606	FALSE
LUSC	NFE2L2	-0.00779148	0.0151086	-0.0374037	0.0218208	-0.515699	0.992239	0.963287	1.02206	0.606065	0.950606	FALSE
LUSC	NOTCH1	0.0186127	0.0210957	-0.0227341	0.0599595	0.882298	1.01879	0.977522	1.06179	0.377616	0.950606	FALSE
LUSC	NSD1	-0.00669056	0.0236585	-0.0530604	0.0396793	-0.282797	0.993332	0.948323	1.04048	0.777332	0.950606	FALSE
LUSC	NTRK3	-0.0135196	0.0248679	-0.0622599	0.0352206	-0.543657	0.986571	0.939639	1.03585	0.586678	0.950606	FALSE
LUSC	NUP210L	0.0057917	0.0249718	-0.0431521	0.0547355	0.23193	1.00581	0.957766	1.05626	0.816593	0.950606	FALSE
LUSC	PIK3CA	-0.0162331	0.0174666	-0.050467	0.0180008	-0.929379	0.983898	0.950785	1.01816	0.352693	0.950606	FALSE
LUSC	PIK3CG	0.012307	0.0214377	-0.0297101	0.0543242	0.574084	1.01238	0.970727	1.05583	0.565911	0.950606	FALSE
LUSC	PLXNB2	-0.0177726	0.023819	-0.0644569	0.0289118	-0.746152	0.982384	0.937576	1.02933	0.455575	0.950606	FALSE
LUSC	POLE	0.0126653	0.0257475	-0.0377989	0.0631295	0.491904	1.01275	0.962907	1.06516	0.622787	0.950606	FALSE
LUSC	POLQ	0.004003	0.0217788	-0.0386826	0.0466886	0.183803	1.00401	0.962056	1.0478	0.854168	0.950606	FALSE
LUSC	PREX2	0.00912377	0.0205248	-0.0311041	0.0493516	0.444524	1.00917	0.969375	1.05059	0.656664	0.950606	FALSE
LUSC	PTEN	0.0185233	0.0181956	-0.0171395	0.0541861	1.01801	1.0187	0.983007	1.05568	0.308675	0.950606	FALSE
LUSC	PTPRB	-0.0129979	0.018696	-0.0496414	0.0236456	-0.695222	0.987086	0.951571	1.02393	0.486916	0.950606	FALSE
LUSC	PTPRC	0.00587647	0.022498	-0.0382189	0.0499718	0.261199	1.00589	0.962502	1.05124	0.793939	0.950606	FALSE
LUSC	PTPRD	0.000418985	0.0226847	-0.0440422	0.0448802	0.01847	1.00042	0.956914	1.0459	0.985264	0.987983	FALSE
LUSC	PTPRT	-0.00490455	0.0215336	-0.0471097	0.0373006	-0.227763	0.995107	0.953983	1.038	0.819831	0.950606	FALSE
LUSC	RASA1	-0.00312333	0.022231	-0.0466952	0.0404486	-0.140495	0.996882	0.954378	1.04128	0.888269	0.968599	FALSE
LUSC	RB1	0.0104625	0.0226509	-0.0339325	0.0548576	0.461903	1.01052	0.966637	1.05639	0.644151	0.950606	FALSE
LUSC	SACS	-0.0161185	0.0201834	-0.0556772	0.0234402	-0.798604	0.984011	0.945844	1.02372	0.42452	0.950606	FALSE
LUSC	SPTA1	-0.0122601	0.0135301	-0.0387786	0.0142584	-0.906134	0.987815	0.961964	1.01436	0.364865	0.950606	FALSE
LUSC	TLR4	0.00184992	0.022373	-0.0420004	0.0457003	0.0826852	1.00185	0.958869	1.04676	0.934102	0.976561	FALSE
LUSC	TP53	-0.00485939	0.0160503	-0.0363174	0.0265986	-0.30276	0.995152	0.964334	1.02696	0.762073	0.950606	FALSE
LUSC	TRRAP	-0.0162728	0.0219239	-0.0592428	0.0266973	-0.74224	0.983859	0.942478	1.02706	0.457942	0.950606	FALSE
LUSC	USP9X	0.0559555	0.0285774	-5.52077e-05	0.111966	1.95803	1.05755	0.999945	1.11848	0.0502262	0.866403	FALSE
LUSC	XIRP2	-0.0256898	0.0140417	-0.053211	0.0018313	-1.82954	0.974637	0.94818	1.00183	0.067318	0.928989	FALSE
LUSC	ZFHX3	-0.0128633	0.0210549	-0.0541301	0.0284036	-0.610939	0.987219	0.947309	1.02881	0.54124	0.950606	FALSE
OV	APOB	-0.000125312	0.0185407	-0.0364644	0.0362138	-0.00675875	0.999875	0.964192	1.03688	0.994607	0.994607	FALSE
OV	FLG	0.0300725	0.0167191	-0.00269642	0.0628413	1.79869	1.03053	0.997307	1.06486	0.0720683	0.252239	FALSE
OV	KMT2C	-0.037556	0.0196153	-0.0760012	0.000889148	-1.91463	0.96314	0.926815	1.00089	0.0555391	0.252239	FALSE
OV	LRP1B	0.0167408	0.0197107	-0.0218914	0.055373	0.849326	1.01688	0.978346	1.05693	0.3957	0.923299	FALSE
OV	MUC17	-0.00557699	0.0182543	-0.0413548	0.0302008	-0.305517	0.994439	0.959489	1.03066	0.759973	0.924374	FALSE
OV	NF1	0.00441519	0.0163499	-0.02763	0.0364604	0.270044	1.00442	0.972748	1.03713	0.787126	0.924374	FALSE
OV	TP53	0.00393427	0.0149422	-0.0253519	0.0332205	0.263299	1.00394	0.974967	1.03378	0.79232	0.924374	FALSE
PAAD	ARID1A	0.0289581	0.03762	-0.0447757	0.102692	0.769753	1.02938	0.956212	1.10815	0.441446	0.521548	FALSE
PAAD	CDKN2A	0.0293707	0.0196722	-0.0091862	0.0679276	1.493	1.02981	0.990856	1.07029	0.135437	0.474029	FALSE
PAAD	FLG	-0.0618417	0.0346712	-0.129796	0.00611254	-1.78366	0.940032	0.878275	1.00613	0.0744784	0.474029	FALSE
PAAD	KRAS	0.0219656	0.0211491	-0.0194859	0.063417	1.03861	1.02221	0.980703	1.06547	0.298988	0.521548	FALSE
PAAD	RNF43	0.0238315	0.0313425	-0.0375988	0.0852618	0.760357	1.02412	0.963099	1.089	0.447041	0.521548	FALSE
PAAD	SMAD4	0.0158672	0.0188239	-0.021027	0.0527615	0.842927	1.01599	0.979192	1.05418	0.399269	0.521548	FALSE
PAAD	TP53	0.00349738	0.0169939	-0.02981	0.0368048	0.205802	1.0035	0.97063	1.03749	0.836946	0.836946	FALSE
PCPG	HRAS	0.0255102	0.0175304	-0.00884888	0.0598692	1.45519	1.02584	0.99119	1.0617	0.145616	0.145616	FALSE
PCPG	NF1	0.0490702	0.0185822	0.0126497	0.0854906	2.64071	1.05029	1.01273	1.08925	0.00827329	0.0165466	TRUE	0.0407324	0.018601	0.00444472	0.0803623	153	1.04157	1.00445	1.08368	0.0274986	0.0373196	TRUE
PRAD	FOXA1	0.0922545	0.0334215	0.0267495	0.157759	2.76033	1.09664	1.02711	1.17088	0.00577429	0.0288715	TRUE	0.0932622	0.0341039	0.0265168	0.165103	411	1.09775	1.02687	1.17951	0.00565338	0.0102299	TRUE
PRAD	KMT2C	0.0156724	0.0318238	-0.0467011	0.0780458	0.492473	1.0158	0.954373	1.08117	0.622385	0.725827	FALSE
PRAD	KMT2D	0.0287449	0.0310356	-0.0320838	0.0895735	0.92619	1.02916	0.968425	1.09371	0.354347	0.725827	FALSE
PRAD	SPOP	0.0169102	0.0220401	-0.0262875	0.060108	0.767249	1.01705	0.974055	1.06195	0.442933	0.725827	FALSE
PRAD	TP53	-0.00780196	0.022248	-0.0514072	0.0358033	-0.350682	0.992228	0.949892	1.03645	0.725827	0.725827	FALSE
READ	AMER1	0.0293717	0.034294	-0.0378433	0.0965868	0.856468	1.02981	0.962864	1.10141	0.391739	0.839143	FALSE
READ	APC	0.0193701	0.0178628	-0.0156405	0.0543806	1.08438	1.01956	0.984481	1.05589	0.278197	0.839143	FALSE
READ	ATM	0.026926	0.0289077	-0.0297321	0.0835841	0.931447	1.02729	0.970706	1.08718	0.351622	0.839143	FALSE
READ	DMD	-0.0368981	0.0284609	-0.0926805	0.0188843	-1.29645	0.963774	0.911485	1.01906	0.194822	0.839143	FALSE
READ	ERBB4	-0.0149794	0.0319475	-0.0775955	0.0476366	-0.468876	0.985132	0.925339	1.04879	0.639158	0.839143	FALSE
READ	FAT4	0.0101004	0.0215538	-0.0321443	0.052345	0.468612	1.01015	0.968367	1.05374	0.639347	0.839143	FALSE
READ	FBXW7	-0.0049306	0.022224	-0.0484889	0.0386277	-0.221859	0.995082	0.952668	1.03938	0.824424	0.902036	FALSE
READ	FLG	-0.0133706	0.0210616	-0.0546506	0.0279094	-0.634833	0.986718	0.946816	1.0283	0.525538	0.839143	FALSE
READ	KRAS	0.0189729	0.0157018	-0.0118022	0.0497479	1.20832	1.01915	0.988267	1.05101	0.226923	0.839143	FALSE
READ	LRP1B	0.0137958	0.0222254	-0.0297653	0.0573568	0.620719	1.01389	0.970673	1.05903	0.534784	0.839143	FALSE
READ	NRAS	0.0178284	0.0260897	-0.0333065	0.0689632	0.68335	1.01799	0.967242	1.0714	0.494386	0.839143	FALSE
READ	PCBP1	-0.00572065	0.0322212	-0.068873	0.0574317	-0.177543	0.994296	0.933445	1.05911	0.859082	0.902036	FALSE
READ	PIK3CA	0.00967436	0.023992	-0.0373491	0.0566979	0.403232	1.00972	0.96334	1.05834	0.686777	0.848372	FALSE
READ	PTPRT	-0.0854426	0.0331087	-0.150335	-0.0205507	-2.58067	0.918106	0.86042	0.979659	0.00986099	0.207081	FALSE
READ	SACS	-0.0267854	0.0259459	-0.0776384	0.0240676	-1.03236	0.97357	0.925299	1.02436	0.301905	0.839143	FALSE
READ	SMAD4	0.0137396	0.0234496	-0.0322208	0.0596999	0.585919	1.01383	0.968293	1.06152	0.55793	0.839143	FALSE
READ	SOX9	-0.00182469	0.0304137	-0.0614344	0.0577851	-0.0599957	0.998177	0.940415	1.05949	0.952159	0.952159	FALSE
READ	SPTA1	0.0466062	0.0291805	-0.0105865	0.103799	1.59717	1.04771	0.989469	1.10938	0.110228	0.839143	FALSE
READ	TCF7L2	-0.011485	0.0241895	-0.0588956	0.0359256	-0.474792	0.988581	0.942805	1.03658	0.634935	0.839143	FALSE
READ	TP53	-0.00911395	0.0169326	-0.0423013	0.0240734	-0.538248	0.990927	0.958581	1.02437	0.590406	0.839143	FALSE
READ	XIRP2	0.00548806	0.0290946	-0.0515363	0.0625124	0.188628	1.0055	0.949769	1.06451	0.850384	0.902036	FALSE
SARC	APOB	0.0301727	0.0226638	-0.0142475	0.074593	1.33132	1.03063	0.985853	1.07745	0.183085	0.457712	FALSE
SARC	ATRX	0.021679	0.0129131	-0.00363028	0.0469883	1.67883	1.02192	0.996376	1.04811	0.0931846	0.457712	FALSE
SARC	MUC17	0.00918055	0.0194876	-0.0290143	0.0473755	0.471098	1.00922	0.971403	1.04852	0.63757	0.63757	FALSE
SARC	RB1	0.00852953	0.0156035	-0.0220527	0.0391118	0.546643	1.00857	0.978189	1.03989	0.584624	0.63757	FALSE
SARC	TP53	0.00899564	0.0095368	-0.00969615	0.0276874	0.943256	1.00904	0.990351	1.02807	0.34555	0.575917	FALSE
SKCM	ALK	0.0284277	0.0129425	0.00306084	0.0537945	2.19646	1.02884	1.00307	1.05527	0.0280591	0.250376	FALSE
SKCM	ALPK2	0.0208507	0.0112996	-0.00129615	0.0429975	1.84526	1.02107	0.998705	1.04394	0.0650003	0.438728	FALSE
SKCM	AMER1	-0.0022486	0.0142612	-0.0302	0.0257028	-0.157673	0.997754	0.970251	1.02604	0.874715	0.999464	FALSE
SKCM	ANK3	0.000646114	0.00759852	-0.0142467	0.0155389	0.0850316	1.00065	0.985854	1.01566	0.932236	0.999464	FALSE
SKCM	APC	-0.0322017	0.0115908	-0.0549193	-0.00948421	-2.77822	0.968311	0.946562	0.990561	0.0054658	0.133912	FALSE
SKCM	APOB	-0.0123324	0.00777447	-0.0275701	0.00290529	-1.58627	0.987743	0.972807	1.00291	0.112679	0.485416	FALSE
SKCM	ARID2	0.0266908	0.0117181	0.00372376	0.0496579	2.27774	1.02705	1.00373	1.05091	0.0227419	0.250376	FALSE
SKCM	ATM	-0.0212173	0.0139465	-0.0485519	0.00611725	-1.52134	0.979006	0.952608	1.00614	0.128175	0.485416	FALSE
SKCM	ATR	-0.00728416	0.0125157	-0.0318144	0.0172461	-0.582004	0.992742	0.968686	1.0174	0.560564	0.94716	FALSE
SKCM	ATRX	0.00562902	0.0145509	-0.0228903	0.0341483	0.386849	1.00564	0.97737	1.03474	0.698868	0.999464	FALSE
SKCM	BCLAF1	0.0109475	0.0106618	-0.00994928	0.0318444	1.0268	1.01101	0.9901	1.03236	0.304516	0.710538	FALSE
SKCM	BCOR	-0.00593937	0.0138386	-0.0330626	0.0211839	-0.429187	0.994078	0.967478	1.02141	0.667787	0.999464	FALSE
SKCM	BRAF	-0.0264355	0.00719366	-0.0405348	-0.0123361	-3.67483	0.973911	0.960276	0.98774	0.000238012	0.0116626	TRUE	-0.0298773	0.00836536	-0.046566	-0.0139906	296	0.970565	0.954502	0.986107	0.000182367	0.000692993	TRUE
SKCM	BRCA2	-0.0298273	0.0129011	-0.055113	-0.00454166	-2.312	0.970613	0.946378	0.995469	0.0207776	0.250376	FALSE
SKCM	CACNA1A	0.0104346	0.0112735	-0.011661	0.0325302	0.925587	1.01049	0.988407	1.03307	0.354661	0.773781	FALSE
SKCM	CACNA1D	0.0177387	0.015163	-0.0119802	0.0474577	1.16987	1.0179	0.988091	1.0486	0.242054	0.624243	FALSE
SKCM	CARD11	0.00228373	0.0127624	-0.02273	0.0272975	0.178943	1.00229	0.977526	1.02767	0.857983	0.999464	FALSE
SKCM	CDKN2A	-0.0189133	0.0108804	-0.0402385	0.00241194	-1.73829	0.981264	0.96056	1.00241	0.0821603	0.47159	FALSE
SKCM	CHD8	0.000885403	0.01374	-0.0260444	0.0278152	0.06444	1.00089	0.974292	1.02821	0.94862	0.999464	FALSE
SKCM	CNKSR1	0.0482152	0.0183956	0.0121604	0.08427	2.62101	1.0494	1.01223	1.08792	0.00876697	0.171833	FALSE
SKCM	COL2A1	0.00463504	0.0126211	-0.020102	0.029372	0.367244	1.00465	0.980099	1.02981	0.713437	0.999464	FALSE
SKCM	COL5A1	-0.000314446	0.00915448	-0.0182569	0.017628	-0.0343489	0.999686	0.981909	1.01778	0.972599	0.999464	FALSE
SKCM	COL5A3	-0.0032683	0.0101886	-0.0232376	0.016701	-0.32078	0.996737	0.97703	1.01684	0.748377	0.999464	FALSE
SKCM	CTNNB1	0.0205071	0.0143566	-0.00763128	0.0486455	1.42841	1.02072	0.992398	1.04985	0.153173	0.485416	FALSE
SKCM	CUX1	-0.00531331	0.0148898	-0.0344969	0.0238703	-0.356841	0.994701	0.966091	1.02416	0.721211	0.999464	FALSE
SKCM	DACH1	0.00373782	0.0138417	-0.0233915	0.0308671	0.27004	1.00374	0.97688	1.03135	0.78713	0.999464	FALSE
SKCM	DDX3X	-0.00847652	0.0140965	-0.0361052	0.0191522	-0.601319	0.991559	0.964539	1.01934	0.547628	0.94716	FALSE
SKCM	DICER1	-0.0185869	0.0128448	-0.0437622	0.00658836	-1.44704	0.981585	0.957182	1.00661	0.147885	0.485416	FALSE
SKCM	DMD	-0.0250585	0.0113363	-0.0472774	-0.00283972	-2.21046	0.975253	0.953823	0.997164	0.0270732	0.250376	FALSE
SKCM	DNER	0.00239754	0.0155703	-0.0281197	0.0329147	0.153981	1.0024	0.972272	1.03346	0.877624	0.999464	FALSE
SKCM	EPHA3	0.0224573	0.0147761	-0.00650322	0.0514179	1.51985	1.02271	0.993518	1.05276	0.12855	0.485416	FALSE
SKCM	ERBB4	0.0330608	0.0112091	0.0110914	0.0550303	2.94946	1.03361	1.01115	1.05657	0.00318325	0.103986	FALSE
SKCM	FAT1	-0.0211774	0.0118067	-0.044318	0.00196323	-1.79368	0.979045	0.95665	1.00197	0.0728638	0.446291	FALSE
SKCM	FAT4	0.0157121	0.00776456	0.000493825	0.0309303	2.02356	1.01584	1.00049	1.03141	0.043015	0.324267	FALSE
SKCM	FLG	0.00599953	0.0078111	-0.00930995	0.021309	0.768077	1.00602	0.990733	1.02154	0.442441	0.867185	FALSE
SKCM	FLNA	-0.0162715	0.0126223	-0.0410108	0.00846777	-1.28911	0.98386	0.959819	1.0085	0.197361	0.568863	FALSE
SKCM	FLT3	9.01912e-06	0.0134308	-0.0263148	0.0263328	0.000671527	1.00001	0.974028	1.02668	0.999464	0.999464	FALSE
SKCM	GABRA6	-0.0204694	0.0142803	-0.0484583	0.0075194	-1.43341	0.979739	0.952697	1.00755	0.151742	0.485416	FALSE
SKCM	GRIN2A	-0.0062563	0.00901285	-0.0239212	0.0114086	-0.694154	0.993763	0.976363	1.01147	0.487586	0.93693	FALSE
SKCM	HGF	-0.0235277	0.0142789	-0.0515139	0.00445841	-1.64773	0.976747	0.94979	1.00447	0.0994087	0.485416	FALSE
SKCM	HUWE1	0.0131661	0.0109793	-0.00835303	0.0346852	1.19917	1.01325	0.991682	1.03529	0.230463	0.613954	FALSE
SKCM	IL7R	0.000962435	0.0129524	-0.0244238	0.0263486	0.0743057	1.00096	0.975872	1.0267	0.940767	0.999464	FALSE
SKCM	KDR	0.00366054	0.0116532	-0.0191794	0.0265005	0.314122	1.00367	0.981003	1.02685	0.753428	0.999464	FALSE
SKCM	KEL	-0.0125141	0.0109008	-0.0338794	0.00885119	-1.14799	0.987564	0.966688	1.00889	0.250972	0.630648	FALSE
SKCM	KIF1A	-0.0186863	0.0130939	-0.0443499	0.0069772	-1.4271	0.981487	0.956619	1.007	0.15355	0.485416	FALSE
SKCM	KIT	0.0265334	0.0169887	-0.00676394	0.0598307	1.56182	1.02689	0.993259	1.06166	0.11833	0.485416	FALSE
SKCM	KMT2A	0.00207917	0.0102969	-0.0181023	0.0222606	0.201923	1.00208	0.982061	1.02251	0.839977	0.999464	FALSE
SKCM	KMT2B	-0.0027325	0.0120061	-0.026264	0.020799	-0.227593	0.997271	0.974078	1.02102	0.819963	0.999464	FALSE
SKCM	KMT2C	0.00660059	0.0102081	-0.0134069	0.0266081	0.646604	1.00662	0.986683	1.02697	0.517888	0.94716	FALSE
SKCM	KMT2D	-0.0113249	0.00947102	-0.0298877	0.007238	-1.19574	0.988739	0.970554	1.00726	0.231799	0.613954	FALSE
SKCM	LRP1B	-0.0128951	0.00704399	-0.0267011	0.000910858	-1.83065	0.987188	0.973652	1.00091	0.0671522	0.438728	FALSE
SKCM	MACF1	-0.00433787	0.011453	-0.0267854	0.0181097	-0.378752	0.995672	0.97357	1.01827	0.704872	0.999464	FALSE
SKCM	MAP2K1	0.00366486	0.0130418	-0.0218966	0.0292263	0.281009	1.00367	0.978341	1.02966	0.778704	0.999464	FALSE
SKCM	MECOM	0.0014431	0.00925368	-0.0166938	0.01958	0.155949	1.00144	0.983445	1.01977	0.876073	0.999464	FALSE
SKCM	MET	0.00584089	0.0145599	-0.0226961	0.0343779	0.401162	1.00586	0.97756	1.03498	0.688301	0.999464	FALSE
SKCM	MGA	-0.00704191	0.0117371	-0.0300461	0.0159623	-0.599972	0.992983	0.970401	1.01609	0.548525	0.94716	FALSE
SKCM	MTOR	-0.0166056	0.012855	-0.0418009	0.00858966	-1.29177	0.983531	0.959061	1.00863	0.196438	0.568863	FALSE
SKCM	MUC17	-0.000232703	0.00821133	-0.0163266	0.0158612	-0.0283392	0.999767	0.983806	1.01599	0.977392	0.999464	FALSE
SKCM	MXRA5	-0.00171416	0.00800352	-0.0174008	0.0139725	-0.214175	0.998287	0.98275	1.01407	0.83041	0.999464	FALSE
SKCM	MYOCD	0.0134694	0.0107511	-0.00760243	0.0345412	1.25283	1.01356	0.992426	1.03514	0.210266	0.588744	FALSE
SKCM	NCOR1	1.61096e-05	0.0126926	-0.0248609	0.0248931	0.00126921	1.00002	0.975446	1.02521	0.998987	0.999464	FALSE
SKCM	NCOR2	-0.00928849	0.0118805	-0.0325738	0.0139968	-0.781827	0.990755	0.967951	1.0141	0.434316	0.867185	FALSE
SKCM	NF1	0.0529798	0.0142761	0.0249992	0.0809604	3.71108	1.05441	1.02531	1.08433	0.000206374	0.0116626	TRUE	0.0622994	0.0161337	0.031601	0.0969254	296	1.06428	1.03211	1.10178	2.59903e-05	0.00014109	TRUE
SKCM	NOTCH1	-0.00603171	0.0144975	-0.0344463	0.0223829	-0.416051	0.993986	0.96614	1.02264	0.677373	0.999464	FALSE
SKCM	NRAS	0.0114229	0.00774363	-0.0037543	0.0266002	1.47514	1.01149	0.996253	1.02696	0.140175	0.485416	FALSE
SKCM	NSD1	0.000522549	0.0150822	-0.029038	0.0300831	0.0346467	1.00052	0.97138	1.03054	0.972361	0.999464	FALSE
SKCM	NTRK3	-0.0181839	0.0136501	-0.0449376	0.00856981	-1.33214	0.98198	0.956057	1.00861	0.182813	0.559864	FALSE
SKCM	NUP210L	-0.0127582	0.0126548	-0.0375612	0.0120447	-1.00817	0.987323	0.963136	1.01212	0.313371	0.714194	FALSE
SKCM	PLCB4	-0.0205481	0.00940739	-0.0389862	-0.00210994	-2.18425	0.979662	0.961764	0.997892	0.028944	0.250376	FALSE
SKCM	PLCG2	-0.0224395	0.0146377	-0.0511288	0.0062498	-1.533	0.97781	0.950156	1.00627	0.125277	0.485416	FALSE
SKCM	POLE	0.0147251	0.0161943	-0.0170152	0.0464654	0.909278	1.01483	0.983129	1.04756	0.363203	0.773781	FALSE
SKCM	POLQ	-0.0114891	0.0124477	-0.0358862	0.012908	-0.922989	0.988577	0.96475	1.01299	0.356013	0.773781	FALSE
SKCM	PPP6C	-0.0195136	0.0133576	-0.045694	0.00666685	-1.46086	0.980676	0.955334	1.00669	0.144054	0.485416	FALSE
SKCM	PRDM1	0.0168397	0.0163229	-0.0151525	0.0488319	1.03166	1.01698	0.984962	1.05004	0.30223	0.710538	FALSE
SKCM	PREX2	-0.0141602	0.0090413	-0.0318808	0.00356041	-1.56617	0.98594	0.968622	1.00357	0.117309	0.485416	FALSE
SKCM	PTEN	-0.0244194	0.0110425	-0.0460624	-0.00277649	-2.2114	0.975876	0.954982	0.997227	0.0270081	0.250376	FALSE
SKCM	PTPRB	0.0204421	0.00945747	0.00190584	0.0389784	2.16148	1.02065	1.00191	1.03975	0.0306582	0.250376	FALSE
SKCM	PTPRC	0.00453298	0.0115196	-0.0180451	0.0271111	0.393501	1.00454	0.982117	1.02748	0.69395	0.999464	FALSE
SKCM	PTPRD	0.000790882	0.00946067	-0.0177517	0.0193335	0.0835968	1.00079	0.982405	1.01952	0.933377	0.999464	FALSE
SKCM	PTPRT	-0.00315614	0.00858819	-0.0199887	0.0136764	-0.367498	0.996849	0.98021	1.01377	0.713248	0.999464	FALSE
SKCM	RET	0.0065675	0.0157559	-0.0243135	0.0374485	0.416828	1.00659	0.97598	1.03816	0.676804	0.999464	FALSE
SKCM	SACS	-0.00619599	0.0105889	-0.0269498	0.0145578	-0.585141	0.993823	0.97341	1.01466	0.558453	0.94716	FALSE
SKCM	SALL4	0.0100819	0.0159319	-0.0211441	0.0413079	0.632811	1.01013	0.979078	1.04217	0.526857	0.94716	FALSE
SKCM	SELP	0.00442923	0.0152394	-0.0254395	0.034298	0.290643	1.00444	0.974881	1.03489	0.771325	0.999464	FALSE
SKCM	SETBP1	-0.000208652	0.0129167	-0.0255249	0.0251076	-0.0161537	0.999791	0.974798	1.02543	0.987112	0.999464	FALSE
SKCM	SMARCA4	-0.00397669	0.0125867	-0.0286461	0.0206928	-0.315944	0.996031	0.97176	1.02091	0.752045	0.999464	FALSE
SKCM	SPEN	-0.010155	0.0122556	-0.0341755	0.0138655	-0.828601	0.989896	0.966402	1.01396	0.40733	0.831633	FALSE
SKCM	SPTA1	0.00510038	0.00900191	-0.012543	0.0227438	0.566588	1.00511	0.987535	1.023	0.570994	0.948431	FALSE
SKCM	TAF1	0.000467579	0.0154931	-0.0298984	0.0308335	0.0301798	1.00047	0.970544	1.03131	0.975924	0.999464	FALSE
SKCM	TLR4	0.000764381	0.0131924	-0.0250922	0.026621	0.057941	1.00076	0.97522	1.02698	0.953796	0.999464	FALSE
SKCM	TP53	0.0100104	0.0114007	-0.0123345	0.0323553	0.878054	1.01006	0.987741	1.03288	0.379914	0.792162	FALSE
SKCM	TP53BP1	-0.00125002	0.0133921	-0.0274981	0.024998	-0.0933398	0.998751	0.972877	1.02531	0.925634	0.999464	FALSE
SKCM	TP63	-0.0062834	0.0103564	-0.0265815	0.0140147	-0.606718	0.993736	0.973769	1.01411	0.544038	0.94716	FALSE
SKCM	TRRAP	0.000343565	0.0100558	-0.0193654	0.0200526	0.0341659	1.00034	0.980821	1.02025	0.972745	0.999464	FALSE
SKCM	UBR5	0.00209166	0.0147615	-0.0268403	0.0310236	0.141698	1.00209	0.973517	1.03151	0.887319	0.999464	FALSE
SKCM	USP9X	-0.00521854	0.0152988	-0.0352037	0.0247666	-0.341108	0.994795	0.965409	1.02508	0.733023	0.999464	FALSE
SKCM	XIRP2	0.013443	0.00784528	-0.00193349	0.0288195	1.71351	1.01353	0.998068	1.02924	0.0866185	0.47159	FALSE
SKCM	ZFHX3	-0.012641	0.0114942	-0.0351692	0.00988721	-1.09977	0.987439	0.965442	1.00994	0.271431	0.665006	FALSE
STAD	APC	0.0273669	0.0207821	-0.0133652	0.068099	1.31685	1.02774	0.986724	1.07047	0.187889	0.563666	FALSE
STAD	APOB	0.0183117	0.0216777	-0.0241759	0.0607992	0.844723	1.01848	0.976114	1.06269	0.398266	0.682741	FALSE
STAD	ARID1A	0.0126226	0.016797	-0.0202989	0.0455441	0.751481	1.0127	0.979906	1.0466	0.452363	0.723781	FALSE
STAD	CDH1	-0.0804874	0.0214771	-0.122582	-0.0383931	-3.74759	0.922666	0.884634	0.962335	0.000178539	0.00428493	TRUE	-0.0603826	0.0202781	-0.102357	-0.0201729	282	0.941404	0.902708	0.980029	0.00301526	0.00603051	TRUE
STAD	DMD	0.017846	0.0193968	-0.020171	0.055863	0.920048	1.01801	0.980031	1.05745	0.357548	0.682741	FALSE
STAD	ERBB4	-0.00422787	0.0201708	-0.0437619	0.0353062	-0.209603	0.995781	0.957182	1.03594	0.833977	0.999852	FALSE
STAD	FAT4	0.0023218	0.0157122	-0.0284735	0.0331171	0.14777	1.00232	0.971928	1.03367	0.882524	0.999852	FALSE
STAD	FLG	0.0240512	0.0140301	-0.00344728	0.0515498	1.71426	1.02434	0.996559	1.0529	0.0864813	0.41511	FALSE
STAD	KMT2C	0.00516328	0.0222013	-0.0383505	0.0486771	0.232566	1.00518	0.962376	1.04988	0.816098	0.999852	FALSE
STAD	KRAS	-0.00569145	0.0243142	-0.0533464	0.0419635	-0.23408	0.994325	0.948052	1.04286	0.814923	0.999852	FALSE
STAD	LRP1B	0.0291814	0.0138567	0.00202277	0.05634	2.10594	1.02961	1.00202	1.05796	0.0352094	0.281675	FALSE
STAD	MUC17	0.00215705	0.0199479	-0.0369401	0.0412542	0.108134	1.00216	0.963734	1.04212	0.913889	0.999852	FALSE
STAD	MUC6	-0.00124069	0.0215231	-0.0434253	0.0409439	-0.0576446	0.99876	0.957504	1.04179	0.954032	0.999852	FALSE
STAD	PIK3CA	-0.0236151	0.0177661	-0.0584361	0.0112058	-1.32922	0.976662	0.943239	1.01127	0.183774	0.563666	FALSE
STAD	PREX2	-0.0315603	0.0182818	-0.067392	0.00427132	-1.72633	0.968932	0.934829	1.00428	0.0842888	0.41511	FALSE
STAD	PTPRD	0.0331306	0.0238562	-0.0136266	0.0798878	1.38877	1.03369	0.986466	1.08317	0.164904	0.563666	FALSE
STAD	PTPRT	0.0201651	0.0213057	-0.0215933	0.0619236	0.946467	1.02037	0.978638	1.06388	0.34391	0.682741	FALSE
STAD	RHOA	-0.0225523	0.023944	-0.0694817	0.0243771	-0.941875	0.9777	0.932877	1.02468	0.346256	0.682741	FALSE
STAD	SACS	-3.57159e-06	0.019211	-0.0376564	0.0376493	-0.000185914	0.999996	0.963044	1.03837	0.999852	0.999852	FALSE
STAD	SMAD4	-0.00101379	0.0198705	-0.0399593	0.0379317	-0.0510197	0.998987	0.960829	1.03866	0.95931	0.999852	FALSE
STAD	SPTA1	-0.0137066	0.0156685	-0.0444164	0.0170031	-0.874787	0.986387	0.956556	1.01715	0.38169	0.682741	FALSE
STAD	TLR4	0.0252833	0.0234981	-0.0207722	0.0713388	1.07597	1.02561	0.979442	1.07395	0.28194	0.682741	FALSE
STAD	TP53	0.0254715	0.0111207	0.00367543	0.0472676	2.29047	1.0258	1.00368	1.0484	0.0219941	0.26393	FALSE
STAD	XIRP2	0.00381872	0.0184087	-0.0322616	0.039899	0.207441	1.00383	0.968253	1.04071	0.835665	0.999852	FALSE
TGCT	KIT	0.0394509	0.0246182	-0.00879993	0.0877016	1.60251	1.04024	0.991239	1.09166	0.109043	0.32713	FALSE
TGCT	KRAS	0.0230959	0.0310492	-0.0377594	0.0839512	0.743849	1.02336	0.962945	1.08758	0.456968	0.456968	FALSE
TGCT	PTMA	-0.0420101	0.0458097	-0.131795	0.0477753	-0.917057	0.95886	0.87652	1.04893	0.359113	0.456968	FALSE
THCA	BRAF	0.0119514	0.00779467	-0.00332583	0.0272287	1.53328	1.01202	0.99668	1.0276	0.125206	0.187809	FALSE
THCA	HRAS	-0.01948	0.0169265	-0.0526554	0.0136954	-1.15085	0.980709	0.948707	1.01379	0.249792	0.249792	FALSE
THCA	NRAS	-0.0207254	0.0132047	-0.0466061	0.00515538	-1.56954	0.979488	0.954463	1.00517	0.116521	0.187809	FALSE
UCEC	ARHGAP35	0.0135461	0.0180017	-0.0217365	0.0488288	0.752493	1.01364	0.978498	1.05004	0.451755	0.690919	FALSE
UCEC	ARID1A	-0.0388284	0.0129511	-0.064212	-0.0134448	-2.99808	0.961916	0.937806	0.986645	0.00271683	0.0176594	TRUE	-0.0223229	0.0143622	-0.0506119	0.0052769	255	0.977924	0.950648	1.00529	0.11318	0.126495	FALSE
UCEC	ARID5B	-0.0187486	0.0232447	-0.0643074	0.0268103	-0.806573	0.981426	0.937717	1.02717	0.419913	0.682358	FALSE
UCEC	CHD4	0.00542937	0.0153241	-0.0246053	0.035464	0.354303	1.00544	0.975695	1.0361	0.723112	0.854587	FALSE
UCEC	CTCF	-0.0347383	0.0182037	-0.0704169	0.000940338	-1.90831	0.965858	0.932005	1.00094	0.0563515	0.183142	FALSE
UCEC	CTNNB1	-0.0675287	0.0148784	-0.0966898	-0.0383675	-4.5387	0.934701	0.907838	0.962359	5.66019e-06	0.000147165	TRUE	-0.0483331	0.0167959	-0.0823008	-0.0165687	255	0.952816	0.920995	0.983568	0.00260448	0.00549834	TRUE
UCEC	DMD	0.000282138	0.0215762	-0.0420065	0.0425708	0.0130763	1.00028	0.958864	1.04349	0.989567	0.989567	FALSE
UCEC	FAT4	0.000859453	0.0241286	-0.0464317	0.0481506	0.0356197	1.00086	0.95463	1.04933	0.971586	0.989567	FALSE
UCEC	FBXW7	0.0338283	0.0170285	0.000452925	0.0672036	1.98656	1.03441	1.00045	1.06951	0.046971	0.183142	FALSE
UCEC	FGFR2	0.00784334	0.0219056	-0.0350909	0.0507776	0.358051	1.00787	0.965518	1.05209	0.720305	0.854587	FALSE
UCEC	FLG	0.0332081	0.0258119	-0.0173823	0.0837986	1.28654	1.03377	0.982768	1.08741	0.198254	0.396507	FALSE
UCEC	FOXA2	0.0441175	0.0264197	-0.00766423	0.0958993	1.66987	1.04511	0.992365	1.10065	0.0949452	0.224416	FALSE
UCEC	KMT2C	0.0146325	0.0248222	-0.0340182	0.0632832	0.589492	1.01474	0.966554	1.06533	0.555532	0.760201	FALSE
UCEC	KMT2D	-0.0134292	0.0192972	-0.051251	0.0243927	-0.695912	0.986661	0.95004	1.02469	0.486484	0.702699	FALSE
UCEC	KRAS	-0.0251822	0.0169698	-0.0584424	0.00807798	-1.48394	0.975132	0.943233	1.00811	0.137824	0.298619	FALSE
UCEC	LRP1B	0.0109632	0.0246339	-0.0373183	0.0592448	0.445047	1.01102	0.963369	1.06103	0.656286	0.853171	FALSE
UCEC	MED12	-0.0415208	0.0213476	-0.0833614	0.000319771	-1.94498	0.959329	0.920019	1.00032	0.0517768	0.183142	FALSE
UCEC	PIK3CA	-0.0189006	0.0110916	-0.0406397	0.00283844	-1.70405	0.981277	0.960175	1.00284	0.0883709	0.224416	FALSE
UCEC	PIK3R1	0.0155345	0.0134084	-0.0107455	0.0418146	1.15856	1.01566	0.989312	1.0427	0.246634	0.4275	FALSE
UCEC	PPP2R1A	0.0329102	0.0150764	0.00336092	0.0624595	2.18289	1.03346	1.00337	1.06445	0.029044	0.151029	FALSE
UCEC	PTEN	-0.0453253	0.0118829	-0.0686155	-0.0220352	-3.81432	0.955687	0.933686	0.978206	0.000136559	0.00177527	TRUE	-0.0192356	0.0150105	-0.0486587	0.00985805	255	0.980948	0.952506	1.00991	0.194707	0.205525	FALSE
UCEC	SPOP	0.0255303	0.0212517	-0.0161223	0.0671828	1.20133	1.02586	0.984007	1.06949	0.229624	0.426444	FALSE
UCEC	SPTA1	-0.00660879	0.021295	-0.0483463	0.0351287	-0.310345	0.993413	0.952804	1.03575	0.756299	0.854947	FALSE
UCEC	TAF1	0.00327254	0.020722	-0.0373417	0.0438868	0.157926	1.00328	0.963347	1.04486	0.874515	0.947391	FALSE
UCEC	TP53	0.0397359	0.0116318	0.0169381	0.0625338	3.41616	1.04054	1.01708	1.06453	0.000635118	0.00550435	TRUE	0.00553864	0.0156977	-0.0254401	0.0361749	255	1.00555	0.974881	1.03684	0.723525	0.723525	FALSE
UCEC	ZFHX3	0.0483439	0.0266627	-0.00391399	0.100602	1.81317	1.04953	0.996094	1.10584	0.069806	0.201662	FALSE
