# Supplementary material for: An integrative analysis of the age-associated multi-omic landscape across cancers
Source: Nat Commun. 2021 Apr 20;12:2345. doi: 10.1038/s41467-021-22560-y (PMC8058097; doi:10.1038/s41467-021-22560-y)
Supplement: Supplementary file 15 — Supplementary Data 12 [file 41467_2021_22560_MOESM15_ESM.xlsx]

## Sheet: Pan-cancer
Supplementary Data file for Chatsirisupachai et al. An Integrative Analysis of the Age-Associated Multi-Omic Landscape across Cancers
Supplementary Data 12: Association between age and oncogenic signalling pathway
This table shows the results from Pan-cancer multiple logistic regression analysis to identify age-associated alterations in signalling pathway
Multiple Logistic Regression
pathway	coefficient	std.error	conf.low	conf.high	statistic	odds ratio	odds ratio conf.low	odds ratio conf.high	p.value	adj. p.value	Sig
Cell.Cycle	0.0121134	0.00230038	0.00760477	0.0166221	5.26583	1.01219	1.00763	1.01676	1.39555e-07	1.39555e-06	TRUE
HIPPO	-0.00122787	0.00263625	-0.00639482	0.00393909	-0.465763	0.998773	0.993626	1.00395	0.641385	0.641385	FALSE
MYC	0.00432704	0.00286186	-0.00128211	0.00993618	1.51197	1.00434	0.998719	1.00999	0.130542	0.217571	FALSE
NOTCH	0.00617315	0.00230846	0.00164864	0.0106977	2.67414	1.00619	1.00165	1.01076	0.00749218	0.0249739	TRUE
NRF2	0.00429234	0.00480373	-0.0051228	0.0137075	0.893543	1.0043	0.99489	1.0138	0.371567	0.423831	FALSE
PI3K	0.00497141	0.00221356	0.000632907	0.00930991	2.24589	1.00498	1.00063	1.00935	0.0247113	0.0494226	TRUE
RTK.RAS	0.00538411	0.0021913	0.00108925	0.00967897	2.45704	1.0054	1.00109	1.00973	0.0140086	0.0350215	TRUE
TP53	0.0019718	0.0022529	-0.00244379	0.0063874	0.875231	1.00197	0.997559	1.00641	0.381448	0.423831	FALSE
TGF.Beta	0.00366602	0.00327346	-0.00274984	0.0100819	1.11992	1.00367	0.997254	1.01013	0.262747	0.375353	FALSE
WNT	0.0121444	0.00250757	0.00722967	0.0170592	4.8431	1.01222	1.00726	1.01721	1.27826e-06	6.3913e-06	TRUE

## Sheet: cancer-type specific
Supplementary Data 12: Association between age and oncogenic signalling pathway
This table shows the results from cancer-type specific simple and multiple logistic regression analyses to identify age-associated alterations in signalling pathway
Simple logistic regression													Multiple Logistic Regression
cancer_type	pathway	coefficient	std.error	conf.low	conf.high	statistic	odds ratio	odds ratio conf.low	odds ratio conf.high	p.value	adj. p.value	Sig	coefficient	std.error	conf.low	conf.high	statistic	odds ratio	odds ratio conf.low	odds ratio conf.high	p.value	adj. p.value	Sig
BLCA	Cell.Cycle	0.0072948	0.0130264	-0.0182364	0.032826	0.560002	1.00732	0.981929	1.03337	0.575478	0.719347	FALSE
BLCA	HIPPO	-0.012853	0.0115695	-0.0355287	0.00982268	-1.11095	0.987229	0.965095	1.00987	0.266592	0.719347	FALSE
BLCA	MYC	0.00152804	0.0130332	-0.0240166	0.0270727	0.117242	1.00153	0.97627	1.02744	0.906668	0.944884	FALSE
BLCA	NOTCH	-0.0106754	0.0102348	-0.0307353	0.00938442	-1.04305	0.989381	0.969732	1.00943	0.296924	0.719347	FALSE
BLCA	NRF2	-0.0147564	0.0175867	-0.0492257	0.0197129	-0.839066	0.985352	0.951966	1.01991	0.401432	0.719347	FALSE
BLCA	PI3K	0.00661556	0.010162	-0.0133017	0.0265328	0.651007	1.00664	0.986786	1.02689	0.515042	0.719347	FALSE
BLCA	RTK.RAS	-0.0153735	0.0107443	-0.0364319	0.00568502	-1.43085	0.984744	0.964224	1.0057	0.152475	0.719347	FALSE
BLCA	TP53	0.0245823	0.0105985	0.00380969	0.045355	2.31942	1.02489	1.00382	1.0464	0.0203723	0.203723	FALSE
BLCA	TGF.Beta	0.0104328	0.017338	-0.023549	0.0444146	0.601729	1.01049	0.976726	1.04542	0.547354	0.719347	FALSE
BLCA	WNT	-0.000861666	0.0124639	-0.0252905	0.0235672	-0.0691328	0.999139	0.975027	1.02385	0.944884	0.944884	FALSE
BRCA	Cell.Cycle	0.00404959	0.00556117	-0.00685011	0.0149493	0.72819	1.00406	0.993173	1.01506	0.466497	0.636754	FALSE
BRCA	HIPPO	-0.00150943	0.00864306	-0.0184495	0.0154307	-0.174641	0.998492	0.98172	1.01555	0.861362	0.918965	FALSE
BRCA	MYC	0.00765673	0.00599107	-0.00408556	0.019399	1.27802	1.00769	0.995923	1.01959	0.201241	0.467416	FALSE
BRCA	NOTCH	-0.00650851	0.00609217	-0.0184489	0.00543192	-1.06834	0.993513	0.98172	1.00545	0.285367	0.475611	FALSE
BRCA	NRF2	-0.0130725	0.0198139	-0.0519071	0.025762	-0.659767	0.987013	0.949417	1.0261	0.509404	0.636754	FALSE
BRCA	PI3K	0.000508084	0.00499408	-0.00928014	0.0102963	0.101737	1.00051	0.990763	1.01035	0.918965	0.918965	FALSE
BRCA	RTK.RAS	-0.00630751	0.00507404	-0.0162525	0.00363742	-1.24309	0.993712	0.983879	1.00364	0.213833	0.467416	FALSE
BRCA	TP53	-0.00591599	0.00496782	-0.0156527	0.00382077	-1.19086	0.994101	0.984469	1.00383	0.233708	0.467416	FALSE
BRCA	TGF.Beta	0.0172595	0.010235	-0.00280069	0.0373197	1.68633	1.01741	0.997203	1.03802	0.0917331	0.458666	FALSE
BRCA	WNT	0.0257473	0.00660486	0.012802	0.0386925	3.89823	1.02608	1.01288	1.03945	9.68976e-05	0.000968976	TRUE	0.0272033	0.0075967	0.012314	0.0420926	3.58093	1.02758	1.01239	1.04299	0.00034237	0.00151682	TRUE
CESC	Cell.Cycle	0.0310713	0.0111259	0.00926488	0.0528778	2.79269	1.03156	1.00931	1.0543	0.00522716	0.0130679	TRUE	0.029379	0.0124441	0.00498905	0.053769	2.36088	1.02981	1.005	1.05524	0.0182316	0.0290048	TRUE
CESC	HIPPO	-0.0303884	0.0107186	-0.0513965	-0.00938026	-2.8351	0.970069	0.949902	0.990664	0.00458112	0.0130679	TRUE	-0.0267166	0.0113022	-0.0488684	-0.00456474	-2.36385	0.973637	0.952306	0.995446	0.0180863	0.0290048	TRUE
CESC	MYC	-0.0263964	0.019412	-0.0644431	0.0116504	-1.3598	0.973949	0.937589	1.01172	0.173894	0.248419	FALSE
CESC	NOTCH	0.0165217	0.00933309	-0.00177082	0.0348142	1.77023	1.01666	0.998231	1.03543	0.0766892	0.133186	FALSE
CESC	NRF2	0.00314144	0.015946	-0.0281121	0.034395	0.197005	1.00315	0.972279	1.03499	0.843824	0.843824	FALSE
CESC	PI3K	0.0322881	0.00978296	0.0131138	0.0514623	3.30044	1.03282	1.0132	1.05281	0.000965331	0.00482666	TRUE	0.0374467	0.0106662	0.0165413	0.0583521	3.51078	1.03816	1.01668	1.06009	0.00044679	0.00173752	TRUE
CESC	RTK.RAS	0.00404306	0.00919676	-0.0139823	0.0220684	0.439618	1.00405	0.986115	1.02231	0.660214	0.733571	FALSE
CESC	TP53	0.0463458	0.0129789	0.0209076	0.071784	3.57086	1.04744	1.02113	1.07442	0.000355813	0.00355813	TRUE	0.0505859	0.0146537	0.0218653	0.0793066	3.4521	1.05189	1.02211	1.08254	0.000556237	0.00194683	TRUE
CESC	TGF.Beta	0.0233122	0.0133121	-0.00277911	0.0494035	1.7512	1.02359	0.997225	1.05064	0.0799116	0.133186	FALSE
CESC	WNT	0.0170852	0.0133733	-0.00912599	0.0432964	1.27756	1.01723	0.990916	1.04425	0.201405	0.251756	FALSE
COAD	Cell.Cycle	0.010651	0.0098029	-0.00856236	0.0298643	1.08651	1.01071	0.991474	1.03031	0.277253	0.554505	FALSE
COAD	HIPPO	0.0184313	0.0111071	-0.00333831	0.0402008	1.65941	1.0186	0.996667	1.04102	0.0970336	0.323445	FALSE
COAD	MYC	0.00659742	0.00985105	-0.0127103	0.0259051	0.669718	1.00662	0.98737	1.02624	0.503038	0.75029	FALSE
COAD	NOTCH	0.0109608	0.00918057	-0.00703281	0.0289544	1.19391	1.01102	0.992992	1.02938	0.232513	0.554505	FALSE
COAD	NRF2	-0.0151071	0.0338303	-0.0814133	0.051199	-0.446557	0.985006	0.921813	1.05253	0.655195	0.75029	FALSE
COAD	PI3K	0.00360302	0.00860036	-0.0132534	0.0204594	0.418938	1.00361	0.986834	1.02067	0.675261	0.75029	FALSE
COAD	RTK.RAS	0.0181331	0.00982458	-0.0011227	0.0373889	1.84569	1.0183	0.998878	1.0381	0.0649373	0.323445	FALSE
COAD	TP53	0.00478693	0.00892411	-0.012704	0.0222779	0.536405	1.0048	0.987376	1.02253	0.591679	0.75029	FALSE
COAD	TGF.Beta	0.00218415	0.00925563	-0.0159566	0.0203249	0.23598	1.00219	0.98417	1.02053	0.813448	0.813448	FALSE
COAD	WNT	0.0245278	0.0140518	-0.00301318	0.0520687	1.74553	1.02483	0.996991	1.05345	0.0808928	0.323445	FALSE
ESCA	Cell.Cycle	-0.0182731	0.022408	-0.0621921	0.0256458	-0.815472	0.981893	0.939702	1.02598	0.414802	0.829605	FALSE
ESCA	HIPPO	0.0386665	0.0173872	0.00458826	0.0727448	2.22385	1.03942	1.0046	1.07546	0.0261585	0.118625	FALSE
ESCA	MYC	0.00301808	0.0156593	-0.0276735	0.0337097	0.192734	1.00302	0.972706	1.03428	0.847167	0.898477	FALSE
ESCA	NOTCH	0.00180146	0.0141196	-0.0258725	0.0294755	0.127585	1.0018	0.974459	1.02991	0.898477	0.898477	FALSE
ESCA	NRF2	-0.0410281	0.0195222	-0.0792909	-0.00276523	-2.10161	0.959802	0.923771	0.997239	0.0355875	0.118625	FALSE
ESCA	PI3K	-0.0211535	0.0136086	-0.0478259	0.00551881	-1.55443	0.979069	0.9533	1.00553	0.120083	0.300207	FALSE
ESCA	RTK.RAS	0.00861146	0.0133869	-0.0176263	0.0348493	0.643276	1.00865	0.982528	1.03546	0.520045	0.834365	FALSE
ESCA	TP53	-0.071989	0.0245525	-0.120111	-0.0238669	-2.93204	0.930541	0.886822	0.976416	0.00336744	0.0336744	TRUE	-0.0736365	0.0279984	-0.128512	-0.0187606	-2.63002	0.929009	0.879403	0.981414	0.00853792	0.0166015	TRUE
ESCA	TGF.Beta	0.00228173	0.0164809	-0.0300202	0.0345837	0.138447	1.00228	0.970426	1.03519	0.889887	0.898477	FALSE
ESCA	WNT	-0.00895913	0.0163646	-0.0410331	0.0231149	-0.547471	0.991081	0.959797	1.02338	0.584055	0.834365	FALSE
GBM	Cell.Cycle	-0.0708284	0.0394303	-0.14811	0.00645357	-1.79629	0.931622	0.862336	1.00647	0.0724478	0.362239	FALSE
GBM	HIPPO	-0.0137184	0.0213819	-0.055626	0.0281893	-0.641589	0.986375	0.945893	1.02859	0.52114	0.908028	FALSE
GBM	MYC	-0.0629697	0.0255419	-0.113031	-0.0129084	-2.46535	0.938972	0.893123	0.987175	0.0136881	0.136881	FALSE
GBM	NOTCH	-0.00400189	0.0173155	-0.0379397	0.0299359	-0.231116	0.996006	0.962771	1.03039	0.817225	0.908028	FALSE
GBM	NRF2	9.29421e-16	2394.02	-4692.2	4692.2	3.88226e-19	1	0	Inf	1	1	FALSE
GBM	PI3K	0.00630292	0.0135737	-0.020301	0.0329068	0.464349	1.00632	0.979904	1.03345	0.642398	0.908028	FALSE
GBM	RTK.RAS	0.0122263	0.016088	-0.0193056	0.0437582	0.759965	1.0123	0.98088	1.04473	0.447276	0.908028	FALSE
GBM	TP53	-0.00962825	0.0135341	-0.0361546	0.0168981	-0.711407	0.990418	0.964491	1.01704	0.476832	0.908028	FALSE
GBM	TGF.Beta	0.0240738	0.056186	-0.0860487	0.134196	0.428467	1.02437	0.91755	1.14362	0.668311	0.908028	FALSE
GBM	WNT	0.00835653	0.0258009	-0.0422124	0.0589254	0.323885	1.00839	0.958666	1.0607	0.746025	0.908028	FALSE
HNSC	Cell.Cycle	0.0219209	0.00990272	0.00251196	0.0413299	2.21363	1.02216	1.00252	1.0422	0.0268544	0.064448	FALSE
HNSC	HIPPO	0.0246575	0.00856552	0.00786942	0.0414456	2.8787	1.02496	1.0079	1.04232	0.00399323	0.0199661	TRUE	0.0204497	0.00977067	0.00129954	0.0395999	2.09297	1.02066	1.0013	1.04039	0.036352	0.047123	TRUE
HNSC	MYC	0.0183249	0.0105759	-0.00240337	0.0390532	1.73271	1.01849	0.9976	1.03983	0.0831465	0.138578	FALSE
HNSC	NOTCH	0.0233493	0.00872178	0.00625489	0.0404436	2.67712	1.02362	1.00627	1.04127	0.00742576	0.0247525	TRUE	0.0206289	0.00993441	0.0011578	0.0401	2.07651	1.02084	1.00116	1.04091	0.037847	0.0473087	TRUE
HNSC	NRF2	0.0390432	0.0131915	0.0131883	0.0648981	2.95972	1.03982	1.01328	1.06705	0.00307915	0.0199661	TRUE	0.0285007	0.0159582	-0.00277677	0.0597781	1.78596	1.02891	0.997227	1.0616	0.0741056	0.0894377	FALSE
HNSC	PI3K	-0.00547074	0.00811057	-0.0213672	0.0104257	-0.67452	0.994544	0.978859	1.01048	0.499981	0.499981	FALSE
HNSC	RTK.RAS	0.0120065	0.0081982	-0.0040617	0.0280747	1.46453	1.01208	0.995947	1.02847	0.14305	0.204357	FALSE
HNSC	TP53	0.00696461	0.00900927	-0.0106932	0.0246225	0.773049	1.00699	0.989364	1.02493	0.439493	0.488326	FALSE
HNSC	TGF.Beta	0.00950675	0.0119963	-0.0140056	0.0330191	0.792472	1.00955	0.986092	1.03357	0.428086	0.488326	FALSE
HNSC	WNT	0.0247222	0.0115437	0.00209699	0.0473474	2.14162	1.02503	1.0021	1.04849	0.032224	0.064448	FALSE
KIRC	Cell.Cycle	0.0138836	0.0143423	-0.0142268	0.0419939	0.968017	1.01398	0.985874	1.04289	0.333036	0.781479	FALSE
KIRC	HIPPO	-0.0111817	0.0206965	-0.0517461	0.0293828	-0.540269	0.988881	0.94957	1.02982	0.589012	0.781479	FALSE
KIRC	MYC	0.010704	0.0204191	-0.0293167	0.0507247	0.524217	1.01076	0.971109	1.05203	0.600128	0.781479	FALSE
KIRC	NOTCH	0.000406549	0.0169732	-0.0328602	0.0336733	0.0239525	1.00041	0.967674	1.03425	0.980891	0.980891	FALSE
KIRC	NRF2	-0.0235701	0.0293829	-0.0811595	0.0340193	-0.802172	0.976705	0.922047	1.0346	0.422453	0.781479	FALSE
KIRC	PI3K	0.0187683	0.0121081	-0.00496303	0.0424997	1.55007	1.01895	0.995049	1.04342	0.121125	0.605624	FALSE
KIRC	RTK.RAS	0.000738332	0.0135531	-0.0258253	0.0273019	0.0544769	1.00074	0.974505	1.02768	0.956555	0.980891	FALSE
KIRC	TP53	0.00972598	0.0199091	-0.0292952	0.0487472	0.488518	1.00977	0.97113	1.04995	0.625183	0.781479	FALSE
KIRC	TGF.Beta	-0.0478461	0.026971	-0.100708	0.00501611	-1.77398	0.953281	0.904197	1.00503	0.0760661	0.605624	FALSE
KIRC	WNT	0.0182632	0.0182457	-0.0174977	0.054024	1.00096	1.01843	0.982654	1.05551	0.316847	0.781479	FALSE
KIRP	Cell.Cycle	-0.0387298	0.0159768	-0.0700438	-0.00741577	-2.42412	0.962011	0.932353	0.992612	0.0153455	0.0746472	FALSE
KIRP	HIPPO	-0.028809	0.0171101	-0.0623442	0.00472631	-1.68374	0.971602	0.939559	1.00474	0.0922328	0.184466	FALSE
KIRP	MYC	-0.0868577	0.0239083	-0.133717	-0.0399983	-3.63295	0.916808	0.874838	0.960791	0.000280197	0.00280197	TRUE	-0.0637507	0.0299819	-0.122514	-0.00498723	-2.12631	0.938239	0.884693	0.995025	0.0334779	0.0450663	TRUE
KIRP	NOTCH	-0.0229326	0.016519	-0.0553093	0.0094441	-1.38825	0.977328	0.946192	1.00949	0.16506	0.2751	FALSE
KIRP	NRF2	0.0407517	0.0237208	-0.00574029	0.0872437	1.71797	1.04159	0.994276	1.09116	0.085802	0.184466	FALSE
KIRP	PI3K	0.0151038	0.0205782	-0.0252288	0.0554364	0.733972	1.01522	0.975087	1.057	0.462966	0.514407	FALSE
KIRP	RTK.RAS	-0.00382865	0.0145918	-0.0324281	0.0247708	-0.262383	0.996179	0.968092	1.02508	0.793026	0.793026	FALSE
KIRP	TP53	0.0287981	0.0278343	-0.0257561	0.0833522	1.03463	1.02922	0.974573	1.08692	0.300843	0.429776	FALSE
KIRP	TGF.Beta	0.158794	0.0695363	0.0225055	0.295083	2.28361	1.1721	1.02276	1.34324	0.0223942	0.0746472	FALSE
KIRP	WNT	-0.0168946	0.0182639	-0.0526912	0.0189019	-0.925029	0.983247	0.948673	1.01908	0.354951	0.443688	FALSE
LAML	Cell.Cycle	-0.0248266	0.0141243	-0.0525098	0.00285662	-1.75772	0.975479	0.948845	1.00286	0.0787958	0.262653	FALSE
LAML	HIPPO	0.0652706	0.0437131	-0.0204056	0.150947	1.49316	1.06745	0.979801	1.16293	0.135396	0.286997	FALSE
LAML	MYC	-0.0720499	0.0690201	-0.207327	0.063227	-1.0439	0.930484	0.812754	1.06527	0.296533	0.370666	FALSE
LAML	NOTCH	-0.0501528	0.0158627	-0.0812433	-0.0190624	-3.16168	0.951084	0.921969	0.981118	0.00156864	0.0156864	TRUE	-0.0493436	0.0173107	-0.0832718	-0.0154153	-2.85047	0.951854	0.920101	0.984703	0.00436543	0.0109136	TRUE
LAML	NRF2	-0.0126895	0.0562291	-0.122897	0.0975175	-0.225675	0.987391	0.884355	1.10243	0.821454	0.821454	FALSE
LAML	PI3K	0.0529494	0.0402917	-0.0260209	0.13192	1.31415	1.05438	0.974315	1.14102	0.188795	0.314659	FALSE
LAML	RTK.RAS	-0.0125677	0.0116776	-0.0354553	0.0103199	-1.07623	0.987511	0.965166	1.01037	0.281827	0.370666	FALSE
LAML	TP53	0.0783453	0.0270719	0.0252853	0.131405	2.89397	1.0815	1.02561	1.14043	0.00380404	0.0190202	TRUE	0.0823316	0.0298806	0.0237666	0.140897	2.75535	1.08582	1.02405	1.15131	0.00586296	0.0125809	TRUE
LAML	TGF.Beta	-0.170784	0.116745	-0.399599	0.058031	-1.46289	0.843004	0.670589	1.05975	0.143498	0.286997	FALSE
LAML	WNT	-0.0143795	0.0173723	-0.0484285	0.0196695	-0.827726	0.985723	0.952726	1.01986	0.407826	0.45314	FALSE
LGG	Cell.Cycle	0.034	0.00730568	0.0196811	0.0483189	4.65391	1.03458	1.01988	1.04951	3.25693e-06	8.14232e-06	TRUE	0.0307971	0.00758789	0.0159251	0.0456691	4.05872	1.03128	1.01605	1.04673	4.93429e-05	0.000345401	TRUE
LGG	HIPPO	-0.0500941	0.00883011	-0.0674008	-0.0327874	-5.6731	0.95114	0.93482	0.967744	1.40236e-08	7.01182e-08	TRUE	-0.043151	0.00968521	-0.0621337	-0.0241684	-4.45535	0.957767	0.939757	0.976121	8.37555e-06	0.000146572	TRUE
LGG	MYC	-0.0149277	0.0146005	-0.0435442	0.0136888	-1.02241	0.985183	0.95739	1.01378	0.306587	0.340652	FALSE
LGG	NOTCH	0.0100332	0.00783346	-0.00532012	0.0253865	1.28081	1.01008	0.994694	1.02571	0.20026	0.286086	FALSE
LGG	NRF2	0.0285591	0.0509562	-0.0713133	0.128431	0.560463	1.02897	0.93117	1.13704	0.575164	0.575164	FALSE
LGG	PI3K	0.0235759	0.00806027	0.0077781	0.0393738	2.92496	1.02386	1.00781	1.04016	0.00344505	0.0068901	TRUE	0.0197336	0.008543	0.00298964	0.0364776	2.30992	1.01993	1.00299	1.03715	0.0208928	0.0317934	TRUE
LGG	RTK.RAS	0.0384106	0.00793878	0.0228509	0.0539703	4.83835	1.03916	1.02311	1.05545	1.30923e-06	4.3641e-06	TRUE	0.0300349	0.00839516	0.0135807	0.0464892	3.57765	1.03049	1.01367	1.04759	0.000346701	0.00151682	TRUE
LGG	TP53	-0.045347	0.0075612	-0.0601666	-0.0305273	-5.99732	0.955666	0.941608	0.969934	2.006e-09	2.006e-08	TRUE	-0.0491853	0.00799112	-0.0648476	-0.033523	-6.15499	0.952005	0.93721	0.967033	7.50809e-10	2.62783e-08	TRUE
LGG	TGF.Beta	0.00861492	0.00764957	-0.00637796	0.0236078	1.1262	1.00865	0.993642	1.02389	0.260082	0.325103	FALSE
LGG	WNT	0.0211759	0.00774723	0.0059916	0.0363602	2.73335	1.0214	1.00601	1.03703	0.00626937	0.0104489	TRUE	0.0341986	0.0086913	0.0171639	0.0512332	3.9348	1.03479	1.01731	1.05257	8.32644e-05	0.000485709	TRUE
LIHC	Cell.Cycle	0.03561	0.00924064	0.0174987	0.0537213	3.85363	1.03625	1.01765	1.05519	0.000116379	0.00116379	TRUE	0.0527736	0.0127933	0.0276992	0.0778481	4.12509	1.05419	1.02809	1.08096	3.70592e-05	0.000324268	TRUE
LIHC	HIPPO	0.017395	0.0133921	-0.00885296	0.043643	1.2989	1.01755	0.991186	1.04461	0.193977	0.27711	FALSE
LIHC	MYC	0.0265206	0.0115152	0.00395125	0.0490899	2.3031	1.02688	1.00396	1.05031	0.0212733	0.0709111	FALSE
LIHC	NOTCH	0.0291672	0.0104479	0.00868962	0.0496447	2.79167	1.0296	1.00873	1.0509	0.00524364	0.0262182	TRUE	0.0279126	0.0125402	0.00333412	0.052491	2.22584	1.02831	1.00334	1.05389	0.026025	0.0364351	TRUE
LIHC	NRF2	0.0252516	0.0186143	-0.0112319	0.061735	1.35656	1.02557	0.988831	1.06368	0.17492	0.27711	FALSE
LIHC	PI3K	0.0105659	0.00989959	-0.00883692	0.0299687	1.06731	1.01062	0.991202	1.03042	0.285833	0.357291	FALSE
LIHC	RTK.RAS	0.00853489	0.0104115	-0.0118713	0.0289411	0.819755	1.00857	0.988199	1.02936	0.412356	0.458173	FALSE
LIHC	TP53	-0.0182064	0.00858881	-0.0350401	-0.00137261	-2.11978	0.981958	0.965567	0.998628	0.0340248	0.085062	FALSE
LIHC	TGF.Beta	0.00963757	0.0167165	-0.0231261	0.0424012	0.576532	1.00968	0.977139	1.04331	0.564256	0.564256	FALSE
LIHC	WNT	0.0151842	0.00854666	-0.00156698	0.0319353	1.77662	1.0153	0.998434	1.03245	0.0756308	0.151262	FALSE
LUAD	Cell.Cycle	0.0119819	0.00988168	-0.00738581	0.0313496	1.21254	1.01205	0.992641	1.03185	0.225306	0.450612	FALSE
LUAD	HIPPO	0.00793861	0.0114304	-0.0144645	0.0303417	0.69452	1.00797	0.98564	1.03081	0.487356	0.541507	FALSE
LUAD	MYC	0.0217426	0.0113875	-0.000576504	0.0440616	1.90934	1.02198	0.999424	1.04505	0.0562185	0.187395	FALSE
LUAD	NOTCH	0.0118323	0.0115754	-0.010855	0.0345196	1.0222	1.0119	0.989204	1.03512	0.306688	0.511147	FALSE
LUAD	NRF2	0.0168155	0.0130493	-0.00876069	0.0423917	1.28861	1.01696	0.991278	1.0433	0.197533	0.450612	FALSE
LUAD	PI3K	0.00435015	0.0096454	-0.0145545	0.0232548	0.451008	1.00436	0.985551	1.02353	0.651984	0.651984	FALSE
LUAD	RTK.RAS	-0.00890675	0.0109867	-0.0304403	0.0126268	-0.810685	0.991133	0.970018	1.01271	0.417547	0.541507	FALSE
LUAD	TP53	-0.021812	0.00993861	-0.0412914	-0.00233273	-2.19468	0.978424	0.95955	0.99767	0.0281867	0.140933	FALSE
LUAD	TGF.Beta	-0.035752	0.0149598	-0.0650727	-0.00643138	-2.38987	0.96488	0.936999	0.993589	0.0168541	0.140933	FALSE
LUAD	WNT	0.00825646	0.0117524	-0.0147778	0.0312907	0.702534	1.00829	0.985331	1.03179	0.482346	0.541507	FALSE
LUSC	Cell.Cycle	-0.00298894	0.0195206	-0.0412486	0.0352707	-0.153117	0.997016	0.959591	1.0359	0.878306	0.898917	FALSE
LUSC	HIPPO	-0.0201272	0.0126784	-0.0449765	0.00472203	-1.58752	0.980074	0.95602	1.00473	0.112395	0.374651	FALSE
LUSC	MYC	0.012018	0.0173956	-0.0220767	0.0461127	0.690864	1.01209	0.978165	1.04719	0.489651	0.785867	FALSE
LUSC	NOTCH	-0.0200942	0.0123144	-0.04423	0.00404162	-1.63176	0.980106	0.956734	1.00405	0.10273	0.374651	FALSE
LUSC	NRF2	-0.00495548	0.0130205	-0.0304753	0.0205643	-0.38059	0.995057	0.969984	1.02078	0.703508	0.879385	FALSE
LUSC	PI3K	-0.0159033	0.012774	-0.0409398	0.00913331	-1.24497	0.984223	0.959887	1.00918	0.213142	0.532855	FALSE
LUSC	RTK.RAS	-0.00146267	0.0115144	-0.0240306	0.0211052	-0.127029	0.998538	0.976256	1.02133	0.898917	0.898917	FALSE
LUSC	TP53	-0.0123977	0.0176862	-0.047062	0.0222667	-0.700978	0.987679	0.954028	1.02252	0.483317	0.785867	FALSE
LUSC	TGF.Beta	-0.0329613	0.0179722	-0.0681861	0.00226358	-1.83402	0.967576	0.934087	1.00227	0.0666517	0.374651	FALSE
LUSC	WNT	-0.00866718	0.0145033	-0.0370932	0.0197588	-0.5976	0.99137	0.963586	1.01996	0.550107	0.785867	FALSE
OV	Cell.Cycle	-0.025402	0.0369217	-0.0977672	0.0469631	-0.687997	0.974918	0.90686	1.04808	0.491454	0.614318	FALSE
OV	HIPPO	-0.0146292	0.0170364	-0.0480199	0.0187616	-0.858701	0.985477	0.953115	1.01894	0.390506	0.611893	FALSE
OV	MYC	-0.0737082	0.0170117	-0.107051	-0.0403659	-4.3328	0.928943	0.89848	0.960438	1.47226e-05	0.000147226	TRUE	-0.0820561	0.0188141	-0.118931	-0.0451812	-4.36141	0.92122	0.887869	0.955824	1.29224e-05	0.000150762	TRUE
OV	NOTCH	0.017578	0.0152257	-0.0122638	0.0474198	1.15449	1.01773	0.987811	1.04856	0.248297	0.496595	FALSE
OV	NRF2	-0.0459945	0.0389509	-0.122337	0.0303479	-1.18083	0.955047	0.88485	1.03081	0.23767	0.496595	FALSE
OV	PI3K	-0.0303972	0.0141546	-0.0581396	-0.00265471	-2.14752	0.97006	0.943518	0.997349	0.0317523	0.158761	FALSE
OV	RTK.RAS	-0.0109826	0.0138659	-0.0381592	0.016194	-0.792061	0.989077	0.96256	1.01633	0.428325	0.611893	FALSE
OV	TP53	-0.0411924	0.0339882	-0.107808	0.0254233	-1.21196	0.959644	0.8978	1.02575	0.225528	0.496595	FALSE
OV	TGF.Beta	-2.45152e-05	0.0325595	-0.0638399	0.0637909	-0.000752934	0.999975	0.938155	1.06587	0.999399	0.999399	FALSE
OV	WNT	-0.000583384	0.0236235	-0.0468846	0.0457178	-0.0246951	0.999417	0.954197	1.04678	0.980298	0.999399	FALSE
PAAD	Cell.Cycle	-0.0178858	0.0236205	-0.0641812	0.0284097	-0.757212	0.982273	0.937835	1.02882	0.448923	0.989458	FALSE
PAAD	HIPPO	0.0191749	0.0336392	-0.0467566	0.0851065	0.570018	1.01936	0.95432	1.08883	0.568665	0.989458	FALSE
PAAD	MYC	0.0107917	0.0227891	-0.0338741	0.0554575	0.473545	1.01085	0.966693	1.05702	0.635824	0.989458	FALSE
PAAD	NOTCH	-0.00723148	0.0230185	-0.0523469	0.0378839	-0.31416	0.992795	0.949	1.03861	0.7534	0.989458	FALSE
PAAD	NRF2	-8.75043e-18	3096.03	-6068.1	6068.1	-2.82634e-21	1	0	Inf	1	1	FALSE
PAAD	PI3K	-0.0617647	0.021943	-0.104772	-0.0187571	-2.81477	0.940104	0.90053	0.981418	0.00488119	0.0488119	TRUE	-0.0664227	0.0255938	-0.116586	-0.0162597	-2.59526	0.935735	0.889954	0.983872	0.00945191	0.0174114	TRUE
PAAD	RTK.RAS	0.00462461	0.0335954	-0.0612211	0.0704703	0.137656	1.00464	0.940615	1.07301	0.890512	0.989458	FALSE
PAAD	TP53	0.00437703	0.0202893	-0.0353894	0.0441434	0.21573	1.00439	0.96523	1.04513	0.829198	0.989458	FALSE
PAAD	TGF.Beta	0.00497113	0.0174022	-0.0291365	0.0390788	0.285661	1.00498	0.971284	1.03985	0.775138	0.989458	FALSE
PAAD	WNT	0.0208073	0.0254583	-0.02909	0.0707045	0.817309	1.02103	0.971329	1.07326	0.413752	0.989458	FALSE
PCPG	Cell.Cycle	-0.0569683	0.0178002	-0.0918561	-0.0220804	-3.20042	0.944624	0.912236	0.978162	0.00137227	0.0137227	TRUE	-0.0562556	0.0185883	-0.0926879	-0.0198233	-3.0264	0.945297	0.911478	0.980372	0.00247482	0.00721824	TRUE
PCPG	HIPPO	-0.0388212	0.0283497	-0.0943857	0.0167432	-1.36937	0.961923	0.909932	1.01688	0.170884	0.428831	FALSE
PCPG	MYC	0.0160719	0.0655061	-0.112318	0.144462	0.24535	1.0162	0.89376	1.15542	0.806185	0.942612	FALSE
PCPG	NOTCH	0.00793354	0.0178137	-0.0269807	0.0428478	0.445361	1.00797	0.97338	1.04378	0.656059	0.942612	FALSE
PCPG	NRF2	-1.06956e-15	1889.99	-3704.31	3704.31	-5.65906e-19	1	0	Inf	1	1	FALSE
PCPG	PI3K	-0.00435093	0.0227532	-0.0489463	0.0402444	-0.191223	0.995659	0.952232	1.04107	0.848351	0.942612	FALSE
PCPG	RTK.RAS	0.0234707	0.0115116	0.000908438	0.046033	2.03888	1.02375	1.00091	1.04711	0.0414621	0.20731	FALSE
PCPG	TP53	-0.0337271	0.024667	-0.0820735	0.0146193	-1.3673	0.966835	0.921204	1.01473	0.171533	0.428831	FALSE
PCPG	TGF.Beta	0.0424418	0.0677489	-0.0903436	0.175227	0.626458	1.04336	0.913617	1.19152	0.531015	0.942612	FALSE
PCPG	WNT	0.00350951	0.0173428	-0.0304817	0.0375007	0.202362	1.00352	0.969978	1.03821	0.839634	0.942612	FALSE
PRAD	Cell.Cycle	0.0199743	0.0157983	-0.0109897	0.0509384	1.26434	1.02018	0.98907	1.05226	0.206109	0.412218	FALSE
PRAD	HIPPO	0.0596583	0.0338487	-0.00668391	0.126	1.7625	1.06147	0.993338	1.13428	0.0779849	0.389925	FALSE
PRAD	MYC	0.00492961	0.0224334	-0.0390391	0.0488983	0.219744	1.00494	0.961713	1.05011	0.826071	0.917856	FALSE
PRAD	NOTCH	-0.0272526	0.0210175	-0.0684461	0.0139409	-1.29666	0.973115	0.933844	1.01404	0.194747	0.412218	FALSE
PRAD	NRF2	0.0498823	0.0902423	-0.126989	0.226754	0.55276	1.05115	0.880743	1.25452	0.580428	0.829183	FALSE
PRAD	PI3K	0.0206215	0.0152562	-0.00928011	0.0505231	1.35168	1.02084	0.990763	1.05182	0.176478	0.412218	FALSE
PRAD	RTK.RAS	0.0127706	0.0194682	-0.0253863	0.0509276	0.655973	1.01285	0.974933	1.05225	0.511841	0.829183	FALSE
PRAD	TP53	-0.00162585	0.0172903	-0.0355142	0.0322625	-0.0940323	0.998375	0.965109	1.03279	0.925083	0.925083	FALSE
PRAD	TGF.Beta	0.00751578	0.0291973	-0.0497099	0.0647415	0.257413	1.00754	0.951505	1.06688	0.79686	0.917856	FALSE
PRAD	WNT	0.0487821	0.0153816	0.0186348	0.0789295	3.17146	1.04999	1.01881	1.08213	0.00151673	0.0151673	TRUE	0.0480471	0.0173214	0.0140978	0.0819963	2.77386	1.04922	1.0142	1.08545	0.00553951	0.0125809	TRUE
READ	Cell.Cycle	0.00396948	0.0168418	-0.0290399	0.0369789	0.235692	1.00398	0.971378	1.03767	0.813672	0.935981	FALSE
READ	HIPPO	-0.0225811	0.0294166	-0.0802365	0.0350743	-0.767631	0.977672	0.922898	1.0357	0.442706	0.935981	FALSE
READ	MYC	-0.0286442	0.0202374	-0.0683088	0.0110203	-1.41541	0.971762	0.933972	1.01108	0.156948	0.935981	FALSE
READ	NOTCH	-0.0122316	0.0178918	-0.0472989	0.0228356	-0.683646	0.987843	0.953802	1.0231	0.494198	0.935981	FALSE
READ	NRF2	-4.74188e-16	2796.62	-5481.28	5481.28	-1.69558e-19	1	0	Inf	1	1	FALSE
READ	PI3K	-0.00625782	0.0191464	-0.0437841	0.0312684	-0.32684	0.993762	0.957161	1.03176	0.743789	0.935981	FALSE
READ	RTK.RAS	0.00940413	0.0176949	-0.0252772	0.0440855	0.53146	1.00945	0.97504	1.04507	0.5951	0.935981	FALSE
READ	TP53	-0.0232214	0.0245822	-0.0714017	0.0249588	-0.944644	0.977046	0.931088	1.02527	0.34484	0.935981	FALSE
READ	TGF.Beta	-0.00387602	0.0194925	-0.0420806	0.0343286	-0.198846	0.996131	0.958792	1.03492	0.842383	0.935981	FALSE
READ	WNT	0.0195616	0.033607	-0.046307	0.0854302	0.582069	1.01975	0.954749	1.08919	0.56052	0.935981	FALSE
SARC	Cell.Cycle	0.0259581	0.0101156	0.00613176	0.0457843	2.56613	1.0263	1.00615	1.04685	0.010284	0.0260731	TRUE	0.00479869	0.0136	-0.0218568	0.0314542	0.352845	1.00481	0.97838	1.03195	0.724205	0.737167	FALSE
SARC	HIPPO	0.0413108	0.0161291	0.00969839	0.0729231	2.56126	1.04218	1.00975	1.07565	0.0104292	0.0260731	TRUE	0.0330324	0.0204216	-0.00699314	0.0730579	1.61753	1.03358	0.993031	1.07579	0.105765	0.119412	FALSE
SARC	MYC	0.0150655	0.0216102	-0.0272896	0.0574206	0.697149	1.01518	0.973079	1.0591	0.48571	0.607137	FALSE
SARC	NOTCH	0.0215755	0.0118173	-0.0015859	0.044737	1.82576	1.02181	0.998415	1.04575	0.0678861	0.135772	FALSE
SARC	NRF2	0.000658016	0.0277415	-0.0537144	0.0550304	0.0237195	1.00066	0.947703	1.05657	0.981076	0.981076	FALSE
SARC	PI3K	0.0182374	0.0106561	-0.00264824	0.0391231	1.71145	1.0184	0.997355	1.0399	0.0869988	0.144998	FALSE
SARC	RTK.RAS	0.027364	0.0101293	0.00751098	0.0472171	2.70148	1.02774	1.00754	1.04835	0.00690326	0.0260731	TRUE	0.0167568	0.0129117	-0.00854969	0.0420633	1.2978	1.0169	0.991487	1.04296	0.194357	0.212578	FALSE
SARC	TP53	0.0338808	0.0104867	0.0133273	0.0544343	3.23084	1.03446	1.01342	1.05594	0.00123426	0.0123426	TRUE	0.00484315	0.014431	-0.0234411	0.0331274	0.335607	1.00485	0.976831	1.03368	0.737167	0.737167	FALSE
SARC	TGF.Beta	0.0214788	0.0257034	-0.0288988	0.0718565	0.835643	1.02171	0.971515	1.0745	0.403356	0.576223	FALSE
SARC	WNT	0.00765489	0.0134211	-0.0186501	0.0339598	0.570361	1.00768	0.981523	1.03454	0.568433	0.631592	FALSE
SKCM	Cell.Cycle	0.0071612	0.00839152	-0.00928587	0.0236083	0.853385	1.00719	0.990757	1.02389	0.393446	0.491807	FALSE
SKCM	HIPPO	0.0146968	0.00820085	-0.00137656	0.0307702	1.79211	1.01481	0.998624	1.03125	0.0731156	0.182789	FALSE
SKCM	MYC	0.00145259	0.0110715	-0.0202471	0.0231522	0.131201	1.00145	0.979957	1.02342	0.895616	0.895616	FALSE
SKCM	NOTCH	0.0266009	0.00825441	0.0104226	0.0427793	3.22263	1.02696	1.01048	1.04371	0.00127019	0.00864926	TRUE	0.0216902	0.00945746	0.00315392	0.0402265	2.29345	1.02193	1.00316	1.04105	0.0218222	0.031824	TRUE
SKCM	NRF2	0.0675613	0.058898	-0.0478766	0.182999	1.14709	1.0699	0.953251	1.20081	0.251344	0.423364	FALSE
SKCM	PI3K	-0.00779452	0.00727292	-0.0220492	0.00646014	-1.07172	0.992236	0.978192	1.00648	0.283847	0.423364	FALSE
SKCM	RTK.RAS	-0.0223788	0.0214299	-0.0643807	0.019623	-1.04428	0.97787	0.937648	1.01982	0.296355	0.423364	FALSE
SKCM	TP53	0.0254763	0.0081314	0.00953903	0.0414135	3.13308	1.0258	1.00958	1.04228	0.00172985	0.00864926	TRUE	0.0291283	0.00929261	0.0109151	0.0473415	3.13457	1.02956	1.01097	1.04848	0.00172108	0.00547617	TRUE
SKCM	TGF.Beta	0.00539019	0.0139602	-0.0219712	0.0327516	0.386113	1.0054	0.978268	1.03329	0.699413	0.777126	FALSE
SKCM	WNT	0.0148503	0.00823964	-0.00129909	0.0309997	1.8023	1.01496	0.998702	1.03149	0.071498	0.182789	FALSE
STAD	Cell.Cycle	0.0178369	0.011879	-0.00544552	0.0411193	1.50155	1.018	0.994569	1.04198	0.133214	0.357271	FALSE
STAD	HIPPO	0.0434527	0.0132851	0.0174143	0.0694911	3.27077	1.04441	1.01757	1.07196	0.00107253	0.0107253	TRUE	0.0426355	0.0147072	0.01381	0.071461	2.89896	1.04356	1.01391	1.07408	0.00374397	0.0100799	TRUE
STAD	MYC	-0.00437281	0.0131954	-0.0302353	0.0214897	-0.331389	0.995637	0.970217	1.02172	0.740351	0.810826	FALSE
STAD	NOTCH	0.0106005	0.0105773	-0.0101306	0.0313316	1.00219	1.01066	0.989921	1.03183	0.31625	0.527084	FALSE
STAD	NRF2	0.0282672	0.0448873	-0.0597104	0.116245	0.629736	1.02867	0.942037	1.12327	0.528867	0.709439	FALSE
STAD	PI3K	0.0153342	0.0104667	-0.00518016	0.0358486	1.46505	1.01545	0.994833	1.0365	0.142908	0.357271	FALSE
STAD	RTK.RAS	0.00603127	0.0105504	-0.0146471	0.0267097	0.571662	1.00605	0.98546	1.02707	0.567551	0.709439	FALSE
STAD	TP53	0.0210208	0.0105624	0.000318778	0.0417228	1.99014	1.02124	1.00032	1.04261	0.046575	0.232875	FALSE
STAD	TGF.Beta	0.0150691	0.0114812	-0.0074337	0.0375718	1.3125	1.01518	0.992594	1.03829	0.189352	0.378704	FALSE
STAD	WNT	0.00252055	0.0105304	-0.0181186	0.0231597	0.239361	1.00252	0.982045	1.02343	0.810826	0.810826	FALSE
TGCT	Cell.Cycle	-0.0117504	0.0379987	-0.0862265	0.0627258	-0.30923	0.988318	0.917386	1.06473	0.757146	0.920314	FALSE
TGCT	HIPPO	0.0145031	0.0418314	-0.0674849	0.0964911	0.346704	1.01461	0.934742	1.1013	0.728814	0.920314	FALSE
TGCT	MYC	-0.0767464	0.141983	-0.355029	0.201536	-0.540531	0.926125	0.701153	1.22328	0.588831	0.920314	FALSE
TGCT	NOTCH	-0.011572	0.032538	-0.0753452	0.0522013	-0.355645	0.988495	0.927423	1.05359	0.722107	0.920314	FALSE
TGCT	NRF2	-4.24052e-16	3410.44	-6684.35	6684.35	-1.24339e-19	1	0	Inf	1	1	FALSE
TGCT	PI3K	0.060391	0.030197	0.00120606	0.119576	1.9999	1.06225	1.00121	1.12702	0.0455107	0.455107	FALSE
TGCT	RTK.RAS	0.0261165	0.0197392	-0.0125716	0.0648047	1.32308	1.02646	0.987507	1.06695	0.185809	0.830735	FALSE
TGCT	TP53	0.0279729	0.0349208	-0.0404706	0.0964164	0.801038	1.02837	0.960337	1.10122	0.42311	0.920314	FALSE
TGCT	TGF.Beta	-0.137839	0.119627	-0.372304	0.0966249	-1.15225	0.871239	0.689145	1.10145	0.24922	0.830735	FALSE
TGCT	WNT	-0.0258447	0.119152	-0.259379	0.207689	-0.216905	0.974486	0.771531	1.23083	0.828282	0.920314	FALSE
THCA	Cell.Cycle	0.0133108	0.0112354	-0.00871018	0.0353318	1.18472	1.0134	0.991328	1.03596	0.236128	0.393547	FALSE
THCA	HIPPO	-0.05143	0.0534979	-0.156284	0.0534239	-0.961347	0.94987	0.855316	1.05488	0.336378	0.48054	FALSE
THCA	MYC	0.0306026	0.0238503	-0.0161431	0.0773483	1.28311	1.03108	0.983986	1.08042	0.199453	0.393547	FALSE
THCA	NOTCH	0.00675802	0.0186765	-0.0298473	0.0433634	0.361845	1.00678	0.970594	1.04432	0.717468	0.748591	FALSE
THCA	NRF2	0.0195139	0.0608861	-0.0998206	0.138848	0.320498	1.01971	0.905	1.14895	0.748591	0.748591	FALSE
THCA	PI3K	0.0274443	0.0183086	-0.00843994	0.0633285	1.49898	1.02782	0.991596	1.06538	0.133878	0.334696	FALSE
THCA	RTK.RAS	-0.0235786	0.0102274	-0.0436239	-0.00353327	-2.30544	0.976697	0.957314	0.996473	0.0211422	0.211422	FALSE
THCA	TP53	0.0671657	0.0364874	-0.00434824	0.13868	1.84079	1.06947	0.995661	1.14876	0.0656519	0.21884	FALSE
THCA	TGF.Beta	-0.0499588	0.0252842	-0.099515	-0.000402598	-1.97589	0.951269	0.905276	0.999597	0.0481676	0.21884	FALSE
THCA	WNT	-0.00775351	0.0105345	-0.0284007	0.0128937	-0.736013	0.992276	0.971999	1.01298	0.461723	0.577153	FALSE
UCEC	Cell.Cycle	-0.00184379	0.0122932	-0.0259381	0.0222505	-0.149984	0.998158	0.974395	1.0225	0.880777	0.880777	FALSE
UCEC	HIPPO	-0.035908	0.0103489	-0.0561916	-0.0156245	-3.46973	0.964729	0.945358	0.984497	0.000520987	0.00313956	TRUE	-0.0324602	0.0118391	-0.0556645	-0.00925601	-2.74178	0.968061	0.945856	0.990787	0.00611072	0.0125809	TRUE
UCEC	MYC	0.00364233	0.0101805	-0.0163111	0.0235958	0.357775	1.00365	0.983821	1.02388	0.720512	0.800569	FALSE
UCEC	NOTCH	-0.00623348	0.00907416	-0.0240185	0.0115515	-0.686948	0.993786	0.976268	1.01162	0.492115	0.615144	FALSE
UCEC	NRF2	-0.0360142	0.0142302	-0.0639048	-0.00812355	-2.53083	0.964627	0.938094	0.991909	0.0113792	0.0284481	TRUE	-0.0279721	0.0167081	-0.0607194	0.00477512	-1.67417	0.972415	0.941087	1.00479	0.0940978	0.109781	FALSE
UCEC	PI3K	-0.0396303	0.0190561	-0.0769796	-0.00228104	-2.07967	0.961145	0.925909	0.997722	0.0375562	0.0751125	FALSE
UCEC	RTK.RAS	-0.00658003	0.00903264	-0.0242837	0.0111236	-0.728472	0.993442	0.976009	1.01119	0.466325	0.615144	FALSE
UCEC	TP53	0.0244074	0.00913779	0.00649767	0.0423172	2.67104	1.02471	1.00652	1.04323	0.00756164	0.0252055	TRUE	0.00636228	0.0114754	-0.0161292	0.0288537	0.554426	1.00638	0.984	1.02927	0.579287	0.614396	FALSE
UCEC	TGF.Beta	-0.0254375	0.01323	-0.0513679	0.000492838	-1.92271	0.974883	0.949929	1.00049	0.0545162	0.0908603	FALSE
UCEC	WNT	-0.0318958	0.00932826	-0.0501788	-0.0136127	-3.41926	0.968608	0.951059	0.98648	0.000627913	0.00313956	TRUE	-0.0261914	0.0106249	-0.0470158	-0.00536699	-2.4651	0.974149	0.954072	0.994647	0.0136976	0.0239708	TRUE
