# Supplementary material for: An integrative analysis of the age-associated multi-omic landscape across cancers
Source: Nat Commun. 2021 Apr 20;12:2345. doi: 10.1038/s41467-021-22560-y (PMC8058097; doi:10.1038/s41467-021-22560-y)
Supplement: Supplementary file 16 — Supplementary Data 13 [file 41467_2021_22560_MOESM16_ESM.xlsx]

## Sheet: age-DEGs
Supplementary Data file for Chatsirisupachai et al. An Integrative Analysis of the Age-Associated Multi-Omic Landscape across Cancers
Supplementary Data 13: Gene expression changes with age
This table shows the results from linear regression analysis to identify differentially expressed genes with age (age-DEGs)
Number of age-DEGs
project	down-regulated	up-regulated	total
BLCA	3	2	5
BRCA	2148	840	2988
CESC	188	110	298
COAD	43	20	63
ESCA	675	625	1300
GBM	15	37	52
HNSC	8	26	34
KIRC	56	11	67
KIRP	766	455	1221
LAML	59	298	357
LGG	2272	2575	4847
LIHC	321	142	463
LUAD	77	80	157
LUSC	22	38	60
OV	292	386	678
PAAD	0	0	0
PCPG	76	28	104
PRAD	55	102	157
SARC	0	0	0
SKCM	205	57	262
STAD	0	0	0
TGCT	0	0	0
THCA	0	0	0
UCEC	505	805	1310

## Sheet: BLCA
Multiple linear regression
gene	coefficient	std.error	statistic	p.value	adj. p-value	Sig
A1BG	0.0135819	0.00802338	1.69279	0.0914716	0.465423	FALSE
A2M	0.00430417	0.0067963	0.633311	0.526985	0.827392	FALSE
A2ML1	0.0235912	0.0193728	1.21775	0.22422	0.621737	FALSE
A4GALT	-0.00956365	0.00718191	-1.33163	0.183933	0.583307	FALSE
A4GNT	0.00482882	0.00467612	1.03265	0.302548	0.690149	FALSE
AAAS	0.00111327	0.00235278	0.473173	0.636414	0.875659	FALSE
AACS	-0.000314948	0.00379636	-0.0829606	0.933935	0.981517	FALSE
AADAC	0.00182624	0.0174824	0.104462	0.916869	0.977822	FALSE
AADAT	0.000728698	0.00742519	0.0981387	0.921884	0.979706	FALSE
AAK1	-0.00199429	0.00325883	-0.611965	0.540997	0.832921	FALSE
AAMP	0.00499048	0.00242219	2.06031	0.0401792	0.351397	FALSE
AANAT	0.0028809	0.0036198	0.795872	0.426698	0.772394	FALSE
AARS2	0.000341626	0.00270328	0.126375	0.899515	0.972562	FALSE
AARSD1	0.00706734	0.00298223	2.36982	0.0183916	0.280632	FALSE
AASDH	-0.00733575	0.00280646	-2.61388	0.00937653	0.221778	FALSE
AASS	-0.0192446	0.00784724	-2.45241	0.0147256	0.262501	FALSE
AATF	0.00379855	0.0025056	1.51603	0.130503	0.523518	FALSE
AATK	0.00316307	0.00651898	0.485209	0.627861	0.872977	FALSE
ABAT	-0.00634134	0.0102596	-0.618091	0.536957	0.831538	FALSE
ABCA1	-0.00767145	0.00549719	-1.39552	0.163829	0.559321	FALSE
ABCA10	0.00281578	0.0123969	0.227135	0.820464	0.946646	FALSE
ABCA12	0.0102639	0.0144829	0.708692	0.479033	0.803286	FALSE
ABCA13	0.00917841	0.0149148	0.615388	0.538737	0.831873	FALSE
ABCA2	0.000687994	0.00622516	0.110518	0.912068	0.976362	FALSE
ABCA3	0.00996987	0.0107473	0.927666	0.354282	0.726423	FALSE
ABCA4	0.0146596	0.014534	1.00864	0.313912	0.70077	FALSE
ABCA5	-0.00888767	0.00623517	-1.42541	0.155016	0.547708	FALSE
ABCA6	0.00901293	0.014306	0.630009	0.52914	0.828629	FALSE
ABCA7	-0.00113814	0.00571128	-0.199279	0.842172	0.954335	FALSE
ABCA8	0.00556988	0.0130713	0.426115	0.670312	0.889793	FALSE
ABCA9	0.00767791	0.0120389	0.637757	0.524089	0.82588	FALSE
ABCB1	-0.0138008	0.00760249	-1.8153	0.070417	0.425507	FALSE
ABCB10	-0.00532691	0.00328773	-1.62024	0.106169	0.485455	FALSE
ABCB11	-0.00166076	0.00836502	-0.198536	0.842752	0.954582	FALSE
ABCB4	-0.0120842	0.00682122	-1.77156	0.0774218	0.43843	FALSE
ABCB5	0.000798843	0.00628341	0.127135	0.898913	0.972562	FALSE
ABCB6	-0.00657434	0.00618637	-1.06271	0.288715	0.680283	FALSE
ABCB8	0.00131004	0.00303952	0.431002	0.666758	0.888532	FALSE
ABCB9	0.00435316	0.00440336	0.988599	0.323608	0.706093	FALSE
ABCC1	-0.00586652	0.00465809	-1.25943	0.208797	0.60754	FALSE
ABCC10	-0.00353094	0.00300019	-1.17691	0.240111	0.633891	FALSE
ABCC11	0.00614856	0.00656033	0.937233	0.349348	0.723335	FALSE
ABCC2	-0.0249044	0.0101242	-2.45989	0.0144281	0.260827	FALSE
ABCC3	-0.0142457	0.0106521	-1.33735	0.18206	0.581328	FALSE
ABCC4	-0.0181856	0.00778038	-2.33737	0.0200383	0.289409	FALSE
ABCC5	-0.00547158	0.00661241	-0.827471	0.408589	0.762102	FALSE
ABCC6	-0.0019257	0.00831105	-0.231704	0.816917	0.946191	FALSE
ABCC9	0.00294945	0.007784	0.378912	0.705005	0.904153	FALSE
ABCD2	-0.0194388	0.00725569	-2.67911	0.00776466	0.21055	FALSE
ABCD3	0.00408604	0.00537143	0.760698	0.447399	0.784304	FALSE
ABCD4	-0.00580674	0.0027937	-2.07852	0.0384609	0.346595	FALSE
ABCF1	0.000728837	0.00261907	0.278281	0.780977	0.934446	FALSE
ABCF2	0.00261424	0.00247346	1.05691	0.29135	0.681053	FALSE
ABCF3	0.00177105	0.00196552	0.901058	0.368237	0.734716	FALSE
ABCG1	0.00230983	0.00697557	0.331132	0.740762	0.919482	FALSE
ABCG2	-0.012931	0.00892908	-1.44819	0.148546	0.541036	FALSE
ABCG4	-0.000643763	0.00711239	-0.0905128	0.927936	0.980352	FALSE
ABCG5	0.0110545	0.00563485	1.96181	0.0506534	0.380941	FALSE
ABHD1	0.0104321	0.00785365	1.32831	0.185026	0.583307	FALSE
ABHD10	0.00243683	0.00265667	0.917251	0.359704	0.729455	FALSE
ABHD11	0.00231796	0.00510396	0.454149	0.650031	0.880693	FALSE
ABHD12	0.00781203	0.00471133	1.65814	0.0982729	0.475964	FALSE
ABHD12B	-0.00381534	0.0076406	-0.499351	0.617876	0.869214	FALSE
ABHD14A	0.0115874	0.00492135	2.35452	0.0191523	0.284212	FALSE
ABHD14B	0.0108237	0.00444877	2.43297	0.0155248	0.265317	FALSE
ABHD15	-0.00102528	0.004183	-0.245106	0.806532	0.941593	FALSE
ABHD2	0.0039074	0.00575961	0.678414	0.498001	0.816137	FALSE
ABHD3	-0.00749743	0.00424603	-1.76575	0.0783938	0.440471	FALSE
ABHD4	0.00239999	0.00465264	0.515834	0.606328	0.863939	FALSE
ABHD5	0.00701551	0.00389323	1.80198	0.0724931	0.429541	FALSE
ABHD6	-0.00194959	0.00432882	-0.450374	0.652747	0.882097	FALSE
ABHD8	0.00468579	0.0050077	0.935717	0.350127	0.723506	FALSE
ABI1	-0.00171925	0.00260761	-0.659323	0.510164	0.821225	FALSE
ABI2	-0.00492114	0.00301375	-1.63289	0.103478	0.48215	FALSE
ABI3	-0.00762083	0.00597957	-1.27448	0.203422	0.60162	FALSE
ABI3BP	-0.00707286	0.0099421	-0.711404	0.477353	0.801965	FALSE
ABL1	-0.00530558	0.00317229	-1.67248	0.0954106	0.471769	FALSE
ABL2	-0.00116277	0.00358648	-0.32421	0.745992	0.920021	FALSE
ABLIM1	-0.00659335	0.00628951	-1.04831	0.29529	0.683626	FALSE
ABLIM2	-0.00863878	0.00902716	-0.956976	0.339304	0.716125	FALSE
ABLIM3	-0.00718819	0.00884821	-0.812389	0.417174	0.765819	FALSE
ABO	-0.0123426	0.0145467	-0.848483	0.396806	0.75499	FALSE
ABR	-0.00838411	0.00408019	-2.05484	0.040709	0.353073	FALSE
ABRA	0.00269066	0.00491625	0.547299	0.584556	0.855516	FALSE
ABT1	0.00315824	0.00255229	1.23741	0.216844	0.614793	FALSE
ABTB1	-0.00452796	0.004443	-1.01912	0.308917	0.696431	FALSE
ABTB2	-0.00799639	0.00663557	-1.20508	0.229065	0.624783	FALSE
ACAA1	0.00636941	0.00451764	1.4099	0.159544	0.552754	FALSE
ACAA2	0.00666681	0.00781801	0.85275	0.394438	0.754023	FALSE
ACACA	0.00510417	0.0034392	1.48411	0.138766	0.531395	FALSE
ACACB	-0.00972483	0.00728589	-1.33475	0.18291	0.581729	FALSE
ACAD11	-0.0116948	0.00452054	-2.58704	0.0101225	0.229325	FALSE
ACAD9	0.00346852	0.00247749	1.40001	0.162482	0.557055	FALSE
ACADL	0.00440986	0.0124359	0.354606	0.723119	0.912158	FALSE
ACADM	-0.00827746	0.00495891	-1.66921	0.0960567	0.472216	FALSE
ACADS	0.00612763	0.00406149	1.50872	0.132361	0.524474	FALSE
ACADSB	0.00300163	0.006379	0.470548	0.638285	0.876312	FALSE
ACADVL	-0.00130301	0.003737	-0.348678	0.727561	0.913187	FALSE
ACAN	-0.00106665	0.00989256	-0.107824	0.914203	0.977283	FALSE
ACAP1	-0.0220147	0.00828539	-2.65705	0.00827947	0.215842	FALSE
ACAP2	-0.000909428	0.00345612	-0.263136	0.792616	0.938931	FALSE
ACAP3	0.00416103	0.00432474	0.962145	0.336706	0.714356	FALSE
ACAT1	0.00666613	0.00424613	1.56993	0.117422	0.503028	FALSE
ACAT2	0.00943355	0.00452828	2.08325	0.0380242	0.345466	FALSE
ACBD3	0.00121713	0.00298176	0.408191	0.683407	0.895556	FALSE
ACBD4	0.00193834	0.00548728	0.353242	0.724141	0.912266	FALSE
ACBD5	-0.000769223	0.0038357	-0.200543	0.841184	0.954112	FALSE
ACBD6	0.00628103	0.00259175	2.42347	0.015929	0.267925	FALSE
ACBD7	0.00969263	0.00863037	1.12308	0.262246	0.653452	FALSE
ACCS	0.00108028	0.00636739	0.169658	0.865387	0.963388	FALSE
ACD	-0.000957078	0.00323136	-0.296184	0.767282	0.928119	FALSE
ACE	-0.00574193	0.00587936	-0.976625	0.329495	0.70818	FALSE
ACER2	0.00588198	0.0130078	0.452187	0.651441	0.881858	FALSE
ACER3	-0.00864475	0.00391626	-2.2074	0.0279976	0.316926	FALSE
ACHE	-0.00796338	0.0106639	-0.746761	0.455758	0.789466	FALSE
ACIN1	-0.00288353	0.002044	-1.41073	0.159299	0.552575	FALSE
ACLY	0.00434329	0.00298555	1.45477	0.146716	0.540972	FALSE
ACO1	-0.00479136	0.00437049	-1.0963	0.273775	0.666112	FALSE
ACO2	0.00390952	0.00296429	1.31887	0.188157	0.58577	FALSE
ACOT11	0.00485609	0.00744092	0.65262	0.514471	0.82341	FALSE
ACOT13	0.00634554	0.00372061	1.70551	0.0890727	0.459449	FALSE
ACOT2	-0.000884173	0.00414981	-0.213064	0.831414	0.950831	FALSE
ACOT4	0.000496989	0.00686179	0.0724285	0.942306	0.984595	FALSE
ACOT6	-0.00247295	0.00569266	-0.434411	0.664284	0.887615	FALSE
ACOT7	0.00400734	0.00462008	0.867373	0.38639	0.747351	FALSE
ACOT8	0.00809397	0.00292828	2.76407	0.00604031	0.198791	FALSE
ACOX1	0.0113386	0.00631263	1.79617	0.0734135	0.432161	FALSE
ACOX2	0.00153719	0.00904582	0.169934	0.86517	0.963329	FALSE
ACOX3	0.00910883	0.00460061	1.97992	0.0485719	0.375452	FALSE
ACOXL	-0.00590688	0.0151799	-0.389126	0.697443	0.901316	FALSE
ACP1	0.00646518	0.00270818	2.38728	0.0175557	0.275345	FALSE
ACP2	0.000865951	0.0034217	0.253076	0.800372	0.94048	FALSE
ACP5	0.00854932	0.00629633	1.35783	0.175479	0.574603	FALSE
ACP6	0.00693932	0.00647654	1.07146	0.284775	0.67728	FALSE
ACR	-0.00190259	0.00466232	-0.408078	0.68349	0.895556	FALSE
ACRBP	0.0200606	0.0079727	2.51616	0.0123547	0.246473	FALSE
ACRV1	0.0123449	0.00667364	1.84979	0.0652679	0.415765	FALSE
ACSBG1	-0.0119335	0.0119427	-0.999226	0.318443	0.702671	FALSE
ACSBG2	0.00433318	0.0040512	1.0696	0.285606	0.677825	FALSE
ACSF2	-0.000291202	0.00695038	-0.0418973	0.966607	0.991196	FALSE
ACSF3	0.00224491	0.00336432	0.667269	0.505083	0.819169	FALSE
ACSL1	0.00100325	0.00686096	0.146226	0.883835	0.969071	FALSE
ACSL3	0.00191927	0.00376311	0.510023	0.610388	0.865683	FALSE
ACSL5	-0.00941162	0.00963631	-0.976683	0.329466	0.70818	FALSE
ACSL6	-0.0117671	0.00647656	-1.81687	0.0701751	0.425449	FALSE
ACSM1	0.00309714	0.00908632	0.340857	0.733435	0.916377	FALSE
ACSM3	0.00736512	0.0130145	0.565915	0.571849	0.850023	FALSE
ACSM5	0.00416139	0.0064198	0.648212	0.517314	0.82409	FALSE
ACSS1	-0.00119447	0.00691299	-0.172787	0.862929	0.962546	FALSE
ACSS2	0.000589327	0.00366049	0.160997	0.872198	0.965265	FALSE
ACSS3	0.0120795	0.0123258	0.980021	0.327818	0.707734	FALSE
ACTA1	0.00440376	0.00795822	0.55336	0.580404	0.853789	FALSE
ACTA2	0.00870562	0.00854344	1.01898	0.308983	0.696452	FALSE
ACTBL2	-0.0134648	0.00931259	-1.44587	0.149196	0.542256	FALSE
ACTC1	0.0162132	0.0179686	0.902304	0.367576	0.734389	FALSE
ACTG1	0.0023728	0.00237844	0.997629	0.319216	0.703211	FALSE
ACTG2	0.0154227	0.013025	1.18408	0.237263	0.630336	FALSE
ACTL6A	0.00104635	0.00317718	0.329331	0.742121	0.920004	FALSE
ACTL8	0.0232697	0.012169	1.91222	0.0567436	0.394008	FALSE
ACTN1	-0.0069789	0.00517299	-1.34911	0.17826	0.576748	FALSE
ACTN2	-0.00168742	0.0105961	-0.159249	0.873573	0.965679	FALSE
ACTN3	0.0062226	0.00424675	1.46526	0.143834	0.537447	FALSE
ACTN4	-0.00119438	0.00321363	-0.37166	0.710393	0.906296	FALSE
ACTR10	-0.00132166	0.00242452	-0.545124	0.586049	0.856122	FALSE
ACTR1A	0.00105085	0.00233693	0.449672	0.653253	0.882329	FALSE
ACTR1B	0.00222295	0.00269799	0.823928	0.410596	0.762596	FALSE
ACTR2	-0.00320991	0.00289162	-1.11007	0.267804	0.659438	FALSE
ACTR3	-0.00340115	0.00298239	-1.14041	0.254971	0.648901	FALSE
ACTR3B	0.00220617	0.00438258	0.503396	0.615033	0.868236	FALSE
ACTR3C	-0.00437025	0.00665167	-0.657015	0.511645	0.821747	FALSE
ACTR5	-0.000811911	0.0029149	-0.278538	0.780779	0.934446	FALSE
ACTR6	-0.00226299	0.00286594	-0.789615	0.430339	0.77484	FALSE
ACTR8	0.00390938	0.0026002	1.50349	0.133702	0.526849	FALSE
ACVR1	-0.0062079	0.00411984	-1.50683	0.132843	0.525343	FALSE
ACVR1B	-0.00210255	0.00400142	-0.525451	0.599635	0.86132	FALSE
ACVR1C	0.0292098	0.011594	2.51938	0.0122446	0.246057	FALSE
ACVR2A	0.00409741	0.00455189	0.900155	0.368717	0.734943	FALSE
ACVRL1	-0.001064	0.00543179	-0.195885	0.844825	0.955184	FALSE
ACY1	0.0137519	0.00492355	2.79309	0.00553603	0.194178	FALSE
ACY3	-0.00922097	0.00931846	-0.989539	0.32315	0.705693	FALSE
ACYP1	0.00103955	0.00407049	0.255388	0.798588	0.940341	FALSE
ACYP2	-0.000218373	0.00428149	-0.051004	0.959354	0.989304	FALSE
ADA	0.00548704	0.00788017	0.69631	0.486742	0.809015	FALSE
ADAD2	0.0181045	0.00837748	2.16109	0.0314326	0.32576	FALSE
ADAL	-0.00313843	0.00456777	-0.687081	0.492531	0.812287	FALSE
ADAM10	0.00179523	0.00589399	0.304586	0.76088	0.924936	FALSE
ADAM11	0.0143065	0.00934798	1.53044	0.126898	0.518184	FALSE
ADAM12	0.00171022	0.00916392	0.186626	0.852073	0.958147	FALSE
ADAM15	0.00987577	0.00425182	2.32271	0.0208233	0.292001	FALSE
ADAM17	0.000348074	0.00526234	0.0661442	0.947304	0.985831	FALSE
ADAM19	-0.00833373	0.00900727	-0.925222	0.35555	0.727484	FALSE
ADAM20	-0.00273441	0.00471705	-0.579687	0.562535	0.846121	FALSE
ADAM21	0.0129901	0.00707447	1.83619	0.0672593	0.419553	FALSE
ADAM22	-0.00195722	0.0109117	-0.179369	0.857762	0.960625	FALSE
ADAM23	-0.0243002	0.0118099	-2.05761	0.0404396	0.352547	FALSE
ADAM28	-0.0280593	0.0108594	-2.58387	0.0102143	0.229801	FALSE
ADAM32	0.0123251	0.00774782	1.59078	0.112649	0.496155	FALSE
ADAM33	-0.00529774	0.0103728	-0.510732	0.609892	0.865675	FALSE
ADAM8	-0.00837984	0.0078096	-1.07302	0.284074	0.67728	FALSE
ADAMDEC1	-0.0200345	0.0118053	-1.69708	0.0906578	0.463377	FALSE
ADAMTS1	0.0150283	0.00823632	1.82464	0.0689902	0.423151	FALSE
ADAMTS10	-0.00123725	0.00719776	-0.171894	0.86363	0.962726	FALSE
ADAMTS12	-0.00333664	0.010604	-0.314657	0.753228	0.922638	FALSE
ADAMTS14	-0.00519698	0.00816524	-0.636476	0.524923	0.826436	FALSE
ADAMTS15	-0.0128388	0.0113959	-1.12662	0.26075	0.653452	FALSE
ADAMTS16	0.00951776	0.0116626	0.81609	0.415058	0.764998	FALSE
ADAMTS17	-0.0152178	0.0096389	-1.57878	0.115376	0.50086	FALSE
ADAMTS18	0.00018666	0.00913019	0.0204443	0.983702	0.995844	FALSE
ADAMTS19	0.00978572	0.0112065	0.87322	0.3832	0.745639	FALSE
ADAMTS2	0.0014053	0.00983864	0.142834	0.886511	0.969562	FALSE
ADAMTS20	0.0188333	0.0120854	1.55835	0.120142	0.507159	FALSE
ADAMTS3	-0.00130694	0.00856615	-0.15257	0.878834	0.967219	FALSE
ADAMTS4	0.00719328	0.00771947	0.931835	0.352126	0.725575	FALSE
ADAMTS5	-0.000598524	0.00721305	-0.082978	0.933921	0.981517	FALSE
ADAMTS6	0.00489462	0.00742753	0.658984	0.510382	0.821281	FALSE
ADAMTS7	0.0008151	0.00744791	0.10944	0.912922	0.976638	FALSE
ADAMTS8	-0.0146198	0.01095	-1.33514	0.182784	0.581729	FALSE
ADAMTS9	0.0120575	0.00698672	1.72577	0.0853572	0.452024	FALSE
ADAMTSL1	0.0112519	0.0091662	1.22755	0.220522	0.61778	FALSE
ADAMTSL2	-0.00166815	0.00667716	-0.249829	0.80288	0.941201	FALSE
ADAMTSL3	-0.0119261	0.00995954	-1.19746	0.232017	0.626549	FALSE
ADAMTSL4	-0.00360602	0.0104221	-0.345997	0.729573	0.914191	FALSE
ADAMTSL5	-0.00213001	0.00963449	-0.221082	0.82517	0.947765	FALSE
ADAP1	-0.00392132	0.00756536	-0.518325	0.604591	0.863939	FALSE
ADAP2	-0.00499975	0.00557569	-0.896705	0.370553	0.736159	FALSE
ADAR	-0.00251362	0.00312435	-0.804525	0.421693	0.769346	FALSE
ADARB1	-0.00329103	0.00615303	-0.534863	0.593117	0.858095	FALSE
ADARB2	-0.011469	0.00515315	-2.22564	0.0267371	0.312189	FALSE
ADAT1	-0.00806623	0.00487638	-1.65414	0.0990824	0.47674	FALSE
ADAT2	-0.00298462	0.00461989	-0.646038	0.518719	0.824566	FALSE
ADAT3	0.00297993	0.00513652	0.580146	0.562226	0.846038	FALSE
ADCK1	-0.00293999	0.00340788	-0.862704	0.388948	0.749481	FALSE
ADCK2	0.00684398	0.00338124	2.0241	0.0437925	0.362382	FALSE
ADCK5	0.00496025	0.00432332	1.14732	0.252108	0.645763	FALSE
ADCY1	0.00328232	0.0100612	0.326234	0.744461	0.920021	FALSE
ADCY10	0.00781747	0.007854	0.995349	0.320321	0.703338	FALSE
ADCY2	0.00405746	0.0115045	0.352685	0.724558	0.912266	FALSE
ADCY3	-0.00281302	0.00424577	-0.662547	0.508099	0.820847	FALSE
ADCY4	0.00646309	0.00604764	1.0687	0.286015	0.678434	FALSE
ADCY5	0.00119678	0.0130449	0.091743	0.92696	0.980164	FALSE
ADCY6	-0.00479128	0.00484395	-0.989126	0.323351	0.705759	FALSE
ADCY7	-0.00841493	0.00694646	-1.2114	0.226639	0.623651	FALSE
ADCY9	-0.00864149	0.00555108	-1.55672	0.120527	0.507733	FALSE
ADCYAP1	-0.00514531	0.0097056	-0.530138	0.596385	0.859642	FALSE
ADD1	-0.00118666	0.00243882	-0.486573	0.626895	0.872889	FALSE
ADD2	-0.00368913	0.0133729	-0.275867	0.782829	0.935272	FALSE
ADD3	-0.00199579	0.00522756	-0.381783	0.702877	0.903711	FALSE
ADH1A	0.0072642	0.00773152	0.939557	0.348156	0.72264	FALSE
ADH1B	0.0311881	0.0169296	1.84222	0.0663711	0.417455	FALSE
ADH1C	0.0153892	0.0177829	0.865395	0.387472	0.748452	FALSE
ADH4	0.015212	0.00982277	1.54865	0.122458	0.509834	FALSE
ADH5	0.00152475	0.00388529	0.39244	0.694995	0.900174	FALSE
ADH6	0.00553099	0.0141788	0.390089	0.696731	0.900996	FALSE
ADH7	-0.00405736	0.0193128	-0.210086	0.833734	0.951476	FALSE
ADHFE1	-0.0247048	0.00967841	-2.55257	0.0111586	0.238756	FALSE
ADI1	0.00712725	0.00323227	2.20503	0.0281649	0.316926	FALSE
ADIPOR1	-0.000865591	0.00245122	-0.353127	0.724227	0.912266	FALSE
ADIPOR2	0.00192549	0.00286736	0.671521	0.502375	0.817555	FALSE
ADM	-0.00670566	0.00810421	-0.827429	0.408613	0.762102	FALSE
ADM2	0.0172368	0.00862532	1.9984	0.0465222	0.370263	FALSE
ADNP	-0.0061639	0.00357507	-1.72413	0.0856524	0.45286	FALSE
ADNP2	-0.00271657	0.00301308	-0.90159	0.367955	0.734472	FALSE
ADO	-0.00302452	0.00246705	-1.22597	0.221115	0.618134	FALSE
ADORA1	0.000572164	0.00799129	0.0715985	0.942966	0.98498	FALSE
ADORA2A	-0.00575804	0.00561949	-1.02466	0.306302	0.694011	FALSE
ADORA2B	-0.00448186	0.00982136	-0.456338	0.648457	0.880191	FALSE
ADORA3	-0.0103234	0.00740949	-1.39327	0.164509	0.560111	FALSE
ADPGK	-0.00497505	0.00218896	-2.27279	0.0237035	0.303812	FALSE
ADPRH	-0.000994842	0.00516681	-0.192545	0.847438	0.95636	FALSE
ADPRHL1	0.0119255	0.0078483	1.5195	0.129628	0.522017	FALSE
ADRA1B	0.0111423	0.00955938	1.16559	0.244653	0.639656	FALSE
ADRA1D	-0.014521	0.00744448	-1.95057	0.0519834	0.385706	FALSE
ADRA2A	0.0051127	0.00960547	0.53227	0.59491	0.858897	FALSE
ADRA2B	7.92347e-05	0.0090413	0.00876364	0.993013	0.997573	FALSE
ADRA2C	-0.0108983	0.0135166	-0.80629	0.420677	0.768821	FALSE
ADRB1	0.00195472	0.012493	0.156465	0.875765	0.966125	FALSE
ADRB2	-0.0231718	0.00993059	-2.33338	0.0202493	0.290591	FALSE
ADRB3	0.00368669	0.00873969	0.421832	0.673431	0.891658	FALSE
ADRM1	0.0027084	0.00267027	1.01428	0.311218	0.698314	FALSE
ADSL	0.00273058	0.00299549	0.911565	0.362686	0.730919	FALSE
AEBP1	0.0058998	0.00967724	0.609657	0.542523	0.833545	FALSE
AEBP2	-0.00264553	0.0035851	-0.737923	0.461103	0.792408	FALSE
AEN	0.00315453	0.00366216	0.861385	0.389673	0.749995	FALSE
AFAP1	-0.00584937	0.00558853	-1.04667	0.296042	0.683946	FALSE
AFAP1L1	0.00120703	0.00576408	0.209405	0.834266	0.951476	FALSE
AFAP1L2	-0.0157048	0.00745486	-2.10665	0.0359282	0.341672	FALSE
AFF1	-0.00664897	0.00392418	-1.69436	0.0911736	0.464607	FALSE
AFF3	-0.0243158	0.0103702	-2.34479	0.0196507	0.286432	FALSE
AFF4	-0.00662662	0.00338441	-1.95798	0.0511036	0.383095	FALSE
AFG3L2	0.000855287	0.00332022	0.2576	0.796882	0.940231	FALSE
AFMID	0.00425522	0.00310783	1.36919	0.171902	0.570015	FALSE
AFTPH	-0.00101908	0.00326733	-0.311899	0.755321	0.923396	FALSE
AGA	-0.00123559	0.00374765	-0.329698	0.741845	0.91983	FALSE
AGAP1	0.00468039	0.00367806	1.27252	0.204117	0.602717	FALSE
AGAP3	0.00497085	0.00380224	1.30735	0.192037	0.589172	FALSE
AGAP5	0.00054732	0.00976629	0.0560417	0.955344	0.988323	FALSE
AGAP6	-0.0106325	0.00471338	-2.2558	0.0247601	0.30702	FALSE
AGBL2	-0.0108714	0.0071159	-1.52776	0.127563	0.518687	FALSE
AGBL3	-0.00146201	0.00472875	-0.309175	0.75739	0.923994	FALSE
AGBL4	0.0128438	0.0075284	1.70605	0.0889718	0.459324	FALSE
AGBL5	0.00266303	0.00329034	0.809346	0.418919	0.767343	FALSE
AGER	-0.00205205	0.00582855	-0.352069	0.725019	0.912266	FALSE
AGFG1	-0.00465274	0.00355456	-1.30895	0.191494	0.588918	FALSE
AGFG2	0.000145396	0.00436216	0.0333313	0.973431	0.993881	FALSE
AGGF1	-0.00340406	0.00247815	-1.37363	0.170521	0.568305	FALSE
AGK	-0.000457927	0.00257592	-0.177772	0.859015	0.961526	FALSE
AGL	-0.00292766	0.00378	-0.774514	0.439201	0.78039	FALSE
AGMAT	0.01061	0.00633345	1.67524	0.094867	0.470942	FALSE
AGPAT1	0.00281463	0.00295644	0.952034	0.341801	0.718058	FALSE
AGPAT2	0.00865848	0.00619716	1.39717	0.163334	0.558396	FALSE
AGPAT3	0.00571642	0.00330256	1.73091	0.0844354	0.45097	FALSE
AGPAT4	-0.0113482	0.00727173	-1.56059	0.119612	0.50587	FALSE
AGPAT5	-0.002472	0.00379296	-0.651733	0.515043	0.823581	FALSE
AGPS	0.000487157	0.00295902	0.164635	0.869336	0.965236	FALSE
AGR2	0.0161928	0.0164533	0.984169	0.325778	0.707734	FALSE
AGR3	0.0313375	0.0133465	2.34799	0.0194855	0.285635	FALSE
AGRN	-0.00247313	0.00472955	-0.52291	0.6014	0.862513	FALSE
AGRP	0.00163798	0.0035264	0.464491	0.642613	0.877969	FALSE
AGT	0.01687	0.0116488	1.44822	0.148539	0.541036	FALSE
AGTPBP1	-0.00297052	0.0042576	-0.697697	0.485875	0.808443	FALSE
AGTR1	0.0134106	0.0106329	1.26124	0.208144	0.606818	FALSE
AGTRAP	0.00425219	0.00418442	1.0162	0.310306	0.69773	FALSE
AHCTF1	-0.00188219	0.00289778	-0.649529	0.516464	0.823875	FALSE
AHCY	0.00382497	0.0031791	1.20316	0.229805	0.625411	FALSE
AHCYL1	-0.000251841	0.0028622	-0.0879887	0.929941	0.980753	FALSE
AHCYL2	-0.00572116	0.00414555	-1.38007	0.168531	0.566741	FALSE
AHDC1	0.000892871	0.00386563	0.230977	0.817481	0.946471	FALSE
AHI1	-0.00681268	0.00381428	-1.7861	0.0750332	0.433568	FALSE
AHNAK	-0.00113862	0.00582986	-0.195308	0.845276	0.955355	FALSE
AHNAK2	-0.00542162	0.0140106	-0.386966	0.699039	0.901607	FALSE
AHR	0.00175183	0.00673499	0.260108	0.794948	0.93945	FALSE
AHRR	-0.0252159	0.00789966	-3.19202	0.00155356	0.136112	FALSE
AHSA1	0.00318606	0.00263523	1.20903	0.227548	0.624165	FALSE
AICDA	-0.00365019	0.00635847	-0.574068	0.566326	0.847951	FALSE
AIDA	-0.00457938	0.00299381	-1.52961	0.127103	0.518254	FALSE
AIF1	-0.00603667	0.00778514	-0.77541	0.438672	0.779952	FALSE
AIF1L	0.00205035	0.010192	0.201172	0.840692	0.954112	FALSE
AIFM2	0.000111612	0.0048027	0.0232395	0.981474	0.995405	FALSE
AIFM3	0.0118164	0.0104664	1.12899	0.259751	0.653452	FALSE
AIG1	0.00315813	0.00454407	0.695001	0.487561	0.809245	FALSE
AIM2	-0.0130701	0.0169579	-0.770737	0.441433	0.781478	FALSE
AIMP1	-0.000427191	0.00187108	-0.228313	0.819549	0.946592	FALSE
AIMP2	0.00323176	0.00351367	0.919767	0.358389	0.72888	FALSE
AIP	0.00595699	0.00310424	1.91898	0.0558785	0.393626	FALSE
AJAP1	-0.000559014	0.00928469	-0.0602082	0.952028	0.988025	FALSE
AK1	0.000579246	0.00589832	0.0982052	0.921831	0.979706	FALSE
AK3	-0.0030554	0.00375057	-0.81465	0.41588	0.765012	FALSE
AK5	0.0151411	0.0114627	1.3209	0.187482	0.58529	FALSE
AK7	0.00349094	0.00837114	0.417021	0.676944	0.893417	FALSE
AKAP1	0.00428189	0.0035725	1.19857	0.231585	0.626549	FALSE
AKAP10	-0.0119671	0.00526078	-2.27477	0.0235834	0.303812	FALSE
AKAP11	-0.0108318	0.00382265	-2.83358	0.00489612	0.186857	FALSE
AKAP12	0.0114844	0.00950517	1.20823	0.227855	0.624191	FALSE
AKAP13	-0.00306839	0.00347073	-0.884076	0.377321	0.741465	FALSE
AKAP3	0.00611963	0.00727085	0.841666	0.400605	0.756678	FALSE
AKAP5	-0.0133462	0.00644809	-2.06979	0.039277	0.34887	FALSE
AKAP6	-0.00513677	0.00874917	-0.587115	0.557542	0.842835	FALSE
AKAP7	-0.0219227	0.00637475	-3.439	0.000661437	0.111651	FALSE
AKAP8	0.000509232	0.00214875	0.23699	0.812816	0.944088	FALSE
AKAP8L	0.00270021	0.00281403	0.959554	0.338007	0.715438	FALSE
AKAP9	-0.00419083	0.00372982	-1.1236	0.262027	0.653452	FALSE
AKIRIN1	0.00162847	0.00348367	0.467459	0.640491	0.877467	FALSE
AKIRIN2	-0.00314756	0.00295539	-1.06502	0.287671	0.679912	FALSE
AKNA	-0.0135925	0.00450538	-3.01696	0.00275866	0.155972	FALSE
AKNAD1	0.00191387	0.00840212	0.227784	0.81996	0.946592	FALSE
AKR1A1	0.0105204	0.00297531	3.53591	0.000466568	0.101622	FALSE
AKR1B1	0.000282891	0.00798912	0.0354095	0.971775	0.993177	FALSE
AKR1B10	-0.0247547	0.0217332	-1.13903	0.255546	0.649352	FALSE
AKR1B15	0.00199905	0.0153964	0.129838	0.896776	0.972031	FALSE
AKR1C1	0.00136368	0.0152874	0.0892027	0.928977	0.980611	FALSE
AKR1C2	0.00479887	0.0178074	0.269488	0.787729	0.936482	FALSE
AKR1C3	0.00755492	0.0146667	0.515107	0.606835	0.863939	FALSE
AKR1E2	-0.00258293	0.0115527	-0.223578	0.823228	0.947181	FALSE
AKR7A3	2.88949e-05	0.00747843	0.00386376	0.99692	0.99862	FALSE
AKT1	-0.00427713	0.00230586	-1.85489	0.0645341	0.41389	FALSE
AKT1S1	0.00187899	0.0028951	0.649024	0.51679	0.823875	FALSE
AKT2	0.0013467	0.00268605	0.501368	0.616458	0.868871	FALSE
AKT3	-0.00763696	0.00755492	-1.01086	0.31285	0.69969	FALSE
AKTIP	0.00203104	0.00339686	0.597917	0.550319	0.83915	FALSE
ALAD	8.49067e-05	0.00318341	0.0266716	0.978738	0.99503	FALSE
ALAS1	0.0128251	0.00558701	2.29552	0.0223519	0.299716	FALSE
ALB	0.0146429	0.0169974	0.861477	0.389623	0.749995	FALSE
ALCAM	0.00146221	0.00938308	0.155835	0.876262	0.966591	FALSE
ALDH16A1	0.00134112	0.00378785	0.354058	0.723529	0.912158	FALSE
ALDH18A1	0.00502581	0.00235002	2.13862	0.0332254	0.3329	FALSE
ALDH1A1	0.0149995	0.0132934	1.12834	0.260025	0.653452	FALSE
ALDH1A2	-0.0116113	0.0140602	-0.82583	0.409517	0.762433	FALSE
ALDH1A3	-0.0176179	0.0103537	-1.70161	0.0898025	0.461803	FALSE
ALDH1B1	0.0010501	0.00502744	0.208874	0.83468	0.951665	FALSE
ALDH1L1	-0.00963383	0.0162694	-0.592146	0.554173	0.841148	FALSE
ALDH1L2	0.0122878	0.00901274	1.36338	0.173724	0.572747	FALSE
ALDH2	-0.0043482	0.00906562	-0.479637	0.631815	0.874407	FALSE
ALDH3A1	-0.0235004	0.0193483	-1.2146	0.225418	0.622503	FALSE
ALDH3A2	-0.0124918	0.00598102	-2.08857	0.0375393	0.34352	FALSE
ALDH3B1	-0.00287558	0.00816544	-0.352164	0.724948	0.912266	FALSE
ALDH3B2	0.0221367	0.0134549	1.64525	0.100904	0.479789	FALSE
ALDH4A1	-0.00741613	0.00633235	-1.17115	0.242412	0.63643	FALSE
ALDH5A1	0.0132852	0.00773467	1.71762	0.086836	0.454019	FALSE
ALDH7A1	0.0021766	0.0133913	0.162539	0.870984	0.965265	FALSE
ALDH8A1	-0.00991211	0.00770063	-1.28718	0.198964	0.597202	FALSE
ALDH9A1	0.00513103	0.00360368	1.42383	0.155473	0.548199	FALSE
ALDOA	0.00477873	0.00382474	1.24942	0.212426	0.6106	FALSE
ALDOB	0.00703769	0.0100958	0.697091	0.486253	0.808666	FALSE
ALDOC	0.00108929	0.00753182	0.144625	0.885098	0.969294	FALSE
ALG1	0.00452773	0.00258057	1.75455	0.0802971	0.444291	FALSE
ALG10	0.00457283	0.0037845	1.20831	0.227824	0.624191	FALSE
ALG10B	-0.00306519	0.00489433	-0.626274	0.531583	0.829728	FALSE
ALG12	-0.000187207	0.00264982	-0.070649	0.943721	0.985268	FALSE
ALG14	0.00320034	0.00262408	1.21961	0.223515	0.620805	FALSE
ALG1L	0.0146965	0.00896426	1.63945	0.102105	0.47987	FALSE
ALG3	0.0062747	0.00293205	2.14004	0.03311	0.3329	FALSE
ALG6	0.00220644	0.00268652	0.821303	0.412087	0.763455	FALSE
ALG8	0.00350193	0.00305385	1.14673	0.252354	0.646148	FALSE
ALG9	0.00193769	0.00249648	0.776168	0.438225	0.779785	FALSE
ALK	-9.87032e-05	0.00833351	-0.0118441	0.990557	0.996988	FALSE
ALKBH2	0.00632953	0.00355867	1.77862	0.0762542	0.435591	FALSE
ALKBH3	0.00271426	0.00417616	0.649941	0.516198	0.823875	FALSE
ALKBH4	0.00167415	0.00267117	0.626748	0.531273	0.829728	FALSE
ALKBH5	-0.00226155	0.00257147	-0.87948	0.379803	0.743098	FALSE
ALKBH6	0.00300355	0.00386086	0.777949	0.437176	0.779623	FALSE
ALKBH7	0.0126183	0.0042294	2.98346	0.00306995	0.162568	FALSE
ALKBH8	-0.00806275	0.00308895	-2.61019	0.00947616	0.221778	FALSE
ALMS1	0.00141366	0.00375853	0.376121	0.707077	0.905144	FALSE
ALOX12	0.00317119	0.0144425	0.219573	0.826344	0.948165	FALSE
ALOX12B	-0.0124114	0.0117313	-1.05797	0.290868	0.681053	FALSE
ALOX15	0.0233645	0.0135155	1.72872	0.0848261	0.451349	FALSE
ALOX15B	-0.0212915	0.0119943	-1.77514	0.0768289	0.437055	FALSE
ALOX5	-0.00751385	0.00879734	-0.854106	0.393687	0.753025	FALSE
ALOX5AP	-0.0155958	0.0084151	-1.85331	0.0647618	0.414279	FALSE
ALOXE3	-0.00561787	0.0112958	-0.497342	0.61929	0.869783	FALSE
ALPK1	-0.0129164	0.00408971	-3.15826	0.00173897	0.13749	FALSE
ALPK2	-0.00175545	0.0106992	-0.164073	0.869778	0.965236	FALSE
ALPK3	-0.00177973	0.00700297	-0.25414	0.799551	0.94037	FALSE
ALPL	-0.00195576	0.00828837	-0.235964	0.813612	0.944617	FALSE
ALPP	0.0158797	0.0176379	0.900316	0.368631	0.734943	FALSE
ALS2	-0.00669021	0.00342895	-1.9511	0.0519206	0.385483	FALSE
ALS2CL	-0.00278486	0.00813757	-0.342222	0.732409	0.916207	FALSE
ALX1	-0.00830531	0.0110813	-0.749488	0.454115	0.788394	FALSE
ALX3	-0.000987695	0.0061736	-0.159987	0.872993	0.965679	FALSE
AMACR	0.00374057	0.00763446	0.489959	0.6245	0.871639	FALSE
AMBP	0.00778672	0.0116067	0.670883	0.50278	0.817588	FALSE
AMBRA1	-0.0020016	0.00275711	-0.725976	0.468386	0.797145	FALSE
AMD1	0.000408806	0.00316306	0.129244	0.897246	0.972031	FALSE
AMDHD1	-0.00189036	0.00936806	-0.201787	0.840212	0.954039	FALSE
AMDHD2	0.00221667	0.00366213	0.605296	0.545413	0.835347	FALSE
AMFR	-0.00279554	0.00261514	-1.06898	0.285885	0.678248	FALSE
AMH	0.0290574	0.0113574	2.55845	0.0109755	0.237521	FALSE
AMIGO1	0.0063826	0.00633511	1.0075	0.31446	0.7012	FALSE
AMIGO2	-0.0103242	0.00862188	-1.19744	0.232024	0.626549	FALSE
AMIGO3	0.00856555	0.00531805	1.61066	0.108243	0.488223	FALSE
AMMECR1L	-0.00590324	0.00237113	-2.48964	0.0132963	0.254686	FALSE
AMN	0.0166317	0.0106275	1.56497	0.118582	0.504594	FALSE
AMN1	0.00127598	0.00415026	0.307446	0.758704	0.924104	FALSE
AMOTL1	-0.00353735	0.00620809	-0.569796	0.569217	0.849266	FALSE
AMOTL2	-0.00703869	0.00594947	-1.18308	0.23766	0.630711	FALSE
AMPD1	0.000287729	0.00543366	0.052953	0.957802	0.988961	FALSE
AMPD2	-0.000458734	0.00319856	-0.143419	0.88605	0.969559	FALSE
AMPD3	-0.0181642	0.00494099	-3.67623	0.00027763	0.0833136	FALSE
AMPH	-0.00390104	0.00943692	-0.413381	0.679605	0.894383	FALSE
AMT	0.00109729	0.00754987	0.145338	0.884536	0.969071	FALSE
AMTN	0.00148203	0.0122122	0.121356	0.903486	0.973955	FALSE
AMY2A	-0.00861095	0.0058376	-1.47508	0.141176	0.534318	FALSE
AMY2B	-0.015735	0.00850734	-1.84958	0.0652992	0.415765	FALSE
AMZ1	-0.00413571	0.00966495	-0.427908	0.669007	0.889287	FALSE
AMZ2	0.00126747	0.0024277	0.522084	0.601974	0.86262	FALSE
ANAPC1	0.000133517	0.00337789	0.0395268	0.968495	0.991852	FALSE
ANAPC10	-0.00227521	0.00319434	-0.712263	0.476822	0.801763	FALSE
ANAPC11	0.0123787	0.00342139	3.61803	0.000345021	0.0931832	FALSE
ANAPC13	8.54499e-05	0.00277959	0.030742	0.975495	0.994288	FALSE
ANAPC4	-0.00440146	0.00293767	-1.49828	0.135049	0.52867	FALSE
ANAPC5	0.000312897	0.0022654	0.13812	0.890233	0.970307	FALSE
ANAPC7	5.2632e-05	0.00249438	0.0211003	0.983179	0.995844	FALSE
ANG	0.00847905	0.00663401	1.27812	0.202137	0.600449	FALSE
ANGEL1	-0.00217178	0.00322441	-0.673544	0.501089	0.817287	FALSE
ANGEL2	-0.00527394	0.00250086	-2.10885	0.0357368	0.340479	FALSE
ANGPT1	0.00503339	0.0101185	0.497446	0.619218	0.869783	FALSE
ANGPT2	-0.00799588	0.00651597	-1.22712	0.220682	0.617954	FALSE
ANGPT4	4.89232e-05	0.00801164	0.00610652	0.995132	0.998072	FALSE
ANGPTL1	0.0146907	0.0103457	1.41999	0.156587	0.548597	FALSE
ANGPTL2	-0.000503044	0.00730967	-0.068819	0.945177	0.985631	FALSE
ANGPTL3	0.00195196	0.00543272	0.359298	0.71961	0.911134	FALSE
ANGPTL4	0.00963483	0.0101881	0.945695	0.34502	0.721565	FALSE
ANGPTL6	-0.00283397	0.00591596	-0.479039	0.632239	0.874438	FALSE
ANGPTL7	-0.000361748	0.00819112	-0.0441634	0.964802	0.991039	FALSE
ANK1	-0.0141913	0.0109707	-1.29357	0.19675	0.594921	FALSE
ANK2	0.00766451	0.0107473	0.713159	0.476269	0.801518	FALSE
ANK3	-0.00254589	0.00710846	-0.35815	0.720468	0.911412	FALSE
ANKAR	-0.00573175	0.00418481	-1.36965	0.171758	0.570015	FALSE
ANKDD1A	0.00369194	0.00597095	0.618316	0.536808	0.831538	FALSE
ANKFN1	-0.000132931	0.0108103	-0.0122967	0.990197	0.996915	FALSE
ANKFY1	-0.00652668	0.00299097	-2.18213	0.0298295	0.322312	FALSE
ANKH	-0.0127434	0.00752221	-1.6941	0.0912222	0.464607	FALSE
ANKHD1	-0.00637593	0.0029426	-2.16676	0.0309929	0.324457	FALSE
ANKK1	0.0042345	0.0100811	0.420044	0.674736	0.892335	FALSE
ANKLE1	-0.00272591	0.00793593	-0.34349	0.731456	0.915693	FALSE
ANKLE2	-0.00371478	0.00277716	-1.33762	0.181973	0.581328	FALSE
ANKMY1	-0.00120968	0.00348746	-0.346867	0.72892	0.913976	FALSE
ANKMY2	0.0036125	0.00368313	0.980822	0.327424	0.707734	FALSE
ANKRA2	-0.0093951	0.00349817	-2.68572	0.00761606	0.20914	FALSE
ANKRD1	-0.00188064	0.0121888	-0.154293	0.877476	0.966749	FALSE
ANKRD10	-0.00554756	0.00409512	-1.35467	0.17648	0.575509	FALSE
ANKRD11	-0.00144371	0.00291654	-0.495009	0.620934	0.869783	FALSE
ANKRD12	-0.0101073	0.00416961	-2.42405	0.0159041	0.267925	FALSE
ANKRD13A	-0.00550315	0.00377694	-1.45704	0.14609	0.540788	FALSE
ANKRD13B	0.0106169	0.00661331	1.60539	0.109398	0.49031	FALSE
ANKRD13C	-0.00212673	0.00223127	-0.953148	0.341237	0.717676	FALSE
ANKRD13D	0.00349407	0.00339729	1.02849	0.3045	0.691849	FALSE
ANKRD16	0.0124498	0.00349163	3.56561	0.00041859	0.09918	FALSE
ANKRD17	-0.00980359	0.00363143	-2.69965	0.00731129	0.208124	FALSE
ANKRD2	-0.0207567	0.0103274	-2.00987	0.0452863	0.366415	FALSE
ANKRD22	0.00554119	0.00886101	0.625345	0.532192	0.830067	FALSE
ANKRD23	-0.000270383	0.00571911	-0.0472771	0.962322	0.990563	FALSE
ANKRD26	-0.0042662	0.00403569	-1.05712	0.291257	0.681053	FALSE
ANKRD27	-0.000164742	0.00352415	-0.0467466	0.962744	0.990827	FALSE
ANKRD28	-0.00299112	0.00297276	-1.00618	0.315093	0.701939	FALSE
ANKRD29	-0.0246789	0.00920136	-2.6821	0.00769716	0.20914	FALSE
ANKRD31	-0.00762063	0.00418376	-1.82148	0.0694706	0.424427	FALSE
ANKRD33	-0.000655723	0.00665315	-0.0985583	0.921551	0.979706	FALSE
ANKRD34B	-0.00881596	0.0112754	-0.781874	0.434869	0.77812	FALSE
ANKRD35	0.000837197	0.00904476	0.0925616	0.92631	0.980164	FALSE
ANKRD36	-0.0140888	0.00772085	-1.82477	0.0689707	0.423151	FALSE
ANKRD37	0.00411463	0.00662615	0.620969	0.535064	0.831467	FALSE
ANKRD39	0.00149174	0.00361079	0.413133	0.679787	0.894383	FALSE
ANKRD40	-0.00211512	0.0023462	-0.90151	0.367997	0.734472	FALSE
ANKRD42	0.00101209	0.00318921	0.317347	0.751188	0.921515	FALSE
ANKRD44	-0.0134423	0.00746055	-1.80179	0.0725232	0.429541	FALSE
ANKRD45	0.0138938	0.00939023	1.4796	0.139966	0.533024	FALSE
ANKRD46	0.00417497	0.00497488	0.839209	0.40198	0.756846	FALSE
ANKRD50	-0.0122713	0.00639364	-1.91929	0.0558394	0.393626	FALSE
ANKRD52	0.00209018	0.00351945	0.593895	0.553003	0.84069	FALSE
ANKRD53	0.00379799	0.00722731	0.525506	0.599596	0.86132	FALSE
ANKRD54	0.000360892	0.00297656	0.121245	0.903573	0.973955	FALSE
ANKRD55	-0.00583317	0.00505925	-1.15297	0.249786	0.643908	FALSE
ANKRD6	-0.0124362	0.00602926	-2.06264	0.0399564	0.350371	FALSE
ANKRD7	-0.00615161	0.00637391	-0.965124	0.335214	0.713328	FALSE
ANKRD9	0.00031371	0.00481998	0.0650855	0.948147	0.985892	FALSE
ANKS1A	0.0115056	0.00539375	2.13313	0.0336771	0.333741	FALSE
ANKS1B	-0.00230912	0.00853148	-0.270658	0.786829	0.936482	FALSE
ANKS3	-0.000695852	0.00406205	-0.171306	0.864092	0.962784	FALSE
ANKS6	0.00418856	0.00663468	0.631313	0.528288	0.828629	FALSE
ANKZF1	-0.0020891	0.00307162	-0.680131	0.496915	0.815479	FALSE
ANLN	0.00343453	0.00632352	0.543135	0.587416	0.856357	FALSE
ANO1	-0.000208304	0.0106575	-0.0195453	0.984418	0.995844	FALSE
ANO10	0.00907452	0.00313179	2.89755	0.00402112	0.181536	FALSE
ANO2	-0.00167436	0.00680772	-0.245951	0.805879	0.941593	FALSE
ANO3	0.0180488	0.0105058	1.71798	0.0867708	0.454009	FALSE
ANO4	-0.0226582	0.00940725	-2.40859	0.0165809	0.272726	FALSE
ANO5	0.00360845	0.0113278	0.318549	0.750277	0.921254	FALSE
ANO6	-0.00556386	0.00400534	-1.38911	0.165768	0.562303	FALSE
ANO7	9.8039e-05	0.00612823	0.0159979	0.987246	0.996008	FALSE
ANO8	0.00709257	0.00582582	1.21744	0.224338	0.621809	FALSE
ANO9	-0.00502544	0.00702604	-0.71526	0.474971	0.800451	FALSE
ANP32A	0.00452057	0.00243594	1.85578	0.0644068	0.413772	FALSE
ANP32B	0.00173718	0.00367362	0.472879	0.636623	0.875722	FALSE
ANP32E	0.00296992	0.00418541	0.709589	0.478477	0.802852	FALSE
ANPEP	-0.00547976	0.0104857	-0.522596	0.601618	0.86262	FALSE
ANTXR1	-0.00434837	0.00679699	-0.639749	0.522795	0.825808	FALSE
ANTXR2	-0.0094568	0.00678272	-1.39425	0.164213	0.5597	FALSE
ANXA1	0.00670281	0.0091738	0.730647	0.465531	0.795733	FALSE
ANXA11	0.0041279	0.00401122	1.02909	0.304218	0.691725	FALSE
ANXA13	0.00100674	0.0071847	0.140122	0.888652	0.969569	FALSE
ANXA2	0.00353444	0.00563927	0.626755	0.531268	0.829728	FALSE
ANXA3	0.00206527	0.012639	0.163405	0.870303	0.965236	FALSE
ANXA4	0.00280501	0.00447088	0.627396	0.530848	0.829728	FALSE
ANXA5	-0.00142692	0.00574288	-0.248467	0.803933	0.941304	FALSE
ANXA6	-0.000143696	0.00690298	-0.0208165	0.983405	0.995844	FALSE
ANXA7	0.00328962	0.00318181	1.03388	0.301974	0.689993	FALSE
ANXA8L1	-0.00977546	0.0144719	-0.675479	0.499861	0.816514	FALSE
ANXA9	0.0201508	0.0126324	1.59517	0.111665	0.494726	FALSE
AOAH	-0.00985608	0.00995689	-0.989875	0.322986	0.705693	FALSE
AOC2	0.00494451	0.00903244	0.547417	0.584475	0.85549	FALSE
AOC3	0.0131182	0.0085772	1.52943	0.12715	0.518254	FALSE
AOX1	0.00701892	0.0108069	0.649484	0.516493	0.823875	FALSE
AP1AR	-0.00582202	0.00354878	-1.64057	0.101872	0.47987	FALSE
AP1B1	0.00465038	0.00344703	1.3491	0.178262	0.576748	FALSE
AP1G1	-0.00443942	0.0030747	-1.44386	0.149761	0.542626	FALSE
AP1G2	0.000176346	0.00433013	0.0407252	0.96754	0.991328	FALSE
AP1M1	2.137e-05	0.00262606	0.00813767	0.993512	0.99775	FALSE
AP1M2	0.0116837	0.008485	1.37698	0.169483	0.567331	FALSE
AP1S1	0.00368646	0.00317993	1.15929	0.247205	0.643149	FALSE
AP1S3	-0.00171836	0.00648258	-0.265073	0.791125	0.938208	FALSE
AP2A1	-6.77049e-05	0.00242551	-0.0279137	0.977748	0.99477	FALSE
AP2A2	-0.00151278	0.00277447	-0.545251	0.585962	0.856122	FALSE
AP2B1	0.003726	0.00331693	1.12333	0.262143	0.653452	FALSE
AP2M1	0.000512163	0.00253923	0.201701	0.840279	0.954039	FALSE
AP2S1	0.00567506	0.00342328	1.65778	0.0983447	0.476003	FALSE
AP3B1	-0.00310431	0.00268761	-1.15505	0.248936	0.643402	FALSE
AP3B2	0.025708	0.0132853	1.93506	0.0538662	0.388573	FALSE
AP3D1	0.000764943	0.00217942	0.350984	0.725832	0.912373	FALSE
AP3M1	0.000531673	0.00280968	0.189229	0.850034	0.9574	FALSE
AP3M2	-0.00322243	0.0037621	-0.856552	0.392336	0.752358	FALSE
AP3S2	-0.00116442	0.00238853	-0.487506	0.626234	0.872451	FALSE
AP4B1	-0.00409105	0.00284832	-1.4363	0.151896	0.544031	FALSE
AP4E1	-0.00628929	0.0030278	-2.07718	0.0385848	0.347134	FALSE
AP4M1	-0.00169543	0.00320222	-0.529456	0.596858	0.859888	FALSE
APAF1	-0.00473267	0.0031428	-1.50587	0.133089	0.525355	FALSE
APBA1	0.00702789	0.00724373	0.970204	0.33268	0.710278	FALSE
APBA2	0.00693755	0.0114127	0.607881	0.543699	0.834141	FALSE
APBA3	-0.0002908	0.0029777	-0.0976595	0.922264	0.979887	FALSE
APBB1	0.0104461	0.00844536	1.2369	0.217034	0.614813	FALSE
APBB1IP	-0.00887662	0.0100736	-0.881176	0.378886	0.742772	FALSE
APBB2	-0.00763625	0.00455529	-1.67635	0.0946496	0.470426	FALSE
APBB3	-0.00782443	0.00418736	-1.86858	0.0625975	0.408411	FALSE
APC	-0.00616823	0.00351409	-1.75528	0.0801705	0.444291	FALSE
APC2	0.00402774	0.00711048	0.566451	0.571486	0.850023	FALSE
APCDD1	-0.0135253	0.00810288	-1.6692	0.0960588	0.472216	FALSE
APCDD1L	-0.00181205	0.0122083	-0.148428	0.882099	0.968276	FALSE
APEH	0.00545563	0.00314046	1.73721	0.0833157	0.450463	FALSE
APEX1	0.00373844	0.00251572	1.48603	0.138258	0.531395	FALSE
APH1A	0.00188543	0.00272513	0.691867	0.489524	0.81081	FALSE
APH1B	-0.000318512	0.00411876	-0.077332	0.938408	0.982879	FALSE
API5	-0.00112707	0.00247052	-0.45621	0.648549	0.880191	FALSE
APIP	-0.00414332	0.00357523	-1.15889	0.247366	0.643149	FALSE
APLF	-0.0114267	0.00540514	-2.11405	0.0352869	0.340136	FALSE
APLNR	0.0215012	0.00747745	2.87547	0.00430557	0.185111	FALSE
APLP1	0.00157513	0.0107837	0.146065	0.883962	0.969071	FALSE
APLP2	0.00424143	0.00352771	1.20232	0.230132	0.625526	FALSE
APOA1	0.0225549	0.0106792	2.11204	0.0354599	0.340136	FALSE
APOA2	0.0116201	0.015086	0.770255	0.441718	0.781511	FALSE
APOB	0.027455	0.0114963	2.38815	0.0175147	0.275345	FALSE
APOBEC2	-0.00350415	0.00615208	-0.569588	0.569358	0.849309	FALSE
APOBEC3A	-0.0216478	0.0108128	-2.00205	0.0461258	0.369302	FALSE
APOBEC3B	-0.00800741	0.0100672	-0.795399	0.426973	0.772394	FALSE
APOBEC3C	-0.00013255	0.00531126	-0.0249565	0.980105	0.99506	FALSE
APOBEC3D	-0.0201587	0.00643673	-3.13181	0.00189826	0.137818	FALSE
APOBEC3F	-0.00525333	0.00566103	-0.927982	0.354118	0.726419	FALSE
APOBEC3G	-0.0132985	0.00768342	-1.73081	0.0844526	0.45097	FALSE
APOBEC3H	-0.00266698	0.00795756	-0.335151	0.737731	0.917812	FALSE
APOC1	0.0239105	0.00878566	2.72153	0.00685485	0.207087	FALSE
APOD	0.0161446	0.0151546	1.06533	0.287532	0.679887	FALSE
APOE	0.02199	0.00924117	2.37957	0.0179205	0.27701	FALSE
APOL1	-0.0189432	0.00905816	-2.09129	0.0372931	0.343192	FALSE
APOL2	-0.0142617	0.00579462	-2.46119	0.0143767	0.260595	FALSE
APOL3	-0.0183147	0.00712585	-2.57018	0.0106181	0.232393	FALSE
APOL4	-0.00800046	0.0101969	-0.784598	0.433272	0.776497	FALSE
APOL6	-0.0137233	0.00581715	-2.3591	0.0189215	0.283342	FALSE
APOLD1	0.00569986	0.00633003	0.900448	0.368561	0.734943	FALSE
APOM	0.00177163	0.00568455	0.311657	0.755505	0.923412	FALSE
APP	-0.00409578	0.0044803	-0.914174	0.361316	0.730639	FALSE
APPBP2	-0.000294247	0.00301664	-0.0975415	0.922358	0.979887	FALSE
APPL1	0.00278932	0.00319036	0.874296	0.382615	0.745251	FALSE
APPL2	-0.00499922	0.00362612	-1.37867	0.168963	0.567294	FALSE
APRT	0.00709193	0.00384792	1.84305	0.0662488	0.417366	FALSE
APTX	-0.00586688	0.00322155	-1.82114	0.0695229	0.424427	FALSE
AQP1	0.00365939	0.00619906	0.590314	0.555398	0.841678	FALSE
AQP10	-0.0030248	0.0078714	-0.384277	0.701029	0.902337	FALSE
AQP11	0.00428427	0.0055841	0.767228	0.443513	0.78221	FALSE
AQP12B	0.0171695	0.0101908	1.68481	0.0930028	0.467396	FALSE
AQP3	-0.0173	0.0138841	-1.24603	0.213666	0.610931	FALSE
AQP5	0.00685056	0.0114396	0.598846	0.5497	0.838988	FALSE
AQP6	-0.00412978	0.00627493	-0.658139	0.510923	0.821613	FALSE
AQP7	0.00848219	0.0134514	0.630578	0.528768	0.828629	FALSE
AQP8	-0.00318985	0.00418629	-0.761974	0.446638	0.784139	FALSE
AQP9	0.0117248	0.0103977	1.12764	0.26032	0.653452	FALSE
AQR	-0.000282471	0.00302625	-0.0933404	0.925692	0.980164	FALSE
ARAP1	-0.000737028	0.00310834	-0.237113	0.812721	0.944088	FALSE
ARAP2	-0.00647141	0.00540315	-1.19771	0.231919	0.626549	FALSE
ARAP3	-0.00365137	0.00544327	-0.670805	0.50283	0.817588	FALSE
ARC	-0.0126001	0.0106316	-1.18516	0.236836	0.630162	FALSE
ARCN1	0.00147437	0.00240642	0.61268	0.540524	0.832921	FALSE
AREG	0.00502594	0.0142716	0.352164	0.724948	0.912266	FALSE
ARF1	0.00606006	0.00203297	2.98089	0.00309515	0.162634	FALSE
ARF3	0.000833736	0.00236865	0.351988	0.72508	0.912266	FALSE
ARF4	0.00315877	0.00309878	1.01936	0.308806	0.696431	FALSE
ARF5	0.00369388	0.00281842	1.31062	0.190928	0.58887	FALSE
ARF6	0.00207274	0.00270734	0.7656	0.44448	0.782722	FALSE
ARFGAP1	0.00139276	0.00305051	0.456568	0.648292	0.880191	FALSE
ARFGAP2	0.000575669	0.00251985	0.228454	0.81944	0.946592	FALSE
ARFGAP3	-0.00109335	0.00350866	-0.311614	0.755537	0.923412	FALSE
ARFGEF1	-0.00396818	0.00350766	-1.13129	0.258784	0.653235	FALSE
ARFGEF2	-0.00606671	0.00401696	-1.51027	0.131963	0.524215	FALSE
ARFIP1	-0.00798727	0.00303996	-2.62742	0.00901907	0.220241	FALSE
ARFIP2	-0.000963541	0.0029803	-0.323303	0.746677	0.920068	FALSE
ARFRP1	-0.0020967	0.00336939	-0.622277	0.534204	0.830827	FALSE
ARG1	0.00837039	0.00726388	1.15233	0.250049	0.643908	FALSE
ARG2	0.000959332	0.00551505	0.173948	0.862017	0.962278	FALSE
ARGLU1	-0.00769848	0.00424375	-1.81408	0.0706052	0.425507	FALSE
ARHGAP1	-0.00301314	0.0031373	-0.960426	0.337568	0.715268	FALSE
ARHGAP10	0.00144626	0.00501301	0.288502	0.77315	0.930619	FALSE
ARHGAP11A	0.00133292	0.00503028	0.264979	0.791197	0.938208	FALSE
ARHGAP11B	-0.00695991	0.00713036	-0.976095	0.329757	0.708306	FALSE
ARHGAP12	-0.00379391	0.00430808	-0.88065	0.379171	0.743017	FALSE
ARHGAP15	-0.0028065	0.00826222	-0.339678	0.734322	0.916642	FALSE
ARHGAP17	-0.00215889	0.00314251	-0.686994	0.492586	0.812287	FALSE
ARHGAP18	-0.00618839	0.00393967	-1.57079	0.117223	0.502884	FALSE
ARHGAP20	-0.00738426	0.00823728	-0.896444	0.370691	0.736159	FALSE
ARHGAP21	-0.00698686	0.00432631	-1.61497	0.107306	0.486247	FALSE
ARHGAP22	-0.0188786	0.00782015	-2.4141	0.0163369	0.271846	FALSE
ARHGAP23	0.00677011	0.00620115	1.09175	0.275767	0.668453	FALSE
ARHGAP24	0.000568453	0.00670833	0.0847383	0.932523	0.981129	FALSE
ARHGAP25	-0.0175519	0.0054779	-3.20414	0.00149159	0.135305	FALSE
ARHGAP26	-0.0189698	0.00591749	-3.20572	0.00148365	0.135305	FALSE
ARHGAP27	0.00416795	0.00491765	0.847548	0.397325	0.755325	FALSE
ARHGAP28	-0.00266163	0.010451	-0.254677	0.799136	0.94037	FALSE
ARHGAP29	0.00474063	0.00803921	0.589688	0.555817	0.84183	FALSE
ARHGAP30	0.00410635	0.0057511	0.714011	0.475742	0.80119	FALSE
ARHGAP9	-0.0211677	0.00805186	-2.62892	0.00898041	0.220093	FALSE
ARHGDIA	0.00609642	0.00268086	2.27405	0.0236269	0.303812	FALSE
ARHGDIB	-0.00254233	0.00544668	-0.466768	0.640984	0.877894	FALSE
ARHGEF1	-0.00155296	0.00313813	-0.494869	0.621033	0.869783	FALSE
ARHGEF10	-0.0120759	0.0061004	-1.97953	0.0486154	0.375573	FALSE
ARHGEF10L	-1.65726e-05	0.00514902	-0.0032186	0.997434	0.998839	FALSE
ARHGEF11	-0.000741107	0.00329932	-0.224624	0.822415	0.947158	FALSE
ARHGEF12	-0.00859821	0.0035424	-2.42723	0.015768	0.267502	FALSE
ARHGEF15	0.0144114	0.00589079	2.44642	0.0149677	0.262501	FALSE
ARHGEF16	0.0113984	0.00763047	1.4938	0.136216	0.529188	FALSE
ARHGEF17	-0.0059524	0.00469	-1.26917	0.205306	0.604105	FALSE
ARHGEF19	0.00958727	0.00589736	1.62569	0.105004	0.484279	FALSE
ARHGEF2	-0.00237002	0.00386996	-0.612416	0.540699	0.832921	FALSE
ARHGEF3	-0.00105706	0.00359897	-0.293712	0.769169	0.92882	FALSE
ARHGEF4	-0.00812906	0.0139079	-0.58449	0.559304	0.844175	FALSE
ARHGEF5	-0.0041787	0.00611168	-0.683724	0.494646	0.813443	FALSE
ARHGEF7	-0.00175377	0.00336227	-0.521603	0.602308	0.862766	FALSE
ARID1A	-0.0020157	0.00338327	-0.595782	0.551743	0.839986	FALSE
ARID1B	-0.00543277	0.00312409	-1.73899	0.0830011	0.449417	FALSE
ARID2	-0.00184763	0.00324631	-0.569146	0.569657	0.849323	FALSE
ARID3A	0.016805	0.00957518	1.75506	0.080209	0.444291	FALSE
ARID3B	0.00384338	0.00472002	0.814272	0.416096	0.765012	FALSE
ARID3C	0.000101602	0.00358776	0.028319	0.977425	0.99477	FALSE
ARID4A	-0.0109014	0.00319822	-3.40858	0.000736803	0.112886	FALSE
ARID5A	0.000188026	0.00419264	0.0448468	0.964258	0.991001	FALSE
ARID5B	-0.000197732	0.00470183	-0.0420543	0.966482	0.991196	FALSE
ARIH1	-0.00393388	0.00235085	-1.67339	0.0952314	0.4713	FALSE
ARL1	0.00496253	0.00285293	1.73945	0.0829201	0.449159	FALSE
ARL10	-0.0104432	0.00759971	-1.37416	0.170358	0.568305	FALSE
ARL11	0.00605116	0.0076233	0.793773	0.427918	0.772747	FALSE
ARL13B	-0.00279786	0.00448156	-0.624305	0.532873	0.830399	FALSE
ARL14	-0.012025	0.0134144	-0.896424	0.370703	0.736159	FALSE
ARL15	-0.00834908	0.00524918	-1.59055	0.112702	0.496225	FALSE
ARL2	0.00284381	0.00354898	0.801304	0.423552	0.770634	FALSE
ARL2BP	-0.00451701	0.00276705	-1.63243	0.103576	0.48215	FALSE
ARL3	0.00444826	0.00334952	1.32803	0.185118	0.583307	FALSE
ARL4A	0.00351295	0.00609792	0.576089	0.564961	0.847222	FALSE
ARL4C	-0.00258096	0.00629783	-0.409818	0.682215	0.895141	FALSE
ARL4D	-0.00215703	0.00854614	-0.252399	0.800895	0.94048	FALSE
ARL5A	-0.00181862	0.00298945	-0.608346	0.543391	0.834141	FALSE
ARL5B	-0.000412124	0.00512733	-0.0803779	0.935987	0.981785	FALSE
ARL6	-0.00259504	0.00341359	-0.760209	0.447691	0.784331	FALSE
ARL6IP1	0.00170512	0.0037541	0.454201	0.649993	0.880693	FALSE
ARL6IP4	0.00352607	0.00330684	1.0663	0.287097	0.679333	FALSE
ARL6IP5	0.00359399	0.00371027	0.968659	0.333449	0.710898	FALSE
ARL6IP6	-0.00434113	0.00345794	-1.25541	0.210249	0.60901	FALSE
ARL8A	0.0037763	0.00288671	1.30817	0.191757	0.589172	FALSE
ARL8B	0.000927288	0.00290565	0.319132	0.749835	0.921254	FALSE
ARL9	-0.000656634	0.0094349	-0.0695963	0.944559	0.985499	FALSE
ARMC1	-0.00429848	0.00341747	-1.2578	0.209385	0.608207	FALSE
ARMC10	-0.00026605	0.00237387	-0.112074	0.910835	0.976362	FALSE
ARMC2	-0.0021872	0.00376322	-0.581205	0.561513	0.84562	FALSE
ARMC4	0.000792415	0.0090601	0.0874621	0.930359	0.980753	FALSE
ARMC5	0.0007055	0.00354524	0.198999	0.84239	0.954335	FALSE
ARMC6	0.00551436	0.00267779	2.0593	0.0402771	0.351397	FALSE
ARMC7	0.000224981	0.00335971	0.0669645	0.946652	0.985683	FALSE
ARMC8	-0.00142405	0.00218116	-0.652887	0.5143	0.82341	FALSE
ARMC9	0.00421708	0.00487407	0.865208	0.387575	0.748542	FALSE
ARNT	-0.00256652	0.00303238	-0.846374	0.397979	0.755325	FALSE
ARNT2	-0.0119114	0.00950677	-1.25294	0.211145	0.609645	FALSE
ARNTL	-0.0162914	0.00482742	-3.37477	0.000829973	0.117007	FALSE
ARNTL2	-0.00733965	0.00750264	-0.978275	0.328679	0.708017	FALSE
ARPC1A	0.00127819	0.00252725	0.505764	0.613372	0.867236	FALSE
ARPC1B	-0.000458489	0.00397082	-0.115465	0.908149	0.975662	FALSE
ARPC2	0.000382222	0.00302494	0.126357	0.899529	0.972562	FALSE
ARPC3	0.00130763	0.00277991	0.470387	0.6384	0.876365	FALSE
ARPC5	0.00308063	0.00262978	1.17144	0.242296	0.63643	FALSE
ARPC5L	0.00254956	0.00351317	0.725715	0.468545	0.797183	FALSE
ARPP19	-0.00123128	0.00285179	-0.431757	0.666209	0.888248	FALSE
ARRB1	0.00555498	0.00677616	0.819782	0.412953	0.764115	FALSE
ARRB2	0.00132801	0.00448828	0.295885	0.76751	0.928216	FALSE
ARRDC1	0.00282139	0.00428835	0.65792	0.511064	0.821613	FALSE
ARRDC2	-0.00893224	0.00400012	-2.23299	0.0262428	0.310589	FALSE
ARRDC3	-0.00184518	0.00496787	-0.371423	0.710569	0.906381	FALSE
ARRDC4	0.00391824	0.00692497	0.565813	0.571919	0.850023	FALSE
ARRDC5	-0.00752301	0.00532338	-1.4132	0.158572	0.551754	FALSE
ARSA	-0.00293445	0.00439192	-0.668147	0.504523	0.818781	FALSE
ARSB	-0.00193721	0.00365635	-0.529819	0.596606	0.859642	FALSE
ARSG	0.00157621	0.00633869	0.248665	0.80378	0.941304	FALSE
ARSI	0.000491664	0.0109899	0.0447379	0.964344	0.991001	FALSE
ARSJ	-0.00603538	0.00940964	-0.641404	0.521721	0.82555	FALSE
ART3	-0.0122166	0.00853488	-1.43138	0.153302	0.545771	FALSE
ART4	-0.00166385	0.009401	-0.176986	0.859632	0.961526	FALSE
ART5	0.0141888	0.009277	1.52946	0.127141	0.518254	FALSE
ARTN	0.00508762	0.00926263	0.549263	0.583209	0.855213	FALSE
ARV1	-0.000607628	0.00299968	-0.202564	0.839605	0.953977	FALSE
ARVCF	0.00284513	0.00611289	0.465431	0.64194	0.877969	FALSE
AS3MT	0.00856487	0.0106349	0.805357	0.421214	0.769329	FALSE
ASAH1	0.00704315	0.00517508	1.36097	0.174482	0.57347	FALSE
ASAH2	-0.0082073	0.00565902	-1.4503	0.147956	0.540972	FALSE
ASAH2B	0.00153906	0.00791285	0.194501	0.845907	0.955591	FALSE
ASAP1	-0.00860911	0.00483457	-1.78074	0.0759065	0.435077	FALSE
ASAP2	0.0035479	0.00465174	0.762705	0.446203	0.783859	FALSE
ASAP3	-0.00326903	0.00630936	-0.518125	0.60473	0.863939	FALSE
ASB1	0.00155136	0.00336463	0.461077	0.645057	0.878986	FALSE
ASB13	0.0050369	0.00392277	1.28402	0.200068	0.598605	FALSE
ASB14	-0.000167714	0.00402897	-0.041627	0.966822	0.991266	FALSE
ASB16	-0.00844066	0.00515355	-1.63784	0.102442	0.480105	FALSE
ASB2	-0.0184029	0.00906563	-2.02996	0.0431897	0.360508	FALSE
ASB5	0.00733436	0.0120201	0.610172	0.542182	0.833545	FALSE
ASB6	0.000120812	0.00268274	0.0450331	0.964109	0.991001	FALSE
ASB8	-0.00339217	0.00258853	-1.31047	0.190981	0.58887	FALSE
ASCC1	-0.00185985	0.00298507	-0.623051	0.533696	0.83075	FALSE
ASCC2	-0.00100087	0.00448112	-0.223352	0.823405	0.947181	FALSE
ASCC3	-0.00325559	0.00396558	-0.820962	0.412281	0.763605	FALSE
ASCL1	0.0243169	0.00999615	2.43263	0.0155392	0.265317	FALSE
ASCL2	-0.00651503	0.00894718	-0.728166	0.467046	0.796338	FALSE
ASF1A	-0.0033486	0.00347828	-0.962717	0.336419	0.714155	FALSE
ASF1B	0.00476165	0.00486077	0.97961	0.328021	0.707912	FALSE
ASGR1	0.00723784	0.00729952	0.99155	0.322169	0.704941	FALSE
ASGR2	-0.00307253	0.00701534	-0.437972	0.661703	0.886643	FALSE
ASH1L	-0.00247939	0.00414366	-0.598357	0.550026	0.838988	FALSE
ASH2L	0.000449083	0.00403679	0.111248	0.91149	0.976362	FALSE
ASIP	-0.000757074	0.00490302	-0.15441	0.877384	0.966726	FALSE
ASL	0.00453469	0.00365941	1.23919	0.216188	0.613448	FALSE
ASNS	0.0041028	0.00561686	0.730443	0.465655	0.795733	FALSE
ASNSD1	-0.000500288	0.0021769	-0.229817	0.818382	0.946471	FALSE
ASPA	-0.00321566	0.00967034	-0.332528	0.739709	0.919039	FALSE
ASPG	-0.00236038	0.0141962	-0.166269	0.868051	0.964904	FALSE
ASPH	-0.00422136	0.00584927	-0.721689	0.471014	0.798604	FALSE
ASPHD2	-0.00980531	0.00578268	-1.69563	0.090931	0.46396	FALSE
ASPM	0.00154485	0.00611183	0.252764	0.800613	0.94048	FALSE
ASPN	0.00499432	0.0109834	0.454716	0.649623	0.88068	FALSE
ASPRV1	-0.00355614	0.00853109	-0.416845	0.677072	0.8935	FALSE
ASPSCR1	0.0113174	0.00417411	2.71134	0.00706427	0.207373	FALSE
ASRGL1	0.00869605	0.00960969	0.904925	0.366188	0.73368	FALSE
ASS1	-0.00784378	0.0108612	-0.722182	0.470712	0.798495	FALSE
ASTE1	-0.00151302	0.00279395	-0.541534	0.588517	0.856552	FALSE
ASTL	-0.00871858	0.00745277	-1.16984	0.242937	0.63689	FALSE
ASTN1	0.00910069	0.00933559	0.974838	0.330379	0.708811	FALSE
ASTN2	0.0103487	0.0106154	0.974877	0.33036	0.708811	FALSE
ASXL1	-0.00328013	0.00289966	-1.13121	0.258815	0.653235	FALSE
ASXL2	-0.00706728	0.00704984	-1.00247	0.316875	0.702671	FALSE
ASXL3	-0.00200271	0.00947288	-0.211415	0.832699	0.951264	FALSE
ATAD1	-0.00435958	0.00348345	-1.25151	0.211664	0.610025	FALSE
ATAD2	-0.00311355	0.00485102	-0.641833	0.521442	0.82555	FALSE
ATAD2B	-0.00179108	0.00350771	-0.510612	0.609976	0.865675	FALSE
ATAD3A	0.00917482	0.00322042	2.84896	0.00467131	0.186857	FALSE
ATAD3B	0.00369338	0.00425733	0.867536	0.386301	0.747351	FALSE
ATAD3C	0.0079258	0.00804415	0.985286	0.32523	0.707345	FALSE
ATAD5	-0.00239327	0.00556513	-0.430047	0.667452	0.888532	FALSE
ATE1	-0.000645001	0.00580123	-0.111183	0.911541	0.976362	FALSE
ATF1	-0.00183446	0.00291706	-0.628873	0.529882	0.829242	FALSE
ATF2	-0.00282485	0.00475545	-0.594024	0.552917	0.84069	FALSE
ATF3	0.00212984	0.00959335	0.222013	0.824446	0.947424	FALSE
ATF4	0.00372492	0.00309669	1.20287	0.229918	0.625466	FALSE
ATF6	0.00576846	0.00367056	1.57155	0.117047	0.502884	FALSE
ATF6B	-0.00157448	0.00280397	-0.561516	0.57484	0.850793	FALSE
ATF7	-0.00093938	0.00263896	-0.355966	0.722101	0.911929	FALSE
ATF7IP	-0.00251301	0.00392496	-0.640263	0.522461	0.825744	FALSE
ATF7IP2	-0.00519486	0.00810364	-0.641053	0.521949	0.825726	FALSE
ATG10	-0.00332834	0.00348081	-0.956198	0.339696	0.716311	FALSE
ATG12	-0.00904011	0.00253864	-3.56101	0.000425714	0.09918	FALSE
ATG16L1	-0.00316966	0.00292527	-1.08354	0.279385	0.673236	FALSE
ATG16L2	-0.00428617	0.00535837	-0.799902	0.424363	0.771382	FALSE
ATG2A	-0.0017831	0.00259462	-0.68723	0.492437	0.812287	FALSE
ATG2B	-0.0121794	0.00322961	-3.77117	0.000193606	0.0706609	FALSE
ATG3	-0.000847094	0.00241393	-0.350919	0.725881	0.912373	FALSE
ATG4B	-8.78781e-05	0.00305856	-0.0287319	0.977096	0.99477	FALSE
ATG4C	-0.00293306	0.00259621	-1.12974	0.259433	0.653452	FALSE
ATG4D	0.0026032	0.00350931	0.741797	0.458756	0.791496	FALSE
ATG5	-0.00279375	0.00284729	-0.981197	0.327239	0.707734	FALSE
ATG7	0.00483396	0.00319965	1.51078	0.131835	0.524215	FALSE
ATG9A	0.00110464	0.00300821	0.367207	0.713708	0.907696	FALSE
ATG9B	-0.00893667	0.0106362	-0.840212	0.401419	0.756806	FALSE
ATIC	0.00629725	0.00358961	1.7543	0.0803398	0.444291	FALSE
ATL1	0.00219483	0.00608763	0.360539	0.718682	0.910763	FALSE
ATL2	-0.00295876	0.00395774	-0.747586	0.45526	0.789195	FALSE
ATL3	-0.00218317	0.00525334	-0.415577	0.677999	0.893976	FALSE
ATM	-0.00740171	0.00375881	-1.96916	0.0497999	0.379086	FALSE
ATMIN	-0.000686231	0.00257355	-0.266647	0.789913	0.93761	FALSE
ATN1	0.0034162	0.00272111	1.25544	0.210237	0.60901	FALSE
ATOH7	0.00724124	0.0068056	1.06401	0.288128	0.680066	FALSE
ATOH8	-0.0263388	0.0121122	-2.17457	0.0303969	0.322451	FALSE
ATOX1	0.00220237	0.00367422	0.59941	0.549325	0.838988	FALSE
ATP10A	-0.00128532	0.00804311	-0.159804	0.873136	0.965679	FALSE
ATP10B	0.0122063	0.0152156	0.802222	0.423022	0.77013	FALSE
ATP10D	-0.0137144	0.00605697	-2.26423	0.0242308	0.30436	FALSE
ATP11A	-0.00439991	0.006832	-0.644015	0.520028	0.825298	FALSE
ATP11B	-0.000937507	0.00417767	-0.224409	0.822583	0.947158	FALSE
ATP12A	0.00609241	0.0138453	0.440034	0.660211	0.885666	FALSE
ATP13A1	0.00331488	0.00249418	1.32905	0.184782	0.583307	FALSE
ATP13A2	0.00400651	0.00330111	1.21369	0.225765	0.622826	FALSE
ATP13A3	-0.0064402	0.00398486	-1.61617	0.107047	0.486193	FALSE
ATP13A4	0.0108051	0.0118136	0.914628	0.361078	0.730486	FALSE
ATP1A1	0.00261327	0.00395801	0.66025	0.50957	0.821175	FALSE
ATP1A2	0.0070798	0.0126503	0.559653	0.576109	0.851216	FALSE
ATP1A3	0.000353476	0.0111398	0.0317308	0.974707	0.994067	FALSE
ATP1A4	0.015849	0.0155226	1.02102	0.308017	0.696261	FALSE
ATP1B1	-0.0138574	0.00855508	-1.61978	0.106267	0.485455	FALSE
ATP1B2	0.00193853	0.00767928	0.252437	0.800866	0.94048	FALSE
ATP1B3	-0.0026895	0.00438595	-0.613208	0.540176	0.832921	FALSE
ATP2A1	0.00649455	0.00662383	0.980483	0.327591	0.707734	FALSE
ATP2A2	-0.00169149	0.0036688	-0.461048	0.645079	0.878986	FALSE
ATP2A3	-0.00736633	0.00798745	-0.922239	0.357101	0.728461	FALSE
ATP2B1	-0.00350195	0.00472536	-0.741097	0.45918	0.79162	FALSE
ATP2B2	-0.000367359	0.00721397	-0.0509232	0.959419	0.989304	FALSE
ATP2B4	-0.0146113	0.00628086	-2.32633	0.0206272	0.291496	FALSE
ATP2C1	0.000324756	0.00287054	0.113134	0.909995	0.976362	FALSE
ATP2C2	-0.00307392	0.0125365	-0.245197	0.806461	0.941593	FALSE
ATP6AP1L	0.00201134	0.00576369	0.348967	0.727344	0.913054	FALSE
ATP6V0A1	0.00589901	0.00306005	1.92775	0.0547736	0.391932	FALSE
ATP6V0A2	-0.00617939	0.00257685	-2.39804	0.0170574	0.27408	FALSE
ATP6V0A4	0.0321884	0.0142873	2.25294	0.0249422	0.30765	FALSE
ATP6V0B	0.0120827	0.00294548	4.1021	5.20247e-05	0.0591252	FALSE
ATP6V0C	0.00661969	0.00287627	2.30149	0.0220083	0.29955	FALSE
ATP6V0D1	-0.000275736	0.00329897	-0.0835823	0.933441	0.981354	FALSE
ATP6V0D2	-0.0103867	0.00886496	-1.17166	0.242207	0.63643	FALSE
ATP6V0E1	-0.00124521	0.0027604	-0.451096	0.652227	0.882097	FALSE
ATP6V0E2	0.00725292	0.0071185	1.01888	0.30903	0.696452	FALSE
ATP6V1B1	0.015769	0.0132066	1.19402	0.233357	0.626797	FALSE
ATP6V1B2	-0.000433177	0.00331655	-0.130611	0.896166	0.9718	FALSE
ATP6V1C1	0.00348398	0.00319871	1.08918	0.276895	0.670225	FALSE
ATP6V1C2	-0.000453675	0.00523507	-0.0866607	0.930996	0.980753	FALSE
ATP6V1D	-0.00622463	0.0029693	-2.09633	0.0368403	0.342322	FALSE
ATP6V1E1	-0.00155171	0.0027449	-0.565306	0.572263	0.850038	FALSE
ATP6V1E2	-0.00102081	0.00513352	-0.198852	0.842505	0.954382	FALSE
ATP6V1F	0.00308812	0.002583	1.19555	0.232759	0.626549	FALSE
ATP6V1G1	0.000783757	0.00263582	0.297348	0.766394	0.927697	FALSE
ATP6V1G2	0.00300584	0.00627627	0.478921	0.632323	0.874438	FALSE
ATP6V1H	0.00591518	0.00296475	1.99517	0.0468751	0.370808	FALSE
ATP7B	0.000172451	0.00826854	0.0208563	0.983373	0.995844	FALSE
ATP8A1	-0.00920315	0.00895684	-1.0275	0.304964	0.69214	FALSE
ATP8A2	-0.00462272	0.00908375	-0.508899	0.611174	0.865737	FALSE
ATP8B1	0.00226938	0.007174	0.316334	0.751956	0.921871	FALSE
ATP8B2	-0.00348494	0.00693743	-0.502339	0.615776	0.868722	FALSE
ATP8B3	-0.0131212	0.0074717	-1.75611	0.0800286	0.444291	FALSE
ATP8B4	-0.00955629	0.00595537	-1.60465	0.10956	0.490387	FALSE
ATP9A	-0.00797637	0.0054661	-1.45924	0.145482	0.539427	FALSE
ATP9B	0.00157324	0.00344544	0.456615	0.648258	0.880191	FALSE
ATPAF1	0.00422227	0.00257422	1.64021	0.101946	0.47987	FALSE
ATR	-0.00485772	0.00299176	-1.6237	0.105428	0.484881	FALSE
ATRIP	0.00477181	0.00299819	1.59156	0.112473	0.495865	FALSE
ATRN	-0.000844512	0.00325698	-0.259293	0.795577	0.93945	FALSE
ATRNL1	-0.00646665	0.00980509	-0.65952	0.510038	0.821225	FALSE
ATXN1	-0.0194557	0.00586095	-3.31954	0.00100607	0.127625	FALSE
ATXN10	-0.000292951	0.00290429	-0.100868	0.919718	0.979077	FALSE
ATXN1L	-0.00300276	0.00400156	-0.750397	0.453569	0.787983	FALSE
ATXN2	-1.13845e-06	0.00282141	-0.000403504	0.999678	0.999709	FALSE
ATXN2L	0.000343888	0.00257666	0.133463	0.893912	0.971296	FALSE
ATXN7	-0.00144641	0.00383481	-0.377178	0.706292	0.904654	FALSE
ATXN7L1	-0.00786146	0.00343964	-2.28555	0.0229364	0.30277	FALSE
ATXN7L2	-0.00428491	0.00435966	-0.982855	0.326424	0.707734	FALSE
ATXN7L3	-0.000243946	0.00235833	-0.10344	0.917679	0.978239	FALSE
AUH	-0.00142626	0.00338957	-0.42078	0.674199	0.892127	FALSE
AUP1	0.00749692	0.00270969	2.76671	0.00599282	0.198791	FALSE
AURKA	0.00450322	0.00499331	0.90185	0.367817	0.734472	FALSE
AURKAIP1	0.0109607	0.00342714	3.19821	0.0015216	0.135305	FALSE
AURKB	0.00406736	0.00579093	0.702368	0.482962	0.807068	FALSE
AURKC	-0.000316866	0.00687781	-0.0460708	0.963283	0.990981	FALSE
AUTS2	-0.015606	0.00958403	-1.62833	0.104442	0.483561	FALSE
AVEN	0.00398225	0.0038559	1.03277	0.302495	0.690149	FALSE
AVIL	-0.00274662	0.00816063	-0.33657	0.736662	0.917566	FALSE
AVL9	0.00491862	0.00346392	1.41996	0.156597	0.548597	FALSE
AVPI1	-0.00801512	0.00636829	-1.2586	0.209095	0.607872	FALSE
AVPR1A	0.00219717	0.0097201	0.226044	0.821312	0.947145	FALSE
AXIN1	0.0016064	0.00251099	0.639748	0.522796	0.825808	FALSE
AXIN2	0.00206985	0.0100886	0.205167	0.837573	0.95291	FALSE
AXL	-0.00982198	0.00800727	-1.22663	0.220866	0.618056	FALSE
AZGP1	0.0120823	0.015251	0.792231	0.428815	0.773532	FALSE
AZI2	0.000600965	0.00272602	0.220455	0.825658	0.947765	FALSE
AZIN1	0.00300261	0.00388837	0.772202	0.440566	0.781336	FALSE
AZU1	-0.00541353	0.00345653	-1.56618	0.118299	0.504263	FALSE
B2M	-0.0119691	0.00593461	-2.01683	0.0445503	0.364888	FALSE
B3GALNT1	-0.00699131	0.00591511	-1.18194	0.23811	0.631037	FALSE
B3GALNT2	-0.00199336	0.00290194	-0.686905	0.492641	0.812287	FALSE
B3GALT4	0.00306794	0.0051873	0.591433	0.554649	0.841183	FALSE
B3GALT5	-0.00016516	0.0122556	-0.0134763	0.989256	0.996414	FALSE
B3GALT6	0.00853626	0.00373331	2.28652	0.0228791	0.30277	FALSE
B3GAT1	0.010191	0.0147832	0.689363	0.491096	0.811731	FALSE
B3GAT2	-0.0102441	0.00592913	-1.72776	0.0849988	0.451349	FALSE
B3GAT3	0.00259494	0.00366861	0.707337	0.479873	0.803697	FALSE
B3GNT2	-0.00176296	0.00362563	-0.486249	0.627124	0.872918	FALSE
B3GNT3	0.0161844	0.0119361	1.35592	0.176083	0.574908	FALSE
B3GNT4	0.00548071	0.0102755	0.533376	0.594145	0.858694	FALSE
B3GNT5	-0.000349304	0.00622431	-0.0561194	0.955282	0.988323	FALSE
B3GNT7	0.00146624	0.00924779	0.15855	0.874124	0.965813	FALSE
B3GNT8	-0.00175118	0.00683056	-0.256374	0.797828	0.940341	FALSE
B3GNT9	-0.00641485	0.00464373	-1.3814	0.168123	0.566026	FALSE
B3GNTL1	0.00181887	0.00427136	0.425828	0.67052	0.889793	FALSE
B4GALNT1	-0.00594477	0.0114923	-0.517285	0.605316	0.863939	FALSE
B4GALNT3	-0.014922	0.0131821	-1.13199	0.258488	0.653235	FALSE
B4GALNT4	0.0126239	0.016575	0.761627	0.446846	0.784172	FALSE
B4GALT1	-0.00383409	0.0043306	-0.885349	0.376635	0.740799	FALSE
B4GALT2	0.0106401	0.00350259	3.03777	0.00258013	0.155756	FALSE
B4GALT3	0.016546	0.00419131	3.94769	9.71254e-05	0.0627037	FALSE
B4GALT4	0.0118913	0.00561884	2.11632	0.0350917	0.340136	FALSE
B4GALT5	0.00197183	0.00408371	0.482852	0.629532	0.873331	FALSE
B4GALT6	-0.00409462	0.00836462	-0.489516	0.624813	0.871639	FALSE
B4GALT7	0.0013581	0.00317747	0.427417	0.669364	0.889641	FALSE
B9D1	0.00872841	0.00514287	1.69718	0.0906372	0.463377	FALSE
B9D2	0.00480117	0.00396378	1.21126	0.226691	0.623651	FALSE
BAALC	0.0124731	0.0127127	0.981157	0.327259	0.707734	FALSE
BAAT	0.0134814	0.00846516	1.59257	0.112246	0.495482	FALSE
BACE1	-0.0066812	0.00531448	-1.25717	0.209612	0.608207	FALSE
BACE2	0.0128809	0.00495709	2.59847	0.00979859	0.226188	FALSE
BACH2	-0.0208286	0.00965358	-2.15761	0.0317045	0.327072	FALSE
BAD	0.00446316	0.00329456	1.35471	0.17647	0.575509	FALSE
BAG2	0.00104094	0.00636865	0.163447	0.87027	0.965236	FALSE
BAG3	0.000201604	0.00417088	0.0483361	0.961479	0.990223	FALSE
BAHD1	0.00264227	0.00297615	0.887816	0.375309	0.740202	FALSE
BAIAP2	0.00532465	0.00588894	0.904178	0.366583	0.733786	FALSE
BAIAP2L1	0.00125978	0.004522	0.278589	0.780741	0.934446	FALSE
BAIAP2L2	-0.00895035	0.0128091	-0.698748	0.485219	0.808127	FALSE
BAIAP3	0.00997369	0.0105812	0.942588	0.346605	0.722308	FALSE
BAMBI	0.0071752	0.0136794	0.524528	0.600276	0.861565	FALSE
BANF1	0.00322478	0.00280171	1.151	0.250592	0.644391	FALSE
BANK1	-0.00159541	0.00964413	-0.165428	0.868712	0.965193	FALSE
BANP	0.00455593	0.0024341	1.87171	0.0621619	0.407097	FALSE
BARD1	-0.00674011	0.00860722	-0.783076	0.434164	0.777579	FALSE
BARX1	-0.007436	0.0160464	-0.463407	0.643389	0.878407	FALSE
BARX2	0.0110806	0.0166047	0.667316	0.505053	0.819169	FALSE
BASP1	-0.00750429	0.0105164	-0.713582	0.476007	0.801396	FALSE
BATF	-0.000436772	0.00755881	-0.0577832	0.953957	0.988124	FALSE
BATF2	-0.0276252	0.0102044	-2.70718	0.00715122	0.208124	FALSE
BATF3	-0.00879793	0.00715908	-1.22892	0.220008	0.617155	FALSE
BAX	0.00570256	0.00303306	1.88013	0.061001	0.403803	FALSE
BAZ1A	-0.00711585	0.00354609	-2.00668	0.0456276	0.368074	FALSE
BAZ1B	-0.00234363	0.00243769	-0.961417	0.337071	0.714755	FALSE
BAZ2A	-0.00347175	0.0028155	-1.23309	0.218452	0.61593	FALSE
BAZ2B	-0.00618831	0.00395121	-1.56618	0.118298	0.504263	FALSE
BBC3	0.00905727	0.00501078	1.80756	0.0716175	0.426784	FALSE
BBOX1	-0.00524009	0.0131496	-0.398498	0.69053	0.898517	FALSE
BBS10	-0.00653088	0.00366633	-1.78131	0.0758127	0.434909	FALSE
BBS12	-0.00316183	0.00368491	-0.858048	0.39151	0.751735	FALSE
BBS2	-0.00641833	0.00312611	-2.05313	0.0408748	0.353263	FALSE
BBS4	-0.00684943	0.00310168	-2.20829	0.0279347	0.316926	FALSE
BBS5	-0.00116457	0.00373297	-0.311967	0.755269	0.923396	FALSE
BBS7	-0.000695025	0.00286338	-0.242729	0.808371	0.942356	FALSE
BBS9	0.00148687	0.00351073	0.423523	0.672199	0.890725	FALSE
BBX	-0.00702186	0.00357072	-1.96651	0.0501066	0.379921	FALSE
BCAM	0.00569497	0.00842354	0.676078	0.499481	0.816445	FALSE
BCAN	0.0118744	0.00879977	1.3494	0.178167	0.576748	FALSE
BCAP29	-0.0094274	0.0028733	-3.28103	0.00114877	0.128494	FALSE
BCAR1	-0.002805	0.00365277	-0.767911	0.443108	0.78188	FALSE
BCAR3	-0.00860603	0.00566149	-1.5201	0.129476	0.522017	FALSE
BCAS1	0.0141968	0.0182158	0.779369	0.43634	0.77941	FALSE
BCAS2	0.00180588	0.00245669	0.735087	0.462827	0.793753	FALSE
BCAS3	0.00573299	0.00366878	1.56264	0.119128	0.505228	FALSE
BCAS4	0.00409713	0.00458871	0.892873	0.372598	0.737447	FALSE
BCAT1	0.015978	0.0107868	1.48125	0.139527	0.532554	FALSE
BCAT2	0.0170643	0.00697999	2.44475	0.015036	0.262591	FALSE
BCCIP	0.00134322	0.00260703	0.515231	0.606749	0.863939	FALSE
BCDIN3D	-0.00101977	0.00308493	-0.330566	0.741189	0.919555	FALSE
BCHE	0.00764236	0.0117758	0.648988	0.516813	0.823875	FALSE
BCKDHB	-0.000840032	0.00511176	-0.164333	0.869573	0.965236	FALSE
BCKDK	-0.000400277	0.00254229	-0.157448	0.874992	0.965995	FALSE
BCL10	-0.00578965	0.00323254	-1.79105	0.0742332	0.43286	FALSE
BCL11A	-0.0209047	0.0131855	-1.58542	0.113861	0.497118	FALSE
BCL11B	-0.0125182	0.0102913	-1.21639	0.224736	0.621824	FALSE
BCL2	-0.0053414	0.00630711	-0.846885	0.397694	0.755325	FALSE
BCL2A1	0.00035828	0.00883874	0.0405352	0.967692	0.991405	FALSE
BCL2L1	-0.000636198	0.00384602	-0.165417	0.86872	0.965193	FALSE
BCL2L10	0.0034483	0.00958778	0.359656	0.719342	0.911133	FALSE
BCL2L11	-0.00273413	0.00385314	-0.709585	0.47848	0.802852	FALSE
BCL2L13	-0.004043	0.00268984	-1.50306	0.133813	0.526899	FALSE
BCL2L14	-0.0118341	0.0103674	-1.14148	0.254527	0.64876	FALSE
BCL2L15	0.0017002	0.0126945	0.133932	0.893541	0.97128	FALSE
BCL2L2	-0.00669946	0.00369993	-1.8107	0.071128	0.426392	FALSE
BCL3	-0.00214503	0.00523801	-0.409513	0.682438	0.895331	FALSE
BCL6	-0.000367939	0.00502859	-0.0731695	0.941717	0.984309	FALSE
BCL6B	0.00990829	0.00593729	1.66882	0.0961337	0.472241	FALSE
BCL7A	-0.00279302	0.00407217	-0.68588	0.493287	0.812578	FALSE
BCL7B	-0.00235737	0.00219048	-1.07619	0.282656	0.675693	FALSE
BCL7C	0.00700075	0.00384498	1.82075	0.0695813	0.424427	FALSE
BCL9	-0.00146669	0.0044162	-0.332115	0.74002	0.919341	FALSE
BCL9L	-0.00379169	0.00389565	-0.973312	0.331136	0.708811	FALSE
BCLAF1	-0.00195939	0.00227267	-0.862155	0.38925	0.749821	FALSE
BCO2	-0.0152621	0.00813959	-1.87504	0.0617005	0.405944	FALSE
BCR	0.0032601	0.00387506	0.841303	0.400808	0.756678	FALSE
BCS1L	0.00101978	0.00327654	0.311238	0.755823	0.92351	FALSE
BDH1	0.0145896	0.00626387	2.32916	0.0204746	0.291496	FALSE
BDH2	-0.00291024	0.0044494	-0.654075	0.513535	0.822984	FALSE
BDKRB1	-0.00743963	0.00880063	-0.845352	0.398548	0.755325	FALSE
BDKRB2	-0.00340735	0.00725411	-0.469713	0.638881	0.876596	FALSE
BDNF	-0.00906286	0.00928521	-0.976053	0.329778	0.708306	FALSE
BDP1	-0.00978329	0.00372034	-2.62967	0.00896094	0.220016	FALSE
BECN1	0.00253032	0.00225142	1.12388	0.261908	0.653452	FALSE
BEGAIN	-0.0161649	0.00833133	-1.94026	0.0532295	0.388444	FALSE
BEND3	0.00402162	0.00426577	0.942765	0.346515	0.722297	FALSE
BEND4	-0.00355761	0.0084087	-0.423087	0.672517	0.890805	FALSE
BEND5	0.0110511	0.0110497	1.00013	0.318007	0.702671	FALSE
BEND6	0.000548885	0.00728061	0.07539	0.939952	0.983657	FALSE
BEND7	-0.00494494	0.0118042	-0.418914	0.675561	0.892814	FALSE
BEST1	-0.00956828	0.00517931	-1.84741	0.0656142	0.416176	FALSE
BEST2	0.00640188	0.0069808	0.91707	0.359799	0.729524	FALSE
BEST3	0.00211911	0.00834596	0.253908	0.79973	0.94037	FALSE
BEST4	0.00919743	0.00769936	1.19457	0.233142	0.626797	FALSE
BET1	-0.00124548	0.00251936	-0.494363	0.62139	0.869783	FALSE
BFAR	-0.000963957	0.00218322	-0.44153	0.659129	0.885307	FALSE
BFSP1	0.000338307	0.00595518	0.0568089	0.954733	0.988124	FALSE
BFSP2	-0.00495298	0.00576556	-0.859064	0.39095	0.750874	FALSE
BGLAP	0.0154102	0.00542399	2.84112	0.00478471	0.186857	FALSE
BHLHA15	-0.00076416	0.00689272	-0.110865	0.911793	0.976362	FALSE
BHLHE22	0.00318738	0.00776199	0.410639	0.681613	0.894857	FALSE
BHLHE40	-0.00127335	0.00627532	-0.202915	0.839331	0.953827	FALSE
BHLHE41	-0.00716966	0.0092089	-0.778558	0.436817	0.779584	FALSE
BHMT	0.012204	0.0228382	0.534369	0.593458	0.858404	FALSE
BHMT2	0.00793696	0.00911249	0.870999	0.38441	0.746651	FALSE
BICC1	-0.00722183	0.0111551	-0.647399	0.517839	0.824297	FALSE
BICD1	-0.00721445	0.0058946	-1.22391	0.22189	0.619394	FALSE
BICD2	-0.00178233	0.00408315	-0.43651	0.662762	0.887187	FALSE
BID	0.00228463	0.00405939	0.562801	0.573965	0.850371	FALSE
BIK	0.00690955	0.00916652	0.753782	0.451536	0.7869	FALSE
BIN1	-0.00813282	0.00766206	-1.06144	0.289293	0.680536	FALSE
BIN2	-0.0157735	0.00761723	-2.07076	0.0391851	0.34887	FALSE
BIN3	-0.00224131	0.00327448	-0.68448	0.494169	0.813055	FALSE
BIRC2	-0.00420996	0.00368251	-1.14323	0.2538	0.647685	FALSE
BIRC3	-0.0220785	0.00894315	-2.46876	0.0140819	0.258723	FALSE
BIRC5	0.00870638	0.00564171	1.54322	0.123769	0.51227	FALSE
BIRC6	-0.00437542	0.00334204	-1.30921	0.191407	0.588918	FALSE
BIRC7	0.00814503	0.00877044	0.92869	0.353752	0.726419	FALSE
BIVM	-0.00928437	0.00341926	-2.71532	0.00698187	0.207373	FALSE
BLCAP	-0.00225527	0.00472784	-0.477018	0.633676	0.87509	FALSE
BLK	-0.00405439	0.0111424	-0.363869	0.716197	0.909148	FALSE
BLM	0.00373757	0.00444238	0.841346	0.400785	0.756678	FALSE
BLMH	-2.51222e-05	0.00402897	-0.0062354	0.995029	0.998072	FALSE
BLNK	-0.00762329	0.00871462	-0.874771	0.382357	0.745251	FALSE
BLOC1S1	0.00507079	0.00378909	1.33826	0.181764	0.581328	FALSE
BLOC1S2	-0.000758427	0.00318635	-0.238023	0.812016	0.943753	FALSE
BLVRA	-0.00770677	0.00585866	-1.31545	0.189303	0.586396	FALSE
BLVRB	0.00732749	0.00496412	1.47609	0.140906	0.533856	FALSE
BLZF1	-0.00604428	0.00375691	-1.60884	0.10864	0.488919	FALSE
BMF	0.000928016	0.00579645	0.160101	0.872903	0.965679	FALSE
BMP1	-0.00256836	0.0057985	-0.442936	0.658112	0.884821	FALSE
BMP2	-0.0185688	0.0119049	-1.55977	0.119806	0.506492	FALSE
BMP2K	-0.0090108	0.00503208	-1.79067	0.0742941	0.43286	FALSE
BMP3	0.0246789	0.0200419	1.23136	0.219093	0.616061	FALSE
BMP4	-0.012511	0.0100801	-1.24116	0.215458	0.612792	FALSE
BMP5	-0.0317998	0.0116841	-2.72163	0.00685283	0.207087	FALSE
BMP6	0.0121546	0.00777377	1.56354	0.118916	0.504764	FALSE
BMP7	-0.0318709	0.0174115	-1.83045	0.0681149	0.420881	FALSE
BMP8A	0.00156339	0.00559633	0.27936	0.78015	0.934446	FALSE
BMP8B	0.00977728	0.00853516	1.14553	0.252848	0.64659	FALSE
BMPER	0.00810045	0.00903647	0.896417	0.370706	0.736159	FALSE
BMPR1A	-0.00491311	0.00343497	-1.43032	0.153603	0.546145	FALSE
BMPR1B	-0.011714	0.0132097	-0.886771	0.37587	0.740508	FALSE
BMPR2	-0.00628287	0.00328341	-1.91352	0.056576	0.393626	FALSE
BNC1	-0.0502252	0.0192773	-2.60541	0.00960654	0.223667	FALSE
BNC2	-0.00267522	0.00890594	-0.300386	0.764078	0.926306	FALSE
BNIP1	0.00108749	0.00293039	0.371107	0.710804	0.906392	FALSE
BNIP2	-0.00259773	0.00245768	-1.05698	0.291318	0.681053	FALSE
BNIP3	-0.021823	0.00816735	-2.67198	0.0079277	0.214111	FALSE
BNIP3L	-0.00060076	0.00386579	-0.155404	0.876601	0.966591	FALSE
BNIPL	0.00960776	0.0132258	0.726441	0.468101	0.79703	FALSE
BOC	0.00357016	0.00790194	0.451809	0.651714	0.881858	FALSE
BOD1	-0.00192166	0.00262108	-0.733155	0.464002	0.794983	FALSE
BOK	-0.00282639	0.00550132	-0.513767	0.607771	0.864658	FALSE
BOLA1	0.00740033	0.00458834	1.61285	0.107765	0.487197	FALSE
BOLA3	0.00383875	0.00352915	1.08773	0.277537	0.671047	FALSE
BOLL	0.000932633	0.00387322	0.24079	0.809872	0.942553	FALSE
BOP1	0.0108639	0.00648616	1.67493	0.0949278	0.470942	FALSE
BPGM	-0.00885478	0.00694513	-1.27496	0.203251	0.60162	FALSE
BPHL	0.0107335	0.0043572	2.46339	0.0142905	0.260595	FALSE
BPNT1	0.00377397	0.00324565	1.16278	0.245789	0.64113	FALSE
BPTF	-0.00381922	0.00326412	-1.17006	0.242849	0.636783	FALSE
BRAF	0.00137749	0.00428767	0.321268	0.748217	0.920967	FALSE
BRAP	-4.25771e-05	0.00238825	-0.0178277	0.985787	0.995844	FALSE
BRCA1	-0.00175895	0.00464206	-0.378916	0.705002	0.904153	FALSE
BRCA2	-0.00645172	0.00695391	-0.927783	0.354222	0.726419	FALSE
BRD1	-0.00172956	0.00279368	-0.619096	0.536295	0.831538	FALSE
BRD2	-0.00379376	0.00252753	-1.50097	0.134351	0.527595	FALSE
BRD3	-0.00286645	0.00375963	-0.762427	0.446369	0.783889	FALSE
BRD4	-0.000842511	0.00271041	-0.310843	0.756123	0.923543	FALSE
BRD7	0.000946931	0.0022905	0.413416	0.67958	0.894383	FALSE
BRD8	-0.00496362	0.00273604	-1.81417	0.0705915	0.425507	FALSE
BRD9	-0.00477335	0.00306521	-1.55727	0.120398	0.507606	FALSE
BRF1	-0.00161322	0.00287278	-0.561553	0.574815	0.850793	FALSE
BRF2	0.0030869	0.0045684	0.675708	0.499716	0.816445	FALSE
BRI3	0.00372226	0.00350238	1.06278	0.288685	0.680283	FALSE
BRI3BP	0.00378916	0.00424052	0.893559	0.372232	0.737447	FALSE
BRIP1	-0.00474813	0.00701586	-0.676772	0.499041	0.816445	FALSE
BRMS1	0.00274395	0.00340079	0.806856	0.42035	0.768493	FALSE
BRMS1L	-0.00140966	0.00383716	-0.367369	0.713587	0.907696	FALSE
BRPF1	0.00181399	0.00309377	0.586337	0.558064	0.843223	FALSE
BRPF3	-0.00441838	0.00381337	-1.15866	0.247463	0.643149	FALSE
BRSK1	0.012171	0.0091668	1.32773	0.185217	0.583307	FALSE
BRSK2	0.00194721	0.0113233	0.171965	0.863574	0.962726	FALSE
BRWD1	0.00251531	0.00355584	0.707375	0.47985	0.803697	FALSE
BSCL2	0.00361726	0.0036564	0.989296	0.323268	0.705693	FALSE
BSDC1	0.00144242	0.00212764	0.677941	0.4983	0.816236	FALSE
BSG	0.00579521	0.00322024	1.79962	0.0728657	0.430821	FALSE
BSN	0.00314084	0.00778901	0.403239	0.687042	0.897101	FALSE
BSPRY	0.0109553	0.00930953	1.17679	0.240157	0.633891	FALSE
BST1	0.00820548	0.0100716	0.814718	0.415842	0.765012	FALSE
BST2	-0.0176598	0.0105722	-1.67041	0.09582	0.471818	FALSE
BTAF1	-0.00607703	0.00418099	-1.45349	0.147071	0.540972	FALSE
BTBD1	4.28132e-05	0.00208561	0.0205279	0.983635	0.995844	FALSE
BTBD10	-0.006875	0.00287954	-2.38753	0.0175437	0.275345	FALSE
BTBD11	-0.00331754	0.0114388	-0.290026	0.771985	0.930091	FALSE
BTBD16	0.00839742	0.0195734	0.429022	0.668197	0.88891	FALSE
BTBD18	-0.00183367	0.00370652	-0.494715	0.621142	0.869783	FALSE
BTBD19	-0.0119107	0.0066414	-1.79341	0.0738548	0.432496	FALSE
BTBD2	0.00132991	0.00286024	0.464965	0.642273	0.877969	FALSE
BTBD3	-0.00591782	0.00474808	-1.24636	0.213546	0.610931	FALSE
BTBD6	-0.00295645	0.00325851	-0.907304	0.364931	0.732873	FALSE
BTBD7	-0.0092373	0.00308933	-2.99006	0.00300618	0.161093	FALSE
BTBD8	-0.00798512	0.00650852	-1.22687	0.220776	0.618025	FALSE
BTBD9	-0.00271111	0.00295097	-0.918716	0.358938	0.729198	FALSE
BTC	-0.00771837	0.00980251	-0.787387	0.43164	0.775734	FALSE
BTF3	-0.000726751	0.00325015	-0.223605	0.823208	0.947181	FALSE
BTG1	-0.00481987	0.00441347	-1.09208	0.275622	0.668334	FALSE
BTG2	-0.000510963	0.00778377	-0.0656446	0.947702	0.985831	FALSE
BTG3	0.0012268	0.00432769	0.283478	0.776995	0.933559	FALSE
BTLA	-0.0195074	0.00771518	-2.52844	0.011939	0.243909	FALSE
BTN1A1	-0.00787114	0.00688613	-1.14304	0.253878	0.647719	FALSE
BTN2A1	-0.00872852	0.00312346	-2.79451	0.00551247	0.193855	FALSE
BTN2A2	-0.0101552	0.00479009	-2.12004	0.0347746	0.338723	FALSE
BTN3A1	-0.0174211	0.00501538	-3.47353	0.000584613	0.108145	FALSE
BTN3A2	-0.0176728	0.00568682	-3.10767	0.00205531	0.140636	FALSE
BTN3A3	-0.0187484	0.00591463	-3.16984	0.00167318	0.136112	FALSE
BTNL8	-0.00404129	0.00674827	-0.598863	0.549689	0.838988	FALSE
BTNL9	-0.00639715	0.0117654	-0.543723	0.587012	0.856357	FALSE
BTRC	-0.00301213	0.00271696	-1.10864	0.26842	0.659782	FALSE
BUB1	0.00351932	0.00534456	0.658486	0.510701	0.821501	FALSE
BUB1B	0.00450796	0.00561499	0.802844	0.422663	0.770075	FALSE
BUB3	0.00053444	0.00261647	0.20426	0.838281	0.953355	FALSE
BUD13	-0.0012033	0.00251611	-0.478237	0.632809	0.874743	FALSE
BUD31	0.00265173	0.00286592	0.925263	0.355528	0.727484	FALSE
BVES	-0.00931308	0.0096722	-0.96287	0.336342	0.714155	FALSE
BYSL	0.00356387	0.00325176	1.09598	0.273913	0.666112	FALSE
BZW1	-0.00284146	0.00303655	-0.935754	0.350108	0.723506	FALSE
BZW2	0.00682316	0.0034777	1.96198	0.0506344	0.380941	FALSE
C10orf105	-0.0156001	0.010305	-1.51383	0.131059	0.524215	FALSE
C10orf67	-0.00597316	0.0100288	-0.595603	0.551863	0.839986	FALSE
C10orf82	-0.005179	0.0123592	-0.419041	0.675468	0.892779	FALSE
C10orf88	-0.00293802	0.00240651	-1.22086	0.223041	0.620635	FALSE
C10orf90	-0.00937613	0.00849504	-1.10372	0.270547	0.66198	FALSE
C10orf95	0.0117238	0.00581776	2.01517	0.0447253	0.364888	FALSE
C10orf99	0.0115992	0.0215242	0.538892	0.590337	0.857748	FALSE
C11orf1	0.00964649	0.00451939	2.13447	0.0335666	0.33362	FALSE
C11orf16	0.0034651	0.00536901	0.645389	0.519139	0.824566	FALSE
C11orf24	0.00710851	0.00325938	2.18094	0.0299182	0.322312	FALSE
C11orf45	-0.014544	0.00705241	-2.06228	0.0399907	0.350444	FALSE
C11orf49	0.00165304	0.00417179	0.396242	0.692191	0.89887	FALSE
C11orf53	-0.00604126	0.0136066	-0.443996	0.657346	0.884403	FALSE
C11orf54	0.00361333	0.00392908	0.919639	0.358456	0.72888	FALSE
C11orf58	-0.00368519	0.00244139	-1.50946	0.13217	0.524215	FALSE
C11orf65	0.00355809	0.0045871	0.775672	0.438517	0.779894	FALSE
C11orf68	-0.000481826	0.00306948	-0.156973	0.875365	0.966042	FALSE
C11orf71	0.00442188	0.00464712	0.951531	0.342055	0.718348	FALSE
C11orf86	0.00990835	0.0108947	0.909466	0.363791	0.732081	FALSE
C11orf87	0.0147458	0.0109968	1.34091	0.180904	0.579814	FALSE
C11orf88	-0.00288889	0.00491866	-0.587332	0.557396	0.84271	FALSE
C12orf10	0.00616413	0.00279582	2.20476	0.028184	0.316926	FALSE
C12orf29	-0.00241799	0.00266428	-0.907558	0.364797	0.732857	FALSE
C12orf4	-0.000763179	0.00260688	-0.292756	0.769899	0.92906	FALSE
C12orf42	0.017147	0.00644329	2.66122	0.0081799	0.215842	FALSE
C12orf43	-0.00438117	0.00238269	-1.83875	0.0668816	0.418521	FALSE
C12orf45	0.00392154	0.00372665	1.05229	0.293461	0.682464	FALSE
C12orf49	0.00183055	0.00297351	0.615621	0.538584	0.831873	FALSE
C12orf54	-0.00336445	0.0103988	-0.323544	0.746495	0.920021	FALSE
C12orf56	0.0290701	0.0138605	2.09734	0.0367503	0.342322	FALSE
C12orf57	0.0116325	0.00410663	2.83263	0.0049104	0.186857	FALSE
C12orf60	-0.00518699	0.00454977	-1.14006	0.255118	0.648918	FALSE
C12orf65	-0.00387428	0.00286192	-1.35374	0.176779	0.575647	FALSE
C12orf66	0.00318955	0.00376962	0.846121	0.39812	0.755325	FALSE
C12orf71	-0.0016771	0.00348773	-0.480858	0.630947	0.874213	FALSE
C12orf73	0.00377992	0.00322502	1.17206	0.242046	0.63643	FALSE
C12orf75	-0.0101622	0.00970985	-1.04659	0.296081	0.683946	FALSE
C12orf76	0.00179558	0.00327723	0.547897	0.584146	0.85549	FALSE
C14orf119	0.000830545	0.00249114	0.333399	0.739052	0.918814	FALSE
C14orf132	-0.0126528	0.00968575	-1.30633	0.192381	0.589279	FALSE
C14orf178	-0.00207007	0.00339914	-0.608997	0.54296	0.83386	FALSE
C14orf28	-0.00338051	0.00341587	-0.989649	0.323096	0.705693	FALSE
C14orf93	-0.000253446	0.00250302	-0.101256	0.919411	0.979077	FALSE
C15orf39	0.000483571	0.00322752	0.149827	0.880996	0.968043	FALSE
C15orf40	0.00151617	0.00287687	0.527021	0.598546	0.860967	FALSE
C15orf41	-0.00262846	0.00421349	-0.623821	0.533191	0.830399	FALSE
C15orf48	0.0150607	0.0114758	1.31238	0.190336	0.58847	FALSE
C15orf61	0.00694236	0.00304549	2.27955	0.0232942	0.303534	FALSE
C15orf62	-0.00378924	0.00705255	-0.537286	0.591444	0.857768	FALSE
C16orf46	-0.000986259	0.00408251	-0.241582	0.80926	0.942553	FALSE
C16orf54	-0.0248812	0.00983873	-2.5289	0.0119236	0.243909	FALSE
C16orf58	0.00371876	0.00279934	1.32844	0.184982	0.583307	FALSE
C16orf70	-0.00217695	0.00272248	-0.799622	0.424525	0.771468	FALSE
C16orf71	0.00529923	0.00528274	1.00312	0.316562	0.702671	FALSE
C16orf72	-0.00344641	0.00320431	-1.07555	0.282939	0.675891	FALSE
C16orf74	-0.00462371	0.00961688	-0.480791	0.630995	0.874213	FALSE
C16orf86	0.00596763	0.0056174	1.06235	0.288881	0.680283	FALSE
C16orf87	0.00431621	0.00468534	0.921216	0.357634	0.728506	FALSE
C16orf89	0.00404409	0.0107937	0.374672	0.708154	0.905912	FALSE
C16orf91	0.00205205	0.00297471	0.689832	0.490802	0.811677	FALSE
C17orf100	0.00138095	0.00432308	0.319437	0.749604	0.921246	FALSE
C17orf107	0.00612003	0.00569436	1.07475	0.283297	0.676067	FALSE
C17orf50	0.000550559	0.00720911	0.0763699	0.939173	0.983194	FALSE
C17orf58	0.00487295	0.00361047	1.34967	0.178078	0.576748	FALSE
C17orf64	-0.0029955	0.00594908	-0.503523	0.614944	0.868236	FALSE
C17orf67	0.0074003	0.00569253	1.3	0.194539	0.592078	FALSE
C17orf75	0.00491109	0.00380674	1.2901	0.197949	0.596242	FALSE
C17orf97	0.00204084	0.00638352	0.319705	0.749401	0.921246	FALSE
C17orf99	-0.00475758	0.00735758	-0.646623	0.518341	0.824364	FALSE
C18orf21	0.00258671	0.00284637	0.908773	0.364156	0.732081	FALSE
C18orf25	-0.00233036	0.00330291	-0.705547	0.480985	0.80486	FALSE
C18orf32	0.00199098	0.00305231	0.652286	0.514686	0.82341	FALSE
C18orf54	-0.00182117	0.00421259	-0.432317	0.665803	0.888193	FALSE
C19orf12	-0.00313123	0.00334498	-0.9361	0.34993	0.723506	FALSE
C19orf18	0.0244133	0.00860893	2.83581	0.00486302	0.186857	FALSE
C19orf25	0.00166783	0.00357585	0.466415	0.641237	0.877969	FALSE
C19orf33	0.00794861	0.0110811	0.717314	0.473705	0.799714	FALSE
C19orf38	-0.00199215	0.00688153	-0.289492	0.772393	0.930122	FALSE
C19orf44	0.00101617	0.00307807	0.330133	0.741516	0.919735	FALSE
C19orf47	0.0020637	0.00335394	0.615305	0.538792	0.831873	FALSE
C19orf48	0.00275049	0.00393776	0.698491	0.485379	0.808127	FALSE
C19orf53	0.00840357	0.00333991	2.51611	0.0123565	0.246473	FALSE
C19orf54	0.00118914	0.00374596	0.317447	0.751112	0.921515	FALSE
C19orf57	0.00966839	0.00748297	1.29205	0.197274	0.59516	FALSE
C19orf71	-0.00722844	0.00562991	-1.28394	0.200096	0.598605	FALSE
C19orf73	0.0105603	0.00523268	2.01814	0.0444134	0.364888	FALSE
C1D	0.00344431	0.00271746	1.26748	0.20591	0.604676	FALSE
C1GALT1	-0.00337044	0.0045472	-0.741212	0.45911	0.79162	FALSE
C1orf109	-0.00217505	0.00353474	-0.615336	0.538771	0.831873	FALSE
C1orf112	0.00445859	0.00518636	0.859677	0.390613	0.750536	FALSE
C1orf115	-0.00433911	0.00860852	-0.504049	0.614575	0.868207	FALSE
C1orf116	0.0114564	0.0117591	0.974255	0.330668	0.708811	FALSE
C1orf122	0.00818115	0.00327523	2.49789	0.0129968	0.251806	FALSE
C1orf127	-0.0010411	0.00610344	-0.170575	0.864666	0.963092	FALSE
C1orf131	-0.00263667	0.0027051	-0.974702	0.330447	0.708811	FALSE
C1orf159	0.00205758	0.00399076	0.515587	0.6065	0.863939	FALSE
C1orf162	-0.00142041	0.0067838	-0.209383	0.834283	0.951476	FALSE
C1orf174	0.00195863	0.00216798	0.903436	0.366976	0.733878	FALSE
C1orf198	0.00732393	0.00335418	2.18352	0.0297256	0.322185	FALSE
C1orf21	0.00271657	0.00540487	0.502615	0.615582	0.868633	FALSE
C1orf210	0.0201494	0.00890344	2.2631	0.0243014	0.30436	FALSE
C1orf216	0.00248285	0.00345421	0.718789	0.472797	0.79899	FALSE
C1orf226	-0.000207854	0.00767158	-0.027094	0.978402	0.99503	FALSE
C1orf35	0.00659962	0.00313738	2.10355	0.0362006	0.341797	FALSE
C1orf50	0.00867675	0.00308626	2.81141	0.0052376	0.189936	FALSE
C1orf52	-0.00288808	0.00224577	-1.28601	0.199373	0.598032	FALSE
C1orf53	-0.000700332	0.00550316	-0.12726	0.898815	0.972562	FALSE
C1orf54	0.00186637	0.00586532	0.318203	0.750539	0.921305	FALSE
C1orf56	0.00478516	0.00450422	1.06237	0.28887	0.680283	FALSE
C1orf61	0.000613388	0.0102683	0.0597361	0.952403	0.988096	FALSE
C1orf74	1.41234e-05	0.00624265	0.0022624	0.998196	0.999308	FALSE
C1QA	-0.00139029	0.00915963	-0.151785	0.879453	0.967505	FALSE
C1QB	-0.00326847	0.00953056	-0.342947	0.731864	0.91595	FALSE
C1QBP	0.00372755	0.00403602	0.923573	0.356407	0.727803	FALSE
C1QC	-0.00601157	0.00906218	-0.663369	0.507574	0.820558	FALSE
C1QL1	-0.0245203	0.0116691	-2.1013	0.0363991	0.342136	FALSE
C1QL3	0.00787765	0.00797039	0.988366	0.323723	0.706228	FALSE
C1QL4	-0.0139466	0.00848727	-1.64324	0.101318	0.47987	FALSE
C1QTNF1	0.00811174	0.00821771	0.987105	0.324339	0.706703	FALSE
C1QTNF2	-0.00870587	0.00720965	-1.20753	0.228122	0.624354	FALSE
C1QTNF3	-0.000493246	0.00867031	-0.0568891	0.954669	0.988124	FALSE
C1QTNF4	-0.0043519	0.00664912	-0.654508	0.513256	0.822722	FALSE
C1QTNF6	0.000267726	0.00737079	0.0363226	0.971048	0.99283	FALSE
C1QTNF7	-0.0052075	0.00970286	-0.536697	0.591851	0.857934	FALSE
C1QTNF9	-0.0015904	0.00569138	-0.27944	0.780088	0.934446	FALSE
C1QTNF9B	0.00833908	0.00656559	1.27012	0.204968	0.603683	FALSE
C1R	-0.00645398	0.00686169	-0.940582	0.347631	0.72264	FALSE
C1RL	-0.00390294	0.00409163	-0.953884	0.340865	0.717489	FALSE
C1S	-0.00290402	0.00847934	-0.342482	0.732214	0.916169	FALSE
C2	-0.00574427	0.00941239	-0.610288	0.542105	0.833545	FALSE
C20orf194	-0.00718104	0.0045753	-1.56952	0.117517	0.503156	FALSE
C20orf202	0.0031669	0.00561281	0.564227	0.572996	0.850347	FALSE
C20orf27	0.00665125	0.00374027	1.77828	0.07631	0.435725	FALSE
C20orf96	0.00064918	0.00588485	0.110314	0.91223	0.976362	FALSE
C21orf58	0.00317033	0.00581136	0.545541	0.585763	0.856122	FALSE
C21orf62	0.00231901	0.00444024	0.522272	0.601844	0.86262	FALSE
C21orf91	-0.00649984	0.00465857	-1.39524	0.163913	0.559321	FALSE
C22orf15	-0.00475164	0.0047306	-1.00445	0.315924	0.702671	FALSE
C22orf23	-0.00586041	0.0052084	-1.12518	0.261357	0.653452	FALSE
C22orf31	0.014271	0.00705059	2.02408	0.043795	0.362382	FALSE
C22orf39	0.00253537	0.00343051	0.739064	0.460412	0.792408	FALSE
C2CD2	0.00344092	0.0051923	0.662696	0.508004	0.820847	FALSE
C2CD2L	0.00205713	0.00315065	0.652922	0.514277	0.82341	FALSE
C2CD3	0.000688215	0.00309459	0.222393	0.82415	0.947379	FALSE
C2CD4A	0.00871017	0.0112097	0.777021	0.437722	0.779623	FALSE
C2CD4B	0.00514745	0.00947416	0.543314	0.587293	0.856357	FALSE
C2CD4C	-0.0228796	0.00740676	-3.08901	0.00218484	0.144628	FALSE
C2CD4D	-0.00300583	0.0079046	-0.380264	0.704003	0.904037	FALSE
C2orf15	0.00353961	0.00282139	1.25456	0.210556	0.60926	FALSE
C2orf16	-0.00202343	0.00522836	-0.38701	0.699007	0.901607	FALSE
C2orf42	-0.00415046	0.00226681	-1.83097	0.0680379	0.420881	FALSE
C2orf49	-0.0023006	0.0027405	-0.839479	0.401829	0.756806	FALSE
C2orf50	0.00851994	0.00663464	1.28416	0.200018	0.598605	FALSE
C2orf66	-0.0114629	0.00741273	-1.54638	0.123004	0.510621	FALSE
C2orf68	0.00255366	0.00313075	0.815669	0.415298	0.764998	FALSE
C2orf69	-0.00495232	0.00295941	-1.67342	0.0952258	0.4713	FALSE
C2orf72	0.000442599	0.0128607	0.0344148	0.972568	0.993686	FALSE
C2orf74	0.001522	0.0100751	0.151066	0.880019	0.967786	FALSE
C2orf76	0.00654769	0.00349029	1.87597	0.0615724	0.405795	FALSE
C2orf81	0.00926072	0.00659068	1.40512	0.160957	0.555177	FALSE
C2orf88	0.000691413	0.00793601	0.0871234	0.930628	0.980753	FALSE
C3	0.0104064	0.0116012	0.897016	0.370387	0.736159	FALSE
C3AR1	-0.00718169	0.00827715	-0.867653	0.386237	0.747351	FALSE
C3orf14	0.013163	0.0112966	1.16521	0.244803	0.63969	FALSE
C3orf18	-0.000555635	0.00551673	-0.100718	0.919837	0.979077	FALSE
C3orf20	0.00247033	0.00568291	0.434694	0.664079	0.887615	FALSE
C3orf33	0.00393998	0.00419268	0.939727	0.348069	0.72264	FALSE
C3orf36	-0.00550893	0.00719047	-0.766142	0.444158	0.782722	FALSE
C3orf38	0.00447302	0.00310966	1.43843	0.151294	0.544004	FALSE
C3orf52	-0.00447554	0.00633333	-0.706665	0.480291	0.803897	FALSE
C3orf62	0.00125088	0.00431264	0.290049	0.771967	0.930091	FALSE
C3orf67	0.00770173	0.0117552	0.655176	0.512827	0.822331	FALSE
C3orf70	0.00848904	0.0089019	0.953622	0.340997	0.717489	FALSE
C4A	-0.000314719	0.00966771	-0.0325537	0.974051	0.993881	FALSE
C4BPB	0.000904599	0.0114461	0.0790313	0.937057	0.982431	FALSE
C4orf19	0.00471529	0.0124143	0.379829	0.704325	0.904107	FALSE
C4orf3	-0.00297979	0.00306802	-0.971244	0.332163	0.709891	FALSE
C4orf33	-0.00967301	0.00403573	-2.39685	0.017112	0.27408	FALSE
C4orf36	-0.00471793	0.00555889	-0.848718	0.396675	0.75499	FALSE
C4orf47	-0.0129555	0.00804363	-1.61065	0.108245	0.488223	FALSE
C4orf48	0.0141311	0.0083671	1.68889	0.092218	0.466033	FALSE
C5	-0.00358301	0.00698318	-0.513091	0.608243	0.865002	FALSE
C5AR1	0.00306301	0.00689918	0.443967	0.657367	0.884403	FALSE
C5orf15	-0.00597191	0.00329089	-1.81468	0.0705118	0.425507	FALSE
C5orf22	-0.00106832	0.00354794	-0.301111	0.763526	0.926306	FALSE
C5orf24	-0.00490158	0.00299632	-1.63586	0.102854	0.48079	FALSE
C5orf34	-0.00402753	0.00487969	-0.825365	0.409781	0.762433	FALSE
C5orf46	0.0294804	0.0123353	2.38992	0.0174324	0.275345	FALSE
C5orf49	0.00525618	0.00850263	0.618183	0.536896	0.831538	FALSE
C5orf51	-0.00389442	0.00311922	-1.24852	0.212755	0.610931	FALSE
C5orf58	-0.0139701	0.00812703	-1.71897	0.0865901	0.453693	FALSE
C6	0.0183236	0.0091861	1.99471	0.0469248	0.370808	FALSE
C6orf132	0.00206342	0.00650484	0.317213	0.751289	0.921556	FALSE
C6orf136	0.00454953	0.00326598	1.393	0.164588	0.560131	FALSE
C6orf141	-0.0122855	0.0132012	-0.930638	0.352744	0.726027	FALSE
C6orf15	-0.00749483	0.0127141	-0.58949	0.55595	0.841936	FALSE
C6orf163	-0.00367651	0.00602298	-0.610414	0.542022	0.833545	FALSE
C6orf201	-0.0115089	0.00473393	-2.43114	0.0156018	0.26545	FALSE
C6orf223	0.00569095	0.0130804	0.435075	0.663802	0.887554	FALSE
C6orf226	0.0106181	0.00474937	2.23568	0.026064	0.310481	FALSE
C6orf47	-0.00125344	0.00246346	-0.508813	0.611235	0.865737	FALSE
C6orf52	0.0236615	0.00897041	2.63773	0.0087554	0.218771	FALSE
C6orf62	-0.00380565	0.0031133	-1.22238	0.222464	0.619958	FALSE
C6orf89	-0.00203264	0.00220048	-0.923726	0.356327	0.727803	FALSE
C7	0.0301363	0.0168345	1.79015	0.0743786	0.43286	FALSE
C7orf25	0.000163537	0.0023372	0.0699715	0.94426	0.985352	FALSE
C7orf26	0.000528407	0.00261241	0.202268	0.839836	0.954039	FALSE
C7orf31	-0.0062363	0.00633522	-0.984385	0.325672	0.707734	FALSE
C7orf50	0.0115843	0.00374819	3.09065	0.00217316	0.144563	FALSE
C7orf57	0.00572627	0.00767548	0.746047	0.456188	0.789522	FALSE
C7orf61	0.00590754	0.00606974	0.973278	0.331153	0.708811	FALSE
C8orf33	0.0032589	0.00325942	0.999841	0.318145	0.702671	FALSE
C8orf34	-0.00633579	0.00757074	-0.836878	0.403288	0.758179	FALSE
C8orf37	-0.00313081	0.00488923	-0.640348	0.522406	0.825744	FALSE
C8orf44	-0.0023556	0.00394408	-0.597249	0.550765	0.839355	FALSE
C8orf48	0.00972903	0.00797555	1.21986	0.22342	0.620795	FALSE
C8orf58	-0.0034254	0.00369451	-0.927159	0.354545	0.726644	FALSE
C8orf76	-0.00112299	0.00274033	-0.409801	0.682227	0.895141	FALSE
C9	0.00485625	0.00635334	0.764361	0.445217	0.783222	FALSE
C9orf116	0.0136305	0.00636534	2.14136	0.0330023	0.332883	FALSE
C9orf129	-0.00242185	0.00680088	-0.356108	0.721995	0.911929	FALSE
C9orf131	-0.0104462	0.00458568	-2.27799	0.0233882	0.303812	FALSE
C9orf152	0.0123677	0.0131932	0.93743	0.349247	0.723237	FALSE
C9orf153	0.00247493	0.00385524	0.641966	0.521356	0.82555	FALSE
C9orf16	0.00734251	0.00473546	1.55054	0.122004	0.509149	FALSE
C9orf24	0.0123221	0.00705135	1.74748	0.0815162	0.446208	FALSE
C9orf40	-0.00234991	0.00560362	-0.419355	0.675239	0.89265	FALSE
C9orf50	-0.00762859	0.00453694	-1.68144	0.0936561	0.469011	FALSE
C9orf64	9.48533e-05	0.00405058	0.0234172	0.981332	0.995376	FALSE
C9orf72	-0.00948593	0.0045046	-2.10583	0.0360001	0.341797	FALSE
C9orf78	0.000101469	0.00304388	0.0333353	0.973428	0.993881	FALSE
C9orf85	-0.00330327	0.00321916	-1.02613	0.305609	0.693129	FALSE
CA11	0.00165768	0.00785939	0.210918	0.833086	0.951476	FALSE
CA12	-0.0272911	0.012061	-2.26277	0.0243222	0.30436	FALSE
CA13	-0.00552248	0.00715967	-0.771331	0.441082	0.781336	FALSE
CA14	-0.0014701	0.0060343	-0.243624	0.807679	0.942281	FALSE
CA2	-0.0121504	0.0115185	-1.05486	0.292286	0.681857	FALSE
CA3	-0.00911407	0.00966399	-0.943096	0.346346	0.722213	FALSE
CA4	0.0142484	0.0163077	0.873719	0.382928	0.745488	FALSE
CA7	0.00148976	0.00574315	0.259397	0.795496	0.93945	FALSE
CA8	0.00985098	0.0117318	0.83968	0.401717	0.756806	FALSE
CA9	-0.00611317	0.0186018	-0.328633	0.742648	0.920021	FALSE
CAB39	-0.00485088	0.00326921	-1.48381	0.138848	0.531395	FALSE
CAB39L	0.0242742	0.00983905	2.46713	0.0141451	0.259532	FALSE
CABIN1	-0.000717145	0.00318402	-0.225233	0.821943	0.947158	FALSE
CABLES1	-0.00377521	0.00768798	-0.491053	0.623726	0.871379	FALSE
CABLES2	-0.00712519	0.00432848	-1.64612	0.100724	0.479273	FALSE
CABP1	0.0218157	0.00923991	2.36103	0.0188253	0.283342	FALSE
CABP4	-0.00220234	0.0113934	-0.1933	0.846847	0.956046	FALSE
CABP7	0.0143962	0.00953518	1.5098	0.132084	0.524215	FALSE
CABYR	-0.00876316	0.00908405	-0.964675	0.335438	0.713348	FALSE
CACHD1	-0.018571	0.00871376	-2.13122	0.0338349	0.334271	FALSE
CACNA1A	-0.00769633	0.0103198	-0.745787	0.456345	0.789536	FALSE
CACNA1B	-0.00851189	0.0113902	-0.747296	0.455435	0.789195	FALSE
CACNA1C	0.0093016	0.00826047	1.12604	0.260996	0.653452	FALSE
CACNA1D	-0.00820233	0.0153054	-0.535912	0.592393	0.857941	FALSE
CACNA1E	0.00412642	0.00793707	0.519892	0.603499	0.863768	FALSE
CACNA1G	-0.0142979	0.00838924	-1.70432	0.0892949	0.46028	FALSE
CACNA1H	-0.00212582	0.00934937	-0.227376	0.820277	0.946592	FALSE
CACNA1I	-0.00215666	0.0137433	-0.156924	0.875404	0.966042	FALSE
CACNA2D1	-0.0220231	0.0115693	-1.90358	0.0578645	0.396066	FALSE
CACNA2D2	0.00342989	0.00715046	0.479674	0.631788	0.874407	FALSE
CACNA2D3	-0.0213557	0.00992355	-2.15202	0.0321455	0.329108	FALSE
CACNA2D4	-0.0131909	0.00626863	-2.10428	0.0361363	0.341797	FALSE
CACNB1	0.00323323	0.0056536	0.571888	0.5678	0.848366	FALSE
CACNB2	-0.000600063	0.00776902	-0.0772379	0.938483	0.982881	FALSE
CACNB3	0.00349006	0.00496516	0.70291	0.482624	0.806604	FALSE
CACNB4	-0.00671583	0.00960499	-0.699203	0.484935	0.808127	FALSE
CACNG4	-0.0325818	0.0177468	-1.83592	0.0672997	0.419553	FALSE
CACYBP	0.00833824	0.00312338	2.66962	0.00798238	0.214263	FALSE
CAD	0.00309091	0.00355644	0.869104	0.385444	0.747098	FALSE
CADM1	-0.0113915	0.0116453	-0.978206	0.328714	0.708017	FALSE
CADM2	0.0203079	0.0093306	2.17649	0.0302519	0.322451	FALSE
CADM3	0.0103764	0.0127954	0.810953	0.417997	0.76631	FALSE
CADM4	0.00510981	0.00694268	0.736	0.462271	0.793405	FALSE
CADPS	-0.00286661	0.00811259	-0.353353	0.724057	0.912266	FALSE
CADPS2	-0.00889436	0.00770463	-1.15442	0.249193	0.643735	FALSE
CAGE1	-0.00591875	0.00742527	-0.79711	0.42598	0.772394	FALSE
CALB1	-0.0107744	0.0194553	-0.553803	0.580102	0.853716	FALSE
CALB2	0.00894256	0.0149925	0.59647	0.551284	0.839863	FALSE
CALCB	0.0100245	0.00801872	1.25014	0.212164	0.6106	FALSE
CALCOCO1	-0.0045485	0.00329261	-1.38143	0.168114	0.566026	FALSE
CALCOCO2	-0.00359833	0.00256287	-1.40402	0.161284	0.555183	FALSE
CALCR	-0.00114935	0.00648594	-0.177206	0.859459	0.961526	FALSE
CALCRL	0.00355933	0.00629818	0.565136	0.572378	0.850038	FALSE
CALD1	-0.00636134	0.00649914	-0.978798	0.328422	0.708017	FALSE
CALHM1	-0.0004977	0.00701747	-0.070923	0.943503	0.985268	FALSE
CALHM2	-0.00360727	0.00514544	-0.701062	0.483776	0.80761	FALSE
CALHM3	-0.0010816	0.0124766	-0.0866903	0.930972	0.980753	FALSE
CALM1	0.00224541	0.00166912	1.34527	0.179495	0.578034	FALSE
CALML3	0.00319716	0.0245337	0.130317	0.896398	0.971817	FALSE
CALML4	-0.0064987	0.0030183	-2.1531	0.0320599	0.328735	FALSE
CALML5	0.0184664	0.0220876	0.836052	0.403751	0.758417	FALSE
CALML6	0.0102848	0.00760413	1.35252	0.177166	0.575801	FALSE
CALR	0.00352699	0.00292527	1.2057	0.228827	0.624386	FALSE
CALU	0.00053269	0.0039056	0.136391	0.891598	0.970431	FALSE
CAMK1	-0.000444472	0.00592347	-0.0750358	0.940233	0.983723	FALSE
CAMK1D	-0.010857	0.00880873	-1.23253	0.218658	0.615976	FALSE
CAMK1G	0.00135886	0.00655815	0.207202	0.835984	0.952493	FALSE
CAMK2A	-0.00430204	0.00770497	-0.558346	0.577	0.851216	FALSE
CAMK2B	0.00362159	0.0109761	0.329952	0.741653	0.919761	FALSE
CAMK2D	-0.00384474	0.00490601	-0.783681	0.433809	0.777253	FALSE
CAMK2G	0.00233815	0.00443394	0.52733	0.598331	0.860842	FALSE
CAMK2N1	0.0106489	0.00995163	1.07007	0.285397	0.677768	FALSE
CAMK2N2	0.00260721	0.00859934	0.303188	0.761945	0.92513	FALSE
CAMK4	-0.0185642	0.00840944	-2.20755	0.0279874	0.316926	FALSE
CAMKK1	-0.00733912	0.00532737	-1.37763	0.169285	0.56731	FALSE
CAMKK2	-0.00236789	0.00264919	-0.893816	0.372094	0.737417	FALSE
CAMKV	0.00389438	0.00674898	0.577032	0.564325	0.846891	FALSE
CAMLG	0.000994385	0.00252426	0.393932	0.693895	0.899352	FALSE
CAMP	0.00297447	0.0071626	0.415278	0.678217	0.893982	FALSE
CAMSAP1	-0.00324102	0.0035211	-0.920458	0.358029	0.728713	FALSE
CAMTA1	0.00168721	0.00295405	0.57115	0.5683	0.848366	FALSE
CAMTA2	-0.000686054	0.0028956	-0.23693	0.812863	0.944088	FALSE
CAND1	0.00104027	0.00389016	0.26741	0.789326	0.937389	FALSE
CAND2	0.00495127	0.00959526	0.516012	0.606203	0.863939	FALSE
CANT1	0.0024716	0.00325086	0.760292	0.447642	0.784331	FALSE
CANX	-0.0028475	0.00264291	-1.07741	0.282112	0.674631	FALSE
CAP1	0.00265355	0.00332048	0.799146	0.4248	0.771761	FALSE
CAP2	-0.00313226	0.00811751	-0.385865	0.699854	0.901883	FALSE
CAPG	0.00772021	0.00560138	1.37827	0.169086	0.567294	FALSE
CAPN1	0.0019147	0.0035559	0.538459	0.590636	0.857768	FALSE
CAPN10	0.00156802	0.00324137	0.483753	0.628893	0.873202	FALSE
CAPN11	-0.000668849	0.00727638	-0.0919206	0.926819	0.980164	FALSE
CAPN12	0.00228427	0.00642682	0.355427	0.722504	0.912158	FALSE
CAPN13	0.0102776	0.0171812	0.59819	0.550138	0.839048	FALSE
CAPN14	-0.0135738	0.0111244	-1.22018	0.223298	0.62071	FALSE
CAPN2	-0.00738539	0.00561137	-1.31615	0.189069	0.586204	FALSE
CAPN3	0.000221815	0.00780835	0.0284074	0.977355	0.99477	FALSE
CAPN5	0.0145362	0.00975416	1.49026	0.137144	0.530203	FALSE
CAPN7	-0.00102014	0.00308432	-0.33075	0.741051	0.919555	FALSE
CAPN8	-0.0133191	0.0184907	-0.720312	0.47186	0.79899	FALSE
CAPN9	0.00820745	0.0151016	0.543483	0.587177	0.856357	FALSE
CAPNS1	0.00485667	0.00293639	1.65396	0.0991193	0.47674	FALSE
CAPNS2	0.00262357	0.0183266	0.143157	0.886257	0.969562	FALSE
CAPRIN1	-0.00522747	0.00314296	-1.66323	0.0972484	0.474494	FALSE
CAPRIN2	-0.00416284	0.00474058	-0.878128	0.380535	0.744021	FALSE
CAPS	0.0146931	0.0113657	1.29276	0.197031	0.59516	FALSE
CAPS2	-0.00721147	0.00680238	-1.06014	0.289883	0.680759	FALSE
CAPZA1	-0.00335786	0.00243627	-1.37828	0.169084	0.567294	FALSE
CAPZA2	-0.00615833	0.00267889	-2.29884	0.0221601	0.29955	FALSE
CAPZB	0.00346356	0.00227957	1.51939	0.129654	0.522017	FALSE
CARD10	-0.0112473	0.00774621	-1.45198	0.147491	0.540972	FALSE
CARD11	-0.000273715	0.00932158	-0.0293635	0.976593	0.99477	FALSE
CARD14	0.00131807	0.00817495	0.161233	0.872012	0.965265	FALSE
CARD6	-0.0173324	0.00625831	-2.7695	0.00594298	0.198791	FALSE
CARD8	-0.00958801	0.00356896	-2.6865	0.00759863	0.20914	FALSE
CARD9	0.0103131	0.00912527	1.13016	0.259256	0.653452	FALSE
CARHSP1	0.000621785	0.00488705	0.127231	0.898838	0.972562	FALSE
CARM1	0.00613735	0.00245539	2.49954	0.0129374	0.251739	FALSE
CARS2	0.00133744	0.00322893	0.414205	0.679002	0.894211	FALSE
CASC1	0.0027834	0.00667401	0.41705	0.676922	0.893417	FALSE
CASC3	0.00443113	0.00278027	1.59378	0.111977	0.495385	FALSE
CASC4	-0.00276859	0.00368051	-0.752229	0.452468	0.787591	FALSE
CASD1	-0.00705138	0.00395788	-1.78161	0.0757647	0.434909	FALSE
CASKIN1	0.00469299	0.00997072	0.470677	0.638193	0.876312	FALSE
CASKIN2	0.00371053	0.00316388	1.17278	0.241759	0.636397	FALSE
CASP1	-0.0268081	0.0090029	-2.97772	0.00312651	0.162815	FALSE
CASP10	-0.0154547	0.00581499	-2.65773	0.00826318	0.215842	FALSE
CASP14	-0.0113158	0.0210461	-0.53767	0.59118	0.857768	FALSE
CASP2	-0.000722594	0.00268051	-0.269574	0.787663	0.936482	FALSE
CASP4	-0.0121456	0.00547033	-2.22026	0.0271035	0.313758	FALSE
CASP5	-0.0119955	0.00794653	-1.50952	0.132155	0.524215	FALSE
CASP6	0.0018471	0.00368888	0.50072	0.616914	0.869053	FALSE
CASP7	-0.00558246	0.00385467	-1.44823	0.148534	0.541036	FALSE
CASP8	-0.00948469	0.00416954	-2.27476	0.0235839	0.303812	FALSE
CASP9	0.000100092	0.00323342	0.0309553	0.975325	0.994288	FALSE
CASQ1	0.0120417	0.0162989	0.738805	0.460568	0.792408	FALSE
CASQ2	0.0149923	0.0145738	1.02872	0.304391	0.691771	FALSE
CASR	0.00241665	0.00944471	0.255874	0.798213	0.940341	FALSE
CASS4	-0.0131525	0.00632143	-2.08062	0.038266	0.345946	FALSE
CAST	0.000514317	0.00440154	0.116849	0.907053	0.975063	FALSE
CASZ1	-0.000618503	0.00552682	-0.111909	0.910966	0.976362	FALSE
CAT	-0.00386205	0.00489859	-0.788399	0.431049	0.775291	FALSE
CATSPER1	-0.00402556	0.012283	-0.327736	0.743326	0.920021	FALSE
CATSPER2	0.000432972	0.00570416	0.0759047	0.939543	0.983381	FALSE
CATSPER3	-0.00460004	0.00577136	-0.797047	0.426017	0.772394	FALSE
CATSPERB	-0.01559	0.0103566	-1.50532	0.133232	0.525457	FALSE
CATSPERG	0.0074907	0.00837904	0.89398	0.372006	0.737351	FALSE
CAV1	-0.00993449	0.00886034	-1.12123	0.263033	0.65395	FALSE
CAV2	-0.00757638	0.00703004	-1.07772	0.281975	0.674631	FALSE
CBFA2T2	-0.000999913	0.003871	-0.258308	0.796335	0.939839	FALSE
CBFA2T3	-0.00302197	0.00846167	-0.357136	0.721226	0.911591	FALSE
CBFB	-0.00277374	0.00275117	-1.0082	0.314121	0.700907	FALSE
CBL	-0.00588249	0.00402076	-1.46303	0.144443	0.538303	FALSE
CBLB	0.003219	0.00389657	0.826113	0.409357	0.762433	FALSE
CBLC	0.0240261	0.0112203	2.1413	0.0330073	0.332883	FALSE
CBLL1	-0.00561167	0.0024605	-2.2807	0.0232253	0.303534	FALSE
CBLN1	0.00675074	0.00847821	0.796245	0.426482	0.772394	FALSE
CBLN2	0.00343471	0.0105911	0.324301	0.745923	0.920021	FALSE
CBLN3	-0.00731886	0.00510338	-1.43412	0.152518	0.544551	FALSE
CBLN4	0.0103187	0.0059659	1.72961	0.0846668	0.4512	FALSE
CBR1	0.00346715	0.00537518	0.645031	0.519371	0.824643	FALSE
CBR3	-0.00393088	0.00733291	-0.536059	0.592291	0.857941	FALSE
CBR4	-0.00409942	0.00393521	-1.04173	0.298327	0.685733	FALSE
CBS	0.00753594	0.0118347	0.636765	0.524734	0.826357	FALSE
CBWD2	-0.00143999	0.00254741	-0.565275	0.572284	0.850038	FALSE
CBX1	0.000594351	0.00309271	0.192178	0.847725	0.956475	FALSE
CBX2	0.0122312	0.00900067	1.35893	0.17513	0.57388	FALSE
CBX3	0.00494234	0.00254168	1.94452	0.0527116	0.387933	FALSE
CBX4	0.00451309	0.00330515	1.36547	0.173066	0.57149	FALSE
CBX5	-0.00134073	0.00481459	-0.278472	0.780831	0.934446	FALSE
CBX6	-0.00379654	0.00698588	-0.543459	0.587193	0.856357	FALSE
CBX7	-0.00688858	0.00523181	-1.31667	0.188894	0.586204	FALSE
CBX8	0.00877893	0.0038754	2.26529	0.024165	0.30436	FALSE
CBY1	0.00346137	0.00347129	0.997142	0.319451	0.703215	FALSE
CC2D1A	0.00486996	0.0028953	1.68202	0.0935433	0.469011	FALSE
CC2D1B	0.000871457	0.00239609	0.3637	0.716323	0.909224	FALSE
CC2D2A	0.00531474	0.00610614	0.870392	0.384741	0.74682	FALSE
CCAR1	-0.00413257	0.00251334	-1.64426	0.101109	0.47987	FALSE
CCBE1	-0.00994844	0.0126216	-0.788206	0.431162	0.775363	FALSE
CCDC102A	-0.00736084	0.00592877	-1.24154	0.215317	0.612655	FALSE
CCDC103	0.0080844	0.00544623	1.4844	0.138689	0.531395	FALSE
CCDC106	0.00132477	0.00624984	0.211968	0.832267	0.951205	FALSE
CCDC107	-0.00172	0.00450068	-0.382165	0.702593	0.903516	FALSE
CCDC110	-0.00197579	0.00708662	-0.278807	0.780574	0.934446	FALSE
CCDC112	-0.000774726	0.00505076	-0.153388	0.878189	0.966905	FALSE
CCDC113	0.00356556	0.00594502	0.599756	0.549095	0.838798	FALSE
CCDC114	0.0109053	0.00780661	1.39693	0.163406	0.558501	FALSE
CCDC115	0.00162903	0.00311022	0.523767	0.600804	0.861921	FALSE
CCDC116	-0.000999599	0.00536885	-0.186185	0.852418	0.958162	FALSE
CCDC117	-0.000685902	0.00294083	-0.233234	0.815729	0.945545	FALSE
CCDC12	0.0110789	0.0037264	2.97308	0.00317277	0.162815	FALSE
CCDC121	0.000754097	0.00468301	0.161028	0.872173	0.965265	FALSE
CCDC122	-0.00776034	0.00521851	-1.48708	0.137982	0.531025	FALSE
CCDC124	0.00678649	0.00286724	2.36691	0.0185341	0.281734	FALSE
CCDC125	-0.00270502	0.00433435	-0.624091	0.533014	0.830399	FALSE
CCDC126	0.00278231	0.00377634	0.736776	0.4618	0.793054	FALSE
CCDC127	0.000998277	0.00335526	0.297526	0.766258	0.927665	FALSE
CCDC13	0.00324916	0.00617123	0.526501	0.598906	0.861287	FALSE
CCDC130	0.00108971	0.0034084	0.319714	0.749394	0.921246	FALSE
CCDC134	0.00474211	0.00454564	1.04322	0.297636	0.684948	FALSE
CCDC136	-0.0117502	0.00853199	-1.37719	0.169418	0.567331	FALSE
CCDC137	0.00600367	0.00288775	2.07902	0.0384146	0.346595	FALSE
CCDC138	0.00181411	0.00509521	0.356042	0.722045	0.911929	FALSE
CCDC14	-0.00835681	0.00463734	-1.80207	0.072478	0.429541	FALSE
CCDC141	-0.0175233	0.00645785	-2.71348	0.0070197	0.207373	FALSE
CCDC144A	-0.0221863	0.00878945	-2.52419	0.0120814	0.244965	FALSE
CCDC146	-0.0166275	0.00624647	-2.66191	0.00816348	0.215842	FALSE
CCDC148	-0.00589051	0.00630165	-0.934757	0.35062	0.724043	FALSE
CCDC149	0.00321215	0.00506998	0.633563	0.52682	0.827392	FALSE
CCDC15	-0.00682509	0.00477274	-1.43001	0.153692	0.546175	FALSE
CCDC150	0.000149595	0.0063691	0.0234876	0.981276	0.995376	FALSE
CCDC151	0.0162296	0.0094015	1.72628	0.085266	0.451897	FALSE
CCDC152	0.00109111	0.00922491	0.118279	0.905921	0.974785	FALSE
CCDC153	0.00395314	0.00729229	0.542098	0.588129	0.856552	FALSE
CCDC154	0.00626037	0.00856381	0.731026	0.4653	0.79567	FALSE
CCDC157	0.00233159	0.00482427	0.483305	0.629211	0.873207	FALSE
CCDC158	0.0110876	0.00609311	1.81969	0.0697436	0.424427	FALSE
CCDC159	-0.000260477	0.00499349	-0.0521633	0.958431	0.988961	FALSE
CCDC17	0.00713442	0.00609504	1.17053	0.242662	0.636551	FALSE
CCDC18	-0.00651369	0.00442104	-1.47334	0.141646	0.535343	FALSE
CCDC24	0.00336485	0.00494244	0.680807	0.496487	0.814947	FALSE
CCDC25	-0.00323323	0.00308628	-1.04762	0.295609	0.683916	FALSE
CCDC28A	0.00254819	0.00333459	0.76417	0.445331	0.783222	FALSE
CCDC28B	0.0120182	0.00603197	1.99242	0.0471769	0.372124	FALSE
CCDC3	0.00213671	0.00671051	0.318412	0.750381	0.921254	FALSE
CCDC30	0.00420394	0.00564679	0.744484	0.457132	0.790208	FALSE
CCDC34	-0.00291889	0.00421557	-0.692408	0.489185	0.810585	FALSE
CCDC36	-4.04603e-05	0.00512686	-0.00789184	0.993708	0.997772	FALSE
CCDC39	-0.00769301	0.00646605	-1.18975	0.235028	0.627637	FALSE
CCDC40	0.00843415	0.00660075	1.27776	0.202265	0.600449	FALSE
CCDC42	-0.00839922	0.00374142	-2.24493	0.0254576	0.308876	FALSE
CCDC43	0.00188246	0.00239419	0.786261	0.432298	0.775884	FALSE
CCDC47	0.00555574	0.00307015	1.8096	0.0712988	0.426784	FALSE
CCDC50	-0.0072131	0.00345633	-2.08692	0.0376885	0.344348	FALSE
CCDC51	0.00860305	0.00323647	2.65816	0.00825293	0.215842	FALSE
CCDC57	0.00259176	0.00409183	0.633398	0.526928	0.827392	FALSE
CCDC59	0.000562575	0.00268004	0.209913	0.83387	0.951476	FALSE
CCDC6	-0.00175296	0.00327056	-0.535981	0.592345	0.857941	FALSE
CCDC60	-0.0161929	0.01228	-1.31864	0.188234	0.58577	FALSE
CCDC61	0.00164123	0.00427032	0.384334	0.700987	0.902337	FALSE
CCDC62	-0.00351457	0.00551666	-0.637083	0.524528	0.826224	FALSE
CCDC65	-0.00541821	0.00600553	-0.902203	0.36763	0.734389	FALSE
CCDC66	-0.00317346	0.00303178	-1.04673	0.296017	0.683946	FALSE
CCDC68	-0.00511907	0.00904538	-0.565932	0.571838	0.850023	FALSE
CCDC69	-0.00456617	0.00626707	-0.728596	0.466783	0.796338	FALSE
CCDC7	-0.00958836	0.00603732	-1.58818	0.113236	0.497104	FALSE
CCDC71	0.00793942	0.0030387	2.61277	0.00940636	0.221778	FALSE
CCDC73	-0.00921537	0.00486297	-1.89501	0.0589953	0.398705	FALSE
CCDC74B	-0.00209766	0.00750821	-0.279382	0.780133	0.934446	FALSE
CCDC77	0.000208944	0.00373211	0.0559856	0.955388	0.988323	FALSE
CCDC78	0.00125108	0.00782937	0.159793	0.873145	0.965679	FALSE
CCDC8	0.0021539	0.0111681	0.192862	0.84719	0.956309	FALSE
CCDC80	0.00295468	0.00924681	0.319535	0.74953	0.921246	FALSE
CCDC81	-0.00819111	0.00474096	-1.72773	0.0850042	0.451349	FALSE
CCDC82	-0.00848873	0.0034884	-2.43341	0.015506	0.265317	FALSE
CCDC84	-0.00157165	0.00480342	-0.327193	0.743736	0.920021	FALSE
CCDC85A	0.00381915	0.00897908	0.425339	0.670876	0.889933	FALSE
CCDC85B	0.00690513	0.00538027	1.28342	0.200278	0.598749	FALSE
CCDC85C	-0.00238698	0.004827	-0.494506	0.62129	0.869783	FALSE
CCDC86	0.00286428	0.00387772	0.738649	0.460663	0.792408	FALSE
CCDC87	-0.0170788	0.00602557	-2.83438	0.00488417	0.186857	FALSE
CCDC88A	-0.0162773	0.00719165	-2.26337	0.0242846	0.30436	FALSE
CCDC88B	-0.0106722	0.00658729	-1.62012	0.106195	0.485455	FALSE
CCDC88C	-0.0022439	0.00471194	-0.476215	0.634247	0.875217	FALSE
CCDC89	0.00175514	0.00838707	0.209267	0.834373	0.951476	FALSE
CCDC9	0.00141172	0.00255062	0.55348	0.580323	0.853762	FALSE
CCDC90B	6.5023e-06	0.00287714	0.00225999	0.998198	0.999308	FALSE
CCDC91	-0.00406583	0.00371751	-1.0937	0.274913	0.667222	FALSE
CCDC92	-0.00625367	0.00429562	-1.45582	0.146425	0.54088	FALSE
CCDC93	-0.00370138	0.00329941	-1.12183	0.262778	0.653872	FALSE
CCDC96	0.00181808	0.00430431	0.422386	0.673028	0.891298	FALSE
CCDC97	0.00128184	0.0027806	0.460994	0.645117	0.878986	FALSE
CCHCR1	0.00242246	0.00433509	0.558803	0.576688	0.851216	FALSE
CCIN	0.000881743	0.00606532	0.145375	0.884507	0.969071	FALSE
CCK	0.0138179	0.012011	1.15044	0.250824	0.644415	FALSE
CCL11	0.0158541	0.0118129	1.3421	0.180518	0.579306	FALSE
CCL13	-0.00467003	0.0115053	-0.405902	0.685087	0.8962	FALSE
CCL14	0.0249071	0.0125271	1.98825	0.0476385	0.37304	FALSE
CCL16	0.00767876	0.00471574	1.62832	0.104443	0.483561	FALSE
CCL17	-0.0049233	0.0104023	-0.47329	0.63633	0.875659	FALSE
CCL18	0.0171661	0.0133299	1.28778	0.198755	0.596984	FALSE
CCL19	-0.00609082	0.014026	-0.434252	0.664399	0.887615	FALSE
CCL2	-0.00740544	0.00829197	-0.893086	0.372485	0.737447	FALSE
CCL20	-0.0112694	0.0151537	-0.743674	0.457621	0.790734	FALSE
CCL21	-0.000218547	0.0159687	-0.013686	0.989089	0.996394	FALSE
CCL22	-0.0110187	0.00977631	-1.12708	0.260554	0.653452	FALSE
CCL23	0.000490277	0.00772891	0.0634342	0.94946	0.98665	FALSE
CCL24	-0.00943636	0.00734879	-1.28407	0.200049	0.598605	FALSE
CCL26	-0.00399529	0.00772966	-0.516878	0.6056	0.863939	FALSE
CCL27	-0.0120828	0.00761869	-1.58594	0.113743	0.497118	FALSE
CCL28	-0.010602	0.0105271	-1.00712	0.314643	0.701483	FALSE
CCL3	-0.000866749	0.00982863	-0.0881861	0.929784	0.980753	FALSE
CCL4	-0.0103558	0.00990527	-1.04549	0.296589	0.683946	FALSE
CCL5	-0.0144426	0.0106479	-1.35638	0.175937	0.574849	FALSE
CCL7	-0.0213875	0.00912339	-2.34425	0.0196786	0.286432	FALSE
CCL8	-0.0134705	0.0100986	-1.3339	0.183187	0.582336	FALSE
CCM2	-0.00147148	0.0035897	-0.409919	0.682141	0.895141	FALSE
CCNA1	-0.0259748	0.0144908	-1.7925	0.0740011	0.432789	FALSE
CCNA2	0.00046195	0.00521101	0.0886489	0.929417	0.980688	FALSE
CCNB1	0.00485835	0.00522745	0.929392	0.353389	0.726419	FALSE
CCNB1IP1	0.00129564	0.00350108	0.370068	0.711577	0.906666	FALSE
CCNB2	0.00873301	0.00541448	1.6129	0.107755	0.487197	FALSE
CCNC	-0.00308469	0.00309409	-0.996961	0.319539	0.703215	FALSE
CCND1	-0.0175862	0.00985251	-1.78495	0.0752196	0.43393	FALSE
CCND2	-0.0221372	0.00786178	-2.8158	0.00516839	0.189936	FALSE
CCND3	0.00235094	0.00400585	0.586876	0.557702	0.842983	FALSE
CCNE1	0.00170985	0.00640519	0.266947	0.789683	0.937566	FALSE
CCNE2	0.00503704	0.00697086	0.722584	0.470465	0.798495	FALSE
CCNF	0.00103751	0.00393174	0.263882	0.792041	0.938651	FALSE
CCNG1	0.00282621	0.00403214	0.700922	0.483863	0.80761	FALSE
CCNG2	0.000857655	0.00545405	0.157251	0.875147	0.965995	FALSE
CCNH	-0.00104227	0.00272617	-0.382321	0.702478	0.903516	FALSE
CCNI	-0.00173511	0.00450688	-0.384991	0.700501	0.902236	FALSE
CCNI2	0.00586079	0.013733	0.426767	0.669837	0.889778	FALSE
CCNJ	-0.00893519	0.00627608	-1.42369	0.155514	0.548199	FALSE
CCNJL	-0.00451998	0.009057	-0.499059	0.618082	0.869214	FALSE
CCNL1	-0.0064218	0.00337453	-1.90302	0.057938	0.396066	FALSE
CCNO	0.00769713	0.00753977	1.02087	0.308089	0.696307	FALSE
CCNT1	-0.00898098	0.00829505	-1.08269	0.279763	0.67331	FALSE
CCNT2	-0.00700263	0.00446644	-1.56783	0.117912	0.503886	FALSE
CCNY	0.00190004	0.00245683	0.773369	0.439877	0.780931	FALSE
CCNYL1	-0.00588922	0.00391346	-1.50486	0.133348	0.525763	FALSE
CCPG1	-0.00924988	0.00399549	-2.31508	0.0212429	0.295606	FALSE
CCR1	-0.00320974	0.00780229	-0.411384	0.681067	0.89475	FALSE
CCR10	0.0102355	0.00833452	1.22808	0.220321	0.617521	FALSE
CCR2	-0.00599962	0.00809138	-0.741483	0.458946	0.791521	FALSE
CCR3	0.00883691	0.00820173	1.07744	0.282096	0.674631	FALSE
CCR4	-0.0345228	0.00842081	-4.0997	5.25402e-05	0.0591252	FALSE
CCR5	-0.0176672	0.00859303	-2.05599	0.0405972	0.35301	FALSE
CCR6	-0.0186235	0.00627544	-2.96769	0.00322744	0.163847	FALSE
CCR7	0.0271874	0.0145735	1.86553	0.0630244	0.408729	FALSE
CCR8	-0.0234024	0.00713405	-3.28038	0.00115135	0.128494	FALSE
CCR9	-0.00325563	0.00384438	-0.846855	0.397711	0.755325	FALSE
CCRL2	-0.0033511	0.00730019	-0.459042	0.646516	0.879354	FALSE
CCS	0.00186299	0.00370929	0.50225	0.615838	0.868722	FALSE
CCT2	0.00543048	0.00504972	1.0754	0.283007	0.675934	FALSE
CCT3	0.00971717	0.00266992	3.6395	0.000318544	0.089617	FALSE
CCT4	0.00499592	0.00343614	1.45393	0.146948	0.540972	FALSE
CCT6A	0.00205941	0.00331784	0.620709	0.535234	0.831467	FALSE
CCT7	0.00630824	0.0028307	2.22851	0.026543	0.311997	FALSE
CCT8	0.0100122	0.00258537	3.87264	0.000130633	0.0639368	FALSE
CD101	-0.0115631	0.00558857	-2.06906	0.039346	0.34887	FALSE
CD109	-0.0140522	0.0105277	-1.33478	0.182899	0.581729	FALSE
CD14	-0.00526908	0.00813958	-0.64734	0.517877	0.824297	FALSE
CD151	-0.00577271	0.00421623	-1.36916	0.171911	0.570015	FALSE
CD160	-0.00205487	0.00564363	-0.364104	0.716022	0.909012	FALSE
CD163	-0.000804319	0.00999978	-0.0804337	0.935943	0.981785	FALSE
CD163L1	-0.0146089	0.00900831	-1.62171	0.105853	0.485309	FALSE
CD164	-0.00250351	0.00317511	-0.78848	0.431002	0.775291	FALSE
CD164L2	0.0135088	0.00998754	1.35257	0.177151	0.575801	FALSE
CD177	-0.0118185	0.0128445	-0.920121	0.358205	0.728713	FALSE
CD180	-0.00274533	0.00805427	-0.340853	0.733438	0.916377	FALSE
CD19	0.00620842	0.0122486	0.50687	0.612596	0.866835	FALSE
CD1A	-0.0379669	0.0125128	-3.03425	0.00260953	0.155756	FALSE
CD1B	-0.0103342	0.00742347	-1.3921	0.164862	0.560762	FALSE
CD1C	-0.0252573	0.0101692	-2.4837	0.0135157	0.256703	FALSE
CD1D	-0.00674288	0.00674347	-0.999912	0.318111	0.702671	FALSE
CD1E	-0.0253173	0.00940643	-2.69149	0.00748855	0.208937	FALSE
CD2	-0.0311162	0.00948412	-3.28087	0.0011494	0.128494	FALSE
CD200	-0.00137251	0.00802332	-0.171065	0.864281	0.962815	FALSE
CD200R1	-0.0149568	0.00715549	-2.09026	0.0373862	0.343211	FALSE
CD207	-0.0391536	0.0126051	-3.10617	0.00206546	0.140636	FALSE
CD209	-0.0120217	0.00936814	-1.28325	0.200336	0.59879	FALSE
CD22	-0.00430863	0.0103541	-0.416128	0.677596	0.893754	FALSE
CD226	-0.0242112	0.00732639	-3.30466	0.00105914	0.128494	FALSE
CD244	-0.0093654	0.0100459	-0.932265	0.351904	0.725403	FALSE
CD247	-0.0265807	0.00796699	-3.33636	0.000949063	0.124429	FALSE
CD248	0.00326404	0.00722471	0.451788	0.651729	0.881858	FALSE
CD27	-0.0177541	0.00876588	-2.02536	0.0436628	0.361978	FALSE
CD274	-0.0269059	0.0108715	-2.47489	0.013847	0.258597	FALSE
CD276	0.00588359	0.00378115	1.55603	0.120692	0.507733	FALSE
CD28	-0.016424	0.00750527	-2.18833	0.0293705	0.320371	FALSE
CD2AP	0.0001717	0.00443495	0.0387153	0.969142	0.992117	FALSE
CD2BP2	-0.00162129	0.00266424	-0.608536	0.543265	0.834044	FALSE
CD300A	-0.00473435	0.00685512	-0.690629	0.490301	0.811499	FALSE
CD300C	-0.00957052	0.00760235	-1.25889	0.20899	0.607866	FALSE
CD300E	-0.00263397	0.00590847	-0.445796	0.656047	0.883798	FALSE
CD300LB	0.000646796	0.00623384	0.103756	0.917428	0.978049	FALSE
CD300LF	-0.000472572	0.00746876	-0.0632731	0.949589	0.986707	FALSE
CD300LG	0.00769752	0.00794466	0.968892	0.333333	0.710867	FALSE
CD302	-0.0037592	0.00460162	-0.816929	0.414579	0.764998	FALSE
CD320	0.00779322	0.00820097	0.950281	0.342689	0.718611	FALSE
CD33	-0.007393	0.00754374	-0.980018	0.32782	0.707734	FALSE
CD34	0.00628552	0.00543591	1.1563	0.248425	0.643402	FALSE
CD36	0.00040872	0.0145694	0.0280534	0.977637	0.99477	FALSE
CD37	-0.00557715	0.00776417	-0.718319	0.473086	0.79899	FALSE
CD38	-0.0192565	0.010554	-1.82458	0.0690002	0.423151	FALSE
CD3D	-0.0348201	0.0100555	-3.4628	0.000607546	0.109391	FALSE
CD3E	-0.0291626	0.00910219	-3.20391	0.00149271	0.135305	FALSE
CD3EAP	0.000317485	0.00334443	0.0949295	0.92443	0.980108	FALSE
CD3G	-0.0266984	0.0089023	-2.99905	0.00292133	0.159658	FALSE
CD4	-0.0127442	0.00696941	-1.82859	0.0683947	0.421929	FALSE
CD40	-0.0249853	0.00850254	-2.93857	0.00353774	0.171232	FALSE
CD44	-0.0181208	0.00914911	-1.98061	0.0484943	0.375452	FALSE
CD46	-0.0013606	0.00426088	-0.319325	0.749689	0.921254	FALSE
CD47	-0.00716637	0.00534722	-1.34021	0.181132	0.580311	FALSE
CD48	-0.016536	0.00871103	-1.89828	0.0585617	0.397402	FALSE
CD5	-0.0207533	0.00867951	-2.39107	0.0173789	0.275345	FALSE
CD52	-0.014009	0.00804044	-1.74231	0.0824173	0.447692	FALSE
CD53	-0.0114947	0.00803898	-1.42987	0.153733	0.546175	FALSE
CD55	0.00275695	0.00635846	0.433588	0.664881	0.887735	FALSE
CD58	0.00070799	0.00405518	0.174589	0.861513	0.962278	FALSE
CD59	-0.00943629	0.00505097	-1.86822	0.0626485	0.408411	FALSE
CD6	-0.0177672	0.00869709	-2.04289	0.0418852	0.356103	FALSE
CD63	0.00367019	0.00372086	0.986381	0.324694	0.706703	FALSE
CD68	-0.0111964	0.00680281	-1.64585	0.100779	0.479364	FALSE
CD69	-0.0204851	0.0104289	-1.96426	0.0503682	0.380917	FALSE
CD7	-0.0184466	0.00922677	-1.99925	0.0464292	0.370263	FALSE
CD70	-0.0296687	0.0101201	-2.93166	0.00361522	0.172392	FALSE
CD72	0.00164725	0.00774529	0.212677	0.831715	0.951014	FALSE
CD74	-0.0165248	0.00868687	-1.90227	0.0580366	0.396221	FALSE
CD79A	-0.00352707	0.0127857	-0.275862	0.782833	0.935272	FALSE
CD79B	-0.00229593	0.00915281	-0.250845	0.802096	0.94097	FALSE
CD80	-0.0204112	0.00832868	-2.45071	0.014794	0.262501	FALSE
CD81	0.000359988	0.00357231	0.100772	0.919795	0.979077	FALSE
CD82	-0.0155358	0.00798156	-1.94646	0.052477	0.387452	FALSE
CD83	0.00108056	0.0060338	0.179084	0.857985	0.960796	FALSE
CD84	-0.0155921	0.00846762	-1.84138	0.0664947	0.417843	FALSE
CD86	-0.0104807	0.00733188	-1.42947	0.153847	0.54638	FALSE
CD8A	-0.0257152	0.0102038	-2.52016	0.0122179	0.246057	FALSE
CD9	0.00976235	0.00534659	1.8259	0.0687998	0.423085	FALSE
CD93	0.00463534	0.00560252	0.827367	0.408648	0.762102	FALSE
CD96	-0.0303494	0.00965604	-3.14305	0.001829	0.13749	FALSE
CDA	-0.000931035	0.0110244	-0.0844518	0.93275	0.981215	FALSE
CDADC1	0.00567939	0.00375321	1.51321	0.131217	0.524215	FALSE
CDAN1	-0.00148265	0.00259484	-0.571385	0.568141	0.848366	FALSE
CDC14A	-0.000708895	0.00503561	-0.140776	0.888136	0.969569	FALSE
CDC14B	-0.0102491	0.00418944	-2.44642	0.0149679	0.262501	FALSE
CDC16	-0.00437293	0.00250404	-1.74635	0.0817122	0.44644	FALSE
CDC20	0.0151645	0.00595225	2.5477	0.0113123	0.239141	FALSE
CDC20B	0.0019643	0.00645594	0.304263	0.761126	0.924936	FALSE
CDC23	-0.0026897	0.00254903	-1.05519	0.292139	0.681857	FALSE
CDC25A	0.00789169	0.00533847	1.47827	0.140323	0.533029	FALSE
CDC25B	-0.00798363	0.00591692	-1.34929	0.178201	0.576748	FALSE
CDC25C	0.00210592	0.00552798	0.380957	0.703489	0.903835	FALSE
CDC27	-0.00414365	0.00255579	-1.62128	0.105946	0.485309	FALSE
CDC34	0.00839944	0.0035658	2.35556	0.0191	0.283748	FALSE
CDC37	0.00152293	0.00257553	0.591305	0.554735	0.841183	FALSE
CDC37L1	-0.00401633	0.00317734	-1.26405	0.207134	0.605966	FALSE
CDC42	0.00189849	0.00205019	0.926006	0.355143	0.727186	FALSE
CDC42BPA	-0.00499336	0.00514191	-0.971111	0.332229	0.709891	FALSE
CDC42BPB	-0.00529294	0.00270795	-1.95459	0.0515042	0.383919	FALSE
CDC42BPG	-0.000617773	0.00708767	-0.0871617	0.930598	0.980753	FALSE
CDC42EP1	-0.00574332	0.00649911	-0.883709	0.377519	0.741637	FALSE
CDC42EP2	-0.00153084	0.00617403	-0.247948	0.804334	0.941306	FALSE
CDC42EP3	-0.0181521	0.00580465	-3.12716	0.00192767	0.138267	FALSE
CDC42EP4	-0.00459621	0.00460515	-0.99806	0.319007	0.702945	FALSE
CDC42EP5	-0.00761791	0.00950386	-0.80156	0.423404	0.770475	FALSE
CDC42SE1	-0.000116435	0.00308111	-0.0377898	0.969879	0.992592	FALSE
CDC42SE2	-0.00560071	0.00325694	-1.71963	0.0864703	0.453693	FALSE
CDC5L	0.00164091	0.00297793	0.551024	0.582003	0.854372	FALSE
CDC6	0.00758716	0.00501166	1.5139	0.131041	0.524215	FALSE
CDC7	-0.00607423	0.00485438	-1.25129	0.211747	0.610025	FALSE
CDC73	0.00132739	0.0032515	0.40824	0.683371	0.895556	FALSE
CDCA2	0.00576541	0.00587703	0.981007	0.327333	0.707734	FALSE
CDCA3	0.00972428	0.0051945	1.87203	0.062117	0.407	FALSE
CDCA4	-0.00266809	0.00427607	-0.623959	0.533101	0.830399	FALSE
CDCA5	0.00533262	0.00545277	0.977965	0.328833	0.708017	FALSE
CDCA7	-0.00803313	0.00727561	-1.10412	0.270374	0.661677	FALSE
CDCA7L	-0.023565	0.0116006	-2.03136	0.0430474	0.360413	FALSE
CDCA8	0.00570466	0.00506576	1.12612	0.26096	0.653452	FALSE
CDCP1	-0.0115119	0.00706544	-1.62932	0.104232	0.483561	FALSE
CDH1	0.00686888	0.00968407	0.709297	0.478658	0.802857	FALSE
CDH11	-0.000265642	0.00891197	-0.0298074	0.976239	0.994578	FALSE
CDH12	-0.00576307	0.0116576	-0.494361	0.621391	0.869783	FALSE
CDH13	-0.0183883	0.00876906	-2.09695	0.0367849	0.342322	FALSE
CDH15	0.00165283	0.00819526	0.201681	0.840294	0.954039	FALSE
CDH17	-0.0135711	0.00917509	-1.47912	0.140095	0.533029	FALSE
CDH19	0.00264333	0.0110258	0.239741	0.810685	0.943099	FALSE
CDH2	0.00666246	0.0125743	0.529848	0.596586	0.859642	FALSE
CDH20	-0.0187676	0.00621998	-3.01731	0.00275556	0.155972	FALSE
CDH23	-0.00695177	0.0133433	-0.520994	0.602733	0.86322	FALSE
CDH24	-0.000713053	0.00543166	-0.131277	0.895639	0.971429	FALSE
CDH26	0.0183877	0.0135249	1.35954	0.174935	0.57388	FALSE
CDH3	-0.0171609	0.012713	-1.34987	0.178016	0.576748	FALSE
CDH4	0.00237804	0.00625743	0.380035	0.704172	0.904083	FALSE
CDH5	0.00615622	0.0058885	1.04547	0.296599	0.683946	FALSE
CDH6	-0.00216361	0.00690404	-0.313384	0.754194	0.922939	FALSE
CDH8	0.00355003	0.0115201	0.308161	0.758161	0.924031	FALSE
CDK1	0.00411967	0.00465014	0.885925	0.376325	0.740799	FALSE
CDK10	-0.00167048	0.00375325	-0.445075	0.656567	0.883889	FALSE
CDK11B	0.00156865	0.00220104	0.712684	0.476563	0.801613	FALSE
CDK12	0.00100379	0.00287301	0.349387	0.727029	0.913029	FALSE
CDK13	-0.00582835	0.00275595	-2.11483	0.03522	0.340136	FALSE
CDK14	0.00630807	0.00881268	0.715795	0.474642	0.800395	FALSE
CDK15	-0.00469363	0.00406187	-1.15553	0.248737	0.643402	FALSE
CDK17	-0.0113921	0.00332761	-3.42349	0.000698902	0.11183	FALSE
CDK18	-0.00942928	0.00645332	-1.46115	0.144958	0.538666	FALSE
CDK19	-0.00180328	0.00320318	-0.562966	0.573853	0.850358	FALSE
CDK2	-0.0025891	0.00402994	-0.642465	0.521033	0.82555	FALSE
CDK20	0.00110686	0.00714235	0.154971	0.876942	0.966591	FALSE
CDK2AP1	-0.00317552	0.00308818	-1.02828	0.304597	0.691849	FALSE
CDK2AP2	0.00526711	0.00359361	1.46569	0.143718	0.537311	FALSE
CDK3	-0.00125073	0.00526203	-0.237689	0.812275	0.943891	FALSE
CDK4	0.00810182	0.00309528	2.61748	0.00928033	0.221778	FALSE
CDK5	0.00396707	0.00323595	1.22594	0.221127	0.618134	FALSE
CDK5R1	0.00482172	0.00720998	0.668757	0.504134	0.818543	FALSE
CDK5R2	0.00443441	0.00884462	0.501368	0.616458	0.868871	FALSE
CDK5RAP1	-0.00119019	0.00255872	-0.465151	0.642141	0.877969	FALSE
CDK5RAP2	-0.00163825	0.00373407	-0.438732	0.661153	0.886438	FALSE
CDK5RAP3	-0.00232406	0.00360048	-0.645487	0.519076	0.824566	FALSE
CDK6	-0.0100204	0.0095561	-1.04858	0.295163	0.683626	FALSE
CDK7	-0.00281808	0.0032022	-0.880045	0.379497	0.743098	FALSE
CDK8	-0.00409989	0.00496721	-0.825392	0.409766	0.762433	FALSE
CDK9	-0.00179201	0.00278839	-0.642668	0.520901	0.82555	FALSE
CDKAL1	0.00420356	0.00545357	0.770791	0.441402	0.781478	FALSE
CDKL1	-0.0251099	0.00671689	-3.73832	0.000219514	0.070822	FALSE
CDKL2	-0.00700797	0.00880799	-0.795638	0.426834	0.772394	FALSE
CDKL3	0.000313454	0.00407027	0.0770108	0.938663	0.982918	FALSE
CDKL4	0.000635925	0.00560246	0.113508	0.909699	0.976241	FALSE
CDKN1A	-0.00488553	0.0064497	-0.757481	0.449321	0.785047	FALSE
CDKN1B	5.21925e-05	0.00360918	0.014461	0.988471	0.996365	FALSE
CDKN1C	0.00708986	0.00855276	0.828957	0.407749	0.761582	FALSE
CDKN2A	0.0259907	0.0199237	1.30451	0.192999	0.589847	FALSE
CDKN2AIP	-0.00514175	0.00334944	-1.53511	0.125748	0.515442	FALSE
CDKN2AIPNL	0.00477008	0.00310023	1.53862	0.124888	0.513703	FALSE
CDKN2B	0.0195781	0.0124388	1.57395	0.11649	0.50194	FALSE
CDKN2C	0.000596791	0.00696817	0.0856453	0.931802	0.980905	FALSE
CDKN2D	0.00651561	0.00404289	1.61162	0.108034	0.488084	FALSE
CDKN3	0.00337441	0.00589111	0.572798	0.567185	0.848202	FALSE
CDO1	0.00833874	0.0111273	0.749394	0.454172	0.788394	FALSE
CDON	-0.00378909	0.00898065	-0.421918	0.673369	0.891658	FALSE
CDR2	0.000664062	0.00475864	0.139549	0.889105	0.969828	FALSE
CDR2L	0.00630236	0.0058692	1.0738	0.283722	0.676802	FALSE
CDRT1	0.00730594	0.00933826	0.782367	0.434579	0.777911	FALSE
CDRT4	-0.00396304	0.00418362	-0.947276	0.344215	0.720513	FALSE
CDS1	0.00961238	0.0062887	1.52852	0.127375	0.518564	FALSE
CDS2	1.89215e-05	0.00271189	0.00697724	0.994437	0.998072	FALSE
CDSN	-0.0340755	0.0141895	-2.40146	0.0169015	0.27408	FALSE
CDT1	0.00821129	0.0052589	1.56141	0.119419	0.505627	FALSE
CDV3	0.000246343	0.00276229	0.0891808	0.928994	0.980611	FALSE
CDX1	0.0107391	0.00824985	1.30173	0.193949	0.591215	FALSE
CDX2	-0.00627368	0.0166132	-0.377633	0.705955	0.904411	FALSE
CDYL	-0.00100673	0.00302276	-0.33305	0.739316	0.918934	FALSE
CDYL2	-0.0180128	0.00824954	-2.1835	0.0297276	0.322185	FALSE
CEACAM1	0.0171757	0.0102312	1.67875	0.0941797	0.469998	FALSE
CEACAM19	0.00798043	0.00909093	0.877845	0.380689	0.744081	FALSE
CEACAM21	-0.0107328	0.00727357	-1.47559	0.14104	0.533951	FALSE
CEACAM3	-0.00345745	0.00634465	-0.544939	0.586176	0.856122	FALSE
CEACAM4	0.000910381	0.00754607	0.120643	0.90405	0.973955	FALSE
CEACAM5	0.0266751	0.0235945	1.13057	0.259087	0.653452	FALSE
CEACAM6	0.0205975	0.022236	0.926315	0.354982	0.727186	FALSE
CEACAM7	0.00401012	0.0191245	0.209685	0.834047	0.951476	FALSE
CEBPA	0.0172635	0.00954941	1.80781	0.0715781	0.426784	FALSE
CEBPB	0.00151115	0.00536989	0.281411	0.778578	0.934372	FALSE
CEBPD	0.00569954	0.00585151	0.974029	0.33078	0.708811	FALSE
CEBPE	-0.00849149	0.00507189	-1.67423	0.0950661	0.471068	FALSE
[truncated: 11,506 more rows]

## Sheet: BRCA
Multiple linear regression
gene	coefficient	std.error	statistic	p.value	adj. p-value	Sig
A1BG	0.00659182	0.00294269	2.24007	0.0253427	0.0896708	FALSE
A2M	-0.0071754	0.00242512	-2.9588	0.00317354	0.020316	TRUE
A2ML1	-0.0050683	0.00681539	-0.743659	0.457287	0.627407	FALSE
A4GALT	-0.0009349	0.00277197	-0.337259	0.736004	0.841607	FALSE
A4GNT	-0.0017352	0.00170254	-1.01918	0.308404	0.483036	FALSE
AAAS	0.00282451	0.00106912	2.64189	0.00839507	0.0414048	TRUE
AACS	0.00028224	0.00176151	0.160228	0.872739	0.930555	FALSE
AADAC	-0.0003238	0.00378553	-0.0855397	0.931852	0.962399	FALSE
AADAT	-0.0149955	0.00367434	-4.08113	4.9e-05	0.00097188	TRUE
AAGAB	0.00181273	0.00123794	1.46431	0.143477	0.293449	FALSE
AAK1	0.00111036	0.00126344	0.87884	0.379735	0.555831	FALSE
AAMP	0.00362589	0.00125569	2.88756	0.00398028	0.023701	TRUE
AANAT	-0.0011578	0.00136593	-0.847632	0.39688	0.571725	FALSE
AARS2	-0.0009021	0.00138473	-0.651484	0.514909	0.676463	FALSE
AARSD1	0.00302791	0.00162955	1.85813	0.0634941	0.169309	FALSE
AASDH	-0.0007687	0.00142835	-0.538152	0.590612	0.736995	FALSE
AASS	-0.0053044	0.00269016	-1.97179	0.0489551	0.142613	FALSE
AATF	0.00068297	0.00146824	0.465167	0.64193	0.774769	FALSE
AATK	0.00767341	0.00350096	2.1918	0.0286629	0.0978283	FALSE
ABAT	0.00055766	0.00389267	0.14326	0.886118	0.939053	FALSE
ABCA1	-0.0040126	0.0022856	-1.75561	0.079513	0.197042	FALSE
ABCA10	-0.0169761	0.00400455	-4.2392	2.49e-05	0.00058104	TRUE
ABCA12	0.0038144	0.00750051	0.508552	0.611197	0.752487	FALSE
ABCA13	-0.0100476	0.00540139	-1.86018	0.0632027	0.168796	FALSE
ABCA2	-0.0008665	0.00199435	-0.434501	0.664034	0.788888	FALSE
ABCA3	0.00220704	0.00264913	0.833118	0.405011	0.580121	FALSE
ABCA4	-0.0059174	0.00554687	-1.06681	0.286361	0.462008	FALSE
ABCA5	-0.0099778	0.00291864	-3.41866	0.00065906	0.00645436	TRUE
ABCA6	-0.01887	0.00348607	-5.41297	8.06e-08	9.56e-06	TRUE
ABCA7	0.00593413	0.00244932	2.42277	0.0156097	0.064354	FALSE
ABCA8	-0.0258878	0.00554111	-4.67195	3.46e-06	0.00013981	TRUE
ABCA9	-0.0238836	0.00397403	-6.00993	2.75e-09	8.32e-07	TRUE
ABCB1	-0.0114291	0.00332771	-3.43452	0.00062216	0.00619956	TRUE
ABCB10	-0.0024511	0.00153112	-1.60083	0.109783	0.245599	FALSE
ABCB11	-0.0012431	0.00248696	-0.499847	0.617312	0.756641	FALSE
ABCB4	0.00070814	0.00249875	0.283396	0.776942	0.869041	FALSE
ABCB5	-0.003946	0.00382897	-1.03056	0.30304	0.477982	FALSE
ABCB6	-0.0029293	0.00219821	-1.33258	0.183024	0.345494	FALSE
ABCB8	0.00322459	0.00151152	2.13334	0.0331811	0.108631	FALSE
ABCB9	0.00080091	0.00248963	0.321697	0.747761	0.849892	FALSE
ABCC1	-0.0029637	0.00161037	-1.84038	0.0660585	0.173994	FALSE
ABCC10	-0.002705	0.00127567	-2.12045	0.0342551	0.110973	FALSE
ABCC11	0.0175267	0.00841538	2.0827	0.0375756	0.118604	FALSE
ABCC12	0.0133334	0.006466	2.06208	0.0395014	0.122807	FALSE
ABCC2	0.00466047	0.00434174	1.07341	0.283391	0.458983	FALSE
ABCC3	0.00466758	0.00390632	1.19488	0.232467	0.403937	FALSE
ABCC4	-0.0083942	0.00340435	-2.46572	0.0138692	0.0591445	FALSE
ABCC5	-0.0018837	0.00275145	-0.684618	0.49377	0.658825	FALSE
ABCC6	0.0246734	0.00476686	5.17602	2.83e-07	2.41e-05	TRUE
ABCC8	0.0037415	0.00631395	0.592577	0.553621	0.707308	FALSE
ABCC9	-0.0057291	0.00296166	-1.93443	0.0533894	0.150952	FALSE
ABCD2	-0.0087471	0.00352441	-2.48186	0.013261	0.0573217	FALSE
ABCD3	-0.0025451	0.00198928	-1.2794	0.201104	0.366823	FALSE
ABCD4	0.00194946	0.00141975	1.3731	0.170083	0.329177	FALSE
ABCE1	-0.0047553	0.0013541	-3.51174	0.00046849	0.00509346	TRUE
ABCF1	-0.0007653	0.00115535	-0.662385	0.507903	0.670423	FALSE
ABCF2	-0.0014312	0.00106124	-1.34862	0.177817	0.338701	FALSE
ABCF3	0.00098811	0.00110898	0.89101	0.373175	0.549471	FALSE
ABCG1	0.00092846	0.00230139	0.403434	0.68673	0.805465	FALSE
ABCG2	-0.00282	0.00322218	-0.875195	0.381714	0.557889	FALSE
ABCG4	-8.47e-06	0.00200786	-0.0042204	0.996634	0.998648	FALSE
ABCG5	0.00148837	0.0020794	0.715769	0.47433	0.642026	FALSE
ABHD1	0.00291657	0.00321813	0.906293	0.365036	0.541226	FALSE
ABHD10	0.0027661	0.00127289	2.1731	0.0300469	0.101059	FALSE
ABHD11	0.00096694	0.00231387	0.417888	0.676134	0.79842	FALSE
ABHD12	0.00825044	0.00167337	4.93044	9.86e-07	5.8e-05	TRUE
ABHD12B	-0.0055172	0.00586662	-0.940443	0.347256	0.523108	FALSE
ABHD13	-0.0028	0.00131619	-2.12733	0.0336784	0.109743	FALSE
ABHD14B	0.00561227	0.0017618	3.18553	0.00149729	0.0118449	TRUE
ABHD15	0.00324911	0.00176608	1.83972	0.0661555	0.174066	FALSE
ABHD2	-0.0135021	0.00272484	-4.9552	8.71e-07	5.37e-05	TRUE
ABHD3	0.00818308	0.0023451	3.48944	0.00050877	0.00539286	TRUE
ABHD4	-0.0025873	0.00159554	-1.62158	0.105262	0.238615	FALSE
ABHD5	-0.0021016	0.00131546	-1.59763	0.110494	0.246663	FALSE
ABHD6	0.0082829	0.00207056	4.00031	6.87e-05	0.00126543	TRUE
ABHD8	0.00343719	0.00195429	1.75879	0.0789701	0.196017	FALSE
ABI1	-0.0003451	0.00112597	-0.306494	0.759303	0.856501	FALSE
ABI2	-0.0050356	0.0013657	-3.68717	0.00024107	0.00314708	TRUE
ABI3BP	-0.0118807	0.00403489	-2.94448	0.0033226	0.0208495	TRUE
ABL1	-0.004043	0.00121546	-3.32635	0.00091744	0.00829953	TRUE
ABL2	-0.0035593	0.00139938	-2.54353	0.0111491	0.0506478	FALSE
ABLIM1	-0.0023084	0.00226998	-1.01694	0.30947	0.484053	FALSE
ABLIM2	0.00141619	0.00292555	0.484077	0.628455	0.765365	FALSE
ABLIM3	0.00802444	0.00375203	2.13869	0.0327432	0.107608	FALSE
ABO	-0.0057144	0.00466783	-1.2242	0.221215	0.390706	FALSE
ABR	0.00090227	0.00145225	0.621294	0.534572	0.691179	FALSE
ABRA	0.00187886	0.00159729	1.17628	0.239811	0.412515	FALSE
ABT1	0.00092742	0.00117423	0.78981	0.429858	0.602932	FALSE
ABTB1	0.00361268	0.00203261	1.77736	0.0758644	0.190632	FALSE
ABTB2	-0.0084094	0.00344116	-2.44377	0.0147359	0.0619308	FALSE
ACAA1	0.0075052	0.00181152	4.14304	3.77e-05	0.00079816	TRUE
ACACA	-0.0029854	0.00217643	-1.3717	0.170517	0.32991	FALSE
ACACB	0.00087515	0.00322361	0.271481	0.786087	0.874627	FALSE
ACAD10	0.00420843	0.00134893	3.11983	0.00187024	0.0139173	TRUE
ACAD9	0.00068472	0.00113602	0.602733	0.546846	0.70148	FALSE
ACADL	-0.0052988	0.00514711	-1.02946	0.303553	0.47835	FALSE
ACADM	-0.003263	0.00182399	-1.78892	0.0739815	0.187524	FALSE
ACADS	0.0101902	0.00293093	3.47678	0.00053305	0.00554686	TRUE
ACADVL	0.00580655	0.00175204	3.31417	0.00095781	0.00856819	TRUE
ACAN	0.00949895	0.00452493	2.09925	0.0360879	0.115322	FALSE
ACAP1	-0.0013952	0.00359857	-0.387702	0.698333	0.81371	FALSE
ACAP2	-0.0025445	0.00150989	-1.68523	0.0923085	0.218776	FALSE
ACAP3	-0.0027283	0.00206487	-1.32131	0.186752	0.349378	FALSE
ACAT1	0.00357122	0.00189554	1.88401	0.0599024	0.162657	FALSE
ACAT2	-0.0045617	0.00213013	-2.14151	0.0325149	0.107039	FALSE
ACBD3	-0.000175	0.00148057	-0.118222	0.90592	0.949854	FALSE
ACBD4	0.00798539	0.00244236	3.26954	0.00112027	0.00960769	TRUE
ACBD5	-0.0003896	0.00167383	-0.232766	0.815999	0.894053	FALSE
ACBD6	0.00133771	0.00128766	1.03887	0.299158	0.474171	FALSE
ACBD7	-0.014309	0.00386877	-3.6986	0.00023063	0.0030522	TRUE
ACCS	0.00435365	0.00246252	1.76796	0.0774237	0.193128	FALSE
ACD	0.00101648	0.0015453	0.657787	0.510852	0.672623	FALSE
ACE	0.00443408	0.00245718	1.80454	0.0714984	0.183273	FALSE
ACER1	0.00133215	0.00279593	0.476462	0.633867	0.768846	FALSE
ACER2	-0.0050733	0.00339479	-1.49443	0.135433	0.282032	FALSE
ACER3	-0.0006057	0.0024434	-0.24789	0.804279	0.886743	FALSE
ACHE	-0.0060315	0.00383676	-1.57204	0.116312	0.25547	FALSE
ACIN1	-0.0001767	0.00091997	-0.192053	0.847746	0.914876	FALSE
ACLY	-0.0004954	0.00152647	-0.324516	0.745627	0.848627	FALSE
ACMSD	0.0139067	0.00541741	2.56704	0.0104262	0.0482638	TRUE
ACO1	0.00107151	0.00166539	0.643403	0.520135	0.680235	FALSE
ACOT11	-0.0050213	0.0033527	-1.49768	0.134584	0.280819	FALSE
ACOT13	-0.0005109	0.00135409	-0.377304	0.706041	0.818962	FALSE
ACOT2	-0.000297	0.00197661	-0.150259	0.880595	0.935343	FALSE
ACOT4	-0.0005971	0.00280429	-0.212921	0.831439	0.904694	FALSE
ACOT6	0.0047445	0.00304671	1.55725	0.11978	0.260364	FALSE
ACOT7	-0.0037955	0.00213947	-1.77405	0.0764111	0.191512	FALSE
ACOT8	0.0052113	0.00156746	3.32468	0.00092287	0.00833213	TRUE
ACOX1	-0.0015041	0.00143287	-1.04969	0.294156	0.468958	FALSE
ACOX2	0.0178214	0.00493016	3.61477	0.00031819	0.00384814	TRUE
ACOX3	0.00038957	0.00207103	0.188105	0.850839	0.916432	FALSE
ACOXL	0.00264656	0.00343919	0.769531	0.441791	0.613801	FALSE
ACP1	0.00109896	0.00114318	0.961319	0.336663	0.512128	FALSE
ACP2	-0.0001137	0.00150052	-0.0757486	0.939637	0.966852	FALSE
ACP5	0.00825604	0.00298138	2.7692	0.00574115	0.0311663	TRUE
ACP6	0.00343499	0.00221861	1.54826	0.121929	0.26344	FALSE
ACR	0.00340702	0.00286256	1.1902	0.234298	0.4057	FALSE
ACRBP	0.00205927	0.00236713	0.869945	0.384575	0.560794	FALSE
ACRV1	-0.001907	0.00229096	-0.832401	0.405415	0.580526	FALSE
ACSBG1	-0.007487	0.00269254	-2.78065	0.00554426	0.0303633	TRUE
ACSBG2	-0.0034967	0.00197045	-1.77458	0.0763231	0.191397	FALSE
ACSF2	-0.0024124	0.00303554	-0.794711	0.427002	0.60047	FALSE
ACSF3	-0.0004728	0.00185693	-0.254605	0.799089	0.88376	FALSE
ACSL1	0.00222537	0.00298567	0.745351	0.456264	0.626508	FALSE
ACSL3	-0.0034153	0.00192975	-1.76982	0.0771143	0.192732	FALSE
ACSL5	0.00084865	0.00286246	0.296477	0.766938	0.861968	FALSE
ACSL6	-0.0069523	0.00430645	-1.6144	0.10681	0.240924	FALSE
ACSM1	0.00555277	0.0050761	1.0939	0.274305	0.44977	FALSE
ACSM3	-0.0037331	0.00359212	-1.03925	0.29898	0.474101	FALSE
ACSM5	0.0060156	0.00334244	1.79976	0.0722506	0.184543	FALSE
ACSS1	0.00584543	0.00289516	2.01903	0.0437953	0.132182	FALSE
ACSS2	0.00160894	0.00162202	0.991933	0.321511	0.497186	FALSE
ACSS3	-0.0022952	0.00424252	-0.541009	0.588643	0.735574	FALSE
ACTA1	-0.0091247	0.00625967	-1.45769	0.145292	0.295994	FALSE
ACTA2	-0.0114943	0.0028437	-4.04202	5.78e-05	0.0011069	TRUE
ACTBL2	-0.0077931	0.00348677	-2.23505	0.0256713	0.0905866	FALSE
ACTC1	0.0151592	0.00415184	3.65121	0.00027687	0.00349726	TRUE
ACTG1	-0.0025536	0.00107041	-2.38562	0.0172673	0.0692622	FALSE
ACTG2	-0.0226898	0.00590039	-3.84548	0.00012925	0.00199907	TRUE
ACTL6A	-0.0042779	0.00134439	-3.18202	0.0015153	0.0119204	TRUE
ACTL8	-0.0054584	0.00675872	-0.807616	0.419536	0.594139	FALSE
ACTN1	-0.0066547	0.00179124	-3.71512	0.0002163	0.00290182	TRUE
ACTN2	-0.0005348	0.00586665	-0.0911543	0.927391	0.959899	FALSE
ACTN3	-0.0002417	0.00220353	-0.109669	0.912698	0.954101	FALSE
ACTN4	-0.0026196	0.00135345	-1.93552	0.0532554	0.150673	FALSE
ACTR10	0.0008994	0.00101012	0.890395	0.373504	0.549787	FALSE
ACTR1A	-0.0017739	0.00101771	-1.74304	0.0816868	0.20086	FALSE
ACTR1B	0.00125417	0.00121232	1.03452	0.301186	0.476049	FALSE
ACTR2	-0.0030653	0.00125732	-2.43794	0.0149738	0.0625453	FALSE
ACTR3	-0.0027335	0.00123338	-2.21627	0.0269358	0.0935962	FALSE
ACTR3B	-0.002237	0.00217753	-1.02729	0.304574	0.479267	FALSE
ACTR3C	-0.0058191	0.00243731	-2.38753	0.0171785	0.0690072	FALSE
ACTR5	-0.0002462	0.00133463	-0.184464	0.853693	0.918616	FALSE
ACTR6	-4.73e-05	0.00127787	-0.0370526	0.970452	0.984891	FALSE
ACTR8	0.00070414	0.00110434	0.63761	0.523898	0.683206	FALSE
ACVR1	-0.002045	0.00144283	-1.41739	0.156734	0.311232	FALSE
ACVR1B	0.00041235	0.00148209	0.278225	0.780907	0.871209	FALSE
ACVR1C	0.00035194	0.00424381	0.082929	0.933927	0.96341	FALSE
ACVR2A	-0.0069097	0.00167395	-4.12779	4.02e-05	0.00084141	TRUE
ACVR2B	-0.0050599	0.00188599	-2.68291	0.00743947	0.0378409	TRUE
ACVRL1	-0.0020331	0.00176314	-1.15311	0.249188	0.422456	FALSE
ACY1	0.00418376	0.00188365	2.22109	0.0266064	0.0928446	FALSE
ACY3	0.00964537	0.00469859	2.05282	0.0403937	0.124644	FALSE
ACYP1	-0.0042418	0.00206329	-2.05586	0.0400992	0.123999	FALSE
ACYP2	0.00311301	0.00190728	1.63218	0.103011	0.235231	FALSE
ADA	-0.0027305	0.00213758	-1.27736	0.201822	0.367639	FALSE
ADAD2	-0.0006241	0.00242578	-0.257291	0.797016	0.882254	FALSE
ADAL	0.00218489	0.00158827	1.37564	0.169293	0.328287	FALSE
ADAM10	-0.0047551	0.00239049	-1.98919	0.0469989	0.138719	FALSE
ADAM11	-0.0049646	0.0032312	-1.53647	0.124794	0.267468	FALSE
ADAM12	-0.0161668	0.00344774	-4.68909	3.19e-06	0.00013321	TRUE
ADAM15	0.00723527	0.00206513	3.50354	0.00048294	0.00519145	TRUE
ADAM17	-0.006051	0.00195185	-3.10012	0.00199781	0.01459	TRUE
ADAM19	-0.0142259	0.00252291	-5.6387	2.33e-08	4.18e-06	TRUE
ADAM20	0.00317807	0.00166628	1.90729	0.0568185	0.156907	FALSE
ADAM21	-0.0046488	0.00312524	-1.4875	0.137251	0.2846	FALSE
ADAM22	-0.009664	0.00422464	-2.28752	0.0224087	0.0823691	FALSE
ADAM23	-0.0067654	0.00369991	-1.82852	0.0678202	0.176734	FALSE
ADAM28	0.00333308	0.00321552	1.03656	0.300234	0.475149	FALSE
ADAM29	-0.0079769	0.00445562	-1.7903	0.0737595	0.187213	FALSE
ADAM32	-0.0134611	0.00488505	-2.75558	0.00598348	0.0319979	TRUE
ADAM33	-0.0048806	0.00410792	-1.18808	0.23513	0.4067	FALSE
ADAM8	0.00370256	0.00317839	1.16492	0.244378	0.41798	FALSE
ADAMDEC1	-0.0114524	0.00531492	-2.15477	0.0314584	0.104471	FALSE
ADAMTS1	-0.0084609	0.00320954	-2.63616	0.00853703	0.0419381	TRUE
ADAMTS10	0.00071169	0.0031516	0.225819	0.821396	0.89766	FALSE
ADAMTS12	-0.0216843	0.00427924	-5.06731	4.95e-07	3.65e-05	TRUE
ADAMTS14	-0.0066088	0.00356937	-1.85153	0.0644378	0.17109	FALSE
ADAMTS15	0.00713535	0.00524469	1.36049	0.174033	0.334035	FALSE
ADAMTS16	-0.0043267	0.00602438	-0.718202	0.472829	0.640804	FALSE
ADAMTS17	-0.0040133	0.0038771	-1.03513	0.300901	0.475874	FALSE
ADAMTS18	-0.0115045	0.00502041	-2.29154	0.0221747	0.0818693	FALSE
ADAMTS19	0.00386021	0.00620544	0.622068	0.534063	0.690783	FALSE
ADAMTS2	-0.0113507	0.00364961	-3.11012	0.00193211	0.0142629	TRUE
ADAMTS20	0.00178272	0.00329169	0.541583	0.588247	0.735214	FALSE
ADAMTS3	-0.0088892	0.00307746	-2.88848	0.00396883	0.0236845	TRUE
ADAMTS4	-0.0085074	0.00291774	-2.91573	0.00364132	0.0222259	TRUE
ADAMTS5	-0.0151319	0.00309519	-4.88886	1.21e-06	6.53e-05	TRUE
ADAMTS6	-0.0084748	0.00288172	-2.94087	0.00336119	0.0209759	TRUE
ADAMTS7	-0.004744	0.00276201	-1.71758	0.0862359	0.208873	FALSE
ADAMTS8	-0.0201769	0.00456162	-4.42318	1.1e-05	0.00032143	TRUE
ADAMTS9	-0.0069135	0.00269791	-2.56254	0.0105612	0.0486691	TRUE
ADAMTSL1	0.00045218	0.00281422	0.160678	0.872385	0.930426	FALSE
ADAMTSL2	0.00378269	0.0029636	1.27638	0.202167	0.36808	FALSE
ADAMTSL3	-0.0070734	0.00389876	-1.81428	0.0699853	0.180412	FALSE
ADAMTSL4	0.00517402	0.00296699	1.74386	0.0815426	0.20055	FALSE
ADAMTSL5	0.00251227	0.0039213	0.640674	0.521906	0.681928	FALSE
ADAP1	0.00473592	0.00322272	1.46954	0.142054	0.291589	FALSE
ADAP2	0.00508713	0.00187895	2.70743	0.00691594	0.0358071	TRUE
ADAR	-0.0039643	0.00151978	-2.60849	0.00925296	0.0441978	TRUE
ADARB1	-0.0041849	0.00165833	-2.52359	0.0117967	0.052764	FALSE
ADARB2	-0.0028323	0.00378586	-0.748117	0.454595	0.625064	FALSE
ADAT1	-0.0028633	0.00246265	-1.16269	0.245279	0.418628	FALSE
ADAT2	-0.0007564	0.0021271	-0.355618	0.722215	0.831501	FALSE
ADAT3	0.00623971	0.00304039	2.05227	0.0404473	0.124768	FALSE
ADCK1	0.00289428	0.00151852	1.90599	0.0569869	0.157201	FALSE
ADCK2	0.00178922	0.00128496	1.39244	0.164151	0.32095	FALSE
ADCK5	0.0029536	0.00250043	1.18123	0.237838	0.410292	FALSE
ADCY1	-0.0155395	0.00526576	-2.95106	0.0032534	0.0205721	TRUE
ADCY10	-0.0010831	0.00346907	-0.312207	0.754959	0.853393	FALSE
ADCY2	0.00100779	0.00580258	0.173679	0.862159	0.92378	FALSE
ADCY3	-0.0045378	0.00186222	-2.43677	0.0150222	0.0626706	FALSE
ADCY4	-0.0001877	0.00258642	-0.0725832	0.942155	0.968275	FALSE
ADCY5	0.00282116	0.0059227	0.47633	0.633961	0.768892	FALSE
ADCY6	0.00286604	0.00173372	1.65312	0.0986743	0.228776	FALSE
ADCY7	-0.0049072	0.00219319	-2.23746	0.0255134	0.0900994	FALSE
ADCY9	0.0012211	0.00209564	0.582684	0.560259	0.712734	FALSE
ADCYAP1	-0.0030647	0.00555773	-0.551434	0.581481	0.730035	FALSE
ADCYAP1R1	-0.012944	0.00328006	-3.94627	8.59e-05	0.00150032	TRUE
ADD1	-0.0005073	0.0009811	-0.517048	0.605256	0.747908	FALSE
ADD2	-0.0068859	0.0039697	-1.73463	0.0831673	0.203507	FALSE
ADD3	-0.0131943	0.00268125	-4.92094	1.03e-06	5.91e-05	TRUE
ADH1A	-0.005499	0.00437019	-1.25831	0.208624	0.375773	FALSE
ADH1B	-0.0172226	0.00893125	-1.92835	0.0541423	0.152165	FALSE
ADH1C	-0.0175254	0.00551938	-3.17525	0.00155068	0.0121142	TRUE
ADH5	-0.0031713	0.00098923	-3.20587	0.00139655	0.0112422	TRUE
ADH6	-0.0045242	0.00229283	-1.9732	0.0487941	0.142415	FALSE
ADHFE1	0.00019343	0.00340248	0.0568492	0.954679	0.976273	FALSE
ADI1	0.00193654	0.00189225	1.0234	0.306407	0.481123	FALSE
ADIPOQ	-0.0093524	0.00907984	-1.03001	0.303295	0.478194	FALSE
ADIPOR1	0.00240923	0.00129208	1.86462	0.0625776	0.167619	FALSE
ADIPOR2	-0.0021913	0.0021921	-0.999614	0.31778	0.493417	FALSE
ADK	0.00159844	0.00145574	1.09803	0.2725	0.448004	FALSE
ADM	0.0012939	0.00380464	0.340084	0.733877	0.839824	FALSE
ADM2	1.21e-05	0.00289187	0.00417275	0.996672	0.998648	FALSE
ADNP	-0.0066	0.00157871	-4.18062	3.21e-05	0.00070951	TRUE
ADNP2	-0.0035232	0.00145673	-2.41855	0.0157903	0.064883	FALSE
ADO	-0.0029219	0.00109747	-2.66241	0.00790404	0.0396714	TRUE
ADORA1	-0.0208303	0.00437819	-4.75773	2.3e-06	0.0001059	TRUE
ADORA2A	-0.0020874	0.00380714	-0.548279	0.583643	0.731693	FALSE
ADORA2B	-0.0043945	0.00322628	-1.36208	0.17353	0.333375	FALSE
ADORA3	0.00518817	0.00260223	1.99374	0.0464972	0.137655	FALSE
ADPGK	-0.000104	0.0010003	-0.103964	0.917222	0.955742	FALSE
ADPRH	-0.0018446	0.00164919	-1.11849	0.263671	0.438927	FALSE
ADPRHL1	0.00109136	0.00262576	0.415637	0.67778	0.799505	FALSE
ADRA1A	0.00033485	0.00291829	0.114743	0.908676	0.951574	FALSE
ADRA1B	0.00192412	0.00395949	0.485951	0.627126	0.764408	FALSE
ADRA1D	-0.0054254	0.00328992	-1.6491	0.0994952	0.229897	FALSE
ADRA2A	0.00059774	0.00377962	0.158149	0.874377	0.931563	FALSE
ADRA2B	-0.0023943	0.00334695	-0.715382	0.474568	0.64214	FALSE
ADRA2C	0.00536326	0.00496247	1.08076	0.280107	0.456101	FALSE
ADRB1	-0.0132132	0.00537725	-2.45724	0.0141986	0.0601545	FALSE
ADRB2	-0.0012256	0.00313165	-0.391367	0.695624	0.81199	FALSE
ADRB3	0.0004462	0.0021748	0.205167	0.837491	0.908736	FALSE
ADRM1	0.00028961	0.00180658	0.16031	0.872675	0.930555	FALSE
ADSL	-0.001041	0.00119736	-0.869373	0.384887	0.560848	FALSE
AEBP1	-0.0074073	0.00321382	-2.30482	0.0214153	0.0801063	FALSE
AEBP2	-0.0011412	0.00143465	-0.795489	0.42655	0.600132	FALSE
AEN	-0.0019249	0.00147853	-1.30188	0.193307	0.357379	FALSE
AFAP1	-0.0064689	0.00168275	-3.84426	0.00012988	0.00200587	TRUE
AFAP1L1	-0.0032015	0.00204866	-1.56275	0.118482	0.258655	FALSE
AFAP1L2	-0.007258	0.00305184	-2.37822	0.0176151	0.0703058	FALSE
AFF1	-0.0011747	0.00178372	-0.658564	0.510353	0.672248	FALSE
AFF3	-0.013222	0.0053062	-2.4918	0.0128982	0.0561627	FALSE
AFF4	-0.0004759	0.00183618	-0.259169	0.795568	0.881294	FALSE
AFG3L2	-0.0023966	0.0013843	-1.73125	0.0837687	0.204249	FALSE
AFMID	0.00499343	0.00209073	2.38837	0.0171393	0.0688907	FALSE
AFP	0.0104467	0.00606086	1.72363	0.0851355	0.206755	FALSE
AFTPH	0.00053384	0.00126119	0.42328	0.672197	0.795327	FALSE
AGA	0.00112819	0.0016359	0.689643	0.490606	0.656495	FALSE
AGAP1	0.00394738	0.00151127	2.61196	0.00916034	0.0439245	TRUE
AGAP3	0.00058835	0.00160306	0.36702	0.713695	0.824825	FALSE
AGAP5	0.00375957	0.00232411	1.61764	0.106109	0.239937	FALSE
AGAP6	0.00051316	0.0022057	0.232654	0.816086	0.894077	FALSE
AGBL2	-0.0009814	0.0031977	-0.306899	0.758995	0.856501	FALSE
AGBL3	0.00064592	0.00247132	0.261367	0.793872	0.880106	FALSE
AGBL4	0.00250638	0.00348484	0.719224	0.472199	0.6404	FALSE
AGBL5	-0.0020059	0.00142366	-1.40896	0.15921	0.314637	FALSE
AGER	0.00445038	0.00309816	1.43646	0.151237	0.30399	FALSE
AGFG1	0.00033194	0.00134038	0.247645	0.804469	0.886833	FALSE
AGFG2	0.00921661	0.00174955	5.26799	1.75e-07	1.68e-05	TRUE
AGGF1	0.00032807	0.00117105	0.280148	0.779432	0.870274	FALSE
AGK	-0.0014506	0.00117958	-1.22978	0.219118	0.388361	FALSE
AGL	-0.0106387	0.0031573	-3.36954	0.00078663	0.00736393	TRUE
AGMAT	-0.0045787	0.0027276	-1.67865	0.0935864	0.220692	FALSE
AGPAT2	0.00759646	0.00245081	3.09957	0.00200146	0.0146066	TRUE
AGPAT3	-0.0004126	0.00121887	-0.338476	0.735088	0.840857	FALSE
AGPAT4	-0.0100669	0.00256618	-3.9229	9.45e-05	0.00160329	TRUE
AGPAT5	-0.0024089	0.00192784	-1.24952	0.211818	0.379166	FALSE
AGPS	-0.0040012	0.00254019	-1.57516	0.115589	0.254457	FALSE
AGR2	0.0174682	0.00679738	2.56984	0.0103429	0.0480252	TRUE
AGR3	0.00962945	0.00677089	1.42218	0.155337	0.308999	FALSE
AGRN	-0.0034474	0.00223074	-1.54543	0.122613	0.264336	FALSE
AGRP	-0.0005976	0.00145862	-0.409699	0.682129	0.801862	FALSE
AGT	0.00041368	0.00586753	0.0705037	0.943809	0.969756	FALSE
AGTPBP1	-0.0055224	0.00192002	-2.87621	0.00412486	0.0243178	TRUE
AGTR1	-0.0087611	0.00648287	-1.35143	0.176916	0.337646	FALSE
AGTRAP	0.00173079	0.00182729	0.94719	0.34381	0.519811	FALSE
AHCTF1	-0.0040686	0.001543	-2.63683	0.00852035	0.0418712	TRUE
AHCY	-0.003903	0.00157659	-2.47557	0.013495	0.0580214	FALSE
AHCYL1	-0.0014024	0.00139158	-1.00778	0.313844	0.488918	FALSE
AHCYL2	-0.0024635	0.00198372	-1.24188	0.21462	0.382576	FALSE
AHDC1	-0.0021644	0.00172828	-1.25236	0.21078	0.377853	FALSE
AHI1	0.00435046	0.00180009	2.41681	0.0158658	0.0651686	FALSE
AHNAK	-0.0031542	0.00217765	-1.44842	0.147865	0.29944	FALSE
AHNAK2	-0.0079932	0.00363584	-2.19845	0.028184	0.0966622	FALSE
AHR	-0.0005333	0.00246974	-0.215923	0.829099	0.903328	FALSE
AHRR	-0.0010101	0.00337154	-0.299582	0.764569	0.860223	FALSE
AHSA1	-0.0004596	0.0013202	-0.348119	0.727837	0.835959	FALSE
AICDA	-0.0030438	0.0027441	-1.1092	0.267655	0.442676	FALSE
AIDA	-0.0020959	0.00133364	-1.5716	0.116414	0.255653	FALSE
AIF1	0.00515083	0.00222176	2.31835	0.0206654	0.0782019	FALSE
AIF1L	-0.0087555	0.00366038	-2.39196	0.0169736	0.0683409	FALSE
AIFM2	0.00018266	0.00204889	0.0891528	0.928981	0.960981	FALSE
AIFM3	1.22e-05	0.00354375	0.00344515	0.997252	0.999007	FALSE
AIG1	0.00916678	0.00183938	4.98363	7.55e-07	4.83e-05	TRUE
AIM2	0.00298141	0.00412559	0.722664	0.470084	0.638925	FALSE
AIMP1	-0.0001194	0.00113318	-0.105327	0.916141	0.955101	FALSE
AIMP2	0.00305139	0.0012793	2.38521	0.0172862	0.0693178	FALSE
AIP	0.00167142	0.00185558	0.900749	0.367975	0.544519	FALSE
AJAP1	-0.004221	0.00339749	-1.2424	0.214429	0.382385	FALSE
AK1	0.00455283	0.0019504	2.3343	0.0198105	0.0761282	FALSE
AK3	-0.0009144	0.00141306	-0.647103	0.517739	0.678873	FALSE
AK5	0.00158223	0.00558432	0.283334	0.776989	0.869041	FALSE
AK7	-0.0001666	0.00376316	-0.044264	0.964704	0.981614	FALSE
AKAP1	-0.0019416	0.00186803	-1.0394	0.29891	0.4741	FALSE
AKAP10	-0.0014266	0.00220449	-0.647123	0.517726	0.678873	FALSE
AKAP11	-0.0024142	0.00192548	-1.25384	0.210242	0.377385	FALSE
AKAP12	-0.014454	0.00303366	-4.76453	2.22e-06	0.00010352	TRUE
AKAP13	-0.0062557	0.00157834	-3.96349	8e-05	0.0014069	TRUE
AKAP3	-0.0059122	0.00316305	-1.86914	0.0619447	0.166381	FALSE
AKAP5	-0.0013275	0.0033863	-0.392018	0.695143	0.811704	FALSE
AKAP6	-0.0068054	0.00300046	-2.26813	0.02357	0.0853692	FALSE
AKAP7	0.00268428	0.00197041	1.3623	0.173462	0.333318	FALSE
AKAP8	0.00173966	0.00104013	1.67254	0.0947842	0.222901	FALSE
AKAP8L	0.00127775	0.00162497	0.78632	0.431898	0.604489	FALSE
AKAP9	-0.0003442	0.00229031	-0.150295	0.880567	0.935343	FALSE
AKIRIN1	-0.002709	0.00129172	-2.09724	0.0362652	0.115699	FALSE
AKIRIN2	0.00057444	0.0012129	0.473611	0.635898	0.770164	FALSE
AKNA	-0.003064	0.00190034	-1.61234	0.107258	0.241773	FALSE
AKNAD1	0.00452997	0.00256725	1.76452	0.078001	0.194248	FALSE
AKR1A1	0.00217563	0.00144893	1.50154	0.133584	0.279701	FALSE
AKR1B1	-0.0022618	0.00210996	-1.07198	0.284034	0.459618	FALSE
AKR1B10	0.0171516	0.00687345	2.49534	0.0127712	0.0557565	FALSE
AKR1B15	0.0138654	0.00544207	2.54782	0.0110137	0.0501664	FALSE
AKR1C1	0.00420316	0.00552311	0.761013	0.446859	0.617635	FALSE
AKR1C2	0.00481259	0.00642134	0.749469	0.453781	0.624292	FALSE
AKR1C3	0.00022126	0.00383596	0.0576817	0.954016	0.9759	FALSE
AKR1D1	0.00114474	0.00401121	0.285387	0.775417	0.867994	FALSE
AKR1E2	-0.0006309	0.0040062	-0.157487	0.874898	0.931795	FALSE
AKR7A2	0.00149525	0.00157468	0.949559	0.342604	0.518621	FALSE
AKR7A3	-0.0062422	0.00585548	-1.06605	0.286702	0.462088	FALSE
AKT1	0.00070793	0.00150402	0.470691	0.637981	0.771831	FALSE
AKT1S1	-0.0015366	0.00140042	-1.09727	0.272834	0.448306	FALSE
AKT2	-0.0022279	0.00133049	-1.67449	0.0943993	0.222237	FALSE
AKT3	-0.013688	0.00315913	-4.33282	1.65e-05	0.00043711	TRUE
AKTIP	-0.0017015	0.00136955	-1.2424	0.214428	0.382385	FALSE
ALAD	0.00098258	0.00148472	0.661797	0.50828	0.67066	FALSE
ALAS1	0.00627208	0.00111674	5.61642	2.64e-08	4.32e-06	TRUE
ALB	0.0038676	0.00738372	0.523802	0.600552	0.744789	FALSE
ALCAM	0.00181346	0.00340199	0.533058	0.594132	0.73914	FALSE
ALDH16A1	-0.0006039	0.00216542	-0.278895	0.780393	0.871062	FALSE
ALDH18A1	0.00174308	0.00129457	1.34645	0.178513	0.339696	FALSE
ALDH1A1	-0.0021964	0.00315425	-0.696324	0.486415	0.652741	FALSE
ALDH1A2	-0.0191464	0.00396265	-4.83172	1.6e-06	8.07e-05	TRUE
ALDH1A3	-0.0118551	0.00363767	-3.25899	0.00116225	0.00980204	TRUE
ALDH1B1	-0.005851	0.00187891	-3.11403	0.00190701	0.0141235	TRUE
ALDH1L1	-0.0038433	0.00556053	-0.691169	0.489647	0.65565	FALSE
ALDH1L2	-0.0126648	0.00326271	-3.88169	0.00011172	0.0018079	TRUE
ALDH2	0.00354991	0.00298272	1.19016	0.234314	0.4057	FALSE
ALDH3A1	-0.0017241	0.00524301	-0.328837	0.742359	0.845913	FALSE
ALDH3A2	0.00576287	0.00241125	2.39	0.0170642	0.0686495	FALSE
ALDH3B1	0.00719056	0.0024796	2.89989	0.00382857	0.0230291	TRUE
ALDH3B2	0.00388179	0.00580336	0.668887	0.503748	0.667245	FALSE
ALDH4A1	-0.003979	0.00261137	-1.5237	0.127952	0.271846	FALSE
ALDH5A1	-0.0025933	0.00282166	-0.919066	0.35832	0.534509	FALSE
ALDH7A1	-0.0009065	0.00155877	-0.581567	0.561012	0.713264	FALSE
ALDH8A1	-0.0016928	0.00338924	-0.499464	0.617581	0.756698	FALSE
ALDH9A1	0.00211243	0.0015076	1.40119	0.16152	0.317914	FALSE
ALDOA	0.00824811	0.00197683	4.17238	3.32e-05	0.00072985	TRUE
ALDOB	-0.0060716	0.0026777	-2.26748	0.0236098	0.085479	FALSE
ALDOC	0.00131495	0.00405047	0.324641	0.745532	0.848611	FALSE
ALG1	0.00415268	0.00130982	3.17042	0.00157642	0.0122538	TRUE
ALG10	0.00036653	0.0018301	0.200279	0.84131	0.910812	FALSE
ALG10B	-0.0023687	0.00204731	-1.15697	0.247609	0.421235	FALSE
ALG12	0.00152557	0.00155463	0.981305	0.32672	0.502487	FALSE
ALG14	0.00455334	0.00138429	3.2893	0.00104542	0.00911734	TRUE
ALG1L	0.00254061	0.0055841	0.454972	0.649245	0.780009	FALSE
ALG2	0.00239787	0.00123044	1.94879	0.0516474	0.147771	FALSE
ALG3	0.00210224	0.00151324	1.38923	0.165123	0.322308	FALSE
ALG6	-0.0027962	0.00146722	-1.90578	0.0570144	0.157225	FALSE
ALG8	0.00163676	0.00215663	0.758944	0.448095	0.618779	FALSE
ALG9	-7.4e-05	0.00121896	-0.0607196	0.951597	0.974016	FALSE
ALK	0.00243573	0.00340218	0.715931	0.474229	0.642	FALSE
ALKBH1	5.94e-05	0.00119953	0.049489	0.960541	0.97957	FALSE
ALKBH2	-0.0001473	0.00167153	-0.0881015	0.929817	0.961392	FALSE
ALKBH3	0.00179419	0.00236258	0.759422	0.44781	0.618509	FALSE
ALKBH5	0.00311564	0.00110021	2.83186	0.00473654	0.0268785	TRUE
ALKBH6	0.00194349	0.0018759	1.03603	0.30048	0.475429	FALSE
ALKBH7	0.00838273	0.00235854	3.5542	0.00039991	0.00458837	TRUE
ALKBH8	0.00044762	0.00149792	0.29883	0.765142	0.860446	FALSE
ALMS1	-0.0068198	0.00164396	-4.14836	3.68e-05	0.00078385	TRUE
ALOX12	0.0041179	0.0030183	1.36431	0.172828	0.332401	FALSE
ALOX12B	0.00455713	0.0033383	1.3651	0.17258	0.332017	FALSE
ALOX15	0.0102514	0.00613447	1.67112	0.0950641	0.223289	FALSE
ALOX15B	0.00080828	0.00698183	0.115769	0.907863	0.951161	FALSE
ALOX5	0.00853436	0.0025723	3.31779	0.00094563	0.00848141	TRUE
ALOX5AP	0.00387845	0.00259637	1.49379	0.135598	0.282288	FALSE
ALOXE3	0.00195714	0.00437029	0.447829	0.65439	0.783565	FALSE
ALPK1	0.00433332	0.00182399	2.37573	0.0177336	0.070696	FALSE
ALPK2	0.00033101	0.00389433	0.0849989	0.932282	0.962568	FALSE
ALPK3	0.00106984	0.00230157	0.46483	0.642171	0.774991	FALSE
ALPL	0.00028265	0.00353353	0.0799916	0.936263	0.964544	FALSE
ALS2	-0.0025882	0.00129734	-1.99498	0.0463617	0.137458	FALSE
ALS2CL	0.00857893	0.00283168	3.02963	0.00252226	0.0172267	TRUE
ALX1	0.0014986	0.00334753	0.447673	0.654503	0.783565	FALSE
ALX3	-0.0012773	0.00288719	-0.442391	0.658318	0.785622	FALSE
ALX4	-0.016636	0.00399715	-4.16197	3.47e-05	0.00075355	TRUE
AMACR	-0.0003827	0.00182788	-0.209347	0.834227	0.906735	FALSE
AMBP	-0.0101255	0.00545255	-1.85703	0.0636512	0.169629	FALSE
AMBRA1	-0.0041696	0.00100115	-4.16482	3.43e-05	0.00074914	TRUE
AMD1	-0.0003919	0.00194682	-0.201295	0.840516	0.910468	FALSE
AMDHD1	0.00905203	0.00451049	2.00688	0.0450765	0.134943	FALSE
AMDHD2	0.00759259	0.00213414	3.55769	0.00039472	0.00455949	TRUE
AMFR	-0.0035698	0.00193255	-1.84721	0.0650622	0.172145	FALSE
AMH	0.0230267	0.00504766	4.56186	5.81e-06	0.00020224	TRUE
AMHR2	0.00405812	0.00238171	1.70387	0.0887692	0.212927	FALSE
AMIGO1	0.00198799	0.00263472	0.754537	0.450734	0.621166	FALSE
AMIGO2	-0.0163145	0.00398089	-4.0982	4.56e-05	0.00092162	TRUE
AMIGO3	0.00321303	0.00219981	1.46059	0.144494	0.29478	FALSE
AMMECR1L	-0.0038251	0.0010673	-3.58389	0.00035767	0.0042099	TRUE
AMN	0.00147653	0.00302554	0.488023	0.625658	0.763165	FALSE
AMN1	0.00036016	0.00186135	0.193493	0.846619	0.914166	FALSE
AMOTL1	-0.0142576	0.00278124	-5.12636	3.65e-07	2.93e-05	TRUE
AMOTL2	-0.0002375	0.00207541	-0.114429	0.908924	0.951761	FALSE
AMPD1	-0.0127239	0.00385904	-3.29716	0.00101698	0.00893341	TRUE
AMPD2	0.00136006	0.00148303	0.917083	0.359358	0.535367	FALSE
AMPD3	-0.0002707	0.00200233	-0.135203	0.892483	0.942065	FALSE
AMPH	-0.0305286	0.00437177	-6.98311	5.8e-12	7.19e-09	TRUE
AMT	0.00601099	0.00327729	1.83413	0.0669814	0.175251	FALSE
AMY2A	-0.0022801	0.00316873	-0.719572	0.471985	0.64036	FALSE
AMY2B	-0.001328	0.00340429	-0.390092	0.696566	0.81274	FALSE
AMZ1	-0.0113521	0.00497049	-2.2839	0.0226217	0.0829586	FALSE
AMZ2	-0.003944	0.00158057	-2.49531	0.0127723	0.0557565	FALSE
ANAPC1	-0.0053207	0.00186552	-2.85215	0.0044471	0.0256956	TRUE
ANAPC10	-0.0011249	0.00112075	-1.00371	0.315801	0.491169	FALSE
ANAPC11	0.0015244	0.00207253	0.735527	0.46222	0.631951	FALSE
ANAPC13	0.00398723	0.00125639	3.17355	0.00155968	0.0121584	TRUE
ANAPC2	0.00256352	0.00153484	1.67022	0.0952427	0.2235	FALSE
ANAPC4	-0.0007292	0.00102	-0.714852	0.474896	0.642392	FALSE
ANAPC5	0.00063846	0.00093399	0.683583	0.494424	0.659457	FALSE
ANAPC7	-0.0005263	0.00103832	-0.50685	0.61239	0.753176	FALSE
ANGEL1	-1.86e-05	0.00145516	-0.0127617	0.989821	0.994519	FALSE
ANGEL2	0.00025083	0.00134032	0.187142	0.851594	0.916998	FALSE
ANGPT1	-0.0043486	0.00342506	-1.26964	0.204558	0.370841	FALSE
ANGPT2	-0.0033586	0.00248994	-1.34886	0.177738	0.338701	FALSE
ANGPT4	-0.0027266	0.00224283	-1.21569	0.224438	0.394966	FALSE
ANGPTL1	-0.0084962	0.00366498	-2.3182	0.0206733	0.0782101	FALSE
ANGPTL2	-0.0092547	0.00269475	-3.43433	0.00062259	0.00619956	TRUE
ANGPTL3	-0.0003708	0.00151493	-0.244737	0.806719	0.888274	FALSE
ANGPTL4	0.00883574	0.00473038	1.86787	0.0621221	0.166759	FALSE
ANGPTL5	0.00314762	0.00256624	1.22655	0.220331	0.389649	FALSE
ANGPTL6	0.00504258	0.00274231	1.83881	0.0662903	0.174212	FALSE
ANGPTL7	0.00065729	0.00440116	0.149345	0.881317	0.935928	FALSE
ANK1	-0.0091318	0.00513413	-1.77865	0.0756524	0.19038	FALSE
ANK2	-0.0059133	0.00290587	-2.03495	0.0421644	0.12848	FALSE
ANK3	-0.0054426	0.00285558	-1.90597	0.0569895	0.157201	FALSE
ANKAR	0.00269851	0.00199926	1.34975	0.177453	0.338385	FALSE
ANKDD1A	0.00204661	0.00196128	1.04351	0.297006	0.471903	FALSE
ANKFN1	0.00276404	0.00411381	0.671893	0.501834	0.665372	FALSE
ANKFY1	-0.0004154	0.00124889	-0.332637	0.73949	0.843841	FALSE
ANKH	-0.004271	0.00254061	-1.68111	0.0931075	0.219981	FALSE
ANKHD1	-0.0003671	0.00129064	-0.28444	0.776142	0.868517	FALSE
ANKK1	0.00404566	0.00351423	1.15122	0.249963	0.423333	FALSE
ANKLE1	-0.0027588	0.00315837	-0.873504	0.382634	0.558794	FALSE
ANKLE2	-0.0006894	0.0009846	-0.700208	0.483988	0.650285	FALSE
ANKMY1	0.00201089	0.00180351	1.11499	0.265169	0.440398	FALSE
ANKMY2	0.00412212	0.00148715	2.77182	0.00569554	0.0310298	TRUE
ANKRD1	-0.0068	0.00465157	-1.46187	0.144145	0.294288	FALSE
ANKRD10	-0.0006724	0.00181241	-0.371024	0.710712	0.822671	FALSE
ANKRD11	-0.0049569	0.00140288	-3.53337	0.00043229	0.00485779	TRUE
ANKRD12	-0.0017335	0.00185281	-0.93561	0.349738	0.525718	FALSE
ANKRD13A	-0.0015791	0.00117657	-1.34214	0.179908	0.341767	FALSE
ANKRD13B	-0.0072663	0.00277564	-2.61789	0.00900405	0.0433887	TRUE
ANKRD13C	-0.003546	0.00110637	-3.2051	0.00140026	0.0112632	TRUE
ANKRD13D	0.00107643	0.00191821	0.561163	0.574834	0.724825	FALSE
ANKRD16	0.00468589	0.00151575	3.09147	0.00205626	0.0148972	TRUE
ANKRD17	-0.0072503	0.00168989	-4.29043	1.99e-05	0.00050289	TRUE
ANKRD2	-0.0071736	0.00319797	-2.24317	0.0251412	0.0893866	FALSE
ANKRD22	-0.0010445	0.00372766	-0.280192	0.779398	0.870274	FALSE
ANKRD23	-0.0017469	0.002245	-0.778132	0.436706	0.608577	FALSE
ANKRD24	0.0106429	0.00356471	2.98565	0.00291049	0.0190158	TRUE
ANKRD26	-0.00261	0.00228315	-1.14315	0.253295	0.427073	FALSE
ANKRD28	-0.0031496	0.00159363	-1.97638	0.0484329	0.141634	FALSE
ANKRD29	-0.0090225	0.00362378	-2.48982	0.0129698	0.0563665	FALSE
ANKRD30A	-0.0083895	0.00919343	-0.912555	0.361734	0.538026	FALSE
ANKRD30B	-0.00047	0.0072014	-0.0652658	0.947978	0.97171	FALSE
ANKRD31	-0.00046	0.0024513	-0.187651	0.851194	0.916712	FALSE
ANKRD34B	-0.0059803	0.00403802	-1.48101	0.138973	0.287086	FALSE
ANKRD34C	0.0025513	0.00273723	0.932075	0.351561	0.527568	FALSE
ANKRD35	-0.0048516	0.00394443	-1.22999	0.219041	0.388361	FALSE
ANKRD36	-0.0049973	0.00217809	-2.29435	0.0220118	0.0814886	FALSE
ANKRD37	0.00506857	0.00229517	2.20837	0.0274834	0.0949906	FALSE
ANKRD39	0.00108992	0.00180978	0.602235	0.547177	0.701625	FALSE
ANKRD40	-0.0039298	0.00161831	-2.42833	0.015374	0.0636129	FALSE
ANKRD42	0.00523117	0.00185347	2.82237	0.00487765	0.0275417	TRUE
ANKRD44	-0.0035035	0.00333427	-1.05077	0.293663	0.468391	FALSE
ANKRD45	-0.0071028	0.00327686	-2.16756	0.0304675	0.102047	FALSE
ANKRD46	-0.0022761	0.00190572	-1.19434	0.232677	0.404097	FALSE
ANKRD49	0.00153279	0.00147866	1.0366	0.300214	0.475149	FALSE
ANKRD50	-0.0121171	0.00246092	-4.9238	1.02e-06	5.91e-05	TRUE
ANKRD52	-0.0014362	0.00148507	-0.967083	0.333776	0.509269	FALSE
ANKRD53	-0.0067398	0.00296241	-2.2751	0.023147	0.0843857	FALSE
ANKRD54	-0.000351	0.00137075	-0.256041	0.797981	0.883035	FALSE
ANKRD55	-0.0100179	0.00294937	-3.39661	0.00071374	0.00684726	TRUE
ANKRD6	-0.0071141	0.00227431	-3.12804	0.0018194	0.013657	TRUE
ANKRD7	-0.0064803	0.00258765	-2.50431	0.0124542	0.0548065	FALSE
ANKRD9	0.00636976	0.0026805	2.37633	0.017705	0.0706027	FALSE
ANKS1A	-0.0027202	0.00139386	-1.95156	0.0513172	0.147135	FALSE
ANKS1B	0.00256422	0.00320173	0.800884	0.423422	0.597777	FALSE
ANKS3	0.00591749	0.00222584	2.65854	0.00799474	0.0399649	TRUE
ANKS6	-0.0078996	0.00317112	-2.49109	0.0129237	0.0562088	FALSE
ANKZF1	0.00164446	0.00141074	1.16567	0.244071	0.417664	FALSE
ANLN	-0.0132229	0.0031165	-4.24285	2.45e-05	0.0005748	TRUE
ANO1	-0.0122393	0.00342205	-3.57661	0.00036763	0.00430116	TRUE
ANO10	0.00419121	0.00136703	3.06593	0.00223818	0.0159141	TRUE
ANO2	0.00142291	0.00446115	0.318957	0.749837	0.850889	FALSE
ANO3	0.0082176	0.00598517	1.37299	0.170114	0.329177	FALSE
ANO4	-0.0033316	0.00355363	-0.937514	0.348759	0.524793	FALSE
ANO5	-0.0126167	0.006019	-2.09614	0.036363	0.115903	FALSE
ANO6	0.00114889	0.00169229	0.678899	0.497385	0.661919	FALSE
ANO7	-0.0009012	0.00335332	-0.268747	0.788189	0.876036	FALSE
ANO8	-0.0035718	0.00206264	-1.73165	0.0836972	0.204148	FALSE
ANO9	-0.0009802	0.00306414	-0.319878	0.749139	0.850482	FALSE
ANP32A	-0.0034179	0.00112918	-3.02687	0.00254512	0.0173224	TRUE
ANP32B	-0.0053444	0.00137777	-3.87901	0.00011293	0.00182155	TRUE
ANP32E	-0.0135587	0.00257248	-5.27065	1.72e-07	1.67e-05	TRUE
ANPEP	-0.0045278	0.00480765	-0.941784	0.346569	0.522493	FALSE
ANTXR1	-0.013411	0.00296732	-4.51956	7.07e-06	0.00023458	TRUE
ANTXR2	-0.0027074	0.00203964	-1.32739	0.184735	0.347321	FALSE
ANXA1	-0.0045721	0.00254016	-1.79992	0.0722253	0.184526	FALSE
ANXA11	0.00410064	0.00144543	2.83697	0.00466213	0.0265778	TRUE
ANXA13	-0.0029602	0.00294407	-1.00548	0.31495	0.490138	FALSE
ANXA2	0.00036966	0.00183684	0.201248	0.840552	0.910468	FALSE
ANXA3	-0.0037175	0.00448535	-0.828806	0.407445	0.582394	FALSE
ANXA4	0.00093014	0.00119472	0.778541	0.436466	0.608323	FALSE
ANXA5	-0.0021172	0.00135141	-1.56667	0.117562	0.257429	FALSE
ANXA6	-0.0019395	0.00173495	-1.11791	0.263919	0.439132	FALSE
ANXA7	0.00189722	0.00113299	1.67453	0.0943924	0.222237	FALSE
ANXA9	0.00392638	0.00399685	0.982369	0.326196	0.501908	FALSE
AOAH	0.00153676	0.00317374	0.484212	0.62836	0.765365	FALSE
AOC2	-0.0011785	0.00295426	-0.398923	0.690049	0.808386	FALSE
AOC3	-0.0038966	0.00303214	-1.28511	0.199102	0.364681	FALSE
AOX1	-8.84e-05	0.00425345	-0.0207838	0.983423	0.991564	FALSE
AP1AR	0.00309066	0.00163387	1.89162	0.0588795	0.160904	FALSE
AP1B1	0.00202216	0.00134854	1.49951	0.134109	0.28026	FALSE
AP1G1	-0.0021719	0.00154454	-1.40618	0.160033	0.315898	FALSE
AP1G2	0.00073691	0.00179028	0.411618	0.680722	0.801003	FALSE
AP1M1	-0.0003004	0.00109572	-0.274138	0.784045	0.873495	FALSE
AP1M2	0.00537958	0.00241214	2.23021	0.0259925	0.0912009	FALSE
AP1S1	0.0012106	0.00152997	0.791262	0.429011	0.602178	FALSE
AP1S3	0.00244815	0.00221921	1.10316	0.270267	0.445665	FALSE
AP2A1	-0.0038562	0.00126856	-3.03983	0.00243921	0.0168109	TRUE
AP2A2	0.00016815	0.00105934	0.158734	0.873916	0.931403	FALSE
AP2B1	-0.0029287	0.00182734	-1.60272	0.109367	0.244988	FALSE
AP2M1	-0.0027322	0.00117323	-2.32876	0.020104	0.0768662	FALSE
AP2S1	0.00190524	0.001662	1.14636	0.251969	0.425732	FALSE
AP3B1	-0.0011337	0.00114782	-0.98771	0.323574	0.49904	FALSE
AP3B2	-0.0136165	0.00586286	-2.3225	0.0204402	0.0776078	FALSE
AP3D1	0.00032171	0.00110131	0.292118	0.770267	0.86433	FALSE
AP3M1	-0.0018665	0.00135796	-1.37449	0.169648	0.328648	FALSE
AP3M2	-0.0002739	0.00199277	-0.137468	0.890693	0.940767	FALSE
AP3S1	0.00100057	0.00161313	0.62027	0.535245	0.691722	FALSE
AP3S2	-0.0022461	0.00133189	-1.68644	0.0920766	0.218568	FALSE
AP4B1	-0.0010379	0.00112639	-0.921431	0.357085	0.533263	FALSE
AP4E1	-0.0022824	0.00158273	-1.44205	0.149653	0.302186	FALSE
AP4M1	-0.0015121	0.00135628	-1.11489	0.265212	0.440417	FALSE
AP4S1	-0.0011406	0.0016502	-0.691183	0.489638	0.65565	FALSE
APAF1	-0.0029654	0.00153534	-1.93141	0.0537624	0.151579	FALSE
APBA1	-0.0088636	0.00299806	-2.95646	0.00319749	0.0203928	TRUE
APBA2	-0.0109286	0.00391529	-2.79126	0.00536738	0.0296325	TRUE
APBA3	0.00350069	0.00178666	1.95935	0.0503966	0.145443	FALSE
APBB1	0.00203617	0.00254154	0.801155	0.423265	0.597719	FALSE
APBB1IP	0.00156958	0.0023352	0.672141	0.501676	0.665309	FALSE
APBB2	5.44e-05	0.00205376	0.0264841	0.978877	0.989279	FALSE
APC	-0.0030857	0.00176395	-1.7493	0.0805981	0.198756	FALSE
APC2	0.00448615	0.00331313	1.35405	0.176077	0.336703	FALSE
APCDD1	-0.0045104	0.00312753	-1.44216	0.149622	0.302168	FALSE
APCDD1L	-0.0156602	0.00449929	-3.48059	0.00052563	0.00549472	TRUE
APEH	0.00461413	0.00144411	3.19513	0.0014489	0.0115574	TRUE
APH1A	0.00121492	0.00124457	0.976171	0.329256	0.504913	FALSE
APH1B	0.00861589	0.00206099	4.18045	3.21e-05	0.00070951	TRUE
API5	-0.0042776	0.00111994	-3.81949	0.0001434	0.00214969	TRUE
APIP	-0.0018166	0.0014675	-1.23789	0.216097	0.384809	FALSE
APLF	-0.0074194	0.00250384	-2.9632	0.00312898	0.0201279	TRUE
APLNR	-0.0035901	0.00257818	-1.39249	0.164137	0.32095	FALSE
APLP1	-0.0041441	0.00487663	-0.849778	0.395687	0.570889	FALSE
APLP2	0.0018561	0.00183133	1.01353	0.311095	0.486023	FALSE
APOA1	-0.004393	0.00400374	-1.09722	0.272855	0.448306	FALSE
APOB	-0.00396	0.00400242	-0.989401	0.322747	0.498123	FALSE
APOBEC2	0.00181314	0.00211178	0.858584	0.39081	0.566527	FALSE
APOBEC3A	0.0015764	0.00428754	0.367669	0.713211	0.824405	FALSE
APOBEC3B	-0.0070903	0.00449694	-1.5767	0.115233	0.253964	FALSE
APOBEC3C	0.00152136	0.00241253	0.630607	0.528466	0.686648	FALSE
APOBEC3D	-0.0009222	0.00274321	-0.336159	0.736833	0.842161	FALSE
APOBEC3F	-0.0041445	0.00242894	-1.70629	0.0883176	0.212305	FALSE
APOBEC3G	-0.0010146	0.00273422	-0.371093	0.71066	0.822671	FALSE
APOBEC3H	0.00477904	0.00300189	1.59201	0.111752	0.248761	FALSE
APOC1	-7.47e-05	0.00316996	-0.02358	0.981193	0.99056	FALSE
APOD	-0.0089011	0.00616565	-1.44367	0.149199	0.301581	FALSE
APOE	0.00408005	0.00323895	1.25968	0.208127	0.375367	FALSE
APOF	0.0113747	0.00483194	2.35406	0.0187951	0.0735734	FALSE
APOL1	0.00091374	0.00255592	0.357498	0.720807	0.830511	FALSE
APOL2	0.00191702	0.00192805	0.994278	0.320369	0.496081	FALSE
APOL3	0.00320307	0.00256331	1.24958	0.211794	0.379166	FALSE
APOL4	-0.0107506	0.00349819	-3.07319	0.00218502	0.0155818	TRUE
APOL6	-0.0009557	0.0025506	-0.374676	0.707994	0.820739	FALSE
APOLD1	-0.008011	0.00261679	-3.06139	0.00227202	0.0160679	TRUE
APOM	0.00541669	0.00271479	1.99525	0.0463324	0.137406	FALSE
APP	-0.0011171	0.00196387	-0.568831	0.56962	0.720649	FALSE
APPBP2	-0.0076755	0.00190417	-4.0309	6.05e-05	0.0011451	TRUE
APPL1	0.00077195	0.00146729	0.526104	0.598952	0.743553	FALSE
APPL2	0.00180941	0.00149151	1.21314	0.225411	0.395943	FALSE
APRT	-0.0009963	0.00200411	-0.497108	0.619241	0.757856	FALSE
APTX	-0.0004671	0.00122349	-0.381741	0.702748	0.816323	FALSE
AQP1	-0.0018889	0.00276161	-0.683977	0.494175	0.659254	FALSE
AQP11	0.00843816	0.00297611	2.83529	0.00468637	0.0266381	TRUE
AQP2	0.00699138	0.00291487	2.39852	0.0166747	0.0676006	FALSE
AQP4	-0.0112959	0.00434869	-2.59754	0.00955099	0.0451684	TRUE
AQP5	0.00524823	0.00786668	0.667147	0.504858	0.668084	FALSE
AQP6	0.0188477	0.00435212	4.33071	1.66e-05	0.00043868	TRUE
AQP7	0.00349277	0.00595656	0.586374	0.557779	0.710611	FALSE
AQP8	0.00446207	0.00208106	2.14413	0.0323037	0.106498	FALSE
AQP9	0.00914579	0.00543524	1.68268	0.0928016	0.219449	FALSE
AQR	-0.003139	0.00156284	-2.00852	0.044902	0.134568	FALSE
ARAP1	0.00156822	0.00163423	0.959613	0.337521	0.513261	FALSE
ARAP2	-0.005571	0.00270608	-2.0587	0.0398255	0.123464	FALSE
ARAP3	-0.0034462	0.00204126	-1.68828	0.0917214	0.218028	FALSE
ARC	-0.0020061	0.0055744	-0.359886	0.719021	0.829014	FALSE
ARCN1	0.00013068	0.00126429	0.103362	0.9177	0.955742	FALSE
AREG	-0.0477161	0.00634737	-7.51746	1.41e-13	6.41e-10	TRUE
ARF1	-0.0001756	0.00128252	-0.136902	0.89114	0.941158	FALSE
ARF3	-2.19e-07	0.00111759	-0.0001957	0.999844	0.999844	FALSE
ARF4	0.00273621	0.00125927	2.17286	0.0300651	0.101059	FALSE
ARF5	0.00208093	0.00160287	1.29825	0.194551	0.358804	FALSE
ARF6	-0.0024081	0.00123339	-1.95238	0.0512189	0.147026	FALSE
ARFGAP1	0.00112951	0.0017837	0.633242	0.526745	0.68515	FALSE
ARFGAP2	-0.0008942	0.00106219	-0.841841	0.400112	0.575288	FALSE
ARFGAP3	0.00213817	0.00178127	1.20036	0.230331	0.401709	FALSE
ARFGEF1	0.00060343	0.00196508	0.307076	0.75886	0.856488	FALSE
ARFGEF2	-0.0031444	0.00209262	-1.5026	0.133312	0.279275	FALSE
ARFIP1	-0.0011002	0.00130583	-0.842531	0.399726	0.574915	FALSE
ARFIP2	0.00286416	0.00167498	1.70997	0.087634	0.211145	FALSE
ARFRP1	-0.00085	0.002023	-0.420189	0.674453	0.797166	FALSE
ARG2	-0.004212	0.00175284	-2.40293	0.0164763	0.0669756	FALSE
ARGLU1	-0.0011863	0.00201819	-0.587826	0.556804	0.709637	FALSE
ARHGAP1	-0.0032909	0.00110648	-2.97417	0.00302039	0.0195559	TRUE
ARHGAP10	-0.0086995	0.00239142	-3.63781	0.00029144	0.00361598	TRUE
ARHGAP11A	-0.0119058	0.00269951	-4.41037	1.16e-05	0.00033557	TRUE
ARHGAP11B	-0.0123462	0.00343192	-3.59747	0.00033978	0.00404827	TRUE
ARHGAP12	-0.001224	0.00181591	-0.674067	0.500451	0.664443	FALSE
ARHGAP15	0.00176744	0.00263939	0.669639	0.503269	0.666948	FALSE
ARHGAP17	0.00088002	0.00102221	0.860896	0.389536	0.565325	FALSE
ARHGAP18	0.00186107	0.00172706	1.07759	0.28152	0.457158	FALSE
ARHGAP20	-0.0100003	0.00296505	-3.37272	0.00077773	0.00730704	TRUE
ARHGAP21	-0.0057631	0.00187081	-3.08052	0.00213252	0.0153438	TRUE
ARHGAP22	0.00316532	0.00277661	1.13999	0.254608	0.428228	FALSE
ARHGAP23	-0.002131	0.00219481	-0.970922	0.331862	0.507506	FALSE
ARHGAP24	-0.0057646	0.00211789	-2.72185	0.00662384	0.0346881	TRUE
ARHGAP25	-0.0001855	0.00208077	-0.089129	0.929	0.960981	FALSE
ARHGAP26	-0.0090486	0.00260575	-3.47256	0.00054138	0.00561636	TRUE
ARHGAP27	0.00303046	0.00180285	1.68093	0.0931424	0.219988	FALSE
ARHGAP28	-0.0183919	0.0032275	-5.69849	1.66e-08	3.34e-06	TRUE
ARHGAP29	0.00095377	0.00274722	0.347177	0.728544	0.836317	FALSE
ARHGAP30	0.00226276	0.00212143	1.06662	0.286444	0.462008	FALSE
ARHGAP5	-0.0036466	0.00206244	-1.7681	0.0774002	0.193104	FALSE
ARHGAP9	0.00185673	0.00276099	0.672486	0.501456	0.665259	FALSE
ARHGDIA	-0.0005582	0.00150937	-0.369833	0.711599	0.823099	FALSE
ARHGDIB	0.0123	0.00243561	5.05006	5.4e-07	3.84e-05	TRUE
ARHGDIG	-0.0008001	0.00505003	-0.158434	0.874152	0.931437	FALSE
ARHGEF1	0.00089447	0.00175794	0.508818	0.611011	0.752362	FALSE
ARHGEF10	-0.0040046	0.0020197	-1.98278	0.0477117	0.140152	FALSE
ARHGEF10L	-0.0025471	0.00181186	-1.40581	0.160144	0.316025	FALSE
ARHGEF11	-0.0011219	0.00143258	-0.783114	0.433777	0.606248	FALSE
ARHGEF12	-0.0006107	0.00177972	-0.343141	0.731576	0.838384	FALSE
ARHGEF15	0.00175275	0.00218608	0.801777	0.422905	0.597294	FALSE
ARHGEF16	-0.0008477	0.00241915	-0.350395	0.726128	0.834739	FALSE
ARHGEF17	-0.0014624	0.00177572	-0.823531	0.410436	0.585625	FALSE
ARHGEF19	-0.0060007	0.00227531	-2.63731	0.00850836	0.0418274	TRUE
ARHGEF2	-0.000838	0.00198888	-0.421337	0.673615	0.796451	FALSE
ARHGEF3	0.00268255	0.00186733	1.43657	0.151207	0.303974	FALSE
ARHGEF4	-0.0085906	0.00362143	-2.37215	0.0179052	0.0710686	FALSE
ARHGEF5	-0.0007725	0.00171925	-0.449343	0.653298	0.78281	FALSE
ARHGEF7	-0.0039298	0.00133384	-2.94625	0.00330382	0.0207508	TRUE
ARID1A	-0.0076823	0.00143128	-5.36742	1.03e-07	1.11e-05	TRUE
ARID1B	-0.0006491	0.00146591	-0.442796	0.658025	0.785508	FALSE
ARID2	-0.0037303	0.0015477	-2.41021	0.0161536	0.0660177	FALSE
ARID3A	0.00262135	0.00195241	1.34263	0.179749	0.341571	FALSE
ARID3B	-0.0015683	0.00168211	-0.932355	0.351417	0.527533	FALSE
ARID3C	-0.0038881	0.00200209	-1.94202	0.052463	0.149365	FALSE
ARID4A	-0.0036334	0.00157739	-2.30344	0.0214931	0.0802214	FALSE
ARID5A	-0.0010682	0.00267505	-0.399322	0.689756	0.808111	FALSE
ARID5B	-0.0054969	0.00217586	-2.52632	0.0117058	0.0525429	FALSE
ARIH1	-0.0039024	0.00125592	-3.10725	0.00195078	0.0143637	TRUE
ARL1	0.0032823	0.00127139	2.58165	0.00999835	0.0467275	TRUE
ARL10	-0.0097247	0.00303886	-3.20011	0.00142439	0.0114035	TRUE
ARL11	0.00772229	0.00307778	2.50905	0.0122896	0.0543101	FALSE
ARL13B	-0.0029994	0.00167785	-1.78768	0.0741823	0.187894	FALSE
ARL14	-0.0010537	0.00274788	-0.383448	0.701483	0.815447	FALSE
ARL15	-0.0046759	0.00234005	-1.99821	0.0460104	0.136808	FALSE
ARL16	0.00218803	0.00172761	1.26651	0.205677	0.372322	FALSE
ARL2	0.00165474	0.0017583	0.941099	0.34692	0.522833	FALSE
ARL2BP	-0.0016822	0.00114327	-1.47135	0.141564	0.291021	FALSE
ARL3	0.00162283	0.00163062	0.995225	0.319908	0.495481	FALSE
ARL4A	-0.0049993	0.00238702	-2.09436	0.0365219	0.116203	FALSE
ARL4C	-0.009987	0.00235282	-4.24468	2.43e-05	0.00057123	TRUE
ARL4D	0.00437626	0.0030275	1.4455	0.148683	0.300851	FALSE
ARL5A	-0.0011124	0.00130296	-0.853746	0.393485	0.569058	FALSE
ARL5B	-0.0055461	0.00233468	-2.37554	0.0177426	0.0707113	FALSE
ARL6	0.00015427	0.00164139	0.093987	0.925142	0.958981	FALSE
ARL6IP1	-0.0034916	0.00161487	-2.16214	0.0308843	0.103089	FALSE
ARL6IP4	0.00443547	0.00217388	2.04035	0.0416224	0.127316	FALSE
ARL6IP5	0.00392411	0.00124111	3.16178	0.00162339	0.012512	TRUE
ARL6IP6	-0.0007444	0.00154323	-0.482341	0.629687	0.766229	FALSE
ARL8A	0.0019498	0.00129618	1.50426	0.132884	0.278678	FALSE
ARL8B	-0.0001782	0.00126492	-0.140895	0.887986	0.939411	FALSE
ARL9	-0.0086387	0.00393024	-2.198	0.0282163	0.09672	FALSE
ARMC1	-0.0006793	0.00176061	-0.385841	0.69971	0.814204	FALSE
ARMC2	0.00246151	0.00190567	1.29168	0.196818	0.361758	FALSE
ARMC3	-0.0051209	0.00565647	-0.90532	0.365551	0.541696	FALSE
ARMC4	-0.0099751	0.00515353	-1.9356	0.0532467	0.150673	FALSE
ARMC5	0.00572988	0.00188483	3.03999	0.00243792	0.0168109	TRUE
ARMC7	-0.0020874	0.00153167	-1.36282	0.173298	0.33307	FALSE
ARMC8	-0.0026467	0.00112286	-2.35713	0.0186412	0.0730757	FALSE
ARMC9	-0.0024755	0.00162737	-1.52115	0.128591	0.272736	FALSE
ARNT	-0.0012118	0.00126672	-0.95662	0.33903	0.514579	FALSE
ARNT2	-0.00019	0.00419249	-0.0453148	0.963867	0.981128	FALSE
ARNTL	-0.00334	0.00174996	-1.90862	0.0566455	0.156651	FALSE
ARNTL2	-0.0135641	0.00392849	-3.45275	0.00058214	0.00592765	TRUE
ARPC1A	0.00189219	0.00120897	1.56513	0.117923	0.258096	FALSE
ARPC1B	0.00210668	0.001974	1.06722	0.286175	0.462008	FALSE
ARPC2	-0.001026	0.00103587	-0.990462	0.322229	0.497714	FALSE
ARPC3	0.00083958	0.00129577	0.647942	0.517197	0.678512	FALSE
ARPC4	0.00069642	0.00111297	0.625735	0.531656	0.688976	FALSE
ARPC5	-0.0029172	0.00123877	-2.35494	0.018751	0.0734427	FALSE
ARPC5L	0.0001398	0.00131978	0.105927	0.915665	0.955101	FALSE
ARPP19	-0.0027555	0.00146527	-1.88054	0.0603738	0.163354	FALSE
ARRB1	0.00011207	0.00227757	0.049206	0.960767	0.979592	FALSE
ARRB2	0.00114756	0.00140725	0.815468	0.415032	0.590023	FALSE
ARRDC1	0.00300492	0.00200525	1.49853	0.134366	0.280578	FALSE
ARRDC2	-0.0012327	0.00192639	-0.639926	0.522392	0.682155	FALSE
ARRDC3	-0.0096335	0.0020727	-4.64779	3.88e-06	0.0001514	TRUE
ARRDC4	-0.000249	0.0022914	-0.10866	0.913498	0.954572	FALSE
ARRDC5	0.00359407	0.00234099	1.53528	0.125086	0.267758	FALSE
ARSA	0.00776832	0.00219533	3.53856	0.000424	0.00477638	TRUE
ARSB	-0.007759	0.00183324	-4.23239	2.56e-05	0.00059247	TRUE
ARSG	-0.0008114	0.00305328	-0.265761	0.790487	0.87755	FALSE
ARSI	-0.0079334	0.00365757	-2.16905	0.0303542	0.101793	FALSE
ARSJ	-0.0060573	0.00352822	-1.71682	0.0863751	0.209146	FALSE
ARSK	-0.0044197	0.00184643	-2.39362	0.0168975	0.06822	FALSE
ART3	-0.010381	0.0058002	-1.78976	0.0738457	0.187319	FALSE
ART4	-0.0048604	0.00357783	-1.35847	0.174671	0.334672	FALSE
ART5	-0.0071795	0.00335309	-2.14115	0.0325441	0.107066	FALSE
ARTN	-0.0085411	0.00449853	-1.89863	0.0579489	0.158916	FALSE
ARV1	0.0039415	0.00167397	2.35458	0.0187687	0.0734909	FALSE
ARVCF	0.00176923	0.00257974	0.685817	0.493014	0.658226	FALSE
AS3MT	-0.0003123	0.00393026	-0.0794668	0.93668	0.964901	FALSE
ASAH1	0.00717017	0.00252125	2.84389	0.00456288	0.0261103	TRUE
ASAH2	8.07e-05	0.00303724	0.0265784	0.978802	0.989279	FALSE
ASAH2B	-0.0123933	0.00382887	-3.23679	0.00125536	0.0103854	TRUE
ASAP1	-0.0020627	0.00184536	-1.11779	0.26397	0.439132	FALSE
ASAP2	-0.0074901	0.00193929	-3.86231	0.0001208	0.00191176	TRUE
ASAP3	0.00098194	0.00191122	0.513776	0.607541	0.749521	FALSE
ASB1	0.00250878	0.00139843	1.794	0.0731669	0.18635	FALSE
ASB13	0.00586842	0.00222023	2.64316	0.00836393	0.0412743	TRUE
ASB14	0.00439008	0.00184969	2.37342	0.0178445	0.0708896	FALSE
ASB16	0.0065944	0.00297681	2.21526	0.0270051	0.0937465	FALSE
ASB2	-0.0054184	0.00302468	-1.79139	0.0735846	0.18697	FALSE
ASB4	-0.0018905	0.0020805	-0.908655	0.363788	0.539905	FALSE
ASB6	-0.0016664	0.00108874	-1.53057	0.126246	0.269438	FALSE
ASB8	-0.0009028	0.00107441	-0.840276	0.400989	0.576247	FALSE
ASCC1	-0.0037632	0.00121308	-3.10222	0.00198386	0.0145504	TRUE
ASCC2	0.00183063	0.0011805	1.55072	0.121339	0.262663	FALSE
ASCC3	-0.0015623	0.00183786	-0.85009	0.395513	0.570781	FALSE
ASCL1	0.00063778	0.00791314	0.0805977	0.935781	0.964325	FALSE
ASCL2	0.00604158	0.00482311	1.25263	0.210682	0.377726	FALSE
ASCL4	-0.0044212	0.00379769	-1.16417	0.24468	0.418182	FALSE
ASF1A	0.00223945	0.00149551	1.49745	0.134645	0.280903	FALSE
ASF1B	-0.0081804	0.00243533	-3.35905	0.00081671	0.00756384	TRUE
ASGR1	0.00191455	0.002786	0.687202	0.492142	0.657571	FALSE
ASGR2	0.00061803	0.00255248	0.242129	0.808738	0.889235	FALSE
ASH1L	-0.0041687	0.00202109	-2.06262	0.0394507	0.122678	FALSE
ASH2L	0.00204379	0.00232024	0.880851	0.378646	0.555071	FALSE
ASIP	0.00205109	0.00206795	0.991847	0.321553	0.497186	FALSE
ASL	0.00761895	0.00178378	4.27124	2.16e-05	0.0005343	TRUE
ASNS	-0.0019975	0.00228418	-0.874512	0.382085	0.558193	FALSE
ASNSD1	2.37e-05	0.00095231	0.0249213	0.980124	0.989892	FALSE
ASPA	0.00061748	0.00325799	0.189528	0.849724	0.915821	FALSE
ASPG	0.00376586	0.00323749	1.1632	0.245072	0.418485	FALSE
ASPH	0.00338285	0.00287403	1.17704	0.239507	0.412337	FALSE
ASPHD1	0.0132342	0.00488748	2.70778	0.00690864	0.0358071	TRUE
ASPHD2	0.00389195	0.00218884	1.77809	0.075745	0.190473	FALSE
ASPM	-0.0152159	0.00326915	-4.65438	3.77e-06	0.00014845	TRUE
ASPN	-0.0113256	0.00460455	-2.45966	0.0141038	0.0599016	FALSE
ASPRV1	7.06e-05	0.00229706	0.0307533	0.975473	0.987416	FALSE
ASPSCR1	0.00394296	0.00203648	1.93616	0.0531771	0.1506	FALSE
ASRGL1	-0.0052178	0.00452909	-1.15206	0.249617	0.42291	FALSE
ASS1	0.00633857	0.00401407	1.57909	0.114685	0.253005	FALSE
ASTE1	0.00131363	0.00112786	1.16472	0.244459	0.418004	FALSE
ASTL	-0.0039836	0.00330499	-1.20533	0.228409	0.399584	FALSE
ASTN1	-0.0300797	0.0046041	-6.53325	1.1e-10	8.37e-08	TRUE
ASTN2	-0.0056524	0.00344489	-1.6408	0.101206	0.232277	FALSE
ASXL1	-0.0010172	0.00112329	-0.905526	0.365442	0.541651	FALSE
ASXL2	-0.0051985	0.00331404	-1.56862	0.117107	0.256639	FALSE
ASXL3	-0.0142307	0.00393175	-3.61944	0.00031259	0.0038041	TRUE
ATAD1	-0.0012358	0.00169664	-0.728396	0.466571	0.635796	FALSE
ATAD2	-0.0124794	0.00262102	-4.76128	2.26e-06	0.00010445	TRUE
ATAD2B	-0.0059445	0.00152121	-3.90771	0.00010054	0.00167873	TRUE
ATAD3A	-0.0016307	0.00222189	-0.733933	0.463191	0.632961	FALSE
ATAD3B	-0.000226	0.00274922	-0.0822186	0.934492	0.963593	FALSE
ATAD3C	-0.0028682	0.00456456	-0.628358	0.529938	0.68786	FALSE
ATAD5	-0.0081075	0.00266398	-3.04337	0.00241103	0.0166792	TRUE
ATE1	-0.0050478	0.00272155	-1.85474	0.0639781	0.1703	FALSE
ATF1	-0.0005937	0.00124841	-0.475553	0.634514	0.769206	FALSE
ATF2	-0.0042907	0.00220855	-1.94277	0.052372	0.149156	FALSE
ATF3	-0.0066866	0.00359118	-1.86194	0.0629538	0.168263	FALSE
ATF4	0.00246447	0.00146068	1.6872	0.0919291	0.218433	FALSE
ATF6	-0.0020513	0.00151752	-1.35175	0.176812	0.337513	FALSE
ATF7	-0.0037644	0.00127433	-2.95404	0.00322241	0.0204934	TRUE
ATF7IP	-0.0061551	0.00198253	-3.10466	0.00196773	0.0144633	TRUE
ATF7IP2	-0.0100853	0.00327634	-3.07822	0.00214885	0.0154199	TRUE
ATG10	0.00062388	0.0013984	0.446138	0.65561	0.783997	FALSE
ATG12	0.00112042	0.00106251	1.0545	0.291953	0.46701	FALSE
ATG16L1	0.00553531	0.00150641	3.67451	0.00025314	0.00326715	TRUE
ATG16L2	0.00098844	0.00268104	0.368675	0.712461	0.823861	FALSE
ATG2A	0.00078392	0.00144396	0.542897	0.587342	0.73469	FALSE
ATG2B	-4.17e-05	0.00156465	-0.0266235	0.978766	0.989279	FALSE
ATG3	0.00090564	0.00094538	0.957962	0.338353	0.51419	FALSE
ATG4B	0.00329449	0.00135919	2.42386	0.0155631	0.0642006	FALSE
ATG4C	-0.0055403	0.0012461	-4.44608	9.9e-06	0.00029689	TRUE
ATG4D	0.00323173	0.0016158	2.00008	0.0458078	0.136354	FALSE
ATG5	1.86e-05	0.0015502	0.0120097	0.990421	0.994576	FALSE
ATG7	0.00329451	0.00107903	3.05321	0.00233422	0.0163332	TRUE
ATG9A	-0.0019659	0.00098926	-1.98728	0.04721	0.139131	FALSE
ATG9B	0.00095574	0.0036197	0.264037	0.791815	0.878421	FALSE
ATIC	0.0017426	0.00121892	1.42962	0.15319	0.30665	FALSE
ATL1	-0.0043826	0.00241531	-1.8145	0.0699511	0.180358	FALSE
ATL2	-0.0059802	0.00174365	-3.42967	0.00063324	0.00627202	TRUE
ATL3	-0.0018714	0.00187254	-0.999417	0.317876	0.493509	FALSE
ATMIN	-0.0023681	0.00123144	-1.92305	0.0548052	0.153191	FALSE
ATN1	-0.0023457	0.00131892	-1.77853	0.0756719	0.190394	FALSE
ATOH7	-0.0060975	0.00238868	-2.55264	0.0108636	0.0496987	TRUE
ATOH8	-0.00265	0.0036242	-0.731191	0.464863	0.634546	FALSE
ATOX1	0.0053794	0.00185017	2.90752	0.00373729	0.0226094	TRUE
ATP10A	-0.0038809	0.0028528	-1.36038	0.174069	0.334035	FALSE
ATP10B	-0.0048894	0.00435959	-1.12154	0.262374	0.43763	FALSE
ATP10D	-0.0085001	0.00235012	-3.6169	0.00031563	0.00383081	TRUE
ATP11A	-0.0097997	0.00258613	-3.78935	0.00016163	0.00235076	TRUE
ATP11B	-0.0110447	0.00261714	-4.22014	2.7e-05	0.00061344	TRUE
ATP12A	-0.000173	0.00352079	-0.049147	0.960814	0.979592	FALSE
ATP13A1	0.00074107	0.0012474	0.59409	0.552609	0.706532	FALSE
ATP13A2	-0.0041558	0.00183978	-2.25885	0.0241439	0.086745	FALSE
ATP13A3	-0.0044812	0.00172778	-2.59361	0.00965971	0.0454877	TRUE
ATP13A4	-0.0128714	0.00665014	-1.9355	0.0532581	0.150673	FALSE
ATP13A5	-0.0063167	0.00656892	-0.961607	0.336519	0.512045	FALSE
ATP1A1	0.00197602	0.00156017	1.26654	0.205666	0.372322	FALSE
ATP1A2	-0.0025946	0.00539484	-0.480946	0.630678	0.766819	FALSE
ATP1A3	-0.0005092	0.00562667	-0.0904962	0.927914	0.960283	FALSE
ATP1A4	0.0155718	0.00529545	2.9406	0.00336406	0.0209842	TRUE
ATP1B1	0.00217026	0.00322897	0.67212	0.501689	0.665309	FALSE
ATP1B2	-0.0019848	0.00308487	-0.643397	0.520139	0.680235	FALSE
ATP1B3	-0.0012258	0.00178419	-0.68702	0.492256	0.65766	FALSE
ATP2A1	0.00028276	0.00293711	0.0962726	0.923327	0.958396	FALSE
ATP2A2	-0.0030962	0.00143681	-2.15492	0.031447	0.104471	FALSE
ATP2A3	0.00498689	0.0036405	1.36984	0.171098	0.330412	FALSE
ATP2B1	-0.0001362	0.00196198	-0.0694202	0.944671	0.9702	FALSE
ATP2B2	-0.0045959	0.00479122	-0.959239	0.33771	0.513461	FALSE
ATP2B4	-0.010562	0.00217814	-4.8491	1.47e-06	7.53e-05	TRUE
ATP2C1	-0.0009077	0.00127861	-0.709895	0.477963	0.644864	FALSE
ATP2C2	0.00523213	0.00411814	1.27051	0.20425	0.370528	FALSE
ATP6AP1L	0.00662551	0.0022126	2.99444	0.00282872	0.0186445	TRUE
ATP6V0A1	0.00425178	0.00139321	3.05178	0.0023452	0.0163983	TRUE
ATP6V0A2	-0.000847	0.0012796	-0.661941	0.508187	0.670603	FALSE
ATP6V0A4	-0.012398	0.00715686	-1.73233	0.0835753	0.204069	FALSE
ATP6V0B	0.00082405	0.00160925	0.512068	0.608735	0.75044	FALSE
ATP6V0C	0.00521662	0.00164098	3.17897	0.00153119	0.0120187	TRUE
ATP6V0D1	0.0031025	0.00142347	2.17953	0.0295645	0.100093	FALSE
ATP6V0D2	-0.002113	0.00470424	-0.449177	0.653418	0.782884	FALSE
ATP6V0E1	0.00341746	0.0013989	2.44296	0.0147687	0.0619895	FALSE
ATP6V0E2	0.00414268	0.00247664	1.6727	0.094752	0.222863	FALSE
ATP6V1B1	-0.0201885	0.00603048	-3.34774	0.00085033	0.00781155	TRUE
ATP6V1B2	0.00087151	0.00136468	0.638618	0.523243	0.682808	FALSE
ATP6V1C1	0.00028858	0.0017569	0.164255	0.869569	0.928519	FALSE
ATP6V1C2	-0.0018104	0.00305258	-0.593056	0.553301	0.707138	FALSE
ATP6V1D	0.00418164	0.00120088	3.48215	0.00052262	0.00547586	TRUE
ATP6V1E1	0.00403683	0.00118624	3.40306	0.00069732	0.00672761	TRUE
ATP6V1E2	-0.0026913	0.00219541	-1.22587	0.220584	0.389844	FALSE
ATP6V1F	0.00173191	0.00151688	1.14175	0.253876	0.427683	FALSE
ATP6V1G1	-0.0001728	0.00134944	-0.128042	0.898146	0.945409	FALSE
ATP6V1G2	-0.0037575	0.00315155	-1.19227	0.233486	0.404875	FALSE
ATP6V1H	0.00353396	0.00156387	2.25976	0.0240873	0.08661	FALSE
ATP7B	-0.0026856	0.00340958	-0.78766	0.431114	0.603844	FALSE
ATP8A1	-7.06e-05	0.00335714	-0.0210332	0.983224	0.99151	FALSE
ATP8A2	-0.0010799	0.00501461	-0.215358	0.82954	0.903356	FALSE
ATP8B1	-0.0023893	0.00228657	-1.04491	0.296359	0.471419	FALSE
ATP8B2	0.00046539	0.00231406	0.201113	0.840658	0.910468	FALSE
ATP8B3	0.00600001	0.00322132	1.86259	0.0628623	0.168085	FALSE
ATP8B4	0.00543127	0.0026167	2.07562	0.0382278	0.120079	FALSE
ATP9A	-0.0056179	0.00225196	-2.49466	0.0127957	0.0558051	FALSE
ATP9B	-0.0013345	0.00140731	-0.948237	0.343277	0.519178	FALSE
ATPAF1	0.00094145	0.00115549	0.814765	0.415434	0.590471	FALSE
ATPAF2	0.00420368	0.0016314	2.57673	0.0101406	0.0472468	TRUE
ATR	-0.0026667	0.0014681	-1.81643	0.0696545	0.179899	FALSE
ATRIP	0.00271068	0.00149624	1.81167	0.0703885	0.181162	FALSE
ATRN	-0.0006967	0.00147291	-0.473	0.636334	0.770606	FALSE
ATRNL1	0.00993605	0.00682545	1.45574	0.145833	0.296889	FALSE
ATXN1	-0.0026013	0.00204793	-1.27023	0.20435	0.370612	FALSE
ATXN10	-0.0002444	0.00120025	-0.203664	0.838664	0.909609	FALSE
ATXN1L	-0.0042456	0.00174391	-2.43455	0.0151139	0.0629376	FALSE
ATXN2	-0.000534	0.00111769	-0.477757	0.632945	0.768343	FALSE
ATXN2L	-0.0017239	0.00111988	-1.53933	0.124094	0.266598	FALSE
ATXN7	0.00069243	0.0015376	0.450335	0.652583	0.78265	FALSE
ATXN7L1	-0.0001659	0.00162902	-0.10187	0.918884	0.955919	FALSE
ATXN7L2	-0.0067208	0.00204309	-3.28955	0.00104452	0.00911669	TRUE
ATXN7L3	-0.0014053	0.0010597	-1.3261	0.185162	0.347654	FALSE
AUH	0.00380298	0.00139818	2.71996	0.00666152	0.0348453	TRUE
AUP1	0.00113142	0.00130274	0.868495	0.385367	0.561245	FALSE
AURKA	-0.0118857	0.00282327	-4.2099	2.83e-05	0.00063708	TRUE
AURKAIP1	0.00189376	0.0023958	0.790449	0.429485	0.602595	FALSE
AURKB	-0.0094141	0.00316027	-2.9789	0.00297468	0.019327	TRUE
AURKC	-0.0036986	0.00296179	-1.24876	0.212095	0.379511	FALSE
AUTS2	0.0002864	0.00253501	0.112977	0.910076	0.952747	FALSE
AVEN	-0.0045644	0.00155429	-2.93666	0.00340665	0.0211532	TRUE
AVIL	-0.0050374	0.00282919	-1.7805	0.0753487	0.189764	FALSE
AVL9	-0.0040691	0.00208562	-1.95101	0.0513821	0.147259	FALSE
AVPI1	0.00462168	0.00209961	2.20121	0.027988	0.0961986	FALSE
AVPR1A	-0.0101297	0.00358075	-2.82892	0.00477977	0.0270787	TRUE
AXIN1	0.00276401	0.00150506	1.83647	0.0666351	0.174747	FALSE
AXIN2	-0.0029219	0.00282388	-1.03472	0.301094	0.475986	FALSE
AXL	-0.0049292	0.00207096	-2.38016	0.0175232	0.0701032	FALSE
AZGP1	0.0184278	0.0055852	3.29939	0.00100901	0.00889205	TRUE
AZI2	0.00087974	0.00103243	0.852111	0.394391	0.570006	FALSE
AZIN1	-0.0068435	0.00188129	-3.63769	0.00029157	0.00361598	TRUE
AZU1	0.00460457	0.00475597	0.968164	0.333236	0.508843	FALSE
B2M	0.00052563	0.00217385	0.241799	0.808994	0.889235	FALSE
B3GALNT1	-0.0034068	0.00190652	-1.78691	0.0743054	0.188136	FALSE
B3GALNT2	-0.0018482	0.00152823	-1.20939	0.226846	0.397717	FALSE
B3GALT1	-0.0121519	0.00266011	-4.56821	5.64e-06	0.00019889	TRUE
B3GALT2	-0.0035379	0.00256871	-1.37731	0.168776	0.327518	FALSE
B3GALT4	0.00531131	0.00222986	2.3819	0.0174412	0.0698344	FALSE
B3GALT5	-0.0081212	0.00602632	-1.34762	0.178138	0.339218	FALSE
B3GALT6	-0.0009955	0.00167981	-0.592603	0.553603	0.707308	FALSE
B3GAT1	0.00135579	0.00496636	0.272995	0.784923	0.874145	FALSE
B3GAT2	-0.0015511	0.00248586	-0.623951	0.532826	0.689969	FALSE
B3GAT3	0.0022023	0.00195511	1.12643	0.260298	0.435329	FALSE
B3GNT2	0.00223523	0.00150533	1.48488	0.137944	0.28556	FALSE
B3GNT3	-0.0231608	0.00557721	-4.15276	3.61e-05	0.00077649	TRUE
B3GNT4	0.00411272	0.00348408	1.18043	0.238156	0.41066	FALSE
B3GNT7	-0.0036384	0.00318127	-1.1437	0.253067	0.426896	FALSE
B3GNT8	-0.0049692	0.00282242	-1.76063	0.078659	0.195611	FALSE
B3GNT9	-0.002354	0.00211912	-1.11082	0.266957	0.442237	FALSE
B3GNTL1	0.00136274	0.00211119	0.645487	0.518785	0.67943	FALSE
B4GALNT1	-0.0054481	0.00389235	-1.3997	0.161965	0.318345	FALSE
B4GALNT2	-0.0045115	0.00568755	-0.793221	0.427869	0.601222	FALSE
B4GALNT3	-0.0034132	0.00475516	-0.717794	0.47308	0.640958	FALSE
B4GALNT4	-0.0027364	0.00339163	-0.806806	0.420003	0.594526	FALSE
B4GALT1	-0.0025538	0.00194402	-1.31365	0.189315	0.352145	FALSE
B4GALT2	-0.003362	0.0015462	-2.17437	0.0299512	0.100863	FALSE
B4GALT3	0.00104877	0.00163039	0.643267	0.520223	0.680235	FALSE
B4GALT4	0.00194377	0.0013838	1.40466	0.160486	0.316473	FALSE
B4GALT5	-0.0046018	0.00184215	-2.49808	0.0126736	0.0554796	FALSE
B4GALT6	-0.0077998	0.00264438	-2.94959	0.00326867	0.0205964	TRUE
B4GALT7	0.00878981	0.00163352	5.3809	9.58e-08	1.05e-05	TRUE
B9D1	0.00788655	0.00233831	3.37276	0.00077763	0.00730704	TRUE
B9D2	0.00267035	0.00190468	1.40199	0.16128	0.317578	FALSE
BAALC	0.00275665	0.0043718	0.630554	0.528501	0.686648	FALSE
BAAT	-0.0046208	0.00199651	-2.31444	0.0208797	0.0787072	FALSE
BACE1	-0.0061323	0.00168636	-3.63643	0.00029298	0.00362686	TRUE
BACE2	0.00287474	0.00301451	0.953632	0.340539	0.516239	FALSE
BACH2	-0.0168493	0.0027716	-6.07927	1.82e-09	6.05e-07	TRUE
BAD	0.00404384	0.0019597	2.0635	0.0393666	0.122528	FALSE
BAG2	-0.0043718	0.00257102	-1.70041	0.0894173	0.213743	FALSE
BAG3	0.0015124	0.00188535	0.802181	0.422671	0.597088	FALSE
BAG5	2.95e-05	0.00111919	0.0263397	0.978993	0.98929	FALSE
BAHD1	-0.0004195	0.00130382	-0.32178	0.747698	0.849892	FALSE
BAIAP2	0.00158896	0.00196028	0.810576	0.417834	0.592587	FALSE
BAIAP2L1	0.00391784	0.00195609	2.0029	0.0455036	0.135966	FALSE
BAIAP2L2	-0.0038151	0.00401981	-0.949078	0.342849	0.518808	FALSE
BAIAP3	0.0175733	0.00487252	3.60662	0.00032819	0.00394118	TRUE
BAMBI	0.00196483	0.00489832	0.401125	0.688429	0.806903	FALSE
BANF1	-0.0002814	0.00160726	-0.175086	0.861053	0.923309	FALSE
BANK1	-0.0045535	0.00428016	-1.06385	0.287695	0.462932	FALSE
BANP	-0.0001972	0.00129302	-0.152536	0.8788	0.934055	FALSE
BAP1	0.00133251	0.00109649	1.21525	0.224606	0.395161	FALSE
BARD1	-0.0146046	0.00386899	-3.77478	0.00017121	0.00246116	TRUE
BARX1	-0.0119903	0.00519419	-2.30841	0.0212143	0.0795726	FALSE
BARX2	-0.0120874	0.00515743	-2.34369	0.0193222	0.0748634	FALSE
BASP1	-0.002529	0.00280866	-0.900445	0.368137	0.544546	FALSE
BATF	0.00213643	0.00335938	0.635958	0.524974	0.684021	FALSE
BATF2	0.00181331	0.00415423	0.436498	0.662586	0.788172	FALSE
BATF3	-0.0015959	0.0025005	-0.63822	0.523501	0.682828	FALSE
BAX	0.00258292	0.00173088	1.49226	0.136001	0.282821	FALSE
BAZ1A	-0.0052337	0.00152127	-3.44038	0.00060902	0.00611453	TRUE
BAZ1B	-0.0052258	0.00124848	-4.18576	3.14e-05	0.00069799	TRUE
BAZ2A	0.00020319	0.00134517	0.151054	0.879968	0.93496	FALSE
BAZ2B	-0.0028854	0.00182358	-1.58229	0.113954	0.252032	FALSE
BBC3	0.00697324	0.00281051	2.48113	0.0132879	0.0574194	FALSE
BBOX1	-0.0299198	0.00602693	-4.96434	8.32e-07	5.21e-05	TRUE
BBS10	-0.0001892	0.00161563	-0.117078	0.906826	0.950512	FALSE
BBS12	-0.0002232	0.00170509	-0.130908	0.895879	0.943897	FALSE
BBS2	-0.0001311	0.00144168	-0.090917	0.92758	0.960022	FALSE
BBS4	0.00172726	0.00163654	1.05543	0.291527	0.466621	FALSE
BBS5	0.00797541	0.0015693	5.08213	4.59e-07	3.46e-05	TRUE
BBS7	-0.0060991	0.00138718	-4.39676	1.24e-05	0.00034944	TRUE
BBS9	-0.003677	0.001433	-2.56597	0.0104581	0.0483703	TRUE
BBX	0.00056789	0.00187988	0.302091	0.762656	0.858727	FALSE
BCAM	0.00296088	0.00304653	0.971885	0.331383	0.507092	FALSE
BCAN	-0.0022238	0.00488411	-0.455307	0.649004	0.780009	FALSE
BCAP29	0.00157367	0.00144947	1.08569	0.277923	0.453792	FALSE
BCAR1	0.00397632	0.00181204	2.19439	0.0284759	0.0973606	FALSE
BCAR3	0.00173634	0.00271036	0.640632	0.521933	0.681928	FALSE
BCAS1	0.00546293	0.00599104	0.911849	0.362105	0.538168	FALSE
BCAS2	0.00045673	0.00119069	0.383585	0.701382	0.815447	FALSE
BCAS3	-0.0019155	0.00178176	-1.07505	0.282657	0.45834	FALSE
BCAS4	0.00226531	0.00191067	1.18561	0.236105	0.408024	FALSE
BCAT1	0.00078533	0.00307539	0.255358	0.798508	0.88334	FALSE
BCAT2	-0.0001381	0.0020592	-0.067075	0.946538	0.97095	FALSE
BCCIP	0.00164062	0.0013335	1.23031	0.218919	0.388306	FALSE
BCDIN3D	0.00336449	0.00122096	2.75561	0.00598284	0.0319979	TRUE
BCHE	0.0152638	0.00475964	3.20693	0.00139149	0.0112205	TRUE
BCKDHA	0.0013537	0.00155259	0.8719	0.383508	0.559672	FALSE
BCKDHB	0.0031414	0.0017867	1.75821	0.0790691	0.196085	FALSE
BCKDK	0.00533797	0.00135369	3.94328	8.7e-05	0.00151112	TRUE
BCL10	-0.0008907	0.00115002	-0.774547	0.438821	0.610795	FALSE
BCL11A	-0.0263769	0.00498072	-5.29579	1.51e-07	1.52e-05	TRUE
BCL11B	-0.0124264	0.0038418	-3.23452	0.00126525	0.0104483	TRUE
BCL2	-0.0082143	0.00331135	-2.48064	0.013306	0.0574798	FALSE
BCL2A1	0.0014314	0.00349562	0.409483	0.682288	0.80191	FALSE
BCL2L1	0.00290936	0.00125369	2.32064	0.0205408	0.0779464	FALSE
BCL2L10	-0.0014808	0.00302512	-0.489487	0.624623	0.762378	FALSE
BCL2L11	-0.0037546	0.00167026	-2.24792	0.0248351	0.0886681	FALSE
BCL2L12	-0.0019708	0.00214922	-0.916965	0.35942	0.535401	FALSE
BCL2L13	0.00073316	0.00123752	0.592443	0.55371	0.707308	FALSE
BCL2L14	-0.0046963	0.00451986	-1.03903	0.299084	0.474171	FALSE
BCL2L15	-0.0011565	0.00306401	-0.377461	0.705925	0.818907	FALSE
BCL2L2	0.00369561	0.00139464	2.64986	0.00820117	0.0406986	TRUE
BCL3	0.00276272	0.00192794	1.43299	0.152226	0.305303	FALSE
BCL6	0.00113445	0.00220994	0.513339	0.607847	0.749683	FALSE
BCL6B	-0.0015919	0.00199678	-0.797222	0.425543	0.599222	FALSE
BCL7A	-0.0034036	0.0016247	-2.09493	0.0364712	0.116112	FALSE
BCL7B	0.00295425	0.00105441	2.80181	0.00519654	0.0289234	TRUE
BCL7C	0.00507827	0.00222977	2.27749	0.0230034	0.0840601	FALSE
BCL9	-0.0031978	0.0018086	-1.76811	0.0773998	0.193104	FALSE
BCL9L	-0.0010391	0.00140865	-0.737666	0.46092	0.630805	FALSE
BCLAF1	-0.0025947	0.00122847	-2.11218	0.0349605	0.112692	FALSE
BCO2	-0.0009489	0.00323018	-0.29377	0.769005	0.863366	FALSE
BCR	-0.0005756	0.00139378	-0.412994	0.679715	0.80045	FALSE
BCS1L	-0.0002737	0.00129897	-0.210723	0.833154	0.905815	FALSE
BDH1	0.00378245	0.00230331	1.64218	0.10092	0.232012	FALSE
BDH2	-0.0013717	0.00197724	-0.693743	0.488032	0.654258	FALSE
BDKRB1	0.00060465	0.00321501	0.18807	0.850867	0.916432	FALSE
BDKRB2	0.00085424	0.00267225	0.319672	0.749295	0.850548	FALSE
BDNF	-0.0038677	0.00451707	-0.856232	0.392109	0.56779	FALSE
BDP1	-0.0049987	0.00204611	-2.44302	0.0147664	0.0619895	FALSE
BECN1	0.00322149	0.00127689	2.52291	0.011819	0.0528294	FALSE
BEGAIN	0.00023921	0.00385878	0.0619914	0.950584	0.973418	FALSE
BEND3	-0.0040008	0.00226012	-1.77017	0.0770554	0.192667	FALSE
BEND4	-0.0039345	0.00319325	-1.23213	0.218241	0.387374	FALSE
BEND5	-0.0036571	0.00329219	-1.11085	0.266946	0.442237	FALSE
BEND6	-0.0078793	0.00297317	-2.65015	0.00819426	0.0406898	TRUE
BEND7	-0.0102661	0.0044721	-2.29558	0.021941	0.0813179	FALSE
BEST1	0.00651876	0.00203686	3.2004	0.001423	0.011399	TRUE
BEST3	0.00926531	0.00377869	2.45199	0.0144057	0.060843	FALSE
BEST4	-0.0037349	0.00337669	-1.10609	0.268998	0.444163	FALSE
BET1	0.00178547	0.00119043	1.49985	0.134022	0.28016	FALSE
BET1L	0.00093753	0.00123161	0.761224	0.446733	0.617625	FALSE
BFAR	-0.0014785	0.00089176	-1.65801	0.0976822	0.227093	FALSE
BFSP1	0.00210946	0.00294215	0.716978	0.473584	0.641388	FALSE
BFSP2	0.00065666	0.00399314	0.164447	0.869418	0.928496	FALSE
BGLAP	0.00307064	0.0025532	1.20266	0.229441	0.400669	FALSE
BHLHA15	-0.0033389	0.00379483	-0.879856	0.379185	0.555363	FALSE
BHLHE22	-0.0113169	0.00294111	-3.84784	0.00012803	0.00198699	TRUE
BHLHE40	0.00016484	0.00234295	0.0703572	0.943926	0.969802	FALSE
BHLHE41	-0.0062866	0.002981	-2.10889	0.035244	0.113316	FALSE
BHMT	-0.0019112	0.00264895	-0.721512	0.470792	0.639504	FALSE
BICC1	-0.0208297	0.00438396	-4.75134	2.37e-06	0.00010884	TRUE
BICD1	-0.0121763	0.00267531	-4.55135	6.1e-06	0.00020987	TRUE
BICD2	-0.0017833	0.00127704	-1.39643	0.162947	0.319661	FALSE
BID	-0.0014236	0.00168877	-0.842961	0.399486	0.57463	FALSE
BIK	0.0054293	0.00336048	1.61563	0.106543	0.240599	FALSE
BIN1	0.00449399	0.0026973	1.66611	0.0960584	0.224773	FALSE
BIN2	-0.0012831	0.00246705	-0.520108	0.603123	0.746489	FALSE
BIN3	0.00174585	0.00180573	0.966843	0.333896	0.509338	FALSE
BIRC2	-0.003773	0.00132204	-2.85395	0.00442221	0.0255843	TRUE
BIRC3	-0.0067011	0.00323763	-2.06974	0.0387766	0.121263	FALSE
BIRC5	-0.0152462	0.00340071	-4.48323	8.35e-06	0.00026564	TRUE
BIRC6	-0.0040866	0.00178005	-2.29577	0.0219303	0.0813179	FALSE
BIRC7	0.0107151	0.0035681	3.00301	0.00275111	0.0182276	TRUE
BIVM	-0.0087579	0.00230745	-3.79547	0.00015776	0.00230176	TRUE
BLCAP	0.00049888	0.00133427	0.373899	0.708572	0.82113	FALSE
BLK	-0.0091076	0.00485948	-1.87419	0.0612449	0.164956	FALSE
BLM	-0.0165553	0.0025953	-6.37894	2.92e-10	1.73e-07	TRUE
BLMH	-0.0025635	0.0024838	-1.03207	0.302332	0.477417	FALSE
BLNK	-0.000587	0.0023568	-0.249047	0.803384	0.886664	FALSE
BLOC1S1	0.00596071	0.00180206	3.30771	0.00097988	0.00868371	TRUE
BLOC1S2	-0.0001028	0.00117231	-0.0876642	0.930164	0.961602	FALSE
BLOC1S3	-0.0002287	0.00120732	-0.189433	0.849799	0.915821	FALSE
BLVRA	0.00056379	0.00227831	0.247459	0.804612	0.88692	FALSE
BLVRB	0.00877281	0.00251502	3.48817	0.00051116	0.00541398	TRUE
BMF	-0.005483	0.00201095	-2.72658	0.00653035	0.0343038	TRUE
BMP1	-0.0061882	0.00238365	-2.59611	0.00959051	0.0452399	TRUE
BMP2	-0.0010973	0.00350849	-0.312761	0.754539	0.85332	FALSE
BMP2K	0.00182102	0.00240597	0.756876	0.449333	0.619742	FALSE
BMP3	-0.0073361	0.00398799	-1.83955	0.0661814	0.174093	FALSE
BMP4	0.00754835	0.00428548	1.76138	0.0785321	0.195493	FALSE
BMP5	-0.0260769	0.00535134	-4.87296	1.31e-06	6.95e-05	TRUE
BMP6	-0.0065755	0.00301173	-2.18331	0.0292844	0.0993775	FALSE
BMP7	-0.0090035	0.0056848	-1.58379	0.113611	0.251603	FALSE
BMP8A	-0.0132773	0.00281167	-4.72221	2.73e-06	0.0001188	TRUE
BMP8B	-0.0075506	0.00397149	-1.90121	0.0576111	0.15838	FALSE
BMPER	-0.0119712	0.00429669	-2.78613	0.00545221	0.0299681	TRUE
BMPR1A	-0.0063456	0.00175928	-3.60694	0.0003278	0.00393992	TRUE
BMPR1B	0.0101271	0.00840638	1.20469	0.228655	0.399809	FALSE
BMPR2	-0.0050914	0.00166188	-3.06362	0.00225533	0.0159747	TRUE
BNC1	-0.0268007	0.00478068	-5.60604	2.79e-08	4.48e-06	TRUE
BNC2	-0.0116335	0.00312604	-3.72149	0.000211	0.00283877	TRUE
BNIP1	0.00261688	0.00132212	1.9793	0.0481026	0.141	FALSE
BNIP2	-0.0029013	0.00123873	-2.34217	0.0194007	0.0750609	FALSE
BNIP3	0.00524486	0.00225561	2.32525	0.0202916	0.077237	FALSE
BNIP3L	0.00028965	0.00168154	0.172255	0.863278	0.924689	FALSE
BNIPL	0.00188065	0.00484447	0.388206	0.69796	0.81367	FALSE
BOC	-0.010769	0.00316053	-3.40733	0.00068664	0.00666697	TRUE
BOD1	0.00195471	0.00127879	1.52856	0.126743	0.27028	FALSE
BOK	-0.0026694	0.0025252	-1.05712	0.290757	0.465881	FALSE
BOLA1	0.0023911	0.00207082	1.15466	0.248552	0.421987	FALSE
BOLA3	-0.0001612	0.00157062	-0.102629	0.918282	0.955885	FALSE
BOP1	-0.0023593	0.00334877	-0.704522	0.481299	0.648138	FALSE
BPGM	0.00018326	0.00132383	0.138434	0.88993	0.940355	FALSE
BPHL	0.00285677	0.00157094	1.81851	0.0693361	0.179302	FALSE
BPI	-0.0131982	0.00477863	-2.76192	0.00586957	0.0315495	TRUE
BPNT1	-1.07e-05	0.00139351	-0.0076565	0.993893	0.996669	FALSE
BPTF	-0.0111662	0.00198868	-5.61486	2.66e-08	4.32e-06	TRUE
BRAF	-0.0073311	0.00189461	-3.86946	0.00011737	0.00186834	TRUE
BRAP	-0.0007173	0.00088645	-0.809158	0.418649	0.593311	FALSE
BRCA1	-0.0006508	0.00275971	-0.235828	0.813622	0.892309	FALSE
BRCA2	-0.0080239	0.00318918	-2.51598	0.0120523	0.053539	FALSE
BRD2	-0.0009716	0.0010946	-0.887618	0.374996	0.551467	FALSE
BRD3	-0.0031742	0.00156773	-2.02473	0.0432051	0.130876	FALSE
BRD4	-0.0027178	0.00129242	-2.1029	0.0357666	0.114564	FALSE
BRD7	-0.0016456	0.00127971	-1.28593	0.198815	0.36437	FALSE
BRD8	-0.0010424	0.00120361	-0.866101	0.386678	0.562313	FALSE
BRD9	-0.0015971	0.00124032	-1.28763	0.198225	0.363709	FALSE
BRDT	0.00678524	0.00452716	1.49878	0.134299	0.280524	FALSE
BRF1	0.00106907	0.00160976	0.664117	0.506794	0.66961	FALSE
BRF2	0.00213271	0.00256011	0.833053	0.405047	0.580121	FALSE
BRI3	0.00282085	0.00155725	1.81143	0.0704253	0.181204	FALSE
BRI3BP	-0.0023341	0.00199141	-1.17207	0.241494	0.414317	FALSE
BRIP1	-0.0176363	0.00373815	-4.71793	2.78e-06	0.00012049	TRUE
BRIX1	-0.0023253	0.00136695	-1.70109	0.089289	0.213623	FALSE
BRMS1	0.00388764	0.00183416	2.11958	0.0343295	0.111135	FALSE
BRMS1L	-0.0021031	0.00134453	-1.56418	0.118146	0.258252	FALSE
BRPF1	-0.0016977	0.00116858	-1.45277	0.146654	0.297894	FALSE
BRPF3	-0.001477	0.00163525	-0.903245	0.36665	0.542794	FALSE
BRSK1	-0.0111915	0.00380323	-2.94263	0.00334236	0.0209062	TRUE
BRSK2	0.00420344	0.0059348	0.70827	0.478971	0.646047	FALSE
BRWD1	-0.0042273	0.00152625	-2.76972	0.00573203	0.0311539	TRUE
BSCL2	0.0005322	0.00170138	0.312803	0.754507	0.85332	FALSE
BSDC1	-0.0015493	0.00109262	-1.41796	0.156566	0.310989	FALSE
BSG	0.00439317	0.00173521	2.53178	0.0115266	0.0519477	FALSE
BSN	0.00463189	0.00342666	1.35172	0.176822	0.337513	FALSE
BSND	0.00259252	0.00227999	1.13707	0.255826	0.429695	FALSE
BSPRY	-0.0002589	0.00275113	-0.0941016	0.925051	0.958981	FALSE
BST1	-0.0030759	0.00218595	-1.40711	0.159758	0.315447	FALSE
BST2	-0.0028102	0.00395553	-0.710456	0.477615	0.644634	FALSE
BTAF1	-0.0016585	0.0019247	-0.861673	0.389109	0.564885	FALSE
BTBD1	-0.0036155	0.00123206	-2.93449	0.00343034	0.0212712	TRUE
BTBD10	-0.0027157	0.00114031	-2.38156	0.0174576	0.0698612	FALSE
BTBD11	-0.0065737	0.0035495	-1.85202	0.0643673	0.171018	FALSE
BTBD16	-0.0011482	0.00183082	-0.627163	0.53072	0.688354	FALSE
BTBD18	0.00096465	0.00180821	0.533481	0.59384	0.739089	FALSE
BTBD19	-0.003844	0.00279525	-1.37519	0.169434	0.328326	FALSE
BTBD2	0.00116049	0.00153233	0.757337	0.449056	0.619526	FALSE
BTBD3	-0.0068784	0.00174894	-3.93287	9.07e-05	0.00155731	TRUE
BTBD6	-0.0006273	0.00139928	-0.448273	0.65407	0.783322	FALSE
BTBD7	-0.0012173	0.00145583	-0.836141	0.403309	0.578482	FALSE
BTBD8	-0.0054015	0.00357732	-1.50992	0.131434	0.276579	FALSE
BTBD9	0.00015755	0.00124298	0.126754	0.899165	0.946117	FALSE
BTC	-0.0064175	0.00399783	-1.60525	0.108808	0.244137	FALSE
BTD	0.00496059	0.00177487	2.79491	0.00530765	0.029374	TRUE
BTF3	0.00322586	0.00139641	2.31011	0.0211192	0.0793207	FALSE
BTF3L4	-0.0048831	0.00110091	-4.43547	1.04e-05	0.00030853	TRUE
BTG1	-0.0014496	0.00183143	-0.791501	0.428871	0.602044	FALSE
BTG2	0.00305734	0.00308174	0.992082	0.321438	0.497186	FALSE
BTG3	-0.0042322	0.00272877	-1.55096	0.121282	0.262663	FALSE
BTLA	-0.0104119	0.00375981	-2.76926	0.00574004	0.0311663	TRUE
BTN1A1	-0.0083476	0.00304048	-2.74549	0.00616887	0.0327582	TRUE
BTN2A1	-0.0010213	0.0012843	-0.795195	0.426721	0.60026	FALSE
BTN2A2	0.00221454	0.00175972	1.25846	0.208568	0.375773	FALSE
BTN3A1	-0.0030749	0.00200658	-1.5324	0.125793	0.268765	FALSE
BTN3A2	-0.0040984	0.00228548	-1.79321	0.0732922	0.18654	FALSE
BTN3A3	-0.0028507	0.00220684	-1.29178	0.196783	0.361758	FALSE
BTNL8	0.00330963	0.00250643	1.32046	0.187036	0.349723	FALSE
BTNL9	0.00390545	0.00394393	0.990243	0.322336	0.497714	FALSE
BTRC	0.00243994	0.00177679	1.37323	0.170039	0.329172	FALSE
BUB1	-0.013578	0.00295664	-4.59236	5.04e-06	0.00018338	TRUE
BUB1B	-0.0143962	0.00281968	-5.10564	4.07e-07	3.13e-05	TRUE
BUB3	-0.0023738	0.00138587	-1.71286	0.0871003	0.210156	FALSE
BUD13	-0.0017117	0.00110267	-1.55234	0.120952	0.262242	FALSE
BUD31	0.00117594	0.00144177	0.815622	0.414944	0.590021	FALSE
BVES	-0.0050453	0.00287547	-1.75459	0.0796875	0.197331	FALSE
BZW1	0.00156312	0.00148299	1.05403	0.292168	0.467044	FALSE
BZW2	0.00040985	0.00169939	0.241173	0.809479	0.889678	FALSE
C10orf105	-0.0020896	0.0026481	-0.789082	0.430283	0.60328	FALSE
C10orf55	0.00192069	0.00264157	0.727099	0.467364	0.636367	FALSE
C10orf67	-0.0040506	0.00326714	-1.23981	0.215386	0.38379	FALSE
C10orf82	-0.0297556	0.00734073	-4.05349	5.51e-05	0.00107446	TRUE
C10orf88	-0.0019213	0.00100068	-1.92003	0.0551866	0.153958	FALSE
C10orf90	-0.0099994	0.00461823	-2.1652	0.0306486	0.102528	FALSE
C10orf95	-0.0011186	0.00254155	-0.440138	0.659949	0.786851	FALSE
C11orf16	0.00426338	0.00406782	1.04807	0.2949	0.469706	FALSE
C11orf21	0.00013298	0.00308335	0.0431294	0.965608	0.982021	FALSE
C11orf24	0.00231341	0.00144408	1.60199	0.109527	0.245267	FALSE
C11orf42	-0.0038408	0.00171958	-2.23357	0.0257693	0.0907915	FALSE
C11orf45	0.00472026	0.00243605	1.93767	0.0529923	0.150358	FALSE
C11orf49	-0.0015577	0.0014728	-1.05763	0.290523	0.46556	FALSE
C11orf53	-0.0106209	0.00340009	-3.12371	0.00184605	0.0137994	TRUE
C11orf54	0.00309833	0.00167887	1.84548	0.0653133	0.172554	FALSE
C11orf58	-0.001341	0.00103022	-1.30165	0.193388	0.357392	FALSE
C11orf65	0.00696161	0.00218557	3.18527	0.00149863	0.0118449	TRUE
C11orf68	0.00295076	0.00135543	2.17699	0.0297539	0.100482	FALSE
C11orf71	0.00409464	0.00194527	2.10492	0.0355894	0.114108	FALSE
C11orf80	0.00135146	0.00248818	0.543153	0.587166	0.734594	FALSE
C11orf87	-0.0040654	0.00209422	-1.94127	0.052554	0.14955	FALSE
C11orf88	-0.0006986	0.00366188	-0.190766	0.848754	0.915513	FALSE
C12orf10	0.00391495	0.00147692	2.65075	0.0081798	0.0406369	TRUE
C12orf29	-3.55e-05	0.00125826	-0.0282071	0.977504	0.988664	FALSE
C12orf42	0.00183067	0.0023471	0.779971	0.435624	0.607646	FALSE
C12orf43	-0.0003523	0.00091862	-0.383511	0.701436	0.815447	FALSE
C12orf45	0.00147244	0.00166747	0.883035	0.377466	0.553638	FALSE
C12orf54	-0.0039645	0.00193932	-2.04426	0.0412333	0.126576	FALSE
C12orf57	0.00398783	0.00202126	1.97294	0.0488238	0.142465	FALSE
C12orf65	-0.0017228	0.00141106	-1.22091	0.222456	0.392289	FALSE
C12orf66	0.00024579	0.00176121	0.139556	0.889044	0.940102	FALSE
C12orf71	-0.0001632	0.00159204	-0.102482	0.918398	0.955885	FALSE
C12orf73	-8.57e-05	0.00157492	-0.05442	0.956613	0.977317	FALSE
C12orf75	-0.0005915	0.00293457	-0.201547	0.840319	0.910468	FALSE
C12orf76	0.00121308	0.00141056	0.860001	0.390029	0.565792	FALSE
C14orf119	0.00166308	0.00113401	1.46655	0.142865	0.292682	FALSE
C14orf132	-0.0048937	0.00393346	-1.24413	0.213791	0.381577	FALSE
C14orf178	-0.001341	0.00127546	-1.05136	0.293392	0.468013	FALSE
C14orf180	0.00343299	0.005433	0.631876	0.527637	0.686114	FALSE
C14orf28	0.00101594	0.0014879	0.682797	0.49492	0.659616	FALSE
C14orf39	0.00838003	0.00348694	2.40326	0.0164616	0.0669623	FALSE
C14orf93	-0.0004089	0.00117056	-0.349308	0.726944	0.835395	FALSE
C15orf39	-0.0035452	0.00152254	-2.32845	0.0201206	0.0769083	FALSE
C15orf40	-0.0005586	0.00131719	-0.424088	0.671608	0.794906	FALSE
C15orf41	-0.0069552	0.00195617	-3.55553	0.00039793	0.00458104	TRUE
C15orf48	0.0124848	0.00434144	2.87573	0.00413112	0.0243336	TRUE
C15orf61	0.00084448	0.00152448	0.55395	0.579758	0.728711	FALSE
C15orf62	0.00369949	0.00239384	1.54542	0.122615	0.264336	FALSE
C16orf46	0.00187689	0.00174708	1.0743	0.282992	0.458501	FALSE
C16orf54	-0.0043794	0.00306911	-1.42694	0.153961	0.307352	FALSE
C16orf58	0.00613912	0.00130421	4.70716	2.93e-06	0.00012476	TRUE
C16orf70	-0.0016509	0.00134878	-1.224	0.221289	0.390786	FALSE
C16orf71	0.0094778	0.00314105	3.0174	0.00262515	0.0176242	TRUE
C16orf72	0.00136689	0.00113288	1.20656	0.227936	0.399064	FALSE
C16orf74	0.0064181	0.00346547	1.85202	0.0643682	0.171018	FALSE
C16orf86	0.0072508	0.00258406	2.80597	0.00513049	0.028661	TRUE
C16orf87	-0.005273	0.00182874	-2.88341	0.00403263	0.0239558	TRUE
C16orf89	0.00790022	0.00689395	1.14596	0.252131	0.425891	FALSE
C16orf91	0.00493238	0.00176943	2.78756	0.0054285	0.0299017	TRUE
C17orf107	0.00207567	0.00332093	0.625026	0.53212	0.689447	FALSE
C17orf50	0.00236516	0.00225157	1.05045	0.293808	0.468568	FALSE
C17orf58	-0.0006443	0.00231947	-0.277762	0.781262	0.871209	FALSE
C17orf64	-0.0044076	0.00212386	-2.07527	0.0382599	0.120143	FALSE
C17orf67	0.00059109	0.00259214	0.228031	0.819677	0.896499	FALSE
C17orf75	0.00289064	0.00158462	1.82419	0.0684723	0.177822	FALSE
C17orf80	-0.0058658	0.00141008	-4.15988	3.51e-05	0.00075913	TRUE
C17orf97	0.00544743	0.00240121	2.26861	0.0235403	0.0853407	FALSE
C17orf99	0.00045334	0.00157321	0.28816	0.773294	0.866542	FALSE
C18orf21	-0.0022589	0.00147292	-1.53364	0.125488	0.268395	FALSE
C18orf25	-0.0047909	0.00139636	-3.43099	0.00063022	0.00625723	TRUE
C18orf32	0.0014984	0.00144389	1.03775	0.299679	0.474707	FALSE
C18orf54	-0.0164134	0.0025565	-6.42028	2.25e-10	1.54e-07	TRUE
C19orf12	0.00228164	0.00143967	1.58483	0.113374	0.251119	FALSE
C19orf18	0.00698485	0.00342158	2.04141	0.0415167	0.127186	FALSE
C19orf25	0.00598725	0.00197112	3.03749	0.00245804	0.016876	TRUE
C19orf33	-0.0116144	0.00656304	-1.76967	0.0771378	0.192732	FALSE
C19orf38	0.00131235	0.00266746	0.491983	0.622857	0.7607	FALSE
C19orf47	-0.0011778	0.00152425	-0.772742	0.439889	0.612031	FALSE
C19orf48	-0.0053615	0.00203787	-2.63093	0.00866849	0.0422794	TRUE
C19orf53	0.0014902	0.00175532	0.848966	0.396138	0.571199	FALSE
C19orf54	-0.0019178	0.00143917	-1.33257	0.183029	0.345494	FALSE
C19orf57	-0.0051425	0.00290316	-1.77135	0.076858	0.192314	FALSE
C19orf71	0.00816096	0.00280451	2.90994	0.00370875	0.0224965	TRUE
C19orf73	0.00342672	0.00222766	1.53826	0.124354	0.266864	FALSE
C1D	0.00324042	0.00142315	2.27693	0.0230366	0.0840924	FALSE
C1GALT1	0.00296815	0.00264634	1.12161	0.262345	0.43763	FALSE
C1orf109	-0.0030156	0.00138808	-2.17251	0.030091	0.10109	FALSE
C1orf115	0.00589529	0.00357775	1.64777	0.0997683	0.23026	FALSE
C1orf116	-0.0018194	0.0056186	-0.323822	0.746152	0.848887	FALSE
C1orf122	0.0061636	0.00203269	3.03225	0.0025007	0.0171099	TRUE
C1orf127	0.0124137	0.00336767	3.68613	0.00024204	0.00315671	TRUE
C1orf159	-0.0001791	0.00216365	-0.0827729	0.934052	0.96341	FALSE
C1orf162	0.00735436	0.00220965	3.3283	0.00091113	0.00824824	TRUE
C1orf174	-0.0020186	0.00102067	-1.97771	0.0482816	0.141313	FALSE
C1orf189	-0.0011413	0.00231928	-0.492077	0.622791	0.7607	FALSE
C1orf194	-0.0079119	0.00432068	-1.83118	0.067422	0.176033	FALSE
C1orf198	-0.0018794	0.00175163	-1.07294	0.283602	0.459217	FALSE
C1orf21	-0.0022443	0.00318819	-0.703939	0.481663	0.648268	FALSE
C1orf210	3.59e-06	0.00220237	0.00163193	0.998698	0.999431	FALSE
C1orf216	-0.0002555	0.00120808	-0.211502	0.832546	0.905348	FALSE
C1orf226	-0.0171412	0.00357613	-4.79322	1.94e-06	9.36e-05	TRUE
C1orf35	0.0022574	0.00209017	1.08001	0.280442	0.456212	FALSE
C1orf50	-0.0014556	0.00126341	-1.15216	0.249577	0.42291	FALSE
C1orf52	-0.0019481	0.00119032	-1.63664	0.102073	0.233716	FALSE
C1orf53	0.0032199	0.00298801	1.07761	0.281513	0.457158	FALSE
C1orf54	-0.0011565	0.00195983	-0.59011	0.555273	0.708436	FALSE
C1orf56	0.00502425	0.0019655	2.55622	0.0107533	0.0493479	TRUE
C1orf61	-0.0016676	0.00355191	-0.46949	0.638839	0.772473	FALSE
C1orf74	-0.0035558	0.00166917	-2.13029	0.0334324	0.10919	FALSE
C1QA	0.00940446	0.00271169	3.46811	0.0005503	0.00569158	TRUE
C1QB	0.00904647	0.00277797	3.25651	0.00117233	0.00984237	TRUE
C1QBP	0.00262844	0.00155024	1.69551	0.0903436	0.215316	FALSE
C1QC	0.00661935	0.0026095	2.53664	0.0113691	0.0514079	FALSE
C1QL1	-0.0040896	0.00444695	-0.919642	0.358019	0.53419	FALSE
C1QL2	-0.0028864	0.00427313	-0.675488	0.499549	0.663754	FALSE
C1QL3	-0.0011353	0.00401432	-0.282816	0.777386	0.869199	FALSE
C1QL4	-0.0027574	0.00438383	-0.628991	0.529523	0.687584	FALSE
C1QTNF1	-0.0012315	0.00273225	-0.450738	0.652293	0.78265	FALSE
C1QTNF2	0.00327967	0.00356166	0.920824	0.357402	0.533636	FALSE
C1QTNF3	0.0019995	0.00382576	0.52264	0.60136	0.745322	FALSE
C1QTNF4	-0.006851	0.00351532	-1.94891	0.0516335	0.147771	FALSE
C1QTNF6	-0.0062586	0.00251517	-2.48832	0.0130241	0.0565664	FALSE
C1QTNF7	0.0125798	0.00408124	3.08236	0.00211954	0.0152665	TRUE
C1QTNF9	-0.0033455	0.00317987	-1.05208	0.293059	0.467814	FALSE
C1QTNF9B	0.00370291	0.00285148	1.29859	0.194435	0.358638	FALSE
C1R	-0.0038996	0.00234508	-1.66291	0.0966971	0.225803	FALSE
C1S	-0.0080193	0.0028258	-2.83789	0.00464873	0.0265126	TRUE
C2	0.0112613	0.00278981	4.03658	5.91e-05	0.00112301	TRUE
C20orf194	-0.0008236	0.00163947	-0.502365	0.61554	0.755484	FALSE
C20orf202	-0.0003824	0.00226792	-0.168605	0.866147	0.92638	FALSE
C20orf27	0.00262161	0.00216044	1.21346	0.225288	0.395943	FALSE
C20orf96	0.00300102	0.00211562	1.41851	0.156408	0.310754	FALSE
C21orf58	-0.0028788	0.00244034	-1.17966	0.238465	0.411011	FALSE
C21orf62	0.00160172	0.00194566	0.82323	0.410607	0.585685	FALSE
C21orf91	-0.0034612	0.00224137	-1.54425	0.122897	0.264776	FALSE
C22orf15	-0.001144	0.00238989	-0.478673	0.632294	0.767826	FALSE
C22orf23	-0.0050653	0.00238336	-2.12529	0.033849	0.110162	FALSE
C22orf31	-0.0067598	0.00214974	-3.14448	0.00172129	0.0131477	TRUE
C22orf39	0.00144114	0.00138174	1.04299	0.297249	0.472124	FALSE
C2CD2	0.00462161	0.00209549	2.20551	0.027684	0.0955146	FALSE
C2CD2L	0.00426083	0.0016015	2.66053	0.00794802	0.0398335	TRUE
C2CD3	-0.0044584	0.00169663	-2.62778	0.00874842	0.0425932	TRUE
C2CD4A	-0.0133764	0.00699178	-1.91316	0.0560614	0.155477	FALSE
C2CD4B	0.00191194	0.00451883	0.423105	0.672325	0.795374	FALSE
C2CD4C	0.00507716	0.00423608	1.19855	0.231035	0.402268	FALSE
C2CD4D	0.00204106	0.00294108	0.693983	0.487882	0.654185	FALSE
C2orf16	-0.0037931	0.00249483	-1.5204	0.128781	0.272947	FALSE
C2orf42	0.00099653	0.00085995	1.15882	0.246851	0.420418	FALSE
C2orf49	-0.0014585	0.00108044	-1.34995	0.177389	0.338351	FALSE
C2orf50	-0.0007104	0.00399523	-0.177801	0.858922	0.921832	FALSE
C2orf66	-0.0021801	0.00225691	-0.965953	0.334341	0.509789	FALSE
C2orf68	-0.0021586	0.00108116	-1.99659	0.0461867	0.137153	FALSE
C2orf69	-0.0015477	0.00137317	-1.12712	0.260008	0.435094	FALSE
C2orf72	0.0132514	0.00611443	2.16723	0.0304927	0.102107	FALSE
C2orf73	0.0105794	0.00308166	3.43302	0.00062558	0.00621569	TRUE
C2orf74	0.00153421	0.00323361	0.474457	0.635295	0.769688	FALSE
C2orf76	0.00055974	0.00148628	0.376606	0.70656	0.819424	FALSE
C2orf81	0.00166523	0.00261106	0.63776	0.523801	0.683144	FALSE
C2orf88	-0.0109914	0.00325686	-3.37485	0.00077182	0.00726655	TRUE
C3	0.00130056	0.00318671	0.40812	0.683288	0.802635	FALSE
C3AR1	0.00574572	0.00235106	2.44388	0.0147315	0.0619308	FALSE
C3orf14	0.00303381	0.00323868	0.936744	0.349155	0.525078	FALSE
C3orf18	0.004676	0.00253039	1.84793	0.0649572	0.171967	FALSE
C3orf33	0.00402961	0.00175109	2.3012	0.0216201	0.0804753	FALSE
C3orf36	1.41e-05	0.00261939	0.00540196	0.995691	0.998106	FALSE
C3orf38	-0.000116	0.00108434	-0.107016	0.914802	0.954811	FALSE
C3orf52	0.00181228	0.00358937	0.504901	0.613758	0.754043	FALSE
C3orf62	0.00278494	0.0014123	1.97192	0.0489402	0.142613	FALSE
C3orf67	-0.0025551	0.00333007	-0.767282	0.443125	0.614835	FALSE
C3orf70	-0.0055912	0.00349757	-1.5986	0.110278	0.246302	FALSE
C4A	0.0062249	0.00499244	1.24687	0.212788	0.380403	FALSE
C4BPA	-0.0013982	0.00530293	-0.263667	0.7921	0.878551	FALSE
C4BPB	0.014881	0.00524786	2.83564	0.00468134	0.0266317	TRUE
C4orf19	-0.0174687	0.00535956	-3.25936	0.00116075	0.00979886	TRUE
C4orf3	0.00261479	0.00113267	2.30851	0.0212086	0.0795726	FALSE
C4orf33	0.00135889	0.00197836	0.686876	0.492347	0.657689	FALSE
C4orf36	-0.0022207	0.00255117	-0.870477	0.384284	0.560505	FALSE
C4orf46	-0.0068764	0.00149175	-4.6096	4.65e-06	0.00017426	TRUE
C4orf47	-0.0028879	0.00311778	-0.926277	0.354563	0.530542	FALSE
C4orf48	0.00692247	0.00413434	1.67438	0.0944207	0.222237	FALSE
C4orf50	0.00538658	0.00201077	2.67887	0.00752901	0.0382049	TRUE
C5	-0.000779	0.00259327	-0.300402	0.763944	0.859807	FALSE
C5AR1	0.00478662	0.00241125	1.98512	0.0474504	0.139598	FALSE
C5orf15	0.00118659	0.00118207	1.00382	0.31575	0.491169	FALSE
C5orf24	-0.0019599	0.00150767	-1.29996	0.193965	0.358013	FALSE
C5orf34	-0.0026873	0.00196346	-1.36867	0.171463	0.330658	FALSE
C5orf38	0.0199556	0.00487739	4.09145	4.69e-05	0.00094136	TRUE
C5orf46	-0.0070835	0.00487778	-1.4522	0.146812	0.298119	FALSE
C5orf47	-0.000933	0.0016598	-0.562095	0.574199	0.724426	FALSE
C5orf49	0.00284598	0.00395556	0.71949	0.472036	0.640365	FALSE
C5orf51	-0.0030157	0.00131362	-2.2957	0.0219341	0.0813179	FALSE
C5orf58	0.00299709	0.00283313	1.05787	0.290412	0.465437	FALSE
C6	0.00233767	0.00586513	0.398571	0.690309	0.80843	FALSE
C6orf120	0.00717357	0.00138859	5.16609	2.98e-07	2.52e-05	TRUE
C6orf132	0.00387285	0.00227825	1.69992	0.0895092	0.213888	FALSE
C6orf136	0.00212355	0.00139968	1.51718	0.129592	0.27408	FALSE
C6orf141	-0.030443	0.00558106	-5.4547	6.43e-08	8.12e-06	TRUE
C6orf15	-0.0069095	0.00531508	-1.29999	0.193955	0.358013	FALSE
C6orf163	0.00344088	0.00220418	1.56107	0.118877	0.259232	FALSE
C6orf201	0.00462792	0.00249968	1.85141	0.0644557	0.171093	FALSE
C6orf223	0.00620334	0.00501124	1.23788	0.216099	0.384809	FALSE
C6orf226	0.00904481	0.00229915	3.93398	9.03e-05	0.00155386	TRUE
C6orf47	0.00270147	0.00140999	1.91595	0.0557042	0.154959	FALSE
C6orf52	-0.0056776	0.00349936	-1.62248	0.10507	0.238258	FALSE
C6orf62	-0.0008128	0.00120903	-0.672257	0.501601	0.665309	FALSE
C6orf89	0.0011376	0.00109827	1.03581	0.300585	0.47554	FALSE
C7	-0.0132924	0.00694374	-1.91431	0.0559147	0.155322	FALSE
C7orf25	0.00019091	0.00116234	0.164246	0.869576	0.928519	FALSE
C7orf26	0.00134319	0.00115834	1.15958	0.246543	0.420103	FALSE
C7orf31	-0.002851	0.00248412	-1.1477	0.251413	0.425122	FALSE
C7orf50	0.00640936	0.00213557	3.00124	0.00276701	0.018324	TRUE
C7orf57	-0.0068092	0.00368405	-1.8483	0.0649039	0.171893	FALSE
C7orf61	-0.0049601	0.00288295	-1.7205	0.0857041	0.207706	FALSE
C8G	0.00227106	0.00279379	0.812895	0.416504	0.591199	FALSE
C8orf33	0.00203249	0.0017832	1.1398	0.254688	0.42831	FALSE
C8orf34	-0.0106946	0.00427439	-2.50201	0.012535	0.0550554	FALSE
C8orf37	-0.0011369	0.00239453	-0.474809	0.635045	0.76959	FALSE
C8orf44	0.00490124	0.00179344	2.73287	0.00640815	0.0337659	TRUE
C8orf48	-0.0214915	0.00356771	-6.02391	2.53e-09	7.84e-07	TRUE
C8orf58	0.00113876	0.0016528	0.68899	0.491016	0.6567	FALSE
C8orf76	-0.0022792	0.00169749	-1.34269	0.17973	0.341571	FALSE
C8orf86	0.00083045	0.00342334	0.242585	0.808385	0.889211	FALSE
C9orf116	0.00545835	0.00291954	1.86959	0.0618821	0.166278	FALSE
C9orf129	-0.0024524	0.00291671	-0.840802	0.400694	0.576003	FALSE
C9orf131	-0.0001687	0.00203117	-0.0830474	0.933833	0.96341	FALSE
C9orf152	0.00273933	0.00503629	0.543919	0.586639	0.734349	FALSE
C9orf153	-0.0016345	0.00167529	-0.975661	0.329509	0.505131	FALSE
C9orf16	0.00292982	0.00205467	1.42593	0.154253	0.307686	FALSE
C9orf24	0.00253579	0.00301782	0.840272	0.400991	0.576247	FALSE
C9orf40	-0.0036163	0.00193372	-1.87013	0.0618069	0.166207	FALSE
C9orf43	0.00338313	0.00287582	1.17641	0.23976	0.412511	FALSE
C9orf50	0.00102761	0.00239093	0.429797	0.667452	0.791772	FALSE
C9orf64	0.00056858	0.00171464	0.331602	0.740271	0.844239	FALSE
C9orf72	-0.0022227	0.00191283	-1.162	0.24556	0.418951	FALSE
C9orf78	-0.000199	0.00099218	-0.200572	0.841081	0.910725	FALSE
C9orf85	-0.0029929	0.00115968	-2.58078	0.0100234	0.0467967	TRUE
CA11	0.0088322	0.00406195	2.17437	0.0299508	0.100863	FALSE
CA12	0.00317422	0.00428347	0.741038	0.458874	0.629141	FALSE
CA13	-0.0056418	0.00334711	-1.68556	0.0922446	0.2187	FALSE
CA14	0.00664757	0.00375165	1.77191	0.0767664	0.192155	FALSE
CA2	0.00384089	0.00519458	0.739403	0.459865	0.629955	FALSE
CA3	-0.0244938	0.00518223	-4.7265	2.67e-06	0.00011713	TRUE
CA4	-0.0059569	0.00479773	-1.24161	0.21472	0.382654	FALSE
CA8	-0.0028945	0.00623565	-0.464191	0.642629	0.775338	FALSE
CA9	-0.0050613	0.0074659	-0.677916	0.498008	0.662425	FALSE
CAB39	0.00274296	0.00115284	2.37931	0.0175638	0.0701689	FALSE
CAB39L	0.00078581	0.00238198	0.329899	0.741557	0.84521	FALSE
CABIN1	-0.00181	0.00129538	-1.39729	0.16269	0.319341	FALSE
CABLES1	0.00198468	0.00205557	0.965511	0.334562	0.510069	FALSE
CABLES2	-0.0070147	0.00187902	-3.7332	0.00020158	0.00274719	TRUE
CABP1	4.24e-06	0.00280682	0.00150918	0.998796	0.999456	FALSE
CABP4	0.00975915	0.00442872	2.20361	0.027818	0.0957592	FALSE
CABP7	0.00538732	0.00370184	1.45531	0.145952	0.297042	FALSE
CABYR	0.00079774	0.00286731	0.278219	0.780911	0.871209	FALSE
CACHD1	-0.0155851	0.00303233	-5.13964	3.41e-07	2.82e-05	TRUE
CACNA1A	-0.0037196	0.00324011	-1.14798	0.251296	0.425122	FALSE
CACNA1B	0.00671708	0.00516402	1.30075	0.193696	0.357724	FALSE
CACNA1C	-0.0023727	0.00301916	-0.785897	0.432146	0.604774	FALSE
CACNA1D	-0.0044591	0.00436902	-1.02062	0.307721	0.482355	FALSE
CACNA1E	-0.0020511	0.00317211	-0.646612	0.518056	0.679047	FALSE
CACNA1G	-0.0052644	0.00414164	-1.27108	0.204046	0.370356	FALSE
CACNA1H	0.0107963	0.00531004	2.03318	0.0423426	0.128937	FALSE
CACNA1I	-0.0014701	0.00500644	-0.293651	0.769096	0.863398	FALSE
CACNA2D1	-0.0271055	0.00517851	-5.23422	2.09e-07	1.93e-05	TRUE
CACNA2D2	0.010647	0.00414508	2.56859	0.0103799	0.0481243	TRUE
CACNA2D3	0.00264934	0.00407244	0.650554	0.515509	0.676925	FALSE
CACNA2D4	0.00247143	0.00236874	1.04335	0.297079	0.471964	FALSE
CACNB1	-0.0023909	0.00270753	-0.88306	0.377452	0.553638	FALSE
CACNB2	0.00478469	0.00362602	1.31954	0.187341	0.349858	FALSE
CACNB3	-0.0037397	0.00210641	-1.7754	0.0761873	0.19115	FALSE
CACNB4	0.00051152	0.00379527	0.134778	0.892819	0.942274	FALSE
CACNG1	-0.0087809	0.00531971	-1.65063	0.0991809	0.22958	FALSE
CACNG4	-0.0185266	0.00614488	-3.01496	0.00264609	0.0177386	TRUE
CACNG6	-0.0008867	0.00587115	-0.151021	0.879995	0.93496	FALSE
CACYBP	-0.0028478	0.00142536	-1.99794	0.0460399	0.136866	FALSE
CAD	-0.0048461	0.00152304	-3.18188	0.00151604	0.0119204	TRUE
CADM1	-0.0086908	0.0031191	-2.78631	0.0054493	0.0299681	TRUE
CADM2	-0.0062816	0.00499027	-1.25878	0.208455	0.375758	FALSE
CADM3	-0.0130646	0.00511039	-2.55648	0.0107455	0.0493404	TRUE
CADM4	0.00310551	0.00243066	1.27764	0.201722	0.367507	FALSE
CADPS	0.0005203	0.00355249	0.146462	0.883591	0.937394	FALSE
CADPS2	0.00227056	0.00314279	0.722467	0.470205	0.638962	FALSE
CAGE1	-0.0018678	0.00215011	-0.868689	0.385261	0.56121	FALSE
CALB1	0.00484629	0.0025044	1.93511	0.0533062	0.150778	FALSE
CALB2	-0.0187998	0.00548305	-3.42871	0.00063545	0.00628635	TRUE
CALCOCO1	0.00230608	0.00154768	1.49002	0.136588	0.283699	FALSE
CALCOCO2	-0.0004902	0.00170944	-0.286755	0.774369	0.867248	FALSE
CALCR	0.00691932	0.00344138	2.01062	0.0446788	0.134253	FALSE
CALCRL	-0.0028737	0.00266514	-1.07826	0.28122	0.456878	FALSE
CALD1	-0.0141821	0.0022481	-6.30847	4.52e-10	2.46e-07	TRUE
CALHM1	0.00293349	0.00362089	0.810156	0.418076	0.592745	FALSE
CALHM2	-0.0016625	0.0016172	-1.02802	0.304233	0.479033	FALSE
CALHM3	-0.0019339	0.00258508	-0.748081	0.454617	0.625064	FALSE
CALM1	-0.0006828	0.00077706	-0.878711	0.379805	0.555873	FALSE
CALML3	-0.0289541	0.00768093	-3.76961	0.00017474	0.00249352	TRUE
CALML4	0.00245314	0.00155246	1.58016	0.114439	0.252708	FALSE
CALML5	0.00170325	0.00902524	0.188721	0.850356	0.916171	FALSE
CALML6	0.00331971	0.00323109	1.02743	0.30451	0.479267	FALSE
CALN1	-0.0037656	0.00419521	-0.897601	0.369651	0.546173	FALSE
CALR	-0.0005232	0.00154862	-0.337844	0.735564	0.841191	FALSE
CALR3	-0.0012994	0.00161849	-0.802817	0.422304	0.596956	FALSE
CALU	-0.0042015	0.0017543	-2.39498	0.0168356	0.0680304	FALSE
CAMK1	0.00533114	0.00184557	2.88861	0.00396721	0.0236845	TRUE
CAMK1D	-0.0038166	0.00283119	-1.34807	0.177993	0.33899	FALSE
CAMK1G	0.00240156	0.00293073	0.819441	0.412763	0.587755	FALSE
CAMK2A	-0.006417	0.00311462	-2.0603	0.0396724	0.123185	FALSE
CAMK2B	-0.0050885	0.00544449	-0.934613	0.350252	0.526226	FALSE
CAMK2D	-0.0081602	0.00255451	-3.19443	0.0014524	0.0115733	TRUE
CAMK2G	0.00021461	0.00123157	0.174259	0.861704	0.923655	FALSE
CAMK2N1	-0.0088182	0.00344021	-2.56327	0.0105391	0.0486381	TRUE
CAMK2N2	0.00433568	0.00368431	1.1768	0.239604	0.412399	FALSE
CAMK4	-0.0199589	0.00299956	-6.65396	5.09e-11	4.34e-08	TRUE
CAMKK1	0.00513682	0.00223545	2.29789	0.0218088	0.0809947	FALSE
CAMKK2	-0.0024477	0.00100821	-2.42777	0.0153975	0.063691	FALSE
CAMKV	-0.005727	0.00357966	-1.59988	0.109994	0.245902	FALSE
CAMLG	0.00051414	0.00122712	0.418981	0.675335	0.797794	FALSE
CAMP	0.00093695	0.00559044	0.167599	0.866938	0.92679	FALSE
CAMSAP1	-0.0035974	0.00137156	-2.62286	0.00887471	0.0429779	TRUE
CAMTA1	-0.0029249	0.0015716	-1.86109	0.0630748	0.168554	FALSE
CAMTA2	0.002776	0.00143422	1.93555	0.0532519	0.150673	FALSE
CAND1	-0.0049438	0.00162426	-3.04373	0.00240815	0.0166677	TRUE
CAND2	-0.005797	0.00366112	-1.58339	0.113703	0.251672	FALSE
CANT1	-0.0013927	0.00187885	-0.74125	0.458745	0.629028	FALSE
CANX	-0.0019546	0.00147453	-1.32557	0.185338	0.34783	FALSE
CAP1	-0.0032364	0.00109664	-2.95119	0.00325197	0.0205721	TRUE
CAP2	-0.0021609	0.00308206	-0.701115	0.483422	0.649802	FALSE
CAPG	0.00336094	0.00225853	1.48811	0.137091	0.284441	FALSE
CAPN1	-0.0005766	0.00138152	-0.417391	0.676497	0.798544	FALSE
CAPN10	0.00438657	0.00209247	2.09636	0.0363436	0.115895	FALSE
CAPN11	-0.0063101	0.00322988	-1.95367	0.0510662	0.146755	FALSE
CAPN12	0.00224699	0.00278226	0.807612	0.419538	0.594139	FALSE
CAPN13	-0.0020552	0.00562586	-0.365307	0.714972	0.82562	FALSE
CAPN14	0.00473063	0.00332007	1.42486	0.154563	0.30793	FALSE
CAPN2	0.00023632	0.00217797	0.108504	0.913621	0.954628	FALSE
CAPN3	0.00471398	0.00304537	1.54792	0.122012	0.263535	FALSE
CAPN5	-0.0116047	0.00253137	-4.58437	5.23e-06	0.00018885	TRUE
CAPN7	0.00061655	0.00141532	0.435628	0.663217	0.788599	FALSE
CAPN8	0.012237	0.00653209	1.87337	0.0613578	0.165195	FALSE
CAPN9	0.0128826	0.00580188	2.22042	0.0266517	0.0929368	FALSE
CAPNS1	-0.0016497	0.0013397	-1.23138	0.218519	0.387803	FALSE
CAPNS2	0.00282905	0.00348025	0.812888	0.416509	0.591199	FALSE
CAPRIN1	-0.0037767	0.00138139	-2.73395	0.00638725	0.0336818	TRUE
CAPRIN2	0.0025617	0.00166811	1.53569	0.124983	0.267687	FALSE
CAPS	0.00189088	0.00438911	0.430812	0.666714	0.791163	FALSE
CAPS2	-0.0024549	0.00291608	-0.841855	0.400105	0.575288	FALSE
CAPSL	0.00342768	0.00563248	0.608556	0.54298	0.698607	FALSE
CAPZA2	-0.0007755	0.00116366	-0.666406	0.505331	0.668634	FALSE
CAPZB	-0.0019596	0.00115059	-1.70311	0.0889114	0.213094	FALSE
CARD10	0.00455944	0.00257829	1.7684	0.0773511	0.193052	FALSE
CARD11	0.00218702	0.00298898	0.731694	0.464556	0.634443	FALSE
CARD14	0.00724736	0.00298383	2.42888	0.0153507	0.0635551	FALSE
CARD16	0.00254727	0.00295589	0.861762	0.38906	0.564885	FALSE
CARD6	-0.0032411	0.00210486	-1.53982	0.123974	0.266381	FALSE
CARD8	-0.0015095	0.00137199	-1.10025	0.271533	0.447104	FALSE
CARD9	0.00083535	0.00339217	0.246257	0.805542	0.887443	FALSE
CARHSP1	0.00074131	0.00167586	0.442345	0.658351	0.785622	FALSE
CARM1	3.06e-05	0.00123176	0.0248644	0.980169	0.989892	FALSE
CARS2	-0.0011775	0.00165334	-0.712226	0.476519	0.643668	FALSE
CASC1	0.00951144	0.00353647	2.68953	0.00729477	0.0373276	TRUE
CASC3	-0.0020765	0.0021338	-0.973162	0.330748	0.506462	FALSE
CASC4	-0.0003654	0.00148966	-0.245324	0.806265	0.887963	FALSE
CASD1	0.00364256	0.00267916	1.35959	0.174317	0.334182	FALSE
CASKIN1	0.00273016	0.00387015	0.705439	0.480729	0.647772	FALSE
CASKIN2	-0.0025031	0.00152528	-1.64106	0.101152	0.23226	FALSE
CASP1	0.00234033	0.00252907	0.925373	0.355033	0.531012	FALSE
CASP10	0.00196272	0.00225024	0.872228	0.383329	0.55953	FALSE
CASP14	0.01001	0.00778863	1.2852	0.19907	0.364681	FALSE
CASP2	-0.0078601	0.00127641	-6.15801	1.13e-09	4.68e-07	TRUE
CASP4	-0.0005897	0.00183422	-0.3215	0.74791	0.849966	FALSE
CASP5	0.00767125	0.00260587	2.94383	0.00332952	0.0208624	TRUE
CASP6	-0.0010111	0.00155707	-0.649373	0.516272	0.6776	FALSE
CASP7	-0.0010728	0.00174556	-0.614614	0.538973	0.694893	FALSE
CASP8	0.00022774	0.00157963	0.144171	0.8854	0.938729	FALSE
CASP9	-0.0007853	0.00121395	-0.646924	0.517855	0.67896	FALSE
CASQ1	0.0108339	0.0047234	2.29366	0.0220515	0.0815593	FALSE
CASQ2	-0.0059487	0.0041348	-1.4387	0.150603	0.303161	FALSE
CASS4	-0.0041403	0.0028259	-1.46511	0.143258	0.293179	FALSE
CAST	0.00139569	0.00157661	0.885249	0.376271	0.552539	FALSE
CASZ1	-0.0010455	0.00202889	-0.51529	0.606483	0.748814	FALSE
CAT	0.00132163	0.00169318	0.780564	0.435275	0.607408	FALSE
CATSPER1	0.00526127	0.00296122	1.77672	0.075969	0.190825	FALSE
CATSPER2	0.00482583	0.00236793	2.03799	0.0418579	0.127846	FALSE
CATSPER3	0.00454941	0.0023619	1.92617	0.0544147	0.152616	FALSE
CATSPERB	0.0137091	0.004878	2.8104	0.00506107	0.0283778	TRUE
CATSPERG	0.00192379	0.0031277	0.615082	0.538664	0.694692	FALSE
CAV1	-0.002447	0.00255967	-0.955977	0.339354	0.514843	FALSE
CAV2	-0.0034736	0.0025572	-1.35837	0.174703	0.334686	FALSE
CBFA2T2	0.00245014	0.00137602	1.78059	0.0753337	0.189764	FALSE
CBFA2T3	-0.0113061	0.00412976	-2.73771	0.00631548	0.0333968	TRUE
CBFB	-0.0059596	0.00135781	-4.38909	1.28e-05	0.00035799	TRUE
CBL	-0.0029718	0.00171195	-1.7359	0.0829421	0.203214	FALSE
CBLB	-0.0023842	0.00135498	-1.75957	0.0788386	0.195798	FALSE
CBLC	-0.0069353	0.00446557	-1.55305	0.12078	0.261911	FALSE
CBLL1	-0.0039925	0.00124779	-3.19968	0.00142652	0.0114072	TRUE
CBLN1	-0.0130931	0.00454424	-2.88125	0.00406007	0.0240202	TRUE
CBLN2	-0.0208601	0.00847069	-2.46262	0.0139888	0.059506	FALSE
CBLN3	0.00217111	0.00226746	0.957509	0.338581	0.5143	FALSE
CBLN4	0.0126109	0.00379546	3.32262	0.00092961	0.00837081	TRUE
CBR1	-0.0083841	0.00293244	-2.8591	0.0043518	0.0253057	TRUE
CBR3	-0.0004436	0.00309553	-0.143298	0.886088	0.939053	FALSE
CBR4	0.00136652	0.00179315	0.762078	0.446223	0.617062	FALSE
CBS	-0.0072277	0.00491586	-1.47028	0.141855	0.291356	FALSE
CBWD2	-4.71e-05	0.00129958	-0.0362512	0.971091	0.985246	FALSE
CBX1	-0.0029516	0.00156874	-1.8815	0.060244	0.163324	FALSE
CBX2	-0.0085838	0.00411226	-2.08737	0.03715	0.117532	FALSE
CBX3	-0.0005139	0.00117138	-0.438673	0.661009	0.78721	FALSE
CBX4	0.00527307	0.00210827	2.50113	0.0125658	0.0551554	FALSE
CBX5	-0.0026075	0.00162215	-1.60742	0.108332	0.243389	FALSE
CBX6	-0.0030387	0.0029433	-1.03242	0.302167	0.477268	FALSE
CBX7	0.00351844	0.00228871	1.5373	0.12459	0.2672	FALSE
CBX8	0.00212824	0.00215994	0.98532	0.324746	0.500246	FALSE
CBY1	0.00010732	0.00146367	0.0733228	0.941566	0.968107	FALSE
CC2D1A	0.00277621	0.00156915	1.76924	0.0772103	0.192773	FALSE
CC2D1B	-0.002273	0.00106696	-2.13031	0.0334311	0.10919	FALSE
CC2D2A	-0.0047186	0.00204969	-2.30213	0.0215674	0.0803272	FALSE
CCAR1	-0.0035873	0.00119446	-3.00326	0.00274887	0.0182216	TRUE
CCBE1	0.00060749	0.00370497	0.163966	0.869796	0.928656	FALSE
CCDC102A	-0.0034267	0.00244796	-1.39982	0.161931	0.318345	FALSE
CCDC102B	-0.0071903	0.00204454	-3.51684	0.00045971	0.00505347	TRUE
CCDC103	0.00113567	0.002557	0.444142	0.657052	0.784896	FALSE
CCDC106	-0.0026482	0.00240225	-1.10238	0.270605	0.445953	FALSE
CCDC107	0.00316859	0.00215541	1.47006	0.141912	0.291425	FALSE
CCDC110	-0.0025449	0.00274477	-0.927169	0.3541	0.530004	FALSE
CCDC112	-0.001661	0.00152142	-1.09173	0.275258	0.450897	FALSE
CCDC113	0.00172979	0.00245441	0.704766	0.481148	0.648086	FALSE
CCDC114	0.00571474	0.00363387	1.57263	0.116174	0.255272	FALSE
CCDC115	0.00180444	0.00114631	1.57413	0.115826	0.254797	FALSE
CCDC116	0.00669047	0.002172	3.08033	0.00213386	0.0153453	TRUE
CCDC117	-0.0032301	0.00231259	-1.39674	0.162853	0.319568	FALSE
CCDC12	0.00457692	0.00195601	2.33993	0.0195166	0.075381	FALSE
CCDC121	-0.0020142	0.0014789	-1.36195	0.173573	0.333394	FALSE
CCDC122	-7.52e-06	0.00237005	-0.0031733	0.997469	0.999007	FALSE
CCDC124	0.002384	0.00219742	1.08491	0.278269	0.454138	FALSE
CCDC125	0.00728896	0.00193677	3.76346	0.00017902	0.00251768	TRUE
CCDC126	0.00138785	0.00221373	0.626929	0.530873	0.688358	FALSE
CCDC127	0.00469321	0.00124547	3.76823	0.00017569	0.00249927	TRUE
CCDC13	0.00439889	0.00273598	1.60779	0.10825	0.243367	FALSE
CCDC130	0.00382726	0.00188908	2.02599	0.043076	0.130645	FALSE
CCDC134	0.00353679	0.00180558	1.95881	0.0504601	0.145565	FALSE
CCDC136	-0.0036677	0.00315771	-1.16152	0.245755	0.41923	FALSE
CCDC137	-0.0024377	0.00190687	-1.2784	0.201456	0.36717	FALSE
CCDC138	-0.0080851	0.00224788	-3.59675	0.0003407	0.00405359	TRUE
CCDC14	-0.0050458	0.00200289	-2.51924	0.0119422	0.0531975	FALSE
CCDC141	-0.0027994	0.00277327	-1.00943	0.313056	0.488125	FALSE
CCDC142	0.00113262	0.00149477	0.757725	0.448825	0.619526	FALSE
CCDC144A	-0.004183	0.00433606	-0.9647	0.334968	0.51063	FALSE
CCDC144NL	-0.0018099	0.00309766	-0.58428	0.559186	0.711938	FALSE
CCDC146	0.00211553	0.00251906	0.839812	0.401248	0.576496	FALSE
CCDC148	-0.0005813	0.00288652	-0.20137	0.840457	0.910468	FALSE
CCDC149	-0.0006999	0.00167606	-0.417556	0.676377	0.79854	FALSE
CCDC15	0.00534384	0.00264497	2.02038	0.0436558	0.131935	FALSE
CCDC150	-0.0056907	0.00306056	-1.85937	0.0633182	0.168973	FALSE
CCDC151	-0.0040716	0.00443714	-0.917629	0.359072	0.535059	FALSE
CCDC152	0.00123619	0.00256491	0.481964	0.629955	0.766418	FALSE
CCDC153	0.00880184	0.00402648	2.18599	0.0290872	0.0988807	FALSE
CCDC154	0.0113158	0.00346488	3.26585	0.00113478	0.00967377	TRUE
CCDC155	-0.0073094	0.00340244	-2.14829	0.0319708	0.105659	FALSE
CCDC157	0.00591056	0.00246237	2.40035	0.0165922	0.0673263	FALSE
CCDC158	-0.0027273	0.00434916	-0.627082	0.530773	0.688354	FALSE
CCDC17	-0.0004475	0.00292083	-0.153195	0.87828	0.933879	FALSE
CCDC18	-0.0106524	0.00230974	-4.61196	4.6e-06	0.00017329	TRUE
CCDC24	0.00335082	0.00231268	1.44889	0.147736	0.299333	FALSE
CCDC25	0.00125627	0.0013978	0.898751	0.369038	0.545559	FALSE
CCDC28A	0.00841205	0.00156214	5.38495	9.37e-08	1.04e-05	TRUE
CCDC28B	-0.0040963	0.00281018	-1.45766	0.1453	0.295994	FALSE
CCDC3	0.00636793	0.00278085	2.28992	0.0222688	0.0821057	FALSE
CCDC30	-0.0029812	0.00229093	-1.30131	0.193504	0.3575	FALSE
CCDC33	-0.0047314	0.00227587	-2.07893	0.0379216	0.119392	FALSE
CCDC34	-0.0095598	0.00203869	-4.68918	3.19e-06	0.00013321	TRUE
CCDC36	-0.0106571	0.00249548	-4.27055	2.17e-05	0.00053495	TRUE
CCDC39	0.00281589	0.00312733	0.900414	0.368153	0.544546	FALSE
CCDC40	0.00259072	0.00306289	0.845842	0.397878	0.57286	FALSE
CCDC42	0.00277351	0.00131764	2.10491	0.0355907	0.114108	FALSE
CCDC43	-0.0016869	0.00134089	-1.25805	0.208716	0.375881	FALSE
CCDC57	0.00208256	0.00214045	0.972957	0.33085	0.50656	FALSE
CCDC58	0.00050246	0.00150907	0.33296	0.739246	0.843798	FALSE
CCDC59	-0.0028173	0.00125494	-2.24499	0.0250234	0.0891296	FALSE
CCDC6	-0.0059677	0.00154268	-3.8684	0.00011787	0.00187194	TRUE
CCDC61	0.00564626	0.00218322	2.5862	0.00986826	0.0462883	TRUE
CCDC62	0.00124055	0.0022306	0.556152	0.578253	0.727564	FALSE
CCDC65	0.00247737	0.00427545	0.57944	0.562445	0.714354	FALSE
CCDC66	0.00062512	0.00162328	0.385098	0.700261	0.814612	FALSE
CCDC68	-0.0152706	0.00450376	-3.39064	0.00072926	0.00696191	TRUE
CCDC69	0.00075689	0.00252577	0.299669	0.764503	0.860223	FALSE
CCDC7	0.00156133	0.00295664	0.528076	0.597584	0.74242	FALSE
CCDC71	0.00269328	0.00129872	2.07381	0.0383962	0.120426	FALSE
CCDC73	-0.0024773	0.00179386	-1.38099	0.167644	0.325968	FALSE
CCDC74B	-0.0044136	0.00419611	-1.05182	0.293179	0.467894	FALSE
CCDC77	-0.005456	0.0017503	-3.11718	0.00188694	0.0140205	TRUE
CCDC8	-0.0184914	0.00367246	-5.03515	5.82e-07	4.05e-05	TRUE
CCDC80	-0.0106373	0.0031119	-3.41826	0.00066001	0.00645898	TRUE
CCDC81	-0.0012172	0.00243275	-0.50033	0.616972	0.75652	FALSE
CCDC82	-0.0041843	0.00209498	-1.99732	0.0461074	0.136977	FALSE
CCDC83	0.00771135	0.00300223	2.56854	0.0103814	0.0481243	TRUE
CCDC84	0.00498733	0.00202006	2.4689	0.0137473	0.05879	FALSE
CCDC85A	-0.0091283	0.00360734	-2.53048	0.011569	0.0520871	FALSE
CCDC85B	0.00677305	0.00327311	2.0693	0.0388179	0.121292	FALSE
CCDC85C	0.00161602	0.0017944	0.900595	0.368057	0.544546	FALSE
CCDC86	-0.0027382	0.00158923	-1.72299	0.0852526	0.206906	FALSE
CCDC87	-0.0005363	0.00298342	-0.17976	0.857383	0.921051	FALSE
CCDC88A	-0.0090468	0.00260801	-3.46884	0.00054883	0.00568497	TRUE
CCDC88B	0.00541148	0.00298035	1.81572	0.069764	0.179949	FALSE
CCDC88C	-0.0026423	0.00217268	-1.21616	0.224259	0.394753	FALSE
CCDC89	0.0032055	0.00295527	1.08467	0.278372	0.454253	FALSE
CCDC9	0.00068217	0.0019429	0.351107	0.725594	0.834476	FALSE
CCDC90B	-0.0020025	0.00129198	-1.54997	0.12152	0.26293	FALSE
CCDC91	-0.0014532	0.00154741	-0.939115	0.347937	0.523861	FALSE
CCDC92	-0.0008703	0.00130398	-0.667407	0.504692	0.668059	FALSE
CCDC93	-0.0016744	0.00151061	-1.10841	0.267995	0.442992	FALSE
CCDC96	0.00555321	0.0024982	2.22289	0.0264843	0.0925457	FALSE
CCDC97	-0.0026647	0.0010268	-2.5951	0.00961839	0.0453244	TRUE
CCHCR1	-0.000991	0.00215982	-0.458829	0.646474	0.778021	FALSE
CCIN	-0.0046534	0.00268894	-1.73056	0.0838919	0.204458	FALSE
CCKAR	-0.00013	0.00238777	-0.0544267	0.956608	0.977317	FALSE
CCKBR	-0.0109926	0.00480906	-2.2858	0.0225096	0.0826362	FALSE
CCL11	-0.0077808	0.00406904	-1.9122	0.0561841	0.155698	FALSE
CCL13	-0.0002855	0.00449944	-0.0634472	0.949425	0.972815	FALSE
CCL14	-0.0057011	0.00470471	-1.21178	0.22593	0.39657	FALSE
CCL16	0.00204967	0.00212682	0.963726	0.335456	0.511067	FALSE
CCL17	0.0003969	0.00405309	0.0979265	0.922014	0.957745	FALSE
CCL18	-0.0011093	0.0055472	-0.199973	0.84155	0.910927	FALSE
CCL19	-0.0222031	0.00634361	-3.50008	0.00048917	0.00523549	TRUE
CCL2	0.00013041	0.00313427	0.0416075	0.966821	0.982741	FALSE
CCL20	-2e-05	0.00444168	-0.0045117	0.996401	0.998524	FALSE
CCL21	-0.0287661	0.00645665	-4.45527	9.49e-06	0.00029032	TRUE
CCL22	-0.0050479	0.00359452	-1.40434	0.16058	0.316576	FALSE
CCL23	0.00145665	0.00272822	0.533919	0.593537	0.73884	FALSE
CCL25	0.00083364	0.00258326	0.322707	0.746996	0.849493	FALSE
CCL26	-0.0031245	0.00296406	-1.05414	0.292116	0.467034	FALSE
CCL28	-0.0079389	0.00546458	-1.45279	0.14665	0.297894	FALSE
CCL3	0.013858	0.00327209	4.2352	2.53e-05	0.00058625	TRUE
CCL4	0.00691304	0.00299053	2.31164	0.0210344	0.0791153	FALSE
CCL5	-0.0033179	0.00351034	-0.945171	0.344839	0.520644	FALSE
CCL7	0.00814602	0.00475262	1.71401	0.0868899	0.209829	FALSE
CCL8	0.00680683	0.00432865	1.57251	0.116203	0.255272	FALSE
CCM2	0.00317328	0.00153566	2.0664	0.0390914	0.121866	FALSE
CCNA1	-0.0124292	0.00438165	-2.83664	0.00466682	0.0265935	TRUE
CCNA2	-0.0114027	0.00276715	-4.12073	4.14e-05	0.00086048	TRUE
CCNB1	-0.0074187	0.00227645	-3.25891	0.00116256	0.00980204	TRUE
CCNB1IP1	-0.0045613	0.00170591	-2.67379	0.007643	0.0386478	TRUE
CCNB2	-0.0129626	0.00279876	-4.63156	4.19e-06	0.00016115	TRUE
CCNC	0.00405012	0.00158878	2.5492	0.0109707	0.0500608	FALSE
CCND1	0.00038953	0.00348721	0.111701	0.911087	0.953367	FALSE
CCND2	-0.0072789	0.00223248	-3.26045	0.00115635	0.00977986	TRUE
CCND3	-0.0014903	0.00143459	-1.03882	0.299183	0.474171	FALSE
CCNDBP1	0.00230531	0.00146818	1.57018	0.116743	0.256211	FALSE
CCNE1	-0.0099483	0.00329678	-3.01758	0.00262359	0.0176224	TRUE
CCNE2	-0.0069808	0.00312855	-2.23132	0.0259186	0.0911293	FALSE
CCNF	-0.0049053	0.00191822	-2.55723	0.0107226	0.0492519	TRUE
CCNG1	-0.0004626	0.00154061	-0.300253	0.764057	0.859864	FALSE
CCNG2	-0.0041323	0.00212139	-1.94794	0.0517489	0.147969	FALSE
CCNH	0.00568576	0.00117599	4.83488	1.58e-06	8.01e-05	TRUE
CCNI	-0.0050712	0.00185022	-2.74089	0.00625504	0.0331255	TRUE
CCNI2	-0.0030321	0.00447513	-0.677551	0.49824	0.662668	FALSE
CCNJ	-0.0081324	0.00191048	-4.25675	2.3e-05	0.00055232	TRUE
CCNJL	-0.0096521	0.00360569	-2.67691	0.00757275	0.0383615	TRUE
CCNK	-0.0026231	0.00110928	-2.36473	0.0182657	0.072059	FALSE
CCNL1	-0.0002061	0.00145338	-0.141835	0.887244	0.939411	FALSE
CCNL2	-0.0002416	0.00209005	-0.115577	0.908015	0.951247	FALSE
CCNO	0.00562808	0.00675083	0.833687	0.40469	0.579914	FALSE
CCNT1	-0.0069169	0.00395761	-1.74775	0.0808663	0.199237	FALSE
CCNT2	-0.0025267	0.00155072	-1.62937	0.103603	0.23607	FALSE
CCNY	-0.0003336	0.00114328	-0.291785	0.770521	0.864358	FALSE
CCNYL1	0.00051945	0.00156142	0.332676	0.73946	0.843841	FALSE
CCPG1	0.00277299	0.00166308	1.66738	0.0958048	0.224257	FALSE
CCR1	0.00303923	0.00281703	1.07888	0.280946	0.456705	FALSE
CCR10	0.0025113	0.00295593	0.849579	0.395797	0.570889	FALSE
CCR2	-0.0059704	0.00349187	-1.70979	0.0876675	0.211159	FALSE
CCR3	0.00253275	0.00278431	0.909651	0.363263	0.539445	FALSE
CCR4	-0.0116255	0.00395583	-2.93884	0.00338305	0.0210526	TRUE
CCR5	0.00157701	0.00300825	0.524227	0.600257	0.74463	FALSE
CCR6	-0.0089222	0.00337506	-2.64356	0.00835425	0.0412697	TRUE
CCR7	-0.0096573	0.00390102	-2.47558	0.0134948	0.0580214	FALSE
CCR8	-0.0022737	0.00402126	-0.565409	0.571944	0.722717	FALSE
CCR9	-0.0037474	0.00178316	-2.10153	0.0358865	0.114867	FALSE
CCRL2	0.0110195	0.00220866	4.9892	7.35e-07	4.75e-05	TRUE
CCS	0.00631086	0.00233837	2.69883	0.00709574	0.0365146	TRUE
CCT2	-0.0046635	0.00155075	-3.00725	0.00271345	0.0180218	TRUE
CCT3	-0.0044083	0.00133766	-3.29554	0.00102276	0.00897266	TRUE
CCT4	-0.0004863	0.00114374	-0.425173	0.670818	0.794601	FALSE
CCT5	-0.0040002	0.00153622	-2.60392	0.00937636	0.0446465	TRUE
CCT6A	-0.0023502	0.0013938	-1.68616	0.0921304	0.218619	FALSE
CCT6B	0.0100314	0.00246055	4.07691	4.99e-05	0.0009865	TRUE
CCT7	-0.0008334	0.00108069	-0.771129	0.440843	0.612921	FALSE
CCT8	-0.0010428	0.00121592	-0.857583	0.391363	0.567131	FALSE
CD101	-0.0038192	0.00215681	-1.77077	0.0769548	0.19245	FALSE
CD109	-0.0033124	0.00368603	-0.898623	0.369106	0.545601	FALSE
CD14	0.00792968	0.00255884	3.09893	0.00200574	0.0146166	TRUE
CD151	0.00015606	0.00188546	0.0827701	0.934054	0.96341	FALSE
CD160	-0.0074721	0.00217088	-3.44196	0.00060554	0.00609803	TRUE
CD163	0.00823107	0.00321838	2.55752	0.0107135	0.0492265	TRUE
CD163L1	0.00405883	0.00399694	1.01548	0.310163	0.484789	FALSE
CD164	0.00660213	0.00174766	3.77769	0.00016925	0.00243663	TRUE
CD164L2	-0.0063162	0.00451584	-1.39867	0.162274	0.318799	FALSE
CD177	0.0092315	0.00671279	1.37521	0.169426	0.328326	FALSE
CD180	-0.0024092	0.00256546	-0.939094	0.347948	0.523861	FALSE
CD19	-0.0060908	0.00533931	-1.14075	0.254295	0.427947	FALSE
CD1A	-0.0096169	0.00571499	-1.68274	0.0927901	0.219449	FALSE
CD1B	-0.0113121	0.00401031	-2.82076	0.004902	0.0276107	TRUE
CD1C	-0.0157014	0.00435988	-3.60133	0.00033485	0.00399529	TRUE
CD1D	0.00028359	0.00240809	0.117767	0.90628	0.950159	FALSE
CD1E	-0.0149678	0.0044294	-3.37919	0.0007599	0.00718403	TRUE
CD2	-0.0047502	0.00371267	-1.27945	0.201085	0.366823	FALSE
CD200	-0.0040868	0.00213132	-1.91751	0.0555058	0.154533	FALSE
CD200R1	-0.0011971	0.00291347	-0.41087	0.681271	0.801337	FALSE
CD207	-0.0101089	0.00529315	-1.90981	0.0564923	0.156413	FALSE
CD209	-0.0003388	0.00351137	-0.0964828	0.92316	0.958396	FALSE
CD22	-0.0072292	0.00374776	-1.92894	0.0540688	0.152084	FALSE
CD226	-0.0103045	0.00295249	-3.49011	0.00050751	0.00538374	TRUE
CD244	0.00168084	0.00278752	0.602986	0.546678	0.701447	FALSE
CD247	-0.0073505	0.00356058	-2.0644	0.039281	0.122317	FALSE
CD248	-0.0036437	0.0024243	-1.503	0.133207	0.279201	FALSE
CD27	-0.0086708	0.00381643	-2.27197	0.0233359	0.0848166	FALSE
CD274	0.00067919	0.0032166	0.211152	0.832819	0.905573	FALSE
CD276	-0.0045975	0.00152226	-3.02016	0.00260157	0.0175783	TRUE
CD28	-0.006384	0.00302662	-2.1093	0.0352091	0.113257	FALSE
CD2AP	0.00043026	0.00173552	0.247914	0.804261	0.886743	FALSE
CD2BP2	0.00490224	0.00142712	3.43505	0.00062096	0.00619678	TRUE
CD300A	0.00551523	0.0022018	2.50487	0.0124346	0.0547377	FALSE
CD300C	0.00522951	0.00256269	2.04063	0.0415942	0.127283	FALSE
CD300E	0.00327624	0.00300196	1.09137	0.275419	0.451006	FALSE
CD300LB	0.00371108	0.00294324	1.26088	0.207695	0.374785	FALSE
CD300LF	0.0029866	0.00246882	1.20973	0.226719	0.397545	FALSE
CD300LG	-0.0103718	0.00560913	-1.8491	0.0647891	0.1717	FALSE
CD302	0.00402459	0.00224905	1.78947	0.0738938	0.187371	FALSE
CD320	0.00119977	0.00257808	0.465374	0.641782	0.774769	FALSE
CD33	0.00649186	0.00234328	2.77042	0.00571991	0.0311004	TRUE
CD34	-0.0009289	0.00198094	-0.468915	0.63925	0.772833	FALSE
CD36	0.00053066	0.00519553	0.102138	0.918671	0.955919	FALSE
CD37	0.00190298	0.00247549	0.768726	0.442268	0.614336	FALSE
CD38	-0.0074563	0.00469129	-1.5894	0.11234	0.249843	FALSE
CD3D	-0.0064698	0.00390615	-1.65632	0.098024	0.227721	FALSE
CD3E	-0.0091427	0.00384426	-2.37827	0.0176128	0.0703058	FALSE
CD3EAP	-0.0059411	0.00137225	-4.32945	1.67e-05	0.00044029	TRUE
CD3G	-0.0108067	0.00398616	-2.71106	0.00684128	0.0356216	TRUE
CD4	0.00136015	0.00225399	0.603443	0.546374	0.701255	FALSE
CD40	-0.0017871	0.00220831	-0.809252	0.418595	0.593296	FALSE
CD44	0.00297967	0.00270742	1.10056	0.2714	0.446938	FALSE
CD46	0.00531455	0.00175884	3.02162	0.00258916	0.0175292	TRUE
CD47	-0.0066782	0.00187825	-3.55556	0.00039788	0.00458104	TRUE
CD48	-0.0032479	0.00290266	-1.11893	0.263482	0.438826	FALSE
CD5	-0.007415	0.00374891	-1.97792	0.0482586	0.141275	FALSE
CD52	-0.0023588	0.00327607	-0.720012	0.471715	0.640184	FALSE
CD53	0.00172913	0.00238338	0.725497	0.468346	0.637188	FALSE
CD55	-0.0026427	0.00244462	-1.081	0.28	0.456036	FALSE
CD58	0.00142533	0.00146859	0.970544	0.33205	0.507709	FALSE
CD59	0.00067007	0.00206536	0.324431	0.745691	0.848627	FALSE
CD6	-0.0024568	0.00329339	-0.745983	0.455883	0.626236	FALSE
CD63	0.00522311	0.00159946	3.26554	0.001136	0.00967377	TRUE
CD68	0.00454481	0.00223573	2.03281	0.0423806	0.128995	FALSE
CD69	-0.0064573	0.00337708	-1.91209	0.0561983	0.155698	FALSE
CD7	-0.0068056	0.00361203	-1.88414	0.0598856	0.162644	FALSE
CD70	0.00545727	0.00353077	1.54563	0.122563	0.264307	FALSE
CD72	0.00259551	0.00253137	1.02534	0.305495	0.480181	FALSE
CD74	0.00448077	0.00258741	1.73176	0.0836774	0.204136	FALSE
CD79A	-0.0141573	0.00527078	-2.686	0.00737148	0.0376072	TRUE
CD79B	-0.000454	0.00367095	-0.123665	0.901609	0.947447	FALSE
CD80	-0.0001628	0.00333554	-0.0488003	0.96109	0.97969	FALSE
CD81	0.00246884	0.00136383	1.81022	0.070612	0.181547	FALSE
CD82	-0.0001184	0.002797	-0.0423313	0.966244	0.982448	FALSE
CD83	0.00019603	0.00227962	0.0859904	0.931494	0.962299	FALSE
CD84	-9.27e-05	0.00344353	-0.0269117	0.978536	0.989279	FALSE
CD86	0.00265842	0.00244902	1.0855	0.278005	0.453871	FALSE
CD8A	-0.0066131	0.00352877	-1.87405	0.0612646	0.164977	FALSE
CD9	0.00297245	0.00178866	1.66183	0.0969136	0.226077	FALSE
CD93	-0.0020112	0.00209175	-0.961503	0.336571	0.512045	FALSE
CDA	0.00881899	0.00280702	3.14176	0.00173718	0.0132353	TRUE
CDADC1	0.00133835	0.00127117	1.05285	0.292708	0.467511	FALSE
CDAN1	0.00077572	0.00124477	0.623181	0.533332	0.690164	FALSE
CDC123	-0.0010366	0.00130904	-0.791861	0.428661	0.601877	FALSE
CDC14A	-0.0150707	0.00349782	-4.30861	1.83e-05	0.00047109	TRUE
CDC14B	-0.0035636	0.00238583	-1.49365	0.135636	0.282324	FALSE
CDC16	-0.0031565	0.00125646	-2.5122	0.0121811	0.0539178	FALSE
CDC20	-0.0128818	0.00301758	-4.26892	2.18e-05	0.00053587	TRUE
CDC23	-0.0019864	0.00110546	-1.79695	0.0726971	0.18544	FALSE
CDC25A	-0.0108294	0.00284573	-3.80551	0.0001516	0.00223099	TRUE
CDC25B	-0.0032138	0.0024278	-1.32376	0.185936	0.348593	FALSE
CDC25C	-0.0114396	0.00303961	-3.76351	0.00017899	0.00251768	TRUE
CDC26	-0.0004567	0.0016391	-0.27862	0.780604	0.871209	FALSE
CDC27	-0.0010786	0.00135225	-0.797611	0.425318	0.599063	FALSE
CDC34	0.00365871	0.00192175	1.90385	0.0572656	0.157685	FALSE
CDC37	0.00212797	0.00154946	1.37336	0.170001	0.329172	FALSE
CDC37L1	-0.0005336	0.00135521	-0.39377	0.693849	0.810679	FALSE
CDC40	-0.0001562	0.0014914	-0.104731	0.916614	0.955413	FALSE
CDC42	-0.0036423	0.0010458	-3.48282	0.00052133	0.00547077	TRUE
CDC42BPA	-0.0086681	0.00258908	-3.34794	0.00084973	0.0078113	TRUE
CDC42BPB	-0.0008165	0.00124884	-0.653791	0.513422	0.675249	FALSE
CDC42BPG	-0.0023975	0.00218165	-1.09892	0.272113	0.44768	FALSE
CDC42EP1	0.00070806	0.00226402	0.312744	0.754552	0.85332	FALSE
CDC42EP2	0.00218196	0.00189465	1.15164	0.24979	0.423151	FALSE
CDC42EP3	-0.0031135	0.00259116	-1.20158	0.229858	0.401192	FALSE
CDC42EP4	-0.0017449	0.00198673	-0.87827	0.380044	0.556104	FALSE
CDC42EP5	-0.0008998	0.00327494	-0.274766	0.783563	0.8731	FALSE
CDC42SE1	-0.0006585	0.0012324	-0.53433	0.593252	0.738628	FALSE
CDC42SE2	-0.0009328	0.00123412	-0.755806	0.449974	0.620494	FALSE
CDC5L	-0.002811	0.00123937	-2.26808	0.0235732	0.0853692	FALSE
CDC6	-0.0121134	0.00330506	-3.66511	0.00026247	0.00335571	TRUE
CDC7	-0.0098365	0.00249885	-3.93641	8.94e-05	0.00154556	TRUE
CDC73	-0.0014382	0.00140667	-1.02243	0.306865	0.48151	FALSE
CDCA2	-0.0127737	0.00304672	-4.19261	3.04e-05	0.00068208	TRUE
CDCA4	-0.0054135	0.00165577	-3.26948	0.0011205	0.00960769	TRUE
CDCA5	-0.0105454	0.00273127	-3.86099	0.00012144	0.00191353	TRUE
CDCA7	-0.0135315	0.00447632	-3.0229	0.00257835	0.0174733	TRUE
CDCA7L	-0.0057787	0.00322839	-1.78998	0.0738114	0.187302	FALSE
CDCA8	-0.0131294	0.00250651	-5.23813	2.04e-07	1.91e-05	TRUE
CDCP1	0.00312231	0.00305828	1.02094	0.307573	0.482344	FALSE
CDCP2	-0.0012105	0.00135069	-0.896202	0.370397	0.546936	FALSE
CDH1	-0.0182101	0.00431211	-4.22302	2.67e-05	0.00061193	TRUE
CDH11	-0.0138903	0.00321662	-4.31829	1.76e-05	0.00045646	TRUE
CDH12	-0.0021854	0.00333226	-0.655831	0.512109	0.673823	FALSE
CDH13	-0.0054731	0.00229478	-2.38502	0.0172953	0.0693336	FALSE
CDH15	-0.0029999	0.00361113	-0.830738	0.406354	0.581422	FALSE
CDH17	-0.00892	0.00254585	-3.50373	0.0004826	0.00519145	TRUE
CDH19	-0.0091881	0.00572636	-1.60453	0.108967	0.244333	FALSE
CDH2	-0.0189931	0.00461228	-4.11795	4.19e-05	0.00086548	TRUE
CDH20	0.00087615	0.00272377	0.321668	0.747783	0.849892	FALSE
CDH22	-0.0115077	0.00395088	-2.91269	0.00367655	0.0223709	TRUE
CDH23	-0.0039528	0.00340566	-1.16067	0.246101	0.419558	FALSE
CDH24	-0.0044727	0.00217265	-2.05865	0.0398302	0.123464	FALSE
CDH26	-0.0032035	0.00332763	-0.962683	0.335979	0.511657	FALSE
CDH3	-0.0140264	0.00442897	-3.16696	0.00159506	0.0123495	TRUE
CDH4	-0.0089643	0.00351802	-2.54811	0.0110047	0.0501422	FALSE
CDH5	-0.0023722	0.00213382	-1.11169	0.266582	0.442046	FALSE
CDH6	-0.0042749	0.00265182	-1.61205	0.10732	0.241834	FALSE
CDH7	-0.008596	0.00540578	-1.59015	0.112171	0.249508	FALSE
CDH8	-0.0063488	0.00342813	-1.85197	0.0643744	0.171018	FALSE
CDIPT	0.00393568	0.00130158	3.02378	0.002571	0.0174332	TRUE
CDK1	-0.0113432	0.00264848	-4.2829	2.05e-05	0.00051401	TRUE
CDK10	0.00095996	0.00210695	0.455617	0.648781	0.780009	FALSE
CDK11B	-0.0022477	0.00136191	-1.65037	0.099235	0.229629	FALSE
CDK12	-0.005693	0.00233457	-2.43858	0.0149475	0.0624735	FALSE
CDK13	-0.0034621	0.00120083	-2.88311	0.00403647	0.0239558	TRUE
CDK14	-0.0092284	0.00245154	-3.76431	0.00017842	0.00251707	TRUE
CDK15	-0.009869	0.00307976	-3.20447	0.00140329	0.0112741	TRUE
CDK17	-0.0005455	0.00163117	-0.334397	0.738162	0.843188	FALSE
CDK18	0.00430035	0.0030139	1.42684	0.15399	0.307352	FALSE
CDK19	-0.0013542	0.00209683	-0.645841	0.518556	0.679277	FALSE
CDK2	-0.0049513	0.00145895	-3.39377	0.00072109	0.00689835	TRUE
CDK20	0.00261779	0.00147376	1.77626	0.0760452	0.190911	FALSE
CDK2AP1	-0.0042362	0.00171658	-2.46784	0.013788	0.0589001	FALSE
CDK2AP2	0.00229419	0.00206182	1.11271	0.266148	0.441648	FALSE
CDK3	0.00156329	0.00258207	0.605441	0.545047	0.700078	FALSE
CDK4	-0.0020637	0.00125959	-1.63836	0.101715	0.233087	FALSE
CDK5	0.00217805	0.00165495	1.31609	0.188498	0.351057	FALSE
CDK5R1	-0.0059686	0.00253839	-2.35133	0.0189326	0.0738783	FALSE
CDK5R2	0.00385919	0.00434798	0.887582	0.375015	0.551467	FALSE
CDK5RAP1	0.00386476	0.0011834	3.26581	0.00113494	0.00967377	TRUE
CDK5RAP2	-0.0024926	0.00135124	-1.84467	0.0654312	0.172719	FALSE
CDK5RAP3	0.00279771	0.0018969	1.47489	0.140611	0.289454	FALSE
CDK6	-0.0068468	0.00323961	-2.11348	0.034849	0.11239	FALSE
CDK7	0.0040245	0.00126412	3.18365	0.00150692	0.0118954	TRUE
CDK8	-0.0050612	0.00223624	-2.26327	0.0238693	0.0861214	FALSE
CDK9	0.00263488	0.00120031	2.19516	0.0284201	0.0972673	FALSE
CDKAL1	-0.0048631	0.00143063	-3.39926	0.00070694	0.00680602	TRUE
CDKL1	-0.0080576	0.00277238	-2.90638	0.00375082	0.0226711	TRUE
CDKL2	-0.0191083	0.00472326	-4.04557	5.69e-05	0.00109518	TRUE
[truncated: 11,644 more rows]

## Sheet: CESC
Multiple linear regression
gene	coefficient	std.error	statistic	p.value	adj. p-value	Sig
A1BG	-0.0061846	0.00564321	-1.09594	0.274106	0.609452	FALSE
A2M	0.00161492	0.00473887	0.340781	0.73354	0.903702	FALSE
A2ML1	0.0169654	0.0172152	0.985491	0.325289	0.654583	FALSE
A4GALT	-0.0117031	0.00604551	-1.93584	0.0539588	0.300878	FALSE
A4GNT	-0.0038665	0.00330796	-1.16885	0.243521	0.576334	FALSE
AAAS	-0.0040555	0.00186303	-2.17681	0.0303845	0.229936	FALSE
AACS	-0.002763	0.00244804	-1.12866	0.26007	0.59392	FALSE
AADAC	-0.0080905	0.00923136	-0.876416	0.381604	0.70121	FALSE
AADAT	0.00951538	0.0095636	0.994958	0.320671	0.652359	FALSE
AAGAB	-0.0071036	0.0019321	-3.67665	0.00028646	0.0292086	TRUE
AAK1	0.00128724	0.00257214	0.500456	0.617172	0.849606	FALSE
AANAT	-0.0028112	0.00316887	-0.887121	0.375824	0.696682	FALSE
AARS2	0.00207877	0.00205065	1.01371	0.311653	0.64406	FALSE
AARSD1	-0.0044418	0.0025796	-1.72189	0.0862653	0.369036	FALSE
AASDH	-7.8e-05	0.00248786	-0.0313432	0.97502	0.992543	FALSE
AASDHPPT	-0.0059053	0.00288239	-2.04875	0.0414789	0.264648	FALSE
AASS	0.0106581	0.00710187	1.50075	0.134619	0.449043	FALSE
AATF	-0.0023063	0.00202161	-1.14081	0.254986	0.589475	FALSE
AATK	-0.0029203	0.00724135	-0.403286	0.687065	0.882654	FALSE
ABAT	0.00543805	0.0060067	0.905331	0.366119	0.690246	FALSE
ABCA1	-0.0051963	0.00504649	-1.02968	0.304108	0.636716	FALSE
ABCA10	-0.0107384	0.00653273	-1.64378	0.101416	0.396615	FALSE
ABCA12	0.0106128	0.0104665	1.01398	0.311526	0.643965	FALSE
ABCA13	0.0222685	0.0152563	1.45963	0.145585	0.463336	FALSE
ABCA2	0.00968028	0.00466788	2.07381	0.0390703	0.257512	FALSE
ABCA3	0.0132986	0.00906898	1.46639	0.143738	0.461953	FALSE
ABCA4	-0.0054152	0.00965829	-0.560683	0.575491	0.829924	FALSE
ABCA5	0.00164367	0.00461022	0.356527	0.721732	0.896804	FALSE
ABCA6	-0.0085427	0.00617696	-1.38299	0.167842	0.494375	FALSE
ABCA7	0.00038936	0.00441206	0.0882482	0.929747	0.975769	FALSE
ABCA8	0.00845653	0.00860011	0.983305	0.326361	0.655866	FALSE
ABCA9	-0.0018155	0.00650549	-0.27908	0.780403	0.924849	FALSE
ABCB1	-0.005725	0.00578174	-0.990191	0.322991	0.653548	FALSE
ABCB10	-0.0023788	0.00258818	-0.919111	0.358879	0.684303	FALSE
ABCB11	-0.0031989	0.00605632	-0.528189	0.597813	0.841571	FALSE
ABCB4	0.00537924	0.00495093	1.08651	0.278248	0.614069	FALSE
ABCB5	0.00576658	0.00493954	1.16743	0.244094	0.57685	FALSE
ABCB6	0.005256	0.0035904	1.4639	0.144415	0.462413	FALSE
ABCB8	0.0042855	0.00251437	1.7044	0.0894873	0.37442	FALSE
ABCB9	-0.0004561	0.00315221	-0.144695	0.885062	0.965464	FALSE
ABCC1	-0.0016406	0.00372785	-0.440082	0.660239	0.869033	FALSE
ABCC10	0.00225382	0.00272077	0.828376	0.408209	0.722531	FALSE
ABCC11	-0.0011852	0.00532763	-0.22247	0.824121	0.941684	FALSE
ABCC2	-0.009639	0.00645282	-1.49376	0.136436	0.450527	FALSE
ABCC3	-0.0043691	0.00912757	-0.478671	0.632571	0.856252	FALSE
ABCC4	-0.0040455	0.00577724	-0.700255	0.484387	0.772535	FALSE
ABCC5	0.0133183	0.00599567	2.22132	0.0271812	0.219407	FALSE
ABCC6	0.013838	0.0102809	1.346	0.179462	0.507758	FALSE
ABCC9	-0.0014196	0.00645495	-0.219919	0.826105	0.942759	FALSE
ABCD2	-0.0040311	0.00548044	-0.735553	0.462658	0.757151	FALSE
ABCD3	-8.66e-05	0.00282821	-0.0306249	0.975592	0.992735	FALSE
ABCD4	-0.0039992	0.00237527	-1.68369	0.0934274	0.382246	FALSE
ABCE1	-0.0005458	0.00257022	-0.21235	0.831999	0.944162	FALSE
ABCF1	-0.0017422	0.00233811	-0.745128	0.456859	0.754717	FALSE
ABCF2	0.0024783	0.00220362	1.12465	0.261763	0.5954	FALSE
ABCF3	0.00397314	0.00218676	1.81691	0.0703698	0.337805	FALSE
ABCG1	-0.0108468	0.00556307	-1.94979	0.0522642	0.295961	FALSE
ABCG2	-0.0051842	0.0062487	-0.829643	0.407493	0.722152	FALSE
ABCG4	-0.0101352	0.00564924	-1.79408	0.0739484	0.34461	FALSE
ABCG5	0.00436936	0.00397734	1.09856	0.272963	0.608824	FALSE
ABHD1	0.0129952	0.00591895	2.19552	0.0290003	0.225897	FALSE
ABHD10	0.00626575	0.00236112	2.65372	0.00844583	0.126417	FALSE
ABHD11	0.00845668	0.00409659	2.06432	0.0399676	0.260822	FALSE
ABHD12	0.00238584	0.00264382	0.902419	0.36766	0.691046	FALSE
ABHD12B	-0.0037277	0.00749222	-0.497545	0.619221	0.850239	FALSE
ABHD13	-0.0034997	0.00212349	-1.64807	0.100531	0.395162	FALSE
ABHD14B	-0.0002344	0.00345063	-0.0679219	0.945899	0.982382	FALSE
ABHD15	0.00066894	0.00265448	0.252006	0.801233	0.934699	FALSE
ABHD2	-0.0023264	0.00451811	-0.51491	0.607048	0.845638	FALSE
ABHD3	-0.0009234	0.00277187	-0.333127	0.739304	0.905664	FALSE
ABHD4	0.0028305	0.0037226	0.760356	0.447723	0.749253	FALSE
ABHD5	-0.0010829	0.00301192	-0.359549	0.719473	0.896008	FALSE
ABHD6	0.00326659	0.00413515	0.789958	0.430264	0.73765	FALSE
ABHD8	0.00359827	0.00345329	1.04198	0.298376	0.631639	FALSE
ABI1	0.00082867	0.00267266	0.310054	0.756765	0.914523	FALSE
ABI2	0.00870388	0.00317326	2.74288	0.00650879	0.112297	FALSE
ABI3BP	0.00715785	0.00810926	0.882675	0.378218	0.699056	FALSE
ABL1	-0.0005785	0.00256714	-0.225335	0.821894	0.940846	FALSE
ABL2	-0.0076886	0.00270651	-2.84078	0.00485243	0.0972649	FALSE
ABLIM1	-0.0056243	0.00420458	-1.33767	0.18216	0.51176	FALSE
ABLIM2	-0.0189577	0.00662174	-2.86295	0.00453518	0.0956479	FALSE
ABLIM3	-0.028933	0.00815412	-3.54827	0.00045909	0.0351737	TRUE
ABO	-0.0130254	0.012595	-1.03417	0.302005	0.635156	FALSE
ABR	0.00602292	0.00372256	1.61795	0.106872	0.407064	FALSE
ABRA	0.00060858	0.0029268	0.207934	0.835441	0.945615	FALSE
ABT1	0.00058532	0.00214738	0.272573	0.785396	0.927064	FALSE
ABTB1	-0.0053098	0.00398377	-1.33287	0.183729	0.513934	FALSE
ABTB2	-0.0023592	0.00554142	-0.425734	0.67065	0.874825	FALSE
ACAA1	0.00747363	0.00282494	2.64559	0.0086459	0.127581	FALSE
ACACA	0.00253216	0.00261512	0.968278	0.333795	0.662461	FALSE
ACACB	0.0105366	0.00493178	2.13648	0.0335638	0.240046	FALSE
ACAD10	-0.0023042	0.00240124	-0.959603	0.338136	0.665912	FALSE
ACAD9	0.00169553	0.00228759	0.741186	0.459242	0.755799	FALSE
ACADL	-0.0097334	0.0112482	-0.865323	0.38765	0.706481	FALSE
ACADM	0.00678671	0.00343764	1.97423	0.0494013	0.288758	FALSE
ACADS	0.00152883	0.00304981	0.501288	0.616588	0.84929	FALSE
ACADSB	0.0075587	0.00399653	1.89132	0.0596808	0.314434	FALSE
ACADVL	-0.0011829	0.00303773	-0.389394	0.6973	0.887587	FALSE
ACAN	0.00533489	0.0076206	0.700061	0.484508	0.772535	FALSE
ACAP1	-0.0052438	0.00574593	-0.912614	0.362281	0.68748	FALSE
ACAP2	0.00836977	0.00315252	2.65494	0.00841602	0.12611	FALSE
ACAP3	0.00039405	0.00336742	0.117019	0.906934	0.970412	FALSE
ACAT1	-0.0007546	0.00340307	-0.221748	0.824682	0.942054	FALSE
ACAT2	0.00830776	0.00448054	1.85419	0.064832	0.326648	FALSE
ACBD3	0.00041856	0.00232531	0.180001	0.85729	0.953396	FALSE
ACBD4	0.00483376	0.00419937	1.15107	0.250749	0.584552	FALSE
ACBD5	0.00064338	0.00291779	0.220503	0.825651	0.942611	FALSE
ACBD6	-0.0012227	0.00213148	-0.573661	0.566687	0.825423	FALSE
ACBD7	0.0217606	0.00761155	2.85889	0.0045918	0.0961983	FALSE
ACCS	0.00031331	0.00447775	0.0699701	0.944271	0.981499	FALSE
ACD	-0.0032364	0.00249439	-1.29746	0.195611	0.528845	FALSE
ACE	-0.0043434	0.00571882	-0.759501	0.448233	0.749253	FALSE
ACER2	-0.013134	0.00551319	-2.38229	0.0179165	0.180661	FALSE
ACER3	-0.0063017	0.00344459	-1.82945	0.0684637	0.33349	FALSE
ACHE	0.0158018	0.0087936	1.79696	0.0734886	0.343529	FALSE
ACIN1	0.00055737	0.00157775	0.353269	0.72417	0.898132	FALSE
ACLY	0.00042656	0.00270716	0.157569	0.874918	0.960709	FALSE
ACO1	-0.0034852	0.00284105	-1.22671	0.221027	0.553322	FALSE
ACOT11	0.00442722	0.0051431	0.860808	0.390128	0.708047	FALSE
ACOT13	0.00129687	0.00296385	0.437562	0.662063	0.869793	FALSE
ACOT2	-0.0069635	0.0042783	-1.62763	0.104802	0.403168	FALSE
ACOT4	-0.0015985	0.00496563	-0.321921	0.747768	0.909053	FALSE
ACOT6	-0.0026493	0.00332992	-0.7956	0.426982	0.734996	FALSE
ACOT7	0.00520689	0.00375392	1.38705	0.1666	0.493505	FALSE
ACOT8	0.00500464	0.0028836	1.73555	0.0838142	0.364296	FALSE
ACOX1	0.00440331	0.00271513	1.62177	0.106051	0.405569	FALSE
ACOX2	0.00728061	0.00761754	0.95577	0.340066	0.667389	FALSE
ACOX3	0.00811549	0.00306493	2.64785	0.00858979	0.12709	FALSE
ACOXL	-0.0082924	0.00587984	-1.41031	0.15963	0.485151	FALSE
ACP1	0.00189121	0.00197911	0.95559	0.340157	0.667389	FALSE
ACP2	0.0003576	0.00249106	0.143552	0.885964	0.965645	FALSE
ACP5	0.00077634	0.00560143	0.138597	0.889874	0.966877	FALSE
ACP6	0.0009757	0.00400958	0.243344	0.807929	0.937327	FALSE
ACR	0.00315311	0.00387871	0.812928	0.416995	0.72882	FALSE
ACRBP	0.00845333	0.00515533	1.63973	0.102257	0.398519	FALSE
ACRV1	-0.0003956	0.00378779	-0.104451	0.916891	0.972443	FALSE
ACSBG1	-0.0043766	0.00508382	-0.86089	0.390083	0.708047	FALSE
ACSBG2	-0.0029761	0.00318479	-0.934482	0.350913	0.678527	FALSE
ACSF2	-0.0044364	0.00594377	-0.746391	0.456098	0.754286	FALSE
ACSF3	-0.0025075	0.00280663	-0.893405	0.372457	0.69367	FALSE
ACSL1	0.0112489	0.00473414	2.37613	0.0182119	0.181998	FALSE
ACSL3	-0.0002421	0.00297086	-0.0814875	0.935116	0.977954	FALSE
ACSL5	-0.0025016	0.0075243	-0.332464	0.739804	0.90573	FALSE
ACSL6	0.0165137	0.00668192	2.4714	0.0140923	0.161876	FALSE
ACSM1	0.00365308	0.00559667	0.652724	0.514504	0.792683	FALSE
ACSM3	0.011792	0.00991529	1.18927	0.235406	0.567426	FALSE
ACSM5	0.0110013	0.00473952	2.32118	0.0210416	0.196356	FALSE
ACSS1	0.0138658	0.00628323	2.2068	0.028192	0.223029	FALSE
ACSS2	0.00841302	0.00293314	2.86827	0.00446191	0.0951383	FALSE
ACSS3	0.00117356	0.00845958	0.138726	0.889773	0.966877	FALSE
ACTA1	-0.0005861	0.00584812	-0.100218	0.920247	0.973742	FALSE
ACTA2	0.00222781	0.00627269	0.355161	0.722754	0.896977	FALSE
ACTBL2	-0.0270093	0.00776905	-3.47653	0.00059409	0.0383641	TRUE
ACTC1	-0.0018761	0.00809728	-0.231697	0.816953	0.94016	FALSE
ACTG1	-0.0012658	0.00190285	-0.665203	0.506504	0.787491	FALSE
ACTG2	0.0142725	0.00970231	1.47104	0.142476	0.460028	FALSE
ACTL6A	0.00533806	0.00291442	1.8316	0.0681415	0.332638	FALSE
ACTL8	0.00488095	0.0125066	0.390268	0.696654	0.887523	FALSE
ACTN1	-0.0141674	0.00385557	-3.67451	0.00028875	0.0292223	TRUE
ACTN2	0.00313713	0.00499864	0.627597	0.530812	0.802072	FALSE
ACTN3	0.00163711	0.0030675	0.533696	0.594002	0.83976	FALSE
ACTN4	-0.0031078	0.00267227	-1.16299	0.245889	0.578805	FALSE
ACTR10	-0.0012813	0.00173277	-0.739463	0.460285	0.756113	FALSE
ACTR1A	-0.0034244	0.00176637	-1.93864	0.0536145	0.300311	FALSE
ACTR1B	0.00349538	0.00177429	1.97001	0.0498859	0.290096	FALSE
ACTR2	0.00028374	0.00214694	0.132161	0.894958	0.968056	FALSE
ACTR3	0.00075201	0.00196718	0.382279	0.702563	0.88997	FALSE
ACTR3B	0.0100396	0.0036783	2.72941	0.00677305	0.114383	FALSE
ACTR3C	-0.0010634	0.0046229	-0.230031	0.818247	0.940439	FALSE
ACTR5	0.00150237	0.00247833	0.606202	0.544904	0.811171	FALSE
ACTR6	0.0027996	0.00232066	1.20638	0.228755	0.560662	FALSE
ACTR8	0.00132097	0.00224137	0.589358	0.556127	0.819209	FALSE
ACVR1	-0.0013572	0.00300631	-0.451437	0.652046	0.863957	FALSE
ACVR1B	0.00308149	0.00307755	1.00128	0.317612	0.649937	FALSE
ACVR1C	0.0108453	0.00775042	1.39932	0.162895	0.488388	FALSE
ACVR2A	0.00478585	0.00330307	1.44891	0.148555	0.467603	FALSE
ACVR2B	0.00348875	0.00373106	0.935055	0.350618	0.678181	FALSE
ACVRL1	-0.0014718	0.00417465	-0.352559	0.724702	0.898407	FALSE
ACY1	-0.0047025	0.00386334	-1.21722	0.224613	0.555938	FALSE
ACY3	-0.0102119	0.010075	-1.01359	0.311712	0.644066	FALSE
ACYP1	-0.0033956	0.00290276	-1.16977	0.243153	0.575965	FALSE
ACYP2	0.00546378	0.00310711	1.75848	0.0798297	0.358107	FALSE
ADA	-0.0058516	0.00616394	-0.94933	0.343324	0.670964	FALSE
ADAD2	0.00970887	0.00740351	1.31139	0.19087	0.523754	FALSE
ADAL	-0.0011815	0.00295118	-0.40035	0.689223	0.884253	FALSE
ADAM10	-0.0066775	0.00483986	-1.37968	0.168857	0.495604	FALSE
ADAM11	0.00743715	0.00636907	1.1677	0.243987	0.576831	FALSE
ADAM12	-0.0136191	0.00744005	-1.83052	0.0683042	0.332952	FALSE
ADAM15	0.00307549	0.00368692	0.834164	0.404946	0.720293	FALSE
ADAM17	0.00286503	0.00420167	0.681879	0.495916	0.780538	FALSE
ADAM19	0.00011518	0.00534956	0.0215308	0.982839	0.995389	FALSE
ADAM20	-0.0023399	0.00304011	-0.769664	0.44219	0.745653	FALSE
ADAM21	0.00978803	0.00501352	1.95233	0.0519601	0.294948	FALSE
ADAM22	0.0106896	0.00861871	1.24028	0.215977	0.548381	FALSE
ADAM23	0.0426508	0.0140433	3.0371	0.00262879	0.0773299	FALSE
ADAM28	0.00377004	0.00817674	0.461069	0.64513	0.861615	FALSE
ADAM32	-0.0038378	0.00624852	-0.614189	0.539621	0.807081	FALSE
ADAM33	-0.0184195	0.0077048	-2.39065	0.0175225	0.178506	FALSE
ADAM8	-0.0170019	0.00629746	-2.6998	0.00738797	0.119395	FALSE
ADAM9	-0.0008918	0.00379077	-0.235266	0.814185	0.939594	FALSE
ADAMDEC1	0.00827933	0.00981971	0.843135	0.399919	0.716608	FALSE
ADAMTS1	-0.0105642	0.00702966	-1.5028	0.134091	0.448325	FALSE
ADAMTS10	-0.0024965	0.00595181	-0.419444	0.675234	0.877195	FALSE
ADAMTS12	-0.0108014	0.00812223	-1.32986	0.184716	0.515524	FALSE
ADAMTS13	-0.00731	0.00629542	-1.16115	0.246632	0.580089	FALSE
ADAMTS14	-0.007678	0.00649654	-1.18186	0.23833	0.571024	FALSE
ADAMTS15	-0.0206584	0.0101002	-2.04534	0.0418166	0.264864	FALSE
ADAMTS16	-0.0029986	0.00901243	-0.332722	0.739609	0.90573	FALSE
ADAMTS17	-0.0075642	0.00739581	-1.02277	0.307358	0.64016	FALSE
ADAMTS18	0.0117258	0.0093486	1.25428	0.210854	0.543506	FALSE
ADAMTS19	-0.0132369	0.00814851	-1.62446	0.105475	0.404625	FALSE
ADAMTS2	-0.0206902	0.00743463	-2.78294	0.00577737	0.106876	FALSE
ADAMTS3	0.00111886	0.00736586	0.151898	0.879384	0.962729	FALSE
ADAMTS4	0.00045232	0.00618018	0.0731884	0.941712	0.980164	FALSE
ADAMTS5	0.00444757	0.00643469	0.691187	0.490058	0.776062	FALSE
ADAMTS6	-0.0074146	0.00606346	-1.22284	0.222485	0.553906	FALSE
ADAMTS7	-0.0086231	0.00696905	-1.23735	0.217061	0.549309	FALSE
ADAMTS8	-0.0092142	0.00713738	-1.29097	0.197846	0.530655	FALSE
ADAMTS9	-0.006314	0.00647193	-0.975594	0.330162	0.659304	FALSE
ADAMTSL1	-0.001274	0.00743425	-0.171365	0.864069	0.956152	FALSE
ADAMTSL2	0.00915253	0.00570846	1.60333	0.110063	0.412705	FALSE
ADAMTSL3	-0.0216637	0.0100915	-2.14672	0.0327302	0.237246	FALSE
ADAMTSL4	-0.0204293	0.00918275	-2.22475	0.0269467	0.21851	FALSE
ADAMTSL5	-0.023005	0.00801759	-2.86931	0.00444768	0.095134	FALSE
ADAP1	-0.0154516	0.00658351	-2.34702	0.0196662	0.189279	FALSE
ADAP2	0.00747015	0.00457378	1.63325	0.103612	0.401109	FALSE
ADAR	-0.0003058	0.00230372	-0.13275	0.894492	0.968	FALSE
ADARB1	-0.0049576	0.0043911	-1.12901	0.259922	0.59392	FALSE
ADARB2	-0.0050343	0.00911038	-0.552591	0.581013	0.833041	FALSE
ADAT1	-0.0065627	0.00410925	-1.59706	0.111453	0.414427	FALSE
ADAT2	-0.0011466	0.00302361	-0.379223	0.704828	0.891125	FALSE
ADAT3	-0.0059075	0.00426535	-1.38499	0.16723	0.494041	FALSE
ADCK1	-0.0004081	0.00235596	-0.173213	0.862617	0.956105	FALSE
ADCK2	0.00473915	0.00278538	1.70144	0.090042	0.375249	FALSE
ADCK5	-0.0031391	0.00303241	-1.03518	0.301536	0.634564	FALSE
ADCY1	-0.0015465	0.00787382	-0.196413	0.844439	0.949788	FALSE
ADCY10	0.00325564	0.00424029	0.767788	0.443302	0.746568	FALSE
ADCY2	0.0040165	0.0103204	0.389182	0.697457	0.887589	FALSE
ADCY3	-0.0013292	0.00313106	-0.424528	0.671528	0.875465	FALSE
ADCY4	-0.0025412	0.00464953	-0.54655	0.585151	0.83441	FALSE
ADCY5	0.0182198	0.0106324	1.71361	0.0877791	0.371643	FALSE
ADCY6	0.00444181	0.00411032	1.08065	0.280843	0.616464	FALSE
ADCY7	-0.0097007	0.00463793	-2.09161	0.0374329	0.253054	FALSE
ADCY9	-0.0070801	0.00363595	-1.94723	0.052571	0.296857	FALSE
ADCYAP1	-0.0145558	0.00704954	-2.06478	0.0399238	0.260822	FALSE
ADD1	0.0034676	0.00196396	1.76562	0.0786198	0.355744	FALSE
ADD2	0.00371794	0.0101145	0.367586	0.713477	0.893275	FALSE
ADD3	0.00592797	0.00451513	1.31291	0.190357	0.522875	FALSE
ADH1B	0.0205408	0.00906472	2.26602	0.0242635	0.207194	FALSE
ADH1C	0.0113787	0.0156407	0.727507	0.467563	0.759882	FALSE
ADH5	0.00128846	0.0031116	0.414084	0.67915	0.878963	FALSE
ADH6	0.00499497	0.0070651	0.706992	0.480198	0.768838	FALSE
ADH7	0.027188	0.0207016	1.31333	0.190218	0.522722	FALSE
ADHFE1	-0.0058505	0.0063632	-0.91943	0.358713	0.684179	FALSE
ADI1	0.00059775	0.00232987	0.25656	0.797719	0.933218	FALSE
ADIPOR1	-8.81e-05	0.00218324	-0.0403383	0.967854	0.990158	FALSE
ADIPOR2	0.0006866	0.00218211	0.314649	0.753277	0.912315	FALSE
ADK	-0.0081825	0.00288695	-2.8343	0.00494894	0.0975473	FALSE
ADM	-0.005082	0.00682831	-0.744248	0.457391	0.754951	FALSE
ADM2	0.00276336	0.00631463	0.437611	0.662027	0.869793	FALSE
ADNP	0.00670274	0.00280877	2.38636	0.0177236	0.179768	FALSE
ADNP2	-0.0015457	0.00247128	-0.625478	0.5322	0.802497	FALSE
ADO	-0.001756	0.00180769	-0.971424	0.33223	0.661052	FALSE
ADORA1	0.00398995	0.00706299	0.56491	0.572616	0.828284	FALSE
ADORA2A	0.00180988	0.0041909	0.431858	0.666198	0.872375	FALSE
ADORA2B	-0.0037353	0.00597417	-0.62524	0.532355	0.802497	FALSE
ADORA3	0.00833018	0.00589256	1.41368	0.158639	0.483889	FALSE
ADPGK	-0.0035787	0.0018774	-1.90622	0.0577115	0.308728	FALSE
ADPRH	0.00611132	0.00407818	1.49854	0.135193	0.449541	FALSE
ADPRHL1	-0.0081289	0.00570974	-1.42368	0.155724	0.47998	FALSE
ADRA1B	-0.0018937	0.00798413	-0.237181	0.812701	0.93916	FALSE
ADRA1D	-0.0210225	0.00605722	-3.47065	0.00060667	0.0384439	TRUE
ADRA2A	-0.012317	0.00889639	-1.38449	0.167382	0.494041	FALSE
ADRA2B	0.0136737	0.0076009	1.79895	0.0731728	0.343082	FALSE
ADRA2C	-0.0136607	0.00939699	-1.45373	0.147213	0.465568	FALSE
ADRB1	0.00521259	0.00762346	0.683756	0.494731	0.779928	FALSE
ADRB2	-0.0108762	0.00966134	-1.12574	0.261302	0.595147	FALSE
ADRB3	-0.0012987	0.00393206	-0.330296	0.74144	0.906395	FALSE
ADRM1	0.00267848	0.00233649	1.14637	0.252685	0.586656	FALSE
ADSL	-0.0019745	0.00240682	-0.820369	0.412749	0.726476	FALSE
AEBP1	-0.0176115	0.00666126	-2.64387	0.00868883	0.127659	FALSE
AEBP2	0.00315178	0.00280701	1.12283	0.262535	0.596177	FALSE
AEN	-0.0083919	0.00262872	-3.1924	0.00158252	0.061316	FALSE
AFAP1	-0.0014531	0.00414951	-0.350197	0.726471	0.899367	FALSE
AFAP1L1	-0.0134722	0.00656413	-2.05239	0.0411216	0.26373	FALSE
AFAP1L2	-0.0220028	0.00591569	-3.71941	0.0002441	0.0277249	TRUE
AFF1	0.00343541	0.00309018	1.11172	0.267274	0.601842	FALSE
AFF3	-0.0179616	0.00634226	-2.83204	0.00498289	0.0979319	FALSE
AFF4	0.00191139	0.00261425	0.731143	0.465343	0.758698	FALSE
AFG3L2	0.00504379	0.00262208	1.92358	0.0554863	0.304635	FALSE
AFMID	0.00401045	0.00271561	1.47681	0.140922	0.457602	FALSE
AFTPH	0.00567737	0.00197591	2.8733	0.00439361	0.0950705	FALSE
AGA	-0.0018213	0.00339081	-0.537144	0.591623	0.838524	FALSE
AGAP1	0.009051	0.0037058	2.44239	0.0152494	0.167355	FALSE
AGAP3	0.00328171	0.00297331	1.10372	0.270723	0.605422	FALSE
AGAP5	0.00075326	0.0040717	0.184999	0.853373	0.95284	FALSE
AGAP6	0.00115054	0.00353842	0.325157	0.745321	0.908448	FALSE
AGBL1	-0.0033285	0.00442785	-0.751727	0.452888	0.752389	FALSE
AGBL2	-0.0021019	0.00550723	-0.381666	0.703017	0.89016	FALSE
AGBL3	0.00847099	0.00411479	2.05867	0.0405107	0.262102	FALSE
AGBL5	0.00033328	0.00269629	0.123608	0.90172	0.969641	FALSE
AGER	0.00075178	0.00409072	0.183776	0.854331	0.95284	FALSE
AGFG1	0.00639268	0.00274437	2.32938	0.0205967	0.193967	FALSE
AGFG2	0.00357058	0.00340655	1.04815	0.295531	0.628559	FALSE
AGGF1	-0.0003409	0.00187346	-0.181985	0.855735	0.953073	FALSE
AGK	0.00648166	0.00224911	2.88188	0.00427936	0.0943552	FALSE
AGL	0.0037148	0.00407819	0.910893	0.363186	0.687968	FALSE
AGMAT	-0.0019648	0.00527998	-0.372126	0.710099	0.892132	FALSE
AGPAT1	0.00153518	0.00246631	0.622459	0.53418	0.804041	FALSE
AGPAT2	-0.0063375	0.00432407	-1.46563	0.143943	0.461953	FALSE
AGPAT3	0.0110362	0.00245545	4.49458	1.05e-05	0.00438707	TRUE
AGPAT4	-0.0079745	0.00648339	-1.22999	0.219798	0.552715	FALSE
AGPAT5	-0.0018361	0.00303052	-0.60588	0.545117	0.811363	FALSE
AGPS	-0.0087382	0.00256219	-3.41043	0.00075058	0.0424106	TRUE
AGR2	-0.0407874	0.0156008	-2.61443	0.00945304	0.134374	FALSE
AGR3	-0.0375968	0.0175558	-2.14157	0.0331474	0.238468	FALSE
AGRN	-0.0031928	0.00391095	-0.816377	0.415023	0.727713	FALSE
AGRP	0.00220896	0.00290614	0.7601	0.447876	0.749253	FALSE
AGT	-0.0046627	0.0100223	-0.465229	0.642152	0.860866	FALSE
AGTPBP1	-0.0017866	0.00316497	-0.564505	0.572891	0.828284	FALSE
AGTR1	-0.0003684	0.00608187	-0.0605769	0.951742	0.984615	FALSE
AGTRAP	-0.0084645	0.00351627	-2.40725	0.0167625	0.175264	FALSE
AHCTF1	-0.0003191	0.0023564	-0.135435	0.892371	0.96788	FALSE
AHCY	-0.001273	0.00266007	-0.478554	0.632653	0.856252	FALSE
AHCYL1	0.00276669	0.00210313	1.31551	0.189483	0.521769	FALSE
AHCYL2	0.00591193	0.00411293	1.4374	0.151792	0.473535	FALSE
AHDC1	0.00689227	0.00351194	1.96253	0.0507553	0.291897	FALSE
AHI1	0.00416544	0.0032782	1.27065	0.204977	0.536206	FALSE
AHNAK	-0.0003481	0.00415843	-0.0837068	0.933353	0.977164	FALSE
AHNAK2	-0.0185357	0.00836866	-2.2149	0.0276243	0.221011	FALSE
AHR	-0.0111041	0.00404536	-2.74489	0.00647027	0.112297	FALSE
AHRR	-0.0129182	0.00556905	-2.31964	0.0211267	0.196485	FALSE
AHSA1	-0.0004494	0.00216799	-0.207283	0.835949	0.945938	FALSE
AHSG	0.00433298	0.00679471	0.637698	0.524225	0.798065	FALSE
AICDA	0.00119617	0.00365222	0.327517	0.743537	0.907489	FALSE
AIDA	0.00133835	0.00234154	0.571571	0.568101	0.825902	FALSE
AIF1	0.00431352	0.00588186	0.73336	0.463992	0.757944	FALSE
AIF1L	-0.0218441	0.00618002	-3.53463	0.00048231	0.0360748	TRUE
AIFM2	-0.0060239	0.00380312	-1.58393	0.114411	0.418981	FALSE
AIFM3	0.00450472	0.0065928	0.683278	0.495033	0.780053	FALSE
AIG1	-0.0055652	0.00295365	-1.88418	0.0606439	0.315819	FALSE
AIM2	0.00119835	0.0131944	0.0908223	0.927703	0.975134	FALSE
AIMP1	-0.0006818	0.00166311	-0.409966	0.682165	0.880361	FALSE
AIMP2	-0.0065211	0.00243844	-2.67428	0.00795814	0.12404	FALSE
AIP	-0.0012184	0.0026079	-0.467208	0.640738	0.860387	FALSE
AIPL1	0.0120182	0.00562725	2.13572	0.0336262	0.240061	FALSE
AJAP1	-0.040418	0.00794651	-5.08626	6.95e-07	0.00067321	TRUE
AK1	-0.0046248	0.0039933	-1.15813	0.247862	0.58156	FALSE
AK3	-0.0051052	0.00287954	-1.77292	0.0773989	0.352589	FALSE
AK5	0.00095553	0.00751391	0.127168	0.898905	0.969141	FALSE
AK7	-0.0110579	0.00807885	-1.36875	0.172247	0.499111	FALSE
AKAP1	0.00225695	0.00313506	0.719904	0.472223	0.763177	FALSE
AKAP10	0.00010875	0.00434172	0.0250474	0.980036	0.995207	FALSE
AKAP11	0.00073176	0.00308881	0.236906	0.812914	0.939207	FALSE
AKAP12	-0.0147681	0.0085992	-1.71739	0.0870859	0.370129	FALSE
AKAP13	-0.0059814	0.00305176	-1.95997	0.0510547	0.292626	FALSE
AKAP3	-0.0021753	0.00583338	-0.372903	0.709521	0.892132	FALSE
AKAP5	0.00437919	0.00453902	0.964786	0.335538	0.663977	FALSE
AKAP6	-0.0040182	0.00506858	-0.792759	0.428633	0.736809	FALSE
AKAP7	0.0151725	0.0065163	2.3284	0.0206495	0.194194	FALSE
AKAP8	-0.0014452	0.0015164	-0.953052	0.341439	0.668435	FALSE
AKAP8L	0.0026516	0.00193144	1.37286	0.170964	0.497841	FALSE
AKAP9	0.00759288	0.00297877	2.54899	0.011372	0.147715	FALSE
AKIRIN1	0.0035831	0.00239763	1.49444	0.136261	0.450466	FALSE
AKIRIN2	0.00322046	0.00242053	1.33048	0.184513	0.515384	FALSE
AKNA	-0.0011804	0.00347278	-0.339908	0.734197	0.903702	FALSE
AKNAD1	-0.0019097	0.00514502	-0.371175	0.710806	0.892132	FALSE
AKR1A1	0.00239821	0.00273046	0.878316	0.380574	0.700388	FALSE
AKR1B1	-0.0005551	0.00557962	-0.0994956	0.920821	0.973872	FALSE
AKR1B10	0.00493335	0.0161821	0.304865	0.76071	0.916803	FALSE
AKR1B15	0.006808	0.0127811	0.532659	0.594719	0.839997	FALSE
AKR1C1	0.0122246	0.0120116	1.01773	0.309743	0.642808	FALSE
AKR1C2	0.0154726	0.015185	1.01894	0.309166	0.642093	FALSE
AKR1C3	0.00629195	0.011363	0.553724	0.580238	0.832576	FALSE
AKR1E2	0.00068085	0.00669301	0.101726	0.919052	0.973451	FALSE
AKR7A2	0.00412906	0.00263278	1.56833	0.118007	0.424143	FALSE
AKR7A3	-0.0047378	0.00921985	-0.513871	0.607774	0.845876	FALSE
AKT1	0.00035977	0.0019698	0.182642	0.85522	0.952891	FALSE
AKT1S1	-0.0041533	0.00233147	-1.7814	0.076001	0.34882	FALSE
AKT2	0.00197053	0.00221441	0.889868	0.37435	0.695705	FALSE
AKT3	-0.0032695	0.005873	-0.556696	0.578209	0.831331	FALSE
AKTIP	0.00202755	0.00242974	0.834471	0.404773	0.720293	FALSE
ALAD	0.00054275	0.00263837	0.205715	0.837173	0.946292	FALSE
ALAS1	0.00248552	0.00248883	0.99867	0.318872	0.651492	FALSE
ALB	0.0109479	0.0108386	1.01008	0.313383	0.645571	FALSE
ALCAM	-0.0205738	0.0074524	-2.76069	0.00617382	0.110391	FALSE
ALDH18A1	-0.0012076	0.00269318	-0.448381	0.654247	0.865332	FALSE
ALDH1A1	0.0179507	0.0120692	1.48732	0.138129	0.452559	FALSE
ALDH1A2	-0.0299898	0.0116515	-2.5739	0.010604	0.142377	FALSE
ALDH1A3	-0.0192307	0.00958436	-2.00647	0.0458296	0.277826	FALSE
ALDH1B1	-0.0057004	0.00446948	-1.27541	0.20329	0.534885	FALSE
ALDH1L1	0.0140334	0.0139732	1.00431	0.316153	0.648742	FALSE
ALDH1L2	-0.0081274	0.00822394	-0.988257	0.323935	0.653981	FALSE
ALDH2	0.00942251	0.0052494	1.79497	0.0738066	0.344523	FALSE
ALDH3A1	-0.0225747	0.0124852	-1.80812	0.0717306	0.34118	FALSE
ALDH3A2	0.00303088	0.00347734	0.871608	0.384217	0.703819	FALSE
ALDH3B1	-0.0190072	0.00747842	-2.54161	0.0116089	0.148939	FALSE
ALDH3B2	0.0100733	0.00958597	1.05084	0.294299	0.627565	FALSE
ALDH4A1	0.00190231	0.00446533	0.426017	0.670444	0.87464	FALSE
ALDH5A1	0.00997345	0.00442505	2.25386	0.0250286	0.210033	FALSE
ALDH7A1	-0.0193983	0.00812701	-2.3869	0.0176984	0.179647	FALSE
ALDH8A1	-0.0002529	0.00675605	-0.0374277	0.970172	0.990701	FALSE
ALDH9A1	0.00936692	0.00251837	3.71944	0.00024408	0.0277249	TRUE
ALDOA	0.00628097	0.0029173	2.15301	0.0322277	0.23656	FALSE
ALDOB	0.0156761	0.00940028	1.66762	0.0965816	0.387292	FALSE
ALDOC	0.0100756	0.00729225	1.38168	0.168241	0.495121	FALSE
ALG1	-0.0074876	0.00242301	-3.09021	0.00221488	0.0720095	FALSE
ALG10	-0.004276	0.00292273	-1.46302	0.144656	0.46266	FALSE
ALG10B	-0.0025247	0.00303088	-0.833001	0.4056	0.720978	FALSE
ALG11	-0.0023181	0.00384405	-0.603042	0.547	0.812576	FALSE
ALG12	-0.0029036	0.00234815	-1.23655	0.217359	0.549823	FALSE
ALG14	-0.0009654	0.00233868	-0.412799	0.68009	0.87919	FALSE
ALG1L	0.0100311	0.00761894	1.3166	0.189119	0.521769	FALSE
ALG3	-0.0015963	0.00293676	-0.543558	0.587206	0.83532	FALSE
ALG5	-0.006179	0.00253434	-2.43813	0.0154261	0.168432	FALSE
ALG6	0.00235771	0.00228128	1.0335	0.302318	0.635323	FALSE
ALG8	-0.0074958	0.00261326	-2.86838	0.00446038	0.0951383	FALSE
ALG9	-0.0028323	0.00255019	-1.11061	0.267749	0.602216	FALSE
ALK	0.0172142	0.00665667	2.586	0.0102479	0.140518	FALSE
ALKBH2	-0.006619	0.00268896	-2.46153	0.0144768	0.163464	FALSE
ALKBH3	-0.0044584	0.00569116	-0.783392	0.434102	0.740113	FALSE
ALKBH4	0.00451673	0.00236591	1.90909	0.0573394	0.307632	FALSE
ALKBH5	0.00130869	0.0020563	0.636429	0.52505	0.798283	FALSE
ALKBH6	-0.0027912	0.00307474	-0.907783	0.364824	0.689242	FALSE
ALKBH7	0.00254461	0.00374699	0.679109	0.497666	0.781569	FALSE
ALKBH8	-0.0046645	0.00275086	-1.69565	0.0911359	0.377372	FALSE
ALMS1	0.00482956	0.00278002	1.73724	0.0835155	0.36358	FALSE
ALOX12	-0.0032547	0.0105523	-0.308435	0.757995	0.915495	FALSE
ALOX12B	-0.0080879	0.012665	-0.638599	0.523639	0.798065	FALSE
ALOX15	-0.0042097	0.0150937	-0.278902	0.78054	0.924849	FALSE
ALOX15B	-0.0147498	0.0120521	-1.22384	0.222109	0.553576	FALSE
ALOX5	-0.0061386	0.0062631	-0.980126	0.327925	0.657507	FALSE
ALOX5AP	0.00110946	0.00532768	0.208244	0.835199	0.945579	FALSE
ALOXE3	-0.0162363	0.0102651	-1.58169	0.114921	0.420067	FALSE
ALPK1	0.00372623	0.00407103	0.915305	0.36087	0.686169	FALSE
ALPK2	-0.0023594	0.00806963	-0.292375	0.77023	0.920435	FALSE
ALPK3	-0.008922	0.0100639	-0.886535	0.376139	0.696773	FALSE
ALPL	-0.001863	0.00823722	-0.226172	0.821243	0.940816	FALSE
ALPP	-0.0498131	0.0137727	-3.61679	0.00035752	0.0316883	TRUE
ALS2	0.00419516	0.0026252	1.59803	0.111236	0.413893	FALSE
ALS2CL	-0.0112049	0.00635389	-1.76347	0.078982	0.356559	FALSE
ALX1	-0.0056737	0.0103517	-0.548088	0.584097	0.83417	FALSE
ALX3	0.0169324	0.00559509	3.0263	0.00272114	0.0788491	FALSE
AMACR	-0.0007932	0.00389512	-0.203631	0.8388	0.94744	FALSE
AMBP	0.00486017	0.0100341	0.484367	0.628529	0.854313	FALSE
AMBRA1	-0.0006422	0.00204834	-0.313547	0.754114	0.912839	FALSE
AMD1	-0.0007185	0.00219333	-0.327584	0.743487	0.907489	FALSE
AMDHD1	-0.0074653	0.00898384	-0.830971	0.406744	0.721593	FALSE
AMDHD2	-0.0015724	0.00313125	-0.502149	0.615983	0.84909	FALSE
AMFR	-0.0024694	0.00214004	-1.15392	0.249579	0.583024	FALSE
AMH	0.0111188	0.00982562	1.13161	0.25883	0.592883	FALSE
AMHR2	-0.0014641	0.00235322	-0.622182	0.534362	0.804086	FALSE
AMIGO1	0.00644185	0.00536488	1.20074	0.230931	0.563145	FALSE
AMIGO2	-0.0244853	0.00743881	-3.29157	0.00113266	0.0506931	FALSE
AMIGO3	0.00307232	0.00394477	0.778834	0.436778	0.741985	FALSE
AMMECR1L	-0.0018882	0.00182299	-1.03579	0.301253	0.634164	FALSE
AMN	-0.012318	0.00775388	-1.58863	0.113346	0.417734	FALSE
AMN1	-2.26e-05	0.00369976	-0.006103	0.995135	0.998178	FALSE
AMOTL1	-0.0152137	0.00575183	-2.64502	0.00866002	0.127651	FALSE
AMOTL2	-0.0123718	0.00444819	-2.7813	0.00580575	0.106972	FALSE
AMPD1	0.00190899	0.0055675	0.342882	0.731961	0.903702	FALSE
AMPD2	0.00265762	0.00218072	1.21869	0.224054	0.555304	FALSE
AMPD3	-0.0074539	0.00430402	-1.73185	0.0844724	0.365683	FALSE
AMPH	-0.0088043	0.00726658	-1.21162	0.226747	0.558509	FALSE
AMT	0.00372476	0.00560308	0.66477	0.50678	0.787582	FALSE
AMTN	-0.0117562	0.0153948	-0.763646	0.445763	0.748289	FALSE
AMY2A	-0.0050373	0.00632879	-0.795938	0.426786	0.734996	FALSE
AMZ1	-0.007465	0.00580048	-1.28697	0.199237	0.531752	FALSE
AMZ2	-0.0002426	0.0021933	-0.110596	0.912021	0.971786	FALSE
ANAPC1	-0.0003817	0.00292686	-0.130408	0.896344	0.96886	FALSE
ANAPC10	0.00228099	0.00232742	0.980051	0.327962	0.657507	FALSE
ANAPC2	-0.0052373	0.00187691	-2.79039	0.00564987	0.105244	FALSE
ANAPC4	-0.0012693	0.00227369	-0.558273	0.577133	0.830397	FALSE
ANAPC5	-0.0019287	0.00149116	-1.29339	0.197011	0.529843	FALSE
ANAPC7	0.0003447	0.00186684	0.184646	0.853649	0.95284	FALSE
ANGEL1	-0.0022267	0.00285907	-0.778829	0.436781	0.741985	FALSE
ANGEL2	0.00346422	0.0020128	1.7211	0.0864092	0.369302	FALSE
ANGPT1	0.0177777	0.00677536	2.62387	0.00920171	0.132057	FALSE
ANGPT2	0.00230521	0.00575554	0.40052	0.689099	0.884231	FALSE
ANGPT4	0.00255159	0.00277564	0.919281	0.358791	0.68423	FALSE
ANGPTL1	0.0068582	0.00785373	0.873241	0.383328	0.703185	FALSE
ANGPTL2	-0.0071418	0.00549843	-1.29887	0.195125	0.528266	FALSE
ANGPTL3	0.00370013	0.00317076	1.16695	0.244287	0.576963	FALSE
ANGPTL4	-0.0066008	0.0100431	-0.657247	0.511597	0.790448	FALSE
ANGPTL6	-0.0041009	0.00447286	-0.916849	0.360062	0.685433	FALSE
ANGPTL7	0.00467762	0.00432792	1.0808	0.280775	0.616464	FALSE
ANK1	-0.0142567	0.00943071	-1.51173	0.131803	0.445177	FALSE
ANK2	0.00507774	0.00770523	0.658999	0.510473	0.789733	FALSE
ANK3	0.006757	0.00527457	1.28105	0.201304	0.533805	FALSE
ANKAR	-0.0011567	0.00333954	-0.346374	0.729338	0.901638	FALSE
ANKDD1A	0.00129272	0.00378499	0.341539	0.73297	0.903702	FALSE
ANKFN1	-0.0059746	0.00692786	-0.862395	0.389256	0.707365	FALSE
ANKFY1	-0.0010994	0.00226462	-0.485477	0.627742	0.854094	FALSE
ANKH	0.0045551	0.00547926	0.831335	0.406539	0.721323	FALSE
ANKHD1	0.00270034	0.0021077	1.28117	0.201261	0.533796	FALSE
ANKK1	-0.0060711	0.00664741	-0.913298	0.361922	0.687014	FALSE
ANKLE1	-0.0057647	0.00696092	-0.828151	0.408336	0.722531	FALSE
ANKLE2	-0.0055182	0.00213113	-2.58935	0.0101513	0.140222	FALSE
ANKMY1	0.00778888	0.0030962	2.51562	0.0124786	0.152727	FALSE
ANKMY2	0.00146527	0.00241627	0.606417	0.544761	0.8111	FALSE
ANKRA2	0.00513839	0.00246824	2.0818	0.0383278	0.255815	FALSE
ANKRD1	-0.0291644	0.00879854	-3.31468	0.00104649	0.0486008	TRUE
ANKRD10	-0.0060756	0.00343037	-1.77111	0.0776999	0.353113	FALSE
ANKRD11	0.00044254	0.00223414	0.19808	0.843135	0.94886	FALSE
ANKRD12	0.00079986	0.00295443	0.270732	0.786809	0.9279	FALSE
ANKRD13A	-0.0047385	0.00229047	-2.06878	0.0395436	0.259379	FALSE
ANKRD13B	-0.0007513	0.0053695	-0.139927	0.888825	0.966588	FALSE
ANKRD13D	1.98e-06	0.0025526	0.00077432	0.999383	0.999604	FALSE
ANKRD16	0.00251752	0.00271688	0.926621	0.354973	0.681068	FALSE
ANKRD17	0.00272863	0.00283226	0.963412	0.336226	0.66473	FALSE
ANKRD2	-0.0198065	0.00811664	-2.44024	0.0153382	0.168087	FALSE
ANKRD22	0.00560329	0.00653425	0.857526	0.391935	0.710091	FALSE
ANKRD23	0.00669741	0.00347781	1.92575	0.0552133	0.303803	FALSE
ANKRD26	-0.0004357	0.00335736	-0.129777	0.896842	0.96886	FALSE
ANKRD27	0.00150219	0.0026214	0.573049	0.567101	0.825423	FALSE
ANKRD28	0.00115254	0.00235665	0.489058	0.625208	0.853246	FALSE
ANKRD29	0.00291944	0.00813775	0.358752	0.720068	0.896008	FALSE
ANKRD31	0.00065573	0.00309961	0.211552	0.832621	0.944262	FALSE
ANKRD34A	0.00722998	0.00400899	1.80344	0.0724635	0.342874	FALSE
ANKRD34B	-0.0224974	0.0109943	-2.04627	0.0417238	0.264648	FALSE
ANKRD35	0.00367173	0.00926595	0.396261	0.692234	0.885101	FALSE
ANKRD36	-0.0010765	0.00349282	-0.308213	0.758164	0.915503	FALSE
ANKRD37	0.0112419	0.00525469	2.13941	0.0333234	0.238727	FALSE
ANKRD39	0.00638367	0.00325312	1.96232	0.0507794	0.291912	FALSE
ANKRD40	0.00096148	0.00179462	0.535756	0.59258	0.839179	FALSE
ANKRD42	-0.0091155	0.00359797	-2.53351	0.0118741	0.15033	FALSE
ANKRD44	0.0115577	0.0056945	2.02963	0.0434012	0.271103	FALSE
ANKRD45	-0.0006098	0.0087425	-0.0697538	0.944443	0.981499	FALSE
ANKRD46	0.00536876	0.00295618	1.81612	0.0704911	0.337904	FALSE
ANKRD50	0.00060354	0.00427522	0.141172	0.887842	0.966534	FALSE
ANKRD52	0.0016881	0.00267374	0.631362	0.528352	0.800409	FALSE
ANKRD53	-0.0003656	0.00497862	-0.0734311	0.941519	0.980064	FALSE
ANKRD54	0.0002999	0.00235965	0.127096	0.898962	0.969141	FALSE
ANKRD55	0.001685	0.00423668	0.397716	0.691162	0.885013	FALSE
ANKRD6	0.0225345	0.00655146	3.43962	0.00067724	0.0401052	TRUE
ANKRD9	-0.0086303	0.00406871	-2.12114	0.034846	0.244779	FALSE
ANKS1A	-7.94e-05	0.002661	-0.0298542	0.976206	0.992845	FALSE
ANKS1B	0.00720819	0.00693908	1.03878	0.299861	0.633201	FALSE
ANKS3	7.02e-07	0.00265792	0.00026422	0.999789	0.999789	FALSE
ANKS4B	-0.0028344	0.0116904	-0.242457	0.808615	0.937656	FALSE
ANKS6	-0.0069578	0.00437385	-1.59076	0.112865	0.417045	FALSE
ANLN	-0.0069619	0.00374387	-1.85956	0.0640649	0.324536	FALSE
ANO1	-0.0136624	0.00845225	-1.61642	0.107202	0.407315	FALSE
ANO10	0.00425719	0.00283977	1.49913	0.135039	0.449499	FALSE
ANO2	0.00824993	0.00555897	1.48407	0.138987	0.45384	FALSE
ANO3	-0.0095176	0.0069387	-1.37166	0.171337	0.49836	FALSE
ANO4	-0.0173799	0.00847966	-2.0496	0.0413952	0.264648	FALSE
ANO5	-0.0110127	0.0091197	-1.20757	0.228298	0.560246	FALSE
ANO6	-0.0049765	0.00289814	-1.71714	0.0871312	0.370129	FALSE
ANO7	0.00588312	0.00548043	1.07348	0.284041	0.619473	FALSE
ANO8	-0.0022908	0.00460575	-0.497381	0.619336	0.850239	FALSE
ANO9	0.000813	0.00446141	0.18223	0.855543	0.952937	FALSE
ANP32A	-0.0032233	0.00219433	-1.46893	0.143048	0.461075	FALSE
ANP32B	-0.0038319	0.0025335	-1.51248	0.131612	0.444841	FALSE
ANP32E	0.0020093	0.00274177	0.732847	0.464305	0.757967	FALSE
ANPEP	-0.023585	0.00917591	-2.57032	0.0107116	0.143395	FALSE
ANTXR1	-0.0019246	0.00524819	-0.366725	0.714119	0.893275	FALSE
ANTXR2	-0.0155464	0.00585123	-2.65695	0.00836744	0.125878	FALSE
ANXA1	-0.0117062	0.00679496	-1.72278	0.0861032	0.369036	FALSE
ANXA11	-0.0088958	0.0029377	-3.02816	0.00270503	0.0787186	FALSE
ANXA13	0.00074393	0.0076354	0.097432	0.922458	0.974076	FALSE
ANXA2	-0.0111931	0.00344351	-3.25047	0.0013023	0.0544177	FALSE
ANXA3	-0.0119966	0.00663364	-1.80844	0.0716799	0.341113	FALSE
ANXA4	-8.13e-06	0.00421557	-0.0019277	0.998463	0.999252	FALSE
ANXA5	-0.0064251	0.00268291	-2.39481	0.017329	0.177944	FALSE
ANXA6	0.00311443	0.0046001	0.677034	0.498979	0.782017	FALSE
ANXA7	-0.0034811	0.00188007	-1.8516	0.0652042	0.327414	FALSE
ANXA8L1	-0.0165759	0.0149069	-1.11196	0.267171	0.601842	FALSE
ANXA9	-0.0072737	0.00805775	-0.902698	0.367512	0.691046	FALSE
AOAH	0.0073931	0.0075938	0.973571	0.331164	0.660138	FALSE
AOC2	-0.0126643	0.00464557	-2.72609	0.00683953	0.114622	FALSE
AOC3	-0.0093131	0.005809	-1.60322	0.110086	0.412705	FALSE
AOX1	-0.0139266	0.0082902	-1.67989	0.0941668	0.383476	FALSE
AP1AR	0.00533141	0.00276582	1.92761	0.0549809	0.303335	FALSE
AP1B1	0.00083749	0.00192494	0.435072	0.663867	0.870473	FALSE
AP1G1	-0.0015742	0.00233471	-0.674262	0.500737	0.783398	FALSE
AP1G2	-0.0019496	0.00248775	-0.78369	0.433927	0.740113	FALSE
AP1M1	0.00115974	0.00208698	0.555702	0.578887	0.831598	FALSE
AP1M2	-0.0087981	0.00319164	-2.75663	0.00624894	0.110629	FALSE
AP1S1	0.00218451	0.00289363	0.754938	0.450962	0.751291	FALSE
AP1S3	0.00122538	0.004351	0.281632	0.778447	0.923903	FALSE
AP2A1	-0.0033503	0.00215306	-1.55609	0.12089	0.429158	FALSE
AP2A2	-0.0008361	0.00211609	-0.395094	0.693094	0.885675	FALSE
AP2B1	-0.0099334	0.00523302	-1.89821	0.0587631	0.31118	FALSE
AP2M1	0.00228023	0.00291607	0.781953	0.434946	0.74053	FALSE
AP2S1	-0.0038218	0.00296757	-1.28785	0.198931	0.531588	FALSE
AP3B1	-0.0008925	0.00197619	-0.451649	0.651894	0.863957	FALSE
AP3B2	0.0346356	0.0107811	3.21263	0.0014791	0.0586492	FALSE
AP3D1	-0.0015804	0.00209408	-0.754701	0.451104	0.751341	FALSE
AP3M1	-0.0020286	0.00188002	-1.07904	0.28156	0.617093	FALSE
AP3M2	0.00580853	0.00250917	2.31492	0.0213874	0.197785	FALSE
AP3S1	5.49e-05	0.00251245	0.0218314	0.982599	0.995389	FALSE
AP3S2	-0.0029723	0.00203058	-1.46375	0.144457	0.462413	FALSE
AP4B1	0.00197091	0.0025954	0.759383	0.448303	0.749253	FALSE
AP4E1	-0.0094569	0.00278907	-3.3907	0.00080428	0.0438831	TRUE
APAF1	-0.0028156	0.00291484	-0.965968	0.334948	0.663621	FALSE
APBA1	0.0197698	0.00575271	3.43661	0.00068448	0.0403578	TRUE
APBA2	-0.0100243	0.00712569	-1.40679	0.160671	0.486462	FALSE
APBA3	0.00091441	0.00246958	0.370268	0.711481	0.892255	FALSE
APBB1	0.0143106	0.00648181	2.2078	0.0281213	0.223029	FALSE
APBB1IP	0.00709397	0.00580507	1.22203	0.222791	0.554462	FALSE
APBB2	-0.0094154	0.00359906	-2.61607	0.00940905	0.133889	FALSE
APBB3	0.00373898	0.00328813	1.13711	0.256526	0.591174	FALSE
APC	0.00338357	0.00295043	1.1468	0.252505	0.586338	FALSE
APC2	-0.0130019	0.00844323	-1.53992	0.124782	0.435229	FALSE
APCDD1	0.00189921	0.00610347	0.311169	0.755919	0.914195	FALSE
APCDD1L	-0.0150294	0.0106534	-1.41077	0.159495	0.484959	FALSE
APEH	-0.0020146	0.00277954	-0.724794	0.469223	0.761052	FALSE
APEX1	-0.001412	0.00212048	-0.665867	0.50608	0.787487	FALSE
APH1A	0.00427336	0.00166901	2.56041	0.0110139	0.145961	FALSE
APH1B	0.00534165	0.00403919	1.32246	0.187165	0.518835	FALSE
API5	-0.0021563	0.00175318	-1.22996	0.21981	0.552715	FALSE
APLF	0.0100191	0.00483187	2.07354	0.0390953	0.257512	FALSE
APLNR	0.00153669	0.00609865	0.251973	0.801259	0.934699	FALSE
APLP1	0.0292812	0.00788511	3.71348	0.0002496	0.0277249	TRUE
APLP2	-0.0054827	0.00338282	-1.62075	0.106269	0.405834	FALSE
APOA1	-0.0043229	0.00771983	-0.559977	0.575972	0.829924	FALSE
APOB	-0.0024954	0.00791876	-0.315121	0.752919	0.912045	FALSE
APOBEC2	0.00673662	0.00361035	1.86592	0.0631661	0.322028	FALSE
APOBEC3A	0.00032502	0.0107624	0.0301997	0.975931	0.992845	FALSE
APOBEC3B	0.00100042	0.00854967	0.117013	0.906939	0.970412	FALSE
APOBEC3C	0.00510762	0.0041897	1.21909	0.223902	0.55525	FALSE
APOBEC3D	0.00186644	0.005739	0.325221	0.745272	0.908448	FALSE
APOBEC3F	0.00395037	0.00419081	0.942627	0.346737	0.673707	FALSE
APOBEC3G	0.0114307	0.00545671	2.09479	0.0371462	0.252318	FALSE
APOBEC3H	0.00561345	0.0054717	1.02591	0.305878	0.638352	FALSE
APOC1	0.01432	0.00823042	1.73989	0.0830486	0.362829	FALSE
APOD	-0.0189906	0.00980746	-1.93634	0.0538968	0.300789	FALSE
APOE	0.0116732	0.00832249	1.40261	0.161912	0.487931	FALSE
APOL1	-0.0101212	0.00783809	-1.29129	0.197738	0.530576	FALSE
APOL2	-0.0041821	0.00466186	-0.897092	0.370491	0.692614	FALSE
APOL3	0.00582022	0.0063161	0.921489	0.357639	0.682966	FALSE
APOL4	0.00765174	0.00726485	1.05325	0.293191	0.62664	FALSE
APOL6	-0.0066209	0.00482869	-1.37116	0.171495	0.498531	FALSE
APOLD1	-0.0016081	0.00425927	-0.377559	0.706063	0.891351	FALSE
APOM	-0.0064923	0.00390445	-1.6628	0.0975436	0.389269	FALSE
APP	-0.0001541	0.00358062	-0.0430456	0.965698	0.989709	FALSE
APPBP2	0.00269304	0.00223669	1.20403	0.22966	0.561685	FALSE
APPL1	0.00805125	0.00278437	2.89159	0.00415335	0.0929779	FALSE
APPL2	-0.0041277	0.00298916	-1.38089	0.168485	0.495208	FALSE
APRT	-0.0064778	0.00317234	-2.04195	0.0421537	0.266502	FALSE
APTX	-0.0044654	0.00218774	-2.04109	0.0422405	0.266802	FALSE
AQP1	0.00129519	0.00492937	0.262749	0.792949	0.930448	FALSE
AQP10	-0.0058034	0.00575655	-1.00814	0.314314	0.646121	FALSE
AQP11	-0.0011154	0.0045594	-0.244627	0.806936	0.936808	FALSE
AQP2	-0.0143198	0.00812468	-1.76251	0.0791455	0.356575	FALSE
AQP3	-0.0011069	0.0101721	-0.108822	0.913427	0.971885	FALSE
AQP5	-0.0588878	0.0182701	-3.22318	0.0014277	0.0576624	FALSE
AQP6	-0.0227938	0.00992857	-2.29578	0.0224757	0.200258	FALSE
AQP7	-0.0078224	0.00896454	-0.872597	0.383679	0.703374	FALSE
AQP8	0.0016936	0.00372028	0.455235	0.649316	0.863357	FALSE
AQP9	-0.007766	0.00776589	-1.00002	0.31822	0.650752	FALSE
AQR	-0.0040036	0.00254335	-1.57415	0.116654	0.423434	FALSE
ARAP1	-0.0033984	0.00230803	-1.47242	0.142103	0.459151	FALSE
ARAP2	0.00104689	0.00423261	0.247339	0.804839	0.936069	FALSE
ARAP3	-0.0043306	0.00425541	-1.01768	0.309767	0.642808	FALSE
ARC	0.00128634	0.00796652	0.161469	0.871848	0.959436	FALSE
ARCN1	-0.0063292	0.00244736	-2.58611	0.0102448	0.140518	FALSE
AREG	-0.0162023	0.00940669	-1.72243	0.0861677	0.369036	FALSE
ARF1	-0.0017538	0.00177832	-0.986225	0.324929	0.654248	FALSE
ARF3	-0.0002166	0.00160283	-0.135116	0.892624	0.96788	FALSE
ARF4	-0.002192	0.00298017	-0.735527	0.462674	0.757151	FALSE
ARF5	0.00549795	0.00255375	2.15289	0.0322368	0.23656	FALSE
ARF6	0.00258442	0.00224708	1.15012	0.251138	0.584732	FALSE
ARFGAP1	-0.0018325	0.00264324	-0.693288	0.488741	0.775567	FALSE
ARFGAP2	-0.0010136	0.00184079	-0.550618	0.582363	0.83353	FALSE
ARFGAP3	-0.0052608	0.00265183	-1.98384	0.0483134	0.28548	FALSE
ARFGEF1	0.00213134	0.00255224	0.835087	0.404427	0.72024	FALSE
ARFGEF2	0.0048602	0.00305144	1.59275	0.112416	0.416274	FALSE
ARFIP1	0.00121145	0.00242749	0.499054	0.618158	0.850048	FALSE
ARFIP2	-0.0094589	0.00223947	-4.2237	3.32e-05	0.00957479	TRUE
ARFRP1	-0.001581	0.00282367	-0.559913	0.576016	0.829924	FALSE
ARG1	-0.0054351	0.0061128	-0.889141	0.37474	0.695825	FALSE
ARG2	-0.0057127	0.00478183	-1.19466	0.233295	0.565365	FALSE
ARGLU1	-0.0016203	0.00288448	-0.561735	0.574775	0.829827	FALSE
ARHGAP1	-0.0048773	0.00226243	-2.15579	0.0320071	0.235768	FALSE
ARHGAP10	-0.0083494	0.00490643	-1.70172	0.0899888	0.37524	FALSE
ARHGAP11A	-0.0032017	0.00278922	-1.14787	0.252067	0.585623	FALSE
ARHGAP11B	-0.0043596	0.00588098	-0.741306	0.459169	0.755782	FALSE
ARHGAP12	-0.001786	0.00364686	-0.489739	0.624727	0.85282	FALSE
ARHGAP15	0.00091243	0.00599315	0.152245	0.87911	0.962585	FALSE
ARHGAP17	0.00255232	0.00186164	1.37101	0.171542	0.498555	FALSE
ARHGAP18	-0.0017409	0.00372344	-0.467544	0.640498	0.86032	FALSE
ARHGAP20	-0.0078489	0.00648502	-1.21031	0.227245	0.558879	FALSE
ARHGAP21	-0.0009374	0.00351363	-0.266776	0.789851	0.928821	FALSE
ARHGAP22	-0.0101802	0.00645289	-1.57762	0.115856	0.421841	FALSE
ARHGAP23	-0.0029136	0.00679191	-0.428988	0.668283	0.873671	FALSE
ARHGAP24	0.0134132	0.00694309	1.93188	0.0544482	0.302116	FALSE
ARHGAP25	0.00388055	0.00437856	0.886263	0.376286	0.696826	FALSE
ARHGAP26	0.00553495	0.00584043	0.947696	0.344154	0.671482	FALSE
ARHGAP27	0.00142997	0.0033143	0.431455	0.666491	0.872589	FALSE
ARHGAP28	0.0244653	0.00891865	2.74316	0.00650342	0.112297	FALSE
ARHGAP29	-0.0137863	0.00717352	-1.92184	0.0557066	0.305227	FALSE
ARHGAP30	-0.0009671	0.00473484	-0.204251	0.838315	0.947051	FALSE
ARHGAP9	-0.005814	0.00553752	-1.04993	0.294712	0.628099	FALSE
ARHGDIA	-0.0023351	0.00214646	-1.08787	0.277648	0.613319	FALSE
ARHGDIB	-0.0014351	0.00430464	-0.333393	0.739103	0.905565	FALSE
ARHGDIG	0.00576355	0.00606379	0.950487	0.342738	0.670301	FALSE
ARHGEF1	-0.0053874	0.00247236	-2.17903	0.030217	0.229822	FALSE
ARHGEF10	-0.0036596	0.00442155	-0.827675	0.408605	0.722531	FALSE
ARHGEF10L	0.010393	0.00388574	2.67466	0.00794925	0.12404	FALSE
ARHGEF11	0.00506552	0.00272255	1.86058	0.0639195	0.324163	FALSE
ARHGEF12	-0.0031302	0.00298513	-1.04859	0.295329	0.628559	FALSE
ARHGEF15	0.0007489	0.00430612	0.173914	0.862067	0.956042	FALSE
ARHGEF16	0.00080233	0.00442205	0.181439	0.856163	0.953237	FALSE
ARHGEF17	-0.0137693	0.00376797	-3.65429	0.00031129	0.02938	TRUE
ARHGEF19	0.00911516	0.00404471	2.2536	0.025045	0.210041	FALSE
ARHGEF2	0.00018676	0.00242041	0.0771604	0.938555	0.979132	FALSE
ARHGEF3	0.00327667	0.00319901	1.02428	0.306646	0.63932	FALSE
ARHGEF4	-0.0037865	0.00818123	-0.462828	0.64387	0.861202	FALSE
ARHGEF5	0.00336378	0.00276734	1.21553	0.225255	0.556318	FALSE
ARHGEF7	-0.0007003	0.00216846	-0.322971	0.746974	0.908689	FALSE
ARID1A	0.00502365	0.002978	1.68692	0.0928044	0.381139	FALSE
ARID1B	0.00724894	0.00249307	2.90764	0.00395243	0.0921304	FALSE
ARID2	0.00168787	0.00233677	0.722309	0.470746	0.761984	FALSE
ARID3A	0.00877387	0.00560814	1.56449	0.118906	0.425681	FALSE
ARID3B	-0.0030899	0.0035736	-0.864643	0.388022	0.706603	FALSE
ARID3C	0.00163655	0.00325562	0.502684	0.615607	0.849084	FALSE
ARID4A	-0.0004011	0.0026246	-0.152811	0.878664	0.962485	FALSE
ARID4B	0.00149748	0.00227403	0.658513	0.510784	0.789733	FALSE
ARID5A	-0.000169	0.00348137	-0.0485389	0.961324	0.988288	FALSE
ARID5B	-0.0017627	0.00325093	-0.54221	0.588133	0.835765	FALSE
ARIH1	-0.0011916	0.00196393	-0.606727	0.544555	0.810972	FALSE
ARIH2	0.00200672	0.00215376	0.931731	0.35233	0.679362	FALSE
ARL1	0.00255564	0.00208772	1.22413	0.221998	0.553576	FALSE
ARL10	-0.0079385	0.00573334	-1.38462	0.167341	0.494041	FALSE
ARL11	0.014728	0.00625601	2.35421	0.0192978	0.187194	FALSE
ARL13B	0.0045715	0.00418219	1.09309	0.275355	0.610644	FALSE
ARL14	-0.0156427	0.0111508	-1.40283	0.161847	0.487842	FALSE
ARL15	0.00587749	0.00451204	1.30262	0.193843	0.527106	FALSE
ARL16	0.00280963	0.00304401	0.923003	0.356852	0.682548	FALSE
ARL17B	0.00342028	0.00321178	1.06492	0.287891	0.622754	FALSE
ARL2	-0.0026358	0.00322156	-0.818171	0.414	0.727424	FALSE
ARL2BP	0.00346541	0.00236514	1.4652	0.14406	0.461953	FALSE
ARL3	0.00043329	0.00337343	0.128442	0.897897	0.96886	FALSE
ARL4A	0.00342672	0.00438321	0.781784	0.435045	0.74053	FALSE
ARL4C	0.0126078	0.00499621	2.52348	0.0122098	0.151671	FALSE
ARL4D	-0.0125292	0.0060273	-2.07873	0.0386113	0.256462	FALSE
ARL5A	0.00462191	0.0022051	2.09601	0.0370371	0.251886	FALSE
ARL5B	-0.0030715	0.00423062	-0.726016	0.468474	0.760472	FALSE
ARL6	0.0061611	0.00330795	1.86251	0.0636458	0.323232	FALSE
ARL6IP1	0.00052815	0.00241833	0.218395	0.827291	0.94282	FALSE
ARL6IP4	-0.0009744	0.00289779	-0.336271	0.736935	0.904473	FALSE
ARL6IP5	0.00215147	0.00280758	0.766307	0.444181	0.746874	FALSE
ARL6IP6	-6.9e-05	0.00274022	-0.0251716	0.979937	0.995202	FALSE
ARL8A	0.00579225	0.00199335	2.90579	0.0039751	0.092183	FALSE
ARL8B	0.00492489	0.00264582	1.86139	0.0638054	0.323706	FALSE
ARL9	0.00280925	0.00789819	0.355683	0.722363	0.896818	FALSE
ARMC1	0.00458127	0.00259497	1.76544	0.0786496	0.35576	FALSE
ARMC10	0.00568469	0.00199592	2.84815	0.00474477	0.0968658	FALSE
ARMC2	0.00576338	0.00443235	1.3003	0.194637	0.527578	FALSE
ARMC3	-0.0249156	0.0127162	-1.95936	0.0511273	0.292745	FALSE
ARMC4	-0.0045377	0.00691313	-0.656394	0.512144	0.790859	FALSE
ARMC5	-0.0009781	0.00277392	-0.352617	0.724658	0.898407	FALSE
ARMC6	-0.0026027	0.00230895	-1.1272	0.260684	0.594597	FALSE
ARMC7	0.00127523	0.0026197	0.486783	0.626817	0.854001	FALSE
ARMC8	0.00508194	0.00226313	2.24554	0.0255643	0.212065	FALSE
ARMC9	0.00617199	0.00519439	1.1882	0.235825	0.568032	FALSE
ARNT	0.00238041	0.00200537	1.18702	0.236291	0.568852	FALSE
ARNT2	0.00187364	0.00848836	0.22073	0.825474	0.942611	FALSE
ARNTL	7.98e-05	0.00329263	0.0242234	0.980693	0.995283	FALSE
ARNTL2	-0.0106978	0.00541068	-1.97716	0.049068	0.288067	FALSE
ARPC1A	0.00617406	0.00213076	2.89758	0.00407725	0.092927	FALSE
ARPC1B	-0.0022294	0.00317453	-0.702263	0.483136	0.771558	FALSE
ARPC2	0.0071073	0.00287318	2.47367	0.0140053	0.161502	FALSE
ARPC3	-0.0032214	0.0021033	-1.53159	0.126825	0.438745	FALSE
ARPC5	-0.0017852	0.00185363	-0.963062	0.336401	0.66473	FALSE
ARPC5L	-0.006403	0.00259927	-2.46336	0.0144049	0.16293	FALSE
ARPP19	-0.0047158	0.00229608	-2.05387	0.0409773	0.263332	FALSE
ARRB1	0.00224241	0.0050558	0.443532	0.657746	0.867421	FALSE
ARRB2	-0.0010755	0.00302754	-0.355234	0.722699	0.896977	FALSE
ARRDC1	-0.0090413	0.0026916	-3.35909	0.00089783	0.0464712	TRUE
ARRDC2	-0.0019474	0.00370396	-0.525771	0.59949	0.842716	FALSE
ARRDC3	0.00651314	0.00412529	1.57883	0.115576	0.421098	FALSE
ARRDC4	-0.0099191	0.00472635	-2.09869	0.036798	0.251142	FALSE
ARRDC5	-0.0005961	0.00445653	-0.133767	0.893689	0.968	FALSE
ARSA	-0.0028131	0.00363015	-0.774928	0.439078	0.743537	FALSE
ARSB	0.00423419	0.0032092	1.31939	0.188185	0.520627	FALSE
ARSG	-0.0001717	0.00537034	-0.0319637	0.974525	0.992288	FALSE
ARSI	-0.0196235	0.0107653	-1.82285	0.0694609	0.336775	FALSE
ARSJ	0.00766006	0.00764768	1.00162	0.317449	0.649701	FALSE
ART4	-0.0020145	0.00324687	-0.620459	0.535493	0.804554	FALSE
ART5	0.010063	0.00773481	1.301	0.194395	0.527134	FALSE
ARTN	-0.0044935	0.00797953	-0.563124	0.57383	0.829164	FALSE
ARV1	0.00171244	0.00278954	0.61388	0.539825	0.807119	FALSE
ARVCF	0.00234882	0.00462336	0.508033	0.611856	0.847314	FALSE
AS3MT	0.0227466	0.00942414	2.41366	0.0164771	0.173658	FALSE
ASAH1	0.00379549	0.00327419	1.15922	0.24742	0.581258	FALSE
ASAH2	-0.0053584	0.0041186	-1.30102	0.19439	0.527134	FALSE
ASAH2B	-0.0053741	0.00575252	-0.93421	0.351052	0.678538	FALSE
ASAP1	-0.0016246	0.00320552	-0.506822	0.612704	0.847761	FALSE
ASAP2	-0.0009441	0.00352914	-0.267523	0.789276	0.928716	FALSE
ASAP3	0.0101875	0.00490497	2.07696	0.0387758	0.256767	FALSE
ASB1	0.0009031	0.00281556	0.320754	0.748651	0.909605	FALSE
ASB13	-0.0023734	0.00293595	-0.80841	0.419585	0.730986	FALSE
ASB14	0.00384283	0.00316963	1.21239	0.226451	0.558243	FALSE
ASB16	0.002006	0.00422784	0.474474	0.635555	0.858272	FALSE
ASB2	-0.0064907	0.00842479	-0.770433	0.441734	0.745441	FALSE
ASB4	0.00248553	0.00449148	0.553387	0.580468	0.832671	FALSE
ASB6	-0.0016645	0.00167166	-0.995739	0.320292	0.652175	FALSE
ASB8	0.0005679	0.00197244	0.287917	0.773637	0.922114	FALSE
ASCC1	-0.0029339	0.0021308	-1.37691	0.169711	0.496752	FALSE
ASCC2	-0.0006498	0.00190831	-0.340491	0.733759	0.903702	FALSE
ASCC3	0.00130982	0.00297548	0.440204	0.660151	0.869033	FALSE
ASCL1	-0.0017203	0.00650201	-0.264574	0.791545	0.929871	FALSE
ASCL2	0.00122803	0.00720993	0.170325	0.864885	0.956483	FALSE
ASF1A	0.00517275	0.00260655	1.98452	0.0482365	0.285275	FALSE
ASF1B	-0.0003911	0.00315202	-0.124082	0.901345	0.969641	FALSE
ASGR1	0.00792276	0.00530695	1.4929	0.136661	0.450527	FALSE
ASGR2	-0.0002931	0.00518814	-0.0565035	0.954984	0.985881	FALSE
ASH1L	0.00340476	0.0032468	1.04865	0.295301	0.628559	FALSE
ASH2L	0.0053095	0.00208367	2.54815	0.0113989	0.147836	FALSE
ASIP	0.00326558	0.00446246	0.731788	0.464949	0.75829	FALSE
ASL	-5.54e-05	0.00355082	-0.0156023	0.987563	0.996652	FALSE
ASNS	0.0113176	0.00477223	2.37155	0.018434	0.183361	FALSE
ASNSD1	-0.0008131	0.00176136	-0.461607	0.644744	0.861415	FALSE
ASPA	0.00451243	0.00613499	0.735524	0.462676	0.757151	FALSE
ASPG	-0.0012964	0.0116466	-0.111307	0.911457	0.971491	FALSE
ASPH	-0.0017682	0.00330665	-0.53474	0.593282	0.839438	FALSE
ASPHD1	-0.0086204	0.00864834	-0.996775	0.31979	0.651844	FALSE
ASPHD2	-0.0100443	0.00461076	-2.17845	0.0302606	0.229936	FALSE
ASPM	-0.0021739	0.00330098	-0.65857	0.510748	0.789733	FALSE
ASPN	-0.0090318	0.00750936	-1.20274	0.230159	0.56232	FALSE
ASPRV1	-0.0130584	0.00672072	-1.943	0.0530829	0.29882	FALSE
ASPSCR1	0.00330411	0.00370578	0.891608	0.373418	0.694734	FALSE
ASRGL1	-0.015134	0.0104412	-1.44945	0.148402	0.467481	FALSE
ASS1	-0.0042284	0.00804832	-0.525383	0.59976	0.842746	FALSE
ASTE1	0.00188484	0.00284992	0.661368	0.508955	0.789148	FALSE
ASTL	0.002341	0.00543332	0.43086	0.666923	0.872818	FALSE
ASTN1	0.0094376	0.00769642	1.22623	0.221208	0.553336	FALSE
ASTN2	0.0174523	0.00828786	2.10577	0.0361723	0.249376	FALSE
ASXL1	0.00118859	0.00220651	0.538674	0.590568	0.837554	FALSE
ASXL2	0.00095024	0.00612863	0.155049	0.876901	0.961175	FALSE
ASXL3	0.00101819	0.00783985	0.129873	0.896766	0.96886	FALSE
ATAD1	-0.0053119	0.00332235	-1.59884	0.111056	0.413859	FALSE
ATAD2	-0.0003392	0.00297742	-0.113932	0.909379	0.970936	FALSE
ATAD2B	0.00272314	0.00292467	0.931092	0.35266	0.679461	FALSE
ATAD3A	-0.0011245	0.00250322	-0.449224	0.65364	0.865035	FALSE
ATAD3B	-0.0008154	0.00321825	-0.253363	0.800186	0.93454	FALSE
ATAD3C	-0.0159105	0.00651459	-2.44229	0.0152533	0.167355	FALSE
ATAD5	-0.0015152	0.00356169	-0.425424	0.670875	0.874901	FALSE
ATCAY	0.00179254	0.00428681	0.418153	0.676177	0.877551	FALSE
ATE1	-0.004329	0.004767	-0.908117	0.364648	0.689101	FALSE
ATF1	0.00048018	0.00216922	0.221362	0.824982	0.942271	FALSE
ATF2	0.00039692	0.00418877	0.0947573	0.92458	0.97455	FALSE
ATF3	-0.0006392	0.00653186	-0.0978587	0.922119	0.974057	FALSE
ATF4	-0.0005106	0.00235575	-0.216733	0.828585	0.94282	FALSE
ATF5	0.010581	0.00353492	2.99327	0.00302268	0.0809118	FALSE
ATF6	-0.0023281	0.00209464	-1.11144	0.267394	0.601842	FALSE
ATF6B	-0.0005272	0.00253442	-0.207998	0.835391	0.945615	FALSE
ATF7	-0.0010672	0.00214807	-0.496834	0.619721	0.850439	FALSE
ATF7IP	0.006796	0.00288379	2.35662	0.0191758	0.186678	FALSE
ATF7IP2	0.00057616	0.0061786	0.0932506	0.925775	0.974799	FALSE
ATG10	0.00372625	0.00248197	1.50133	0.134471	0.449043	FALSE
ATG12	-0.0004751	0.00182878	-0.2598	0.795221	0.931824	FALSE
ATG16L1	0.00196367	0.00220042	0.892409	0.37299	0.694242	FALSE
ATG16L2	-0.0066549	0.00401147	-1.65896	0.0983158	0.390569	FALSE
ATG2A	-0.0010365	0.00201178	-0.51523	0.606825	0.845638	FALSE
ATG2B	-0.0015342	0.00296943	-0.516681	0.605813	0.845293	FALSE
ATG4B	0.00913776	0.00243658	3.75023	0.00021731	0.0275414	TRUE
ATG4C	0.00466856	0.00201909	2.3122	0.0215391	0.197894	FALSE
ATG4D	0.00595779	0.00319896	1.86242	0.0636591	0.323232	FALSE
ATG5	0.00346675	0.00208092	1.66597	0.0969105	0.387899	FALSE
ATG7	-0.0001901	0.00267809	-0.0709855	0.943463	0.981158	FALSE
ATG9A	0.00381798	0.00229626	1.66269	0.097565	0.389269	FALSE
ATG9B	0.00362138	0.0074823	0.483993	0.628793	0.854501	FALSE
ATIC	-0.0007698	0.00293542	-0.262232	0.793348	0.930593	FALSE
ATL1	0.0106432	0.00481954	2.20834	0.0280834	0.223029	FALSE
ATL2	0.00323486	0.00279383	1.15786	0.247972	0.58156	FALSE
ATL3	-0.006272	0.00322917	-1.94229	0.0531693	0.299182	FALSE
ATM	-0.0028797	0.00334614	-0.860602	0.390241	0.708157	FALSE
ATMIN	-0.0036784	0.00206535	-1.78102	0.0760627	0.348829	FALSE
ATN1	0.00625995	0.00252477	2.47942	0.0137868	0.159797	FALSE
ATOH7	0.00969387	0.00551712	1.75705	0.0800724	0.358107	FALSE
ATOH8	0.00050535	0.00664624	0.076035	0.939449	0.979423	FALSE
ATOX1	-0.0008324	0.00361859	-0.230041	0.818239	0.940439	FALSE
ATP10A	-0.0064922	0.00654196	-0.992392	0.321918	0.653017	FALSE
ATP10B	0.0209594	0.0114137	1.83633	0.0674379	0.331881	FALSE
ATP10D	-0.0050412	0.00481734	-1.04646	0.296307	0.629421	FALSE
ATP11A	-0.0058654	0.00473547	-1.23862	0.216592	0.548506	FALSE
ATP11B	0.00649663	0.0038861	1.67176	0.0957608	0.385688	FALSE
ATP12A	0.0187924	0.0117697	1.59667	0.111539	0.41452	FALSE
ATP13A1	-0.0018209	0.00200865	-0.906538	0.365481	0.689603	FALSE
ATP13A2	0.00614014	0.0027221	2.25567	0.0249137	0.209995	FALSE
ATP13A3	-0.0004005	0.00319715	-0.125254	0.900418	0.969641	FALSE
ATP13A4	0.00843982	0.0131566	0.641488	0.521764	0.797267	FALSE
ATP13A5	0.0119447	0.0111178	1.07438	0.283638	0.619091	FALSE
ATP1A1	0.00611177	0.00241044	2.53553	0.0118073	0.149924	FALSE
ATP1A2	0.00443506	0.00809865	0.54763	0.584411	0.83417	FALSE
ATP1A3	0.0114727	0.00794205	1.44455	0.149774	0.47005	FALSE
ATP1A4	0.00224081	0.00311695	0.718911	0.472834	0.7638	FALSE
ATP1B1	0.00674973	0.00561797	1.20145	0.230656	0.562779	FALSE
ATP1B2	0.0049152	0.00590593	0.832249	0.406024	0.720978	FALSE
ATP1B3	0.00223528	0.00475527	0.470065	0.638698	0.859631	FALSE
ATP2A1	-0.0043872	0.00473195	-0.927153	0.354697	0.680846	FALSE
ATP2A2	-0.0040202	0.00286349	-1.40395	0.161513	0.487441	FALSE
ATP2A3	-0.0003739	0.0072274	-0.0517401	0.958775	0.987165	FALSE
ATP2B1	-0.0036818	0.0038054	-0.967516	0.334175	0.663118	FALSE
ATP2B2	0.00511931	0.00793152	0.645439	0.519206	0.795767	FALSE
ATP2B4	0.00386172	0.00363875	1.06128	0.289538	0.62358	FALSE
ATP2C1	0.00488146	0.00287534	1.6977	0.0907482	0.376705	FALSE
ATP2C2	-0.009104	0.00905656	-1.00524	0.315706	0.648258	FALSE
ATP6AP1L	0.0109271	0.00537222	2.034	0.0429552	0.269384	FALSE
ATP6V0A1	0.00351647	0.00223725	1.57178	0.117204	0.423503	FALSE
ATP6V0A2	-0.0042294	0.0019525	-2.16617	0.0311969	0.233606	FALSE
ATP6V0A4	0.00890361	0.0118537	0.751127	0.453248	0.752453	FALSE
ATP6V0B	0.00219476	0.0024983	0.878504	0.380472	0.700388	FALSE
ATP6V0C	-9.39e-05	0.00232423	-0.0403897	0.967813	0.990158	FALSE
ATP6V0D1	-0.0016125	0.00250702	-0.643183	0.520666	0.796686	FALSE
ATP6V0D2	-0.0071811	0.00676893	-1.06089	0.289713	0.623678	FALSE
ATP6V0E1	0.00226373	0.00227107	0.996768	0.319794	0.651844	FALSE
ATP6V0E2	0.0201566	0.00575872	3.50019	0.00054592	0.037152	TRUE
ATP6V1A	0.00473604	0.002397	1.97582	0.0492206	0.288404	FALSE
ATP6V1B1	-0.0044386	0.0111401	-0.398439	0.69063	0.88493	FALSE
ATP6V1B2	0.00421926	0.00247058	1.7078	0.0888527	0.373246	FALSE
ATP6V1C1	0.00270184	0.00199513	1.35422	0.176829	0.505151	FALSE
ATP6V1C2	-0.0054062	0.00669982	-0.806916	0.420444	0.731636	FALSE
ATP6V1E1	0.00073094	0.00193367	0.378008	0.705729	0.891264	FALSE
ATP6V1E2	0.00480882	0.00463872	1.03667	0.300842	0.634088	FALSE
ATP6V1F	0.00400383	0.00249586	1.60419	0.109873	0.41251	FALSE
ATP6V1G1	0.00130549	0.00225567	0.578762	0.563245	0.823256	FALSE
ATP6V1G2	0.00181335	0.00463101	0.391567	0.695696	0.886897	FALSE
ATP6V1H	0.00204509	0.00205506	0.995148	0.320579	0.652269	FALSE
ATP7B	-0.0007652	0.00999058	-0.0765967	0.939003	0.979344	FALSE
ATP8A1	0.00761347	0.00605821	1.25672	0.20997	0.542053	FALSE
ATP8A2	-0.0052934	0.00705642	-0.750156	0.453831	0.752756	FALSE
ATP8B1	0.00587394	0.00425583	1.38021	0.168694	0.4954	FALSE
ATP8B2	-0.0014324	0.0058171	-0.246235	0.805692	0.936327	FALSE
ATP8B3	-0.0189951	0.00651449	-2.91583	0.00385332	0.0915147	FALSE
ATP8B4	-0.0049197	0.0045462	-1.08216	0.280174	0.616192	FALSE
ATP9A	0.00898266	0.00435263	2.06373	0.0400244	0.260822	FALSE
ATP9B	0.0006291	0.00254277	0.247406	0.804787	0.936069	FALSE
ATPAF1	0.00318834	0.00195574	1.63025	0.104247	0.402417	FALSE
ATR	0.00388035	0.00266504	1.45602	0.146579	0.464539	FALSE
ATRIP	-0.0036674	0.0025165	-1.45733	0.146218	0.463891	FALSE
ATRN	0.00170855	0.0030694	0.55664	0.578247	0.831331	FALSE
ATRNL1	0.0108697	0.00904503	1.20173	0.230548	0.562779	FALSE
ATXN1	0.00146175	0.00390625	0.374209	0.708551	0.892003	FALSE
ATXN10	-0.0007873	0.00219285	-0.359048	0.719847	0.896008	FALSE
ATXN1L	-0.0011509	0.00310726	-0.3704	0.711383	0.892255	FALSE
ATXN2	0.00085824	0.00187345	0.458106	0.647255	0.862841	FALSE
ATXN2L	0.00417469	0.00170589	2.44723	0.0150507	0.166509	FALSE
ATXN7	0.00553035	0.00298372	1.85351	0.0649289	0.326838	FALSE
ATXN7L1	0.00530599	0.00302937	1.75152	0.0810228	0.359612	FALSE
ATXN7L2	0.0029295	0.00275795	1.0622	0.289118	0.62358	FALSE
ATXN7L3	2.99e-05	0.00183142	0.01635	0.986968	0.996505	FALSE
AUH	0.00128183	0.00260043	0.49293	0.622473	0.851911	FALSE
AUP1	-0.0023807	0.00212873	-1.11835	0.264439	0.597975	FALSE
AURKAIP1	-0.0023509	0.00302561	-0.776991	0.437862	0.742417	FALSE
AURKB	-0.0024832	0.00315366	-0.787402	0.431756	0.738272	FALSE
AURKC	0.0012435	0.00498322	0.249537	0.80314	0.935295	FALSE
AUTS2	0.0184197	0.00600965	3.06503	0.002403	0.0742304	FALSE
AVEN	-0.0078868	0.00329512	-2.39349	0.0173903	0.178338	FALSE
AVIL	-0.0014483	0.00648165	-0.223442	0.823365	0.941375	FALSE
AVL9	-0.0010373	0.00276302	-0.375434	0.707641	0.891833	FALSE
AVPI1	-0.0202045	0.00588779	-3.43159	0.00069672	0.0404707	TRUE
AVPR1A	-0.0138839	0.00628688	-2.20839	0.02808	0.223029	FALSE
AXIN1	-0.0006965	0.00198383	-0.351105	0.725791	0.8991	FALSE
AXIN2	0.00239995	0.00826976	0.290207	0.771886	0.921034	FALSE
AXL	-0.0182208	0.00621202	-2.93316	0.00365114	0.0897561	FALSE
AZGP1	0.00520515	0.013756	0.378392	0.705445	0.891125	FALSE
AZI2	0.00323512	0.00213886	1.51254	0.131596	0.444841	FALSE
AZIN1	0.002093	0.00250304	0.836183	0.403811	0.719958	FALSE
AZU1	-0.001534	0.00364304	-0.421064	0.674052	0.876377	FALSE
B2M	-0.0060236	0.00440194	-1.36839	0.172357	0.499218	FALSE
B3GALNT1	0.00469807	0.00473384	0.992443	0.321894	0.653017	FALSE
B3GALNT2	-0.0010905	0.00218871	-0.498237	0.618734	0.850172	FALSE
B3GALT4	0.00178168	0.00421854	0.422346	0.673118	0.876274	FALSE
B3GALT5	0.017476	0.0114587	1.52513	0.128428	0.441638	FALSE
B3GALT6	-0.0022718	0.00298865	-0.760155	0.447843	0.749253	FALSE
B3GAT1	0.00157732	0.00870263	0.181246	0.856314	0.953249	FALSE
B3GAT2	0.00731832	0.0044581	1.64158	0.101872	0.397895	FALSE
B3GAT3	-0.0007018	0.00300103	-0.233838	0.815293	0.939932	FALSE
B3GNT2	0.0065036	0.00310979	2.09133	0.037458	0.253073	FALSE
B3GNT3	-0.0263652	0.0111068	-2.3738	0.0183249	0.182723	FALSE
B3GNT4	-0.0060958	0.00579216	-1.05242	0.293573	0.626953	FALSE
B3GNT5	0.00182918	0.00515623	0.35475	0.723061	0.897276	FALSE
B3GNT6	-0.0230544	0.00811994	-2.83924	0.00487525	0.0972649	FALSE
B3GNT7	-0.018638	0.00696646	-2.67538	0.00793258	0.12404	FALSE
B3GNT8	0.0077061	0.00657459	1.1721	0.242216	0.574929	FALSE
B3GNT9	0.00062956	0.0035573	0.176976	0.859664	0.954762	FALSE
B3GNTL1	-0.0023536	0.00380883	-0.617921	0.537162	0.805803	FALSE
B4GALNT1	-0.0010924	0.0108915	-0.100294	0.920187	0.973742	FALSE
B4GALNT2	-0.0155109	0.0111997	-1.38494	0.167246	0.494041	FALSE
B4GALNT3	-1.15e-05	0.00805907	-0.0014254	0.998864	0.99938	FALSE
B4GALNT4	0.00380481	0.0116624	0.326244	0.744499	0.90809	FALSE
B4GALT1	-0.0133303	0.00419133	-3.18045	0.00164671	0.0624066	FALSE
B4GALT2	-0.0029198	0.0024677	-1.18321	0.237793	0.570039	FALSE
B4GALT3	0.00175637	0.0020781	0.84518	0.398778	0.716133	FALSE
B4GALT4	0.00022478	0.00438645	0.0512435	0.95917	0.987422	FALSE
B4GALT5	0.00130317	0.00370282	0.351939	0.725165	0.898572	FALSE
B4GALT6	0.00425192	0.00605917	0.701733	0.483466	0.771833	FALSE
B4GALT7	0.00344486	0.00257916	1.33565	0.182817	0.512121	FALSE
B9D1	-0.0042592	0.00440425	-0.967067	0.334399	0.663174	FALSE
B9D2	-0.0051215	0.00383183	-1.33658	0.182516	0.51201	FALSE
BAALC	0.0139671	0.0112126	1.24566	0.213998	0.546674	FALSE
BAAT	0.00128789	0.00575872	0.223641	0.82321	0.941357	FALSE
BACE1	-0.012517	0.0033788	-3.70456	0.00025809	0.0277249	TRUE
BACE2	-0.0097605	0.00463035	-2.10794	0.0359821	0.248449	FALSE
BACH2	0.00651561	0.00660428	0.986575	0.324758	0.654248	FALSE
BAD	0.00032742	0.00293228	0.111662	0.911177	0.97142	FALSE
BAG2	-0.0126174	0.00588048	-2.14565	0.0328165	0.237353	FALSE
BAG3	-0.0035417	0.00427858	-0.82778	0.408546	0.722531	FALSE
BAG5	-0.0018978	0.00190843	-0.994452	0.320917	0.652467	FALSE
BAHD1	0.0041694	0.00251478	1.65796	0.0985182	0.390942	FALSE
BAIAP2	-0.0112304	0.00391123	-2.87131	0.00442047	0.095134	FALSE
BAIAP2L1	0.00331661	0.00261658	1.26754	0.206085	0.537151	FALSE
BAIAP2L2	-0.0159493	0.00989815	-1.61134	0.108304	0.409525	FALSE
BAIAP3	-0.0084666	0.00722691	-1.17153	0.242444	0.57519	FALSE
BAMBI	0.00949972	0.00809987	1.17282	0.241928	0.574669	FALSE
BANF1	-0.0034734	0.00261713	-1.32717	0.185603	0.51629	FALSE
BANK1	0.00152292	0.00760834	0.200165	0.841506	0.948364	FALSE
BANP	0.00075571	0.0019508	0.387386	0.698784	0.887909	FALSE
BAP1	0.00184098	0.00299875	0.613916	0.539802	0.807119	FALSE
BARD1	0.00609251	0.00744435	0.818408	0.413865	0.727424	FALSE
BARX1	0.013447	0.013473	0.998068	0.319164	0.651492	FALSE
BARX2	0.0036646	0.011808	0.31035	0.756541	0.914471	FALSE
BASP1	-0.0124031	0.0087859	-1.4117	0.159219	0.484771	FALSE
BATF	0.00458787	0.00675016	0.679668	0.497312	0.781451	FALSE
BATF2	-0.0152842	0.00705985	-2.16494	0.0312915	0.233821	FALSE
BATF3	-0.0052483	0.00546185	-0.960899	0.337486	0.665247	FALSE
BAX	-0.0013031	0.00226031	-0.576493	0.564775	0.824071	FALSE
BAZ1A	-0.0021579	0.00294437	-0.732889	0.464279	0.757967	FALSE
BAZ1B	0.00650573	0.00182517	3.56446	0.00043291	0.0337393	TRUE
BAZ2A	-0.0002352	0.00235686	-0.099809	0.920572	0.973872	FALSE
BAZ2B	0.0026157	0.00291064	0.898667	0.369652	0.692181	FALSE
BBC3	0.00063867	0.00399528	0.159856	0.873117	0.959973	FALSE
BBOX1	0.00382884	0.0112635	0.339935	0.734177	0.903702	FALSE
BBS10	0.00253594	0.00269507	0.940958	0.34759	0.67469	FALSE
BBS12	0.0043161	0.00336661	1.28203	0.200961	0.533302	FALSE
BBS2	0.00338355	0.00296739	1.14024	0.255222	0.589619	FALSE
BBS4	-0.0046012	0.00277363	-1.65891	0.0983264	0.390569	FALSE
BBS5	0.0127962	0.00463775	2.75915	0.00620222	0.110391	FALSE
BBS7	0.00086078	0.00206896	0.416043	0.677718	0.87795	FALSE
BBS9	0.00467473	0.00266927	1.75131	0.0810574	0.359612	FALSE
BBX	0.00204876	0.0030142	0.679704	0.49729	0.781451	FALSE
BCAM	-0.0025882	0.00758654	-0.341163	0.733253	0.903702	FALSE
BCAN	0.00107967	0.00672434	0.160561	0.872562	0.959671	FALSE
BCAP29	-0.0006219	0.00224421	-0.277097	0.781923	0.925276	FALSE
BCAR1	-0.014983	0.00320706	-4.67187	4.77e-06	0.00269408	TRUE
BCAR3	-0.0096283	0.0056931	-1.69123	0.0919776	0.379121	FALSE
BCAS1	-0.0068585	0.0123993	-0.553135	0.580641	0.832706	FALSE
BCAS2	0.00458601	0.00203371	2.255	0.0249561	0.210033	FALSE
BCAS3	0.00517522	0.0029447	1.75747	0.0800013	0.358107	FALSE
BCAS4	-0.0010493	0.00352478	-0.297691	0.766174	0.918549	FALSE
BCAT1	-0.0148567	0.00835007	-1.77923	0.0763577	0.349708	FALSE
BCAT2	0.00110348	0.00298821	0.369279	0.712217	0.892476	FALSE
BCCIP	-0.0062935	0.00187937	-3.34873	0.00093065	0.0472679	TRUE
BCDIN3D	-0.0011546	0.00278933	-0.413937	0.679258	0.878963	FALSE
BCHE	0.00867868	0.00873496	0.993557	0.321352	0.653017	FALSE
BCKDHA	0.00327782	0.00284378	1.15263	0.250109	0.583775	FALSE
BCKDHB	0.00467687	0.00373716	1.25145	0.211882	0.544501	FALSE
BCKDK	-0.0028873	0.0021157	-1.36471	0.173512	0.500827	FALSE
BCL10	0.0020771	0.00272452	0.762373	0.446521	0.748406	FALSE
BCL11A	0.0243217	0.00859937	2.82831	0.00503962	0.0985524	FALSE
BCL11B	0.00949674	0.00788358	1.20462	0.229432	0.561619	FALSE
BCL2	0.00523367	0.00523996	0.998799	0.31881	0.651492	FALSE
BCL2A1	-0.0050527	0.00576123	-0.877024	0.381274	0.700797	FALSE
BCL2L1	-0.0028019	0.00342901	-0.817104	0.414609	0.72755	FALSE
BCL2L10	-0.0147094	0.00877616	-1.67606	0.0949144	0.384587	FALSE
BCL2L11	0.00240411	0.00314401	0.764663	0.445158	0.747797	FALSE
BCL2L12	-0.0032791	0.00251979	-1.30134	0.194281	0.527134	FALSE
BCL2L13	-0.000911	0.00224759	-0.405343	0.685555	0.881967	FALSE
BCL2L14	0.00540146	0.00803798	0.671993	0.502178	0.784657	FALSE
BCL2L15	-0.0069964	0.012623	-0.554261	0.579871	0.832571	FALSE
BCL2L2	0.00126348	0.00313188	0.403426	0.686962	0.882648	FALSE
BCL3	-0.0011785	0.00404594	-0.291275	0.771071	0.920677	FALSE
BCL6	0.00429937	0.00371859	1.15618	0.248656	0.581683	FALSE
BCL6B	-0.0101989	0.00492186	-2.07215	0.0392257	0.257983	FALSE
BCL7A	-0.0002744	0.00392569	-0.0699069	0.944321	0.981499	FALSE
BCL7B	0.00649824	0.00210513	3.08686	0.0022391	0.0721313	FALSE
BCL7C	-0.0005988	0.00349684	-0.171238	0.864168	0.956183	FALSE
BCL9	0.00853679	0.00340748	2.50531	0.0128394	0.154084	FALSE
BCL9L	-0.0060023	0.00342621	-1.75188	0.0809594	0.359612	FALSE
BCLAF1	0.00096313	0.00185771	0.518452	0.604579	0.84453	FALSE
BCO2	-0.0085538	0.00604712	-1.41453	0.15839	0.483719	FALSE
BCR	-0.0064279	0.00244212	-2.63211	0.00898726	0.13021	FALSE
BDH1	0.00972808	0.00459561	2.11682	0.0352144	0.246097	FALSE
BDH2	0.00173547	0.00357681	0.485202	0.627937	0.854094	FALSE
BDKRB1	-0.007286	0.00782724	-0.930855	0.352782	0.679461	FALSE
BDKRB2	-0.0156341	0.00531953	-2.939	0.00358516	0.0893721	FALSE
BDNF	-0.0246125	0.00991059	-2.48345	0.0136352	0.159463	FALSE
BDP1	0.00148203	0.00299071	0.495546	0.620629	0.851082	FALSE
BECN1	0.00035544	0.00151637	0.234402	0.814856	0.939888	FALSE
BEGAIN	0.00240373	0.00782397	0.307227	0.758914	0.915753	FALSE
BEND3	0.00296348	0.00289903	1.02223	0.307611	0.640431	FALSE
BEND4	0.0043883	0.00487934	0.899363	0.369282	0.692168	FALSE
BEND5	0.0277693	0.0101095	2.74684	0.00643293	0.112074	FALSE
BEND6	-0.0038546	0.00670031	-0.575287	0.565589	0.824637	FALSE
BEND7	0.00296498	0.0104669	0.283272	0.777191	0.923304	FALSE
BEST1	0.00014342	0.00354918	0.040408	0.967799	0.990158	FALSE
BEST2	0.006054	0.00845901	0.715687	0.47482	0.765548	FALSE
BEST3	-0.0014728	0.00693294	-0.212434	0.831933	0.944162	FALSE
BEST4	-0.0115128	0.00594369	-1.93697	0.0538198	0.300784	FALSE
BET1	0.00476587	0.0020892	2.28119	0.0233368	0.203546	FALSE
BFAR	-0.003262	0.00188694	-1.72874	0.0850295	0.366775	FALSE
BFSP1	-0.0004932	0.00480288	-0.102697	0.918282	0.973008	FALSE
BFSP2	0.0006086	0.00468564	0.129887	0.896755	0.96886	FALSE
BGLAP	0.00021521	0.00432075	0.0498083	0.960313	0.988006	FALSE
BHLHA15	-0.0078191	0.0065419	-1.19524	0.233072	0.565293	FALSE
BHLHE22	0.00431105	0.00658103	0.655073	0.512993	0.791686	FALSE
BHLHE40	0.00828239	0.0046628	1.77627	0.0768449	0.351583	FALSE
BHLHE41	0.00662974	0.00752705	0.880789	0.379236	0.699487	FALSE
BHMT	0.0192682	0.00766122	2.51503	0.0124992	0.152842	FALSE
BHMT2	0.00722625	0.00872485	0.828237	0.408287	0.722531	FALSE
BICC1	-0.0205204	0.0085294	-2.40585	0.0168256	0.175773	FALSE
BICD1	-0.0030905	0.00493001	-0.626874	0.531285	0.802231	FALSE
BICD2	-0.002514	0.005403	-0.465304	0.642099	0.860866	FALSE
BID	0.00394248	0.003338	1.18109	0.238633	0.571203	FALSE
BIK	-0.0210226	0.00681043	-3.08682	0.00223935	0.0721313	FALSE
BIN1	-0.0138193	0.00503612	-2.74404	0.0064865	0.112297	FALSE
BIN2	0.00081818	0.00568305	0.143969	0.885635	0.965581	FALSE
BIN3	-0.0031993	0.00234551	-1.36401	0.173731	0.500904	FALSE
BIRC2	-0.0209432	0.00484539	-4.3223	2.19e-05	0.0070786	TRUE
BIRC3	-0.0255349	0.00763637	-3.34385	0.00094648	0.0477145	TRUE
BIRC6	0.0007323	0.00256259	0.285766	0.775282	0.922327	FALSE
BIRC7	-0.0044138	0.00865809	-0.509795	0.610623	0.847314	FALSE
BIVM	-0.0059266	0.00306152	-1.93585	0.0539576	0.300878	FALSE
BLCAP	0.0016117	0.00317278	0.507978	0.611895	0.847314	FALSE
BLK	0.00701623	0.00729018	0.962422	0.336722	0.66473	FALSE
BLM	-0.0079667	0.00264279	-3.01452	0.00282538	0.0797355	FALSE
BLMH	0.00108717	0.00388974	0.279495	0.780084	0.924714	FALSE
BLNK	0.00376276	0.00618828	0.608046	0.543682	0.809938	FALSE
BLOC1S1	-0.0008613	0.00313305	-0.274917	0.783595	0.926361	FALSE
BLOC1S2	-0.0011288	0.00292051	-0.386493	0.699444	0.888373	FALSE
BLVRA	-0.0027016	0.00333744	-0.809489	0.418966	0.730282	FALSE
BLVRB	-0.0022672	0.00430248	-0.526944	0.598676	0.842096	FALSE
BMF	0.00324264	0.00538925	0.601687	0.547901	0.812759	FALSE
BMP1	-0.0129372	0.00455005	-2.84332	0.00481511	0.0970248	FALSE
BMP2	-0.0057536	0.00882734	-0.651796	0.515102	0.793207	FALSE
BMP2K	0.00407049	0.00355965	1.14351	0.253867	0.588215	FALSE
BMP3	0.00242822	0.0152053	0.159695	0.873244	0.959973	FALSE
BMP4	-0.0059485	0.00856619	-0.694414	0.488036	0.775281	FALSE
BMP6	-0.012369	0.00580582	-2.13045	0.0340626	0.241718	FALSE
BMP7	0.018051	0.0129009	1.39921	0.162928	0.488388	FALSE
BMP8A	-0.0094988	0.00488311	-1.94524	0.0528121	0.29779	FALSE
BMP8B	-0.0036353	0.00551835	-0.658757	0.510628	0.789733	FALSE
BMPER	-0.0070803	0.00857678	-0.825524	0.409823	0.723646	FALSE
BMPR1A	-0.0021332	0.00363861	-0.586258	0.558205	0.820932	FALSE
BMPR1B	-0.0397455	0.0116711	-3.40547	0.00076373	0.0427975	TRUE
BMPR2	0.00452987	0.00269936	1.67813	0.0945105	0.383926	FALSE
BNC1	-0.0162225	0.0180782	-0.897347	0.370355	0.692551	FALSE
BNC2	-0.0010011	0.00663608	-0.150863	0.880199	0.96311	FALSE
BNIP1	0.00250829	0.00237829	1.05466	0.292549	0.626393	FALSE
BNIP2	-0.0028278	0.00233965	-1.20866	0.22788	0.559833	FALSE
BNIP3	0.00069763	0.00664358	0.105008	0.916449	0.972443	FALSE
BNIP3L	0.00592399	0.00300701	1.97006	0.049881	0.290096	FALSE
BNIPL	0.0158803	0.0121327	1.30888	0.191716	0.525043	FALSE
BOC	0.0171366	0.00817146	2.09712	0.0369375	0.251341	FALSE
BOD1	0.0039904	0.00220492	1.80977	0.0714727	0.340682	FALSE
BOK	-0.0019957	0.0039102	-0.510379	0.610214	0.847166	FALSE
BOLA1	0.00112083	0.0032477	0.345116	0.730283	0.902323	FALSE
BOLA3	-0.0035772	0.00287958	-1.24227	0.215245	0.548158	FALSE
BOLL	0.00364582	0.00247681	1.47198	0.142222	0.459426	FALSE
BPGM	-0.0003261	0.00392089	-0.083179	0.933772	0.977452	FALSE
BPHL	0.00087765	0.00315692	0.27801	0.781223	0.925185	FALSE
BPI	0.00133559	0.0044276	0.301651	0.763157	0.917574	FALSE
BPNT1	0.00220644	0.00231039	0.955007	0.340451	0.667479	FALSE
BPTF	0.0008669	0.00278486	0.31129	0.755827	0.914178	FALSE
BRAF	0.00696499	0.00289921	2.40237	0.0169828	0.176748	FALSE
BRAP	-0.0007983	0.00134145	-0.595098	0.55229	0.815556	FALSE
BRCA1	-0.0050314	0.00259276	-1.94057	0.0533795	0.300048	FALSE
BRCA2	-0.004137	0.00526967	-0.785056	0.433127	0.73938	FALSE
BRD1	-0.0005314	0.00241924	-0.219637	0.826324	0.94282	FALSE
BRD2	0.00110996	0.00218366	0.508305	0.611666	0.847314	FALSE
BRD3	-0.0010058	0.00270454	-0.371876	0.710285	0.892132	FALSE
BRD4	-0.0012513	0.00246251	-0.508127	0.61179	0.847314	FALSE
BRD7	8.1e-05	0.00209253	0.0386882	0.969168	0.990347	FALSE
BRD8	0.00450518	0.00251027	1.7947	0.0738501	0.344523	FALSE
BRD9	-0.0015924	0.0025956	-0.61349	0.540083	0.807202	FALSE
BRF1	0.00148209	0.00218521	0.678237	0.498218	0.781892	FALSE
BRF2	0.00184724	0.00225756	0.818248	0.413956	0.727424	FALSE
BRI3	0.00451453	0.00319888	1.41128	0.159343	0.484959	FALSE
BRI3BP	-0.0059272	0.00267505	-2.21574	0.0275656	0.220671	FALSE
BRIP1	-0.0059869	0.00479126	-1.24954	0.212579	0.545053	FALSE
BRIX1	-0.0020504	0.00287852	-0.712297	0.476912	0.767371	FALSE
BRMS1	-0.0065576	0.00268902	-2.43866	0.0154039	0.168325	FALSE
BRMS1L	0.00087496	0.00349342	0.25046	0.802427	0.935176	FALSE
BRPF1	0.00443724	0.00241901	1.83432	0.0677362	0.332158	FALSE
BRPF3	0.00324586	0.00331556	0.978976	0.328491	0.657825	FALSE
BRSK1	0.0145554	0.00800979	1.8172	0.0703247	0.337805	FALSE
BRSK2	0.00371166	0.00822224	0.451417	0.652061	0.863957	FALSE
BRWD1	0.00204818	0.00221262	0.925682	0.35546	0.681255	FALSE
BSCL2	-0.002192	0.00273633	-0.801088	0.423804	0.733673	FALSE
BSDC1	0.00454585	0.00159448	2.851	0.00470378	0.0963565	FALSE
BSG	-0.0028157	0.0028476	-0.988814	0.323663	0.653981	FALSE
BSN	0.00468606	0.0060193	0.778506	0.436971	0.742078	FALSE
BSPRY	-0.000657	0.00648356	-0.101333	0.919364	0.973451	FALSE
BST1	0.00119169	0.0048282	0.246819	0.805241	0.936196	FALSE
BST2	-0.0081977	0.00576645	-1.42161	0.156323	0.480268	FALSE
BTAF1	-0.0022852	0.00353482	-0.646474	0.518536	0.795715	FALSE
BTBD1	-0.001338	0.00189969	-0.704352	0.481837	0.77045	FALSE
BTBD10	-0.0038139	0.00283918	-1.34329	0.180335	0.50895	FALSE
BTBD11	-0.0122234	0.00962413	-1.27008	0.205178	0.536444	FALSE
BTBD16	-0.0055666	0.00740402	-0.751836	0.452822	0.752389	FALSE
BTBD18	-0.0022015	0.00264506	-0.832316	0.405986	0.720978	FALSE
BTBD19	-0.0048877	0.00639282	-0.76456	0.445219	0.747797	FALSE
BTBD2	-0.0007855	0.0023566	-0.333323	0.739156	0.905565	FALSE
BTBD3	-0.0098864	0.00473151	-2.08949	0.0376245	0.253644	FALSE
BTBD6	0.0011421	0.00231837	0.492632	0.622683	0.851911	FALSE
BTBD7	-0.0055179	0.002849	-1.93679	0.0538419	0.300784	FALSE
BTBD8	0.00652173	0.00495134	1.31716	0.18893	0.521769	FALSE
BTBD9	0.00930729	0.0031428	2.96147	0.00334161	0.0855011	FALSE
BTC	0.0127247	0.00748061	1.70103	0.0901202	0.375344	FALSE
BTF3	-0.0031534	0.00239309	-1.31772	0.188744	0.521506	FALSE
BTF3L4	0.00274746	0.00198399	1.38482	0.167282	0.494041	FALSE
BTG1	0.00349759	0.00312039	1.12088	0.263361	0.596448	FALSE
BTG2	0.00476393	0.00432279	1.10205	0.271448	0.606841	FALSE
BTG3	0.00436396	0.00315955	1.3812	0.168391	0.495189	FALSE
BTLA	0.00812775	0.00576969	1.4087	0.160106	0.485618	FALSE
BTN1A1	0.00633828	0.00390548	1.62292	0.105804	0.405085	FALSE
BTN2A1	0.00600436	0.00298544	2.01121	0.0453233	0.276244	FALSE
BTN2A2	0.00569039	0.00388155	1.46601	0.14384	0.461953	FALSE
BTN3A1	0.00433458	0.00453032	0.956793	0.339551	0.666953	FALSE
BTN3A2	0.00055009	0.00492434	0.111708	0.91114	0.97142	FALSE
BTN3A3	-0.0013197	0.0053097	-0.248539	0.803911	0.93578	FALSE
BTNL8	0.00686323	0.006403	1.07188	0.284757	0.620185	FALSE
BTNL9	0.0112643	0.00942498	1.19515	0.233105	0.565293	FALSE
BTRC	-0.0043369	0.00244849	-1.77123	0.0776797	0.353113	FALSE
BUB1	0.00041159	0.0026877	0.153139	0.878406	0.962358	FALSE
BUB1B	-0.003772	0.00297952	-1.26596	0.206647	0.53798	FALSE
BUB3	-0.0064797	0.00188365	-3.43997	0.0006764	0.0401052	TRUE
BUD13	-0.0028239	0.00226349	-1.2476	0.213286	0.545627	FALSE
BUD31	0.00429102	0.00268722	1.59682	0.111506	0.414509	FALSE
BVES	-0.0030529	0.00824609	-0.370222	0.711515	0.892255	FALSE
BZW1	-0.0023326	0.00308281	-0.756634	0.449946	0.750844	FALSE
BZW2	-0.0041561	0.00282637	-1.47046	0.142632	0.460201	FALSE
C10orf105	0.00581045	0.00570611	1.01829	0.309478	0.642502	FALSE
C10orf55	-0.0075333	0.00702567	-1.07225	0.284589	0.620141	FALSE
C10orf67	-0.0225919	0.00844606	-2.67485	0.00794493	0.12404	FALSE
C10orf88	-0.0031275	0.00168928	-1.85138	0.0652365	0.327414	FALSE
C10orf90	0.0022248	0.00435908	0.510382	0.610212	0.847166	FALSE
C10orf95	-0.0150481	0.00453174	-3.32059	0.00102547	0.0483828	TRUE
C10orf99	-0.0111482	0.017682	-0.63048	0.528928	0.800688	FALSE
C11orf16	-0.0031461	0.0072041	-0.436707	0.662682	0.869812	FALSE
C11orf24	-0.0059599	0.00296614	-2.0093	0.0455273	0.276735	FALSE
C11orf42	-0.003442	0.002685	-1.28193	0.200996	0.533302	FALSE
C11orf45	-0.0034961	0.00537832	-0.650027	0.516242	0.793917	FALSE
C11orf49	0.00374123	0.00376956	0.992485	0.321873	0.653017	FALSE
C11orf53	0.00387677	0.012658	0.30627	0.759641	0.916259	FALSE
C11orf58	-0.0012218	0.00172631	-0.707742	0.479732	0.768535	FALSE
C11orf65	-0.0022045	0.00352431	-0.625511	0.532178	0.802497	FALSE
C11orf68	-0.0015731	0.00218308	-0.720598	0.471797	0.76276	FALSE
C11orf80	-0.0070793	0.00333563	-2.12234	0.0347436	0.244376	FALSE
C11orf87	-0.0051986	0.00658079	-0.789973	0.430255	0.73765	FALSE
C11orf88	-0.0131741	0.00649409	-2.02862	0.0435042	0.27142	FALSE
C12orf10	-0.0009987	0.00239284	-0.417383	0.676738	0.877681	FALSE
C12orf29	-0.0017358	0.00230298	-0.753715	0.451695	0.751407	FALSE
C12orf42	0.00459913	0.00380414	1.20898	0.227757	0.559734	FALSE
C12orf43	-0.0041829	0.0017006	-2.45965	0.0145513	0.163928	FALSE
C12orf45	-0.0016095	0.00340036	-0.473334	0.636367	0.858466	FALSE
C12orf54	-0.0042923	0.011733	-0.365835	0.714782	0.893462	FALSE
C12orf56	0.0202053	0.0114609	1.76298	0.0790655	0.356559	FALSE
C12orf57	0.00364093	0.00408433	0.891438	0.373509	0.694799	FALSE
C12orf60	-0.005306	0.00350197	-1.51515	0.130935	0.4446	FALSE
C12orf65	0.00255369	0.00225421	1.13285	0.258307	0.592883	FALSE
C12orf66	-0.0054996	0.00299302	-1.83747	0.0672683	0.331598	FALSE
C12orf71	0.00129942	0.00277452	0.468342	0.639928	0.859995	FALSE
C12orf73	-0.0001546	0.00270127	-0.0572505	0.954389	0.98565	FALSE
C12orf75	-0.022001	0.0064457	-3.41328	0.0007431	0.0423413	TRUE
C12orf76	-0.001525	0.00235956	-0.646315	0.518639	0.795715	FALSE
C14orf119	-0.0071889	0.00203085	-3.53984	0.00047332	0.0360601	TRUE
C14orf132	-0.0030797	0.00763032	-0.403615	0.686824	0.882633	FALSE
C14orf178	-0.0034752	0.00231506	-1.50113	0.134521	0.449043	FALSE
C14orf28	-0.0023043	0.00289349	-0.796381	0.426529	0.734996	FALSE
C14orf39	0.00178414	0.00962252	0.185413	0.853048	0.95284	FALSE
C14orf93	-0.0012265	0.00237501	-0.516441	0.605981	0.845293	FALSE
C15orf39	-0.0058779	0.0024013	-2.44782	0.0150267	0.166509	FALSE
C15orf40	-0.005289	0.00246615	-2.14462	0.0328993	0.237692	FALSE
C15orf41	-0.0009015	0.0037204	-0.242316	0.808724	0.937656	FALSE
C15orf48	-0.0163318	0.00792135	-2.06174	0.0402148	0.261309	FALSE
C15orf61	-0.0016322	0.00297744	-0.5482	0.58402	0.83417	FALSE
C15orf62	-0.0088102	0.00525438	-1.67673	0.0947825	0.384374	FALSE
C16orf46	0.00334763	0.0034475	0.971029	0.332426	0.66106	FALSE
C16orf54	-0.0094935	0.00639147	-1.48534	0.138653	0.453295	FALSE
C16orf58	-0.0004329	0.00229321	-0.188782	0.850409	0.952147	FALSE
C16orf70	-2.3e-06	0.0022158	-0.0010399	0.999171	0.999474	FALSE
C16orf71	-0.002181	0.00496052	-0.439674	0.660534	0.869132	FALSE
C16orf72	-0.0032992	0.00228378	-1.44464	0.14975	0.47005	FALSE
C16orf74	-0.0233596	0.00769035	-3.03753	0.00262517	0.0773299	FALSE
C16orf86	0.00135804	0.00461496	0.29427	0.768783	0.919875	FALSE
C16orf87	-0.0034168	0.00299571	-1.14056	0.255089	0.589526	FALSE
C16orf89	0.00328726	0.0104734	0.313868	0.75387	0.912707	FALSE
C16orf91	-0.0041015	0.0024417	-1.67976	0.0941923	0.383476	FALSE
C17orf100	-0.0022079	0.00327384	-0.674421	0.500636	0.783398	FALSE
C17orf107	0.00333735	0.00474238	0.703729	0.482224	0.770797	FALSE
C17orf50	-0.0059585	0.00486326	-1.22521	0.221593	0.553482	FALSE
C17orf58	0.00141265	0.00301745	0.46816	0.640058	0.859995	FALSE
C17orf64	0.004534	0.00532519	0.851426	0.395308	0.712679	FALSE
C17orf67	0.0001196	0.00369358	0.0323813	0.974193	0.992288	FALSE
C17orf75	0.00477131	0.00230533	2.06968	0.0394584	0.259126	FALSE
C17orf80	-0.0013675	0.00234436	-0.583325	0.560175	0.821398	FALSE
C17orf97	0.00157067	0.00533614	0.294346	0.768726	0.919875	FALSE
C17orf99	0.00543078	0.006427	0.844995	0.398882	0.716133	FALSE
C18orf21	-0.0032242	0.00248351	-1.29825	0.195338	0.528423	FALSE
C18orf25	-0.002715	0.00238454	-1.13859	0.255908	0.590568	FALSE
C18orf32	0.00328658	0.00222557	1.47674	0.140942	0.457602	FALSE
C18orf54	0.00251139	0.00377575	0.665135	0.506547	0.787491	FALSE
C19orf12	0.00751474	0.00222112	3.3833	0.00082531	0.0445896	TRUE
C19orf18	0.00351954	0.00537907	0.654302	0.513489	0.791928	FALSE
C19orf25	0.00037755	0.00331363	0.113939	0.909373	0.970936	FALSE
C19orf33	-0.0273293	0.00865653	-3.15707	0.00177929	0.0657465	FALSE
C19orf38	-0.0003375	0.00627885	-0.0537555	0.957171	0.986655	FALSE
C19orf44	0.00054576	0.00298753	0.18268	0.85519	0.952891	FALSE
C19orf47	-0.001332	0.00216392	-0.615548	0.538725	0.806801	FALSE
C19orf48	-0.0048845	0.00306314	-1.59462	0.111998	0.415427	FALSE
C19orf53	-0.0033435	0.00289115	-1.15646	0.248544	0.58167	FALSE
C19orf54	-0.0005841	0.0027317	-0.213829	0.830846	0.944039	FALSE
C19orf57	-0.0002246	0.0063964	-0.035109	0.972019	0.991169	FALSE
C19orf71	-0.0065817	0.00460419	-1.42951	0.154045	0.477049	FALSE
C19orf73	-0.0040433	0.00389517	-1.03804	0.300206	0.633436	FALSE
C1D	0.00436453	0.00252892	1.72584	0.0855498	0.367482	FALSE
C1GALT1	-0.004816	0.00373424	-1.28968	0.198294	0.530925	FALSE
C1orf109	0.00488471	0.00240148	2.03405	0.0429506	0.269384	FALSE
C1orf115	0.00703294	0.00538422	1.30621	0.192621	0.526085	FALSE
C1orf116	-0.0121624	0.00715285	-1.70036	0.0902453	0.375519	FALSE
C1orf127	0.00926535	0.00581566	1.59317	0.112323	0.416255	FALSE
C1orf159	0.00290497	0.00242331	1.19876	0.2317	0.56327	FALSE
C1orf162	0.00662418	0.00531184	1.24706	0.213484	0.545826	FALSE
C1orf194	-0.0203132	0.0110675	-1.8354	0.067576	0.332012	FALSE
C1orf198	-0.002878	0.00275728	-1.04378	0.297546	0.63045	FALSE
C1orf21	0.0081785	0.00530793	1.54081	0.124566	0.435034	FALSE
C1orf210	0.00059275	0.00481956	0.122988	0.90221	0.969641	FALSE
C1orf216	0.00484285	0.00253041	1.91386	0.0567233	0.307169	FALSE
C1orf226	-0.0107893	0.00599814	-1.79877	0.073201	0.343082	FALSE
C1orf35	0.0024517	0.00260526	0.941057	0.347539	0.67469	FALSE
C1orf43	0.00296805	0.00187274	1.58487	0.114198	0.418704	FALSE
C1orf50	0.00160726	0.00219535	0.732122	0.464746	0.758159	FALSE
C1orf52	0.00268449	0.00190124	1.41197	0.159142	0.484646	FALSE
C1orf53	-0.0035767	0.00410599	-0.871085	0.384502	0.704072	FALSE
C1orf54	0.00664996	0.00475014	1.39995	0.162707	0.488239	FALSE
C1orf56	0.00169452	0.00348437	0.48632	0.627146	0.854001	FALSE
C1orf61	-0.0082408	0.00783439	-1.05188	0.293821	0.627284	FALSE
C1orf68	-0.0086808	0.00687514	-1.26263	0.20784	0.539196	FALSE
C1orf74	-0.0032568	0.00525858	-0.619337	0.53623	0.805028	FALSE
C1QA	0.00801479	0.00755229	1.06124	0.289555	0.62358	FALSE
C1QB	0.0102678	0.00787249	1.30427	0.193282	0.526643	FALSE
C1QBP	-0.0015778	0.0028188	-0.559744	0.576131	0.829924	FALSE
C1QC	0.00768508	0.00720747	1.06627	0.287281	0.62258	FALSE
C1QL1	-0.0026362	0.00868549	-0.303517	0.761736	0.91748	FALSE
C1QL3	0.00558666	0.00645093	0.866024	0.387266	0.706066	FALSE
C1QL4	-0.0022593	0.00852374	-0.265064	0.791168	0.929604	FALSE
C1QTNF1	-0.0064632	0.00621624	-1.03973	0.299418	0.63272	FALSE
C1QTNF2	-0.0022356	0.00718037	-0.311346	0.755784	0.914178	FALSE
C1QTNF3	0.00961951	0.00639572	1.50406	0.133767	0.447987	FALSE
C1QTNF4	-0.0205711	0.00831202	-2.47486	0.01396	0.161116	FALSE
C1QTNF6	-0.0244108	0.00534717	-4.56519	7.67e-06	0.00373356	TRUE
C1QTNF7	-0.0063353	0.00742012	-0.853795	0.393996	0.711655	FALSE
C1QTNF9	0.00270103	0.00424685	0.636008	0.525324	0.798378	FALSE
C1QTNF9B	0.00639478	0.00523828	1.22078	0.223263	0.554905	FALSE
C1R	-0.0087392	0.00552867	-1.58071	0.115147	0.420313	FALSE
C1RL	-0.0039029	0.00340703	-1.14553	0.253029	0.587356	FALSE
C1S	-0.0111752	0.00635053	-1.75973	0.079617	0.357834	FALSE
C2	-0.0019696	0.0084509	-0.23306	0.815896	0.939932	FALSE
C20orf141	-0.0180044	0.00666967	-2.69945	0.00739563	0.119395	FALSE
C20orf194	0.00103692	0.0042765	0.242468	0.808606	0.937656	FALSE
C20orf202	0.00344756	0.00439543	0.784351	0.43354	0.73979	FALSE
C20orf27	-0.0010157	0.00359296	-0.282689	0.777638	0.923414	FALSE
C20orf96	0.0124599	0.00479212	2.60008	0.00984717	0.137952	FALSE
C21orf58	0.00053215	0.00405021	0.131388	0.895569	0.968436	FALSE
C21orf62	0.00924186	0.00390857	2.36451	0.0187805	0.18465	FALSE
C21orf91	0.00460734	0.00377972	1.21896	0.223951	0.55525	FALSE
C22orf15	0.0044277	0.0043153	1.02605	0.305813	0.638314	FALSE
C22orf23	-0.0005546	0.00571587	-0.0970235	0.922782	0.974295	FALSE
C22orf31	0.0154218	0.00611596	2.52157	0.0122746	0.151744	FALSE
C22orf39	0.00153412	0.00239155	0.641477	0.521772	0.797267	FALSE
C2CD2	0.00659266	0.00350977	1.87837	0.0614364	0.317399	FALSE
C2CD2L	-0.0034271	0.00356296	-0.961882	0.336992	0.664817	FALSE
C2CD3	-0.0042381	0.00260514	-1.62683	0.104971	0.403389	FALSE
C2CD4A	-0.0123742	0.00865337	-1.42999	0.153908	0.476952	FALSE
C2CD4B	-0.0015512	0.00802346	-0.193329	0.846851	0.950301	FALSE
C2CD4C	-0.014196	0.00789517	-1.79806	0.0733148	0.343082	FALSE
C2orf15	0.00084806	0.00189487	0.447555	0.654843	0.865782	FALSE
C2orf16	0.00412243	0.00378156	1.09014	0.27665	0.612314	FALSE
C2orf42	0.00441543	0.00150546	2.93295	0.00365352	0.0897561	FALSE
C2orf49	-0.0018827	0.00210615	-0.893887	0.3722	0.693651	FALSE
C2orf50	-0.0056032	0.00931101	-0.601781	0.547838	0.812759	FALSE
C2orf66	-0.0007244	0.00525239	-0.137923	0.890407	0.967223	FALSE
C2orf68	0.00449089	0.00242232	1.85396	0.0648638	0.326648	FALSE
C2orf69	0.00350227	0.00218843	1.60036	0.11072	0.413061	FALSE
C2orf72	0.00248038	0.0113846	0.217871	0.827699	0.94282	FALSE
C2orf73	-0.0007799	0.00439193	-0.17758	0.859189	0.954615	FALSE
C2orf74	-0.0239527	0.00720904	-3.3226	0.00101843	0.0483828	TRUE
C2orf76	0.00139071	0.00286	0.486261	0.627187	0.854001	FALSE
C2orf81	-0.0030836	0.00638432	-0.482991	0.629504	0.85491	FALSE
C2orf88	-0.0073701	0.00908747	-0.811022	0.418087	0.729758	FALSE
C3	-0.0274907	0.00894704	-3.0726	0.0023449	0.0734492	FALSE
C3AR1	0.0034296	0.00586636	0.584622	0.559303	0.821204	FALSE
C3orf14	0.00505836	0.0104067	0.486066	0.627325	0.854001	FALSE
C3orf18	0.00581778	0.00449199	1.29515	0.196406	0.529648	FALSE
C3orf33	0.00719442	0.00396203	1.81584	0.0705333	0.337986	FALSE
C3orf36	-0.0084519	0.00542633	-1.55758	0.120536	0.429011	FALSE
C3orf38	0.00249703	0.00213984	1.16693	0.244298	0.576963	FALSE
C3orf52	-0.0037942	0.00417866	-0.908005	0.364707	0.689116	FALSE
C3orf62	0.00548625	0.00321591	1.70597	0.0891938	0.374013	FALSE
C3orf67	-0.0063632	0.00871909	-0.729802	0.466161	0.759261	FALSE
C3orf70	0.00990872	0.00781409	1.26806	0.205899	0.537063	FALSE
C4A	-0.0115332	0.00804746	-1.43315	0.153003	0.475016	FALSE
C4BPA	-0.0215507	0.0157394	-1.36922	0.1721	0.498945	FALSE
C4BPB	-0.0206525	0.0139881	-1.47644	0.141023	0.457659	FALSE
C4orf19	0.0139018	0.0106405	1.3065	0.192523	0.525948	FALSE
C4orf3	0.00481045	0.0024974	1.92618	0.0551594	0.303803	FALSE
C4orf33	6.09e-05	0.00359589	0.0169426	0.986495	0.996505	FALSE
C4orf36	-0.0111314	0.0048658	-2.28769	0.0229496	0.20274	FALSE
C4orf46	0.00052663	0.0026356	0.199815	0.841779	0.948426	FALSE
C4orf47	0.00193421	0.00623481	0.310227	0.756634	0.914502	FALSE
C4orf48	-0.0036377	0.00879162	-0.413771	0.679379	0.878963	FALSE
C4orf50	0.00502331	0.00297334	1.68945	0.0923181	0.379947	FALSE
C5	-0.0073802	0.00550969	-1.33949	0.181566	0.510516	FALSE
C5AR1	-0.0059495	0.00453553	-1.31176	0.190745	0.523622	FALSE
C5orf15	0.00411574	0.00244222	1.68525	0.093127	0.381715	FALSE
C5orf24	0.0044702	0.00248499	1.79888	0.0731844	0.343082	FALSE
C5orf34	0.00109609	0.00359189	0.305158	0.760487	0.916799	FALSE
C5orf38	0.0190375	0.0137337	1.38619	0.166864	0.493747	FALSE
C5orf46	0.00637724	0.0100046	0.637429	0.5244	0.798065	FALSE
C5orf49	-0.019152	0.0122265	-1.56644	0.118449	0.424838	FALSE
C5orf51	0.00069775	0.0028279	0.246738	0.805304	0.936196	FALSE
C5orf58	0.00126603	0.00468267	0.270365	0.787092	0.927903	FALSE
C6orf120	0.00387242	0.00231903	1.66984	0.0961401	0.3867	FALSE
C6orf132	-0.0063393	0.00435499	-1.45565	0.146682	0.464756	FALSE
C6orf136	0.00309237	0.00232656	1.32916	0.184947	0.515744	FALSE
C6orf141	-0.014443	0.00826487	-1.74752	0.0817145	0.360229	FALSE
C6orf15	-0.0128194	0.0127663	-1.00416	0.316225	0.648742	FALSE
C6orf163	0.00764919	0.00448656	1.70491	0.0893918	0.37442	FALSE
C6orf201	-0.0066598	0.0044262	-1.50462	0.13362	0.447987	FALSE
C6orf223	0.0124187	0.0102501	1.21157	0.226764	0.558509	FALSE
C6orf226	-0.0041323	0.0038566	-1.0715	0.284928	0.620185	FALSE
C6orf47	-0.0010867	0.00199888	-0.54366	0.587136	0.83532	FALSE
C6orf62	0.00227431	0.00220054	1.03353	0.302308	0.635323	FALSE
C6orf89	-0.0015538	0.00191808	-0.810102	0.418614	0.730048	FALSE
C7	0.0122304	0.00995955	1.22801	0.22054	0.553223	FALSE
C7orf25	-0.0016373	0.00187037	-0.875396	0.382157	0.702037	FALSE
C7orf26	0.00055293	0.00209572	0.263838	0.792112	0.930028	FALSE
C7orf31	0.00796522	0.00519952	1.53191	0.126746	0.438692	FALSE
C7orf50	0.00101117	0.00345058	0.293042	0.769721	0.920025	FALSE
C7orf57	-0.0230604	0.0102464	-2.25059	0.025238	0.210827	FALSE
C7orf61	0.00085912	0.00508552	0.168935	0.865978	0.956936	FALSE
C8G	0.00986698	0.00630472	1.56501	0.118782	0.425351	FALSE
C8orf33	0.00155745	0.00234047	0.665441	0.506352	0.787491	FALSE
C8orf34	-0.0156191	0.00650619	-2.40065	0.017061	0.177168	FALSE
C8orf37	0.00135486	0.00396407	0.341786	0.732785	0.903702	FALSE
C8orf44	0.00481895	0.00288114	1.67258	0.0955989	0.385522	FALSE
C8orf48	-0.0051548	0.00519069	-0.993092	0.321578	0.653017	FALSE
C8orf58	-0.0050343	0.00323783	-1.55485	0.121183	0.429195	FALSE
C8orf76	-0.0008716	0.00206812	-0.421427	0.673788	0.876366	FALSE
C9orf116	-0.013918	0.00634272	-2.19433	0.0290861	0.226168	FALSE
C9orf129	-0.0010595	0.0064265	-0.164864	0.869178	0.958754	FALSE
C9orf131	0.00018728	0.00352668	0.0531033	0.95769	0.986655	FALSE
C9orf152	-0.0208562	0.0143872	-1.44963	0.148353	0.467481	FALSE
C9orf153	0.0008974	0.00263578	0.340468	0.733776	0.903702	FALSE
C9orf16	-0.0056855	0.00349485	-1.62681	0.104974	0.403389	FALSE
C9orf24	-0.0133637	0.00954812	-1.39962	0.162806	0.488239	FALSE
C9orf40	-0.0090226	0.00324638	-2.77929	0.00584082	0.107308	FALSE
C9orf50	-0.0009531	0.0044952	-0.212028	0.83225	0.944245	FALSE
C9orf64	-0.0063857	0.00317509	-2.01118	0.0453269	0.276244	FALSE
C9orf72	-0.0001546	0.00316203	-0.0488803	0.961052	0.988288	FALSE
C9orf78	-0.0008318	0.00178669	-0.465574	0.641906	0.860866	FALSE
C9orf85	-0.004023	0.00251428	-1.60004	0.11079	0.413206	FALSE
CA10	-0.0111414	0.00816569	-1.36441	0.173604	0.500827	FALSE
CA11	0.00911137	0.00579484	1.57232	0.117078	0.423497	FALSE
CA12	-0.0049435	0.00940808	-0.525449	0.599714	0.842746	FALSE
CA13	-0.0007004	0.00559904	-0.125085	0.900551	0.969641	FALSE
CA14	0.00141333	0.00508567	0.277904	0.781304	0.925185	FALSE
CA2	-0.0194149	0.00918208	-2.11443	0.0354197	0.247019	FALSE
CA3	0.00874641	0.00724835	1.20668	0.228641	0.560504	FALSE
CA4	-0.0017549	0.00620503	-0.282824	0.777534	0.923414	FALSE
CA8	-0.0061005	0.0121825	-0.500758	0.61696	0.849401	FALSE
CA9	0.0164898	0.0119131	1.38417	0.167481	0.494041	FALSE
CAB39	0.00274369	0.00271531	1.01045	0.313207	0.645451	FALSE
CAB39L	0.0170955	0.00481324	3.55176	0.00045333	0.0349297	TRUE
CABIN1	0.00153599	0.00226657	0.677671	0.498576	0.782017	FALSE
CABLES1	-0.0015013	0.00661024	-0.227122	0.820505	0.940816	FALSE
CABLES2	0.0100707	0.00279391	3.60452	0.00037399	0.0320994	TRUE
CABP1	0.0154993	0.00499178	3.10497	0.00211102	0.0704123	FALSE
CABP7	0.011587	0.00487526	2.3767	0.0181843	0.181857	FALSE
CABYR	0.00683653	0.00648253	1.05461	0.292572	0.626393	FALSE
CACHD1	0.00360283	0.00678736	0.530814	0.595996	0.840506	FALSE
CACNA1A	-0.0047189	0.00690528	-0.683372	0.494974	0.780051	FALSE
CACNA1B	0.037951	0.0122145	3.10705	0.00209674	0.0703986	FALSE
CACNA1C	0.00321083	0.00607936	0.528153	0.597839	0.841571	FALSE
CACNA1D	0.00714936	0.0104826	0.682022	0.495825	0.780486	FALSE
CACNA1E	0.00579784	0.0074347	0.779835	0.436189	0.741679	FALSE
CACNA1G	-0.0186649	0.00693687	-2.69068	0.00758735	0.121335	FALSE
CACNA1H	-0.0072927	0.00706686	-1.03196	0.303041	0.635855	FALSE
CACNA1I	0.00065565	0.00746481	0.0878317	0.930077	0.975897	FALSE
CACNA2D1	0.0199978	0.0112208	1.7822	0.0758695	0.348532	FALSE
CACNA2D2	0.0186561	0.00625348	2.98332	0.00311932	0.0822269	FALSE
CACNA2D3	0.0237491	0.00948698	2.50334	0.0129095	0.154515	FALSE
CACNA2D4	-0.0049375	0.00387197	-1.27519	0.203369	0.534885	FALSE
CACNB1	0.0011191	0.00518646	0.215774	0.829331	0.943029	FALSE
CACNB2	0.00338296	0.00421662	0.802291	0.423109	0.73344	FALSE
CACNB3	0.00117857	0.00311284	0.378614	0.70528	0.891125	FALSE
CACNB4	0.0206863	0.00684412	3.0225	0.00275442	0.0793314	FALSE
CACNG1	-0.0025142	0.00474785	-0.529535	0.596881	0.841054	FALSE
CACNG4	0.00608901	0.0133204	0.457121	0.647961	0.862924	FALSE
CACNG6	-0.0056084	0.00911777	-0.615105	0.539017	0.806801	FALSE
CACYBP	0.00222918	0.0022471	0.992023	0.322098	0.653017	FALSE
CAD	-0.0010553	0.00255114	-0.413674	0.67945	0.878963	FALSE
CADM1	-0.0040867	0.00886605	-0.460934	0.645227	0.861637	FALSE
CADM3	0.00831553	0.00811337	1.02492	0.306344	0.63903	FALSE
CADM4	0.0108343	0.00498283	2.17433	0.0305717	0.23058	FALSE
CADPS	-0.0225449	0.00740729	-3.0436	0.0025745	0.0767314	FALSE
CADPS2	0.00010726	0.00613936	0.0174709	0.986074	0.996505	FALSE
CAGE1	-0.0123741	0.00589892	-2.0977	0.0368863	0.251318	FALSE
CALB1	-0.0106813	0.0162781	-0.656177	0.512284	0.790879	FALSE
CALB2	-0.0048038	0.0115579	-0.41563	0.67802	0.87795	FALSE
CALCOCO1	0.0004623	0.00279492	0.165407	0.86875	0.958568	FALSE
CALCOCO2	0.00117282	0.00194951	0.601597	0.547961	0.812759	FALSE
CALCR	0.00902852	0.00406328	2.22198	0.0271358	0.219405	FALSE
CALCRL	0.00838093	0.0057171	1.46594	0.143859	0.461953	FALSE
CALD1	-0.0042722	0.00507034	-0.84258	0.400229	0.716871	FALSE
CALHM1	0.00485751	0.00383918	1.26525	0.206903	0.53827	FALSE
CALHM2	0.00178665	0.0039392	0.453556	0.650522	0.863606	FALSE
CALHM3	-0.0043896	0.00838266	-0.523649	0.600964	0.84303	FALSE
CALM1	-0.001547	0.00133639	-1.15761	0.248073	0.581625	FALSE
CALML3	0.0356514	0.0210364	1.69475	0.0913074	0.377852	FALSE
CALML4	-0.0036366	0.00384982	-0.944612	0.345724	0.673035	FALSE
CALML5	0.0376281	0.018465	2.0378	0.0425702	0.268135	FALSE
CALML6	0.00197387	0.00512811	0.384912	0.700613	0.889214	FALSE
CALN1	0.002865	0.00847936	0.33788	0.735723	0.904278	FALSE
CALR	0.00393299	0.00241919	1.62575	0.105201	0.403931	FALSE
CALU	0.0026091	0.00309482	0.843056	0.399963	0.716608	FALSE
CAMK1	0.00938404	0.0038332	2.4481	0.0150153	0.166509	FALSE
CAMK1D	0.00604068	0.00653485	0.924381	0.356136	0.68214	FALSE
CAMK1G	0.00364788	0.00469013	0.77778	0.437398	0.742279	FALSE
CAMK2A	-0.0168828	0.00741728	-2.27614	0.023642	0.20451	FALSE
CAMK2B	0.0103936	0.0104935	0.990485	0.322847	0.653548	FALSE
CAMK2D	0.00726646	0.00431167	1.6853	0.0931168	0.381715	FALSE
CAMK2G	-0.0007307	0.00241921	-0.302053	0.76285	0.917574	FALSE
CAMK2N1	-0.0111482	0.00857609	-1.29992	0.194768	0.527827	FALSE
CAMK2N2	-0.0073154	0.0077513	-0.943765	0.346156	0.673199	FALSE
CAMK4	-0.0005346	0.00676603	-0.0790139	0.937082	0.978515	FALSE
CAMKK1	-0.0031932	0.00471941	-0.676606	0.49925	0.782246	FALSE
CAMKK2	0.00049512	0.00163752	0.302356	0.76262	0.917574	FALSE
CAMKV	0.00872099	0.00506395	1.72217	0.0862145	0.369036	FALSE
CAMLG	0.00113586	0.00215889	0.526133	0.599239	0.842453	FALSE
CAMP	0.00341138	0.00896335	0.380591	0.703814	0.890952	FALSE
CAMSAP1	0.00042736	0.00332354	0.128586	0.897783	0.96886	FALSE
CAMTA1	0.00802903	0.00256093	3.1352	0.00191221	0.0668991	FALSE
CAND1	0.00124221	0.00209015	0.594315	0.552812	0.815627	FALSE
CAND2	0.0280617	0.00808482	3.47091	0.00060609	0.0384439	TRUE
CANT1	-0.0037109	0.00278592	-1.33204	0.184001	0.514482	FALSE
CANX	0.00058912	0.0025982	0.226742	0.820801	0.940816	FALSE
CAP1	-0.0035486	0.00212591	-1.66919	0.0962695	0.386818	FALSE
CAP2	-0.0067128	0.00669077	-1.0033	0.316639	0.649049	FALSE
CAPG	-0.0009903	0.00362992	-0.272823	0.785204	0.927054	FALSE
CAPN1	-0.0025409	0.00259647	-0.978605	0.328674	0.657825	FALSE
CAPN10	0.00884041	0.00284748	3.10465	0.00211325	0.0704123	FALSE
CAPN11	-0.0022451	0.00404908	-0.554461	0.579735	0.832463	FALSE
CAPN12	0.00067165	0.00505551	0.132854	0.89441	0.968	FALSE
CAPN13	0.0001669	0.0149083	0.0111948	0.991077	0.997795	FALSE
CAPN14	0.00772416	0.0114136	0.67675	0.49916	0.782194	FALSE
CAPN2	-0.0027187	0.00331676	-0.819697	0.413131	0.726744	FALSE
CAPN3	-0.0091995	0.00487821	-1.88583	0.0604193	0.315274	FALSE
CAPN5	-0.0107721	0.00937592	-1.14892	0.251634	0.584902	FALSE
CAPN7	0.00559631	0.0024645	2.27077	0.0239698	0.2056	FALSE
CAPN8	-0.0160346	0.0143195	-1.11978	0.263831	0.597197	FALSE
CAPN9	-0.0114061	0.0100312	-1.13706	0.256549	0.591174	FALSE
CAPNS1	-0.0009073	0.00251293	-0.361069	0.718338	0.895505	FALSE
CAPNS2	0.0059553	0.0156489	0.380556	0.70384	0.890952	FALSE
CAPRIN1	-0.0040705	0.00198836	-2.04714	0.0416376	0.264648	FALSE
CAPRIN2	-0.0022932	0.00371836	-0.61673	0.537946	0.806354	FALSE
CAPS	-0.0070248	0.00930628	-0.754843	0.451018	0.751291	FALSE
CAPS2	0.0139698	0.00573569	2.43559	0.0155324	0.168576	FALSE
CAPZA1	0.002054	0.00238117	0.862602	0.389142	0.707299	FALSE
CAPZA2	0.0046291	0.00193521	2.39204	0.0174579	0.178443	FALSE
CAPZB	0.00317183	0.0016932	1.87328	0.0621392	0.319675	FALSE
CARD10	-0.0242771	0.00666369	-3.64318	0.00032436	0.0299224	TRUE
CARD11	-0.0058565	0.00735848	-0.795878	0.426821	0.734996	FALSE
CARD14	0.00161002	0.00713952	0.225508	0.821759	0.940833	FALSE
CARD16	0.00219726	0.00545181	0.403032	0.687252	0.882677	FALSE
CARD17	-0.0006721	0.00594687	-0.113015	0.910105	0.970973	FALSE
CARD6	-0.0095124	0.00658051	-1.44554	0.149497	0.469724	FALSE
CARD8	-0.0005175	0.0029331	-0.176448	0.860078	0.954762	FALSE
CARD9	0.00069793	0.00664203	0.105077	0.916395	0.972443	FALSE
CARHSP1	-0.0072213	0.00320692	-2.25178	0.0251617	0.210498	FALSE
CARM1	-0.0019373	0.00219574	-0.882286	0.378428	0.699163	FALSE
CARS2	-0.0031076	0.00288963	-1.07545	0.28316	0.618283	FALSE
CASC1	-0.0019432	0.00890183	-0.218297	0.827367	0.94282	FALSE
CASC3	0.00075985	0.00176676	0.430082	0.667488	0.872968	FALSE
CASC4	-0.0019909	0.00313397	-0.63525	0.525818	0.798773	FALSE
CASD1	0.00972344	0.00305977	3.17784	0.00166105	0.0624291	FALSE
CASKIN1	-0.0013429	0.00733132	-0.183168	0.854807	0.952891	FALSE
CASKIN2	0.00132267	0.00267346	0.49474	0.621197	0.851415	FALSE
CASP1	-0.0004606	0.00605785	-0.0760346	0.939449	0.979423	FALSE
CASP10	-0.0025819	0.00551668	-0.468016	0.640161	0.859995	FALSE
CASP14	-0.014557	0.0191066	-0.761882	0.446813	0.748701	FALSE
CASP2	0.00686363	0.00209835	3.27097	0.00121495	0.0534775	FALSE
CASP4	-0.0142576	0.00384067	-3.71227	0.00025074	0.0277249	TRUE
CASP5	0.00637849	0.00611336	1.04337	0.297735	0.630533	FALSE
CASP6	0.00403807	0.00269722	1.49712	0.13556	0.449882	FALSE
CASP7	-0.001955	0.00305747	-0.639428	0.523101	0.798039	FALSE
CASP8	0.0071088	0.00282691	2.51469	0.0125109	0.152847	FALSE
CASP9	0.00591871	0.00271877	2.17698	0.0303718	0.229936	FALSE
CASQ1	0.00660772	0.00437531	1.51023	0.132186	0.445573	FALSE
CASQ2	0.00300178	0.00619492	0.484555	0.628395	0.854303	FALSE
CASR	0.00282235	0.00401911	0.702232	0.483155	0.771558	FALSE
CASS4	-0.0054954	0.00519241	-1.05836	0.290861	0.624307	FALSE
CAST	0.00388732	0.00295453	1.31571	0.189417	0.521769	FALSE
CASZ1	0.00720066	0.00381683	1.88656	0.0603216	0.315124	FALSE
CAT	0.00129234	0.00406186	0.318165	0.750612	0.910979	FALSE
CATSPER1	-0.0131408	0.0060492	-2.17232	0.0307248	0.231418	FALSE
CATSPER2	-0.0032445	0.00421452	-0.769845	0.442083	0.745653	FALSE
CATSPER3	-0.0012675	0.00446942	-0.283593	0.776946	0.923304	FALSE
CATSPERB	-0.0120742	0.00933839	-1.29297	0.197158	0.529928	FALSE
CATSPERG	0.00408981	0.00533672	0.766353	0.444154	0.746874	FALSE
CAV1	-0.0263565	0.00722499	-3.64796	0.00031867	0.0295993	TRUE
CAV2	-0.0109432	0.00612005	-1.78809	0.0749126	0.346602	FALSE
CBFA2T2	0.0129327	0.00321145	4.02706	7.39e-05	0.0153601	TRUE
CBFA2T3	-0.0052755	0.00717062	-0.735708	0.462564	0.757151	FALSE
CBFB	-0.0010436	0.00230074	-0.453605	0.650487	0.863606	FALSE
CBL	-0.002074	0.00326947	-0.634363	0.526395	0.799109	FALSE
CBLB	0.00237323	0.00366353	0.6478	0.517679	0.794955	FALSE
CBLC	-0.0060793	0.00669176	-0.908474	0.364459	0.688937	FALSE
CBLL1	0.00521557	0.00174216	2.99374	0.00301816	0.0809118	FALSE
CBLN1	-0.0220212	0.00975499	-2.25743	0.0248018	0.209807	FALSE
CBLN3	0.00314666	0.00398084	0.790451	0.429976	0.737623	FALSE
CBR1	-0.0008572	0.00428952	-0.199828	0.841769	0.948426	FALSE
CBR3	0.00168195	0.00682094	0.246586	0.805421	0.936252	FALSE
CBR4	-0.0017124	0.00320118	-0.53493	0.59315	0.839438	FALSE
CBS	-0.0050479	0.00943786	-0.534855	0.593202	0.839438	FALSE
CBWD2	-0.0036221	0.00185263	-1.9551	0.0516303	0.293937	FALSE
CBX1	0.00132835	0.00240737	0.551784	0.581565	0.833239	FALSE
CBX2	0.0159572	0.00529959	3.01102	0.00285705	0.0797355	FALSE
CBX3	0.00262246	0.00218255	1.20156	0.230616	0.562779	FALSE
CBX4	0.00699264	0.0027093	2.58098	0.0103944	0.141565	FALSE
CBX5	0.00393336	0.00308777	1.27385	0.203841	0.535255	FALSE
CBX6	0.0163282	0.00573516	2.84703	0.00476093	0.0968658	FALSE
CBX7	0.0101748	0.00405397	2.50984	0.0126798	0.153527	FALSE
CBX8	0.00470338	0.00299652	1.56961	0.117707	0.423739	FALSE
CBY1	0.00218971	0.00266747	0.820892	0.412451	0.726476	FALSE
CC2D1A	0.00337575	0.00248346	1.35929	0.175218	0.502991	FALSE
CC2D1B	0.00188205	0.00192121	0.979621	0.328174	0.657693	FALSE
CC2D2A	0.00905879	0.00612503	1.47898	0.140343	0.456509	FALSE
CCAR1	-0.0005865	0.00213849	-0.27426	0.7841	0.926361	FALSE
CCBE1	-0.0335333	0.0114825	-2.9204	0.00379906	0.0911842	FALSE
CCDC102A	-0.0026277	0.00444763	-0.590806	0.555158	0.818315	FALSE
CCDC102B	0.00715357	0.00431799	1.65669	0.0987746	0.391336	FALSE
CCDC103	-0.0077278	0.00559085	-1.38222	0.168078	0.494855	FALSE
CCDC106	0.00455945	0.00475872	0.958125	0.33888	0.666598	FALSE
CCDC107	-0.0019336	0.00372722	-0.518776	0.604353	0.844475	FALSE
CCDC110	0.0103967	0.00630341	1.64938	0.100264	0.394454	FALSE
CCDC112	0.0083535	0.00370485	2.25474	0.0249722	0.210033	FALSE
CCDC113	0.00041299	0.00754156	0.0547613	0.95637	0.986655	FALSE
CCDC114	-0.0120359	0.00980609	-1.22739	0.220775	0.553223	FALSE
CCDC115	0.00542166	0.00228683	2.37082	0.0184699	0.183361	FALSE
CCDC116	0.00486165	0.00368055	1.3209	0.187683	0.51974	FALSE
CCDC117	0.0007132	0.00215583	0.330826	0.741039	0.906316	FALSE
CCDC12	0.0019731	0.00297498	0.663233	0.507762	0.788386	FALSE
CCDC121	0.00643946	0.00335531	1.91919	0.0560426	0.305963	FALSE
CCDC122	-0.0019952	0.00419997	-0.475061	0.635138	0.857964	FALSE
CCDC124	-0.0016491	0.00263664	-0.625453	0.532216	0.802497	FALSE
CCDC125	0.00286193	0.00386525	0.740424	0.459703	0.755824	FALSE
CCDC126	0.00310963	0.00284702	1.09224	0.275727	0.611083	FALSE
CCDC13	-0.00077	0.00528188	-0.145777	0.884209	0.965051	FALSE
CCDC130	0.00170278	0.00250639	0.679376	0.497497	0.781451	FALSE
CCDC134	5.15e-05	0.00333122	0.0154485	0.987686	0.996652	FALSE
CCDC136	0.0104189	0.00649277	1.60469	0.109763	0.412329	FALSE
CCDC137	0.00147666	0.00231704	0.637303	0.524482	0.798065	FALSE
CCDC138	-0.0010609	0.00353797	-0.29985	0.764528	0.917574	FALSE
CCDC14	0.00101587	0.00344716	0.294696	0.768459	0.919875	FALSE
CCDC141	0.00042571	0.00463318	0.0918837	0.92686	0.975134	FALSE
CCDC142	0.00032319	0.00251665	0.128419	0.897915	0.96886	FALSE
CCDC144A	0.0098828	0.00776677	1.27245	0.204338	0.535255	FALSE
CCDC146	0.00933521	0.00565971	1.64941	0.100257	0.394454	FALSE
CCDC148	0.00800366	0.00612993	1.30567	0.192806	0.526403	FALSE
CCDC149	0.0104031	0.00480605	2.16459	0.0313191	0.233876	FALSE
CCDC15	-0.0025116	0.00370651	-0.67761	0.498615	0.782017	FALSE
CCDC150	-8.06e-05	0.00387532	-0.0207866	0.983432	0.995545	FALSE
CCDC151	-0.0020086	0.00803208	-0.250068	0.80273	0.935208	FALSE
CCDC152	0.00626636	0.00861606	0.727288	0.467697	0.759918	FALSE
CCDC153	-0.0014088	0.00578673	-0.243453	0.807844	0.937327	FALSE
CCDC154	-0.0016736	0.0070183	-0.238457	0.811713	0.939005	FALSE
CCDC155	-0.0005499	0.011515	-0.0477582	0.961945	0.988543	FALSE
CCDC157	-0.002979	0.00427971	-0.696079	0.486994	0.774314	FALSE
CCDC158	0.00470233	0.00392106	1.19925	0.23151	0.56327	FALSE
CCDC17	-0.0061449	0.00490467	-1.25287	0.211367	0.544002	FALSE
CCDC18	-0.002839	0.00308039	-0.921622	0.35757	0.682966	FALSE
CCDC24	0.00089287	0.00413112	0.216133	0.829052	0.9429	FALSE
CCDC25	-0.0011392	0.00228011	-0.49963	0.617753	0.849889	FALSE
CCDC28A	0.00515763	0.00272225	1.89462	0.0592395	0.313196	FALSE
CCDC28B	0.0104066	0.00457676	2.2738	0.0237845	0.205049	FALSE
CCDC3	-0.0053623	0.0066408	-0.807476	0.420122	0.731371	FALSE
CCDC30	0.00586944	0.00500806	1.172	0.242258	0.574929	FALSE
CCDC33	-0.0057361	0.00896109	-0.64011	0.522658	0.797723	FALSE
CCDC34	0.00291233	0.00431876	0.674343	0.500685	0.783398	FALSE
CCDC36	-0.001644	0.00400006	-0.410993	0.681413	0.879977	FALSE
CCDC39	-0.0011205	0.006113	-0.183299	0.854704	0.952891	FALSE
CCDC42	0.00155883	0.00307381	0.507132	0.612487	0.847746	FALSE
CCDC43	-0.0013347	0.0016404	-0.813666	0.416573	0.728451	FALSE
CCDC47	-0.000314	0.0023269	-0.134923	0.892776	0.96788	FALSE
CCDC51	-0.0079903	0.0028091	-2.84444	0.00479867	0.0968796	FALSE
CCDC57	-0.0017243	0.00378158	-0.455985	0.648777	0.863148	FALSE
CCDC59	-0.0026697	0.00213087	-1.25288	0.211364	0.544002	FALSE
CCDC6	-0.0015882	0.00280038	-0.567146	0.571099	0.82751	FALSE
CCDC60	-0.0052157	0.0137463	-0.379429	0.704676	0.891125	FALSE
CCDC61	0.00253026	0.00310771	0.814187	0.416275	0.728088	FALSE
CCDC62	0.00105397	0.00387472	0.272012	0.785826	0.927224	FALSE
CCDC65	-0.0135139	0.00723866	-1.8669	0.0630282	0.321694	FALSE
CCDC66	0.00553348	0.00269451	2.05361	0.0410021	0.263332	FALSE
CCDC68	-0.0288808	0.00884282	-3.26602	0.00123553	0.0537021	FALSE
CCDC69	-0.0099736	0.00450053	-2.21609	0.0275417	0.220671	FALSE
CCDC7	0.00603223	0.00486353	1.2403	0.21597	0.548381	FALSE
CCDC71	-0.0019423	0.00239191	-0.812047	0.417499	0.729319	FALSE
CCDC73	-0.0058935	0.00339795	-1.73442	0.0840154	0.36498	FALSE
CCDC74B	0.00415245	0.0075644	0.548946	0.583508	0.833996	FALSE
CCDC77	0.00249048	0.00250398	0.99461	0.32084	0.652467	FALSE
CCDC8	-0.0222905	0.0103304	-2.15775	0.0318529	0.235532	FALSE
CCDC80	-0.0134463	0.00728588	-1.84554	0.0660836	0.328745	FALSE
CCDC81	-0.0091536	0.00427861	-2.1394	0.0333242	0.238727	FALSE
CCDC82	-0.0072212	0.00327556	-2.20455	0.0283516	0.223273	FALSE
CCDC84	-0.0087938	0.00314401	-2.79699	0.00553904	0.104037	FALSE
CCDC85A	-0.0071257	0.00692901	-1.02839	0.304712	0.637194	FALSE
CCDC85B	-0.0113874	0.00492483	-2.31225	0.0215365	0.197894	FALSE
CCDC85C	-0.0026425	0.0035055	-0.753824	0.451629	0.751407	FALSE
CCDC86	-0.0061922	0.00279377	-2.21643	0.0275183	0.220671	FALSE
CCDC87	0.00779938	0.00636372	1.2256	0.221446	0.553482	FALSE
CCDC88A	0.0039833	0.0046239	0.861458	0.389771	0.707872	FALSE
CCDC88B	-0.0035626	0.00500583	-0.711685	0.477291	0.767581	FALSE
CCDC88C	-0.0015828	0.00341477	-0.463502	0.643388	0.861202	FALSE
CCDC89	0.0113995	0.00516685	2.20627	0.0282299	0.223029	FALSE
CCDC9	-0.0052117	0.00247051	-2.10955	0.0358419	0.248112	FALSE
CCDC90B	-0.0070586	0.00242486	-2.91092	0.00391242	0.0921304	FALSE
CCDC91	0.00354914	0.00265977	1.33438	0.183233	0.512908	FALSE
CCDC92	0.0038347	0.0030475	1.25831	0.209395	0.541145	FALSE
CCDC93	0.00316244	0.00228934	1.38138	0.168335	0.495189	FALSE
CCDC97	0.00130253	0.00224275	0.580775	0.561889	0.822426	FALSE
CCHCR1	-0.0024146	0.00320583	-0.753205	0.452001	0.75159	FALSE
CCIN	-0.0088928	0.00540341	-1.64577	0.101005	0.396075	FALSE
CCK	-0.0309302	0.00991225	-3.1204	0.00200724	0.0685095	FALSE
CCL11	-6.73e-05	0.0100163	-0.0067147	0.994648	0.998149	FALSE
CCL13	-0.0088589	0.00789623	-1.12191	0.262923	0.596186	FALSE
CCL14	-0.008032	0.0097952	-0.819989	0.412965	0.726628	FALSE
CCL17	-0.0039404	0.00744906	-0.528982	0.597264	0.841502	FALSE
CCL18	-0.0036454	0.0100496	-0.362743	0.717088	0.894852	FALSE
CCL19	0.0155952	0.0119472	1.30535	0.192916	0.5265	FALSE
CCL2	-0.0005397	0.0073368	-0.0735557	0.94142	0.980064	FALSE
CCL20	0.00453382	0.010961	0.413632	0.67948	0.878963	FALSE
CCL21	-0.0331547	0.0115108	-2.88032	0.00429994	0.0943552	FALSE
CCL22	-0.0054517	0.00652046	-0.836099	0.403858	0.719958	FALSE
CCL23	-0.0047714	0.00576293	-0.827952	0.408449	0.722531	FALSE
CCL24	-0.0017985	0.00536908	-0.334983	0.737905	0.904921	FALSE
CCL25	0.00711578	0.00691624	1.02885	0.304495	0.637035	FALSE
CCL26	-0.0125495	0.00772858	-1.62378	0.105622	0.404712	FALSE
CCL27	0.00039121	0.00544569	0.0718381	0.942785	0.980829	FALSE
CCL28	-0.0027593	0.00607928	-0.45388	0.650289	0.863605	FALSE
CCL3	0.00387812	0.00671571	0.577469	0.564117	0.823822	FALSE
CCL4	0.00150805	0.00651779	0.231375	0.817203	0.94016	FALSE
CCL5	-0.0063167	0.0072659	-0.869361	0.385442	0.704628	FALSE
CCL7	0.00330544	0.00726885	0.454741	0.649671	0.863364	FALSE
CCL8	0.00138656	0.0087134	0.159129	0.873689	0.96009	FALSE
CCM2	-0.0016314	0.00295365	-0.552344	0.581182	0.833041	FALSE
CCNA1	-0.0456571	0.0132149	-3.45499	0.00064138	0.0390032	TRUE
CCNA2	-0.0004172	0.0028205	-0.147934	0.882508	0.964359	FALSE
CCNB1	-0.0020418	0.00254762	-0.801445	0.423598	0.733528	FALSE
CCNB1IP1	0.00389813	0.0030179	1.29167	0.197605	0.530533	FALSE
CCNB2	-0.0081823	0.00302163	-2.70789	0.00721509	0.117918	FALSE
CCNC	0.00167851	0.00253944	0.660975	0.509207	0.789206	FALSE
CCND1	-0.0007282	0.00769031	-0.0946953	0.924629	0.97455	FALSE
CCND2	-0.0162881	0.00649923	-2.50616	0.0128093	0.154084	FALSE
CCND3	0.00167052	0.0025774	0.648144	0.517458	0.794887	FALSE
CCNDBP1	-0.0033409	0.00247585	-1.34939	0.178373	0.506422	FALSE
CCNE1	0.00021516	0.00333715	0.0644742	0.948642	0.984155	FALSE
CCNE2	0.00162541	0.00374867	0.433596	0.664937	0.871539	FALSE
CCNF	-0.0013701	0.00275376	-0.497547	0.619219	0.850239	FALSE
CCNG1	0.00876138	0.00283648	3.08882	0.00222491	0.0720095	FALSE
CCNG2	0.00407162	0.00370722	1.09829	0.27308	0.608986	FALSE
CCNH	-0.0028934	0.00200414	-1.4437	0.150014	0.470271	FALSE
CCNI	0.00521133	0.00407558	1.27867	0.20214	0.534758	FALSE
CCNI2	-0.0273303	0.00928603	-2.94317	0.00353883	0.0887062	FALSE
CCNJ	-0.0026625	0.0035288	-0.754518	0.451213	0.751407	FALSE
CCNJL	0.00087906	0.00895986	0.0981108	0.921919	0.974057	FALSE
CCNK	-0.0019242	0.00214307	-0.897864	0.370079	0.692418	FALSE
CCNL1	0.00091128	0.00266064	0.342505	0.732245	0.903702	FALSE
CCNL2	0.00065016	0.00324258	0.200505	0.84124	0.948193	FALSE
CCNO	-0.0122666	0.0062296	-1.96909	0.0499925	0.290272	FALSE
CCNT1	0.00028927	0.00686186	0.0421569	0.966406	0.990038	FALSE
CCNT2	0.00319336	0.00282981	1.12847	0.260149	0.59392	FALSE
CCNY	0.00050552	0.00192992	0.261939	0.793573	0.930777	FALSE
CCNYL1	0.00290828	0.00364654	0.797546	0.425854	0.734546	FALSE
CCPG1	-0.0067092	0.00356258	-1.88325	0.0607699	0.315868	FALSE
CCR1	0.00385108	0.00532893	0.722674	0.470522	0.761984	FALSE
CCR10	-0.0142484	0.00758863	-1.8776	0.0615423	0.317593	FALSE
CCR2	0.00870572	0.0063884	1.36274	0.17413	0.501504	FALSE
CCR3	0.00055755	0.00464303	0.120083	0.904509	0.969954	FALSE
CCR4	0.00545761	0.00648537	0.841526	0.400818	0.717367	FALSE
CCR5	0.00489352	0.00658665	0.742945	0.458178	0.755264	FALSE
CCR6	0.00014971	0.00481098	0.0311175	0.975199	0.99262	FALSE
CCR7	-0.0057929	0.00653226	-0.88681	0.375992	0.696682	FALSE
CCR8	0.00641027	0.00563261	1.13806	0.25613	0.59071	FALSE
CCR9	-0.0022214	0.00421525	-0.526989	0.598645	0.842096	FALSE
CCRL2	0.00204101	0.00523024	0.390233	0.69668	0.887523	FALSE
CCS	-0.0031938	0.00299221	-1.06736	0.286787	0.622258	FALSE
CCT2	-0.004858	0.00233382	-2.08155	0.0383506	0.255815	FALSE
CCT3	-0.0003356	0.00220366	-0.152283	0.87908	0.962585	FALSE
CCT4	0.00152489	0.00234923	0.6491	0.51684	0.794566	FALSE
CCT6A	-0.0010631	0.00210663	-0.50464	0.614234	0.84864	FALSE
CCT6B	-0.0071983	0.00500074	-1.43945	0.151211	0.472592	FALSE
CCT7	-0.0002094	0.00225064	-0.0930207	0.925958	0.974875	FALSE
CCT8	-0.0003795	0.0020411	-0.185942	0.852634	0.95284	FALSE
CD101	-0.0066424	0.00440866	-1.50667	0.133095	0.446647	FALSE
CD109	-0.0103229	0.00883438	-1.1685	0.243665	0.576492	FALSE
CD14	-0.0018078	0.00539591	-0.33504	0.737862	0.904921	FALSE
CD151	-0.0060103	0.00315698	-1.90381	0.058027	0.309438	FALSE
CD160	-0.0050861	0.00511983	-0.993407	0.321425	0.653017	FALSE
CD163	0.00608458	0.00721499	0.843324	0.399814	0.716608	FALSE
CD163L1	-0.0204417	0.00665451	-3.07185	0.00235064	0.0734492	FALSE
CD164	0.0043962	0.00274371	1.60228	0.110294	0.413061	FALSE
CD164L2	-0.0061276	0.00899699	-0.681069	0.496427	0.780979	FALSE
CD177	-0.0118232	0.0106728	-1.10779	0.268965	0.603681	FALSE
CD180	0.00648239	0.00540653	1.19899	0.23161	0.56327	FALSE
CD19	0.00740909	0.00822418	0.900891	0.36847	0.691602	FALSE
CD1A	0.00181833	0.0112549	0.161559	0.871777	0.959436	FALSE
CD1B	0.00010656	0.00722095	0.0147572	0.988237	0.996967	FALSE
CD1C	0.00401716	0.00846086	0.474794	0.635328	0.858125	FALSE
CD1D	0.00627471	0.00585658	1.0714	0.284974	0.620185	FALSE
CD1E	0.00687538	0.00949994	0.723729	0.469875	0.761434	FALSE
CD2	0.0034367	0.00669967	0.512966	0.608406	0.846009	FALSE
CD200	0.00523539	0.00592754	0.883231	0.377918	0.698793	FALSE
CD200R1	0.0151641	0.00659029	2.30098	0.0221755	0.199803	FALSE
CD207	0.00737997	0.0106574	0.692473	0.489251	0.775902	FALSE
CD209	-0.0163689	0.00645966	-2.53402	0.0118571	0.15033	FALSE
CD22	-0.0033093	0.00600655	-0.550944	0.58214	0.833477	FALSE
CD226	-0.0010797	0.00508312	-0.212405	0.831956	0.944162	FALSE
CD244	0.00044894	0.00642974	0.0698224	0.944388	0.981499	FALSE
CD247	-0.0056946	0.00635405	-0.896222	0.370954	0.692662	FALSE
CD248	-0.0080609	0.00573968	-1.40442	0.161373	0.487384	FALSE
CD27	0.00320389	0.00714416	0.448463	0.654189	0.865332	FALSE
CD274	-0.0005063	0.00821587	-0.061619	0.950913	0.984226	FALSE
CD276	-0.0094128	0.00419414	-2.24428	0.0256461	0.212065	FALSE
CD28	0.00679101	0.00574117	1.18286	0.237932	0.570272	FALSE
CD2AP	-0.0066678	0.00302863	-2.2016	0.0285622	0.22399	FALSE
CD2BP2	-0.0011539	0.00179479	-0.642907	0.520845	0.796686	FALSE
CD300A	0.00258452	0.00485756	0.532061	0.595133	0.840162	FALSE
CD300C	-0.0009616	0.00559833	-0.171759	0.863759	0.956152	FALSE
CD300E	-0.004204	0.00436474	-0.963168	0.336348	0.66473	FALSE
CD300LB	-0.0008598	0.00470571	-0.182714	0.855163	0.952891	FALSE
CD300LF	0.00490808	0.00554796	0.884665	0.377145	0.697898	FALSE
CD300LG	0.0037245	0.00523349	0.711667	0.477302	0.767581	FALSE
CD302	0.00201339	0.00364861	0.551824	0.581537	0.833239	FALSE
CD320	-0.0035228	0.00457179	-0.770547	0.441667	0.745441	FALSE
CD33	0.0103547	0.00569819	1.8172	0.0703249	0.337805	FALSE
CD34	-0.0035345	0.00428965	-0.823957	0.41071	0.724836	FALSE
CD36	0.0103858	0.010229	1.01533	0.310883	0.643909	FALSE
CD37	0.00847786	0.00546278	1.55193	0.121881	0.430883	FALSE
CD38	-0.0027134	0.00785667	-0.345367	0.730095	0.902279	FALSE
CD3D	-0.0004419	0.00724145	-0.0610227	0.951387	0.984492	FALSE
CD3E	-0.0020165	0.00660836	-0.305148	0.760495	0.916799	FALSE
CD3EAP	-0.0050119	0.00287637	-1.74245	0.0825991	0.362109	FALSE
CD3G	-0.0005392	0.00709501	-0.0759914	0.939484	0.979423	FALSE
CD4	0.00928735	0.00579313	1.60317	0.110098	0.412705	FALSE
CD40	0.00596914	0.00644409	0.926297	0.355141	0.681101	FALSE
CD44	-0.0078627	0.00495606	-1.58648	0.113831	0.418505	FALSE
CD46	0.00382274	0.00281593	1.35754	0.175773	0.503305	FALSE
CD47	-0.0043584	0.00341138	-1.2776	0.202519	0.534885	FALSE
CD48	0.00277871	0.00630619	0.440632	0.659841	0.868833	FALSE
CD5	0.00459083	0.00662084	0.693391	0.488676	0.775567	FALSE
CD52	0.00129084	0.00607086	0.212629	0.831781	0.944162	FALSE
CD53	0.00268428	0.00531589	0.504954	0.614014	0.848446	FALSE
CD55	-0.0138537	0.00739285	-1.87393	0.0620491	0.319456	FALSE
CD58	-0.0011864	0.00300607	-0.394675	0.693403	0.885706	FALSE
CD59	-0.0142072	0.00388949	-3.65271	0.00031312	0.02938	TRUE
CD6	0.00024104	0.00577264	0.0417564	0.966725	0.990038	FALSE
CD63	-0.0014655	0.00291735	-0.502349	0.615843	0.84909	FALSE
CD68	-0.0007456	0.0047559	-0.156782	0.875537	0.960922	FALSE
CD69	-0.0001857	0.00633731	-0.029306	0.976643	0.992894	FALSE
CD7	-0.0110217	0.00693214	-1.58995	0.113048	0.417339	FALSE
CD70	-0.0045683	0.0109941	-0.415527	0.678095	0.87795	FALSE
CD72	0.0139364	0.00600497	2.32082	0.0210618	0.196356	FALSE
CD74	0.00201023	0.00704062	0.285519	0.775471	0.922471	FALSE
CD79A	0.00274667	0.00884699	0.310464	0.756454	0.914447	FALSE
CD79B	0.00728059	0.00637084	1.1428	0.254161	0.588371	FALSE
CD80	0.00274197	0.00603389	0.454429	0.649895	0.863364	FALSE
CD81	-0.0013127	0.00366621	-0.35805	0.720593	0.896099	FALSE
CD82	0.00247734	0.00504658	0.490895	0.62391	0.852155	FALSE
CD83	0.00696016	0.00486074	1.43191	0.153356	0.475785	FALSE
CD84	0.00901333	0.0064581	1.39566	0.163993	0.489882	FALSE
CD86	0.00106082	0.00571528	0.185611	0.852893	0.95284	FALSE
CD8A	0.00346436	0.00781034	0.443561	0.657724	0.867421	FALSE
CD9	0.0127631	0.00409529	3.11654	0.00203276	0.0687439	FALSE
CD93	-0.0046995	0.00394129	-1.19238	0.234188	0.565701	FALSE
CD96	-0.0045841	0.00662099	-0.692366	0.489318	0.775912	FALSE
CDA	-0.0244704	0.0102119	-2.39627	0.0172617	0.177742	FALSE
CDADC1	-0.0025009	0.00236397	-1.05792	0.291061	0.624586	FALSE
CDAN1	-0.002028	0.00218428	-0.92847	0.354015	0.680301	FALSE
CDC123	-0.0009784	0.00187069	-0.523008	0.601409	0.84303	FALSE
CDC14A	0.0105145	0.00522954	2.0106	0.0453884	0.276386	FALSE
CDC14B	-0.0001171	0.00528918	-0.0221453	0.982349	0.995389	FALSE
CDC16	-0.0034735	0.00211237	-1.64434	0.1013	0.396459	FALSE
CDC20	-0.0028603	0.0028375	-1.00803	0.314365	0.646121	FALSE
CDC20B	-0.0013888	0.00690283	-0.201196	0.8407	0.947929	FALSE
CDC23	0.00118703	0.00190866	0.621916	0.534536	0.804086	FALSE
CDC25A	-0.0004579	0.00301902	-0.151662	0.87957	0.962739	FALSE
CDC25B	-0.0068875	0.00383795	-1.79457	0.0738713	0.344523	FALSE
CDC25C	0.00086486	0.0028748	0.300841	0.763774	0.917574	FALSE
CDC26	-0.0032716	0.00246554	-1.32692	0.185687	0.516322	FALSE
CDC27	-0.0007624	0.00183774	-0.414835	0.678601	0.878437	FALSE
CDC34	3.61e-05	0.00272194	0.013265	0.989426	0.997246	FALSE
CDC37	-0.0057555	0.00202938	-2.8361	0.00492196	0.0974405	FALSE
CDC37L1	-0.0039685	0.00262746	-1.51039	0.132144	0.445573	FALSE
CDC40	0.00425034	0.00212923	1.99618	0.0469448	0.281068	FALSE
CDC42	0.00348096	0.00179316	1.94124	0.0532968	0.299775	FALSE
CDC42BPA	-0.0101117	0.00496024	-2.03854	0.0424958	0.267791	FALSE
CDC42BPB	-0.0023707	0.00284667	-0.832794	0.405717	0.720978	FALSE
CDC42BPG	0.00073226	0.00361299	0.202675	0.839546	0.94768	FALSE
CDC42EP1	-0.0037931	0.00453222	-0.836919	0.403398	0.719914	FALSE
CDC42EP2	-0.0166742	0.00441855	-3.77369	0.0001988	0.025676	TRUE
CDC42EP3	-0.0090556	0.0052588	-1.72198	0.0862485	0.369036	FALSE
CDC42EP4	0.0043721	0.00373553	1.17041	0.242896	0.575711	FALSE
CDC42EP5	-0.0229924	0.00724616	-3.17305	0.00168764	0.0632214	FALSE
CDC42SE1	0.00189673	0.00287184	0.660457	0.509539	0.789246	FALSE
CDC42SE2	0.00216104	0.00270378	0.799265	0.424858	0.734016	FALSE
CDC5L	0.00059271	0.00208748	0.283934	0.776684	0.923185	FALSE
CDC6	-0.0051961	0.00243631	-2.13276	0.0338705	0.240906	FALSE
CDC7	-0.0005797	0.00272731	-0.212555	0.831838	0.944162	FALSE
CDC73	0.00284652	0.00197107	1.44415	0.149887	0.470088	FALSE
CDCA3	-0.0003255	0.00270961	-0.120131	0.904471	0.969954	FALSE
CDCA4	-0.0038479	0.00300705	-1.27961	0.20181	0.534521	FALSE
CDCA5	-0.002292	0.0025941	-0.883541	0.377751	0.698579	FALSE
CDCA7	-0.0019167	0.00402169	-0.476598	0.634044	0.857071	FALSE
CDCA7L	-0.0068255	0.0035763	-1.90853	0.0574117	0.30766	FALSE
CDCA8	0.00046027	0.00235339	0.195577	0.845092	0.949919	FALSE
CDCP1	-0.0011628	0.00405813	-0.286526	0.774701	0.922243	FALSE
CDCP2	0.00404709	0.00261335	1.54862	0.122675	0.431766	FALSE
CDH1	0.00064257	0.00333251	0.19282	0.847249	0.950301	FALSE
CDH11	-0.0163596	0.00749783	-2.18192	0.0300009	0.229239	FALSE
CDH12	-0.0061235	0.00821053	-0.745811	0.456448	0.754508	FALSE
CDH13	-0.0176971	0.00887392	-1.99429	0.0471531	0.281445	FALSE
CDH15	0.00315206	0.0065022	0.484768	0.628245	0.854183	FALSE
CDH16	-0.017737	0.0148883	-1.19134	0.234594	0.566174	FALSE
CDH17	0.00199281	0.0117386	0.169766	0.865324	0.956686	FALSE
CDH19	-0.0055924	0.00507922	-1.10104	0.271888	0.607403	FALSE
CDH2	-0.01805	0.0105118	-1.71713	0.0871334	0.370129	FALSE
CDH20	0.00553855	0.00630003	0.87913	0.380133	0.70012	FALSE
CDH22	0.017105	0.00917462	1.86438	0.063382	0.322765	FALSE
CDH23	0.00761795	0.00820495	0.928457	0.354022	0.680301	FALSE
CDH24	-0.0065032	0.00347273	-1.87266	0.0622251	0.319755	FALSE
CDH26	-0.0002526	0.0112099	-0.0225341	0.982039	0.995324	FALSE
CDH3	-0.0090412	0.00641792	-1.40875	0.160091	0.485618	FALSE
CDH4	-0.0219285	0.00806084	-2.72037	0.00695559	0.115736	FALSE
CDH5	-0.0022731	0.00506239	-0.449011	0.653793	0.86512	FALSE
CDH6	-0.0116189	0.00874074	-1.32928	0.184909	0.515744	FALSE
CDH8	-0.0037778	0.00749931	-0.503749	0.614859	0.848982	FALSE
CDIPT	-0.0014525	0.00195924	-0.74135	0.459143	0.755782	FALSE
CDK1	0.00015485	0.00244755	0.0632678	0.949601	0.984155	FALSE
CDK10	-0.0004696	0.00287476	-0.163358	0.870362	0.959202	FALSE
CDK11B	0.00259343	0.00195482	1.32669	0.185763	0.516351	FALSE
CDK12	0.00021684	0.00204588	0.10599	0.915671	0.972443	FALSE
CDK13	0.00063782	0.00205979	0.309653	0.75707	0.914703	FALSE
CDK14	-0.0067081	0.00703145	-0.954014	0.340953	0.667966	FALSE
CDK17	-0.0025645	0.00246475	-1.04047	0.299076	0.632407	FALSE
CDK18	0.0023977	0.00490488	0.488839	0.625363	0.853302	FALSE
CDK19	0.00366522	0.0027807	1.31809	0.18862	0.521433	FALSE
CDK2	-0.0034526	0.00252851	-1.36546	0.173275	0.500485	FALSE
CDK20	0.0034815	0.00436086	0.798351	0.425387	0.734201	FALSE
CDK2AP1	0.00169772	0.00283863	0.598077	0.550303	0.814638	FALSE
CDK2AP2	-0.0012695	0.00332364	-0.381956	0.702803	0.890138	FALSE
CDK3	0.00296	0.00365147	0.81063	0.418311	0.729891	FALSE
CDK4	-0.0020688	0.00223955	-0.923743	0.356467	0.682368	FALSE
CDK5	0.00769056	0.00269152	2.85734	0.00461366	0.0961983	FALSE
CDK5R1	0.00094761	0.00550969	0.171989	0.863578	0.956152	FALSE
CDK5R2	0.0181827	0.00583006	3.11878	0.00201792	0.068584	FALSE
CDK5RAP1	-0.0014326	0.00212993	-0.672609	0.501787	0.784407	FALSE
CDK5RAP2	-0.0031073	0.0019082	-1.62839	0.104639	0.402952	FALSE
CDK5RAP3	-0.0008623	0.00272674	-0.316229	0.752079	0.911352	FALSE
CDK6	-0.0044089	0.006433	-0.685353	0.493725	0.779501	FALSE
CDK7	-0.0041899	0.00236451	-1.772	0.0775527	0.352893	FALSE
CDK8	0.00446368	0.00490996	0.909107	0.364126	0.688892	FALSE
CDK9	-0.0049551	0.0020729	-2.39042	0.0175333	0.178506	FALSE
CDKAL1	0.00105799	0.00271783	0.389279	0.697385	0.887587	FALSE
CDKL1	-0.0120611	0.00579387	-2.08171	0.0383361	0.255815	FALSE
CDKL2	0.00404018	0.00834045	0.484408	0.6285	0.854313	FALSE
CDKL3	0.00748956	0.00340149	2.20185	0.0285444	0.22399	FALSE
CDKL4	0.00228845	0.00463482	0.493751	0.621894	0.851783	FALSE
CDKN1A	-0.0015193	0.00465027	-0.326718	0.744141	0.907818	FALSE
CDKN1B	0.00209144	0.00268974	0.777563	0.437526	0.74231	FALSE
CDKN1C	0.00574147	0.00679905	0.844452	0.399185	0.71643	FALSE
CDKN2A	-0.0168452	0.00666581	-2.52711	0.0120874	0.151284	FALSE
CDKN2AIP	0.00477711	0.00304693	1.56785	0.11812	0.424333	FALSE
CDKN2AIPNL	0.00394417	0.00267684	1.47345	0.141827	0.458696	FALSE
CDKN2B	-0.0033442	0.00614158	-0.544516	0.586548	0.83522	FALSE
CDKN2C	0.00451101	0.00596492	0.756256	0.450173	0.750989	FALSE
CDKN2D	0.005328	0.00396393	1.34412	0.180067	0.50841	FALSE
CDKN3	-0.0022579	0.00297219	-0.759673	0.44813	0.749253	FALSE
CDNF	-0.0028046	0.00451838	-0.620715	0.535324	0.804554	FALSE
CDO1	0.00952249	0.00700988	1.35844	0.175489	0.503191	FALSE
CDON	0.00728132	0.00662655	1.09881	0.272855	0.608684	FALSE
CDR2	1.07e-05	0.00310243	0.00344922	0.997251	0.998871	FALSE
CDR2L	-0.0112581	0.00577041	-1.95101	0.0521174	0.29547	FALSE
CDRT1	-0.0107743	0.00740533	-1.45494	0.14688	0.465056	FALSE
CDRT4	-0.0006122	0.00354022	-0.17292	0.862847	0.956152	FALSE
CDS1	0.00017726	0.00285697	0.0620457	0.950574	0.984155	FALSE
CDS2	0.0024207	0.00224779	1.07692	0.282501	0.617902	FALSE
CDSN	-0.0203392	0.0102147	-1.99116	0.047498	0.282881	FALSE
CDT1	-0.0063483	0.00317524	-1.9993	0.0466041	0.280385	FALSE
CDV3	-0.0047041	0.00232298	-2.02502	0.0438751	0.272073	FALSE
CDX1	-0.0007977	0.0073194	-0.108981	0.913301	0.971885	FALSE
CDYL	0.00351619	0.00253459	1.38728	0.166531	0.493408	FALSE
[truncated: 11,563 more rows]

## Sheet: COAD
Multiple linear regression
gene	coefficient	std.error	statistic	p.value	adj. p-value	Sig
A1BG	0.00372078	0.00364069	1.022	0.307423	0.820857	FALSE
A1CF	-0.00858272	0.00594905	-1.44271	0.149917	0.695438	FALSE
A2M	-0.00221909	0.0034573	-0.641855	0.521349	0.908696	FALSE
A4GALT	0.000852995	0.00408445	0.20884	0.834684	0.980536	FALSE
AAAS	0.000826297	0.00152267	0.542662	0.587676	0.92372	FALSE
AACS	-0.000886701	0.00203523	-0.435675	0.663316	0.942056	FALSE
AADAC	-0.00271942	0.00737087	-0.368942	0.712374	0.951911	FALSE
AADAT	-0.00071486	0.00437656	-0.163338	0.870338	0.98466	FALSE
AAGAB	0.00196205	0.00228664	0.858047	0.3914	0.857237	FALSE
AAK1	-0.0011888	0.00298887	-0.397743	0.69104	0.947401	FALSE
AAMP	0.000203984	0.00147168	0.138607	0.889833	0.988101	FALSE
AANAT	0.00642754	0.00317965	2.02146	0.0439233	0.520262	FALSE
AARS2	0.00146346	0.00196585	0.744443	0.457063	0.888624	FALSE
AASDH	0.00093067	0.00227632	0.408848	0.682879	0.945546	FALSE
AASDHPPT	-0.00198454	0.00203239	-0.976455	0.329452	0.82811	FALSE
AASS	0.00221663	0.00464784	0.476917	0.633692	0.937585	FALSE
AATF	-0.000257014	0.00170939	-0.150354	0.880564	0.985943	FALSE
AATK	-0.00412815	0.00681226	-0.605988	0.54488	0.915794	FALSE
ABAT	-0.0134101	0.00559657	-2.39614	0.0170455	0.394673	FALSE
ABCA1	-0.00257079	0.00389317	-0.660334	0.509435	0.904483	FALSE
ABCA10	0.00553738	0.00539231	1.0269	0.30511	0.81906	FALSE
ABCA12	0.00658863	0.0105513	0.624437	0.532711	0.913407	FALSE
ABCA13	-0.00645608	0.00707766	-0.912178	0.362246	0.848067	FALSE
ABCA2	-0.00116409	0.00370234	-0.31442	0.753373	0.963911	FALSE
ABCA3	0.0140548	0.00729839	1.92573	0.0548737	0.561296	FALSE
ABCA4	-0.00710713	0.00608369	-1.16823	0.243438	0.784234	FALSE
ABCA5	-0.000443733	0.00421637	-0.10524	0.91624	0.992627	FALSE
ABCA6	0.00122347	0.00530025	0.230832	0.817568	0.977286	FALSE
ABCA7	0.00607777	0.0038275	1.58792	0.113126	0.644935	FALSE
ABCA8	0.00407112	0.00689398	0.590532	0.55518	0.917013	FALSE
ABCA9	0.00384859	0.00559122	0.688328	0.491661	0.899107	FALSE
ABCB1	-0.0204433	0.007944	-2.57343	0.0104431	0.337019	FALSE
ABCB10	0.00211171	0.00211718	0.997419	0.319188	0.82391	FALSE
ABCB11	0.00228687	0.00432387	0.528894	0.597184	0.924596	FALSE
ABCB4	-0.0114162	0.0050711	-2.25122	0.0249348	0.449576	FALSE
ABCB5	0.00327085	0.00426336	0.767199	0.443433	0.884648	FALSE
ABCB6	0.00149685	0.00286008	0.523359	0.601026	0.925361	FALSE
ABCB8	0.00151361	0.00223828	0.676238	0.499296	0.900745	FALSE
ABCB9	-0.00105286	0.0029887	-0.352281	0.724821	0.955915	FALSE
ABCC1	-0.00143984	0.00240997	-0.597453	0.550556	0.917013	FALSE
ABCC10	-0.000403793	0.00214012	-0.188678	0.850445	0.982321	FALSE
ABCC11	-0.00678538	0.00426482	-1.59101	0.112428	0.644935	FALSE
ABCC2	-0.0141282	0.00885879	-1.59482	0.111573	0.644044	FALSE
ABCC3	0.00362393	0.0031961	1.13386	0.257559	0.794183	FALSE
ABCC4	-0.00346569	0.00407607	-0.850252	0.395714	0.859025	FALSE
ABCC5	-0.00366089	0.00262344	-1.39546	0.163682	0.714861	FALSE
ABCC6	-0.0112275	0.00476096	-2.35824	0.0188608	0.402312	FALSE
ABCC8	-0.00178951	0.00537102	-0.333179	0.739181	0.960858	FALSE
ABCC9	0.00148176	0.00504953	0.293444	0.769341	0.967608	FALSE
ABCD2	0.0077436	0.00476235	1.626	0.104767	0.6433	FALSE
ABCD3	-0.0014234	0.00234764	-0.60631	0.544667	0.915794	FALSE
ABCD4	0.00403226	0.00188146	2.14316	0.0327266	0.486543	FALSE
ABCF1	0.00112145	0.00156013	0.718814	0.472692	0.891649	FALSE
ABCF2	-0.000106909	0.00146009	-0.0732211	0.941668	0.995612	FALSE
ABCF3	-0.000288052	0.00142608	-0.201988	0.840033	0.981669	FALSE
ABCG1	-0.000796925	0.00358832	-0.222089	0.824363	0.978976	FALSE
ABCG2	-0.00500148	0.00600064	-0.833491	0.405084	0.865042	FALSE
ABCG4	-5.60793e-05	0.00333808	-0.0167999	0.986605	0.998869	FALSE
ABCG5	0.0113623	0.00693907	1.63744	0.102355	0.637309	FALSE
ABCG8	0.0129165	0.00740227	1.74494	0.0817924	0.614302	FALSE
ABHD1	-0.00129474	0.00459361	-0.281857	0.778204	0.969532	FALSE
ABHD10	0.00196026	0.00183429	1.06868	0.285884	0.808428	FALSE
ABHD11	0.00348234	0.00249782	1.39415	0.164076	0.714996	FALSE
ABHD12	-0.00395871	0.00263724	-1.50108	0.134154	0.678235	FALSE
ABHD12B	-0.0154619	0.0120692	-1.2811	0.200929	0.748999	FALSE
ABHD13	-0.00131739	0.00254744	-0.517142	0.605354	0.927383	FALSE
ABHD14A	-0.0023493	0.00301973	-0.777983	0.437057	0.882153	FALSE
ABHD14B	-0.00308575	0.00228527	-1.35028	0.177721	0.725826	FALSE
ABHD15	1.96071e-05	0.00211789	0.00925784	0.992618	0.999062	FALSE
ABHD2	0.00480458	0.00320716	1.49808	0.134932	0.678235	FALSE
ABHD3	0.00481733	0.00289405	1.66456	0.0968134	0.633518	FALSE
ABHD4	0.000833991	0.00265991	0.313541	0.754039	0.964095	FALSE
ABHD5	-0.000920604	0.00204246	-0.450734	0.652435	0.941009	FALSE
ABHD6	-0.000482209	0.00222661	-0.216566	0.828661	0.979178	FALSE
ABHD8	-0.00165036	0.00330797	-0.498906	0.618131	0.931203	FALSE
ABI1	0.000396049	0.00153143	0.258614	0.796071	0.973256	FALSE
ABI2	-0.000251699	0.00216616	-0.116196	0.907558	0.991045	FALSE
ABI3BP	0.00459511	0.00598143	0.76823	0.442821	0.884648	FALSE
ABL1	0.000621765	0.00178443	0.34844	0.7277	0.957116	FALSE
ABL2	-0.00126249	0.00214202	-0.589395	0.555942	0.917013	FALSE
ABLIM1	0.00315308	0.00258712	1.21876	0.223682	0.767861	FALSE
ABLIM2	-0.00187194	0.00421483	-0.444132	0.657197	0.942056	FALSE
ABLIM3	0.0108239	0.00517519	2.09149	0.0371392	0.499415	FALSE
ABO	0.00584577	0.00516364	1.1321	0.258297	0.794541	FALSE
ABR	0.00260909	0.00231327	1.12788	0.260073	0.795149	FALSE
ABT1	0.00120473	0.00159959	0.75315	0.45182	0.887046	FALSE
ABTB1	0.00192098	0.00308278	0.623133	0.533566	0.913407	FALSE
ABTB2	0.000837261	0.00332779	0.251597	0.801487	0.973393	FALSE
ACAA1	-0.00305269	0.00221586	-1.37765	0.16911	0.718346	FALSE
ACAA2	-0.000920407	0.00308622	-0.298231	0.765688	0.967028	FALSE
ACACB	0.00321315	0.00398941	0.80542	0.421075	0.872047	FALSE
ACAD10	-0.00023595	0.00195523	-0.120676	0.904011	0.991021	FALSE
ACAD11	-0.0018171	0.00246199	-0.73806	0.460927	0.889857	FALSE
ACAD8	0.000358261	0.00150739	0.23767	0.812264	0.976234	FALSE
ACAD9	-0.00210196	0.00150951	-1.39248	0.164582	0.715809	FALSE
ACADM	0.00115344	0.00337724	0.341535	0.732887	0.958544	FALSE
ACADS	0.00580907	0.00313963	1.85024	0.0650448	0.582441	FALSE
ACADVL	0.00380508	0.00226422	1.68053	0.0936655	0.630079	FALSE
ACAN	-0.00443915	0.00495256	-0.896335	0.370634	0.851298	FALSE
ACAP1	0.00291991	0.00506157	0.576877	0.56436	0.917882	FALSE
ACAP2	0.00196219	0.00238559	0.822516	0.411292	0.868186	FALSE
ACAP3	0.00292377	0.00301237	0.970587	0.332363	0.828495	FALSE
ACAT1	-0.000865703	0.00261073	-0.331595	0.740376	0.960969	FALSE
ACAT2	-0.0019392	0.00289849	-0.669037	0.503873	0.902385	FALSE
ACBD3	0.00316273	0.0018251	1.73291	0.0839129	0.616416	FALSE
ACBD4	-0.00032781	0.0023821	-0.137614	0.890617	0.988244	FALSE
ACBD5	0.00347844	0.00232024	1.49917	0.134649	0.678235	FALSE
ACBD6	-0.000146876	0.00187559	-0.0783093	0.937623	0.995612	FALSE
ACBD7	-4.63089e-05	0.00453974	-0.0102008	0.991866	0.998869	FALSE
ACCS	-0.00328671	0.00365093	-0.900241	0.368555	0.849952	FALSE
ACD	0.00354029	0.00212733	1.66419	0.0968883	0.633518	FALSE
ACE	0.0016222	0.00409165	0.396467	0.69198	0.947439	FALSE
ACER2	0.000204006	0.0040751	0.0500615	0.960099	0.997367	FALSE
ACER3	0.000228646	0.00231455	0.0987866	0.921359	0.993549	FALSE
ACHE	0.00575202	0.00651315	0.883139	0.377712	0.852979	FALSE
ACIN1	0.0015255	0.00155143	0.983284	0.326085	0.827618	FALSE
ACLY	-0.000541604	0.00165567	-0.327122	0.743754	0.962007	FALSE
ACO1	0.00172862	0.00191874	0.900914	0.368197	0.849952	FALSE
ACO2	9.5064e-05	0.00203139	0.0467974	0.962699	0.997367	FALSE
ACOT1	0.00129485	0.00299816	0.431881	0.66607	0.942321	FALSE
ACOT11	-0.00486891	0.00353206	-1.37849	0.168853	0.718218	FALSE
ACOT13	-0.00626129	0.00260307	-2.40535	0.016628	0.393683	FALSE
ACOT2	0.0027199	0.00277981	0.978451	0.328466	0.82811	FALSE
ACOT4	-0.00300212	0.00408152	-0.735541	0.462458	0.890082	FALSE
ACOT6	0.00130952	0.0024918	0.525532	0.599516	0.925301	FALSE
ACOT7	0.000829652	0.00259686	0.319483	0.749533	0.963231	FALSE
ACOX1	-0.00270289	0.00210412	-1.28457	0.199715	0.747957	FALSE
ACOX2	-0.0185795	0.0055592	-3.34211	0.000912836	0.139473	FALSE
ACOX3	-0.00124827	0.00183096	-0.681754	0.495804	0.900413	FALSE
ACOXL	0.00606875	0.00513575	1.18167	0.238067	0.781087	FALSE
ACP1	-0.000128007	0.00151956	-0.0842397	0.93291	0.995612	FALSE
ACP2	0.00249271	0.00189841	1.31306	0.189946	0.736288	FALSE
ACP5	0.00300707	0.00414148	0.726085	0.468228	0.890082	FALSE
ACP6	0.00118348	0.00200755	0.589514	0.555862	0.917013	FALSE
ACR	-0.0102878	0.00427681	-2.40548	0.0166221	0.393683	FALSE
ACRBP	0.0020761	0.00456353	0.454933	0.649414	0.940113	FALSE
ACRV1	0.00303328	0.003363	0.901957	0.367644	0.849952	FALSE
ACSBG1	0.000959783	0.00323568	0.296625	0.766913	0.967364	FALSE
ACSBG2	-0.0019224	0.0036148	-0.531813	0.595162	0.924434	FALSE
ACSF2	-0.00430384	0.00376251	-1.14388	0.253386	0.78993	FALSE
ACSF3	0.000410502	0.00221921	0.184977	0.853345	0.982885	FALSE
ACSL1	0.00192321	0.00378546	0.508053	0.611707	0.929041	FALSE
ACSL3	0.00216879	0.00215019	1.00865	0.313775	0.823196	FALSE
ACSL5	-0.000796535	0.00301843	-0.263891	0.792005	0.972103	FALSE
ACSL6	-0.0326423	0.0107055	-3.04912	0.00245379	0.194693	FALSE
ACSM1	0.00129558	0.00574178	0.225641	0.821601	0.977961	FALSE
ACSM3	-0.0113393	0.00539148	-2.10319	0.0360977	0.495321	FALSE
ACSM5	0.00170944	0.00451612	0.37852	0.705253	0.950635	FALSE
ACSS1	-0.000220032	0.00366261	-0.0600752	0.952127	0.997202	FALSE
ACSS2	-0.00115624	0.00263095	-0.439478	0.660562	0.942056	FALSE
ACSS3	-0.00898378	0.00592613	-1.51596	0.13035	0.675787	FALSE
ACTA1	-0.00352747	0.00430495	-0.819399	0.413066	0.86917	FALSE
ACTA2	-0.00739461	0.00399994	-1.84868	0.0652707	0.583195	FALSE
ACTC1	3.79069e-05	0.00731802	0.00517994	0.99587	0.999062	FALSE
ACTG1	0.000146611	0.00182736	0.0802309	0.936095	0.995612	FALSE
ACTG2	-0.00889923	0.00686917	-1.29553	0.195913	0.74438	FALSE
ACTL6A	-0.00290533	0.00186944	-1.55412	0.120978	0.660212	FALSE
ACTL8	-0.0114363	0.00823282	-1.38911	0.165603	0.717022	FALSE
ACTN1	-0.000164044	0.00216128	-0.0759014	0.939537	0.995612	FALSE
ACTN2	0.00258495	0.0033471	0.772296	0.440413	0.884238	FALSE
ACTN3	0.00378563	0.00307458	1.23127	0.218974	0.763162	FALSE
ACTN4	-0.000717395	0.0022505	-0.318771	0.750073	0.963231	FALSE
ACTR10	0.000131671	0.00253706	0.0518993	0.958636	0.997367	FALSE
ACTR1A	0.00134286	0.00125466	1.0703	0.285157	0.808428	FALSE
ACTR1B	-0.000347563	0.00178404	-0.194818	0.845638	0.981669	FALSE
ACTR2	0.000830059	0.00229874	0.361093	0.718228	0.953491	FALSE
ACTR3	-0.000657447	0.00148655	-0.442262	0.658548	0.942056	FALSE
ACTR3B	-0.000445281	0.00201474	-0.221011	0.825201	0.979178	FALSE
ACTR3C	-0.00190575	0.00341494	-0.558063	0.577125	0.920325	FALSE
ACTR5	-0.00197753	0.00206633	-0.957026	0.339155	0.830802	FALSE
ACTR6	0.00345411	0.00274744	1.25721	0.209439	0.754285	FALSE
ACTR8	-0.00140458	0.00134885	-1.04131	0.298383	0.816101	FALSE
ACVR1	5.23705e-05	0.0016381	0.0319704	0.974512	0.997875	FALSE
ACVR1B	-0.00312718	0.00225619	-1.38604	0.166536	0.71757	FALSE
ACVR1C	0.000624163	0.0056889	0.109716	0.912692	0.992143	FALSE
ACVR2A	-0.000293422	0.00226811	-0.129369	0.897134	0.989493	FALSE
ACVRL1	-0.00556108	0.00368587	-1.50876	0.132181	0.676464	FALSE
ACY1	-0.00306411	0.00297839	-1.02878	0.304229	0.81906	FALSE
ACY3	-0.00275476	0.00454814	-0.605689	0.545078	0.915794	FALSE
ACYP1	0.00114376	0.00264081	0.43311	0.665177	0.942056	FALSE
ACYP2	-0.00362596	0.00283669	-1.27824	0.201936	0.750713	FALSE
ADA	0.00266145	0.00412673	0.644929	0.519357	0.908311	FALSE
ADAM10	0.00169002	0.00243268	0.694717	0.487652	0.898116	FALSE
ADAM11	0.00635036	0.00489407	1.29756	0.195215	0.743661	FALSE
ADAM12	0.00296632	0.00635553	0.46673	0.640957	0.938484	FALSE
ADAM15	0.00140644	0.00255791	0.549838	0.582749	0.922469	FALSE
ADAM17	-0.00120571	0.00186908	-0.645081	0.519259	0.908311	FALSE
ADAM19	0.00117995	0.00384306	0.307034	0.758984	0.964951	FALSE
ADAM20	0.00226732	0.00251672	0.900902	0.368204	0.849952	FALSE
ADAM21	0.0025368	0.00403271	0.629056	0.529685	0.912059	FALSE
ADAM22	-0.00070904	0.00568216	-0.124784	0.90076	0.990138	FALSE
ADAM23	-0.00537774	0.00576854	-0.932254	0.35179	0.838941	FALSE
ADAM28	0.0109901	0.00588234	1.86832	0.0624772	0.576193	FALSE
ADAM32	-0.0142749	0.00760648	-1.87668	0.0613181	0.575197	FALSE
ADAM33	-0.00630614	0.00596651	-1.05692	0.29121	0.812036	FALSE
ADAM8	0.0130409	0.00497159	2.62309	0.0090599	0.32133	FALSE
ADAM9	0.00182605	0.00324083	0.563453	0.573454	0.919192	FALSE
ADAMDEC1	0.00155727	0.00645283	0.241332	0.809427	0.974912	FALSE
ADAMTS1	0.00343271	0.0037038	0.926809	0.354606	0.842209	FALSE
ADAMTS10	-0.00204464	0.00470132	-0.434908	0.663873	0.942056	FALSE
ADAMTS12	-0.000182632	0.00620845	-0.0294167	0.976548	0.998043	FALSE
ADAMTS14	0.00715545	0.00389145	1.83876	0.0667202	0.585279	FALSE
ADAMTS15	0.0148646	0.0083939	1.77087	0.0773727	0.610381	FALSE
ADAMTS16	-0.010015	0.00663425	-1.50959	0.131969	0.676464	FALSE
ADAMTS17	0.000401478	0.00554661	0.0723826	0.942335	0.995612	FALSE
ADAMTS18	-0.00702271	0.00547061	-1.28372	0.200013	0.747982	FALSE
ADAMTS19	-0.0154762	0.00685942	-2.2562	0.0246188	0.447053	FALSE
ADAMTS2	0.00835675	0.00627962	1.33077	0.184052	0.72941	FALSE
ADAMTS3	-0.0085627	0.00400469	-2.13817	0.033132	0.487401	FALSE
ADAMTS4	0.00908774	0.00452714	2.00739	0.0454066	0.524725	FALSE
ADAMTS5	-0.00353209	0.00389541	-0.906732	0.365116	0.849638	FALSE
ADAMTS6	-0.00164223	0.00456808	-0.359501	0.719418	0.953977	FALSE
ADAMTS7	-0.00713138	0.00403418	-1.76774	0.0778968	0.611136	FALSE
ADAMTS8	-0.00342954	0.00598684	-0.572847	0.567083	0.918174	FALSE
ADAMTS9	0.000525347	0.00354318	0.14827	0.882207	0.986461	FALSE
ADAMTSL1	-0.0103244	0.00510924	-2.02073	0.0439997	0.520502	FALSE
ADAMTSL2	-0.00892306	0.00515684	-1.73033	0.0843719	0.616416	FALSE
ADAMTSL3	-0.00524681	0.00623893	-0.84098	0.400881	0.861891	FALSE
ADAMTSL4	0.0124126	0.00440582	2.81732	0.00509226	0.276666	FALSE
ADAMTSL5	-0.00214839	0.00402179	-0.534189	0.593519	0.923847	FALSE
ADAP1	0.00460342	0.00284921	1.61568	0.106983	0.6433	FALSE
ADAP2	0.00449689	0.00324612	1.38531	0.166759	0.71757	FALSE
ADAR	0.0042826	0.00175699	2.43746	0.0152429	0.385334	FALSE
ADARB1	0.00238541	0.00293048	0.813998	0.416149	0.870715	FALSE
ADARB2	0.00262599	0.00478044	0.54932	0.583105	0.922637	FALSE
ADAT1	-0.000734409	0.00232099	-0.316421	0.751855	0.963432	FALSE
ADAT2	0.000755059	0.00282311	0.267456	0.789261	0.971936	FALSE
ADCK1	0.000328776	0.00241438	0.136174	0.891755	0.988403	FALSE
ADCK2	-0.00057655	0.00187737	-0.307104	0.75893	0.964951	FALSE
ADCK5	-0.00305551	0.00327076	-0.934189	0.350792	0.838478	FALSE
ADCY1	-0.0140527	0.00590929	-2.37806	0.0178911	0.400253	FALSE
ADCY10	0.00327451	0.00369854	0.885353	0.376519	0.852641	FALSE
ADCY2	-0.00588388	0.0052711	-1.11625	0.265009	0.800973	FALSE
ADCY3	-0.00029345	0.00262877	-0.11163	0.911175	0.991614	FALSE
ADCY4	0.00201891	0.003698	0.545947	0.585419	0.923421	FALSE
ADCY5	-0.0159756	0.0067267	-2.37495	0.0180406	0.400253	FALSE
ADCY6	0.000374777	0.00225595	0.166128	0.868143	0.98466	FALSE
ADCY7	0.00212622	0.00315114	0.674745	0.500242	0.900787	FALSE
ADCY9	0.00199059	0.00283385	0.702432	0.482834	0.896451	FALSE
ADCYAP1	0.00270932	0.00654429	0.413998	0.679106	0.945436	FALSE
ADD1	-0.000672577	0.00128199	-0.524634	0.60014	0.925361	FALSE
ADD2	-0.001606	0.0053284	-0.301404	0.763269	0.965933	FALSE
ADD3	-0.00236471	0.00292309	-0.808977	0.419028	0.87074	FALSE
ADH1A	0.000222024	0.00518683	0.0428054	0.965879	0.997666	FALSE
ADH1B	0.00541652	0.00935833	0.578791	0.563068	0.917882	FALSE
ADH1C	-0.0124312	0.0104393	-1.1908	0.234464	0.780043	FALSE
ADH4	-0.00868819	0.00795482	-1.09219	0.275432	0.806249	FALSE
ADH5	-0.00325759	0.00185847	-1.75284	0.0804256	0.611136	FALSE
ADH6	-0.01342	0.00788243	-1.70252	0.0894648	0.620897	FALSE
ADHFE1	0.00525334	0.00439821	1.19443	0.233046	0.778013	FALSE
ADI1	-0.00166486	0.00167246	-0.995452	0.320142	0.824463	FALSE
ADIPOR1	0.00171435	0.00141027	1.21562	0.224875	0.767861	FALSE
ADIPOR2	0.00189725	0.00177438	1.06924	0.28563	0.808428	FALSE
ADK	-0.00268525	0.00254536	-1.05496	0.292105	0.813018	FALSE
ADM	0.00769119	0.0039986	1.92347	0.0551577	0.561684	FALSE
ADM2	-0.00236379	0.0040752	-0.580043	0.562225	0.917882	FALSE
ADNP	-0.00128283	0.00198068	-0.64767	0.517585	0.90819	FALSE
ADNP2	0.00298418	0.00184094	1.62101	0.105835	0.6433	FALSE
ADO	0.00232904	0.00132684	1.75532	0.0799993	0.611136	FALSE
ADORA1	0.00381815	0.00502841	0.759315	0.448129	0.886187	FALSE
ADORA2A	0.00555836	0.00356876	1.55751	0.120172	0.658081	FALSE
ADORA2B	0.000242211	0.00364083	0.0665262	0.946993	0.996359	FALSE
ADORA3	0.0042735	0.00477239	0.895463	0.371099	0.851303	FALSE
ADPGK	0.000858545	0.00177796	0.482882	0.629454	0.936017	FALSE
ADPRH	0.0018184	0.00311925	0.582961	0.560261	0.917728	FALSE
ADPRHL1	-0.000267301	0.00389992	-0.0685401	0.945391	0.996028	FALSE
ADRA1A	-0.00468876	0.00297156	-1.57788	0.115415	0.649825	FALSE
ADRA1B	-0.00994364	0.00480136	-2.071	0.0390243	0.504619	FALSE
ADRA1D	-0.00220498	0.00470249	-0.468895	0.63941	0.937987	FALSE
ADRA2A	-0.0119563	0.00670347	-1.7836	0.0752759	0.60613	FALSE
ADRA2B	0.000370461	0.00379603	0.0975918	0.922307	0.993617	FALSE
ADRA2C	0.00263779	0.00755467	0.34916	0.72716	0.956814	FALSE
ADRB1	0.0151979	0.0065026	2.33721	0.0199402	0.411914	FALSE
ADRB2	-0.00503335	0.00471068	-1.0685	0.285965	0.808428	FALSE
ADRB3	0.00096169	0.00419675	0.229151	0.818873	0.977509	FALSE
ADRM1	-0.0016053	0.00247013	-0.649884	0.516154	0.907256	FALSE
ADSL	-0.0021619	0.00208804	-1.03538	0.301143	0.817662	FALSE
AEBP1	0.00111298	0.00528233	0.210699	0.833234	0.980473	FALSE
AEBP2	0.00182971	0.00175748	1.0411	0.298482	0.816101	FALSE
AEN	0.00218688	0.00226751	0.96444	0.335431	0.828995	FALSE
AFAP1	-0.00418568	0.00223764	-1.87058	0.0621622	0.575652	FALSE
AFAP1L1	-0.00305822	0.00359294	-0.851175	0.395201	0.858862	FALSE
AFAP1L2	0.00574937	0.00380484	1.51107	0.131592	0.67633	FALSE
AFF1	-0.00141413	0.0022729	-0.622169	0.534199	0.913467	FALSE
AFF3	-0.000288543	0.00544162	-0.0530252	0.957739	0.997367	FALSE
AFF4	0.00169858	0.00263277	0.645167	0.519203	0.908311	FALSE
AFG3L2	0.00281195	0.00218714	1.28568	0.199329	0.747288	FALSE
AFMID	0.00118163	0.00194817	0.606534	0.544518	0.915794	FALSE
AFTPH	0.000822984	0.00194496	0.423138	0.672431	0.94448	FALSE
AGA	-0.00130845	0.00254545	-0.514035	0.607522	0.927383	FALSE
AGAP1	0.00151952	0.00185926	0.817274	0.414277	0.869542	FALSE
AGAP3	0.0028912	0.00225633	1.28137	0.200834	0.748973	FALSE
AGAP5	0.000795665	0.00327163	0.243202	0.807979	0.974912	FALSE
AGAP6	0.00291778	0.00332132	0.878499	0.380221	0.855132	FALSE
AGBL2	-0.00546978	0.00410745	-1.33167	0.183756	0.729214	FALSE
AGBL3	0.00224834	0.0035678	0.630174	0.528955	0.911383	FALSE
AGBL4	0.0040455	0.00514132	0.786859	0.431848	0.879538	FALSE
AGBL5	0.000778568	0.0019768	0.393854	0.693907	0.948556	FALSE
AGER	0.00712364	0.00425436	1.67443	0.0948574	0.631165	FALSE
AGFG1	-0.000551476	0.00130596	-0.422276	0.673059	0.944534	FALSE
AGFG2	0.000623278	0.0026392	0.236161	0.813433	0.976596	FALSE
AGGF1	-0.00103196	0.00183986	-0.560892	0.575197	0.919906	FALSE
AGK	-0.00235113	0.00235254	-0.999398	0.31823	0.82391	FALSE
AGL	-0.00177324	0.00309775	-0.572427	0.567367	0.918174	FALSE
AGMAT	-0.00531847	0.00314649	-1.69028	0.0917831	0.625853	FALSE
AGPAT1	0.000426669	0.00162146	0.263138	0.792585	0.97217	FALSE
AGPAT2	-0.00141995	0.00306439	-0.463371	0.64336	0.939099	FALSE
AGPAT3	-0.000390378	0.00161759	-0.241333	0.809425	0.974912	FALSE
AGPAT4	0.000521784	0.00481347	0.108401	0.913734	0.992244	FALSE
AGPAT5	0.000305026	0.00280238	0.108845	0.913382	0.992198	FALSE
AGPS	0.00128662	0.00220073	0.584632	0.559137	0.917332	FALSE
AGR2	0.00447944	0.00528897	0.84694	0.397555	0.86026	FALSE
AGR3	-0.00553658	0.0083819	-0.66054	0.509302	0.904483	FALSE
AGRN	0.00399109	0.00342711	1.16456	0.244917	0.784634	FALSE
AGT	-0.00362823	0.00541367	-0.670198	0.503133	0.902076	FALSE
AGTPBP1	0.00372852	0.00219625	1.69768	0.0903769	0.623203	FALSE
AGTR1	-0.0083376	0.00667861	-1.2484	0.212642	0.757571	FALSE
AGTRAP	0.000511935	0.00244727	0.209186	0.834414	0.980536	FALSE
AGXT	-0.00493556	0.00677267	-0.728747	0.466599	0.890082	FALSE
AHCTF1	0.00220807	0.00224878	0.981897	0.326767	0.827761	FALSE
AHCY	-0.00557335	0.00276591	-2.01501	0.0445979	0.522078	FALSE
AHCYL1	-0.000823232	0.00149904	-0.549173	0.583205	0.922637	FALSE
AHCYL2	-0.00467588	0.00414526	-1.12801	0.260019	0.795149	FALSE
AHDC1	0.000178137	0.00292276	0.0609484	0.951432	0.997013	FALSE
AHI1	9.5119e-05	0.00232119	0.0409786	0.967334	0.997666	FALSE
AHNAK	0.00389858	0.00353027	1.10433	0.270141	0.803545	FALSE
AHNAK2	0.0102687	0.0064309	1.59677	0.111137	0.64379	FALSE
AHR	0.0058839	0.00286111	2.05651	0.040407	0.506537	FALSE
AHRR	-0.00380334	0.00477626	-0.796301	0.426348	0.87596	FALSE
AHSA1	-0.000756736	0.00182834	-0.413893	0.679183	0.945436	FALSE
AHSG	-0.00578904	0.00631457	-0.916775	0.359834	0.845997	FALSE
AIDA	0.00209752	0.00188723	1.11143	0.267079	0.802382	FALSE
AIF1	0.0049423	0.00415286	1.19009	0.234743	0.780305	FALSE
AIF1L	0.000577239	0.00555244	0.103961	0.917254	0.992627	FALSE
AIFM2	0.00269833	0.00206357	1.3076	0.191788	0.739387	FALSE
AIFM3	-0.0107117	0.00738448	-1.45057	0.147715	0.692388	FALSE
AIG1	-0.00302352	0.00213292	-1.41755	0.157131	0.709363	FALSE
AIM2	0.0156722	0.00801876	1.95444	0.0513725	0.54936	FALSE
AIMP1	-0.00141987	0.00193903	-0.73226	0.464455	0.890082	FALSE
AIMP2	-0.00130318	0.00180818	-0.720713	0.471523	0.890942	FALSE
AIP	-0.00176817	0.00224411	-0.787915	0.431231	0.879432	FALSE
AIRE	-0.00309948	0.00548471	-0.565113	0.572326	0.918636	FALSE
AJAP1	0.0020678	0.00450656	0.458843	0.646606	0.939907	FALSE
AK1	0.00642884	0.00359529	1.78813	0.0745417	0.602918	FALSE
AK3	0.00242855	0.00246392	0.985645	0.324926	0.826049	FALSE
AK5	-0.00805043	0.00501113	-1.60651	0.108981	0.6433	FALSE
AK7	0.00183203	0.00491271	0.372916	0.709416	0.951593	FALSE
AKAP1	-0.00174229	0.00194829	-0.894264	0.371739	0.851405	FALSE
AKAP10	0.00185225	0.00205732	0.900322	0.368512	0.849952	FALSE
AKAP11	0.00287786	0.00296374	0.971025	0.332146	0.828495	FALSE
AKAP12	-0.000360797	0.00605682	-0.0595687	0.95253	0.997239	FALSE
AKAP13	5.00782e-05	0.0024629	0.020333	0.983788	0.998869	FALSE
AKAP3	-0.00129847	0.00524913	-0.247369	0.804755	0.974325	FALSE
AKAP5	-0.002565	0.00487406	-0.526254	0.599015	0.924951	FALSE
AKAP6	-0.000351219	0.00434461	-0.0808401	0.935611	0.995612	FALSE
AKAP7	-0.00670924	0.00503651	-1.33212	0.183609	0.729214	FALSE
AKAP8	0.000126282	0.00121313	0.104096	0.917147	0.992627	FALSE
AKAP8L	0.00139846	0.00182653	0.765634	0.444363	0.884648	FALSE
AKAP9	0.002208	0.00270527	0.816185	0.414899	0.869971	FALSE
AKIRIN1	0.00254034	0.00191602	1.32584	0.185679	0.730692	FALSE
AKIRIN2	-0.000393117	0.00166638	-0.235911	0.813628	0.976718	FALSE
AKNA	0.0019031	0.00246095	0.773318	0.439809	0.88366	FALSE
AKNAD1	-0.00383998	0.00530607	-0.723696	0.469692	0.890692	FALSE
AKR1A1	-0.0017604	0.00199105	-0.884159	0.377162	0.852951	FALSE
AKR1B1	-0.000324779	0.00461886	-0.070316	0.943979	0.995887	FALSE
AKR1B10	-0.0201649	0.00932065	-2.16346	0.0311203	0.471141	FALSE
AKR1B15	-0.00938505	0.00541096	-1.73445	0.0836384	0.615589	FALSE
AKR1C1	-0.0075259	0.00506496	-1.48587	0.138131	0.682498	FALSE
AKR1C2	-0.00745211	0.00577059	-1.2914	0.197341	0.74537	FALSE
AKR1C3	-0.00651167	0.00559806	-1.1632	0.245468	0.784634	FALSE
AKR1C4	-0.00844915	0.00771425	-1.09527	0.274085	0.804572	FALSE
AKR1E2	-0.0164235	0.00677658	-2.42356	0.0158294	0.390632	FALSE
AKR7A2	-0.0024131	0.00207099	-1.16519	0.244664	0.784634	FALSE
AKR7A3	0.00164091	0.004168	0.393693	0.694025	0.948556	FALSE
AKT1	0.00238221	0.00184726	1.28959	0.197968	0.745781	FALSE
AKT1S1	-0.00131917	0.00189858	-0.694821	0.487587	0.898116	FALSE
AKT2	9.73763e-05	0.0019207	0.0506985	0.959592	0.997367	FALSE
AKT3	-0.00167963	0.00444442	-0.377919	0.705699	0.950764	FALSE
AKTIP	-0.000878711	0.0016946	-0.518538	0.604381	0.927287	FALSE
ALAD	-0.00168674	0.00173454	-0.972439	0.331443	0.828495	FALSE
ALAS1	0.00226249	0.00187827	1.20456	0.229112	0.772537	FALSE
ALCAM	0.00209226	0.00376363	0.555916	0.578591	0.92107	FALSE
ALDH18A1	-0.00120363	0.00159001	-0.756995	0.449516	0.88681	FALSE
ALDH1A1	0.00211044	0.00728149	0.289837	0.772097	0.967942	FALSE
ALDH1A2	-0.0194647	0.00926557	-2.10076	0.036312	0.497436	FALSE
ALDH1A3	-0.00271841	0.00467642	-0.5813	0.561378	0.917882	FALSE
ALDH1B1	-0.00149604	0.0031289	-0.478135	0.632825	0.936713	FALSE
ALDH1L1	-0.00631125	0.0113697	-0.555094	0.579153	0.921324	FALSE
ALDH1L2	-0.00672011	0.00504856	-1.33109	0.183946	0.729396	FALSE
ALDH2	-0.00202502	0.00235513	-0.859833	0.390416	0.857087	FALSE
ALDH3A1	0.00387036	0.0064574	0.599369	0.549279	0.917013	FALSE
ALDH3A2	0.00336191	0.0025204	1.33388	0.183032	0.728458	FALSE
ALDH3B1	6.94185e-05	0.00351484	0.0197501	0.984253	0.998869	FALSE
ALDH3B2	-0.00663733	0.00787532	-0.842801	0.399863	0.861076	FALSE
ALDH4A1	-0.00493009	0.00405387	-1.21614	0.224675	0.767861	FALSE
ALDH5A1	-0.00503322	0.00303231	-1.65986	0.0977565	0.634946	FALSE
ALDH7A1	-0.0047605	0.00248042	-1.91923	0.0556936	0.562952	FALSE
ALDH8A1	-0.00258197	0.00514769	-0.501578	0.616251	0.931203	FALSE
ALDH9A1	0.000809362	0.00173771	0.465764	0.641648	0.938484	FALSE
ALDOA	0.00280378	0.00227775	1.23094	0.219096	0.763162	FALSE
ALDOB	-0.0067868	0.00949989	-0.714409	0.475408	0.892897	FALSE
ALDOC	0.00199997	0.00420964	0.475092	0.634991	0.937585	FALSE
ALG1	-0.00390467	0.00179415	-2.17634	0.0301371	0.466977	FALSE
ALG10	-0.000120382	0.00273789	-0.0439689	0.964952	0.997666	FALSE
ALG10B	-0.00590084	0.00486455	-1.21303	0.225862	0.768967	FALSE
ALG11	0.00253367	0.0035404	0.715644	0.474645	0.89204	FALSE
ALG14	-0.00471017	0.00222333	-2.11852	0.0347706	0.495321	FALSE
ALG1L	-0.00874815	0.0051624	-1.69459	0.0909617	0.623777	FALSE
ALG2	0.000661313	0.00150169	0.440378	0.659911	0.942056	FALSE
ALG3	-0.00431261	0.00196186	-2.19822	0.0285279	0.464662	FALSE
ALG6	-0.00156967	0.00296792	-0.528879	0.597194	0.924596	FALSE
ALG8	-0.00634175	0.00216493	-2.92931	0.00359934	0.231147	FALSE
ALG9	-0.00143217	0.00130543	-1.09708	0.27329	0.804572	FALSE
ALK	0.000514794	0.00409005	0.125865	0.899905	0.990003	FALSE
ALKBH2	0.0040707	0.00213154	1.90975	0.0569085	0.567149	FALSE
ALKBH3	-0.00388506	0.0028874	-1.34552	0.179249	0.72589	FALSE
ALKBH4	-0.00126109	0.00174865	-0.721183	0.471235	0.890921	FALSE
[truncated: 13,057 more rows]

## Sheet: ESCA
Multiple linear regression
[truncated: 13,945 more rows]

## Sheet: GBM
Multiple linear regression
[truncated: 10,491 more rows]

## Sheet: HNSC
Multiple linear regression
[truncated: 13,760 more rows]

[truncated: 17 more sheets: KIRC, KIRP, LAML, LGG, LIHC, LUAD, LUSC, OV, PAAD, PCPG, PRAD, SARC, SKCM, STAD, TGCT, THCA, UCEC]
