# Supplementary material for: An integrative analysis of the age-associated multi-omic landscape across cancers
Source: Nat Commun. 2021 Apr 20;12:2345. doi: 10.1038/s41467-021-22560-y (PMC8058097; doi:10.1038/s41467-021-22560-y)
Supplement: Supplementary file 17 — Supplementary Data 14 [file 41467_2021_22560_MOESM17_ESM.xlsx]

## Sheet: age-DMGs
Supplementary Data file for Chatsirisupachai et al. An Integrative Analysis of the Age-Associated Multi-Omic Landscape across Cancers
Supplementary Data 14: DNA methylation changes with age
This table shows the results from linear regression analysis to identify differentially methylated genes with age (age-DMGs)
Number of age-DMGs
project	down-regulated	up-regulated	total
BLCA	0	0	0
BRCA	393	973	1366
CESC	91	58	149
COAD	19	311	330
ESCA	923	586	1509
GBM	1064	355	1419
HNSC	2	3	5
KIRC	7	6	13
KIRP	434	84	518
LAML	420	15	435
LGG	4076	1223	5299
LIHC	1401	563	1964
LUAD	0	2	2
LUSC	28	1	29
OV	508	116	624
PAAD	0	7	7
PCPG	89	16	105
PRAD	56	139	195
SARC	0	0	0
SKCM	12	320	332
STAD	0	0	0
TGCT	0	3	3
THCA	202	264	466
UCEC	711	359	1070

## Sheet: BLCA
Multiple linear regression
gene	coefficient	std.error	statistic	p.value	adj. p-value	Sig
A1BG	-0.000205443	0.00141832	-0.14485	0.88492	0.989991	FALSE
A2M	-0.00070516	0.000843881	-0.835616	0.403991	0.915243	FALSE
A2ML1	-0.00270457	0.00111101	-2.43432	0.0154628	0.61743	FALSE
A4GALT	-0.000602234	0.000843986	-0.713559	0.476017	0.931808	FALSE
A4GNT	0.000169753	0.00103312	0.16431	0.86959	0.987108	FALSE
AAAS	-6.31821e-05	0.000183475	-0.344363	0.730798	0.974911	FALSE
AACS	7.23708e-05	0.000432439	0.167355	0.867196	0.986835	FALSE
AADAC	-8.91646e-05	0.000652839	-0.13658	0.891448	0.991149	FALSE
AADAT	-0.000254869	0.000405866	-0.627963	0.530473	0.935721	FALSE
AAK1	-0.000146245	0.000751947	-0.194489	0.845916	0.984135	FALSE
AAMP	4.89183e-06	4.91572e-05	0.099514	0.920792	0.992579	FALSE
AANAT	-1.81371e-05	6.92116e-05	-0.262053	0.793448	0.976879	FALSE
AARS2	9.81005e-05	0.00018311	0.535746	0.592504	0.949356	FALSE
AARSD1	3.83871e-05	0.000105664	0.363293	0.716625	0.973192	FALSE
AASDH	2.0791e-05	2.39981e-05	0.866361	0.386937	0.910035	FALSE
AASS	0.00052938	0.000616954	0.858055	0.391501	0.911679	FALSE
AATF	-5.17828e-05	0.000746248	-0.0693909	0.944722	0.993824	FALSE
AATK	-0.000747526	0.000722031	-1.03531	0.301301	0.885209	FALSE
ABAT	-0.000710346	0.000638297	-1.11288	0.266591	0.874995	FALSE
ABCA1	-0.000702512	0.000914601	-0.768108	0.442986	0.925954	FALSE
ABCA10	-9.7141e-05	0.000225713	-0.430374	0.667212	0.960498	FALSE
ABCA12	0.000258629	0.000226059	1.14408	0.253441	0.86995	FALSE
ABCA13	-0.000340055	0.000841004	-0.404344	0.686228	0.966541	FALSE
ABCA2	7.85588e-05	0.000108915	0.721288	0.471256	0.931808	FALSE
ABCA3	0.000801762	0.00071347	1.12375	0.261956	0.874772	FALSE
ABCA4	-0.000774554	0.000649355	-1.19281	0.233823	0.865717	FALSE
ABCA5	-0.000267554	0.000144469	-1.85198	0.0649435	0.734102	FALSE
ABCA6	0.000796604	0.000960582	0.829293	0.407559	0.916715	FALSE
ABCA7	-2.35794e-05	9.81724e-05	-0.240183	0.810341	0.978613	FALSE
ABCA8	-0.000127152	0.00108	-0.117733	0.906353	0.991807	FALSE
ABCA9	0.00128348	0.00103616	1.2387	0.21636	0.855352	FALSE
ABCB1	0.00048118	0.00103504	0.46489	0.642325	0.957273	FALSE
ABCB10	-5.08291e-05	7.52308e-05	-0.675642	0.499753	0.935082	FALSE
ABCB11	0.000881423	0.000949551	0.928252	0.353972	0.898673	FALSE
ABCB4	-0.000324419	0.000893156	-0.363228	0.716673	0.973192	FALSE
ABCB5	-0.00145162	0.00116417	-1.24692	0.213334	0.853588	FALSE
ABCB6	0.00130252	0.00117139	1.11194	0.266991	0.874995	FALSE
ABCB8	0.000147256	0.000146835	1.00287	0.316677	0.890641	FALSE
ABCB9	-0.00149152	0.000797492	-1.87026	0.0623551	0.726275	FALSE
ABCC1	0.00327837	0.00110629	2.96338	0.00326952	0.464753	FALSE
ABCC10	-0.00026921	0.000202282	-1.33086	0.184176	0.842823	FALSE
ABCC11	0.000899228	0.000900479	0.99861	0.318734	0.890641	FALSE
ABCC2	-0.000350995	0.000587166	-0.597777	0.550409	0.940557	FALSE
ABCC3	0.000628624	0.000915695	0.686499	0.492893	0.933509	FALSE
ABCC4	-4.60958e-05	8.09665e-05	-0.56932	0.569536	0.945079	FALSE
ABCC5	-0.000745568	0.000915078	-0.814759	0.415812	0.922178	FALSE
ABCC6	-0.00128056	0.000935755	-1.36848	0.172115	0.829199	FALSE
ABCC9	-0.00121195	0.000859503	-1.41006	0.159486	0.822131	FALSE
ABCD2	0.000265159	0.000418277	0.633932	0.526581	0.935721	FALSE
ABCD3	0.000513206	0.000969995	0.529081	0.597114	0.950229	FALSE
ABCD4	-1.3518e-05	4.94291e-05	-0.273483	0.784658	0.976292	FALSE
ABCF1	-3.65699e-06	8.33474e-05	-0.0438765	0.96503	0.995374	FALSE
ABCF2	-6.83725e-05	0.000230693	-0.296379	0.767132	0.975347	FALSE
ABCF3	-0.000260595	0.00021303	-1.22328	0.222119	0.858173	FALSE
ABCG1	4.48931e-05	0.000874903	0.0513121	0.959109	0.994669	FALSE
ABCG2	0.000298422	0.000425585	0.701205	0.483682	0.931875	FALSE
ABCG4	-0.000246027	0.000166357	-1.47891	0.140142	0.811061	FALSE
ABCG5	-0.00033704	0.000475497	-0.708816	0.478952	0.931808	FALSE
ABHD1	-0.000895015	0.000563479	-1.58837	0.113184	0.790624	FALSE
ABHD10	-0.000616228	0.000485263	-1.26988	0.205043	0.85181	FALSE
ABHD11	-0.000557121	0.000596851	-0.933434	0.351296	0.898406	FALSE
ABHD12	-0.000197509	0.00017823	-1.10817	0.268616	0.87589	FALSE
ABHD12B	-2.59648e-05	0.000585019	-0.0443829	0.964627	0.995374	FALSE
ABHD14A	-0.000336654	0.000305466	-1.1021	0.271242	0.876707	FALSE
ABHD14B	-0.000405034	0.000222602	-1.81954	0.0697569	0.737816	FALSE
ABHD15	-0.00109759	0.000637277	-1.72231	0.0859737	0.74906	FALSE
ABHD2	-0.00122291	0.00106794	-1.14511	0.253015	0.86995	FALSE
ABHD3	0.000289613	0.000132588	2.1843	0.0296608	0.701763	FALSE
ABHD4	-0.000105866	0.000147473	-0.717869	0.473359	0.931808	FALSE
ABHD5	-0.000462973	0.000750038	-0.617265	0.537496	0.937401	FALSE
ABHD6	-1.21585e-05	5.00108e-05	-0.243118	0.808069	0.978272	FALSE
ABHD8	-0.00114188	0.000711741	-1.60434	0.109619	0.784054	FALSE
ABI1	-0.000190602	0.000774713	-0.24603	0.805816	0.97787	FALSE
ABI2	-0.00049484	0.000576618	-0.858176	0.39145	0.911679	FALSE
ABI3	-0.00150793	0.000852242	-1.76937	0.0777793	0.746885	FALSE
ABI3BP	-0.00022671	0.000410854	-0.551801	0.581467	0.948298	FALSE
ABL1	-0.000210001	0.000263606	-0.796646	0.426244	0.924137	FALSE
ABL2	0.00137148	0.00117314	1.16907	0.243239	0.86613	FALSE
ABLIM1	0.000356031	0.000928202	0.383571	0.70155	0.969817	FALSE
ABLIM2	0.000186557	0.000314172	0.593807	0.553058	0.940557	FALSE
ABLIM3	-0.000993036	0.000751541	-1.32133	0.187328	0.843627	FALSE
ABO	0.000986719	0.000881538	1.11932	0.26384	0.874995	FALSE
ABR	0.00216146	0.000886465	2.43829	0.015297	0.61743	FALSE
ABRA	-0.000987831	0.000677041	-1.45904	0.145528	0.811446	FALSE
ABT1	8.33899e-05	3.95548e-05	2.10821	0.0357848	0.711084	FALSE
ABTB1	-5.84868e-05	0.000334108	-0.175054	0.861147	0.984911	FALSE
ABTB2	0.00061994	0.000850499	0.728913	0.466585	0.930773	FALSE
ACAA1	-0.000796337	0.000998755	-0.79733	0.425847	0.924025	FALSE
ACAA2	-0.000413047	0.00066052	-0.625337	0.532193	0.935721	FALSE
ACACA	-0.00072479	0.00102365	-0.708048	0.479428	0.931808	FALSE
ACACB	-0.00190793	0.00121186	-1.57438	0.116381	0.793117	FALSE
ACAD11	0.000196512	0.000495763	0.396383	0.692085	0.967887	FALSE
ACAD9	-0.000298325	0.00017769	-1.67891	0.09414	0.766753	FALSE
ACADL	-0.000838376	0.000949712	-0.882768	0.378024	0.906533	FALSE
ACADM	-9.26499e-06	8.95802e-05	-0.103427	0.917689	0.992196	FALSE
ACADS	-0.000891631	0.000624947	-1.42673	0.154626	0.818256	FALSE
ACADSB	-0.00047135	0.000377083	-1.24999	0.21221	0.85345	FALSE
ACADVL	9.40723e-05	0.000303949	0.3095	0.757141	0.974911	FALSE
ACAN	-0.00127273	0.000918817	-1.38518	0.166955	0.827914	FALSE
ACAP1	0.0005249	0.000580478	0.904255	0.366536	0.903075	FALSE
ACAP2	-0.000826801	0.000861756	-0.959438	0.338058	0.895125	FALSE
ACAP3	-0.000234772	0.000170154	-1.37976	0.168617	0.828228	FALSE
ACAT1	-0.000755031	0.000347155	-2.17491	0.0303644	0.701763	FALSE
ACAT2	-0.000600211	0.000644223	-0.931682	0.352199	0.898673	FALSE
ACBD3	2.74078e-05	1.69638e-05	1.61566	0.107147	0.783302	FALSE
ACBD4	-0.00159055	0.000477367	-3.33191	0.000962851	0.414135	FALSE
ACBD5	-0.000466484	0.00094929	-0.491403	0.623476	0.95396	FALSE
ACBD6	-3.89051e-05	0.000113861	-0.34169	0.732807	0.974911	FALSE
ACBD7	-0.000234492	0.000437427	-0.53607	0.592281	0.949164	FALSE
ACCS	-0.000503756	0.000496508	-1.0146	0.311059	0.890641	FALSE
ACD	1.24008e-06	1.77766e-05	0.0697592	0.944429	0.993824	FALSE
ACE	-6.10735e-05	6.39138e-05	-0.955561	0.340011	0.89513	FALSE
ACER2	-0.00169617	0.00101334	-1.67384	0.095134	0.766929	FALSE
ACER3	8.42172e-05	0.000381368	0.220829	0.825365	0.981025	FALSE
ACHE	-0.000123099	0.000604185	-0.203743	0.838683	0.983286	FALSE
ACIN1	0.00120334	0.000901317	1.33509	0.182789	0.842656	FALSE
ACLY	-0.00308075	0.000925874	-3.32739	0.000979058	0.414135	FALSE
ACO1	0.00032216	0.000175779	1.83276	0.0677622	0.735187	FALSE
ACO2	0.000545844	0.000754173	0.723765	0.469736	0.931808	FALSE
ACOT11	-0.00195064	0.00090183	-2.16299	0.0312779	0.701763	FALSE
ACOT13	-2.97418e-06	1.58853e-05	-0.187228	0.8516	0.984135	FALSE
ACOT2	-8.80514e-05	0.000342517	-0.257071	0.797288	0.976879	FALSE
ACOT4	0.000130804	0.000199203	0.656635	0.511884	0.935721	FALSE
ACOT6	-0.000573127	0.000419598	-1.3659	0.172925	0.829827	FALSE
ACOT7	-2.63122e-05	0.000790516	-0.0332849	0.973468	0.996133	FALSE
ACOT8	-0.000106942	0.000347369	-0.307861	0.758387	0.974911	FALSE
ACOX1	-0.000529614	0.000892812	-0.593198	0.553465	0.940557	FALSE
ACOX2	-0.000352191	0.000496419	-0.709463	0.478551	0.931808	FALSE
ACOX3	-0.000343963	0.000789073	-0.435907	0.663196	0.959926	FALSE
ACOXL	-0.00215992	0.00118758	-1.81875	0.0698784	0.737816	FALSE
ACP1	-0.00120024	0.000827658	-1.45016	0.147987	0.811916	FALSE
ACP2	-0.000116932	0.000163668	-0.714446	0.475469	0.931808	FALSE
ACP5	0.00113373	0.000676338	1.67628	0.0946544	0.766753	FALSE
ACP6	-1.19698e-05	0.000200441	-0.0597174	0.952418	0.994393	FALSE
ACR	-0.00176377	0.00125537	-1.40498	0.160991	0.822131	FALSE
ACRBP	0.000460812	0.000865261	0.53257	0.594699	0.949774	FALSE
ACRV1	-0.00156116	0.0011644	-1.34074	0.180951	0.839737	FALSE
ACSBG1	-0.000558735	0.000694848	-0.804111	0.421926	0.922268	FALSE
ACSBG2	0.000731094	0.000661442	1.1053	0.269854	0.876707	FALSE
ACSF2	-0.000423128	0.000702693	-0.602151	0.547497	0.940557	FALSE
ACSF3	0.000437463	0.0004262	1.02643	0.305461	0.887659	FALSE
ACSL1	-0.00144654	0.00128365	-1.1269	0.260626	0.873756	FALSE
ACSL3	-0.000414472	0.00115008	-0.360386	0.718795	0.973484	FALSE
ACSL5	-0.0014678	0.00112041	-1.31005	0.191112	0.843627	FALSE
ACSL6	-0.000707291	0.000812033	-0.871013	0.384396	0.908702	FALSE
ACSM1	0.00134134	0.00122807	1.09224	0.275544	0.876707	FALSE
ACSM3	0.000717786	0.000414471	1.73181	0.0842649	0.746973	FALSE
ACSM5	-7.48165e-06	0.000866676	-0.00863258	0.993118	0.998858	FALSE
ACSS1	0.000408179	0.000790505	0.516352	0.605963	0.9512	FALSE
ACSS2	-0.000102337	0.000143654	-0.71239	0.476739	0.931808	FALSE
ACSS3	0.00061008	0.00131184	0.465056	0.642205	0.957273	FALSE
ACTA1	-0.000727275	0.000967201	-0.751938	0.452638	0.929169	FALSE
ACTA2	-0.00114368	0.000744239	-1.53672	0.125345	0.797138	FALSE
ACTBL2	0.000227581	0.000736213	0.309123	0.757428	0.974911	FALSE
ACTC1	0.000397356	0.000734821	0.540752	0.589052	0.948533	FALSE
ACTG1	-0.000176989	0.000364223	-0.485935	0.627344	0.95396	FALSE
ACTG2	-0.00023413	0.000601207	-0.389434	0.697213	0.969745	FALSE
ACTL6A	0.000166953	0.000171691	0.972408	0.331578	0.894009	FALSE
ACTL8	-0.00180025	0.000993747	-1.81158	0.0709827	0.740894	FALSE
ACTN1	0.000623912	0.000820168	0.760713	0.447385	0.928175	FALSE
ACTN2	-0.000824187	0.000935197	-0.881297	0.378814	0.907011	FALSE
ACTN3	-0.000251821	0.000788306	-0.319446	0.749596	0.974911	FALSE
ACTN4	0.000447099	0.00104193	0.429108	0.668132	0.960857	FALSE
ACTR10	0.000236371	0.000334033	0.707628	0.479692	0.931808	FALSE
ACTR1A	1.30896e-05	4.37352e-05	0.299292	0.76491	0.975347	FALSE
ACTR1B	-0.000117585	0.000239403	-0.49116	0.623648	0.95396	FALSE
ACTR2	3.68817e-06	3.85666e-05	0.0956312	0.923873	0.992674	FALSE
ACTR3	0.00245214	0.00124195	1.97442	0.049188	0.723454	FALSE
ACTR3B	-0.000160643	0.000344408	-0.466433	0.641221	0.957013	FALSE
ACTR3C	0.000821845	0.000976751	0.841407	0.400744	0.914366	FALSE
ACTR5	5.89792e-05	4.77198e-05	1.23595	0.217379	0.855519	FALSE
ACTR6	2.48245e-05	5.35216e-05	0.463822	0.643089	0.957365	FALSE
ACTR8	4.27945e-05	0.000136895	0.312607	0.754781	0.974911	FALSE
ACVR1	0.00179851	0.00137369	1.30926	0.191381	0.843627	FALSE
ACVR1B	-0.000383111	0.000357137	-1.07273	0.284196	0.879747	FALSE
ACVR1C	-0.000645298	0.000927956	-0.695397	0.487308	0.932849	FALSE
ACVR2A	-0.000766748	0.000549121	-1.39632	0.16358	0.826407	FALSE
ACVRL1	-0.000429562	0.000828149	-0.518701	0.604325	0.950778	FALSE
ACY1	-0.00218231	0.00103465	-2.10923	0.0356966	0.711084	FALSE
ACY3	-0.000306293	0.000453098	-0.675999	0.499527	0.935082	FALSE
ACYP1	0.000108926	8.1502e-05	1.33649	0.182334	0.842077	FALSE
ACYP2	-0.000212881	0.000195093	-1.09118	0.276009	0.876707	FALSE
ADA	-0.00149911	0.000920796	-1.62806	0.10449	0.779144	FALSE
ADAD2	-0.000910052	0.000588707	-1.54585	0.123123	0.795154	FALSE
ADAL	0.000284929	0.000806375	0.353346	0.72406	0.974911	FALSE
ADAM10	-0.000300471	0.000960651	-0.312778	0.754652	0.974911	FALSE
ADAM11	-7.86324e-05	0.000473202	-0.166171	0.868127	0.986835	FALSE
ADAM12	-0.00204113	0.00121521	-1.67965	0.0939946	0.766753	FALSE
ADAM15	-0.000266353	0.000170083	-1.56602	0.118327	0.793117	FALSE
ADAM17	-0.00055907	0.000223766	-2.49846	0.0129716	0.607159	FALSE
ADAM19	0.000105766	0.00111937	0.0944874	0.924781	0.992674	FALSE
ADAM20	-0.000125311	0.000566392	-0.221244	0.825043	0.981025	FALSE
ADAM21	0.000625656	0.000939289	0.666096	0.505827	0.935683	FALSE
ADAM22	-8.29206e-05	0.000161403	-0.51375	0.607779	0.9512	FALSE
ADAM23	2.86151e-05	0.00060967	0.0469354	0.962594	0.995195	FALSE
ADAM28	0.000108382	0.000999288	0.108459	0.913699	0.991807	FALSE
ADAM32	-0.000615358	0.00127876	-0.481214	0.630692	0.954775	FALSE
ADAM33	0.000122573	0.000867392	0.141312	0.887712	0.990307	FALSE
ADAM8	0.00117002	0.000832798	1.40492	0.161008	0.822131	FALSE
ADAMDEC1	-0.00319834	0.00114953	-2.7823	0.0057158	0.528673	FALSE
ADAMTS1	-0.00170291	0.000798745	-2.13199	0.0337643	0.711084	FALSE
ADAMTS10	-0.000982087	0.000927077	-1.05934	0.29024	0.881956	FALSE
ADAMTS12	0.000490782	0.00126105	0.389184	0.697397	0.969745	FALSE
ADAMTS14	-0.00241417	0.000925858	-2.60749	0.00954546	0.579518	FALSE
ADAMTS15	0.000983638	0.000949197	1.03628	0.300847	0.884722	FALSE
ADAMTS16	-0.000601305	0.00101527	-0.59226	0.554092	0.940557	FALSE
ADAMTS17	0.000234154	0.000458744	0.510423	0.610105	0.951479	FALSE
ADAMTS18	-0.000368194	0.000731996	-0.503	0.615308	0.952476	FALSE
ADAMTS19	-0.000436938	0.000858182	-0.509144	0.611	0.951556	FALSE
ADAMTS2	-0.0010781	0.000729799	-1.47726	0.140584	0.811061	FALSE
ADAMTS20	0.000354627	0.00079151	0.448038	0.654427	0.959304	FALSE
ADAMTS3	-0.000345438	0.001131	-0.305427	0.760238	0.975046	FALSE
ADAMTS4	-5.59134e-05	0.00072711	-0.0768982	0.938752	0.993053	FALSE
ADAMTS5	-0.0010276	0.00127649	-0.805015	0.421405	0.922268	FALSE
ADAMTS6	-1.96434e-06	3.39938e-05	-0.0577852	0.953956	0.994443	FALSE
ADAMTS7	-0.00109738	0.000659513	-1.66393	0.0971001	0.769434	FALSE
ADAMTS8	-0.00179642	0.00119973	-1.49735	0.135281	0.805094	FALSE
ADAMTS9	-0.000391062	0.0011684	-0.334699	0.73807	0.974911	FALSE
ADAMTSL1	-0.0016542	0.00143645	-1.15159	0.250345	0.86995	FALSE
ADAMTSL2	-9.93883e-06	0.000683983	-0.0145308	0.988415	0.998049	FALSE
ADAMTSL3	0.00272449	0.00154614	1.76213	0.0789962	0.746973	FALSE
ADAMTSL4	-0.00150366	0.000634738	-2.36895	0.0184286	0.646017	FALSE
ADAMTSL5	-0.000310662	0.000417096	-0.744822	0.456922	0.929867	FALSE
ADAP1	-0.000299262	0.000690531	-0.433379	0.665029	0.959974	FALSE
ADAP2	0.000663282	0.000682244	0.972206	0.331678	0.894009	FALSE
ADAR	-5.34558e-06	2.23601e-05	-0.239068	0.811205	0.978655	FALSE
ADARB1	-0.0004972	0.000508476	-0.977824	0.328895	0.894009	FALSE
ADARB2	-0.0018312	0.001068	-1.7146	0.0873812	0.751883	FALSE
ADAT1	1.39236e-05	4.63668e-05	0.300292	0.764149	0.975347	FALSE
ADAT2	1.69473e-05	2.65344e-05	0.638694	0.523476	0.935721	FALSE
ADAT3	-0.000458657	0.001034	-0.443577	0.657646	0.959583	FALSE
ADCK1	6.27069e-05	6.55556e-05	0.956546	0.339514	0.89513	FALSE
ADCK2	-0.0022075	0.0008263	-2.67154	0.00793422	0.561725	FALSE
ADCK5	0.000253593	0.000429301	0.590712	0.555128	0.940557	FALSE
ADCY1	1.20866e-05	0.000621455	0.0194489	0.984495	0.99778	FALSE
ADCY10	-0.000761861	0.000924166	-0.824377	0.410336	0.919435	FALSE
ADCY2	-0.00114484	0.000803009	-1.42568	0.154938	0.818256	FALSE
ADCY3	-1.75964e-07	0.000419683	-0.000419277	0.999666	0.99984	FALSE
ADCY4	-0.000103	0.000474409	-0.217113	0.828258	0.981271	FALSE
ADCY5	-0.000735907	0.000895875	-0.821439	0.412004	0.919435	FALSE
ADCY6	-0.000130284	0.00112034	-0.116289	0.907496	0.991807	FALSE
ADCY7	-0.000564682	0.000775835	-0.727838	0.467242	0.931586	FALSE
ADCY9	0.000641615	0.000986886	0.65014	0.516065	0.935721	FALSE
ADCYAP1	0.00154182	0.00117555	1.31158	0.190597	0.843627	FALSE
ADD1	0.000215712	0.000188472	1.14453	0.253255	0.86995	FALSE
ADD2	0.000516157	0.00101333	0.509369	0.610842	0.951556	FALSE
ADD3	-0.000768256	0.00075493	-1.01765	0.309608	0.889562	FALSE
ADH1A	0.00032106	0.000703039	0.456675	0.648213	0.958109	FALSE
ADH1B	0.000420759	0.000806986	0.521396	0.60245	0.950406	FALSE
ADH1C	0.000397271	0.00110009	0.361126	0.718242	0.973321	FALSE
ADH4	5.63879e-05	0.00116697	0.0483197	0.961491	0.995017	FALSE
ADH5	3.27296e-05	3.35324e-05	0.976061	0.329767	0.894009	FALSE
ADH6	0.000250859	0.001056	0.237557	0.812376	0.978794	FALSE
ADH7	0.000327296	0.00107679	0.303956	0.761358	0.975347	FALSE
ADHFE1	0.001725	0.00134293	1.28451	0.199889	0.848556	FALSE
ADI1	0.000323283	0.000700054	0.461797	0.644539	0.957786	FALSE
ADIPOR1	-1.50158e-05	1.94093e-05	-0.773639	0.439712	0.92538	FALSE
ADIPOR2	2.74396e-05	0.000108978	0.251789	0.801365	0.977591	FALSE
ADM	0.000215181	0.000266542	0.807304	0.420087	0.922268	FALSE
ADM2	-0.00014109	0.000965662	-0.146107	0.883928	0.98995	FALSE
ADNP	-0.000832417	0.00092867	-0.896354	0.370733	0.904052	FALSE
ADNP2	0.000474601	0.000334718	1.41791	0.157187	0.821157	FALSE
ADO	-0.000366268	0.000980126	-0.373695	0.708877	0.971273	FALSE
ADORA1	-0.000379693	0.000955307	-0.397457	0.691294	0.967679	FALSE
ADORA2A	-0.000554271	0.000425485	-1.30268	0.193614	0.843627	FALSE
ADORA2B	0.00182874	0.00117138	1.56119	0.119461	0.793117	FALSE
ADORA3	0.000117911	0.000473864	0.248829	0.803651	0.97787	FALSE
ADPGK	5.76813e-05	3.98987e-05	1.44569	0.149236	0.811959	FALSE
ADPRH	0.000355407	0.00129266	0.274942	0.783537	0.976292	FALSE
ADPRHL1	-0.000642336	0.000997772	-0.643771	0.520182	0.935721	FALSE
ADRA1B	-0.00048996	0.000527257	-0.929263	0.353449	0.898673	FALSE
ADRA1D	0.00121245	0.00124196	0.976244	0.329676	0.894009	FALSE
ADRA2A	0.000720849	0.000549053	1.31289	0.190153	0.843627	FALSE
ADRA2B	-0.00013861	0.000712225	-0.194616	0.845816	0.984135	FALSE
ADRA2C	0.000991093	0.000982692	1.00855	0.313948	0.890641	FALSE
ADRB1	-6.06548e-05	0.00114603	-0.0529261	0.957824	0.994443	FALSE
ADRB2	-0.000721937	0.000885133	-0.815625	0.41532	0.922178	FALSE
ADRB3	0.000800622	0.00103251	0.775413	0.438665	0.92538	FALSE
ADRM1	0.000381702	0.000829691	0.460054	0.645788	0.957844	FALSE
ADSL	-0.000589655	0.000536608	-1.09885	0.272652	0.876707	FALSE
AEBP1	0.000104947	0.000487056	0.215472	0.829536	0.981439	FALSE
AEBP2	5.29582e-06	8.5237e-05	0.0621305	0.950497	0.994393	FALSE
AEN	-0.000187765	0.000677079	-0.277316	0.781716	0.976292	FALSE
AFAP1	-0.00028233	0.000860466	-0.328113	0.743039	0.974911	FALSE
AFAP1L1	-0.00118688	0.000932817	-1.27236	0.204162	0.851386	FALSE
AFAP1L2	0.000736825	0.000818739	0.899951	0.368819	0.903722	FALSE
AFF1	-0.000363212	0.00114193	-0.318069	0.750639	0.974911	FALSE
AFF3	0.000200173	0.0011707	0.170986	0.864342	0.986292	FALSE
AFF4	0.000194222	0.000114868	1.69082	0.0918382	0.762951	FALSE
AFG3L2	-0.000453241	0.000527166	-0.859769	0.390556	0.911364	FALSE
AFMID	-0.00138442	0.000804711	-1.72039	0.0863222	0.74906	FALSE
AFTPH	-0.000489705	0.000818264	-0.598468	0.549949	0.940557	FALSE
AGA	-0.00133193	0.00119819	-1.11162	0.267131	0.874995	FALSE
AGAP1	-0.000368426	0.000755166	-0.487874	0.625971	0.95396	FALSE
AGAP3	-0.000256805	0.000387616	-0.662523	0.50811	0.935721	FALSE
AGAP5	-0.000220118	0.000697503	-0.31558	0.752526	0.974911	FALSE
AGAP6	-0.000703754	0.000590685	-1.19142	0.234366	0.865717	FALSE
AGBL2	3.91869e-05	0.000573942	0.0682768	0.945608	0.993897	FALSE
AGBL3	0.000140016	0.000218148	0.64184	0.521434	0.935721	FALSE
AGBL4	0.000857883	0.000886146	0.968105	0.333718	0.895125	FALSE
AGBL5	3.91488e-06	2.39962e-05	0.163146	0.870506	0.987195	FALSE
AGER	-0.000194243	0.000151873	-1.27898	0.201824	0.851194	FALSE
AGFG1	8.65657e-06	2.34109e-05	0.369767	0.711799	0.972298	FALSE
AGFG2	2.96146e-05	0.000862898	0.03432	0.972643	0.996133	FALSE
AGGF1	1.01164e-05	0.000217586	0.0464939	0.962945	0.995374	FALSE
AGK	-0.000238505	0.000280195	-0.851213	0.395284	0.913996	FALSE
AGL	-0.000903158	0.000658014	-1.37255	0.170847	0.828228	FALSE
AGMAT	0.000584185	0.000459869	1.27033	0.204884	0.85181	FALSE
AGPAT1	-4.32926e-05	0.000156786	-0.276126	0.782628	0.976292	FALSE
AGPAT2	0.000373368	0.00082492	0.452611	0.651133	0.959087	FALSE
AGPAT3	-6.79991e-05	0.000132833	-0.511914	0.609062	0.9512	FALSE
AGPAT4	0.000247899	0.000416168	0.595671	0.551814	0.940557	FALSE
AGPAT5	-0.000347551	0.000500497	-0.694412	0.487947	0.932924	FALSE
AGPS	-1.63871e-05	0.000152637	-0.10736	0.91457	0.991807	FALSE
AGR2	-0.000776002	0.00101388	-0.765378	0.444607	0.926866	FALSE
AGR3	-3.58071e-05	0.000249507	-0.143512	0.885976	0.99014	FALSE
AGRN	-0.000375212	0.000930505	-0.403234	0.687043	0.966541	FALSE
AGRP	0.0006039	0.000475255	1.27069	0.204757	0.85181	FALSE
AGT	-0.000826045	0.000898467	-0.919394	0.358578	0.89933	FALSE
AGTPBP1	-1.22227e-05	3.78717e-05	-0.322741	0.747101	0.974911	FALSE
AGTR1	-0.00279109	0.00145991	-1.91182	0.0567865	0.723454	FALSE
AGTRAP	-3.93333e-05	8.63992e-05	-0.455251	0.649235	0.958109	FALSE
AHCTF1	0.000434321	0.000452861	0.95906	0.338281	0.89513	FALSE
AHCY	-0.000315587	0.000132172	-2.38769	0.017531	0.643557	FALSE
AHCYL1	0.000691914	0.000494948	1.39795	0.163089	0.825781	FALSE
AHCYL2	0.00103702	0.000507283	2.04427	0.0417397	0.713468	FALSE
AHDC1	-0.000103338	0.000383301	-0.269599	0.787641	0.976576	FALSE
AHI1	-2.74305e-05	0.000173692	-0.157927	0.874614	0.987429	FALSE
AHNAK	-0.000635827	0.00103997	-0.61139	0.541373	0.938364	FALSE
AHNAK2	0.000548689	0.000917581	0.597973	0.550278	0.940557	FALSE
AHR	-0.0014118	0.0013035	-1.08309	0.27958	0.876707	FALSE
AHRR	0.00113761	0.00069826	1.62921	0.104247	0.779144	FALSE
AHSA1	5.99191e-05	6.80029e-05	0.881125	0.378907	0.907011	FALSE
AICDA	-0.000904944	0.00113736	-0.795651	0.426821	0.924573	FALSE
AIDA	1.63086e-06	2.66664e-05	0.061158	0.951271	0.994393	FALSE
AIF1	7.86298e-05	0.000499522	0.15741	0.87502	0.987429	FALSE
AIF1L	0.000486674	0.000194212	2.5059	0.0127071	0.607159	FALSE
AIFM2	0.00116087	0.000782209	1.48409	0.138763	0.80975	FALSE
AIFM3	-0.00149402	0.000995151	-1.5013	0.134259	0.804935	FALSE
AIG1	-0.000320831	0.000265817	-1.20696	0.228332	0.862452	FALSE
AIM2	0.000193486	0.0012038	0.160729	0.872408	0.987429	FALSE
AIMP1	0.000149458	0.000113181	1.32053	0.187597	0.843627	FALSE
AIMP2	4.38548e-06	0.000124625	0.0351894	0.97195	0.996133	FALSE
AIP	1.06602e-05	2.19797e-05	0.485	0.628006	0.95396	FALSE
AJAP1	-0.00142662	0.00114124	-1.25006	0.212185	0.85345	FALSE
AK1	0.000166518	0.000569712	0.292285	0.770257	0.975347	FALSE
AK3	0.00028354	0.00026759	1.05961	0.290118	0.881956	FALSE
AK5	-8.13807e-06	0.000990189	-0.0082187	0.993448	0.998858	FALSE
AK7	1.95785e-05	3.05634e-05	0.640587	0.522247	0.935721	FALSE
AKAP1	-0.000149866	0.000561747	-0.266786	0.789805	0.976879	FALSE
AKAP10	2.38433e-05	3.52808e-05	0.675814	0.499644	0.935082	FALSE
AKAP11	3.62696e-05	6.80312e-05	0.533132	0.59431	0.94977	FALSE
AKAP12	-0.000506692	0.000672468	-0.753482	0.451711	0.929169	FALSE
AKAP13	0.000129421	0.000587053	0.220458	0.825654	0.981136	FALSE
AKAP3	0.00177155	0.000707819	2.50282	0.0128158	0.607159	FALSE
AKAP5	0.000137674	0.000123018	1.11914	0.263914	0.874995	FALSE
AKAP6	-0.000481929	0.000488412	-0.986726	0.324518	0.892017	FALSE
AKAP7	-0.00122792	0.00125191	-0.980831	0.327413	0.893616	FALSE
AKAP8	-0.00109178	0.000756626	-1.44296	0.150003	0.812214	FALSE
AKAP8L	-0.00068677	0.000514005	-1.33611	0.182455	0.842351	FALSE
AKAP9	1.06966e-05	1.43323e-05	0.746333	0.456011	0.929505	FALSE
AKIRIN1	-2.00099e-07	1.16375e-05	-0.0171944	0.986292	0.997899	FALSE
AKIRIN2	5.73696e-05	0.00102186	0.0561421	0.955263	0.994443	FALSE
AKNA	5.16018e-05	0.00104741	0.0492662	0.960738	0.994945	FALSE
AKNAD1	-0.00164796	0.000751008	-2.19433	0.0289257	0.69746	FALSE
AKR1A1	-0.000754156	0.000586104	-1.28673	0.199114	0.84848	FALSE
AKR1B1	0.000213627	0.000817314	0.261377	0.793969	0.976879	FALSE
AKR1B10	0.0022138	0.000894518	2.47485	0.0138438	0.61743	FALSE
AKR1B15	0.000490084	0.000695248	0.704906	0.481378	0.931808	FALSE
AKR1C1	-0.000150904	0.000494733	-0.305021	0.760547	0.975164	FALSE
AKR1C2	0.00173713	0.00107006	1.62339	0.105486	0.781363	FALSE
AKR1C3	0.00161145	0.000965772	1.66857	0.0961755	0.767739	FALSE
AKR1E2	0.000300908	0.00117176	0.256801	0.797496	0.976879	FALSE
AKR7A3	0.000625473	0.000661213	0.945948	0.344884	0.89513	FALSE
AKT1	9.3825e-05	0.000789001	0.118916	0.905416	0.991807	FALSE
AKT1S1	0.000106782	0.000116009	0.920463	0.35802	0.89933	FALSE
AKT2	8.93388e-05	0.000120272	0.742804	0.458142	0.929967	FALSE
AKT3	-0.000113596	0.000404674	-0.280711	0.779112	0.976292	FALSE
AKTIP	5.69854e-05	2.84273e-05	2.0046	0.0458431	0.718583	FALSE
ALAD	-0.000124435	0.000170626	-0.729288	0.466356	0.930773	FALSE
ALAS1	-0.00129294	0.000622838	-2.07588	0.038698	0.711324	FALSE
ALB	-0.000462942	0.000999381	-0.463229	0.643513	0.957365	FALSE
ALCAM	0.000528274	0.000632318	0.835456	0.40408	0.915243	FALSE
ALDH16A1	0.000256428	0.000266275	0.963021	0.33626	0.895125	FALSE
ALDH18A1	-0.000281144	0.000268139	-1.0485	0.295195	0.883565	FALSE
ALDH1A1	-0.000995284	0.00105492	-0.943472	0.346147	0.89513	FALSE
ALDH1A2	-0.000106198	0.000965742	-0.109965	0.912506	0.991807	FALSE
ALDH1A3	0.00221196	0.000947862	2.33364	0.0202299	0.661464	FALSE
ALDH1B1	2.60971e-05	0.000318524	0.0819313	0.934752	0.992816	FALSE
ALDH1L1	0.000973556	0.000890912	1.09276	0.275315	0.876707	FALSE
ALDH1L2	-0.00328601	0.00115566	-2.8434	0.0047488	0.482164	FALSE
ALDH2	0.00155736	0.00155084	1.00421	0.316033	0.890641	FALSE
ALDH3A1	-0.000160696	0.000831399	-0.193284	0.846858	0.984135	FALSE
ALDH3A2	0.00185031	0.000815544	2.26881	0.0239416	0.689356	FALSE
ALDH3B1	-0.000451067	0.000777457	-0.580182	0.562197	0.94262	FALSE
ALDH3B2	-0.000591257	0.000770037	-0.767829	0.443151	0.925954	FALSE
ALDH4A1	0.00209638	0.001066	1.96659	0.0500885	0.723454	FALSE
ALDH5A1	-0.000326559	0.000280854	-1.16274	0.245797	0.868747	FALSE
ALDH7A1	-0.000431518	0.00126074	-0.342274	0.732368	0.974911	FALSE
ALDH8A1	0.000159774	0.00100466	0.159032	0.873743	0.987429	FALSE
ALDH9A1	9.68144e-05	8.47458e-05	1.14241	0.254133	0.870017	FALSE
ALDOA	-0.000373762	0.000688562	-0.542816	0.587632	0.948533	FALSE
ALDOB	-0.000593918	0.00111869	-0.530907	0.595849	0.949958	FALSE
ALDOC	-0.000412244	0.00078807	-0.523105	0.601261	0.950406	FALSE
ALG1	7.35075e-06	2.28728e-05	0.321375	0.748134	0.974911	FALSE
ALG10	9.96012e-05	0.000369947	0.269231	0.787924	0.976576	FALSE
ALG10B	-6.5653e-06	4.00015e-05	-0.164126	0.869735	0.987108	FALSE
ALG12	0.000646658	0.000652652	0.990816	0.32252	0.891008	FALSE
ALG14	-4.56835e-05	0.000112041	-0.40774	0.683736	0.966411	FALSE
ALG1L	-0.000854647	0.000691405	-1.2361	0.217322	0.855519	FALSE
ALG3	-0.000323421	0.000663141	-0.48771	0.626087	0.95396	FALSE
ALG6	0.00010805	0.000489642	0.220672	0.825488	0.981025	FALSE
ALG8	-5.5311e-06	2.09744e-05	-0.263707	0.792174	0.976879	FALSE
ALG9	-3.48165e-05	0.000149517	-0.232859	0.816019	0.979131	FALSE
ALK	-0.00024123	0.000389107	-0.619959	0.535723	0.937221	FALSE
ALKBH2	-0.000917577	0.000912345	-1.00573	0.315298	0.890641	FALSE
ALKBH3	-0.00105692	0.00104324	-1.01311	0.311766	0.890641	FALSE
ALKBH4	-0.000124748	0.000196218	-0.635761	0.525398	0.935721	FALSE
ALKBH5	-4.76389e-07	9.79874e-06	-0.0486174	0.961254	0.994973	FALSE
ALKBH6	-0.000809929	0.000651227	-1.2437	0.214516	0.854199	FALSE
ALKBH7	2.59925e-05	8.20486e-05	0.316794	0.751605	0.974911	FALSE
ALKBH8	-5.72531e-05	6.17573e-05	-0.927067	0.354586	0.89868	FALSE
ALMS1	3.96093e-05	0.000161474	0.245299	0.806381	0.977873	FALSE
ALOX12	-0.000393744	0.00115905	-0.339713	0.734294	0.974911	FALSE
ALOX12B	4.10704e-05	8.71451e-05	0.471287	0.637755	0.955758	FALSE
ALOX15	0.000154303	0.000160303	0.962569	0.336486	0.895125	FALSE
ALOX15B	0.00112949	0.000960785	1.17559	0.240627	0.86613	FALSE
ALOX5	-1.4334e-06	0.000733965	-0.00195295	0.998443	0.999257	FALSE
ALOX5AP	-0.00175704	0.00115374	-1.5229	0.128765	0.799976	FALSE
ALOXE3	0.000306	0.000137116	2.23168	0.0263237	0.692245	FALSE
ALPK1	9.53974e-05	0.000217469	0.438672	0.661194	0.959917	FALSE
ALPK2	-0.000832387	0.000861128	-0.966624	0.334458	0.895125	FALSE
ALPK3	-0.000545619	0.000371006	-1.47064	0.142364	0.811061	FALSE
ALPL	-0.00142239	0.00131048	-1.0854	0.278557	0.876707	FALSE
ALPP	-0.000780517	0.000406612	-1.91956	0.0557965	0.723454	FALSE
ALS2	5.3837e-05	0.000161176	0.334025	0.738578	0.974911	FALSE
ALS2CL	0.000376941	0.000606378	0.621627	0.534627	0.936572	FALSE
ALX1	0.000954686	0.000990822	0.963529	0.336005	0.895125	FALSE
ALX3	2.09898e-05	0.00117269	0.0178988	0.985731	0.997899	FALSE
AMACR	-0.00223018	0.00150171	-1.48509	0.138497	0.809461	FALSE
AMBP	-0.00174482	0.00103044	-1.69328	0.0913695	0.762951	FALSE
AMBRA1	-0.000271953	0.000231374	-1.17538	0.24071	0.86613	FALSE
AMD1	3.52543e-05	2.94558e-05	1.19685	0.232244	0.865286	FALSE
AMDHD1	0.000305584	0.00103648	0.294829	0.768315	0.975347	FALSE
AMDHD2	-0.000342819	0.000296357	-1.15678	0.248221	0.869257	FALSE
AMFR	0.000964844	0.000934821	1.03212	0.302792	0.885425	FALSE
AMH	5.42124e-05	0.000189186	0.286557	0.774636	0.97581	FALSE
AMIGO1	4.46563e-05	7.95187e-05	0.561583	0.574791	0.947011	FALSE
AMIGO2	0.000238539	0.00129954	0.183557	0.854477	0.984137	FALSE
AMIGO3	-0.000618215	0.000332055	-1.86179	0.0635442	0.728439	FALSE
AMMECR1L	-0.000541078	0.000993612	-0.544556	0.586436	0.948533	FALSE
AMN	0.000901506	0.000736003	1.22487	0.22152	0.858173	FALSE
AMN1	4.8623e-05	0.000289955	0.167692	0.866931	0.986835	FALSE
AMOTL1	0.00046128	0.000560861	0.82245	0.41143	0.919435	FALSE
AMOTL2	-0.000689176	0.00078568	-0.877172	0.381047	0.907011	FALSE
AMPD1	0.00108558	0.00103322	1.05068	0.294193	0.883565	FALSE
AMPD2	4.16694e-05	0.000697558	0.0597361	0.952403	0.994393	FALSE
AMPD3	0.000772474	0.000991165	0.779359	0.43634	0.925133	FALSE
AMPH	-0.000318463	0.00137094	-0.232295	0.816456	0.979131	FALSE
AMT	0.0010318	0.000844568	1.22169	0.222719	0.858173	FALSE
AMTN	0.000305916	0.00108115	0.282954	0.777394	0.976292	FALSE
AMY2A	0.000298289	0.00106322	0.280554	0.779234	0.976292	FALSE
AMY2B	-0.000189091	0.000292732	-0.645953	0.51877	0.935721	FALSE
AMZ1	-0.000336906	0.000304974	-1.1047	0.270113	0.876707	FALSE
AMZ2	1.20946e-05	1.7267e-05	0.700445	0.484155	0.931875	FALSE
ANAPC1	-2.77665e-05	7.1654e-05	-0.387508	0.698636	0.969817	FALSE
ANAPC10	0.000185252	0.000193018	0.959767	0.337893	0.895125	FALSE
ANAPC11	-0.00042792	0.000500936	-0.854241	0.393606	0.913432	FALSE
ANAPC13	1.74485e-05	2.70668e-05	0.644644	0.519617	0.935721	FALSE
ANAPC4	-6.07158e-05	0.000249033	-0.243806	0.807536	0.97813	FALSE
ANAPC5	0.000176681	0.000317173	0.557048	0.577883	0.947055	FALSE
ANAPC7	2.6261e-05	6.44915e-05	0.407201	0.684131	0.966472	FALSE
ANG	-0.000513552	0.000722178	-0.711116	0.477527	0.931808	FALSE
ANGEL1	3.61932e-05	1.95501e-05	1.85131	0.0650405	0.734102	FALSE
ANGEL2	9.14174e-05	0.0001029	0.888413	0.374982	0.905306	FALSE
ANGPT1	-0.00131519	0.00155289	-0.846934	0.397661	0.914366	FALSE
ANGPT2	-0.00095091	0.000855733	-1.11122	0.267301	0.875276	FALSE
ANGPT4	-1.90504e-05	0.000776101	-0.0245462	0.980432	0.997256	FALSE
ANGPTL1	-0.000307266	0.00078101	-0.393421	0.694269	0.968934	FALSE
ANGPTL2	0.000210497	0.000918123	0.229269	0.818805	0.97962	FALSE
ANGPTL3	0.000160251	0.00026931	0.595042	0.552235	0.940557	FALSE
ANGPTL4	0.000412055	0.000709704	0.580601	0.561915	0.942509	FALSE
ANGPTL6	0.000647949	0.00074803	0.866208	0.387021	0.910035	FALSE
ANGPTL7	0.000249226	0.000188135	1.32472	0.186204	0.843305	FALSE
ANK1	0.00120935	0.00111599	1.08367	0.279324	0.876707	FALSE
ANK2	-0.000419808	0.000814364	-0.515504	0.606554	0.9512	FALSE
ANK3	0.00112252	0.00123372	0.909861	0.363576	0.901095	FALSE
ANKAR	0.000601188	0.000330466	1.81921	0.0698076	0.737816	FALSE
ANKDD1A	-0.00142593	0.000912948	-1.56189	0.119295	0.793117	FALSE
ANKFN1	-0.00206014	0.000874944	-2.35459	0.0191449	0.653092	FALSE
ANKFY1	3.63741e-05	1.49433e-05	2.43414	0.0154703	0.61743	FALSE
ANKH	0.0005129	0.000652528	0.78602	0.432434	0.925133	FALSE
ANKHD1	6.21693e-05	4.98063e-05	1.24822	0.212857	0.85345	FALSE
ANKK1	-0.000625856	0.000879222	-0.711829	0.477086	0.931808	FALSE
ANKLE1	-0.000242419	0.00136358	-0.177781	0.859006	0.984911	FALSE
ANKLE2	-0.000349129	0.000197974	-1.76351	0.0787625	0.746973	FALSE
ANKMY1	-0.000124963	0.000283418	-0.440915	0.659571	0.959892	FALSE
ANKMY2	-0.000843663	0.00129877	-0.649588	0.516422	0.935721	FALSE
ANKRA2	7.05088e-05	4.43752e-05	1.58892	0.113059	0.790624	FALSE
ANKRD1	-0.00180383	0.00126513	-1.42581	0.154894	0.818256	FALSE
ANKRD10	-2.39582e-05	6.31486e-05	-0.379394	0.704646	0.969833	FALSE
ANKRD11	-0.000380259	0.000675607	-0.56284	0.573935	0.947011	FALSE
ANKRD12	3.08074e-05	1.42145e-05	2.16733	0.0309423	0.701763	FALSE
ANKRD13A	0.000456968	0.00115	0.397363	0.691363	0.967679	FALSE
ANKRD13B	-0.00185788	0.000844393	-2.20025	0.0284991	0.696274	FALSE
ANKRD13C	-0.000110867	0.000164294	-0.674813	0.500279	0.935082	FALSE
ANKRD13D	-0.00139586	0.000869528	-1.60531	0.109406	0.784017	FALSE
ANKRD16	-0.000165654	0.000115954	-1.42861	0.154086	0.818256	FALSE
ANKRD17	0.00076817	0.000465198	1.65128	0.0996569	0.774613	FALSE
ANKRD2	0.000618005	0.000642906	0.961269	0.337138	0.895125	FALSE
ANKRD22	0.00188005	0.000834194	2.25373	0.0248852	0.692245	FALSE
ANKRD23	7.29133e-05	0.000186304	0.391368	0.695784	0.969246	FALSE
ANKRD26	-8.06255e-05	0.000120077	-0.67145	0.502415	0.935184	FALSE
ANKRD27	3.72211e-06	3.18088e-05	0.117015	0.906921	0.991807	FALSE
ANKRD28	-7.67987e-05	0.000439951	-0.174562	0.861534	0.98511	FALSE
ANKRD29	0.000139767	0.000119612	1.1685	0.243468	0.86613	FALSE
ANKRD31	0.000114783	0.000123273	0.931128	0.352485	0.898673	FALSE
ANKRD33	-0.000482215	0.000979379	-0.492368	0.622795	0.95396	FALSE
ANKRD34B	0.000229774	0.000774925	0.296511	0.767031	0.975347	FALSE
ANKRD35	-0.000384197	0.00101037	-0.380253	0.704008	0.969833	FALSE
ANKRD36	0.000153084	0.000239284	0.639759	0.522784	0.935721	FALSE
ANKRD37	0.000444534	0.000272593	1.63076	0.103919	0.779144	FALSE
ANKRD39	-2.80338e-05	0.000162397	-0.172625	0.863055	0.985681	FALSE
ANKRD40	-4.45002e-05	0.000132694	-0.33536	0.737572	0.974911	FALSE
ANKRD42	-0.000129901	0.000162982	-0.797031	0.42602	0.924025	FALSE
ANKRD44	-0.00111012	0.000534213	-2.07804	0.0384976	0.711324	FALSE
ANKRD45	-0.00117933	0.00123423	-0.955519	0.340032	0.89513	FALSE
ANKRD46	-0.000603244	0.000348576	-1.7306	0.0844819	0.746973	FALSE
ANKRD50	0.00193318	0.00127927	1.51116	0.131729	0.804653	FALSE
ANKRD52	-3.93397e-06	2.43301e-05	-0.161691	0.87165	0.987315	FALSE
ANKRD53	0.000884027	0.00116987	0.755661	0.450405	0.929169	FALSE
ANKRD54	-2.28508e-05	3.50178e-05	-0.652549	0.514513	0.935721	FALSE
ANKRD55	-0.000183063	0.000943081	-0.194112	0.846211	0.984135	FALSE
ANKRD6	-0.00069324	0.000632116	-1.0967	0.273593	0.876707	FALSE
ANKRD7	-0.000307693	0.000904934	-0.340017	0.734066	0.974911	FALSE
ANKRD9	8.61854e-05	0.000850268	0.101363	0.919326	0.992329	FALSE
ANKS1A	-0.00123449	0.00117286	-1.05255	0.293337	0.883216	FALSE
ANKS1B	-0.000411835	0.00089182	-0.461791	0.644543	0.957786	FALSE
ANKS3	4.01147e-05	3.63526e-05	1.10349	0.270638	0.876707	FALSE
ANKS6	-0.000554586	0.000435	-1.27491	0.20326	0.851336	FALSE
ANKZF1	-6.43891e-05	5.43282e-05	-1.18519	0.236817	0.86613	FALSE
ANLN	-0.000183406	0.00019653	-0.93322	0.351406	0.898406	FALSE
ANO1	-0.000457951	0.000670652	-0.682844	0.495196	0.933969	FALSE
ANO10	-4.82693e-05	4.28302e-05	-1.12699	0.260584	0.873756	FALSE
ANO2	-0.000760874	0.000853138	-0.891854	0.373137	0.905306	FALSE
ANO3	-0.00109076	0.00108845	-1.00213	0.317036	0.890641	FALSE
ANO4	-0.00196891	0.0010507	-1.87391	0.0618481	0.726275	FALSE
ANO5	-0.000387079	0.000914529	-0.423255	0.672392	0.963108	FALSE
ANO6	-0.00186448	0.00103356	-1.80394	0.0721758	0.742841	FALSE
ANO7	-0.000427279	0.000313642	-1.36231	0.174051	0.830481	FALSE
ANO8	-0.000355995	0.000539229	-0.660193	0.509602	0.935721	FALSE
ANO9	-0.000348034	0.000265913	-1.30883	0.191526	0.843627	FALSE
ANP32A	0.000535803	0.000559245	0.958083	0.338739	0.89513	FALSE
ANP32B	6.15695e-05	3.86286e-05	1.59389	0.111943	0.790127	FALSE
ANP32E	-6.72327e-05	0.0001668	-0.403073	0.687162	0.966541	FALSE
ANPEP	0.00051304	0.000763551	0.671914	0.50212	0.935184	FALSE
ANTXR1	-0.000520629	0.000470797	-1.10584	0.269619	0.876707	FALSE
ANTXR2	0.000128631	0.000622497	0.206637	0.836424	0.982949	FALSE
ANXA1	2.7839e-05	0.000614803	0.0452811	0.963911	0.995374	FALSE
ANXA11	-0.000263573	0.000526278	-0.500825	0.616837	0.952953	FALSE
ANXA13	-0.000460561	0.00104048	-0.442643	0.658321	0.959675	FALSE
ANXA2	0.000548417	0.00115612	0.47436	0.635564	0.955758	FALSE
ANXA3	2.03812e-05	0.000117892	0.17288	0.862854	0.985588	FALSE
ANXA4	-0.00123323	0.000987802	-1.24846	0.212771	0.85345	FALSE
ANXA5	-0.00105313	0.000976671	-1.07828	0.281715	0.877545	FALSE
ANXA6	-0.000302403	0.000639777	-0.47267	0.636769	0.955758	FALSE
ANXA7	3.55609e-06	4.56141e-05	0.0779604	0.937908	0.993053	FALSE
ANXA8L1	-0.000185591	0.000243811	-0.761209	0.44709	0.928068	FALSE
ANXA9	-0.00140592	0.000995896	-1.41172	0.158999	0.822131	FALSE
AOAH	-0.00213764	0.00132926	-1.60814	0.108784	0.784017	FALSE
AOC2	-0.000200734	0.000562451	-0.356892	0.721407	0.974621	FALSE
AOC3	-0.000477847	0.00069624	-0.686325	0.493002	0.933509	FALSE
AOX1	-7.74307e-06	0.000714023	-0.0108443	0.991354	0.998708	FALSE
AP1AR	-0.000706764	0.000419553	-1.68456	0.0930417	0.765157	FALSE
AP1B1	-0.00015684	0.000523163	-0.299791	0.76453	0.975347	FALSE
AP1G1	0.000178593	0.000408318	0.437387	0.662124	0.959917	FALSE
AP1G2	-0.00042598	0.000462965	-0.920113	0.358202	0.89933	FALSE
AP1M1	-6.74968e-06	1.82523e-05	-0.369799	0.711775	0.972298	FALSE
AP1M2	-0.000166884	0.000306516	-0.544455	0.586505	0.948533	FALSE
AP1S1	0.000211365	0.000872828	0.242161	0.80881	0.978272	FALSE
AP1S3	-0.00137978	0.000973428	-1.41744	0.157321	0.821522	FALSE
AP2A1	-0.000159679	0.000215746	-0.740123	0.459765	0.929967	FALSE
AP2A2	4.57556e-06	0.000196102	0.0233326	0.981399	0.997256	FALSE
AP2B1	1.84953e-05	3.59297e-05	0.514765	0.607071	0.9512	FALSE
AP2M1	0.00135481	0.000907753	1.49249	0.13655	0.80701	FALSE
AP2S1	0.000249223	0.000778259	0.320231	0.749001	0.974911	FALSE
AP3B1	2.33826e-05	7.56125e-05	0.309242	0.757337	0.974911	FALSE
AP3B2	-0.00204417	0.000967475	-2.11289	0.0353796	0.711084	FALSE
AP3D1	1.60887e-05	0.000150171	0.107136	0.914748	0.991807	FALSE
AP3M1	-3.89359e-06	9.11402e-05	-0.0427209	0.96595	0.995374	FALSE
AP3M2	0.000425243	0.00094719	0.448952	0.65378	0.959304	FALSE
AP3S2	0.000178448	0.000115224	1.54871	0.122434	0.795154	FALSE
AP4B1	4.68159e-05	3.4309e-05	1.36454	0.173352	0.829827	FALSE
AP4E1	2.05634e-05	3.42614e-05	0.600191	0.548801	0.940557	FALSE
AP4M1	-2.37569e-06	4.44757e-05	-0.0534154	0.957434	0.994443	FALSE
APAF1	1.65034e-05	1.31403e-05	1.25594	0.210049	0.853187	FALSE
APBA1	-0.000398302	0.00050001	-0.796588	0.426277	0.924137	FALSE
APBA2	-0.000239529	0.0011722	-0.204342	0.838216	0.983286	FALSE
APBA3	7.41853e-05	0.000124678	0.595013	0.552253	0.940557	FALSE
APBB1	-0.00253893	0.00120759	-2.10247	0.0362883	0.711084	FALSE
APBB1IP	-0.0011909	0.00120295	-0.989975	0.32293	0.891459	FALSE
APBB2	-0.000520433	0.000342651	-1.51884	0.129784	0.801157	FALSE
APBB3	9.851e-06	2.49141e-05	0.395398	0.692811	0.9682	FALSE
APC	0.00117018	0.00152965	0.764998	0.444833	0.926979	FALSE
APC2	-0.000197891	0.000602694	-0.328344	0.742865	0.974911	FALSE
APCDD1	0.00193755	0.000957284	2.02401	0.0437947	0.713637	FALSE
APCDD1L	0.000845901	0.00115822	0.730348	0.465709	0.930456	FALSE
APEH	-0.00079959	0.00059209	-1.35045	0.17782	0.832029	FALSE
APEX1	-0.000142178	0.000115087	-1.2354	0.217584	0.855519	FALSE
APH1A	-4.62931e-05	4.75362e-05	-0.973848	0.330863	0.894009	FALSE
APH1B	-0.000446722	0.000321398	-1.38993	0.16551	0.827914	FALSE
API5	2.20737e-05	8.86076e-05	0.249117	0.80343	0.97787	FALSE
APIP	4.72149e-05	3.43465e-05	1.37466	0.170192	0.828228	FALSE
APLF	-3.56658e-05	7.76802e-05	-0.459136	0.646446	0.958054	FALSE
APLNR	-0.000438984	0.000934511	-0.469747	0.638853	0.955978	FALSE
APLP1	-6.12259e-06	6.68717e-05	-0.0915573	0.927107	0.992674	FALSE
APLP2	-0.00079437	0.000742976	-1.06917	0.285792	0.879749	FALSE
APOA1	-0.000284108	0.000450938	-0.630038	0.529117	0.935721	FALSE
APOA2	-0.000188199	0.000733791	-0.256475	0.797748	0.976879	FALSE
APOB	-0.000388935	0.00101715	-0.382378	0.702434	0.969817	FALSE
APOBEC2	-0.000107135	0.000754684	-0.141961	0.8872	0.990182	FALSE
APOBEC3A	0.00140719	0.000657142	2.14138	0.0329935	0.710597	FALSE
APOBEC3B	0.00051167	0.00026459	1.93382	0.0540164	0.723454	FALSE
APOBEC3C	0.000465921	0.000263423	1.76872	0.0778875	0.746885	FALSE
APOBEC3D	0.00180013	0.000881101	2.04305	0.0418615	0.713468	FALSE
APOBEC3F	0.0010862	0.000474141	2.29088	0.0226162	0.681717	FALSE
APOBEC3G	0.000639235	0.000252504	2.53158	0.0118303	0.604956	FALSE
APOBEC3H	0.000508688	0.000896063	0.567692	0.57064	0.945766	FALSE
APOC1	-0.0018609	0.000757782	-2.45572	0.0145901	0.61743	FALSE
APOD	1.15965e-05	0.0010818	0.0107196	0.991454	0.998708	FALSE
APOE	-0.000259453	0.000361985	-0.716751	0.474047	0.931808	FALSE
APOL1	0.000787094	0.000809738	0.972036	0.331762	0.894009	FALSE
APOL2	0.00025585	0.000205552	1.2447	0.214149	0.854199	FALSE
APOL3	0.000784302	0.000705015	1.11246	0.26677	0.874995	FALSE
APOL4	-3.72427e-05	0.000753061	-0.049455	0.960587	0.994945	FALSE
APOL6	0.00054719	0.000755206	0.724558	0.469249	0.931808	FALSE
APOLD1	-0.000314176	0.000226753	-1.38554	0.166845	0.827914	FALSE
APOM	0.00018748	0.000114888	1.63186	0.103687	0.779144	FALSE
APP	-9.90319e-06	0.000453844	-0.0218207	0.982605	0.99778	FALSE
APPBP2	-0.000306087	0.000154294	-1.98379	0.0481281	0.722218	FALSE
APPL1	-6.05277e-05	0.000135027	-0.448264	0.654264	0.959304	FALSE
APPL2	-0.00012142	0.000456951	-0.265718	0.790627	0.976879	FALSE
APRT	-0.000642839	0.000738365	-0.870624	0.384608	0.908792	FALSE
APTX	-2.21817e-05	7.55931e-05	-0.293436	0.769378	0.975347	FALSE
AQP1	-0.000419793	0.000358611	-1.17061	0.242622	0.86613	FALSE
AQP10	-0.00141422	0.00108512	-1.30329	0.193406	0.843627	FALSE
AQP11	-0.00123322	0.000669897	-1.84091	0.0665546	0.735187	FALSE
AQP12B	-1.26998e-05	0.000582546	-0.0218004	0.982621	0.99778	FALSE
AQP3	0.000714763	0.000761678	0.938406	0.348739	0.896658	FALSE
AQP5	-0.000547065	0.000455001	-1.20234	0.230116	0.863909	FALSE
AQP6	-0.0015795	0.000886407	-1.78191	0.0757054	0.744593	FALSE
AQP7	-0.00046398	0.000689831	-0.672599	0.501685	0.935184	FALSE
AQP8	-0.001359	0.000924175	-1.4705	0.142403	0.811061	FALSE
AQP9	-8.75861e-05	0.00104166	-0.0840831	0.933043	0.992674	FALSE
AQR	2.1559e-05	2.35755e-05	0.914466	0.361157	0.899655	FALSE
ARAP1	3.61993e-05	5.08276e-05	0.712198	0.476858	0.931808	FALSE
ARAP2	-3.88274e-05	0.000284953	-0.136259	0.891702	0.991172	FALSE
ARAP3	-6.83963e-05	0.000622945	-0.109795	0.91264	0.991807	FALSE
ARC	0.000207285	0.000796361	0.26029	0.794806	0.976879	FALSE
ARCN1	-5.38072e-05	3.97687e-05	-1.353	0.177004	0.831395	FALSE
AREG	1.00241e-05	5.05175e-05	0.198428	0.842836	0.983541	FALSE
ARF1	-0.000527242	0.000430064	-1.22596	0.221109	0.857771	FALSE
ARF3	6.21457e-05	0.000129924	0.478324	0.632745	0.954912	FALSE
ARF4	-8.61204e-05	0.000372268	-0.23134	0.817198	0.979271	FALSE
ARF5	-0.00151562	0.000610378	-2.48309	0.0135338	0.613888	FALSE
ARF6	-9.46688e-05	0.000265888	-0.356048	0.722038	0.974911	FALSE
ARFGAP1	1.47937e-05	1.43008e-05	1.03447	0.301694	0.885395	FALSE
ARFGAP2	-5.94821e-05	6.7395e-05	-0.882589	0.378117	0.906533	FALSE
ARFGAP3	-2.10415e-05	5.63972e-05	-0.373095	0.709323	0.971273	FALSE
ARFGEF1	0.000103979	7.92156e-05	1.31261	0.190249	0.843627	FALSE
ARFGEF2	8.04171e-05	5.17493e-05	1.55397	0.121173	0.794478	FALSE
ARFIP1	0.000206384	0.000865827	0.238366	0.811749	0.978655	FALSE
ARFIP2	3.34236e-05	1.76458e-05	1.89414	0.0591024	0.723803	FALSE
ARFRP1	-9.88594e-05	8.0543e-05	-1.22741	0.220565	0.857617	FALSE
ARG1	0.000108348	0.000465966	0.232523	0.81628	0.979131	FALSE
ARG2	-0.00119741	0.000538813	-2.22231	0.0269567	0.692245	FALSE
ARGLU1	5.13063e-05	4.79295e-05	1.07045	0.285217	0.879749	FALSE
ARHGAP1	6.02964e-05	0.000272234	0.221488	0.824853	0.981025	FALSE
ARHGAP10	-0.00102649	0.000793118	-1.29424	0.196508	0.844442	FALSE
ARHGAP11A	0.000163536	0.00105901	0.154423	0.877373	0.988004	FALSE
ARHGAP11B	-0.000121152	0.000897684	-0.134961	0.892727	0.991479	FALSE
ARHGAP12	0.00030774	0.000692502	0.444389	0.65706	0.959583	FALSE
ARHGAP15	0.000313308	0.00108336	0.289199	0.772615	0.975347	FALSE
ARHGAP17	7.07652e-05	3.43241e-05	2.06168	0.0400405	0.713468	FALSE
ARHGAP18	-1.53539e-05	2.66764e-05	-0.575561	0.565314	0.943727	FALSE
ARHGAP20	-0.000658302	0.00111956	-0.588	0.556945	0.940557	FALSE
ARHGAP21	-0.000730384	0.000793701	-0.920226	0.358143	0.89933	FALSE
ARHGAP22	-0.000512659	0.000820755	-0.624619	0.532664	0.935721	FALSE
ARHGAP23	-0.00136375	0.000652069	-2.09142	0.0372735	0.711324	FALSE
ARHGAP24	-0.000229936	0.00117906	-0.195017	0.845503	0.984135	FALSE
ARHGAP25	0.000413648	0.000581214	0.711697	0.477168	0.931808	FALSE
ARHGAP26	-0.000341578	0.000400447	-0.85299	0.394299	0.91361	FALSE
ARHGAP27	-0.000357818	0.000391491	-0.913987	0.361408	0.899655	FALSE
ARHGAP28	0.000466029	0.00119415	0.39026	0.696602	0.969586	FALSE
ARHGAP29	-0.000394532	0.000315915	-1.24886	0.212625	0.85345	FALSE
ARHGAP30	0.00142512	0.000658535	2.16407	0.0311936	0.701763	FALSE
ARHGAP9	-2.92115e-05	0.00100984	-0.0289269	0.976941	0.996133	FALSE
ARHGDIA	0.0003258	0.0004235	0.769302	0.442278	0.925954	FALSE
ARHGDIB	0.000453506	0.000875077	0.518247	0.604642	0.950778	FALSE
ARHGEF1	0.00210617	0.00128418	1.64009	0.101963	0.779144	FALSE
ARHGEF10	0.000234716	0.000737647	0.318195	0.750543	0.974911	FALSE
ARHGEF10L	-9.59114e-05	0.000912057	-0.105159	0.916315	0.992196	FALSE
ARHGEF11	0.000546386	0.000739421	0.738938	0.460483	0.929967	FALSE
ARHGEF12	0.000295394	0.000530954	0.556346	0.578368	0.947314	FALSE
ARHGEF15	-0.00116757	0.000988786	-1.18081	0.238548	0.86613	FALSE
ARHGEF16	-0.000707578	0.000469119	-1.50831	0.132455	0.804935	FALSE
ARHGEF17	6.4094e-05	0.000281818	0.22743	0.820234	0.980381	FALSE
ARHGEF19	-0.000484355	0.000525286	-0.922078	0.357178	0.89933	FALSE
ARHGEF2	0.00114767	0.00112819	1.01727	0.30979	0.889706	FALSE
ARHGEF3	0.000287898	0.000552361	0.521213	0.602577	0.950406	FALSE
ARHGEF4	-1.05468e-05	0.000185125	-0.0569714	0.954603	0.994443	FALSE
ARHGEF5	-2.73216e-05	0.000466864	-0.0585216	0.953369	0.994443	FALSE
ARHGEF7	-0.00246302	0.00116642	-2.11162	0.0354894	0.711084	FALSE
ARID1A	-0.000923868	0.000853845	-1.08201	0.280058	0.876862	FALSE
ARID1B	0.000160585	0.000641419	0.250359	0.80247	0.977591	FALSE
ARID2	0.000462996	0.0005545	0.83498	0.40435	0.915243	FALSE
ARID3A	-0.000866476	0.000968238	-0.8949	0.371509	0.904427	FALSE
ARID3B	-0.000737698	0.000768584	-0.959815	0.337869	0.895125	FALSE
ARID3C	0.000121177	0.000717991	0.168772	0.866082	0.986802	FALSE
ARID4A	0.000116098	9.87706e-05	1.17543	0.24069	0.86613	FALSE
ARID5A	5.26804e-05	0.00104353	0.0504829	0.959769	0.994683	FALSE
ARID5B	0.00219914	0.00151291	1.45358	0.147036	0.811446	FALSE
ARIH1	7.76152e-05	4.55035e-05	1.7057	0.0890287	0.756583	FALSE
ARL1	1.67299e-05	1.5879e-05	1.05358	0.292863	0.883216	FALSE
ARL10	0.00279994	0.00154405	1.81337	0.0707051	0.740894	FALSE
ARL11	0.000284175	0.00105796	0.268607	0.788404	0.976576	FALSE
ARL13B	-0.000361176	0.000285368	-1.26565	0.206554	0.853187	FALSE
ARL14	0.00222977	0.00136532	1.63315	0.103415	0.779144	FALSE
ARL15	0.000207842	0.000220219	0.943798	0.345981	0.89513	FALSE
ARL2	2.00846e-05	1.19821e-05	1.67622	0.0946663	0.766753	FALSE
ARL2BP	7.59242e-06	4.02595e-05	0.188587	0.850535	0.984135	FALSE
ARL3	-3.44183e-05	4.19252e-05	-0.820945	0.412285	0.919791	FALSE
ARL4A	-0.000103776	0.00129854	-0.0799173	0.936353	0.992816	FALSE
ARL4C	0.000808164	0.000892846	0.905155	0.36606	0.902552	FALSE
ARL4D	0.00048933	0.00102986	0.475142	0.635008	0.955758	FALSE
ARL5A	-9.47346e-05	0.000111463	-0.84992	0.396001	0.913996	FALSE
ARL5B	2.16754e-05	5.22157e-05	0.415114	0.678335	0.964519	FALSE
ARL6	0.000250736	0.000162481	1.54317	0.123772	0.795154	FALSE
ARL6IP1	0.00144921	0.000639956	2.26454	0.0242073	0.692245	FALSE
ARL6IP4	-0.000347893	0.000398199	-0.873667	0.382951	0.907714	FALSE
ARL6IP5	-3.67307e-05	2.30666e-05	-1.59238	0.112281	0.790127	FALSE
ARL6IP6	9.75286e-06	9.30739e-06	1.04786	0.295488	0.883565	FALSE
ARL8A	-0.000140198	0.000282538	-0.49621	0.620085	0.95396	FALSE
ARL8B	-0.00020173	0.000294702	-0.684522	0.494138	0.933509	FALSE
ARL9	0.00105843	0.00118353	0.894302	0.371829	0.904594	FALSE
ARMC1	5.9066e-05	0.00019615	0.301126	0.763512	0.975347	FALSE
ARMC10	2.05426e-05	2.2873e-05	0.898114	0.369796	0.904052	FALSE
ARMC2	-6.44942e-06	0.000101203	-0.0637278	0.949226	0.994393	FALSE
ARMC4	0.000844484	0.00125168	0.674679	0.500364	0.935082	FALSE
ARMC5	0.00123427	0.000732097	1.68594	0.0927763	0.7644	FALSE
ARMC6	-7.00265e-05	0.000270835	-0.258558	0.796141	0.976879	FALSE
ARMC7	3.89598e-05	0.000329814	0.118127	0.906041	0.991807	FALSE
ARMC8	-0.000317282	0.000178507	-1.77742	0.0764427	0.746445	FALSE
ARMC9	-2.97664e-05	0.000122627	-0.242739	0.808362	0.978272	FALSE
ARNT	5.87328e-05	9.66116e-05	0.607927	0.543664	0.938793	FALSE
ARNT2	-0.000581023	0.00064409	-0.902084	0.367687	0.903117	FALSE
ARNTL	-0.000171903	0.000247976	-0.693224	0.488669	0.93298	FALSE
ARNTL2	-3.41132e-05	0.00080785	-0.0422272	0.966344	0.995614	FALSE
ARPC1A	-9.08137e-06	3.3033e-05	-0.274918	0.783555	0.976292	FALSE
ARPC1B	0.000818914	0.00120119	0.681751	0.495886	0.934196	FALSE
ARPC2	0.00125906	0.000901403	1.39678	0.163441	0.826014	FALSE
ARPC3	-1.25591e-05	2.63391e-05	-0.476823	0.633812	0.955565	FALSE
ARPC5	-8.88393e-05	0.000219898	-0.404002	0.686479	0.966541	FALSE
ARPC5L	2.15469e-05	5.57947e-05	0.386181	0.699618	0.969817	FALSE
ARPP19	8.85397e-05	8.77882e-05	1.00856	0.313943	0.890641	FALSE
ARRB1	-0.00129236	0.000771366	-1.67542	0.0948233	0.766753	FALSE
ARRB2	0.000665385	0.000598504	1.11175	0.267076	0.874995	FALSE
ARRDC1	-0.000995806	0.000686841	-1.44983	0.148078	0.811916	FALSE
ARRDC2	2.3683e-05	0.000257291	0.0920474	0.926718	0.992674	FALSE
ARRDC3	-0.000150951	0.000230273	-0.655529	0.512595	0.935721	FALSE
ARRDC4	0.000349243	0.000437015	0.799156	0.424791	0.924025	FALSE
ARRDC5	-0.00130736	0.00076569	-1.70743	0.0887061	0.754813	FALSE
ARSA	7.0245e-06	2.91078e-05	0.241327	0.809455	0.978272	FALSE
ARSB	-5.98602e-05	0.00079305	-0.075481	0.939879	0.993273	FALSE
ARSG	0.000125578	0.000972058	0.129188	0.897289	0.991807	FALSE
ARSI	0.000179352	0.000529871	0.338483	0.73522	0.974911	FALSE
ARSJ	0.00130237	0.00100412	1.29703	0.195551	0.844118	FALSE
ART3	0.000945789	0.000858756	1.10135	0.271568	0.876707	FALSE
ART4	-0.000426227	0.000923384	-0.461592	0.644685	0.957786	FALSE
ART5	-4.34433e-05	7.83367e-05	-0.554571	0.579573	0.947436	FALSE
ARTN	-0.0012551	0.000799252	-1.57034	0.117318	0.793117	FALSE
ARV1	0.000697858	0.000924831	0.754579	0.451053	0.929169	FALSE
ARVCF	-0.000401052	0.000308427	-1.30031	0.194424	0.843627	FALSE
AS3MT	0.000135	0.00110112	0.122603	0.902498	0.991807	FALSE
ASAH1	5.15302e-06	0.000181695	0.0283609	0.977392	0.996133	FALSE
ASAH2	-0.00112813	0.000635109	-1.77628	0.0766307	0.746445	FALSE
ASAH2B	-2.31145e-06	0.000441161	-0.00523948	0.995823	0.99911	FALSE
ASAP1	0.00139398	0.000915325	1.52293	0.128757	0.799976	FALSE
ASAP2	-8.8493e-05	0.000191317	-0.462546	0.644002	0.957518	FALSE
ASAP3	-0.000767788	0.000463846	-1.65526	0.0988455	0.773368	FALSE
ASB1	-0.000327384	0.000261974	-1.24968	0.212323	0.85345	FALSE
ASB13	-0.000211691	0.000235964	-0.897132	0.370319	0.904052	FALSE
ASB14	-0.0017991	0.00116286	-1.54713	0.122813	0.795154	FALSE
ASB16	0.000248212	0.000616594	0.402554	0.687544	0.966546	FALSE
ASB2	-0.00055288	0.000464297	-1.19079	0.234614	0.865717	FALSE
ASB5	-0.000933714	0.0011874	-0.786355	0.432238	0.925133	FALSE
ASB6	-0.000676589	0.000850874	-0.795169	0.427101	0.92475	FALSE
ASB8	-0.000406365	0.000961991	-0.422421	0.673	0.963108	FALSE
ASCC1	-3.05837e-05	0.000277345	-0.110273	0.912262	0.991807	FALSE
ASCC2	-0.000222256	0.000960036	-0.231508	0.817067	0.979204	FALSE
ASCC3	7.37889e-05	6.30336e-05	1.17063	0.242614	0.86613	FALSE
ASCL1	-4.7891e-05	0.000623339	-0.0768298	0.938807	0.993053	FALSE
ASCL2	-0.000190496	0.000645575	-0.295079	0.768124	0.975347	FALSE
ASF1A	0.000915837	0.000998061	0.917616	0.359507	0.899655	FALSE
ASF1B	1.23973e-05	3.13306e-05	0.395692	0.692594	0.9682	FALSE
ASGR1	-0.00128878	0.000839262	-1.53561	0.125615	0.797138	FALSE
ASGR2	-0.000588373	0.000338078	-1.74034	0.0827539	0.746973	FALSE
ASH1L	-0.000286034	0.000198008	-1.44455	0.149556	0.812214	FALSE
ASH2L	4.09066e-05	4.72752e-05	0.865286	0.387526	0.910163	FALSE
ASIP	0.00303	0.00128211	2.36329	0.0187074	0.64942	FALSE
ASL	-7.4763e-05	6.64545e-05	-1.12503	0.261416	0.874667	FALSE
ASNS	0.000198638	0.000428058	0.464043	0.64293	0.957341	FALSE
ASNSD1	3.86474e-05	3.17183e-05	1.21846	0.223943	0.859289	FALSE
ASPA	-0.00157595	0.000711321	-2.21553	0.027423	0.692245	FALSE
ASPG	-0.000267091	0.000596238	-0.447961	0.654483	0.959304	FALSE
ASPH	0.000352842	0.000325255	1.08482	0.278814	0.876707	FALSE
ASPHD2	-0.000224496	0.000498047	-0.450753	0.652471	0.959242	FALSE
ASPM	-9.45936e-06	2.27654e-05	-0.415515	0.678042	0.964427	FALSE
ASPN	9.77451e-05	0.000390627	0.250226	0.802572	0.977591	FALSE
ASPRV1	-0.00103169	0.000965327	-1.06875	0.285983	0.879749	FALSE
ASPSCR1	-0.00163619	0.000950833	-1.7208	0.0862481	0.74906	FALSE
ASRGL1	-0.000177269	0.000762095	-0.232608	0.816214	0.979131	FALSE
ASS1	-0.00170194	0.000706668	-2.4084	0.0165841	0.630421	FALSE
ASTE1	9.71034e-05	0.000146498	0.662829	0.507914	0.935721	FALSE
ASTL	-0.000638979	0.000455771	-1.40197	0.161886	0.823703	FALSE
ASTN1	-0.000905427	0.00116722	-0.775711	0.438489	0.925356	FALSE
ASTN2	-0.000482748	0.000336014	-1.43669	0.151776	0.814613	FALSE
ASXL1	0.000115249	0.00012698	0.907617	0.36476	0.90197	FALSE
ASXL2	-1.02221e-05	0.000166678	-0.0613284	0.951136	0.994393	FALSE
ASXL3	-0.00176308	0.00110551	-1.59482	0.111734	0.790127	FALSE
ATAD1	0.000177998	0.000225117	0.790691	0.429706	0.924819	FALSE
ATAD2	6.37093e-07	1.66086e-05	0.0383592	0.969425	0.996133	FALSE
ATAD2B	-0.000189408	0.000112272	-1.68704	0.0925638	0.764166	FALSE
ATAD3A	-0.0019893	0.00127532	-1.55984	0.119779	0.794447	FALSE
ATAD3B	0.00010234	0.000183233	0.558524	0.576875	0.947011	FALSE
ATAD3C	0.000285661	0.000911846	0.313278	0.754272	0.974911	FALSE
ATAD5	-0.000245341	0.000112922	-2.17267	0.0305345	0.701763	FALSE
ATE1	-0.000156149	0.000576927	-0.270656	0.786829	0.976414	FALSE
ATF1	0.000143173	0.00112881	0.126836	0.899153	0.991807	FALSE
ATF2	-0.000132683	0.000119268	-1.11248	0.266763	0.874995	FALSE
ATF3	-0.000592031	0.000241389	-2.4526	0.014713	0.61743	FALSE
ATF4	-0.000575055	0.00074942	-0.767334	0.443445	0.925954	FALSE
ATF6	-0.000280779	0.000151937	-1.84799	0.0655203	0.734102	FALSE
ATF6B	0.00039705	0.000920526	0.43133	0.666517	0.960498	FALSE
ATF7	0.000761745	0.000941368	0.80919	0.419005	0.922268	FALSE
ATF7IP	0.000117438	0.000117754	0.997315	0.31936	0.890641	FALSE
ATF7IP2	-0.000373439	0.000716652	-0.521089	0.602664	0.950406	FALSE
ATG10	0.000555736	0.000284634	1.95246	0.0517582	0.723454	FALSE
ATG12	8.71629e-05	4.21795e-05	2.06648	0.0395828	0.713468	FALSE
ATG16L1	9.17147e-05	0.000213258	0.430065	0.667438	0.960525	FALSE
ATG16L2	1.60964e-05	2.40607e-05	0.668992	0.50398	0.935413	FALSE
ATG2A	-4.82227e-07	0.000111456	-0.0043266	0.996551	0.99911	FALSE
ATG2B	0.00101256	0.00098148	1.03167	0.303002	0.885425	FALSE
ATG3	2.51264e-05	1.68164e-05	1.49416	0.136112	0.806519	FALSE
ATG4B	-5.33193e-05	0.00036639	-0.145526	0.884387	0.989991	FALSE
ATG4C	-3.28098e-05	0.000123299	-0.2661	0.790333	0.976879	FALSE
ATG4D	0.000229033	0.000967258	0.236786	0.812973	0.978919	FALSE
ATG5	6.37433e-05	7.5694e-05	0.842118	0.400347	0.914366	FALSE
ATG7	1.59924e-06	2.39181e-05	0.0668632	0.946732	0.994393	FALSE
ATG9A	-3.73491e-05	4.84098e-05	-0.771519	0.440965	0.925954	FALSE
ATG9B	0.000123247	0.000551317	0.22355	0.823249	0.981025	FALSE
ATIC	-0.000239973	0.000485238	-0.494548	0.621257	0.95396	FALSE
ATL1	0.000126485	0.000474415	0.266613	0.789938	0.976879	FALSE
ATL2	-0.000312619	0.000526747	-0.59349	0.55327	0.940557	FALSE
ATL3	2.37423e-05	0.00132301	0.0179457	0.985693	0.997899	FALSE
ATM	-2.3991e-05	5.76123e-05	-0.416423	0.677378	0.96389	FALSE
ATMIN	-6.6087e-05	4.73117e-05	-1.39684	0.163423	0.826014	FALSE
ATN1	-0.000903118	0.000868642	-1.03969	0.299264	0.883711	FALSE
ATOH7	-0.00117386	0.000807631	-1.45346	0.14707	0.811446	FALSE
ATOH8	0.000657506	0.000497526	1.32155	0.187256	0.843627	FALSE
ATOX1	1.886e-05	1.51094e-05	1.24823	0.212855	0.85345	FALSE
ATP10A	-0.000165285	0.000869048	-0.190191	0.849279	0.984135	FALSE
ATP10B	9.54593e-05	0.000613299	0.155649	0.876407	0.9878	FALSE
ATP10D	6.69638e-05	0.000972109	0.0688851	0.945124	0.993897	FALSE
ATP11A	0.000296411	0.000179469	1.6516	0.0995915	0.774613	FALSE
ATP11B	2.74797e-05	2.53794e-05	1.08276	0.279727	0.876707	FALSE
ATP12A	-0.00156221	0.000968771	-1.61257	0.107817	0.784017	FALSE
ATP13A1	-0.000270114	0.00033565	-0.804748	0.421559	0.922268	FALSE
ATP13A2	-4.263e-05	0.00019274	-0.221179	0.825093	0.981025	FALSE
ATP13A3	-4.91892e-05	0.000338997	-0.145102	0.884723	0.989991	FALSE
ATP13A4	-0.00211811	0.000790827	-2.67834	0.00777842	0.561725	FALSE
ATP1A1	0.000423806	0.00113534	0.373285	0.709182	0.971273	FALSE
ATP1A2	-0.00208366	0.00078274	-2.66201	0.00815733	0.561725	FALSE
ATP1A3	0.000435337	0.000656102	0.66352	0.507472	0.935721	FALSE
ATP1A4	-0.000756598	0.00098963	-0.764526	0.445114	0.927023	FALSE
ATP1B1	0.00159662	0.00104398	1.52936	0.127157	0.799976	FALSE
ATP1B2	-5.717e-05	0.000742502	-0.0769965	0.938674	0.993053	FALSE
ATP1B3	-0.000197221	0.000204571	-0.964069	0.335735	0.895125	FALSE
ATP2A1	-0.000430486	0.00065041	-0.661868	0.508529	0.935721	FALSE
ATP2A2	-0.000835948	0.00123655	-0.676031	0.499506	0.935082	FALSE
ATP2A3	-0.00230607	0.00116501	-1.97945	0.0486167	0.723039	FALSE
ATP2B1	0.000551932	0.000702306	0.785886	0.432512	0.925133	FALSE
ATP2B2	-0.00109893	0.000698947	-1.57227	0.116871	0.793117	FALSE
ATP2B4	-4.03187e-05	0.000578379	-0.0697098	0.944468	0.993824	FALSE
ATP2C1	-0.000144562	7.73446e-05	-1.86906	0.0625221	0.726275	FALSE
ATP2C2	5.06805e-05	0.000610086	0.083071	0.933847	0.992803	FALSE
ATP6AP1L	-0.000235805	0.000286287	-0.823669	0.410738	0.919435	FALSE
ATP6V0A1	0.000113412	0.00045342	0.250126	0.80265	0.977591	FALSE
ATP6V0A2	0.000439003	0.000665556	0.659604	0.50998	0.935721	FALSE
ATP6V0A4	-0.000615308	0.000522846	-1.17684	0.240127	0.86613	FALSE
ATP6V0B	-7.98167e-06	4.46905e-05	-0.178599	0.858365	0.984655	FALSE
ATP6V0C	4.60963e-06	4.36766e-05	0.10554	0.916013	0.992196	FALSE
ATP6V0D1	-8.70507e-06	0.000222026	-0.0392073	0.968749	0.996133	FALSE
ATP6V0D2	-0.000468377	0.000889804	-0.526382	0.598985	0.950406	FALSE
ATP6V0E1	-0.000493375	0.000305069	-1.61726	0.106802	0.782912	FALSE
ATP6V0E2	-0.000650831	0.000708807	-0.918205	0.359199	0.899595	FALSE
ATP6V1B1	-0.000649682	0.000856569	-0.75847	0.448725	0.929169	FALSE
ATP6V1B2	0.000287879	0.000282216	1.02007	0.308463	0.889562	FALSE
ATP6V1C1	-0.000111128	3.73628e-05	-2.97431	0.00315834	0.460884	FALSE
ATP6V1C2	0.000655452	0.000652568	1.00442	0.315931	0.890641	FALSE
ATP6V1D	4.87576e-06	2.43307e-05	0.200395	0.841298	0.983286	FALSE
ATP6V1E1	1.59142e-05	2.85346e-05	0.557716	0.577426	0.947055	FALSE
ATP6V1E2	-0.000578466	0.000965038	-0.599423	0.549312	0.940557	FALSE
ATP6V1F	-6.50402e-06	0.000157	-0.041427	0.966981	0.995814	FALSE
ATP6V1G1	-1.15223e-05	2.51263e-05	-0.458574	0.646849	0.958097	FALSE
ATP6V1G2	-0.000256606	0.0004068	-0.630791	0.528625	0.935721	FALSE
ATP6V1H	1.65331e-05	1.42659e-05	1.15893	0.247345	0.869257	FALSE
ATP7B	-5.49294e-06	4.8485e-05	-0.113291	0.90987	0.991807	FALSE
ATP8A1	-0.000155653	0.000864265	-0.180099	0.857188	0.984552	FALSE
ATP8A2	0.00216705	0.00128879	1.68146	0.0936431	0.766753	FALSE
ATP8B1	-0.000128203	0.000943168	-0.135929	0.891963	0.9912	FALSE
ATP8B2	0.000810074	0.00100822	0.803473	0.422294	0.922268	FALSE
ATP8B3	-0.00014493	0.000229542	-0.631386	0.528236	0.935721	FALSE
ATP8B4	-9.22653e-05	0.000419917	-0.219722	0.826227	0.981143	FALSE
ATP9A	0.000142641	0.000864505	0.164997	0.86905	0.987102	FALSE
ATP9B	0.000305794	0.000266101	1.14916	0.251345	0.86995	FALSE
ATPAF1	-0.00120941	0.000801358	-1.5092	0.132227	0.804935	FALSE
ATR	-0.000206797	0.000160006	-1.29243	0.197134	0.845918	FALSE
ATRIP	-8.3953e-06	1.9696e-05	-0.426245	0.670214	0.962245	FALSE
ATRN	0.000146731	0.000248292	0.590961	0.554962	0.940557	FALSE
ATRNL1	0.000526347	0.000504656	1.04298	0.29774	0.883711	FALSE
ATXN1	0.000482443	0.000396897	1.21554	0.225052	0.860766	FALSE
ATXN10	-3.01707e-05	9.65261e-05	-0.312566	0.754813	0.974911	FALSE
ATXN1L	0.000320912	0.000257538	1.24607	0.213651	0.853847	FALSE
ATXN2	-0.000784841	0.000655415	-1.19747	0.232003	0.865286	FALSE
ATXN2L	-0.000160701	0.000365296	-0.439921	0.66029	0.959917	FALSE
ATXN7	-3.85582e-05	6.58683e-05	-0.585384	0.5587	0.940557	FALSE
ATXN7L1	-0.00108391	0.000886899	-1.22213	0.222552	0.858173	FALSE
ATXN7L2	-0.00105682	0.000516823	-2.04484	0.0416829	0.713468	FALSE
ATXN7L3	-0.000101042	0.00025407	-0.397694	0.691119	0.967679	FALSE
AUH	-0.000109631	0.000160083	-0.684841	0.493937	0.933509	FALSE
AUP1	-0.000137219	0.000119954	-1.14393	0.2535	0.86995	FALSE
AURKA	2.7805e-06	1.65788e-05	0.167714	0.866914	0.986835	FALSE
AURKAIP1	5.63423e-05	0.000110556	0.509626	0.610663	0.951556	FALSE
AURKB	1.66915e-05	2.34295e-05	0.712413	0.476725	0.931808	FALSE
AURKC	-0.000828323	0.00072879	-1.13657	0.256562	0.873756	FALSE
AUTS2	0.000694426	0.000798673	0.869475	0.385235	0.908842	FALSE
AVEN	7.20417e-05	0.000135378	0.532154	0.594986	0.949774	FALSE
AVIL	-7.09431e-05	0.000504051	-0.140746	0.888159	0.990531	FALSE
AVL9	-7.02532e-05	4.61611e-05	-1.52191	0.129012	0.799976	FALSE
AVPI1	0.000949842	0.00086384	1.09956	0.272346	0.876707	FALSE
AVPR1A	0.000315105	0.00108647	0.290025	0.771984	0.975347	FALSE
AXIN1	0.000267701	0.000473372	0.56552	0.572114	0.946793	FALSE
AXIN2	-0.00110784	0.0010189	-1.08729	0.277722	0.876707	FALSE
AXL	1.95945e-05	0.000450587	0.0434866	0.965341	0.995374	FALSE
AZGP1	-0.000209851	0.000715508	-0.29329	0.769489	0.975347	FALSE
AZI2	-2.5564e-05	3.03874e-05	-0.841268	0.400822	0.914366	FALSE
AZIN1	2.52964e-06	4.27824e-05	0.0591279	0.952887	0.994394	FALSE
AZU1	-0.000557395	0.000470836	-1.18384	0.237349	0.86613	FALSE
B2M	0.000850388	0.000882732	0.963359	0.33609	0.895125	FALSE
B3GALNT1	0.00115808	0.00107345	1.07883	0.28147	0.877545	FALSE
B3GALNT2	0.00013678	0.000480746	0.284517	0.776197	0.976292	FALSE
B3GALT4	-0.000426968	0.000957337	-0.445995	0.6559	0.959304	FALSE
B3GALT5	0.00110525	0.00106278	1.03996	0.299139	0.883711	FALSE
B3GALT6	7.08184e-06	1.18253e-05	0.59887	0.549681	0.940557	FALSE
B3GAT1	-0.00138629	0.000742076	-1.86813	0.0626527	0.726275	FALSE
B3GAT2	-0.00180658	0.00110476	-1.63527	0.102969	0.779144	FALSE
B3GAT3	-2.02599e-05	3.85086e-05	-0.526113	0.599172	0.950406	FALSE
B3GNT2	-0.000108772	0.000127145	-0.855492	0.392917	0.912145	FALSE
B3GNT3	3.70738e-05	0.000674999	0.0549242	0.956233	0.994443	FALSE
B3GNT4	5.27988e-05	8.11813e-05	0.650381	0.51591	0.935721	FALSE
B3GNT5	-0.000586411	0.00056832	-1.03183	0.302925	0.885425	FALSE
B3GNT7	0.0006191	0.000638307	0.969908	0.33282	0.894587	FALSE
B3GNT8	0.000975481	0.000635239	1.53561	0.125615	0.797138	FALSE
B3GNT9	-4.21963e-05	0.000260951	-0.161702	0.871642	0.987315	FALSE
B3GNTL1	-0.000277152	0.000223813	-1.23832	0.216498	0.855352	FALSE
B4GALNT1	0.00251886	0.0010436	2.41361	0.016353	0.627361	FALSE
B4GALNT3	0.000283885	0.000371237	0.764699	0.445011	0.926979	FALSE
B4GALNT4	-0.000318563	0.000572936	-0.55602	0.578584	0.947314	FALSE
B4GALT1	9.64483e-05	3.19198e-05	3.02158	0.00271615	0.455923	FALSE
B4GALT2	-0.00145876	0.000527136	-2.76733	0.00597865	0.532778	FALSE
B4GALT3	-1.52854e-05	1.58143e-05	-0.966551	0.334494	0.895125	FALSE
B4GALT4	-0.000591826	0.000507607	-1.16591	0.244513	0.867323	FALSE
B4GALT5	0.000106464	0.000426809	0.249441	0.803179	0.97787	FALSE
B4GALT6	-0.00281842	0.00135063	-2.08674	0.0376975	0.711324	FALSE
B4GALT7	8.22374e-05	0.000656492	0.125268	0.90039	0.991807	FALSE
B9D1	0.000379694	0.000272553	1.3931	0.16455	0.827914	FALSE
B9D2	0.000168342	0.000241043	0.69839	0.485437	0.932726	FALSE
BAALC	-0.0014747	0.00115766	-1.27387	0.20363	0.851336	FALSE
BAAT	0.00132711	0.000939189	1.41303	0.158611	0.822131	FALSE
BACE1	2.15505e-05	8.41709e-05	0.256032	0.798089	0.976879	FALSE
BACE2	0.00109096	0.00082821	1.31725	0.18869	0.843627	FALSE
BACH2	0.00134717	0.000704976	1.91095	0.0568991	0.723454	FALSE
BAD	5.75033e-06	7.09743e-05	0.0810199	0.935476	0.992816	FALSE
BAG2	0.000102533	6.96473e-05	1.47217	0.141951	0.811061	FALSE
BAG3	0.000703023	0.000680841	1.03258	0.302576	0.885425	FALSE
BAHD1	3.21665e-05	0.00048391	0.0664721	0.947043	0.994393	FALSE
BAIAP2	-0.00117683	0.00175248	-0.671522	0.502369	0.935184	FALSE
BAIAP2L1	-0.000106243	0.00119245	-0.0890963	0.929061	0.992674	FALSE
BAIAP2L2	-0.000660523	0.00123652	-0.53418	0.593586	0.949648	FALSE
BAIAP3	-0.000427868	0.000817904	-0.523128	0.601245	0.950406	FALSE
BAMBI	-0.00088953	0.00112987	-0.787283	0.431695	0.925133	FALSE
BANF1	-0.000170475	0.000538152	-0.316779	0.751617	0.974911	FALSE
BANK1	0.000368153	0.000792823	0.464357	0.642706	0.957308	FALSE
BANP	4.2458e-05	0.000122113	0.347696	0.728296	0.974911	FALSE
BARD1	-4.36136e-05	7.81567e-05	-0.558028	0.577213	0.947055	FALSE
BARX1	0.001166	0.00107258	1.08709	0.27781	0.876707	FALSE
BARX2	-0.000150253	0.000536391	-0.280118	0.779567	0.976292	FALSE
BASP1	0.0010891	0.000845505	1.2881	0.198636	0.847839	FALSE
BATF	-0.000596518	0.00104214	-0.572398	0.567455	0.944424	FALSE
BATF2	0.00134828	0.000748531	1.80124	0.0726006	0.743059	FALSE
BATF3	-0.00025294	0.000352802	-0.716947	0.473927	0.931808	FALSE
BAX	-0.00016887	0.000210299	-0.802998	0.422568	0.922268	FALSE
BAZ1A	0.000169086	0.000130353	1.29714	0.195511	0.844118	FALSE
BAZ1B	-2.4839e-06	0.00030306	-0.00819609	0.993466	0.998858	FALSE
BAZ2A	2.10162e-05	7.10819e-05	0.295662	0.767678	0.975347	FALSE
BAZ2B	0.00052705	0.000381768	1.38055	0.168396	0.828228	FALSE
BBC3	8.12978e-05	0.000679331	0.119673	0.904817	0.991807	FALSE
BBOX1	0.000562267	0.000906133	0.620513	0.535359	0.936827	FALSE
BBS10	0.000426198	0.000641562	0.664314	0.506965	0.935721	FALSE
BBS12	0.000206715	0.000171824	1.20306	0.229837	0.863909	FALSE
BBS2	0.000312837	0.00073058	0.428204	0.668789	0.961264	FALSE
BBS4	-9.29635e-05	0.000326736	-0.284522	0.776194	0.976292	FALSE
BBS5	0.000150403	9.82712e-05	1.53049	0.126876	0.799878	FALSE
BBS7	0.000130854	0.000152124	0.860179	0.39033	0.910995	FALSE
BBS9	5.47343e-06	1.95374e-05	0.280152	0.779541	0.976292	FALSE
BBX	8.38161e-06	6.68056e-05	0.125463	0.900236	0.991807	FALSE
BCAM	-0.00028362	0.00024063	-1.17865	0.239407	0.86613	FALSE
BCAN	0.00151165	0.00088979	1.69889	0.0903058	0.762181	FALSE
BCAP29	7.28649e-05	4.06029e-05	1.79457	0.0736599	0.743059	FALSE
BCAR1	-0.000195641	0.000482091	-0.405816	0.685147	0.966541	FALSE
BCAR3	0.00104066	0.00108704	0.957333	0.339118	0.89513	FALSE
BCAS1	-0.00171803	0.000856539	-2.00578	0.0457207	0.718583	FALSE
BCAS2	1.86936e-06	3.77627e-05	0.0495027	0.960549	0.994945	FALSE
BCAS3	0.000684169	0.00131499	0.520283	0.603224	0.950406	FALSE
BCAS4	6.87565e-05	8.28381e-05	0.83001	0.407148	0.916565	FALSE
BCAT1	-0.00146907	0.00104316	-1.40828	0.160012	0.822131	FALSE
BCAT2	-0.00284147	0.00106329	-2.67235	0.00791566	0.561725	FALSE
BCCIP	3.92028e-06	1.95522e-05	0.200503	0.841214	0.983286	FALSE
BCDIN3D	0.000246227	0.000897873	0.274234	0.784081	0.976292	FALSE
BCHE	-8.19661e-05	0.00108247	-0.0757214	0.939688	0.993273	FALSE
BCKDHB	0.000708832	0.000939177	0.754737	0.450958	0.929169	FALSE
BCKDK	2.61679e-05	2.45572e-05	1.06559	0.287409	0.88144	FALSE
BCL10	0.000282314	0.000267461	1.05553	0.291973	0.883216	FALSE
BCL11A	-0.00027215	0.00132006	-0.206164	0.836793	0.983286	FALSE
BCL11B	0.000130886	0.00116838	0.112023	0.910875	0.991807	FALSE
BCL2	0.000884192	0.000756855	1.16824	0.243572	0.86613	FALSE
BCL2A1	-0.000190604	0.00106859	-0.178369	0.858545	0.984691	FALSE
BCL2L1	-0.00126197	0.00101699	-1.24089	0.215551	0.854358	FALSE
BCL2L10	-0.00138294	0.000773933	-1.7869	0.0748937	0.743059	FALSE
BCL2L11	0.000104382	0.000248217	0.420526	0.674382	0.963308	FALSE
BCL2L13	6.00822e-05	0.000213283	0.281701	0.778354	0.976292	FALSE
BCL2L14	-0.00085366	0.00132778	-0.642924	0.520731	0.935721	FALSE
BCL2L15	0.000430975	0.00129032	0.334006	0.738593	0.974911	FALSE
BCL2L2	0.0011846	0.000857066	1.38216	0.167881	0.828228	FALSE
BCL3	-0.00017226	0.00082053	-0.209938	0.833849	0.982316	FALSE
BCL6	0.000171177	0.00078419	0.218286	0.827345	0.98116	FALSE
BCL6B	0.000126264	0.00100768	0.125301	0.900364	0.991807	FALSE
BCL7A	-0.000350616	0.000322453	-1.08734	0.277699	0.876707	FALSE
BCL7B	2.81534e-05	1.47366e-05	1.91044	0.0569651	0.723454	FALSE
BCL7C	-0.000579464	0.000376888	-1.53749	0.125154	0.797138	FALSE
BCL9	0.000268545	0.000988082	0.271784	0.785962	0.976292	FALSE
BCL9L	-8.58921e-05	0.000213829	-0.401686	0.688181	0.966546	FALSE
BCLAF1	-0.000814446	0.000843578	-0.965467	0.335035	0.895125	FALSE
BCO2	0.000362252	0.000568716	0.636965	0.5246	0.935721	FALSE
BCR	0.000533178	0.00109721	0.485938	0.627341	0.95396	FALSE
BCS1L	-0.0002178	0.000193161	-1.12756	0.260347	0.873756	FALSE
BDH1	-0.000322664	0.00134112	-0.240593	0.810023	0.978367	FALSE
BDH2	8.71229e-05	0.00019504	0.446693	0.655397	0.959304	FALSE
BDKRB1	-0.000599192	0.000565962	-1.05871	0.290524	0.881956	FALSE
BDKRB2	6.41779e-06	0.000210188	0.0305335	0.97566	0.996133	FALSE
BDNF	0.000370713	0.000801899	0.462294	0.644183	0.957518	FALSE
BDP1	2.00438e-05	1.60127e-05	1.25174	0.211572	0.85345	FALSE
BECN1	-5.05163e-06	3.32903e-05	-0.151745	0.879483	0.988586	FALSE
BEGAIN	0.00174207	0.00102814	1.6944	0.0911561	0.762951	FALSE
BEND3	4.00921e-05	0.000458943	0.0873574	0.930442	0.992674	FALSE
BEND4	-0.00152475	0.000943673	-1.61576	0.107126	0.783302	FALSE
BEND5	-0.000351055	0.000941588	-0.372833	0.709518	0.971273	FALSE
BEND6	0.000149682	0.00137033	0.10923	0.913088	0.991807	FALSE
BEND7	0.000604612	0.000551672	1.09596	0.273914	0.876707	FALSE
BEST1	0.00112607	0.000769107	1.46413	0.144134	0.811061	FALSE
BEST2	-0.000865345	0.000795008	-1.08847	0.2772	0.876707	FALSE
BEST3	-0.00137104	0.000797396	-1.7194	0.0865028	0.749765	FALSE
BEST4	-0.000228431	0.000731149	-0.312427	0.754918	0.974911	FALSE
BET1	-6.36608e-06	7.17537e-05	-0.0887213	0.929359	0.992674	FALSE
BFAR	-6.1343e-05	7.45101e-05	-0.823284	0.410956	0.919435	FALSE
BFSP1	-0.000135261	0.000793466	-0.170469	0.864749	0.986347	FALSE
BFSP2	-0.000170017	0.00105936	-0.16049	0.872596	0.987429	FALSE
BGLAP	8.63909e-05	0.000315262	0.274029	0.784238	0.976292	FALSE
BHLHA15	0.000582355	0.000982654	0.592635	0.553841	0.940557	FALSE
BHLHE22	0.000747185	0.00116499	0.641365	0.521742	0.935721	FALSE
BHLHE40	0.00142085	0.00129464	1.09749	0.273249	0.876707	FALSE
BHLHE41	-0.00119215	0.00111055	-1.07347	0.283863	0.879747	FALSE
BHMT	-0.000671837	0.00107514	-0.624884	0.53249	0.935721	FALSE
BHMT2	0.000336519	0.000495347	0.679361	0.497397	0.935082	FALSE
BICC1	0.0004675	0.000458246	1.0202	0.308402	0.889562	FALSE
BICD1	-0.000254899	0.000915459	-0.278439	0.780854	0.976292	FALSE
BICD2	0.000922774	0.000779807	1.18334	0.237549	0.86613	FALSE
BID	-0.000132567	0.000180896	-0.732836	0.464192	0.929967	FALSE
BIK	-0.000891385	0.000722515	-1.23373	0.218205	0.85588	FALSE
BIN1	0.000216592	0.00100599	0.215302	0.829668	0.981439	FALSE
BIN2	0.000859214	0.000648996	1.32391	0.186471	0.843305	FALSE
BIN3	6.78845e-05	0.000154785	0.438574	0.661265	0.959917	FALSE
BIRC2	0.000307334	0.000355786	0.863816	0.388332	0.910436	FALSE
BIRC3	-0.000264355	0.000277522	-0.952552	0.341536	0.89513	FALSE
BIRC5	0.00019983	0.000633926	0.315225	0.752795	0.974911	FALSE
BIRC6	7.79675e-05	0.000221014	0.352771	0.724491	0.974911	FALSE
BIRC7	-0.000538943	0.000412616	-1.30616	0.192431	0.843627	FALSE
BIVM	-6.31214e-05	0.000129216	-0.488495	0.625532	0.95396	FALSE
BLCAP	4.80076e-05	0.000900145	0.0533332	0.957499	0.994443	FALSE
BLK	-0.00314036	0.00109392	-2.87075	0.00436609	0.477472	FALSE
BLM	-0.000185111	0.000232201	-0.797201	0.425924	0.924025	FALSE
BLMH	7.27031e-05	9.05095e-05	0.803265	0.422414	0.922268	FALSE
BLNK	-0.000723997	0.000883409	-0.819549	0.413079	0.920306	FALSE
BLOC1S1	-0.000716901	0.00107001	-0.669996	0.50334	0.93541	FALSE
BLOC1S2	8.41651e-06	0.000128314	0.0655929	0.947743	0.994393	FALSE
BLVRA	-0.000686487	0.00120124	-0.57148	0.568073	0.944638	FALSE
BLVRB	2.41568e-05	1.71185e-05	1.41115	0.159165	0.822131	FALSE
BLZF1	-3.50384e-05	6.36883e-05	-0.550154	0.582595	0.948298	FALSE
BMF	-0.000404336	0.000844522	-0.478774	0.632424	0.954858	FALSE
BMP1	0.000819359	0.000859229	0.953598	0.341002	0.89513	FALSE
BMP2	0.000907725	0.00113034	0.803053	0.422537	0.922268	FALSE
BMP2K	-1.7658e-05	5.23119e-05	-0.337552	0.735921	0.974911	FALSE
BMP3	-0.000451128	0.00112719	-0.400225	0.689256	0.967086	FALSE
BMP4	0.00158169	0.00139666	1.13248	0.258276	0.873756	FALSE
BMP5	7.57521e-05	0.000385033	0.196742	0.844154	0.983899	FALSE
BMP6	-0.000237258	0.00044916	-0.528225	0.597707	0.950251	FALSE
BMP7	0.000992686	0.00100449	0.988246	0.323774	0.892017	FALSE
BMP8A	-6.9647e-05	0.000280737	-0.248087	0.804225	0.97787	FALSE
BMP8B	-0.000479203	0.000717321	-0.668045	0.504584	0.935413	FALSE
BMPER	0.000576575	0.00102459	0.562739	0.574004	0.947011	FALSE
BMPR1A	0.000415842	0.000299315	1.38931	0.165698	0.827914	FALSE
BMPR1B	6.81088e-05	0.000246234	0.276602	0.782263	0.976292	FALSE
BMPR2	0.000459605	0.00101115	0.454537	0.649749	0.958343	FALSE
BNC1	0.00168776	0.00135638	1.24431	0.214291	0.854199	FALSE
BNC2	-0.00349388	0.00110304	-3.1675	0.00168484	0.421334	FALSE
BNIP1	2.56012e-05	1.91041e-05	1.34009	0.181161	0.839864	FALSE
BNIP2	-0.00010786	0.000208002	-0.518554	0.604429	0.950778	FALSE
BNIP3	0.00368675	0.000986048	3.73892	0.000218673	0.414135	FALSE
BNIP3L	4.85663e-05	0.000102804	0.472415	0.636951	0.955758	FALSE
BNIPL	-0.00172646	0.00128771	-1.34072	0.180956	0.839737	FALSE
BOC	0.000104258	0.000957267	0.108912	0.91334	0.991807	FALSE
BOD1	9.35974e-06	2.02198e-05	0.462899	0.643749	0.957518	FALSE
BOK	-0.00109536	0.000782255	-1.40026	0.162397	0.82384	FALSE
BOLA1	-0.000423408	0.000693521	-0.610519	0.541949	0.938487	FALSE
BOLA3	-0.00138377	0.000852585	-1.62303	0.105562	0.781363	FALSE
BOLL	-0.000227439	0.00122476	-0.185701	0.852796	0.984137	FALSE
BOP1	-9.96175e-05	0.000151501	-0.657536	0.511306	0.935721	FALSE
BPGM	-0.000365079	0.000915126	-0.398939	0.690203	0.967494	FALSE
BPHL	-0.000313337	0.00018413	-1.70172	0.0897734	0.759587	FALSE
BPNT1	-8.76116e-05	0.000106662	-0.821395	0.412029	0.919435	FALSE
BPTF	0.00063853	0.000322075	1.98255	0.0482675	0.722218	FALSE
BRAF	-3.20655e-05	0.000251333	-0.127582	0.89856	0.991807	FALSE
BRAP	-3.59693e-05	0.000728089	-0.0494023	0.960629	0.994945	FALSE
BRCA1	-0.000259398	0.000232958	-1.1135	0.266326	0.874995	FALSE
BRCA2	-0.00085893	0.00098774	-0.869591	0.385172	0.908842	FALSE
BRD1	-0.000652958	0.000381185	-1.71297	0.0876806	0.751883	FALSE
BRD2	0.000549203	0.000746386	0.735817	0.462378	0.929967	FALSE
BRD3	-4.40529e-05	0.000142422	-0.309312	0.757284	0.974911	FALSE
BRD4	-0.000132602	0.000706194	-0.18777	0.851175	0.984135	FALSE
BRD7	0.000465523	0.000572561	0.813054	0.416788	0.922178	FALSE
BRD8	-0.000267707	0.000301506	-0.887899	0.375258	0.905392	FALSE
BRD9	8.78907e-06	2.40964e-05	0.364747	0.71554	0.972808	FALSE
BRF1	-0.000272803	0.000914153	-0.298422	0.765574	0.975347	FALSE
BRF2	-0.000331941	0.000319794	-1.03799	0.300056	0.883711	FALSE
BRI3	-0.000201102	0.000576568	-0.348793	0.727473	0.974911	FALSE
BRI3BP	0.000245149	0.000208439	1.17612	0.240418	0.86613	FALSE
BRIP1	-3.69482e-05	3.04857e-05	-1.21199	0.226407	0.860995	FALSE
BRMS1	-2.10077e-06	1.16193e-05	-0.1808	0.856638	0.984542	FALSE
BRMS1L	-9.388e-06	1.91282e-05	-0.490793	0.623907	0.95396	FALSE
BRPF1	-0.000131829	0.000175198	-0.752457	0.452326	0.929169	FALSE
BRPF3	4.23296e-05	5.06903e-05	0.835063	0.404301	0.915243	FALSE
BRSK1	0.000123977	0.000470805	0.263329	0.792465	0.976879	FALSE
BRSK2	0.000130847	8.85175e-05	1.47821	0.14033	0.811061	FALSE
BRWD1	-0.000653984	0.000370028	-1.76739	0.0781282	0.746904	FALSE
BSCL2	0.00299229	0.00121409	2.46463	0.0142372	0.61743	FALSE
BSDC1	-6.81769e-05	6.53194e-05	-1.04375	0.297385	0.883711	FALSE
BSG	0.000844349	0.00104509	0.807922	0.419732	0.922268	FALSE
BSN	-0.000230336	0.00069865	-0.329687	0.741851	0.974911	FALSE
BSPRY	-0.000345665	0.000324422	-1.06548	0.287458	0.88144	FALSE
BST1	0.000552412	0.000979364	0.564051	0.573112	0.947011	FALSE
BST2	0.00282325	0.00147325	1.91634	0.0562072	0.723454	FALSE
BTAF1	0.00019145	0.000409773	0.46721	0.640678	0.956776	FALSE
BTBD1	0.00090004	0.00117585	0.765436	0.444572	0.926866	FALSE
BTBD10	-3.15937e-05	0.000136368	-0.23168	0.816934	0.979131	FALSE
BTBD11	0.00181859	0.00106261	1.71143	0.0879646	0.751883	FALSE
BTBD16	0.000396566	0.000944007	0.420087	0.674702	0.963308	FALSE
BTBD18	-1.45873e-06	0.000142288	-0.010252	0.991827	0.998779	FALSE
BTBD19	0.000752803	0.000555236	1.35583	0.176104	0.830586	FALSE
BTBD2	-0.000143943	0.000482146	-0.298548	0.765478	0.975347	FALSE
BTBD3	0.000150219	0.00122437	0.122691	0.902428	0.991807	FALSE
BTBD6	-2.04637e-05	0.000879545	-0.0232662	0.981452	0.997256	FALSE
BTBD7	0.000719235	0.000848081	0.848073	0.397029	0.914148	FALSE
BTBD8	0.000242385	0.000326198	0.743061	0.457992	0.929967	FALSE
BTBD9	-0.00194628	0.000726533	-2.67887	0.00776653	0.561725	FALSE
BTC	2.90041e-05	6.66684e-05	0.43505	0.663818	0.959926	FALSE
BTF3	-0.000198736	0.000268666	-0.739714	0.460012	0.929967	FALSE
BTG1	0.00119421	0.00123355	0.968109	0.333717	0.895125	FALSE
BTG2	-0.00135378	0.00126767	-1.06793	0.286352	0.880442	FALSE
BTG3	-0.000116566	0.000578681	-0.201434	0.840486	0.983286	FALSE
BTLA	0.000104529	0.000662949	0.157673	0.874813	0.987429	FALSE
BTN1A1	-0.000447842	0.000813689	-0.550384	0.582437	0.948298	FALSE
BTN2A1	-7.54031e-05	0.000280112	-0.269189	0.787957	0.976576	FALSE
BTN2A2	-0.000278965	0.000261763	-1.06571	0.287351	0.88144	FALSE
BTN3A1	-4.29704e-05	6.1988e-05	-0.693205	0.488681	0.93298	FALSE
BTN3A2	0.000666291	0.000908375	0.733498	0.463788	0.929967	FALSE
BTN3A3	0.000184492	0.00122752	0.150297	0.880624	0.988771	FALSE
BTNL8	6.12073e-06	0.000487064	0.0125666	0.989981	0.998627	FALSE
BTNL9	-0.000419162	0.000774114	-0.541474	0.588556	0.948533	FALSE
BTRC	-1.25178e-06	3.87034e-05	-0.0323429	0.974219	0.996133	FALSE
BUB1	-6.25245e-05	4.31812e-05	-1.44796	0.148602	0.811916	FALSE
BUB1B	9.00751e-06	2.62287e-05	0.343422	0.731505	0.974911	FALSE
BUB3	0.000281664	0.000917382	0.30703	0.759019	0.974911	FALSE
BUD13	1.17664e-05	4.09477e-05	0.287352	0.774027	0.975408	FALSE
BUD31	-0.000102809	0.000146709	-0.700763	0.483957	0.931875	FALSE
BVES	0.00187343	0.00131749	1.42197	0.156002	0.820348	FALSE
BYSL	1.4584e-05	4.33349e-05	0.336541	0.736682	0.974911	FALSE
BZW1	-8.1986e-05	0.000168791	-0.485723	0.627496	0.95396	FALSE
BZW2	-0.000602777	0.000460864	-1.30793	0.191831	0.843627	FALSE
C10orf105	0.000708225	0.000595174	1.18995	0.234944	0.865717	FALSE
C10orf67	-0.000413994	0.000524741	-0.78895	0.430722	0.924819	FALSE
C10orf82	0.000339139	0.000953624	0.355632	0.722349	0.974911	FALSE
C10orf88	0.000342898	0.000489047	0.701156	0.483712	0.931875	FALSE
C10orf90	-0.000566905	0.00042518	-1.33333	0.183366	0.842823	FALSE
C10orf95	-0.00118677	0.000803622	-1.47678	0.140711	0.811061	FALSE
C10orf99	-0.000289213	0.00111618	-0.259111	0.795715	0.976879	FALSE
C11orf1	7.83332e-05	0.000125805	0.622656	0.533951	0.936345	FALSE
C11orf16	-0.000676601	0.000712502	-0.949614	0.343021	0.89513	FALSE
C11orf24	-0.000159824	0.00068155	-0.2345	0.814746	0.979041	FALSE
C11orf45	0.000498392	0.000466112	1.06925	0.285756	0.879749	FALSE
C11orf49	-0.000119192	0.000458451	-0.259989	0.79504	0.976879	FALSE
C11orf53	-0.00107991	0.0011411	-0.946374	0.344668	0.89513	FALSE
C11orf54	-3.95017e-05	0.000105537	-0.374293	0.708433	0.971273	FALSE
C11orf58	7.93034e-05	5.39082e-05	1.47108	0.142245	0.811061	FALSE
C11orf65	3.28836e-06	2.36626e-05	0.138969	0.889562	0.990684	FALSE
C11orf68	-0.00088897	0.00108495	-0.819361	0.413186	0.920306	FALSE
C11orf71	6.88047e-06	1.22105e-05	0.563487	0.573496	0.947011	FALSE
C11orf86	-5.40644e-06	0.000834163	-0.00648128	0.994833	0.99905	FALSE
C11orf87	-0.00168452	0.000937579	-1.79667	0.0733247	0.743059	FALSE
C11orf88	0.000657279	0.000667572	0.984582	0.325569	0.892316	FALSE
C12orf10	-0.00117049	0.000580994	-2.01463	0.0447742	0.716388	FALSE
C12orf29	-0.000186452	0.000181523	-1.02715	0.305118	0.887659	FALSE
C12orf4	-5.10729e-05	6.69451e-05	-0.762908	0.446077	0.927614	FALSE
C12orf42	0.000726237	0.00111504	0.651309	0.515312	0.935721	FALSE
C12orf43	7.24032e-06	1.38758e-05	0.521795	0.602172	0.950406	FALSE
C12orf45	2.81067e-05	3.61907e-05	0.776629	0.437951	0.925234	FALSE
C12orf49	6.79623e-06	1.93627e-05	0.350996	0.725821	0.974911	FALSE
C12orf54	-0.00121776	0.000617107	-1.97333	0.0493122	0.723454	FALSE
C12orf56	-0.00131659	0.00105847	-1.24386	0.214456	0.854199	FALSE
C12orf57	0.000121029	0.000102075	1.18569	0.236619	0.86613	FALSE
C12orf60	7.60403e-05	9.72725e-05	0.781724	0.434951	0.925133	FALSE
C12orf65	-0.000656695	0.00105287	-0.62372	0.533253	0.936073	FALSE
C12orf66	-0.000508059	0.00076271	-0.666123	0.505812	0.935683	FALSE
C12orf71	-0.000778639	0.00112829	-0.690106	0.490624	0.933507	FALSE
C12orf73	9.62628e-05	0.000150257	0.640656	0.522202	0.935721	FALSE
C12orf75	0.000790841	0.000326412	2.42283	0.0159512	0.61817	FALSE
C12orf76	-0.00140337	0.00075282	-1.86414	0.0632112	0.728422	FALSE
C14orf119	1.52375e-05	1.89254e-05	0.805133	0.421337	0.922268	FALSE
C14orf132	-9.56482e-06	0.000628649	-0.0152149	0.98787	0.997937	FALSE
C14orf178	-8.94391e-06	5.64674e-05	-0.158391	0.874248	0.987429	FALSE
C14orf28	0.000319278	0.000215998	1.47815	0.140345	0.811061	FALSE
C14orf93	-0.000334185	0.000182264	-1.83352	0.0676478	0.735187	FALSE
C15orf39	0.000266018	0.000667422	0.398576	0.69047	0.967494	FALSE
C15orf40	3.0813e-05	1.44932e-05	2.12603	0.0342609	0.711084	FALSE
C15orf41	-0.00165154	0.00110724	-1.49158	0.136788	0.80701	FALSE
C15orf48	2.04237e-05	0.000962831	0.0212122	0.98309	0.99778	FALSE
C15orf61	-0.000100238	0.000531497	-0.188596	0.850529	0.984135	FALSE
C15orf62	0.00199084	0.000902428	2.20609	0.0280835	0.692245	FALSE
C16orf46	-9.20499e-06	2.62579e-05	-0.350561	0.726147	0.974911	FALSE
C16orf54	0.000829335	0.00087772	0.944874	0.345432	0.89513	FALSE
C16orf58	-2.57137e-05	3.43504e-05	-0.748569	0.454664	0.929169	FALSE
C16orf70	-0.000218727	0.000274268	-0.797493	0.425752	0.924025	FALSE
C16orf71	2.59302e-05	2.80071e-05	0.925843	0.355221	0.89871	FALSE
C16orf72	-7.77235e-06	2.39524e-05	-0.324491	0.745777	0.974911	FALSE
C16orf74	-0.00051605	0.000548202	-0.94135	0.347231	0.896172	FALSE
C16orf86	-0.00218653	0.000981063	-2.22874	0.0265211	0.692245	FALSE
C16orf87	3.55701e-05	3.08174e-05	1.15422	0.249265	0.869257	FALSE
C16orf89	-0.000797459	0.000867408	-0.919359	0.358596	0.89933	FALSE
C16orf91	-0.0004253	0.000656136	-0.648188	0.517325	0.935721	FALSE
C17orf100	-0.000504099	0.000669415	-0.753043	0.451974	0.929169	FALSE
C17orf107	0.00211203	0.00152675	1.38335	0.167517	0.828228	FALSE
C17orf50	-0.00110391	0.00107813	-1.02391	0.306645	0.887659	FALSE
C17orf58	-0.000497651	0.00072674	-0.684772	0.493982	0.933509	FALSE
C17orf64	0.00049967	0.000917146	0.544809	0.586262	0.948533	FALSE
C17orf67	-0.000356481	0.00113912	-0.312943	0.754526	0.974911	FALSE
C17orf75	-0.000345754	0.000144526	-2.39232	0.0173151	0.642372	FALSE
C17orf97	0.000224401	0.000212253	1.05723	0.291198	0.882509	FALSE
C17orf99	-8.80645e-05	0.000737272	-0.119446	0.904996	0.991807	FALSE
C18orf21	1.62755e-05	1.56658e-05	1.03892	0.29962	0.883711	FALSE
C18orf25	8.84502e-06	1.93764e-05	0.456485	0.648349	0.958109	FALSE
C18orf32	1.71894e-05	4.53618e-05	0.37894	0.704982	0.969833	FALSE
C18orf54	-1.23918e-05	4.27531e-05	-0.289845	0.772122	0.975347	FALSE
C19orf12	-0.000235415	0.000814438	-0.289053	0.772727	0.975347	FALSE
C19orf18	0.00115155	0.000614179	1.87494	0.061706	0.726275	FALSE
C19orf25	8.55314e-06	1.66928e-05	0.512385	0.608733	0.9512	FALSE
C19orf33	0.000189812	0.00105962	0.179133	0.857946	0.984575	FALSE
C19orf38	-0.000632613	0.000798487	-0.792264	0.42879	0.924819	FALSE
C19orf44	8.12441e-06	2.82304e-05	0.287789	0.773693	0.975347	FALSE
C19orf47	-0.00030218	0.000215441	-1.40261	0.161696	0.823638	FALSE
C19orf48	5.38635e-05	0.00013016	0.413827	0.679277	0.964939	FALSE
C19orf53	9.10002e-06	0.000121492	0.0749023	0.940339	0.993273	FALSE
C19orf54	-0.000753025	0.000500699	-1.50395	0.133575	0.804935	FALSE
C19orf57	-0.000964795	0.000749137	-1.28788	0.198714	0.847839	FALSE
C19orf71	0.000153971	0.000697046	0.220891	0.825317	0.981025	FALSE
C19orf73	-4.91599e-05	0.000189868	-0.258916	0.795866	0.976879	FALSE
C1D	-0.000182721	0.000183117	-0.997837	0.31911	0.890641	FALSE
C1GALT1	0.000955746	0.00101844	0.93844	0.348722	0.896658	FALSE
C1QA	-0.000917276	0.000925948	-0.990634	0.322608	0.891008	FALSE
C1QB	0.00027977	0.000761334	0.367474	0.713507	0.972717	FALSE
C1QBP	2.20598e-05	1.44318e-05	1.52856	0.127355	0.799976	FALSE
C1QC	-0.00152675	0.000948109	-1.61031	0.108309	0.784017	FALSE
C1QL1	2.55594e-05	3.77485e-05	0.677097	0.498831	0.935082	FALSE
C1QL3	0.000812986	0.00137696	0.590421	0.555322	0.940557	FALSE
C1QL4	0.00010293	0.000355407	0.289612	0.772299	0.975347	FALSE
C1QTNF1	0.000342421	0.000758228	0.451607	0.651856	0.959209	FALSE
C1QTNF2	-1.25261e-06	0.000138663	-0.00903353	0.992798	0.998858	FALSE
C1QTNF3	-0.000193754	0.000549995	-0.352283	0.724857	0.974911	FALSE
C1QTNF4	0.000150356	0.000638383	0.235526	0.81395	0.979017	FALSE
C1QTNF6	0.000379979	0.000734751	0.517153	0.605404	0.950846	FALSE
C1QTNF7	-0.000936335	0.00108358	-0.864111	0.38817	0.91036	FALSE
C1QTNF9	-0.000647346	0.000834159	-0.776046	0.438292	0.925234	FALSE
C1QTNF9B	-0.0004684	0.000793884	-0.59001	0.555598	0.940557	FALSE
C1R	-0.000212786	0.000650366	-0.327179	0.743745	0.974911	FALSE
C1RL	0.000866215	0.000849463	1.01972	0.308627	0.889562	FALSE
C1S	-8.65217e-05	0.000724914	-0.119354	0.905069	0.991807	FALSE
C1orf109	-0.00047876	0.000381478	-1.25501	0.210384	0.853187	FALSE
C1orf112	-0.000289547	0.000844534	-0.342848	0.731936	0.974911	FALSE
C1orf115	0.00161239	0.00132968	1.21261	0.226166	0.860947	FALSE
C1orf116	-0.00147912	0.0009431	-1.56836	0.117779	0.793117	FALSE
C1orf122	-1.71937e-06	2.72427e-05	-0.0631132	0.949716	0.994393	FALSE
C1orf127	-0.000182153	0.00073125	-0.249098	0.803444	0.97787	FALSE
C1orf131	-0.000818658	0.000595119	-1.37562	0.169895	0.828228	FALSE
C1orf159	-0.000667474	0.000393435	-1.69653	0.0907521	0.762951	FALSE
C1orf162	-0.000363722	0.000883022	-0.411906	0.680682	0.965438	FALSE
C1orf174	-0.000247375	0.000394084	-0.627722	0.530631	0.935721	FALSE
C1orf198	0.00129628	0.000812527	1.59537	0.111611	0.790127	FALSE
C1orf21	0.000595738	0.000419031	1.4217	0.15608	0.820395	FALSE
C1orf210	-0.00142579	0.000810962	-1.75814	0.0796732	0.746973	FALSE
C1orf216	9.65646e-06	4.98901e-05	0.193555	0.846647	0.984135	FALSE
C1orf226	-0.00183067	0.000916779	-1.99685	0.0466825	0.718583	FALSE
C1orf35	-9.7273e-05	0.000383763	-0.253472	0.800065	0.977378	FALSE
C1orf50	-1.00653e-05	6.96528e-05	-0.144507	0.885191	0.989991	FALSE
C1orf52	0.00062941	0.00078877	0.797964	0.425479	0.924025	FALSE
C1orf53	-0.00243826	0.0011799	-2.0665	0.0395884	0.713468	FALSE
C1orf54	0.000324051	0.00111858	0.289698	0.772234	0.975347	FALSE
C1orf56	-0.00104948	0.000842165	-1.24617	0.213607	0.853847	FALSE
C1orf61	-0.000346232	0.000485202	-0.713583	0.476002	0.931808	FALSE
C1orf74	0.00110164	0.000451856	2.43803	0.0153079	0.61743	FALSE
C2	-0.000801502	0.000752866	-1.0646	0.287854	0.88144	FALSE
C20orf194	-0.000451831	0.000690694	-0.654169	0.51347	0.935721	FALSE
C20orf202	-0.000554448	0.000653188	-0.848834	0.396604	0.914148	FALSE
C20orf27	-0.000370651	0.000196722	-1.88414	0.0604466	0.726043	FALSE
C20orf96	-6.37106e-05	7.57102e-05	-0.841506	0.400689	0.914366	FALSE
C21orf58	-0.000450992	0.000225407	-2.00079	0.0462543	0.718583	FALSE
C21orf62	-0.000944033	0.00099058	-0.953011	0.3413	0.89513	FALSE
C21orf91	7.34779e-05	0.000110587	0.664434	0.506888	0.935721	FALSE
C22orf15	0.00200014	0.000702881	2.84563	0.00471647	0.482164	FALSE
C22orf23	2.20448e-05	1.16493e-05	1.89237	0.0593379	0.723803	FALSE
C22orf31	-0.000529898	0.000970791	-0.545842	0.585553	0.948533	FALSE
C22orf39	-2.39956e-05	0.000193541	-0.123982	0.901407	0.991807	FALSE
C2CD2	-0.000420652	0.000798775	-0.526622	0.598819	0.950406	FALSE
C2CD2L	5.14554e-05	5.59151e-05	0.920242	0.358135	0.89933	FALSE
C2CD3	1.81732e-05	4.2979e-05	0.422839	0.672695	0.963108	FALSE
C2CD4A	-0.0012672	0.00087066	-1.45544	0.146521	0.811446	FALSE
C2CD4B	0.00037312	0.000571255	0.65316	0.51412	0.935721	FALSE
C2CD4C	0.00190771	0.000969963	1.96679	0.0500656	0.723454	FALSE
C2CD4D	0.00133324	0.00122112	1.09181	0.275731	0.876707	FALSE
C2orf15	-0.000971886	0.000974014	-0.997815	0.319118	0.890641	FALSE
C2orf16	-4.94503e-05	0.000477821	-0.103491	0.917637	0.992196	FALSE
C2orf42	3.43761e-06	2.28108e-05	0.150701	0.880306	0.988749	FALSE
C2orf49	1.42604e-05	9.73227e-06	1.46527	0.143824	0.811061	FALSE
C2orf50	0.000113918	0.000116507	0.977776	0.328919	0.894009	FALSE
C2orf66	-0.00161164	0.000958185	-1.68197	0.0935441	0.766753	FALSE
C2orf68	-0.000488695	0.000282045	-1.73269	0.0841091	0.746973	FALSE
C2orf69	-6.03238e-05	0.000362989	-0.166186	0.868115	0.986835	FALSE
C2orf72	-0.000626956	0.000573474	-1.09326	0.275097	0.876707	FALSE
C2orf74	-3.76506e-05	0.00114789	-0.0327998	0.973855	0.996133	FALSE
C2orf76	0.000256624	0.000174636	1.46948	0.142678	0.811061	FALSE
C2orf81	0.000605951	0.000729531	0.830604	0.406813	0.916565	FALSE
C2orf88	-0.000458838	0.000620012	-0.740046	0.459811	0.929967	FALSE
C3	-0.00169417	0.000866543	-1.95509	0.0514374	0.723454	FALSE
C3AR1	0.00124116	0.00110136	1.12693	0.260612	0.873756	FALSE
C3orf14	0.000570136	0.0010142	0.562153	0.574403	0.947011	FALSE
C3orf18	-1.73037e-05	2.67948e-05	-0.645785	0.518878	0.935721	FALSE
C3orf20	-0.000322679	0.00113604	-0.284039	0.776563	0.976292	FALSE
C3orf33	0.000146692	0.000167274	0.876957	0.381164	0.907011	FALSE
C3orf36	-0.0010849	0.000807242	-1.34395	0.17991	0.837507	FALSE
C3orf38	-9.39661e-05	0.000147852	-0.635542	0.525527	0.935721	FALSE
C3orf52	-6.16243e-05	0.000658169	-0.0936298	0.925461	0.992674	FALSE
C3orf62	-0.00018965	0.000792948	-0.239171	0.811125	0.978655	FALSE
C3orf67	-0.00102724	0.000884721	-1.16108	0.246468	0.869257	FALSE
C3orf70	-6.3049e-05	0.000120135	-0.524817	0.600072	0.950406	FALSE
C4A	-0.00060379	0.000366617	-1.64692	0.100549	0.778441	FALSE
C4BPB	0.00123554	0.000833939	1.48158	0.139431	0.810231	FALSE
C4orf19	-0.000467142	0.00095755	-0.487851	0.625987	0.95396	FALSE
C4orf3	5.07264e-05	2.24146e-05	2.2631	0.0242952	0.692245	FALSE
C4orf33	-0.000176635	0.000456436	-0.386987	0.699022	0.969817	FALSE
C4orf36	1.1533e-05	2.53172e-05	0.455541	0.649027	0.958109	FALSE
C4orf47	-0.000818856	0.000602048	-1.36012	0.174747	0.830586	FALSE
C4orf48	3.05106e-05	0.000200812	0.151936	0.879332	0.988586	FALSE
C5	9.55954e-05	0.000443737	0.215433	0.829567	0.981439	FALSE
C5AR1	-0.000704507	0.00107715	-0.65405	0.513547	0.935721	FALSE
C5orf15	0.00018628	0.000171459	1.08644	0.278098	0.876707	FALSE
C5orf22	0.000110174	5.68905e-05	1.93661	0.0536682	0.723454	FALSE
C5orf24	0.000229439	0.000322049	0.712434	0.47672	0.931808	FALSE
C5orf34	2.24641e-05	5.60856e-05	0.400532	0.68903	0.967086	FALSE
C5orf46	7.12899e-05	0.000324635	0.2196	0.826322	0.981153	FALSE
C5orf49	-0.000573519	0.00102027	-0.562126	0.574421	0.947011	FALSE
C5orf51	0.000289411	0.000150234	1.9264	0.054934	0.723454	FALSE
C5orf58	-0.000490951	0.000973699	-0.504212	0.614457	0.952476	FALSE
C6	0.000469542	0.00107601	0.436372	0.662859	0.959917	FALSE
C6orf132	0.000100024	0.000915846	0.109214	0.9131	0.991807	FALSE
C6orf136	-0.00181006	0.00088487	-2.04557	0.0416213	0.713468	FALSE
C6orf141	-0.000235509	0.000331958	-0.709453	0.478557	0.931808	FALSE
C6orf15	-0.00148101	0.00060432	-2.45071	0.0147891	0.61743	FALSE
C6orf163	-0.000616222	0.000814833	-0.756256	0.450049	0.929169	FALSE
C6orf201	1.12992e-06	0.000186935	0.00604445	0.995181	0.99911	FALSE
C6orf223	-0.00129849	0.00102007	-1.27294	0.203957	0.851386	FALSE
C6orf226	0.000658222	0.000567632	1.15959	0.247074	0.869257	FALSE
C6orf47	-0.000354521	0.000601418	-0.589476	0.555956	0.940557	FALSE
C6orf52	-1.72227e-05	3.13334e-05	-0.549659	0.582937	0.948298	FALSE
C6orf62	1.62138e-05	5.17784e-05	0.313138	0.754379	0.974911	FALSE
C6orf89	-9.8123e-05	0.000107393	-0.913683	0.361567	0.899655	FALSE
C7	-0.000570831	0.00126218	-0.452258	0.651387	0.959198	FALSE
C7orf25	-2.2203e-05	3.98289e-05	-0.557459	0.577601	0.947055	FALSE
C7orf26	6.14317e-05	0.000304869	0.201502	0.840433	0.983286	FALSE
C7orf31	-0.00198715	0.00111468	-1.78272	0.0755745	0.743847	FALSE
C7orf50	-0.00042969	0.000287156	-1.49636	0.135539	0.805094	FALSE
C7orf57	0.000232372	0.000204368	1.13703	0.256371	0.873756	FALSE
C7orf61	5.09952e-05	0.000116748	0.436796	0.662552	0.959917	FALSE
C8orf33	5.05336e-05	0.000341054	0.148169	0.882302	0.989127	FALSE
C8orf34	-0.000273271	0.000348746	-0.783581	0.433862	0.925133	FALSE
C8orf37	-7.36469e-06	1.90843e-05	-0.385903	0.699824	0.969817	FALSE
C8orf44	0.0020768	0.00104978	1.97832	0.0487441	0.72327	FALSE
C8orf48	-0.00272856	0.00130309	-2.09392	0.0370485	0.711324	FALSE
C8orf58	-0.000318331	0.000143188	-2.22317	0.0268982	0.692245	FALSE
C8orf76	-0.000230183	0.000166125	-1.3856	0.166829	0.827914	FALSE
C9	-0.00183386	0.00111374	-1.64658	0.10062	0.778441	FALSE
C9orf116	-0.000118918	0.000189265	-0.628312	0.530245	0.935721	FALSE
C9orf129	-0.000278713	0.000390116	-0.714435	0.475476	0.931808	FALSE
C9orf131	0.000109928	0.000725968	0.151423	0.879737	0.988645	FALSE
C9orf152	-0.00142158	0.00083969	-1.69298	0.0914266	0.762951	FALSE
C9orf153	0.000166398	0.00029774	0.55887	0.576639	0.947011	FALSE
C9orf16	3.63125e-05	4.38598e-05	0.827922	0.408328	0.917786	FALSE
C9orf24	-0.00111946	0.000460852	-2.42911	0.0156826	0.61743	FALSE
C9orf40	1.56442e-05	0.000106416	0.14701	0.883216	0.989642	FALSE
C9orf50	-0.000162889	0.000677181	-0.24054	0.810065	0.978367	FALSE
C9orf64	2.42447e-07	5.78879e-05	0.00418822	0.996661	0.99911	FALSE
C9orf72	-0.000185305	0.00014748	-1.25647	0.209855	0.853187	FALSE
C9orf78	-4.15199e-05	4.1515e-05	-1.00012	0.318004	0.890641	FALSE
C9orf85	-9.09188e-05	0.000262952	-0.345762	0.729748	0.974911	FALSE
CA11	6.68291e-05	0.000203493	0.328411	0.742815	0.974911	FALSE
CA12	0.00218961	0.000922872	2.37261	0.0182502	0.645141	FALSE
CA13	9.47552e-05	0.000524039	0.180817	0.856625	0.984542	FALSE
CA14	0.000232148	0.000171953	1.35007	0.177942	0.832029	FALSE
CA2	0.000771771	0.000644432	1.1976	0.231954	0.865286	FALSE
CA3	-0.000224197	0.00122193	-0.183477	0.854539	0.984137	FALSE
CA4	-0.000186955	0.000839978	-0.222571	0.82401	0.981025	FALSE
CA7	-0.000100327	0.000652763	-0.153696	0.877945	0.988262	FALSE
CA8	-0.00132095	0.000879728	-1.50155	0.134194	0.804935	FALSE
CA9	0.000816234	0.000874061	0.933841	0.351086	0.898406	FALSE
CAB39	-6.14377e-06	4.6553e-05	-0.131974	0.895088	0.991569	FALSE
CAB39L	-0.00265384	0.000984134	-2.69663	0.00737532	0.558882	FALSE
CABIN1	-6.60312e-05	0.000387781	-0.17028	0.864897	0.986367	FALSE
CABLES1	-0.00068476	0.00109197	-0.627086	0.531047	0.935721	FALSE
CABLES2	-0.000258753	0.000368006	-0.703121	0.482489	0.931808	FALSE
CABP1	-0.000714919	0.000912555	-0.783426	0.433953	0.925133	FALSE
CABP4	5.43061e-06	0.000216705	0.02506	0.980023	0.997256	FALSE
CABP7	-0.00029703	0.000913822	-0.325042	0.745361	0.974911	FALSE
CABYR	0.00035122	0.000577513	0.60816	0.54351	0.938793	FALSE
CACHD1	0.00142147	0.00117318	1.21163	0.226541	0.861172	FALSE
CACNA1A	0.000981923	0.001169	0.839968	0.401549	0.914366	FALSE
CACNA1B	-0.000240498	0.00107575	-0.223563	0.823239	0.981025	FALSE
CACNA1C	-0.000353711	0.000830219	-0.426046	0.670359	0.962318	FALSE
CACNA1D	-0.000976828	0.00100021	-0.976626	0.329487	0.894009	FALSE
CACNA1E	-0.000980276	0.000591587	-1.65703	0.0984878	0.773244	FALSE
CACNA1G	0.000387891	0.00107219	0.361774	0.717758	0.973321	FALSE
CACNA1H	-0.000479258	0.000521542	-0.918925	0.358823	0.89933	FALSE
CACNA1I	-0.00196077	0.00119629	-1.63904	0.102182	0.779144	FALSE
CACNA2D1	0.000469369	0.000546382	0.859049	0.390953	0.911679	FALSE
CACNA2D2	0.000211378	0.000585284	0.361155	0.71822	0.973321	FALSE
CACNA2D3	0.00198574	0.000972006	2.04293	0.0418731	0.713468	FALSE
CACNA2D4	0.00063871	0.000787359	0.811206	0.417846	0.922268	FALSE
CACNB1	-8.68706e-05	9.4184e-05	-0.922351	0.357036	0.89933	FALSE
CACNB2	-0.00148287	0.00143564	-1.0329	0.302425	0.885425	FALSE
CACNB3	-0.000408225	0.000201715	-2.02378	0.0438188	0.713637	FALSE
CACNB4	-0.00127218	0.000451433	-2.81809	0.00512976	0.494802	FALSE
CACNG4	0.000733666	0.000521349	1.40725	0.160319	0.822131	FALSE
CACYBP	-3.89492e-05	2.01691e-05	-1.93113	0.054344	0.723454	FALSE
CAD	-0.0015802	0.000675598	-2.33897	0.0199483	0.65703	FALSE
CADM1	0.000514853	0.000727242	0.707953	0.479486	0.931808	FALSE
CADM2	0.000943973	0.00121956	0.774026	0.439483	0.92538	FALSE
CADM3	-0.000755177	0.000790107	-0.95579	0.339895	0.89513	FALSE
CADM4	-0.000223072	0.000513317	-0.434571	0.664165	0.959926	FALSE
CADPS	-3.38779e-06	0.00085876	-0.00394498	0.996855	0.99911	FALSE
CADPS2	5.46789e-05	0.000221678	0.246659	0.80533	0.97787	FALSE
CAGE1	0.000191245	0.000125248	1.52693	0.12776	0.799976	FALSE
CALB1	-0.000157791	0.00053597	-0.294403	0.76864	0.975347	FALSE
CALB2	0.000209428	0.000296809	0.705599	0.480948	0.931808	FALSE
CALCB	0.000889172	0.00121998	0.728844	0.466627	0.930773	FALSE
CALCOCO1	5.42464e-05	6.10051e-05	0.889211	0.374554	0.905306	FALSE
CALCOCO2	0.00130739	0.00103358	1.26492	0.206814	0.853187	FALSE
CALCR	-0.000563946	0.00116618	-0.483584	0.62901	0.954201	FALSE
CALCRL	-0.000386724	0.00120094	-0.322017	0.747649	0.974911	FALSE
CALD1	-0.000222553	0.000737902	-0.301603	0.76315	0.975347	FALSE
CALHM1	0.000141496	0.000247947	0.570672	0.56862	0.945002	FALSE
CALHM2	-4.49856e-05	0.000269855	-0.166703	0.867709	0.986835	FALSE
CALHM3	0.000652766	0.000805219	0.810669	0.418154	0.922268	FALSE
CALM1	0.000151147	0.000246716	0.612634	0.540554	0.938364	FALSE
CALML3	0.000798134	0.00102157	0.781284	0.435209	0.925133	FALSE
CALML4	-0.000215056	0.000712241	-0.301943	0.76289	0.975347	FALSE
CALML5	0.00039843	0.000666456	0.597834	0.550371	0.940557	FALSE
CALML6	-0.000587362	0.000536065	-1.09569	0.274032	0.876707	FALSE
CALR	0.000196353	0.00102177	0.192169	0.847731	0.984135	FALSE
CALU	-2.62997e-05	0.000293093	-0.0897316	0.928556	0.992674	FALSE
CAMK1	-0.000217157	0.000311785	-0.696494	0.486622	0.932746	FALSE
CAMK1D	-9.54709e-05	0.000252784	-0.377677	0.705919	0.969958	FALSE
CAMK1G	-0.00132332	0.000514713	-2.57098	0.0105899	0.582541	FALSE
CAMK2A	-0.000261934	0.00066419	-0.394366	0.693572	0.968262	FALSE
CAMK2B	0.000488245	0.000630756	0.774063	0.439462	0.92538	FALSE
CAMK2D	7.44915e-05	0.000249695	0.29833	0.765644	0.975347	FALSE
CAMK2G	-0.00293431	0.00116752	-2.51329	0.012449	0.607159	FALSE
CAMK2N1	-0.00150666	0.000614527	-2.45174	0.0147473	0.61743	FALSE
CAMK2N2	-1.95334e-05	0.000101199	-0.193019	0.847065	0.984135	FALSE
CAMK4	0.000328579	0.000583306	0.563304	0.57362	0.947011	FALSE
CAMKK1	0.000123571	0.00105676	0.116934	0.906985	0.991807	FALSE
CAMKK2	-0.000772664	0.000446121	-1.73196	0.0842382	0.746973	FALSE
CAMKV	0.000173987	0.000828132	0.210095	0.833726	0.982316	FALSE
CAMLG	0.000471279	0.000407837	1.15556	0.248724	0.869257	FALSE
CAMP	0.000121085	0.000622493	0.194516	0.845894	0.984135	FALSE
CAMSAP1	-0.000708557	0.000792441	-0.894144	0.371913	0.904594	FALSE
CAMTA1	0.000164096	0.000127223	1.28983	0.198035	0.847269	FALSE
CAMTA2	-0.000107674	0.000246879	-0.436139	0.663028	0.959917	FALSE
CAND1	-0.000220054	0.000284829	-0.772583	0.440339	0.92577	FALSE
CAND2	-0.000419176	0.000634766	-0.660363	0.509493	0.935721	FALSE
CANT1	-0.000280185	0.000265577	-1.055	0.292215	0.883216	FALSE
CANX	0.000587149	0.000644329	0.911256	0.362842	0.899876	FALSE
CAP1	-4.35412e-05	4.81897e-05	-0.903537	0.366916	0.903117	FALSE
CAP2	-0.000975217	0.000632312	-1.5423	0.123982	0.795746	FALSE
CAPG	-0.000792943	0.000738944	-1.07308	0.284041	0.879747	FALSE
CAPN1	-0.00198925	0.00106336	-1.87073	0.0622898	0.726275	FALSE
CAPN10	-0.000388293	0.000405358	-0.9579	0.338832	0.89513	FALSE
CAPN11	0.00131961	0.00115637	1.14116	0.25465	0.8708	FALSE
CAPN12	0.000254812	0.000525109	0.485256	0.627825	0.95396	FALSE
CAPN13	-0.000425952	0.000341317	-1.24797	0.21295	0.853525	FALSE
CAPN14	-0.000129806	0.000968836	-0.133982	0.893501	0.991569	FALSE
CAPN2	0.00124336	0.00103052	1.20654	0.228494	0.862452	FALSE
CAPN3	-0.00106807	0.00116298	-0.918391	0.359102	0.899519	FALSE
CAPN5	-0.00116867	0.000845772	-1.38178	0.167999	0.828228	FALSE
CAPN7	7.84305e-06	1.82171e-05	0.430533	0.667096	0.960498	FALSE
CAPN8	0.000992002	0.000890559	1.11391	0.266149	0.874995	FALSE
CAPN9	0.000884472	0.000766783	1.15348	0.249567	0.869257	FALSE
CAPNS1	-0.000193144	0.000186608	-1.03502	0.301434	0.885209	FALSE
CAPNS2	-0.000523894	0.00115026	-0.455459	0.649086	0.958109	FALSE
CAPRIN1	0.000506839	0.000285899	1.77279	0.0772203	0.746445	FALSE
CAPRIN2	-0.000964937	0.000929731	-1.03787	0.300111	0.883711	FALSE
CAPS	-0.000595984	0.00103681	-0.574827	0.56581	0.943727	FALSE
CAPS2	0.000493541	0.000221256	2.23064	0.0263938	0.692245	FALSE
CAPZA1	0.00075075	0.00102737	0.73075	0.465463	0.930313	FALSE
CAPZA2	-4.51505e-05	0.000119548	-0.377676	0.70592	0.969958	FALSE
CAPZB	-2.67251e-05	0.000227054	-0.117703	0.906376	0.991807	FALSE
CARD10	0.00145876	0.000801833	1.81928	0.0697968	0.737816	FALSE
CARD11	0.000604914	0.000486145	1.24431	0.214291	0.854199	FALSE
CARD14	-0.000787303	0.000767802	-1.0254	0.305945	0.887659	FALSE
CARD6	0.000760158	0.000544157	1.39694	0.163392	0.826014	FALSE
CARD8	0.000515763	0.000662981	0.777945	0.437173	0.92523	FALSE
CARD9	-0.000556492	0.000885418	-0.628508	0.530117	0.935721	FALSE
CARHSP1	-0.00288406	0.00124653	-2.31367	0.0213155	0.667074	FALSE
CARM1	-0.000241157	0.000151532	-1.59146	0.112491	0.790127	FALSE
CARS2	-0.000298832	0.000639827	-0.467051	0.640779	0.956776	FALSE
CASC1	-0.00046207	0.00040898	-1.12981	0.2594	0.873756	FALSE
CASC3	-0.000244975	0.000135391	-1.80938	0.0713242	0.740894	FALSE
CASC4	0.000135869	0.00075154	0.180788	0.856648	0.984542	FALSE
CASD1	0.000108152	0.000144475	0.748585	0.454654	0.929169	FALSE
CASKIN1	-0.000402379	0.000901974	-0.446109	0.655818	0.959304	FALSE
CASKIN2	-9.35954e-05	0.00031971	-0.292751	0.769901	0.975347	FALSE
CASP1	0.00146332	0.000884011	1.65532	0.098833	0.773368	FALSE
CASP10	-0.000615611	0.000958515	-0.642254	0.521165	0.935721	FALSE
CASP14	-0.00036204	0.00106304	-0.340571	0.733649	0.974911	FALSE
CASP2	-0.00138046	0.000552562	-2.49829	0.0129776	0.607159	FALSE
CASP4	0.000198187	0.000296038	0.669467	0.503677	0.935413	FALSE
CASP5	-0.000509884	0.000961304	-0.530409	0.596194	0.949958	FALSE
CASP6	-0.000404676	0.000821273	-0.492742	0.622532	0.95396	FALSE
CASP7	0.00172771	0.000952829	1.81324	0.0707258	0.740894	FALSE
CASP8	0.00109842	0.000576613	1.90496	0.0576759	0.723454	FALSE
CASP9	-1.47371e-05	7.01309e-05	-0.210137	0.833693	0.982316	FALSE
CASQ1	-0.000454027	0.000268187	-1.69295	0.0914318	0.762951	FALSE
CASQ2	-0.000753858	0.000813554	-0.926623	0.354834	0.89868	FALSE
CASR	0.000243742	0.000930296	0.262004	0.793486	0.976879	FALSE
CASS4	7.06088e-05	0.00047175	0.149674	0.881115	0.989076	FALSE
CAST	-6.90818e-05	0.000182448	-0.378638	0.705206	0.969833	FALSE
CASZ1	-0.000143791	0.000988609	-0.145447	0.884449	0.989991	FALSE
CAT	-0.000201691	0.000188548	-1.06971	0.285551	0.879749	FALSE
CATSPER1	0.000264973	0.00015375	1.7234	0.0857759	0.74906	FALSE
CATSPER2	-4.20946e-05	0.000110953	-0.379392	0.704647	0.969833	FALSE
CATSPER3	-0.000331871	0.000608262	-0.545605	0.585715	0.948533	FALSE
CATSPERB	0.000941685	0.00102745	0.916526	0.360077	0.899655	FALSE
CATSPERG	-0.00236851	0.00116297	-2.0366	0.0425075	0.713468	FALSE
CAV1	-0.000859766	0.00049982	-1.72015	0.086366	0.74906	FALSE
CAV2	-2.98281e-05	0.000371108	-0.0803758	0.935988	0.992816	FALSE
CBFA2T2	-0.000555344	0.000658653	-0.84315	0.39977	0.914366	FALSE
CBFA2T3	0.00187221	0.0013799	1.35677	0.175805	0.830586	FALSE
CBFB	4.9985e-05	2.88765e-05	1.73099	0.0844111	0.746973	FALSE
CBL	9.98544e-05	8.39173e-05	1.18991	0.234957	0.865717	FALSE
CBLB	-0.000262272	0.000133067	-1.97097	0.0495833	0.723454	FALSE
CBLC	-0.00178024	0.000868321	-2.05021	0.0411534	0.713468	FALSE
CBLL1	5.54777e-05	3.16979e-05	1.7502	0.0810358	0.746973	FALSE
CBLN1	-0.00105639	0.000654723	-1.6135	0.107615	0.784017	FALSE
CBLN2	-6.50825e-05	0.00141629	-0.0459527	0.963376	0.995374	FALSE
CBLN3	-0.000185272	0.000457933	-0.404583	0.686053	0.966541	FALSE
CBLN4	-9.47873e-05	0.000822613	-0.115227	0.908337	0.991807	FALSE
CBR1	-0.000229274	0.000916628	-0.250127	0.802648	0.977591	FALSE
CBR3	-0.00029542	0.000239648	-1.23273	0.218577	0.856227	FALSE
CBR4	0.000217917	0.00108922	0.200067	0.841554	0.98345	FALSE
CBS	0.000904971	0.00126335	0.716326	0.474309	0.931808	FALSE
CBWD2	-0.000465179	0.000232173	-2.00358	0.0459521	0.718583	FALSE
CBX1	-0.000281733	0.000295562	-0.95321	0.341199	0.89513	FALSE
CBX2	-0.000460311	0.000420235	-1.09537	0.274175	0.876707	FALSE
CBX3	-0.000798753	0.000499861	-1.59795	0.111035	0.789164	FALSE
CBX4	-0.000590382	0.000664161	-0.888913	0.374713	0.905306	FALSE
CBX5	1.78376e-06	5.42562e-05	0.0328767	0.973793	0.996133	FALSE
CBX6	-0.000458077	0.000479664	-0.954995	0.340297	0.89513	FALSE
CBX7	-0.00198159	0.000846396	-2.34121	0.0198307	0.655654	FALSE
CBX8	-9.83207e-05	0.000193836	-0.507236	0.612336	0.95243	FALSE
CBY1	2.32998e-05	0.000114905	0.202774	0.83944	0.983286	FALSE
CC2D1A	-0.000276325	0.00108468	-0.254753	0.799077	0.976979	FALSE
CC2D1B	-6.07702e-05	4.83473e-05	-1.25695	0.209683	0.853187	FALSE
CC2D2A	-0.00066303	0.000696087	-0.952511	0.341552	0.89513	FALSE
CCAR1	-0.000133585	0.000781281	-0.170983	0.864345	0.986292	FALSE
CCBE1	4.19313e-05	0.000669427	0.0626377	0.950094	0.994393	FALSE
CCDC102A	-0.000180432	0.000266843	-0.67617	0.499418	0.935082	FALSE
CCDC103	2.92169e-05	7.65474e-05	0.381684	0.702947	0.969817	FALSE
CCDC106	-0.000905662	0.00102344	-0.884915	0.376863	0.906533	FALSE
CCDC107	0.000195042	0.000255547	0.763235	0.445893	0.927614	FALSE
CCDC110	1.16629e-05	2.528e-05	0.46135	0.644859	0.957786	FALSE
CCDC112	0.000404356	0.000180173	2.24426	0.0254968	0.692245	FALSE
CCDC113	-2.57934e-05	3.78236e-05	-0.681939	0.495768	0.934196	FALSE
CCDC114	-0.000844942	0.000711041	-1.18832	0.235585	0.86613	FALSE
CCDC115	4.68542e-05	0.00035602	0.131606	0.895378	0.991569	FALSE
CCDC116	-0.00058472	0.000667747	-0.875661	0.381867	0.907061	FALSE
CCDC117	-6.31324e-06	1.84979e-05	-0.341294	0.733105	0.974911	FALSE
CCDC12	-0.000125459	0.000131785	-0.951998	0.341812	0.89513	FALSE
CCDC121	-0.000882206	0.000327204	-2.69619	0.0073824	0.558882	FALSE
CCDC122	1.46582e-05	2.72781e-05	0.537363	0.591388	0.948752	FALSE
CCDC124	-2.20213e-06	9.11232e-05	-0.0241666	0.980735	0.997256	FALSE
CCDC125	3.85297e-05	0.000315799	0.122007	0.902969	0.991807	FALSE
CCDC126	-0.000425612	0.000930035	-0.45763	0.647527	0.958097	FALSE
CCDC127	-0.000142712	0.000136838	-1.04293	0.297764	0.883711	FALSE
CCDC13	-0.000339434	0.00061107	-0.555475	0.578956	0.947433	FALSE
CCDC130	-0.000146544	0.000309498	-0.473489	0.636186	0.955758	FALSE
CCDC134	-0.000271858	0.000178037	-1.52697	0.12775	0.799976	FALSE
CCDC136	0.000123799	0.000521894	0.237211	0.812644	0.978919	FALSE
CCDC137	-0.000518109	0.000473086	-1.09517	0.274261	0.876707	FALSE
CCDC138	-8.79295e-05	0.000100141	-0.878057	0.380567	0.907011	FALSE
CCDC14	-2.05674e-05	2.19856e-05	-0.935497	0.350233	0.897735	FALSE
CCDC141	-0.000570234	0.00122731	-0.464619	0.642518	0.957308	FALSE
CCDC144A	0.000242985	0.000885401	0.274435	0.783926	0.976292	FALSE
CCDC146	-0.0016941	0.000837982	-2.02164	0.0440399	0.713637	FALSE
CCDC148	-0.000462486	0.000631731	-0.732093	0.464644	0.929967	FALSE
CCDC149	0.00039314	0.000643642	0.610805	0.541761	0.938485	FALSE
CCDC15	-0.00064449	0.000923677	-0.697744	0.485841	0.932726	FALSE
CCDC150	-0.00128156	0.00112051	-1.14372	0.253588	0.86995	FALSE
CCDC151	-0.00018789	0.000217368	-0.864387	0.388019	0.910163	FALSE
CCDC152	-0.00167938	0.000975836	-1.72096	0.0862187	0.74906	FALSE
CCDC153	-0.000389017	0.000344922	-1.12784	0.260228	0.873756	FALSE
CCDC154	-0.000196739	0.00036496	-0.539069	0.590211	0.948533	FALSE
CCDC157	-3.03083e-05	3.22945e-05	-0.938498	0.348692	0.896658	FALSE
CCDC158	-8.68672e-05	0.000189687	-0.457951	0.647296	0.958097	FALSE
CCDC159	-2.26737e-05	5.48646e-05	-0.413267	0.679686	0.964939	FALSE
CCDC17	-0.000219028	0.000314477	-0.696483	0.486629	0.932746	FALSE
CCDC18	0.000136399	8.83839e-05	1.54326	0.123751	0.795154	FALSE
CCDC24	-0.000431656	0.000549947	-0.784905	0.433087	0.925133	FALSE
CCDC25	-0.000321331	0.000288802	-1.11264	0.266695	0.874995	FALSE
CCDC28A	-5.2952e-05	0.000175335	-0.302005	0.762844	0.975347	FALSE
CCDC28B	0.000351326	0.000418575	0.839339	0.401902	0.914366	FALSE
CCDC3	-0.000299219	0.000424283	-0.705235	0.481174	0.931808	FALSE
CCDC30	-0.000382845	0.00110635	-0.346042	0.729537	0.974911	FALSE
CCDC34	-9.54739e-05	0.000133773	-0.713701	0.475929	0.931808	FALSE
CCDC36	-0.00180506	0.000700645	-2.57629	0.0104319	0.582541	FALSE
CCDC39	-0.000955582	0.00037111	-2.57493	0.0104721	0.582541	FALSE
CCDC40	-0.000528901	0.00026901	-1.9661	0.0501462	0.723454	FALSE
CCDC42	-0.00245082	0.000872073	-2.81034	0.00525189	0.495954	FALSE
CCDC43	-0.000302858	0.000632546	-0.478792	0.632411	0.954858	FALSE
CCDC47	-0.0011024	0.00104352	-1.05642	0.291566	0.883216	FALSE
CCDC50	0.000113955	0.000968071	0.117714	0.906368	0.991807	FALSE
CCDC51	6.13175e-05	0.000685481	0.0894518	0.928778	0.992674	FALSE
CCDC57	-0.000890957	0.000897954	-0.992208	0.321841	0.891008	FALSE
CCDC59	2.84734e-05	4.09842e-05	0.69474	0.487719	0.932851	FALSE
CCDC6	0.000228114	0.000296028	0.770584	0.441524	0.925954	FALSE
CCDC60	-0.00281154	0.0012573	-2.23617	0.0260254	0.692245	FALSE
CCDC61	-3.13693e-05	6.95756e-05	-0.450867	0.652389	0.959242	FALSE
CCDC62	-2.60303e-06	8.67232e-05	-0.0300154	0.976073	0.996133	FALSE
CCDC65	0.000596589	0.00113237	0.526849	0.598661	0.950406	FALSE
CCDC66	-2.13306e-05	3.69656e-05	-0.57704	0.564316	0.943331	FALSE
CCDC68	-3.41811e-05	0.00043389	-0.0787783	0.937258	0.993053	FALSE
CCDC69	0.000379568	0.000948502	0.400176	0.689292	0.967086	FALSE
CCDC7	-9.20451e-06	3.63948e-05	-0.252907	0.800501	0.977416	FALSE
CCDC71	-0.000162995	0.000441983	-0.368781	0.712533	0.972415	FALSE
CCDC73	-0.000348132	0.000367897	-0.946276	0.344717	0.89513	FALSE
CCDC74B	-0.000283056	0.000375727	-0.753356	0.451786	0.929169	FALSE
CCDC77	-0.000208354	0.000128424	-1.62239	0.105698	0.781363	FALSE
CCDC78	9.14658e-05	7.36255e-05	1.24231	0.215025	0.854199	FALSE
CCDC8	-0.000709917	0.000853598	-0.831676	0.406208	0.916565	FALSE
CCDC80	-0.000613473	0.000460031	-1.33355	0.183295	0.842823	FALSE
CCDC81	-0.00140032	0.000626572	-2.23489	0.0261103	0.692245	FALSE
CCDC82	4.23017e-05	3.15736e-05	1.33978	0.181261	0.839864	FALSE
CCDC84	-0.000340783	0.000257071	-1.32564	0.1859	0.843305	FALSE
CCDC85A	-0.000504308	0.000911577	-0.553226	0.580492	0.948041	FALSE
CCDC85B	-0.000292245	0.00056473	-0.517495	0.605166	0.950778	FALSE
CCDC85C	3.52848e-05	0.000485058	0.0727436	0.942055	0.99339	FALSE
CCDC86	-0.00098785	0.00107329	-0.920393	0.358056	0.89933	FALSE
CCDC87	0.00151125	0.000873215	1.73067	0.084468	0.746973	FALSE
CCDC88A	0.000744713	0.0010033	0.74226	0.458471	0.929967	FALSE
CCDC88B	0.000533884	0.000635241	0.840444	0.401283	0.914366	FALSE
CCDC88C	5.76365e-05	0.000609335	0.0945892	0.9247	0.992674	FALSE
CCDC89	-0.00170638	0.00099581	-1.71356	0.0875716	0.751883	FALSE
CCDC9	1.71545e-05	7.91103e-05	0.216843	0.828468	0.981285	FALSE
CCDC90B	-5.37542e-05	7.62401e-05	-0.705065	0.48128	0.931808	FALSE
CCDC91	-0.000632423	0.000784357	-0.806295	0.42067	0.922268	FALSE
CCDC92	-0.00117642	0.0012973	-0.906823	0.365179	0.902025	FALSE
CCDC93	2.44442e-05	3.44524e-05	0.709507	0.478524	0.931808	FALSE
CCDC96	-0.000458459	0.000592257	-0.774088	0.439446	0.92538	FALSE
CCDC97	-1.05028e-05	1.57483e-05	-0.666919	0.505302	0.935683	FALSE
CCHCR1	0.000151308	0.000234726	0.644617	0.519635	0.935721	FALSE
CCIN	-0.00028624	0.000701771	-0.407883	0.683631	0.966411	FALSE
CCK	-0.000354584	0.000956228	-0.370815	0.711019	0.972117	FALSE
CCL11	-0.00190679	0.00130216	-1.46433	0.144079	0.811061	FALSE
CCL13	-0.0022515	0.000832188	-2.70552	0.00718286	0.554271	FALSE
CCL14	-0.000348852	0.00112432	-0.310278	0.756551	0.974911	FALSE
CCL16	0.00025376	0.000869464	0.291858	0.770583	0.975347	FALSE
CCL17	-0.000522544	0.000703306	-0.742982	0.458034	0.929967	FALSE
CCL18	-4.66315e-05	0.00111398	-0.0418603	0.966636	0.995723	FALSE
CCL19	0.00095489	0.000625587	1.52639	0.127894	0.799976	FALSE
CCL2	9.18824e-05	0.000276984	0.331725	0.740313	0.974911	FALSE
CCL20	-0.000507824	0.000837197	-0.606576	0.54456	0.938793	FALSE
CCL21	5.89074e-05	0.000910615	0.0646897	0.948461	0.994393	FALSE
CCL22	5.29459e-05	0.000348277	0.152022	0.879265	0.988586	FALSE
CCL23	-0.000279478	0.0010566	-0.264507	0.791559	0.976879	FALSE
CCL24	-0.000553994	0.00101875	-0.543799	0.586956	0.948533	FALSE
CCL26	-0.00145141	0.000932493	-1.55648	0.120579	0.794478	FALSE
CCL27	0.00100815	0.000496219	2.03167	0.0430081	0.713468	FALSE
CCL28	0.00116499	0.000954409	1.22064	0.223115	0.858936	FALSE
CCL3	5.95698e-05	0.0010445	0.0570318	0.954555	0.994443	FALSE
CCL4	-0.000941492	0.00118215	-0.796422	0.426374	0.924197	FALSE
CCL5	-0.000104196	0.000945524	-0.110199	0.91232	0.991807	FALSE
CCL7	-0.00170236	0.00117213	-1.45236	0.147376	0.811916	FALSE
CCL8	-0.00273469	0.00105187	-2.59983	0.00975658	0.579518	FALSE
CCM2	1.31187e-05	2.45257e-05	0.534898	0.593089	0.949514	FALSE
CCNA1	-0.0028925	0.0012387	-2.33512	0.0201513	0.660494	FALSE
CCNA2	0.000112927	0.000142741	0.791133	0.429449	0.924819	FALSE
CCNB1	0.000205793	0.000231108	0.890461	0.373883	0.905306	FALSE
CCNB1IP1	2.54403e-05	0.000347081	0.0732978	0.941615	0.99339	FALSE
CCNB2	0.000168123	8.93914e-05	1.88075	0.0609078	0.726043	FALSE
CCNC	4.41728e-05	4.22993e-05	1.04429	0.297133	0.883711	FALSE
CCND1	0.000770801	0.000434112	1.77558	0.0767464	0.746445	FALSE
CCND2	0.00108999	0.00122641	0.888765	0.374793	0.905306	FALSE
CCND3	-0.000473747	0.000653415	-0.725033	0.468958	0.931808	FALSE
CCNE1	-0.00067561	0.000276041	-2.4475	0.0149187	0.61743	FALSE
CCNE2	-0.000972823	0.000462312	-2.10426	0.0361335	0.711084	FALSE
CCNF	-0.000114765	0.000357137	-0.321346	0.748156	0.974911	FALSE
CCNG1	-2.78377e-05	0.00020982	-0.132674	0.894534	0.991569	FALSE
CCNG2	-0.000584282	0.000646363	-0.903954	0.366695	0.903117	FALSE
CCNH	-3.62524e-06	1.30191e-05	-0.278456	0.780841	0.976292	FALSE
CCNI	1.91271e-05	3.38676e-05	0.56476	0.57263	0.947011	FALSE
CCNI2	-2.7709e-05	0.00076922	-0.0360222	0.971287	0.996133	FALSE
CCNJ	0.000348311	0.000664391	0.524256	0.600461	0.950406	FALSE
CCNJL	-0.000479301	0.000355472	-1.34835	0.178494	0.833464	FALSE
CCNL1	-0.000235662	0.000533359	-0.441845	0.6589	0.959675	FALSE
CCNO	-0.000194327	0.000577523	-0.336484	0.736725	0.974911	FALSE
CCNT1	1.01479e-05	2.79946e-05	0.362495	0.71722	0.973302	FALSE
CCNT2	-0.000197548	0.000399009	-0.495096	0.62087	0.95396	FALSE
CCNY	-6.48371e-06	0.000186939	-0.0346835	0.972354	0.996133	FALSE
CCNYL1	6.64621e-06	1.99999e-05	0.332312	0.73987	0.974911	FALSE
CCPG1	0.000204931	0.000125424	1.6339	0.103257	0.779144	FALSE
CCR1	-0.00179545	0.000952464	-1.88506	0.0603224	0.726043	FALSE
CCR10	4.02026e-05	0.000798524	0.0503462	0.959878	0.994719	FALSE
CCR2	0.000255884	0.00117659	0.217478	0.827973	0.981214	FALSE
CCR3	-8.43666e-05	0.000944654	-0.0893095	0.928891	0.992674	FALSE
CCR4	1.35285e-05	0.000861262	0.0157078	0.987477	0.997937	FALSE
CCR5	-0.000289706	0.000570141	-0.508131	0.611711	0.952004	FALSE
CCR6	-0.00108322	0.00107167	-1.01078	0.312882	0.890641	FALSE
CCR7	-0.00170495	0.00108007	-1.57854	0.115423	0.793117	FALSE
CCR8	0.00144074	0.00102224	1.40939	0.159684	0.822131	FALSE
CCR9	-0.000428138	0.000328485	-1.30337	0.193379	0.843627	FALSE
CCRL2	0.000732162	0.000738299	0.991688	0.322094	0.891008	FALSE
CCS	0.000233881	0.000213064	1.0977	0.273155	0.876707	FALSE
CCT2	-3.42449e-05	3.16282e-05	-1.08274	0.279736	0.876707	FALSE
CCT3	-0.000130908	0.000204321	-0.640697	0.522175	0.935721	FALSE
CCT4	-1.77352e-05	1.71267e-05	-1.03553	0.301197	0.885209	FALSE
CCT6A	1.48147e-05	1.95757e-05	0.756793	0.449728	0.929169	FALSE
CCT7	-0.00047561	0.000947618	-0.501901	0.61608	0.952476	FALSE
CCT8	1.03143e-05	2.04156e-05	0.505215	0.613753	0.952476	FALSE
CD101	0.000468805	0.000706632	0.663437	0.507526	0.935721	FALSE
CD109	-5.89522e-05	0.000525443	-0.112195	0.910739	0.991807	FALSE
CD14	0.00024569	0.000206891	1.18753	0.235892	0.86613	FALSE
CD151	2.5033e-05	1.69122e-05	1.48017	0.139805	0.810615	FALSE
CD160	-0.00174169	0.000845102	-2.06092	0.0401131	0.713468	FALSE
CD163	-0.000604186	0.00123026	-0.491105	0.623689	0.95396	FALSE
CD163L1	0.000435758	0.000921216	0.473025	0.636516	0.955758	FALSE
CD164	0.000528323	0.000642298	0.822552	0.411374	0.919435	FALSE
CD164L2	-0.00139423	0.000806628	-1.72846	0.0848637	0.747671	FALSE
CD177	-0.0017719	0.000996281	-1.77851	0.0762631	0.746445	FALSE
CD180	0.000773649	0.000464448	1.66574	0.096738	0.768894	FALSE
CD19	0.000463886	0.000426831	1.08682	0.277931	0.876707	FALSE
CD1A	-0.000982852	0.000880575	-1.11615	0.265191	0.874995	FALSE
CD1B	-0.00130824	0.0012118	-1.07959	0.281132	0.877545	FALSE
CD1C	-0.00184736	0.000951738	-1.94104	0.0531258	0.723454	FALSE
CD1D	-0.000660629	0.00112741	-0.585973	0.558304	0.940557	FALSE
CD1E	-0.00080954	0.00125188	-0.646659	0.518313	0.935721	FALSE
CD2	0.000626313	0.000527755	1.18675	0.236202	0.86613	FALSE
CD200	0.00121383	0.00135244	0.897509	0.37012	0.904052	FALSE
CD200R1	0.00041509	0.00096408	0.430556	0.667079	0.960498	FALSE
CD207	-0.00136735	0.00108573	-1.25939	0.208802	0.853187	FALSE
CD209	-0.000258197	0.000682031	-0.378571	0.705256	0.969833	FALSE
CD22	-0.00123683	0.000804454	-1.53748	0.125159	0.797138	FALSE
CD226	-0.000776825	0.00105318	-0.737599	0.461296	0.929967	FALSE
CD244	0.000763322	0.000846047	0.902222	0.367613	0.903117	FALSE
CD247	0.000912377	0.000783902	1.16389	0.24533	0.868375	FALSE
CD248	-0.00108133	0.000826387	-1.30851	0.191634	0.843627	FALSE
CD27	0.000335826	0.000542356	0.619199	0.536223	0.937376	FALSE
CD274	0.00123218	0.000837119	1.47192	0.142018	0.811061	FALSE
CD276	-0.00047669	0.000334145	-1.4266	0.154665	0.818256	FALSE
CD28	0.00164208	0.000803048	2.04481	0.0416866	0.713468	FALSE
CD2AP	-0.0018598	0.000719229	-2.58583	0.0101535	0.582541	FALSE
CD2BP2	8.55591e-07	2.36723e-05	0.0361431	0.971191	0.996133	FALSE
CD300A	-0.000603186	0.000726761	-0.829964	0.407174	0.916565	FALSE
CD300C	-0.000696486	0.000716021	-0.972716	0.331424	0.894009	FALSE
CD300E	-0.00333128	0.0011783	-2.82719	0.00498968	0.491829	FALSE
CD300LB	-0.000926656	0.000950945	-0.974458	0.330561	0.894009	FALSE
CD300LF	-0.000454318	0.000681745	-0.666404	0.50563	0.935683	FALSE
CD300LG	-0.00172192	0.00104087	-1.6543	0.0990416	0.773544	FALSE
CD302	-0.00117499	0.0011056	-1.06276	0.288686	0.881956	FALSE
CD320	-0.00313936	0.0012059	-2.60334	0.00965951	0.579518	FALSE
CD33	-0.000443462	0.00110595	-0.400979	0.688702	0.967028	FALSE
CD34	-0.000683969	0.0010957	-0.624228	0.53292	0.935721	FALSE
CD36	-0.000438224	0.000886006	-0.494606	0.621215	0.95396	FALSE
CD37	0.000449345	0.000830053	0.541345	0.588644	0.948533	FALSE
CD38	-0.000100081	0.000924053	-0.108306	0.91382	0.991807	FALSE
CD3D	0.0005026	0.000675888	0.743614	0.457652	0.929967	FALSE
CD3E	-8.11215e-05	0.000312055	-0.259959	0.795061	0.976879	FALSE
CD3EAP	1.76184e-05	1.72988e-05	1.01848	0.309217	0.889562	FALSE
CD3G	-0.000931924	0.000552968	-1.68531	0.092897	0.764578	FALSE
CD4	0.000793378	0.000605585	1.3101	0.191095	0.843627	FALSE
CD40	0.00167108	0.00104089	1.60543	0.10938	0.784017	FALSE
CD44	0.0019072	0.00137913	1.3829	0.167653	0.828228	FALSE
CD46	-0.000558168	0.000879756	-0.634457	0.526233	0.935721	FALSE
CD47	0.000400661	0.00048451	0.826941	0.408883	0.918455	FALSE
CD48	0.000366941	0.000856205	0.428567	0.668525	0.961084	FALSE
CD5	-0.000650024	0.000589468	-1.10273	0.270968	0.876707	FALSE
CD52	0.000845497	0.000755859	1.11859	0.264148	0.874995	FALSE
CD53	9.1784e-05	0.00122091	0.0751766	0.940121	0.993273	FALSE
CD55	-0.000732341	0.00110707	-0.661513	0.508756	0.935721	FALSE
CD58	0.00253489	0.00124339	2.03869	0.0422978	0.713468	FALSE
CD59	0.000211819	0.000764228	0.277167	0.78183	0.976292	FALSE
CD6	-0.00168621	0.00134954	-1.24946	0.212403	0.85345	FALSE
CD63	0.000627107	0.000644708	0.972699	0.331433	0.894009	FALSE
CD68	0.000787067	0.000746164	1.05482	0.292299	0.883216	FALSE
CD69	-0.000587886	0.00139015	-0.422894	0.672655	0.963108	FALSE
CD7	-0.000748784	0.000591257	-1.26643	0.206275	0.852898	FALSE
CD70	0.00119924	0.000763735	1.57023	0.117343	0.793117	FALSE
CD72	-0.00104404	0.000902616	-1.15668	0.248262	0.869257	FALSE
CD74	0.00152642	0.00132716	1.15014	0.25094	0.86995	FALSE
CD79A	-0.000462786	0.00078261	-0.591336	0.55471	0.940557	FALSE
CD79B	0.000206461	0.000509327	0.405361	0.685481	0.966541	FALSE
CD80	0.000172928	0.0005537	0.312313	0.755005	0.974911	FALSE
CD81	0.000142693	0.000550999	0.258971	0.795823	0.976879	FALSE
CD82	0.00234337	0.00114286	2.05045	0.0411298	0.713468	FALSE
CD83	-1.21173e-05	2.52877e-05	-0.479177	0.632138	0.954858	FALSE
CD84	-0.00142426	0.00126457	-1.12628	0.260886	0.873977	FALSE
CD86	-0.000195693	0.00063004	-0.310605	0.756302	0.974911	FALSE
CD8A	0.000729267	0.000579009	1.25951	0.208759	0.853187	FALSE
CD9	0.000366806	0.000866863	0.423141	0.672475	0.963108	FALSE
CD93	-0.000186095	0.000720854	-0.258159	0.796449	0.976879	FALSE
CD96	-0.000167161	0.000460179	-0.363251	0.716656	0.973192	FALSE
CDA	-0.00097096	0.000803321	-1.20868	0.227672	0.862452	FALSE
CDADC1	-0.00017886	0.000105206	-1.70009	0.0900801	0.761704	FALSE
CDAN1	-0.000238188	0.000755924	-0.315096	0.752893	0.974911	FALSE
CDC14A	0.000180954	0.000998645	0.1812	0.856325	0.984542	FALSE
CDC14B	6.61458e-05	0.000608441	0.108713	0.913497	0.991807	FALSE
CDC16	-1.67048e-05	0.000120238	-0.138932	0.889591	0.990684	FALSE
CDC20	-0.000371534	0.00026339	-1.41059	0.159332	0.822131	FALSE
CDC20B	1.03961e-05	1.55803e-05	0.667257	0.505086	0.935622	FALSE
CDC23	3.42596e-05	4.9364e-05	0.694021	0.488169	0.93298	FALSE
CDC25A	-0.000136315	0.000137236	-0.993288	0.321315	0.891008	FALSE
CDC25B	0.000321781	0.000842175	0.382083	0.702652	0.969817	FALSE
CDC25C	0.000264328	0.000391928	0.67443	0.500522	0.935082	FALSE
CDC27	5.97896e-05	4.12566e-05	1.44921	0.148252	0.811916	FALSE
CDC34	-0.000255737	0.000175551	-1.45677	0.146154	0.811446	FALSE
CDC37	3.15584e-05	1.95023e-05	1.61819	0.106601	0.782912	FALSE
CDC37L1	7.83624e-05	0.000407453	0.192323	0.847614	0.984135	FALSE
CDC42	-0.00036167	0.000254728	-1.41983	0.156625	0.820395	FALSE
CDC42BPA	0.000378849	0.000890357	0.425503	0.670756	0.962786	FALSE
CDC42BPB	0.000543232	0.000560829	0.968623	0.33346	0.895125	FALSE
CDC42BPG	-2.65868e-05	0.000496651	-0.0535322	0.957341	0.994443	FALSE
CDC42EP1	-0.000219176	0.000735384	-0.298043	0.765863	0.975347	FALSE
CDC42EP2	-0.000257706	0.000919613	-0.280234	0.779478	0.976292	FALSE
CDC42EP3	0.00114589	0.000857793	1.33586	0.182537	0.842442	FALSE
CDC42EP4	0.000127471	0.00110179	0.115695	0.907966	0.991807	FALSE
CDC42EP5	0.000518004	0.000682787	0.758662	0.44861	0.929169	FALSE
CDC42SE1	-0.00051716	0.000598699	-0.863805	0.388338	0.910436	FALSE
CDC42SE2	3.21177e-05	1.32594e-05	2.42226	0.0159761	0.61817	FALSE
CDC5L	0.00011165	8.87838e-05	1.25755	0.20947	0.853187	FALSE
CDC6	-0.000118559	0.000140559	-0.843478	0.399587	0.914366	FALSE
CDC7	0.000238849	0.000129545	1.84375	0.0661384	0.734102	FALSE
CDC73	0.000123216	0.000256135	0.48106	0.6308	0.954775	FALSE
CDCA2	-0.00073709	0.000818966	-0.900024	0.36878	0.903722	FALSE
CDCA3	-0.00144145	0.000674541	-2.13694	0.0333564	0.711084	FALSE
CDCA4	0.00054632	0.000608539	0.897756	0.369986	0.904052	FALSE
CDCA5	6.69357e-05	5.93673e-05	1.12748	0.260377	0.873756	FALSE
CDCA7	0.000175881	0.000284366	0.618502	0.536682	0.937398	FALSE
CDCA7L	0.00258997	0.00141325	1.83263	0.0677805	0.735187	FALSE
CDCA8	-0.000119009	9.48912e-05	-1.25417	0.210691	0.85324	FALSE
CDCP1	0.00208382	0.00111453	1.86969	0.0624342	0.726275	FALSE
CDH1	-0.000973279	0.00123734	-0.78659	0.432101	0.925133	FALSE
CDH11	-0.000624815	0.000997417	-0.626433	0.531475	0.935721	FALSE
CDH12	-0.000807869	0.00126774	-0.63725	0.524415	0.935721	FALSE
CDH13	0.000227801	0.00103807	0.219448	0.82644	0.98116	FALSE
CDH15	-0.00327186	0.000923338	-3.54352	0.000453244	0.414135	FALSE
CDH17	-0.00208594	0.00107063	-1.94833	0.0522438	0.723454	FALSE
CDH19	-0.00045302	0.000871796	-0.51964	0.603671	0.950557	FALSE
CDH2	0.00112277	0.00090643	1.23867	0.216371	0.855352	FALSE
CDH20	-0.000221614	0.00037792	-0.586406	0.558014	0.940557	FALSE
CDH23	0.00122172	0.000983142	1.24267	0.214894	0.854199	FALSE
CDH24	0.00011569	0.000124454	0.929581	0.353284	0.898673	FALSE
CDH26	-0.000262774	0.00111243	-0.236216	0.813415	0.978959	FALSE
CDH3	-0.000432601	0.000344354	-1.25627	0.209929	0.853187	FALSE
CDH4	-0.00173861	0.00077083	-2.25551	0.0247724	0.692245	FALSE
CDH5	-0.000577751	0.000751535	-0.768761	0.442599	0.925954	FALSE
CDH6	-0.00105259	0.00115324	-0.912726	0.36207	0.899655	FALSE
CDH8	-9.77857e-05	0.000843515	-0.115926	0.907783	0.991807	FALSE
CDK1	0.000112628	6.52915e-05	1.725	0.0854865	0.748914	FALSE
CDK10	0.000239075	0.00036984	0.646427	0.518464	0.935721	FALSE
CDK11B	1.64713e-05	2.24714e-05	0.732991	0.464097	0.929967	FALSE
CDK12	-3.86521e-05	3.91185e-05	-0.988077	0.323857	0.892017	FALSE
CDK13	-2.29313e-05	0.00058278	-0.0393481	0.968637	0.996133	FALSE
CDK14	-0.000827163	0.00139185	-0.594292	0.552734	0.940557	FALSE
CDK15	-0.000440374	0.000712669	-0.617922	0.537065	0.937401	FALSE
CDK17	0.000319445	0.000286742	1.11405	0.266092	0.874995	FALSE
CDK18	-0.000238898	0.000819172	-0.291634	0.770754	0.975347	FALSE
CDK19	-0.00143421	0.000849116	-1.68906	0.0921766	0.762951	FALSE
CDK2	-0.000252208	0.000677745	-0.372129	0.710042	0.971273	FALSE
CDK20	-0.000608142	0.000726719	-0.836833	0.403307	0.914972	FALSE
CDK2AP1	0.00019133	0.00162406	0.11781	0.906292	0.991807	FALSE
CDK2AP2	-0.000363655	0.000782388	-0.464802	0.642388	0.957273	FALSE
CDK3	-0.00121996	0.000956776	-1.27508	0.203201	0.851336	FALSE
CDK4	-0.00217219	0.00119214	-1.8221	0.0693667	0.737816	FALSE
CDK5	-5.21652e-05	0.000101235	-0.515288	0.606705	0.9512	FALSE
CDK5R1	-3.1274e-05	0.000612028	-0.0510989	0.959278	0.994669	FALSE
CDK5R2	0.000733284	0.00120069	0.61072	0.541816	0.938485	FALSE
CDK5RAP1	1.05038e-05	2.02619e-05	0.518402	0.604534	0.950778	FALSE
CDK5RAP2	5.61387e-05	7.52619e-05	0.745911	0.456265	0.929603	FALSE
CDK5RAP3	-0.000381254	0.000157362	-2.42279	0.0159531	0.61817	FALSE
CDK6	0.00126627	0.0014229	0.889926	0.37417	0.905306	FALSE
CDK7	0.000119884	8.84499e-05	1.35539	0.176242	0.830586	FALSE
CDK8	-0.000261223	0.000149782	-1.74402	0.0821092	0.746973	FALSE
CDK9	-5.9773e-05	0.000189464	-0.315484	0.752598	0.974911	FALSE
CDKAL1	-3.12737e-05	0.000154954	-0.201825	0.840181	0.983286	FALSE
CDKL1	-0.000907868	0.000936019	-0.969924	0.332812	0.894587	FALSE
CDKL2	-0.00198124	0.000994826	-1.99154	0.0472658	0.718583	FALSE
CDKL3	2.59231e-05	2.35976e-05	1.09855	0.272785	0.876707	FALSE
CDKL4	-0.000278007	0.000178	-1.56183	0.119309	0.793117	FALSE
CDKN1A	0.00104543	0.000867876	1.20458	0.229248	0.863293	FALSE
CDKN1B	0.000853896	0.000755556	1.13016	0.259252	0.873756	FALSE
CDKN1C	-0.000768569	0.000558029	-1.37729	0.169379	0.828228	FALSE
CDKN2A	-0.000856163	0.00055263	-1.54925	0.122303	0.795154	FALSE
CDKN2AIP	0.00131114	0.000931666	1.40731	0.160301	0.822131	FALSE
CDKN2AIPNL	5.64795e-05	0.000210541	0.26826	0.788671	0.976576	FALSE
CDKN2B	-0.00057923	0.00027769	-2.08589	0.0377779	0.711324	FALSE
CDKN2C	0.000732258	0.00107296	0.682464	0.495436	0.934148	FALSE
CDKN2D	-2.34396e-05	0.000279446	-0.0838787	0.933205	0.992674	FALSE
CDKN3	3.27645e-05	9.71376e-05	0.3373	0.736111	0.974911	FALSE
CDO1	0.000336233	0.00100338	0.335099	0.737769	0.974911	FALSE
CDON	1.11995e-05	2.88207e-05	0.388593	0.697834	0.969817	FALSE
CDR2	-0.000548792	0.000816878	-0.671816	0.502182	0.935184	FALSE
CDR2L	-0.000577791	0.000677439	-0.852904	0.394346	0.91361	FALSE
CDRT1	0.00034375	0.000151469	2.26944	0.0239023	0.689356	FALSE
CDRT4	-0.00116961	0.000780298	-1.49892	0.134873	0.805094	FALSE
CDS1	-0.00120037	0.000806639	-1.48812	0.137699	0.808119	FALSE
CDS2	8.23321e-05	5.34489e-05	1.54039	0.124448	0.796465	FALSE
CDSN	-0.00141307	0.000954439	-1.48052	0.139712	0.810615	FALSE
CDT1	-7.54899e-06	3.05083e-05	-0.24744	0.804725	0.97787	FALSE
CDV3	-0.000641357	0.00105587	-0.607421	0.544	0.938793	FALSE
CDX1	0.000630825	0.00115173	0.547719	0.584264	0.948533	FALSE
CDX2	-0.00035055	0.00113157	-0.309792	0.756919	0.974911	FALSE
CDYL	-0.00030007	0.000194665	-1.54147	0.124186	0.796276	FALSE
CDYL2	8.13256e-05	0.000100889	0.806089	0.420786	0.922268	FALSE
CEACAM1	-0.000543302	0.000691915	-0.785216	0.432905	0.925133	FALSE
CEACAM19	-0.000968031	0.000931849	-1.03883	0.299664	0.883711	FALSE
CEACAM21	-0.00183384	0.00070564	-2.59883	0.00978452	0.579518	FALSE
CEACAM3	-0.00046728	0.00108855	-0.429269	0.668015	0.960791	FALSE
CEACAM4	-0.00051724	0.000510383	-1.01344	0.311613	0.890641	FALSE
CEACAM5	-0.00161042	0.000842719	-1.91098	0.0568949	0.723454	FALSE
CEACAM6	-0.000892277	0.000736488	-1.21153	0.226581	0.861172	FALSE
CEACAM7	-0.00108222	0.00105001	-1.03067	0.303468	0.886062	FALSE
CEBPA	-0.000290154	0.000428185	-0.677636	0.498489	0.935082	FALSE
CEBPB	7.4336e-06	5.24321e-05	0.141776	0.887346	0.990182	FALSE
CEBPD	1.39369e-05	2.05207e-05	0.679162	0.497523	0.935082	FALSE
CEBPE	-0.000181752	0.000902049	-0.201488	0.840444	0.983286	FALSE
[truncated: 11,506 more rows]

## Sheet: BRCA
Multiple linear regression
gene	coefficient	std.error	statistic	p.value	adj. p-value	Sig
A1BG	0.000403471	0.00027637	1.45989	0.144805	0.401183	FALSE
A2M	7.92671e-05	0.000446999	0.177332	0.859303	0.943947	FALSE
A2ML1	-0.00020105	0.000448016	-0.448757	0.653757	0.840343	FALSE
A4GALT	0.000278397	0.00053432	0.521031	0.602523	0.81114	FALSE
A4GNT	-0.00176774	0.000489111	-3.6142	0.000324684	0.00861739	TRUE
AAAS	4.95252e-06	1.01805e-05	0.486472	0.626797	0.825204	FALSE
AACS	6.42391e-05	0.000237973	0.269943	0.78729	0.913828	FALSE
AADAC	8.06456e-05	0.000172014	0.468832	0.639347	0.831932	FALSE
AADAT	0.00132453	0.000309502	4.27954	2.15613e-05	0.00137448	TRUE
AAGAB	-6.78768e-05	0.000139478	-0.486649	0.626672	0.825204	FALSE
AAK1	-8.56384e-06	2.77455e-05	-0.308657	0.757682	0.898526	FALSE
AAMP	7.29291e-06	5.96313e-05	0.1223	0.902699	0.961629	FALSE
AANAT	0.000149808	0.000296505	0.505248	0.613557	0.81848	FALSE
AARS2	-0.000131894	7.04167e-05	-1.87304	0.061513	0.24093	FALSE
AARSD1	-1.99163e-05	1.81091e-05	-1.0998	0.27183	0.557892	FALSE
AASDH	-2.72736e-06	1.42022e-05	-0.192038	0.847773	0.939045	FALSE
AASS	0.000830351	0.000330482	2.51255	0.0122284	0.089161	FALSE
AATF	0.000212356	0.00036707	0.578518	0.563116	0.787479	FALSE
AATK	-0.00109162	0.000692308	-1.57678	0.115335	0.353126	FALSE
ABAT	-6.15245e-05	0.000353304	-0.174141	0.861809	0.945073	FALSE
ABCA1	-0.000373312	0.000254255	-1.46826	0.14252	0.396868	FALSE
ABCA10	-0.000397584	0.000327539	-1.21385	0.225247	0.505778	FALSE
ABCA12	-7.5253e-05	6.5448e-05	-1.14981	0.250646	0.535942	FALSE
ABCA13	0.000340263	0.000378561	0.898831	0.369077	0.643353	FALSE
ABCA2	-1.64237e-05	0.000268129	-0.0612531	0.951177	0.981709	FALSE
ABCA3	0.000108379	0.000131096	0.82671	0.408706	0.675102	FALSE
ABCA4	0.00059743	0.000543618	1.09899	0.272182	0.558027	FALSE
ABCA5	0.000143441	0.000134005	1.07041	0.284832	0.570245	FALSE
ABCA6	-0.00146696	0.000583911	-2.51229	0.0122445	0.0892305	FALSE
ABCA7	0.000151165	7.02576e-05	2.15159	0.0317992	0.162338	FALSE
ABCA8	-0.00159704	0.000563275	-2.83527	0.00472168	0.0480337	TRUE
ABCA9	-0.00152789	0.000513648	-2.97458	0.00304526	0.0356903	TRUE
ABCB1	-0.000801437	0.000525199	-1.52597	0.127507	0.373001	FALSE
ABCB10	9.53133e-06	8.65385e-06	1.1014	0.271133	0.556832	FALSE
ABCB11	-2.71295e-05	8.01416e-05	-0.338519	0.735082	0.887172	FALSE
ABCB4	-0.000677422	0.000351226	-1.92874	0.0542008	0.223468	FALSE
ABCB5	-0.000675383	0.000435416	-1.55112	0.121362	0.362994	FALSE
ABCB6	0.000805078	0.000496786	1.62057	0.105596	0.334388	FALSE
ABCB8	9.83249e-05	0.000126028	0.780181	0.43557	0.697651	FALSE
ABCB9	0.000820303	0.000413427	1.98415	0.047661	0.206607	FALSE
ABCC1	0.00128176	0.000448563	2.85748	0.00440745	0.0458981	TRUE
ABCC10	7.37987e-05	8.29557e-05	0.889616	0.374003	0.646906	FALSE
ABCC11	-0.00167621	0.000578686	-2.89659	0.00390029	0.0420283	TRUE
ABCC12	-7.79616e-05	0.000164803	-0.473058	0.636331	0.830145	FALSE
ABCC2	-0.000576247	0.00026781	-2.1517	0.0317907	0.162338	FALSE
ABCC3	-0.000467112	0.000365577	-1.27774	0.201801	0.480206	FALSE
ABCC4	0.00110105	0.000424497	2.59379	0.00970738	0.076859	FALSE
ABCC5	0.000144903	0.000552177	0.262421	0.793081	0.915832	FALSE
ABCC6	-0.000248124	0.000389759	-0.636609	0.524605	0.763295	FALSE
ABCC8	-0.000152922	0.000518413	-0.294982	0.768102	0.90479	FALSE
ABCC9	-0.000211673	0.000334772	-0.632289	0.527421	0.76568	FALSE
ABCD2	-5.01253e-05	0.000418838	-0.119677	0.904776	0.962189	FALSE
ABCD3	-0.000591438	0.00042153	-1.40308	0.161074	0.426343	FALSE
ABCD4	2.42068e-05	4.51985e-05	0.535566	0.592443	0.805817	FALSE
ABCE1	-2.12946e-05	5.055e-05	-0.421258	0.673707	0.851925	FALSE
ABCF1	0.000622401	0.000338165	1.84053	0.0661487	0.252702	FALSE
ABCF2	-1.98927e-05	2.57531e-05	-0.772438	0.440137	0.702381	FALSE
ABCF3	-9.21035e-05	9.09551e-05	-1.01263	0.311617	0.596128	FALSE
ABCG1	-0.00130875	0.000474859	-2.75609	0.00601451	0.0562372	FALSE
ABCG2	0.00131412	0.000341418	3.84899	0.000130372	0.0046437	TRUE
ABCG4	0.000240698	0.000237943	1.01158	0.312117	0.596163	FALSE
ABCG5	-0.000106755	0.000152658	-0.699303	0.484614	0.734954	FALSE
ABHD1	-0.000310853	0.00041743	-0.744683	0.456734	0.713473	FALSE
ABHD10	-0.000280952	0.000257837	-1.08965	0.276274	0.562694	FALSE
ABHD11	-0.000439367	0.000370474	-1.18596	0.236073	0.518434	FALSE
ABHD12	0.000281104	0.000179383	1.56706	0.11759	0.356252	FALSE
ABHD12B	0.000485881	0.000381127	1.27485	0.20282	0.4813	FALSE
ABHD13	6.42816e-05	3.40252e-05	1.88923	0.0593074	0.235195	FALSE
ABHD14B	-9.39898e-06	2.14641e-05	-0.437893	0.66161	0.845103	FALSE
ABHD15	0.000521825	0.000417351	1.25033	0.211632	0.490334	FALSE
ABHD2	-0.000529455	0.000523177	-1.012	0.311916	0.596128	FALSE
ABHD3	-0.000358773	0.000274436	-1.30731	0.191571	0.467599	FALSE
ABHD4	-1.36327e-05	4.62688e-05	-0.294642	0.768362	0.90479	FALSE
ABHD5	3.9412e-05	3.01936e-05	1.30531	0.192253	0.46845	FALSE
ABHD6	5.06295e-08	7.53603e-05	0.000671832	0.999464	0.99965	FALSE
ABHD8	0.000475382	0.000317182	1.49877	0.134422	0.383797	FALSE
ABI1	-0.000755554	0.000393498	-1.9201	0.0552851	0.226011	FALSE
ABI2	0.000769088	0.000354579	2.16902	0.0304608	0.158131	FALSE
ABI3BP	-0.00126001	0.000484126	-2.60265	0.00946266	0.0757124	FALSE
ABL1	0.000604996	0.000143984	4.20182	3.01988e-05	0.00174417	TRUE
ABL2	-4.37601e-07	3.798e-05	-0.0115219	0.990811	0.997585	FALSE
ABLIM1	-0.000157372	0.000566317	-0.277887	0.781188	0.910337	FALSE
ABLIM2	-0.00098204	0.00050384	-1.94911	0.051714	0.216923	FALSE
ABLIM3	-0.000179501	0.000413609	-0.433988	0.664442	0.847053	FALSE
ABO	0.00207515	0.000575913	3.60323	0.000338422	0.00881061	TRUE
ABR	0.000359372	0.000225278	1.59524	0.111147	0.344529	FALSE
ABRA	-0.000926825	0.000523941	-1.76895	0.0773736	0.277698	FALSE
ABT1	7.51157e-05	0.000297728	0.252297	0.800892	0.918858	FALSE
ABTB1	-8.98804e-05	0.000116834	-0.769302	0.441995	0.703992	FALSE
ABTB2	0.000196916	0.000349866	0.562833	0.573744	0.794139	FALSE
ACAA1	-0.000116291	0.000529922	-0.219448	0.82637	0.929603	FALSE
ACACA	-0.00073762	0.000529519	-1.393	0.164098	0.430589	FALSE
ACACB	0.000113704	0.000513613	0.22138	0.824866	0.928987	FALSE
ACAD10	-0.000336256	0.000373756	-0.899666	0.368633	0.643245	FALSE
ACAD9	-5.30397e-05	8.414e-05	-0.630375	0.528672	0.766513	FALSE
ACADL	0.00136193	0.00058822	2.31534	0.0209065	0.12603	FALSE
ACADM	5.99388e-05	0.000105738	0.566863	0.571004	0.792692	FALSE
ACADS	0.000925927	0.000460852	2.00916	0.0449346	0.199155	FALSE
ACADVL	0.000431978	0.000156725	2.75629	0.00601088	0.0562372	FALSE
ACAN	-0.000219814	0.00032793	-0.670308	0.5029	0.748659	FALSE
ACAP1	-1.17719e-05	0.000282767	-0.0416312	0.966806	0.988693	FALSE
ACAP2	-4.52827e-05	2.73059e-05	-1.65835	0.0977316	0.319572	FALSE
ACAP3	0.000149846	0.000110843	1.35187	0.17689	0.450043	FALSE
ACAT1	-0.000465956	0.000200564	-2.32322	0.0204763	0.12404	FALSE
ACAT2	0.00050207	0.000533968	0.940262	0.347434	0.62606	FALSE
ACBD3	-3.74548e-06	1.29432e-05	-0.289379	0.772384	0.906943	FALSE
ACBD4	-0.000352066	0.000288796	-1.21908	0.223258	0.503586	FALSE
ACBD5	-2.16795e-05	2.22636e-05	-0.973764	0.330538	0.612208	FALSE
ACBD6	-8.77953e-07	6.3379e-05	-0.0138524	0.988952	0.997138	FALSE
ACBD7	0.000815803	0.000458635	1.77876	0.075748	0.274609	FALSE
ACCS	-0.000322814	0.000367735	-0.877845	0.380354	0.651496	FALSE
ACD	8.00791e-05	0.000105596	0.758357	0.448514	0.707898	FALSE
ACE	0.00161843	0.000551288	2.93572	0.00344586	0.038578	TRUE
ACER1	8.35777e-05	0.000408223	0.204735	0.837843	0.934577	FALSE
ACER2	0.000364055	0.000458787	0.793515	0.427768	0.691752	FALSE
ACER3	6.52843e-06	1.49492e-05	0.436707	0.662469	0.845803	FALSE
ACHE	0.0011138	0.00044391	2.50908	0.012348	0.0897931	FALSE
ACIN1	-4.86655e-05	0.00039606	-0.122874	0.902245	0.961296	FALSE
ACLY	-0.000466982	0.000418486	-1.11588	0.264887	0.550599	FALSE
ACMSD	-0.000454491	0.00016321	-2.78469	0.00551461	0.0529818	FALSE
ACO1	5.18394e-05	0.00018971	0.273256	0.784743	0.912203	FALSE
ACOT11	-0.000302998	0.000429094	-0.706134	0.480359	0.731894	FALSE
ACOT13	6.22793e-06	1.2918e-05	0.482111	0.62989	0.826962	FALSE
ACOT2	3.1787e-05	0.000114265	0.278186	0.780958	0.910337	FALSE
ACOT4	0.000194316	0.000178558	1.08825	0.276888	0.563441	FALSE
ACOT6	-0.000107858	9.9687e-05	-1.08197	0.279669	0.566473	FALSE
ACOT7	4.67346e-05	0.000217849	0.214527	0.830203	0.931158	FALSE
ACOT8	-3.19094e-05	4.66239e-05	-0.684401	0.493967	0.742802	FALSE
ACOX1	-3.38284e-05	5.06248e-05	-0.668219	0.504232	0.749563	FALSE
ACOX2	-0.00169651	0.00049781	-3.40795	0.00069512	0.0139044	TRUE
ACOX3	0.00111028	0.000518249	2.14237	0.0325359	0.164036	FALSE
ACOXL	0.000111666	0.000172766	0.646342	0.518287	0.759701	FALSE
ACP1	0.000767255	0.000412132	1.86167	0.0631026	0.244483	FALSE
ACP2	-0.000524306	0.000256014	-2.04796	0.040967	0.188236	FALSE
ACP5	0.000882392	0.000467513	1.88742	0.0595513	0.235777	FALSE
ACP6	7.03159e-06	1.23253e-05	0.570499	0.568537	0.790943	FALSE
ACR	-0.000218827	0.000353535	-0.618969	0.536155	0.770906	FALSE
ACRBP	-0.000108624	0.000459287	-0.236506	0.813115	0.924041	FALSE
ACRV1	0.000484802	0.000388945	1.24646	0.213048	0.492116	FALSE
ACSBG1	-0.000401827	0.000373792	-1.075	0.282775	0.568634	FALSE
ACSBG2	-7.74593e-06	0.000351004	-0.0220679	0.982401	0.994059	FALSE
ACSF2	0.000202043	0.000318546	0.634268	0.52613	0.764455	FALSE
ACSF3	-6.99227e-05	0.000102243	-0.683889	0.49429	0.743042	FALSE
ACSL1	-0.000809872	0.000496967	-1.62963	0.103667	0.331357	FALSE
ACSL3	-0.00112241	0.000444743	-2.52373	0.0118502	0.0874309	FALSE
ACSL5	-0.00021853	0.000389659	-0.560824	0.575112	0.794692	FALSE
ACSL6	-8.24078e-05	0.000236697	-0.348157	0.727836	0.883121	FALSE
ACSM1	-0.00024712	0.000152049	-1.62527	0.104592	0.332689	FALSE
ACSM3	-0.00145135	0.000499989	-2.90275	0.00382489	0.0414779	TRUE
ACSM5	0.000219051	0.000441491	0.496162	0.619949	0.821579	FALSE
ACSS1	-0.000517854	0.000382495	-1.35388	0.176246	0.448991	FALSE
ACSS2	0.000301913	0.000329351	0.916691	0.359646	0.636685	FALSE
ACSS3	-0.000776172	0.000490984	-1.58085	0.114401	0.351025	FALSE
ACTA1	0.000647703	0.000219451	2.95148	0.00327706	0.0373481	TRUE
ACTA2	0.000419125	0.000320575	1.30741	0.191537	0.467599	FALSE
ACTBL2	-0.000672191	0.000335899	-2.00117	0.0457913	0.201511	FALSE
ACTC1	0.00180038	0.000415565	4.33237	1.70972e-05	0.00118396	TRUE
ACTG1	0.000614215	0.000348483	1.76254	0.0784501	0.280015	FALSE
ACTG2	0.000907736	0.000335069	2.7091	0.00692515	0.0616962	FALSE
ACTL6A	-3.80062e-05	0.000117232	-0.324198	0.745893	0.892678	FALSE
ACTL8	-0.000524873	0.0003636	-1.44355	0.149351	0.409372	FALSE
ACTN1	0.0010478	0.000406919	2.57495	0.0102465	0.079739	FALSE
ACTN2	0.00289085	0.000702956	4.11242	4.42009e-05	0.00232814	TRUE
ACTN3	6.73345e-05	9.4827e-05	0.710078	0.477912	0.729433	FALSE
ACTN4	0.000937276	0.000392597	2.38737	0.0172553	0.111279	FALSE
ACTR10	5.9969e-06	7.81153e-06	0.767699	0.442946	0.704758	FALSE
ACTR1A	2.96069e-05	1.42654e-05	2.07544	0.0383406	0.181109	FALSE
ACTR1B	8.9136e-05	5.42054e-05	1.64441	0.100577	0.3258	FALSE
ACTR2	-9.15707e-08	2.29201e-05	-0.00399521	0.996814	0.999304	FALSE
ACTR3	-0.00101314	0.000581643	-1.74186	0.0820079	0.287505	FALSE
ACTR3B	0.000710026	0.000421129	1.686	0.092277	0.308241	FALSE
ACTR3C	0.000585388	0.000188539	3.10487	0.00198677	0.0271036	TRUE
ACTR5	3.09863e-05	4.94588e-05	0.626506	0.531204	0.767933	FALSE
ACTR6	-1.40785e-05	2.28832e-05	-0.615232	0.538618	0.772325	FALSE
ACTR8	-0.000277692	0.00048282	-0.575147	0.565392	0.789143	FALSE
ACVR1	-0.000175164	0.000209674	-0.835412	0.403794	0.671586	FALSE
ACVR1B	6.95157e-05	0.000153618	0.452523	0.651044	0.83883	FALSE
ACVR1C	-0.000741509	0.000556974	-1.33132	0.183553	0.457207	FALSE
ACVR2A	0.0002396	0.000308906	0.77564	0.438245	0.699981	FALSE
ACVR2B	-5.33142e-05	0.000383756	-0.138927	0.889551	0.956421	FALSE
ACVRL1	-0.000474072	0.000230253	-2.05892	0.0399014	0.185274	FALSE
ACY1	3.41917e-07	0.000370001	0.000924098	0.999263	0.99965	FALSE
ACY3	0.000315085	0.000402414	0.782988	0.43392	0.696659	FALSE
ACYP1	-4.41375e-05	6.83046e-05	-0.646186	0.518388	0.759701	FALSE
ACYP2	-0.00034359	0.000165216	-2.07964	0.0379519	0.179898	FALSE
ADA	-0.000108537	0.000508816	-0.213313	0.83115	0.931527	FALSE
ADAD2	-0.000345864	0.000196201	-1.7628	0.0784065	0.280015	FALSE
ADAL	0.00052652	0.000276311	1.90554	0.0571535	0.230336	FALSE
ADAM10	8.3766e-06	1.74326e-05	0.480513	0.631025	0.827649	FALSE
ADAM11	0.000328815	0.000225597	1.45753	0.145456	0.402088	FALSE
ADAM12	-4.57905e-05	0.000387392	-0.118202	0.905944	0.962756	FALSE
ADAM15	-8.66133e-05	8.30796e-05	-1.04253	0.297554	0.582386	FALSE
ADAM17	7.44694e-05	4.6418e-05	1.60432	0.109131	0.341802	FALSE
ADAM19	0.00153594	0.000584504	2.62777	0.0087985	0.0721329	FALSE
ADAM20	-0.000183483	0.000160516	-1.14308	0.25343	0.539226	FALSE
ADAM21	-0.000625515	0.000466154	-1.34186	0.180111	0.453837	FALSE
ADAM22	-1.24023e-06	9.4582e-05	-0.0131127	0.989542	0.997275	FALSE
ADAM23	0.00186483	0.000464424	4.01536	6.63132e-05	0.00307702	TRUE
ADAM28	-0.00023621	0.000563308	-0.419327	0.675116	0.852553	FALSE
ADAM29	-0.00252613	0.00053542	-4.71803	2.92066e-06	0.000383113	TRUE
ADAM32	0.00190837	0.000650206	2.93503	0.00345344	0.0386163	TRUE
ADAM33	0.000193128	0.000392147	0.49249	0.62254	0.823414	FALSE
ADAM8	0.000228459	0.000391767	0.58315	0.559995	0.786681	FALSE
ADAMDEC1	-0.000229117	0.000307972	-0.743954	0.457175	0.713753	FALSE
ADAMTS1	0.000786364	0.000478351	1.64391	0.100682	0.326014	FALSE
ADAMTS10	0.000477304	0.000437504	1.09097	0.275692	0.561928	FALSE
ADAMTS12	-0.000184205	0.000358117	-0.514372	0.607174	0.81382	FALSE
ADAMTS14	-0.0008924	0.000471316	-1.89342	0.0587476	0.233791	FALSE
ADAMTS15	-0.000121072	0.000390977	-0.309666	0.756915	0.898148	FALSE
ADAMTS16	9.95972e-05	0.000608196	0.163758	0.869972	0.947747	FALSE
ADAMTS17	-3.38814e-06	0.000336734	-0.0100618	0.991975	0.997753	FALSE
ADAMTS18	0.00139741	0.000505892	2.76228	0.00590303	0.0555933	FALSE
ADAMTS19	-0.000763205	0.000468596	-1.62871	0.103862	0.331746	FALSE
ADAMTS2	-0.000140441	0.000381313	-0.368308	0.712764	0.875373	FALSE
ADAMTS20	0.000438855	0.000563943	0.77819	0.436741	0.698561	FALSE
ADAMTS3	-6.24607e-05	0.000562171	-0.111106	0.911567	0.964822	FALSE
ADAMTS4	0.000762078	0.000486465	1.56656	0.117706	0.356515	FALSE
ADAMTS5	0.000557349	0.000540939	1.03034	0.303237	0.587942	FALSE
ADAMTS6	-0.000120164	0.000178968	-0.67143	0.502187	0.748083	FALSE
ADAMTS7	0.000326654	0.000523859	0.623553	0.533141	0.768909	FALSE
ADAMTS8	0.00176374	0.00045864	3.84558	0.000132161	0.00469516	TRUE
ADAMTS9	0.00152508	0.000511442	2.98193	0.0029721	0.0352303	TRUE
ADAMTSL1	-0.000227088	0.000468686	-0.484521	0.62818	0.825959	FALSE
ADAMTSL2	-0.000208274	0.00043363	-0.480303	0.631174	0.827649	FALSE
ADAMTSL3	0.00148277	0.000524532	2.82685	0.00484613	0.0488625	TRUE
ADAMTSL4	0.000277227	0.0002573	1.07745	0.281681	0.567752	FALSE
ADAMTSL5	-7.21027e-05	0.000181699	-0.396826	0.691627	0.862821	FALSE
ADAP1	-1.63594e-05	0.000504451	-0.03243	0.974139	0.990808	FALSE
ADAP2	-0.000439847	0.000253056	-1.73814	0.0826621	0.289074	FALSE
ADAR	2.57184e-05	2.56819e-05	1.00142	0.316997	0.600789	FALSE
ADARB1	0.000112045	0.000191142	0.58619	0.557953	0.786041	FALSE
ADARB2	-3.90411e-06	0.000361507	-0.0107995	0.991387	0.997585	FALSE
ADAT1	-1.48633e-05	2.1089e-05	-0.704788	0.481196	0.732702	FALSE
ADAT2	-3.12254e-05	1.73291e-05	-1.80191	0.072025	0.266228	FALSE
ADAT3	-0.000582932	0.000630686	-0.924282	0.355684	0.633866	FALSE
ADCK1	-5.54362e-05	7.20582e-05	-0.769326	0.441981	0.703992	FALSE
ADCK2	0.000414543	0.00034427	1.20412	0.228984	0.509233	FALSE
ADCK5	-7.20548e-05	0.000140491	-0.51288	0.60821	0.81433	FALSE
ADCY1	0.00208219	0.000586795	3.54842	0.000415604	0.00999943	TRUE
ADCY10	-0.000839946	0.000429054	-1.95767	0.0506982	0.214254	FALSE
ADCY2	0.000320462	0.000342394	0.935945	0.349651	0.627623	FALSE
ADCY3	0.000899173	0.000475202	1.89219	0.0589117	0.234102	FALSE
ADCY4	0.000223603	0.000240275	0.930611	0.352402	0.630487	FALSE
ADCY5	-0.000655965	0.000567031	-1.15684	0.247764	0.532116	FALSE
ADCY6	0.000115434	0.000346691	0.33296	0.739272	0.888574	FALSE
ADCY7	0.000603051	0.000233633	2.58118	0.0100652	0.0788229	FALSE
ADCY9	-0.00164753	0.000604817	-2.72401	0.00662386	0.0598033	FALSE
ADCYAP1	0.00202378	0.000647409	3.12597	0.0018516	0.0256703	TRUE
ADCYAP1R1	0.000626874	0.000308682	2.03081	0.0426826	0.19217	FALSE
ADD1	8.77201e-05	9.72192e-05	0.902291	0.367238	0.642436	FALSE
ADD2	0.00131611	0.000486945	2.70278	0.00705666	0.0623121	FALSE
ADD3	-0.000471925	0.000562346	-0.839208	0.401663	0.669702	FALSE
ADH1A	-0.00125858	0.000399401	-3.15118	0.00170121	0.0243281	TRUE
ADH1B	-0.000737879	0.000384373	-1.9197	0.0553358	0.226151	FALSE
ADH1C	-0.00127692	0.000673111	-1.89705	0.058267	0.232763	FALSE
ADH5	5.31333e-06	1.76483e-05	0.301068	0.76346	0.90221	FALSE
ADH6	-0.000805774	0.000242291	-3.32564	0.000932019	0.0165555	TRUE
ADHFE1	0.00129731	0.000515421	2.51699	0.0120768	0.0884333	FALSE
ADI1	0.00028092	0.000208098	1.34994	0.177508	0.450317	FALSE
ADIPOQ	-0.000422231	0.000204785	-2.06183	0.0396232	0.18471	FALSE
ADIPOR1	-3.9263e-06	1.20014e-05	-0.327152	0.743659	0.891401	FALSE
ADIPOR2	0.00101271	0.000585528	1.72957	0.0841836	0.292451	FALSE
ADK	7.93665e-06	1.11139e-05	0.714122	0.475409	0.728269	FALSE
ADM	0.000495116	0.000381945	1.2963	0.195334	0.471804	FALSE
ADM2	-0.00056087	0.000552277	-1.01556	0.310219	0.59455	FALSE
ADNP	2.86768e-05	3.68123e-05	0.779001	0.436264	0.698125	FALSE
ADNP2	0.000221045	0.000179659	1.23036	0.219015	0.498692	FALSE
ADO	-3.0525e-05	6.21593e-05	-0.491077	0.623539	0.824078	FALSE
ADORA1	0.000119633	0.000333111	0.359139	0.719608	0.878941	FALSE
ADORA2A	-0.000256194	0.000199813	-1.28217	0.200243	0.478493	FALSE
ADORA2B	0.000270678	0.000456954	0.592353	0.553821	0.78325	FALSE
ADORA3	-0.000653799	0.000175676	-3.72163	0.000215166	0.00642295	TRUE
ADPGK	3.00892e-05	3.6462e-05	0.82522	0.409551	0.675667	FALSE
ADPRH	0.000454649	0.000667393	0.681232	0.495968	0.744068	FALSE
ADPRHL1	0.000117227	0.000490567	0.238962	0.811211	0.923517	FALSE
ADRA1A	0.00266105	0.000685954	3.87933	0.000115462	0.00434503	TRUE
ADRA1B	0.00217926	0.00062543	3.48442	0.000526497	0.0115104	TRUE
ADRA1D	0.0015144	0.000424244	3.56964	0.000383944	0.00953093	TRUE
ADRA2A	0.00110486	0.000238462	4.63327	4.35376e-06	0.00051647	TRUE
ADRA2B	0.000557173	0.000372962	1.49391	0.135686	0.385478	FALSE
ADRA2C	0.00141406	0.000428322	3.30138	0.00101499	0.0175051	TRUE
ADRB1	0.00124833	0.000375776	3.32199	0.000944092	0.0167047	TRUE
ADRB2	0.000550957	0.000558397	0.986676	0.32417	0.607427	FALSE
ADRB3	0.00117248	0.00049385	2.37415	0.0178801	0.113822	FALSE
ADRM1	0.00131631	0.000516004	2.55097	0.0109714	0.083429	FALSE
ADSL	0.00032531	0.000231482	1.40533	0.160402	0.425471	FALSE
AEBP1	0.000662237	0.0004423	1.49726	0.134814	0.384353	FALSE
AEBP2	8.15746e-05	6.25527e-05	1.30409	0.192665	0.468855	FALSE
AEN	4.73097e-05	0.000112944	0.418876	0.675446	0.852697	FALSE
AFAP1	0.000952816	0.000606469	1.57109	0.116651	0.355054	FALSE
AFAP1L1	0.000511309	0.000424691	1.20396	0.229047	0.509233	FALSE
AFAP1L2	-0.000384068	0.000379904	-1.01096	0.312414	0.596243	FALSE
AFF1	0.000433272	0.00046243	0.936946	0.349145	0.62742	FALSE
AFF3	0.000388266	0.000557666	0.696235	0.486532	0.736933	FALSE
AFF4	3.06221e-07	1.0704e-05	0.0286079	0.977186	0.992168	FALSE
AFG3L2	0.000268212	0.000324911	0.825493	0.409396	0.675575	FALSE
AFMID	-0.000126097	0.00034559	-0.364876	0.715323	0.876375	FALSE
AFP	-0.00025197	0.000394041	-0.639453	0.522755	0.762229	FALSE
AFTPH	0.000499787	0.00035138	1.42236	0.155405	0.419062	FALSE
AGA	-0.00125933	0.000573582	-2.19556	0.0284792	0.152299	FALSE
AGAP1	-0.00129874	0.000485717	-2.67386	0.00768766	0.0661036	FALSE
AGAP3	-0.000154208	0.000144478	-1.06735	0.286213	0.571253	FALSE
AGAP5	0.000258414	0.000270998	0.953565	0.34066	0.619638	FALSE
AGAP6	-0.000140302	0.000203039	-0.691008	0.489808	0.739565	FALSE
AGBL2	0.000614441	0.000532343	1.15422	0.248836	0.533319	FALSE
AGBL3	-0.000158071	0.000273266	-0.578451	0.563161	0.787479	FALSE
AGBL4	0.000257163	0.000311893	0.824526	0.409945	0.675965	FALSE
AGBL5	2.59781e-06	2.63119e-05	0.0987312	0.921382	0.969046	FALSE
AGER	-3.09558e-05	5.59558e-05	-0.553219	0.580305	0.7986	FALSE
AGFG1	3.29971e-08	7.13076e-06	0.00462742	0.996309	0.999198	FALSE
AGFG2	-0.00140016	0.000342877	-4.08356	4.99116e-05	0.00254065	TRUE
AGGF1	-1.23729e-05	9.35952e-05	-0.132196	0.89487	0.958677	FALSE
AGK	4.8286e-06	2.58309e-05	0.186931	0.851773	0.940784	FALSE
AGL	0.000836981	0.000551086	1.51879	0.129305	0.375367	FALSE
AGMAT	0.000527589	0.000269202	1.95983	0.050445	0.213784	FALSE
AGPAT2	-0.000220286	0.000392154	-0.561734	0.574492	0.794139	FALSE
AGPAT3	0.000205601	0.00014706	1.39807	0.162571	0.42872	FALSE
AGPAT4	0.000140758	0.000108393	1.29859	0.194546	0.470901	FALSE
AGPAT5	-3.78995e-06	1.79828e-05	-0.210755	0.833145	0.93245	FALSE
AGPS	0.000776447	0.000468439	1.65752	0.0978991	0.31989	FALSE
AGR2	-0.00189575	0.000574638	-3.29904	0.00102335	0.017563	TRUE
AGR3	-0.00104797	0.000516873	-2.02752	0.0430198	0.193135	FALSE
AGRN	-1.1254e-05	6.87327e-05	-0.163735	0.869991	0.947747	FALSE
AGRP	0.000827246	0.000404757	2.04381	0.0413766	0.189035	FALSE
AGT	-0.000108795	0.000511226	-0.212811	0.831541	0.931583	FALSE
AGTPBP1	7.79884e-06	0.000213828	0.0364724	0.970917	0.989292	FALSE
AGTR1	0.00184334	0.0006631	2.77989	0.00559584	0.0534583	FALSE
AGTRAP	0.000749083	0.000330388	2.26728	0.0237022	0.136895	FALSE
AHCTF1	1.10444e-05	1.08864e-05	1.01451	0.310719	0.595174	FALSE
AHCY	0.000562576	0.00046905	1.19939	0.230814	0.51108	FALSE
AHCYL1	-0.000594335	0.000513889	-1.15654	0.247885	0.532124	FALSE
AHCYL2	-0.00102535	0.000547669	-1.8722	0.06163	0.24125	FALSE
AHDC1	0.00121443	0.000406106	2.99043	0.00289166	0.0346949	TRUE
AHI1	-4.6116e-05	2.49753e-05	-1.84646	0.0652815	0.250653	FALSE
AHNAK	6.51242e-05	0.000503004	0.129471	0.897026	0.959371	FALSE
AHNAK2	0.000409487	0.000334679	1.22352	0.221578	0.501787	FALSE
AHR	0.000745199	0.000354369	2.10289	0.0358632	0.173568	FALSE
AHRR	0.00044731	0.000546324	0.818764	0.413223	0.678688	FALSE
AHSA1	-1.05687e-05	6.17963e-05	-0.171025	0.864257	0.945788	FALSE
AICDA	-0.000504041	0.000238607	-2.11243	0.0350321	0.171764	FALSE
AIDA	-1.42964e-05	2.58403e-05	-0.553258	0.580278	0.7986	FALSE
AIF1	-1.7326e-06	0.000174792	-0.00991231	0.992094	0.997799	FALSE
AIF1L	-0.000284091	0.000462265	-0.614563	0.53906	0.772545	FALSE
AIFM2	0.000538598	0.000352905	1.52618	0.127453	0.372954	FALSE
AIFM3	0.000741867	0.000418345	1.77334	0.0766429	0.276531	FALSE
AIG1	-6.78583e-05	0.000336195	-0.201842	0.840104	0.93527	FALSE
AIM2	-0.000526683	0.000710624	-0.741156	0.458868	0.714965	FALSE
AIMP1	-0.00037143	0.000331728	-1.11968	0.263264	0.548794	FALSE
AIMP2	-1.09229e-05	4.0829e-05	-0.267529	0.789147	0.914529	FALSE
AIP	2.14302e-05	5.31777e-05	0.402992	0.687087	0.859457	FALSE
AJAP1	0.00125078	0.000583701	2.14284	0.0324986	0.164036	FALSE
AK1	-0.00020412	0.000193792	-1.0533	0.292598	0.578151	FALSE
AK3	0.000618453	0.000447269	1.38273	0.167225	0.435109	FALSE
AK5	-0.00187138	0.00054552	-3.43044	0.000640927	0.0133083	TRUE
AK7	-3.75372e-05	3.43303e-05	-1.09341	0.274621	0.561156	FALSE
AKAP1	8.35515e-06	0.000353953	0.0236052	0.981175	0.993114	FALSE
AKAP10	-0.000238753	0.000369196	-0.646683	0.518067	0.759701	FALSE
AKAP11	-4.37437e-05	4.17591e-05	-1.04752	0.295249	0.580121	FALSE
AKAP12	0.000352691	0.000329693	1.06975	0.285129	0.570599	FALSE
AKAP13	0.000398911	7.67668e-05	5.19639	2.72719e-07	7.75091e-05	TRUE
AKAP3	-0.000112273	0.000247919	-0.452862	0.6508	0.838762	FALSE
AKAP5	-0.000475147	0.000254192	-1.86924	0.062041	0.242303	FALSE
AKAP6	-0.000287236	0.000290366	-0.989219	0.322926	0.60638	FALSE
AKAP7	9.41085e-05	0.000367176	0.256303	0.797798	0.918057	FALSE
AKAP8	-1.74602e-06	8.1565e-06	-0.214064	0.830564	0.931177	FALSE
AKAP8L	-1.98417e-05	0.000106637	-0.186068	0.85245	0.940964	FALSE
AKAP9	1.22742e-06	1.7553e-05	0.0699261	0.944274	0.978822	FALSE
AKIRIN1	6.67829e-06	5.49338e-05	0.12157	0.903278	0.961872	FALSE
AKIRIN2	0.00133298	0.000557692	2.39017	0.0171257	0.11062	FALSE
AKNA	0.000373609	0.000492763	0.758193	0.448612	0.707898	FALSE
AKNAD1	-0.00012824	0.000278172	-0.46101	0.644946	0.835551	FALSE
AKR1A1	-0.000650413	0.000319138	-2.03803	0.0419532	0.190204	FALSE
AKR1B1	0.00177271	0.000592279	2.99303	0.00286747	0.0344956	TRUE
AKR1B10	-0.0014763	0.000432158	-3.41611	0.000674989	0.01364	TRUE
AKR1B15	-0.000676387	0.000391287	-1.72862	0.0843542	0.292665	FALSE
AKR1C1	-0.000692177	0.000391439	-1.76829	0.0774836	0.277947	FALSE
AKR1C2	-0.000804478	0.000421879	-1.9069	0.0569768	0.230064	FALSE
AKR1C3	-0.000719302	0.000380226	-1.89178	0.058967	0.234254	FALSE
AKR1D1	0.000491978	0.000377351	1.30377	0.192776	0.468855	FALSE
AKR1E2	0.000289199	0.000582152	0.496775	0.619517	0.821166	FALSE
AKR7A2	-0.000552051	0.000371034	-1.48787	0.137272	0.387785	FALSE
AKR7A3	0.0010166	0.000528881	1.92217	0.0550235	0.225482	FALSE
AKT1	-0.000451684	0.000406579	-1.11094	0.267008	0.552349	FALSE
AKT1S1	1.05198e-05	6.91728e-06	1.5208	0.128799	0.374642	FALSE
AKT2	0.000839012	0.000394858	2.12484	0.0339781	0.168382	FALSE
AKT3	0.000693609	0.000254339	2.7271	0.0065626	0.0595655	FALSE
AKTIP	3.65521e-05	2.33869e-05	1.56294	0.118557	0.357505	FALSE
ALAD	0.000173862	0.000470541	0.369494	0.711881	0.874924	FALSE
ALAS1	0.000567489	0.000349093	1.62561	0.10452	0.332678	FALSE
ALB	-0.000332753	0.000457594	-0.72718	0.467379	0.722164	FALSE
ALCAM	-0.00213571	0.00049079	-4.35158	1.57185e-05	0.00112859	TRUE
ALDH16A1	0.000112893	0.00011582	0.974727	0.33006	0.61186	FALSE
ALDH18A1	0.000194892	0.000146924	1.32648	0.185148	0.459317	FALSE
ALDH1A1	-0.00183716	0.000614549	-2.98944	0.00290096	0.0347148	TRUE
ALDH1A2	0.00214244	0.000393035	5.45102	7.12968e-08	2.62308e-05	TRUE
ALDH1A3	0.000257632	0.000282773	0.91109	0.362587	0.639237	FALSE
ALDH1B1	-0.000173103	0.000422689	-0.409528	0.682288	0.856265	FALSE
ALDH1L1	0.000628468	0.000649077	0.96825	0.333282	0.614238	FALSE
ALDH1L2	0.000385728	0.000412427	0.935264	0.350001	0.62812	FALSE
ALDH2	-0.000386084	0.000809361	-0.477023	0.633507	0.828918	FALSE
ALDH3A1	0.000867749	0.000455952	1.90316	0.0574634	0.230826	FALSE
ALDH3A2	-0.000591807	0.000387352	-1.52783	0.127044	0.372129	FALSE
ALDH3B1	0.000907124	0.000317701	2.85527	0.00443779	0.0461348	TRUE
ALDH3B2	0.000394523	0.000451174	0.874436	0.382205	0.652653	FALSE
ALDH4A1	0.000641549	0.000427188	1.5018	0.133638	0.38284	FALSE
ALDH5A1	0.000311029	0.000279018	1.11473	0.265381	0.550996	FALSE
ALDH7A1	0.000748015	0.000291198	2.56875	0.0104296	0.0807035	FALSE
ALDH8A1	-0.000801602	0.000359547	-2.22948	0.0261247	0.144464	FALSE
ALDH9A1	8.14195e-05	4.71825e-05	1.72563	0.0848917	0.293875	FALSE
ALDOA	-0.00109711	0.000569746	-1.92561	0.0545916	0.224454	FALSE
ALDOB	-0.000653475	0.000579986	-1.12671	0.260283	0.545771	FALSE
ALDOC	0.000488106	0.00079823	0.611485	0.541093	0.77432	FALSE
ALG1	-3.65068e-05	0.000134661	-0.271102	0.786399	0.91326	FALSE
ALG10	0.000246445	0.000139672	1.76446	0.0781259	0.279442	FALSE
ALG10B	2.29248e-05	7.87949e-05	0.290943	0.771188	0.906085	FALSE
ALG12	2.76491e-05	0.000151255	0.182797	0.855014	0.942122	FALSE
ALG14	-0.00220691	0.000500006	-4.41376	1.19016e-05	0.000955071	TRUE
ALG1L	-0.00079838	0.000656197	-1.21668	0.224171	0.504229	FALSE
ALG2	0.000176017	0.000100629	1.74916	0.0807371	0.285193	FALSE
ALG3	0.000751139	0.00031736	2.36683	0.0182344	0.115378	FALSE
ALG6	6.03625e-05	4.84997e-05	1.2446	0.213731	0.492214	FALSE
ALG8	-1.33439e-05	2.21411e-05	-0.602675	0.546936	0.77858	FALSE
ALG9	-4.29132e-05	8.97751e-05	-0.478008	0.632806	0.828545	FALSE
ALK	0.000975331	0.0006284	1.55209	0.12113	0.362461	FALSE
ALKBH1	-0.000893591	0.000497509	-1.79613	0.0729406	0.268137	FALSE
ALKBH2	0.000397743	0.000338586	1.17472	0.24054	0.523957	FALSE
ALKBH3	0.000621247	0.000451307	1.37655	0.169127	0.437889	FALSE
ALKBH5	-6.59921e-06	9.85269e-06	-0.669788	0.503232	0.74881	FALSE
ALKBH6	2.95318e-05	0.000502359	0.0587862	0.953141	0.982462	FALSE
ALKBH7	9.54052e-07	3.7856e-05	0.0252021	0.979902	0.992966	FALSE
ALKBH8	6.2951e-05	6.71187e-05	0.937906	0.348643	0.627178	FALSE
ALMS1	2.15984e-05	4.94229e-05	0.437013	0.662247	0.845757	FALSE
ALOX12	0.00100279	0.00040419	2.48098	0.0133552	0.0945959	FALSE
ALOX12B	9.16854e-05	8.7236e-05	1.051	0.293649	0.578732	FALSE
ALOX15	0.00026357	0.000150827	1.7475	0.0810245	0.285585	FALSE
ALOX15B	-0.000204637	0.000464467	-0.440585	0.659661	0.84392	FALSE
ALOX5	0.000343848	0.000229372	1.49908	0.13434	0.383731	FALSE
ALOX5AP	-0.000338299	0.000373953	-0.904655	0.365985	0.641662	FALSE
ALOXE3	5.83083e-05	5.40574e-05	1.07864	0.281152	0.567545	FALSE
ALPK1	0.000330248	0.000376588	0.876946	0.380842	0.651782	FALSE
ALPK2	-0.000400744	0.000381544	-1.05032	0.293962	0.578844	FALSE
ALPK3	-6.98261e-05	0.000148997	-0.468641	0.639484	0.832031	FALSE
ALPL	0.00100351	0.000381238	2.63224	0.00868464	0.0715434	FALSE
ALS2	-4.9789e-05	4.64913e-05	-1.07093	0.284599	0.570245	FALSE
ALS2CL	0.000295391	0.000177655	1.66272	0.0968524	0.31807	FALSE
ALX1	-0.00143846	0.000523362	-2.7485	0.00615391	0.05711	FALSE
ALX3	0.00282857	0.000572589	4.93997	9.95986e-07	0.000183611	TRUE
ALX4	0.000800362	0.000403817	1.98199	0.0479027	0.207359	FALSE
AMACR	7.80026e-06	6.12244e-06	1.27404	0.203105	0.481537	FALSE
AMBP	0.000154599	0.000422365	0.366033	0.71446	0.87609	FALSE
AMBRA1	0.000568068	0.000294533	1.92871	0.0542042	0.223468	FALSE
AMD1	-4.20408e-05	4.86983e-05	-0.86329	0.388298	0.657787	FALSE
AMDHD1	-0.000388626	0.00055434	-0.701059	0.483518	0.733943	FALSE
AMDHD2	-2.03417e-05	8.21778e-05	-0.247532	0.804575	0.920266	FALSE
AMFR	0.000970045	0.000543488	1.78485	0.0747539	0.272526	FALSE
AMH	-0.000340419	0.000238615	-1.42665	0.154164	0.417116	FALSE
AMHR2	-0.000157604	7.99502e-05	-1.97127	0.0491182	0.210378	FALSE
AMIGO1	5.06473e-05	6.31113e-05	0.802507	0.422554	0.686493	FALSE
AMIGO2	0.00115304	0.00051317	2.2469	0.0249828	0.140659	FALSE
AMIGO3	0.0011363	0.000354841	3.20228	0.00143029	0.0217354	TRUE
AMMECR1L	0.000634105	0.000423645	1.49678	0.134937	0.384492	FALSE
AMN	0.000409001	0.000305214	1.34004	0.180701	0.454737	FALSE
AMN1	-7.44522e-05	0.000118331	-0.629187	0.529448	0.766826	FALSE
AMOTL1	0.000668525	0.000728233	0.91801	0.358956	0.636124	FALSE
AMOTL2	-0.000232814	0.000362603	-0.642065	0.521058	0.761418	FALSE
AMPD1	-0.000454201	0.000539157	-0.842428	0.39986	0.667975	FALSE
AMPD2	1.37943e-05	0.000241454	0.0571302	0.954459	0.98298	FALSE
AMPD3	-0.000590569	0.00039561	-1.4928	0.135976	0.386053	FALSE
AMPH	0.000647958	0.000265613	2.43949	0.0149757	0.101389	FALSE
AMT	0.000498062	0.000305448	1.63059	0.103463	0.330935	FALSE
AMY2A	-0.00158162	0.00052837	-2.99339	0.00286469	0.0344926	TRUE
AMY2B	-0.000192652	0.000215051	-0.895844	0.37067	0.644218	FALSE
AMZ1	0.000282431	0.000292492	0.965603	0.334603	0.615106	FALSE
AMZ2	1.36578e-05	1.34574e-05	1.01489	0.310539	0.594913	FALSE
ANAPC1	0.000266985	0.000156234	1.70888	0.0879597	0.300062	FALSE
ANAPC10	3.94165e-06	7.78944e-06	0.506024	0.613012	0.818269	FALSE
ANAPC11	0.000346024	0.00019718	1.75487	0.0797554	0.283413	FALSE
ANAPC13	0.000309064	0.000339836	0.909451	0.363451	0.63952	FALSE
ANAPC2	-2.17971e-05	4.60145e-05	-0.473701	0.635873	0.830024	FALSE
ANAPC4	-8.52279e-06	1.11303e-05	-0.765726	0.444119	0.705563	FALSE
ANAPC5	-4.99792e-05	0.000216424	-0.230932	0.817442	0.925912	FALSE
ANAPC7	-0.000188673	0.000161216	-1.17032	0.242305	0.525974	FALSE
ANGEL1	-1.54793e-05	5.42687e-05	-0.285235	0.775556	0.908461	FALSE
ANGEL2	-4.32009e-05	2.95448e-05	-1.46222	0.144167	0.399823	FALSE
ANGPT1	-0.00178567	0.000734658	-2.43062	0.0153438	0.103062	FALSE
ANGPT2	0.000202642	0.000412722	0.49099	0.6236	0.824078	FALSE
ANGPT4	0.00129236	0.000535423	2.41371	0.0160677	0.1062	FALSE
ANGPTL1	0.000361647	0.000409379	0.883403	0.377346	0.65011	FALSE
ANGPTL2	0.000261503	0.000318886	0.820052	0.412489	0.678225	FALSE
ANGPTL3	-0.0001655	0.000180402	-0.917397	0.359277	0.636278	FALSE
ANGPTL4	0.000404089	0.000460581	0.877348	0.380623	0.651746	FALSE
ANGPTL5	1.22695e-05	8.53203e-05	0.143805	0.885699	0.954383	FALSE
ANGPTL6	0.000225259	0.000290313	0.77592	0.43808	0.699855	FALSE
ANGPTL7	0.000642351	0.000238512	2.69316	0.00726128	0.0635864	FALSE
ANK1	0.0024768	0.00056812	4.35965	1.51521e-05	0.00110538	TRUE
ANK2	-0.000460118	0.000413668	-1.11229	0.266427	0.55174	FALSE
ANK3	-0.000714218	0.000473568	-1.50816	0.132001	0.380462	FALSE
ANKAR	0.000189486	0.000116162	1.63122	0.10333	0.330745	FALSE
ANKDD1A	-0.00076619	0.000452726	-1.69239	0.0910529	0.305782	FALSE
ANKFN1	-0.000394914	0.000438262	-0.901093	0.367874	0.642744	FALSE
ANKFY1	4.40171e-05	4.09096e-05	1.07596	0.282345	0.568216	FALSE
ANKH	-0.00124563	0.000801375	-1.55437	0.120586	0.361289	FALSE
ANKHD1	-3.69625e-06	3.28937e-05	-0.112369	0.910565	0.964499	FALSE
ANKK1	-3.76961e-06	0.000473535	-0.00796058	0.993651	0.998382	FALSE
ANKLE1	0.000881191	0.000705392	1.24922	0.212036	0.491102	FALSE
ANKLE2	3.22719e-05	7.93315e-05	0.406798	0.684291	0.85751	FALSE
ANKMY1	-5.89339e-05	5.44064e-05	-1.08322	0.279116	0.566182	FALSE
ANKMY2	-4.43862e-05	0.000236425	-0.18774	0.85114	0.940715	FALSE
ANKRD1	-0.000877544	0.000502956	-1.74477	0.0814995	0.286806	FALSE
ANKRD10	0.000206907	0.000119953	1.7249	0.0850227	0.294012	FALSE
ANKRD11	3.06082e-05	9.86417e-05	0.310297	0.756435	0.898148	FALSE
ANKRD12	-1.08724e-05	1.28916e-05	-0.843372	0.399332	0.667833	FALSE
ANKRD13A	-0.000423013	0.000509382	-0.830444	0.406594	0.673597	FALSE
ANKRD13B	0.000568277	0.000332111	1.71111	0.0875406	0.299305	FALSE
ANKRD13C	0.000223446	0.000124351	1.7969	0.0728177	0.268036	FALSE
ANKRD13D	-0.000577017	0.000243577	-2.36893	0.0181322	0.114891	FALSE
ANKRD16	-0.000102195	6.59046e-05	-1.55064	0.121476	0.363256	FALSE
ANKRD17	1.69409e-05	8.29452e-06	2.04242	0.041515	0.189292	FALSE
ANKRD2	0.000719618	0.000306566	2.34735	0.019208	0.119404	FALSE
ANKRD22	-0.000921315	0.000478773	-1.92432	0.0547523	0.224776	FALSE
ANKRD23	0.000201217	0.000176492	1.14009	0.25467	0.539802	FALSE
ANKRD24	-9.89094e-06	0.000254293	-0.0388959	0.968985	0.988832	FALSE
ANKRD26	1.36615e-05	4.80897e-05	0.284083	0.776438	0.908809	FALSE
ANKRD28	0.00124213	0.000401588	3.09304	0.00207142	0.0278406	TRUE
ANKRD29	0.000240403	0.000226071	1.06339	0.288	0.573562	FALSE
ANKRD30A	-0.00106705	0.000426519	-2.50176	0.012617	0.091265	FALSE
ANKRD30B	0.00138548	0.000675233	2.05186	0.0405852	0.187112	FALSE
ANKRD31	-0.000175321	0.000254799	-0.688073	0.491656	0.741183	FALSE
ANKRD34B	-0.000984415	0.000431773	-2.27994	0.0229359	0.134288	FALSE
ANKRD34C	-0.00034981	0.000231537	-1.51082	0.131324	0.379159	FALSE
ANKRD35	4.57268e-05	0.000394771	0.115831	0.907822	0.963475	FALSE
ANKRD36	2.70734e-05	6.53694e-05	0.414161	0.678894	0.854426	FALSE
ANKRD37	1.07069e-05	6.81023e-05	0.157218	0.875122	0.949843	FALSE
ANKRD39	8.13504e-06	2.26308e-05	0.359468	0.719362	0.878798	FALSE
ANKRD40	-4.83111e-05	0.000112906	-0.427889	0.668875	0.849086	FALSE
ANKRD42	-1.45978e-05	1.37016e-05	-1.06541	0.287089	0.572332	FALSE
ANKRD44	0.000363211	0.000191743	1.89426	0.0586368	0.233661	FALSE
ANKRD45	0.00177138	0.000538758	3.28788	0.00106408	0.0179656	TRUE
ANKRD46	0.000129443	0.000144858	0.893583	0.371877	0.645521	FALSE
ANKRD49	-2.47973e-06	1.22613e-05	-0.202241	0.839792	0.93527	FALSE
ANKRD50	0.00235535	0.000549154	4.28904	2.0684e-05	0.001331	TRUE
ANKRD52	0.000290228	0.000307729	0.943126	0.345972	0.624832	FALSE
ANKRD53	0.000590742	0.000228406	2.58637	0.00991653	0.077927	FALSE
ANKRD54	5.4056e-05	4.2282e-05	1.27846	0.201544	0.480172	FALSE
ANKRD55	6.80215e-05	0.000120287	0.565492	0.571935	0.792921	FALSE
ANKRD6	0.000355017	0.000462289	0.767956	0.442794	0.704758	FALSE
ANKRD7	-0.000414083	0.000276425	-1.49799	0.134622	0.384074	FALSE
ANKRD9	-0.000144033	0.000384779	-0.374327	0.708284	0.872768	FALSE
ANKS1A	0.000579111	0.000238724	2.42586	0.0155447	0.104002	FALSE
ANKS1B	0.000185606	0.000179228	1.03558	0.300783	0.585506	FALSE
ANKS3	-0.000109416	9.7797e-05	-1.11881	0.263638	0.549175	FALSE
ANKS6	0.00196177	0.000417538	4.69843	3.20413e-06	0.000401016	TRUE
ANKZF1	5.4348e-05	5.27806e-05	1.0297	0.303537	0.588272	FALSE
ANLN	9.29184e-05	8.50763e-05	1.09218	0.275162	0.561435	FALSE
ANO1	-0.000513013	0.000398614	-1.28699	0.198557	0.476048	FALSE
ANO10	-1.30159e-06	1.64719e-05	-0.0790184	0.937042	0.97672	FALSE
ANO2	0.00080769	0.00049312	1.63792	0.101925	0.32825	FALSE
ANO3	0.00159073	0.000478775	3.32249	0.000942424	0.0166968	TRUE
ANO4	-0.000134386	0.000465892	-0.288448	0.773097	0.907545	FALSE
ANO5	0.00201419	0.000448158	4.49437	8.26687e-06	0.000762004	TRUE
ANO6	-0.000269857	0.000436387	-0.618388	0.536538	0.770955	FALSE
ANO7	0.000271877	0.000384351	0.707367	0.479593	0.731426	FALSE
ANO8	-2.86859e-05	0.000133696	-0.21456	0.830178	0.931158	FALSE
ANO9	0.000489019	0.000290151	1.6854	0.0923944	0.308241	FALSE
ANP32A	0.000119592	0.000382096	0.312989	0.75439	0.89746	FALSE
ANP32B	0.00193433	0.000618919	3.12534	0.00185548	0.0256979	TRUE
ANP32E	0.000820484	0.000335556	2.44514	0.0147451	0.100275	FALSE
ANPEP	0.000675918	0.000488141	1.38468	0.166628	0.434303	FALSE
ANTXR1	-0.000683577	0.000285147	-2.39727	0.0168001	0.109554	FALSE
ANTXR2	0.00136594	0.000514366	2.65558	0.00811212	0.0683543	FALSE
ANXA1	-0.00167563	0.000418946	-3.99965	7.076e-05	0.00318583	TRUE
ANXA11	-0.000963289	0.000615541	-1.56495	0.118084	0.35671	FALSE
ANXA13	-1.99689e-06	0.000276557	-0.00722051	0.994241	0.998382	FALSE
ANXA2	0.000934415	0.000574581	1.62625	0.104382	0.332616	FALSE
ANXA3	-0.000122658	0.00046016	-0.266556	0.789896	0.914813	FALSE
ANXA4	0.000152496	0.000259543	0.587558	0.557034	0.785433	FALSE
ANXA5	-5.20369e-05	0.000305816	-0.170157	0.86494	0.946156	FALSE
ANXA6	0.000650072	0.000352436	1.84451	0.0655654	0.251389	FALSE
ANXA7	4.57483e-06	2.1281e-05	0.214973	0.829856	0.931124	FALSE
ANXA9	-0.000236359	0.00048238	-0.489985	0.62431	0.824449	FALSE
AOAH	-4.07991e-05	0.000628017	-0.0649649	0.948222	0.980789	FALSE
AOC2	1.29117e-05	0.000270129	0.0477981	0.961892	0.986552	FALSE
AOC3	-3.79988e-05	0.000311609	-0.121944	0.902981	0.961855	FALSE
AOX1	0.000757385	0.000287248	2.63669	0.00857276	0.0709646	FALSE
AP1AR	9.13504e-05	0.000245678	0.37183	0.710141	0.874059	FALSE
AP1B1	-0.00020654	0.000112694	-1.83275	0.0672986	0.255664	FALSE
AP1G1	2.73461e-06	1.02644e-05	0.266418	0.790002	0.914813	FALSE
AP1G2	7.02245e-05	5.21035e-05	1.34779	0.178198	0.451183	FALSE
AP1M1	0.000524867	0.0001841	2.85099	0.0044973	0.0464437	TRUE
AP1M2	0.0001699	0.000226321	0.750703	0.453105	0.710833	FALSE
AP1S1	2.67531e-05	0.000374642	0.0714099	0.943094	0.978379	FALSE
AP1S3	0.000713531	0.000409253	1.7435	0.0817218	0.287036	FALSE
AP2A1	0.000212838	0.000104903	2.02891	0.0428766	0.19298	FALSE
AP2A2	3.82396e-05	0.000143415	0.266636	0.789834	0.914813	FALSE
AP2B1	0.000462588	0.00057823	0.800007	0.424	0.687532	FALSE
AP2M1	9.11397e-07	1.04119e-05	0.0875341	0.930274	0.973721	FALSE
AP2S1	-0.000192176	0.000151796	-1.26602	0.205962	0.48427	FALSE
AP3B1	-0.00134882	0.000497966	-2.70867	0.00693414	0.0616962	FALSE
AP3B2	0.0025048	0.000532485	4.70399	3.1208e-06	0.000397888	TRUE
AP3D1	3.02887e-05	7.5032e-05	0.403677	0.686584	0.859143	FALSE
AP3M1	-3.6513e-06	1.42437e-05	-0.256344	0.797766	0.918057	FALSE
AP3M2	0.000127164	7.14803e-05	1.77901	0.0757081	0.274609	FALSE
AP3S1	0.000207312	8.46055e-05	2.45034	0.014536	0.0992491	FALSE
AP3S2	-1.11119e-06	2.43784e-05	-0.0455808	0.963658	0.987569	FALSE
AP4B1	-5.73739e-05	5.37024e-05	-1.06837	0.285753	0.57095	FALSE
AP4E1	4.39648e-05	4.35153e-05	1.01033	0.312715	0.596535	FALSE
AP4M1	-5.4808e-05	8.75109e-05	-0.626299	0.53134	0.767933	FALSE
AP4S1	8.04437e-06	5.92734e-05	0.135716	0.892088	0.957354	FALSE
APAF1	6.10581e-06	7.89269e-06	0.773603	0.439448	0.701551	FALSE
APBA1	0.000619894	0.000344601	1.79888	0.0725039	0.267324	FALSE
APBA2	0.00077254	0.000616415	1.25328	0.210558	0.489508	FALSE
APBA3	2.52611e-06	7.80053e-05	0.0323838	0.974176	0.990808	FALSE
APBB1	-0.000265373	0.000462313	-0.574012	0.566159	0.789567	FALSE
APBB1IP	0.00133085	0.000581447	2.28886	0.0224086	0.132307	FALSE
APBB2	8.7615e-05	0.000361128	0.242615	0.808381	0.92199	FALSE
APC	-8.30958e-05	0.00059679	-0.139238	0.889305	0.956247	FALSE
APC2	7.65044e-05	0.000125568	0.609267	0.542562	0.775137	FALSE
APCDD1	0.000611641	0.000332716	1.83833	0.0664727	0.253585	FALSE
APCDD1L	0.00170871	0.000468626	3.64621	0.000287533	0.0079032	TRUE
APEH	-0.000137062	0.000370029	-0.37041	0.711198	0.874621	FALSE
APH1A	0.000184487	8.95014e-05	2.06128	0.0396757	0.18471	FALSE
APH1B	0.000168215	0.000143639	1.17109	0.241993	0.525477	FALSE
API5	-5.7361e-05	3.64757e-05	-1.57258	0.116305	0.354712	FALSE
APIP	3.89746e-05	4.28528e-05	0.909499	0.363426	0.63952	FALSE
APLF	-2.19412e-05	9.7942e-05	-0.224022	0.822811	0.927932	FALSE
APLNR	-0.000360006	0.000481153	-0.748216	0.454602	0.711937	FALSE
APLP1	0.00027276	0.000370012	0.737167	0.461288	0.716793	FALSE
APLP2	-0.00047635	0.00035627	-1.33705	0.181677	0.455677	FALSE
APOA1	0.000919119	0.000352826	2.60502	0.009398	0.0753697	FALSE
APOB	-0.000317458	0.000228071	-1.39193	0.164422	0.430999	FALSE
APOBEC2	1.96665e-05	6.65027e-05	0.295725	0.767535	0.904292	FALSE
APOBEC3A	0.000161358	0.000458614	0.351839	0.725074	0.88167	FALSE
APOBEC3B	-0.000305095	0.000322888	-0.944893	0.345066	0.624021	FALSE
APOBEC3C	-0.000642548	0.000516865	-1.24316	0.214258	0.492818	FALSE
APOBEC3D	0.000187936	0.000238291	0.788683	0.430586	0.693931	FALSE
APOBEC3F	7.44203e-05	0.000266173	0.279594	0.779878	0.909997	FALSE
APOBEC3G	-3.86409e-05	0.000588371	-0.0656745	0.947657	0.980504	FALSE
APOBEC3H	1.52848e-05	0.000338026	0.0452179	0.963948	0.987569	FALSE
APOC1	-9.62605e-05	0.000150054	-0.641505	0.521422	0.761418	FALSE
APOD	-0.00146381	0.000506787	-2.88841	0.00400133	0.0428463	TRUE
APOE	-0.00025446	0.000158845	-1.60194	0.109657	0.342243	FALSE
APOF	-0.00074687	0.000519598	-1.4374	0.151087	0.411897	FALSE
APOL1	-0.00153318	0.000643357	-2.3831	0.0174553	0.112112	FALSE
APOL2	-1.92897e-05	0.000215084	-0.0896847	0.928565	0.972552	FALSE
APOL3	0.000115975	0.000407691	0.284468	0.776143	0.908799	FALSE
APOL4	0.000263158	0.000391004	0.673033	0.501166	0.747122	FALSE
APOL6	-0.000894439	0.000540284	-1.6555	0.0983085	0.320383	FALSE
APOLD1	-0.000160954	0.000120403	-1.3368	0.181759	0.455698	FALSE
APOM	0.000159598	0.000176527	0.904098	0.36628	0.641758	FALSE
APP	0.0001136	0.000476737	0.238285	0.811735	0.923517	FALSE
APPBP2	4.69911e-05	1.48024e-05	3.17457	0.00157179	0.0230736	TRUE
APPL1	2.2773e-05	3.64544e-05	0.624698	0.53239	0.768448	FALSE
APPL2	-0.000453567	0.000363123	-1.24907	0.212089	0.491119	FALSE
APRT	0.0016992	0.000383465	4.43117	1.10062e-05	0.000899079	TRUE
APTX	-0.000129941	0.000267265	-0.486188	0.626999	0.825231	FALSE
AQP1	0.000370818	0.000313413	1.18316	0.237181	0.519955	FALSE
AQP11	-0.000605472	0.000481369	-1.25781	0.208914	0.487513	FALSE
AQP2	4.04062e-06	0.000419306	0.00963643	0.992314	0.997857	FALSE
AQP4	-0.000126394	0.000537145	-0.235307	0.814045	0.924278	FALSE
AQP5	-0.00222169	0.000540087	-4.11357	4.39868e-05	0.00232814	TRUE
AQP6	0.000145351	0.000229944	0.632115	0.527535	0.76568	FALSE
AQP7	-5.57503e-05	0.000142233	-0.391964	0.695214	0.865227	FALSE
AQP8	-5.20541e-05	0.000166827	-0.312025	0.755122	0.89746	FALSE
AQP9	-0.00114351	0.000543636	-2.10345	0.0358117	0.173568	FALSE
AQR	-7.91738e-06	1.60341e-05	-0.493783	0.621628	0.822845	FALSE
ARAP1	-0.000144744	9.97615e-05	-1.4509	0.147292	0.405209	FALSE
ARAP2	0.000393753	0.000422859	0.931168	0.352114	0.630386	FALSE
ARAP3	0.000391866	0.000357967	1.0947	0.274056	0.560622	FALSE
ARC	0.000870227	0.000501549	1.73508	0.0832029	0.290369	FALSE
ARCN1	0.000107567	6.38695e-05	1.68417	0.0926319	0.308804	FALSE
AREG	0.00302153	0.000521072	5.79869	1.04538e-08	9.20217e-06	TRUE
ARF1	1.15411e-05	9.61645e-06	1.20014	0.230524	0.510789	FALSE
ARF3	-1.15453e-05	0.000155615	-0.0741915	0.940881	0.97757	FALSE
ARF4	-3.33323e-05	0.000418353	-0.0796752	0.93652	0.976461	FALSE
ARF5	7.77239e-05	3.31753e-05	2.34282	0.0194404	0.120215	FALSE
ARF6	1.76986e-06	7.86447e-06	0.225045	0.822015	0.927932	FALSE
ARFGAP1	-9.95493e-05	6.87537e-05	-1.44791	0.148126	0.406504	FALSE
ARFGAP2	-9.75672e-05	0.000141237	-0.690806	0.489935	0.739592	FALSE
ARFGAP3	-2.99895e-05	0.000437346	-0.0685717	0.945352	0.979307	FALSE
ARFGEF1	-0.000759059	0.000560422	-1.35444	0.17607	0.448793	FALSE
ARFGEF2	-1.33968e-05	3.21177e-05	-0.417117	0.676731	0.853231	FALSE
ARFIP1	6.76897e-06	1.05238e-05	0.643205	0.520319	0.760711	FALSE
ARFIP2	2.43863e-05	0.000403517	0.0604344	0.951828	0.981845	FALSE
ARFRP1	0.00125679	0.000383786	3.27471	0.0011141	0.0184672	TRUE
ARG2	-1.09989e-05	1.11791e-05	-0.983885	0.32554	0.608775	FALSE
ARGLU1	1.55534e-05	4.98802e-05	0.311816	0.755281	0.897521	FALSE
ARHGAP1	2.16902e-05	3.15956e-05	0.686494	0.492648	0.741554	FALSE
ARHGAP10	0.000122336	0.000456179	0.268175	0.78865	0.914294	FALSE
ARHGAP11A	1.93867e-05	0.00039057	0.049637	0.960427	0.985939	FALSE
ARHGAP11B	0.000536656	0.00044373	1.20942	0.226943	0.507452	FALSE
ARHGAP12	0.000156488	9.51676e-05	1.64434	0.100592	0.3258	FALSE
ARHGAP15	-0.00107468	0.000430173	-2.49824	0.0127283	0.0917271	FALSE
ARHGAP17	-2.13471e-05	0.000263862	-0.0809024	0.935545	0.975755	FALSE
ARHGAP18	-0.000596217	0.000536049	-1.11224	0.266447	0.55174	FALSE
ARHGAP20	-6.36724e-05	0.00034943	-0.182218	0.855469	0.942142	FALSE
ARHGAP21	0.000166387	0.000400721	0.415219	0.678119	0.854052	FALSE
ARHGAP22	-0.00084271	0.000433724	-1.94296	0.052454	0.219032	FALSE
ARHGAP23	0.000317395	0.00014901	2.13003	0.0335462	0.167204	FALSE
ARHGAP24	-0.000739017	0.000474764	-1.5566	0.120055	0.360033	FALSE
ARHGAP25	-0.000180166	0.000313031	-0.575551	0.565119	0.78909	FALSE
ARHGAP26	0.000461909	0.000335542	1.37661	0.16911	0.437889	FALSE
ARHGAP27	-3.62767e-05	0.00014447	-0.251101	0.801815	0.919036	FALSE
ARHGAP28	-0.000732251	0.000585624	-1.25038	0.211615	0.490334	FALSE
ARHGAP29	-1.77642e-06	2.05923e-05	-0.0862662	0.931281	0.974436	FALSE
ARHGAP30	0.00018181	0.000226897	0.801289	0.423259	0.687003	FALSE
ARHGAP5	6.59531e-05	0.000126337	0.522043	0.601819	0.810652	FALSE
ARHGAP9	-0.0001392	0.000568636	-0.244796	0.806692	0.921142	FALSE
ARHGDIA	0.000536427	0.000431172	1.24412	0.213908	0.492214	FALSE
ARHGDIB	-0.00271797	0.000496544	-5.47379	6.30694e-08	2.48486e-05	TRUE
ARHGDIG	0.00108182	0.000462748	2.33781	0.0197011	0.121447	FALSE
ARHGEF1	0.000688358	0.000273842	2.5137	0.0121888	0.0890622	FALSE
ARHGEF10	0.000300208	0.000411933	0.728777	0.466402	0.721553	FALSE
ARHGEF10L	0.000858327	0.000300506	2.85627	0.004424	0.0460353	TRUE
ARHGEF11	-0.000205634	0.000389041	-0.528568	0.597287	0.808216	FALSE
ARHGEF12	-0.00062888	0.00042497	-1.47982	0.139407	0.391638	FALSE
ARHGEF15	8.90132e-05	0.000275322	0.323306	0.746568	0.89308	FALSE
ARHGEF16	0.00058238	0.000281543	2.06853	0.038987	0.183274	FALSE
ARHGEF17	0.000465995	0.000261764	1.78021	0.0755114	0.274335	FALSE
ARHGEF19	0.00140634	0.000483592	2.90812	0.00376072	0.0410527	TRUE
ARHGEF2	0.000370076	0.000487278	0.759476	0.447847	0.707674	FALSE
ARHGEF3	-0.00020022	0.00053852	-0.371798	0.710165	0.874059	FALSE
ARHGEF4	0.000737523	0.000192458	3.83212	0.000139433	0.00482779	TRUE
ARHGEF5	8.97642e-05	0.000266558	0.336753	0.736412	0.887472	FALSE
ARHGEF7	8.06173e-05	9.75739e-05	0.826218	0.408985	0.675142	FALSE
ARID1A	0.00033637	0.000179036	1.87878	0.0607237	0.239005	FALSE
ARID1B	1.15782e-05	2.05768e-05	0.562683	0.573846	0.794139	FALSE
ARID2	-0.000795099	0.000528149	-1.50544	0.132698	0.381912	FALSE
ARID3A	-0.00025164	0.00026109	-0.963805	0.335504	0.615898	FALSE
ARID3B	0.000165443	0.000174462	0.948305	0.343328	0.622334	FALSE
ARID3C	0.000391571	0.000316744	1.23624	0.216818	0.496281	FALSE
ARID4A	6.91053e-06	6.64203e-05	0.104042	0.917168	0.967367	FALSE
ARID5A	5.11603e-05	0.000371636	0.137662	0.89055	0.956829	FALSE
ARID5B	0.000626444	0.00031328	1.99963	0.0459579	0.201854	FALSE
ARIH1	2.65623e-06	7.92805e-06	0.335042	0.737702	0.887698	FALSE
ARL1	-4.35541e-06	1.76172e-05	-0.247225	0.804813	0.920284	FALSE
ARL10	0.000707052	0.000342468	2.06458	0.0393607	0.183962	FALSE
ARL11	-0.000874085	0.00067784	-1.28952	0.19768	0.474946	FALSE
ARL13B	5.14485e-05	2.84888e-05	1.80592	0.0713948	0.264809	FALSE
ARL14	-0.00012321	0.000194963	-0.631965	0.527633	0.765741	FALSE
ARL15	-6.55333e-05	0.00052845	-0.12401	0.901346	0.961138	FALSE
ARL16	-8.85608e-05	6.3197e-05	-1.40134	0.161591	0.4268	FALSE
ARL2	-0.00140107	0.00029769	-4.70646	3.08453e-06	0.000396973	TRUE
ARL2BP	3.65873e-06	1.44154e-05	0.253807	0.799725	0.918724	FALSE
ARL3	-0.000140068	0.00030409	-0.460616	0.645229	0.835839	FALSE
ARL4A	-1.73779e-07	0.000266691	-0.00065161	0.99948	0.99965	FALSE
ARL4C	0.000286772	0.000597371	0.480057	0.631349	0.827649	FALSE
ARL4D	-0.00117826	0.000568087	-2.07408	0.0384665	0.181506	FALSE
ARL5A	5.31488e-06	3.99698e-05	0.132973	0.894256	0.958677	FALSE
ARL5B	-2.0063e-05	2.493e-05	-0.804774	0.421246	0.685674	FALSE
ARL6	0.000107411	0.000108571	0.989317	0.322884	0.60638	FALSE
ARL6IP1	1.48783e-05	2.24065e-05	0.664017	0.506916	0.751188	FALSE
ARL6IP4	0.000490736	0.000160529	3.057	0.00232781	0.0300151	TRUE
ARL6IP5	-1.80988e-05	1.86222e-05	-0.971893	0.331467	0.612969	FALSE
ARL6IP6	7.35892e-06	0.000125277	0.0587414	0.953176	0.982462	FALSE
ARL8A	-5.90172e-06	3.64616e-05	-0.161861	0.871466	0.948508	FALSE
ARL8B	6.49995e-05	8.23698e-05	0.789117	0.430332	0.693842	FALSE
ARL9	0.00125954	0.00055027	2.28896	0.0224032	0.132307	FALSE
ARMC1	-0.000339197	0.000154986	-2.18857	0.0289855	0.154401	FALSE
ARMC2	-4.03219e-05	1.53134e-05	-2.6331	0.00866296	0.0714511	FALSE
ARMC3	0.00204092	0.000531474	3.84011	0.00013507	0.00471793	TRUE
ARMC4	0.00178494	0.000415386	4.29706	1.997e-05	0.00129785	TRUE
ARMC5	4.29852e-05	7.15407e-05	0.600849	0.548151	0.778756	FALSE
ARMC7	3.20982e-05	1.94611e-05	1.64935	0.0995607	0.323383	FALSE
ARMC8	-2.1887e-05	1.96748e-05	-1.11244	0.266362	0.551732	FALSE
ARMC9	-0.000413441	0.000280754	-1.47261	0.141343	0.39482	FALSE
ARNT	3.4229e-06	2.7394e-05	0.124951	0.900601	0.960765	FALSE
ARNT2	-0.00110735	0.000542238	-2.04218	0.0415384	0.189292	FALSE
ARNTL	0.00106547	0.000380101	2.80313	0.00521251	0.0511944	FALSE
ARNTL2	-0.000605788	0.000571862	-1.05933	0.289847	0.575727	FALSE
ARPC1A	-1.55377e-05	1.26743e-05	-1.22592	0.220675	0.50085	FALSE
ARPC1B	-0.000469663	0.000446369	-1.05219	0.293107	0.578417	FALSE
ARPC2	-5.45464e-05	0.000269281	-0.202563	0.83954	0.93527	FALSE
ARPC3	-1.89464e-06	1.85673e-05	-0.102042	0.918755	0.967785	FALSE
ARPC4	3.42424e-05	2.58684e-05	1.32372	0.186065	0.460753	FALSE
ARPC5	0.000103176	0.000114008	0.904985	0.365813	0.641607	FALSE
ARPC5L	0.000759812	0.000217773	3.48901	0.000517699	0.0114335	TRUE
ARPP19	-4.23475e-05	0.000101441	-0.417457	0.676483	0.852997	FALSE
ARRB1	0.000759297	0.000422636	1.79657	0.0728698	0.268036	FALSE
ARRB2	-0.000250371	0.00032096	-0.78007	0.435635	0.697651	FALSE
ARRDC1	1.4283e-05	0.000359882	0.0396879	0.968354	0.988832	FALSE
ARRDC2	0.000387925	0.000274359	1.41393	0.157863	0.422103	FALSE
ARRDC3	0.000125171	8.97274e-05	1.39501	0.163491	0.429988	FALSE
ARRDC4	0.000128932	0.000115952	1.11194	0.266579	0.55193	FALSE
ARRDC5	-0.000353785	0.000163301	-2.16646	0.0306402	0.158824	FALSE
ARSA	0.000179429	0.00021322	0.84152	0.400368	0.668439	FALSE
ARSB	-0.0002124	0.000310974	-0.683015	0.494842	0.743217	FALSE
ARSG	-0.000591776	0.00036149	-1.63705	0.102107	0.328524	FALSE
ARSI	-0.00104783	0.000431464	-2.42855	0.0154306	0.103544	FALSE
ARSJ	0.000237701	0.00057286	0.414937	0.678326	0.854058	FALSE
ARSK	5.39321e-05	6.29748e-05	0.856407	0.39209	0.661011	FALSE
ART3	0.000381471	0.000340864	1.11913	0.263501	0.548974	FALSE
ART4	5.26038e-05	0.000208076	0.25281	0.800495	0.918858	FALSE
ART5	0.000592815	0.00047564	1.24635	0.213087	0.492116	FALSE
ARTN	0.000238104	0.000463886	0.513282	0.607929	0.814157	FALSE
ARV1	-0.000304182	0.000269119	-1.13029	0.258774	0.544112	FALSE
ARVCF	0.000854582	0.000413127	2.06857	0.0389832	0.183274	FALSE
AS3MT	0.00139289	0.000529545	2.63036	0.00873235	0.0718496	FALSE
ASAH1	-0.000204549	0.00049362	-0.414386	0.67873	0.854409	FALSE
ASAH2	-0.000412955	0.000409771	-1.00777	0.313941	0.597737	FALSE
ASAH2B	8.92479e-05	6.07351e-05	1.46946	0.142194	0.396121	FALSE
ASAP1	3.81928e-05	0.000134954	0.283007	0.777262	0.909305	FALSE
ASAP2	0.000203676	8.92087e-05	2.28314	0.0227457	0.133289	FALSE
ASAP3	-0.000225095	0.00029788	-0.755656	0.450131	0.70884	FALSE
ASB1	8.63695e-05	0.000110754	0.77983	0.435776	0.697671	FALSE
ASB13	-0.000442509	0.000278766	-1.58738	0.112914	0.348029	FALSE
ASB14	-0.00100559	0.000366503	-2.74373	0.00624288	0.0577713	FALSE
ASB16	-0.000620364	0.000420107	-1.47668	0.140248	0.392856	FALSE
ASB2	-0.000220346	0.000195717	-1.12584	0.260652	0.545873	FALSE
ASB4	-0.000463224	0.000297228	-1.55848	0.119608	0.359405	FALSE
ASB6	0.000823982	0.000498329	1.65349	0.0987163	0.321295	FALSE
ASB8	0.000789512	0.000251175	3.14328	0.00174708	0.0247156	TRUE
ASCC1	0.00123413	0.000631037	1.95572	0.0509287	0.214966	FALSE
ASCC2	9.82592e-05	5.00008e-05	1.96515	0.0498242	0.212266	FALSE
ASCC3	2.15918e-05	9.76703e-05	0.221068	0.82511	0.929108	FALSE
ASCL1	0.00188036	0.000531358	3.53878	0.000430773	0.0102024	TRUE
ASCL2	0.000966417	0.000528613	1.82821	0.067978	0.256743	FALSE
ASCL4	-0.000274368	0.000419454	-0.654107	0.513275	0.756546	FALSE
ASF1A	0.000513346	0.000552651	0.928879	0.3533	0.631504	FALSE
ASF1B	-8.26048e-05	7.12121e-05	-1.15998	0.246484	0.530452	FALSE
ASGR1	-0.000153991	0.000253239	-0.608086	0.543344	0.775751	FALSE
ASGR2	-2.56109e-05	0.00013956	-0.183511	0.854454	0.941901	FALSE
ASH1L	6.87191e-06	7.72404e-06	0.889678	0.373969	0.646906	FALSE
ASH2L	-2.23987e-05	2.44651e-05	-0.915537	0.360251	0.637094	FALSE
ASIP	0.000699467	0.00050189	1.39366	0.163897	0.430392	FALSE
ASL	-4.83298e-05	4.49307e-05	-1.07565	0.282484	0.568216	FALSE
ASNS	9.02424e-05	0.00041157	0.219264	0.826514	0.929603	FALSE
ASNSD1	0.000123837	4.94371e-05	2.50494	0.0124921	0.0905995	FALSE
ASPA	-0.00159908	0.000657048	-2.43373	0.0152136	0.102491	FALSE
ASPG	-0.000919361	0.000266659	-3.44771	0.000602015	0.0127924	TRUE
ASPH	-0.00039561	0.000443972	-0.89107	0.373223	0.646295	FALSE
ASPHD1	-0.000147105	0.000271517	-0.541788	0.588151	0.802838	FALSE
ASPHD2	-4.07585e-05	0.000276111	-0.147617	0.882691	0.95311	FALSE
ASPM	9.83307e-07	1.3542e-05	0.0726116	0.942138	0.978057	FALSE
ASPN	-0.000372374	0.000393025	-0.947457	0.34376	0.62262	FALSE
ASPRV1	0.00089405	0.000414611	2.15636	0.0314236	0.161522	FALSE
ASPSCR1	4.38095e-05	8.77368e-05	0.499329	0.617717	0.820318	FALSE
ASRGL1	0.00112391	0.000507271	2.2156	0.027066	0.147812	FALSE
ASS1	-0.00062489	0.000400779	-1.55919	0.11944	0.35905	FALSE
ASTE1	0.000100695	0.000117377	0.85788	0.391276	0.660536	FALSE
ASTL	-9.36998e-05	0.000229945	-0.407487	0.683785	0.857233	FALSE
ASTN1	0.00121323	0.000472635	2.56694	0.0104836	0.080938	FALSE
ASTN2	0.000826607	0.00034426	2.40112	0.0166264	0.108681	FALSE
ASXL1	0.000308786	0.000466848	0.661427	0.508574	0.752158	FALSE
ASXL2	7.82453e-05	0.000475893	0.164418	0.869454	0.947747	FALSE
ASXL3	0.00180489	0.000484506	3.72523	0.000212181	0.00642295	TRUE
ATAD1	9.5696e-06	5.3821e-05	0.177804	0.858933	0.943671	FALSE
ATAD2	-1.51446e-05	1.57595e-05	-0.960981	0.33692	0.616949	FALSE
ATAD2B	-1.091e-05	3.71329e-05	-0.29381	0.768998	0.905051	FALSE
ATAD3A	0.000117671	9.20924e-05	1.27774	0.201798	0.480206	FALSE
ATAD3B	-1.31865e-05	0.000166912	-0.0790023	0.937055	0.97672	FALSE
ATAD3C	0.000345558	0.000387326	0.892163	0.372637	0.64569	FALSE
ATAD5	5.6829e-05	0.000131437	0.432367	0.665619	0.847093	FALSE
ATE1	1.3113e-05	1.23812e-05	1.0591	0.289948	0.575829	FALSE
ATF1	-7.46017e-06	1.66702e-05	-0.447516	0.654653	0.840499	FALSE
ATF2	2.1706e-05	1.65138e-05	1.31441	0.189174	0.464658	FALSE
ATF3	0.00069493	0.000424868	1.63564	0.102402	0.329085	FALSE
ATF4	1.22752e-05	0.000164297	0.0747134	0.940466	0.97757	FALSE
ATF6	7.75489e-05	0.000264065	0.293674	0.769104	0.905051	FALSE
ATF7	0.000492313	0.000230225	2.1384	0.0328584	0.165286	FALSE
ATF7IP	2.56695e-05	7.87725e-05	0.325868	0.744629	0.891856	FALSE
ATF7IP2	-0.000230691	0.000346386	-0.665994	0.505655	0.75061	FALSE
ATG10	-4.60941e-05	0.000157818	-0.292072	0.770328	0.905621	FALSE
ATG12	-0.000156214	0.000245242	-0.636981	0.524363	0.763188	FALSE
ATG16L1	-0.00118865	0.000421217	-2.82195	0.00492028	0.0494274	TRUE
ATG16L2	0.00109269	0.000403593	2.70741	0.0069602	0.0617859	FALSE
ATG2A	-3.59736e-05	0.000122763	-0.293033	0.769591	0.905158	FALSE
ATG2B	1.17421e-05	7.4362e-06	1.57904	0.114815	0.352059	FALSE
ATG3	6.53667e-06	9.2534e-06	0.706408	0.480189	0.731894	FALSE
ATG4B	8.45412e-05	0.000105599	0.80059	0.423663	0.687313	FALSE
ATG4C	9.58633e-05	0.000105643	0.907427	0.364519	0.640326	FALSE
ATG4D	0.000493736	0.00017096	2.88803	0.00400622	0.042865	TRUE
ATG5	-7.16215e-05	5.00195e-05	-1.43187	0.152663	0.414618	FALSE
ATG7	0.000515083	0.000222077	2.31939	0.0206845	0.125134	FALSE
ATG9A	-0.000141619	6.42918e-05	-2.20276	0.0279636	0.150902	FALSE
ATG9B	0.000223189	0.000351243	0.635424	0.525376	0.764011	FALSE
ATIC	0.000101091	0.000225825	0.447653	0.654553	0.840499	FALSE
ATL1	0.000850615	0.000411732	2.06594	0.0392314	0.183887	FALSE
ATL2	0.00031662	0.000411023	0.770323	0.441404	0.703462	FALSE
ATL3	4.19867e-05	2.85144e-05	1.47247	0.141379	0.39482	FALSE
ATMIN	-2.85823e-05	5.64616e-05	-0.506225	0.612871	0.818269	FALSE
ATN1	0.00113824	0.00039166	2.90621	0.00378389	0.0412221	TRUE
ATOH7	-0.000942556	0.000532516	-1.77001	0.077197	0.277502	FALSE
ATOH8	0.000226035	0.000316894	0.713281	0.475929	0.728269	FALSE
ATOX1	-3.01434e-06	2.73076e-05	-0.110384	0.912139	0.964995	FALSE
ATP10A	0.000481815	0.000476152	1.01189	0.311967	0.596142	FALSE
ATP10B	-0.000205387	0.000472265	-0.434898	0.663782	0.846844	FALSE
ATP10D	7.97969e-05	0.000355994	0.224153	0.822711	0.927932	FALSE
ATP11A	0.000192479	0.000460645	0.417846	0.676199	0.85296	FALSE
ATP11B	0.00133826	0.000418796	3.1955	0.00146376	0.0221627	TRUE
ATP12A	0.000190631	0.000134323	1.41919	0.156324	0.420192	FALSE
ATP13A1	-0.000147171	6.14933e-05	-2.39329	0.0169821	0.110057	FALSE
ATP13A2	-1.15369e-05	0.000216533	-0.0532802	0.957525	0.984813	FALSE
ATP13A3	0.000373958	0.00026413	1.41581	0.157321	0.421416	FALSE
ATP13A4	-0.000605252	0.000590041	-1.02578	0.305379	0.589983	FALSE
ATP13A5	-0.00103346	0.00045378	-2.27746	0.0230845	0.134593	FALSE
ATP1A1	-0.0006496	0.000487086	-1.33365	0.182789	0.456476	FALSE
ATP1A2	6.33416e-05	0.000263416	0.240462	0.810048	0.923198	FALSE
ATP1A3	6.55507e-06	0.000132881	0.0493305	0.960671	0.986098	FALSE
ATP1A4	-0.00102077	0.000445632	-2.29061	0.0223065	0.13202	FALSE
ATP1B1	6.90923e-05	0.000435682	0.158584	0.874046	0.949603	FALSE
ATP1B2	0.000606218	0.000539371	1.12394	0.261457	0.546557	FALSE
ATP1B3	3.51065e-05	6.6943e-05	0.524424	0.600163	0.809674	FALSE
ATP2A1	0.000240871	0.000249312	0.966141	0.334335	0.614937	FALSE
ATP2A2	4.56755e-07	6.92817e-06	0.0659271	0.947456	0.98037	FALSE
ATP2A3	0.000587188	0.000345145	1.70128	0.0893706	0.302929	FALSE
ATP2B1	-2.77565e-05	0.000151111	-0.183682	0.85432	0.941884	FALSE
ATP2B2	-0.000499789	0.000410594	-1.21723	0.223959	0.504229	FALSE
ATP2B4	0.000727279	0.00032536	2.2353	0.0257378	0.142846	FALSE
ATP2C1	1.06475e-06	9.6867e-06	0.109919	0.912508	0.964995	FALSE
ATP2C2	0.00066691	0.000511547	1.30371	0.192796	0.468855	FALSE
ATP6AP1L	0.000120522	0.00017299	0.696696	0.486243	0.736709	FALSE
ATP6V0A1	2.16226e-05	0.000105704	0.204558	0.837982	0.934577	FALSE
ATP6V0A2	-9.59733e-06	1.00081e-05	-0.958954	0.33794	0.617572	FALSE
ATP6V0A4	-0.000377733	0.000452316	-0.835108	0.403965	0.671681	FALSE
ATP6V0B	4.58607e-05	2.66395e-05	1.72153	0.085633	0.295004	FALSE
ATP6V0C	1.88982e-05	6.24745e-05	0.302494	0.762372	0.901871	FALSE
ATP6V0D1	-3.98429e-06	9.24192e-05	-0.043111	0.965626	0.988079	FALSE
ATP6V0D2	-0.000190831	0.000170797	-1.1173	0.264281	0.549844	FALSE
ATP6V0E1	-1.42579e-05	1.00812e-05	-1.41431	0.157752	0.422041	FALSE
ATP6V0E2	0.00016378	0.000253079	0.64715	0.517764	0.759581	FALSE
ATP6V1B1	0.000584615	0.00033753	1.73204	0.0837436	0.291398	FALSE
ATP6V1B2	-0.000370401	0.000149765	-2.47321	0.0136464	0.0957877	FALSE
ATP6V1C1	7.94565e-06	2.54242e-05	0.312524	0.754743	0.89746	FALSE
ATP6V1C2	0.000444726	0.000378815	1.17399	0.240829	0.524321	FALSE
ATP6V1D	-0.000503095	0.000230986	-2.17803	0.0297639	0.156711	FALSE
ATP6V1E1	-2.10026e-05	1.82199e-05	-1.15273	0.249446	0.534049	FALSE
ATP6V1E2	-0.00018042	0.000285183	-0.632645	0.527189	0.765586	FALSE
ATP6V1F	-7.49796e-06	8.84587e-05	-0.0847623	0.932477	0.974892	FALSE
ATP6V1G1	7.91468e-06	0.000126441	0.0625957	0.950108	0.981327	FALSE
ATP6V1G2	0.000454111	0.000246658	1.84106	0.0660711	0.252547	FALSE
ATP6V1H	-1.10046e-05	8.51453e-06	-1.29245	0.196664	0.473423	FALSE
ATP7B	-0.00190079	0.000526814	-3.60809	0.00033227	0.00871697	TRUE
ATP8A1	-0.00108515	0.000492737	-2.2023	0.0279965	0.150955	FALSE
ATP8A2	0.000986305	0.000326964	3.01655	0.00265696	0.032802	TRUE
ATP8B1	-0.00060814	0.000440514	-1.38052	0.167903	0.43618	FALSE
ATP8B2	0.000620673	0.000422648	1.46853	0.142445	0.396742	FALSE
ATP8B3	0.000263705	0.000562102	0.469141	0.639127	0.831756	FALSE
ATP8B4	-0.000677555	0.000220629	-3.07101	0.0022228	0.0290454	TRUE
ATP9A	-3.80201e-05	0.000187122	-0.203184	0.839055	0.935086	FALSE
ATP9B	0.000431368	0.000244218	1.76632	0.077813	0.278835	FALSE
ATPAF1	-0.000517028	0.000381278	-1.35604	0.175559	0.447994	FALSE
ATPAF2	-1.42505e-05	3.11206e-05	-0.457912	0.647169	0.83716	FALSE
ATR	2.98958e-05	3.29419e-05	0.907532	0.364463	0.64031	FALSE
ATRIP	0.000687219	0.000473974	1.44991	0.147569	0.405423	FALSE
ATRN	2.88733e-05	0.000123369	0.234041	0.815028	0.924625	FALSE
ATRNL1	0.000955727	0.000311539	3.06776	0.00224677	0.0292466	TRUE
ATXN1	-0.00135226	0.000532361	-2.54012	0.0113142	0.0850764	FALSE
ATXN10	0.000158757	0.00030412	0.52202	0.601839	0.810652	FALSE
ATXN1L	3.15362e-05	1.73612e-05	1.81648	0.0697593	0.261086	FALSE
ATXN2	9.39577e-05	0.000138135	0.680186	0.49663	0.744337	FALSE
ATXN2L	0.000121833	0.000118532	1.02785	0.304404	0.589119	FALSE
ATXN7	-3.57599e-05	3.32333e-05	-1.07602	0.282323	0.568216	FALSE
ATXN7L1	-0.000651192	0.000481103	-1.35354	0.176355	0.449102	FALSE
ATXN7L2	-8.57023e-05	9.61378e-05	-0.891452	0.373018	0.646131	FALSE
ATXN7L3	5.17845e-06	1.52961e-05	0.338547	0.735061	0.887172	FALSE
AUH	1.54918e-05	7.23397e-05	0.214153	0.830495	0.931176	FALSE
AUP1	-0.000185591	0.000113209	-1.63936	0.101624	0.327744	FALSE
AURKA	6.1899e-06	1.2004e-05	0.515651	0.606274	0.813254	FALSE
AURKAIP1	8.4459e-05	7.80449e-05	1.08218	0.279577	0.566378	FALSE
AURKB	0.000147573	4.77023e-05	3.09363	0.0020624	0.0277976	TRUE
AURKC	0.000918062	0.000344789	2.66268	0.00794499	0.0675299	FALSE
AUTS2	9.97167e-05	0.000364601	0.273496	0.78456	0.912132	FALSE
AVEN	-0.00122804	0.000428799	-2.86391	0.00432001	0.0452463	TRUE
AVIL	0.000119494	0.000222521	0.537001	0.591451	0.805625	FALSE
AVL9	-1.46375e-06	4.16918e-05	-0.0351089	0.972004	0.989853	FALSE
AVPI1	2.65584e-05	0.000173357	0.153201	0.878288	0.951466	FALSE
AVPR1A	0.00239673	0.000435203	5.50717	5.26489e-08	2.39412e-05	TRUE
AXIN1	-2.64346e-05	0.000151969	-0.173947	0.861961	0.945073	FALSE
AXIN2	-0.000538015	0.000520326	-1.034	0.301524	0.586225	FALSE
AXL	-2.92915e-06	0.000529809	-0.00552869	0.99559	0.998834	FALSE
AZGP1	-0.0012936	0.000339037	-3.81551	0.000148933	0.00502905	TRUE
AZI2	-2.48761e-05	2.69799e-05	-0.922023	0.35686	0.63447	FALSE
AZIN1	1.51916e-05	2.47494e-05	0.613817	0.539552	0.773088	FALSE
AZU1	0.000888427	0.000483886	1.83603	0.0668123	0.254544	FALSE
B2M	-0.000271041	0.0003302	-0.820839	0.412041	0.677726	FALSE
B3GALNT1	-0.000320062	0.000524263	-0.6105	0.541745	0.774684	FALSE
B3GALNT2	2.87198e-07	1.95749e-05	0.0146717	0.988299	0.996701	FALSE
B3GALT1	-0.00052159	0.000431647	-1.20837	0.227345	0.507602	FALSE
B3GALT2	-0.000208036	0.000290268	-0.716701	0.473817	0.727228	FALSE
B3GALT4	0.000538301	0.000410209	1.31226	0.189898	0.465659	FALSE
B3GALT5	-0.000195139	0.000467129	-0.417742	0.676275	0.85296	FALSE
B3GALT6	-4.98533e-05	0.000117884	-0.422903	0.672507	0.851505	FALSE
B3GAT1	0.000814713	0.000653056	1.24754	0.212651	0.491777	FALSE
B3GAT2	0.00150594	0.00054759	2.75013	0.0061237	0.0570625	FALSE
B3GAT3	0.000162431	0.000216852	0.749041	0.454104	0.711455	FALSE
B3GNT2	3.78935e-05	0.000419857	0.0902533	0.928114	0.972228	FALSE
B3GNT3	0.000285345	0.000371491	0.768106	0.442705	0.704758	FALSE
B3GNT4	0.000173495	0.000176599	0.98242	0.32626	0.609047	FALSE
B3GNT7	0.00112827	0.000551779	2.04478	0.0412806	0.188976	FALSE
B3GNT8	0.000438784	0.000280305	1.56538	0.117983	0.35671	FALSE
B3GNT9	0.00102055	0.000354073	2.88231	0.00407861	0.0432999	TRUE
B3GNTL1	0.000102383	0.000165644	0.618087	0.536735	0.771158	FALSE
B4GALNT1	0.000950694	0.000377383	2.51918	0.0120027	0.0880803	FALSE
B4GALNT2	-4.15908e-05	0.000543699	-0.0764959	0.939048	0.97708	FALSE
B4GALNT3	-0.00177638	0.000653745	-2.71724	0.00675909	0.060623	FALSE
B4GALNT4	-0.000210066	0.000195662	-1.07361	0.283397	0.569467	FALSE
B4GALT1	-0.000307756	0.000499143	-0.616569	0.537736	0.772026	FALSE
B4GALT2	0.00121369	0.000343454	3.53377	0.00043886	0.0103401	TRUE
B4GALT3	-5.01723e-06	1.50193e-05	-0.334052	0.738449	0.888274	FALSE
B4GALT4	-9.49664e-05	0.000401087	-0.236773	0.812908	0.924041	FALSE
B4GALT5	0.00024121	0.000182612	1.32089	0.187004	0.461739	FALSE
B4GALT6	0.0011747	0.000588533	1.99597	0.0463557	0.202947	FALSE
B4GALT7	6.06977e-05	0.000120453	0.503912	0.614495	0.81848	FALSE
B9D1	-9.91112e-05	0.000103902	-0.953893	0.340494	0.619501	FALSE
B9D2	-2.28203e-05	0.000134912	-0.169149	0.865732	0.946669	FALSE
BAALC	0.000195159	0.000390679	0.499537	0.617571	0.820302	FALSE
BAAT	-0.000105575	0.00046563	-0.226736	0.8207	0.927468	FALSE
BACE1	3.17398e-05	0.000188144	0.168699	0.866086	0.946726	FALSE
BACE2	0.000212141	0.000669451	0.316888	0.751431	0.895946	FALSE
BACH2	0.00138887	0.000561773	2.4723	0.0136807	0.0958877	FALSE
BAD	-9.13925e-06	6.07926e-05	-0.150335	0.880547	0.952536	FALSE
BAG2	0.00061021	0.000607709	1.00412	0.315698	0.599846	FALSE
BAG3	9.7267e-05	0.000345747	0.281324	0.778552	0.909912	FALSE
BAG5	-1.09996e-05	1.12347e-05	-0.97907	0.327911	0.610158	FALSE
BAHD1	0.000775945	0.000341066	2.27505	0.023229	0.135077	FALSE
BAIAP2	0.000162093	0.000386579	0.4193	0.675136	0.852553	FALSE
BAIAP2L1	-0.000979338	0.00059155	-1.65555	0.0982985	0.320383	FALSE
BAIAP2L2	0.000334425	0.000258249	1.29497	0.195792	0.47249	FALSE
BAIAP3	0.000469751	0.000271859	1.72792	0.0844815	0.292958	FALSE
BAMBI	-3.07556e-05	0.000508877	-0.0604383	0.951825	0.981845	FALSE
BANF1	0.000202152	0.000283475	0.713121	0.476028	0.728269	FALSE
BANK1	-0.000480178	0.000342601	-1.40157	0.161525	0.42676	FALSE
BANP	4.46732e-05	0.000196575	0.227258	0.820295	0.927317	FALSE
BAP1	-0.000108538	6.17885e-05	-1.7566	0.079459	0.282507	FALSE
BARD1	-6.98655e-06	1.14337e-05	-0.611049	0.541382	0.77454	FALSE
BARX1	0.00168423	0.000472482	3.56466	0.000391171	0.00962849	TRUE
BARX2	0.000821923	0.000538801	1.52547	0.127632	0.373237	FALSE
BASP1	0.00190876	0.000601491	3.17339	0.0015781	0.0230736	TRUE
BATF	-0.00032407	0.000235273	-1.37742	0.168858	0.437606	FALSE
BATF2	-0.000772373	0.000437597	-1.76503	0.0780298	0.279318	FALSE
BATF3	0.00102548	0.000548175	1.87072	0.0618346	0.241843	FALSE
BAX	4.28239e-05	5.74637e-05	0.745234	0.456401	0.713294	FALSE
BAZ1A	7.37701e-05	8.74554e-05	0.843517	0.399251	0.667833	FALSE
BAZ1B	-7.76207e-05	0.000172465	-0.450065	0.65282	0.839727	FALSE
BAZ2A	0.00019497	0.000163773	1.19049	0.23429	0.516347	FALSE
BAZ2B	-0.000321405	0.000475444	-0.676009	0.499292	0.746032	FALSE
BBC3	-9.12891e-05	6.56431e-05	-1.39069	0.164798	0.431263	FALSE
BBOX1	-0.000444713	0.000367426	-1.21035	0.226597	0.507341	FALSE
BBS10	1.80139e-05	1.90636e-05	0.944935	0.345045	0.624021	FALSE
BBS12	1.21706e-05	9.08173e-05	0.134012	0.893435	0.958296	FALSE
BBS2	-0.000715987	0.00041855	-1.71063	0.0876279	0.299454	FALSE
BBS4	-1.47022e-06	4.01432e-05	-0.0366244	0.970796	0.989292	FALSE
BBS5	-0.000352544	0.000190513	-1.8505	0.064697	0.24911	FALSE
BBS7	0.000229276	7.88851e-05	2.90646	0.00378048	0.0412221	TRUE
BBS9	-8.75011e-06	2.13623e-05	-0.409606	0.682231	0.856265	FALSE
BBX	-9.86011e-05	7.54693e-05	-1.30651	0.191845	0.468182	FALSE
BCAM	6.90112e-05	0.000102176	0.675417	0.499652	0.746081	FALSE
BCAN	0.00135917	0.000531543	2.55702	0.0107843	0.0825774	FALSE
BCAP29	0.000255868	0.000241235	1.06066	0.289242	0.574943	FALSE
BCAR1	-0.000706995	0.000258524	-2.73474	0.00641391	0.0587361	FALSE
BCAR3	0.000717867	0.000380024	1.88901	0.0593378	0.235248	FALSE
BCAS1	-0.000332304	0.000328461	-1.0117	0.31206	0.596163	FALSE
BCAS2	-7.83366e-06	1.89663e-05	-0.413031	0.679721	0.854508	FALSE
BCAS3	-0.00138974	0.000564762	-2.46075	0.0141247	0.0976495	FALSE
BCAS4	-0.00062495	0.000673649	-0.927709	0.353904	0.63185	FALSE
BCAT1	-0.000987632	0.000499026	-1.97912	0.0482263	0.208125	FALSE
BCAT2	-0.000653747	0.000533049	-1.22643	0.220484	0.500639	FALSE
BCCIP	6.46183e-06	1.13707e-05	0.568287	0.570037	0.792024	FALSE
BCDIN3D	2.2845e-05	1.57777e-05	1.44793	0.148121	0.406504	FALSE
BCHE	-0.00240142	0.000577829	-4.15593	3.67537e-05	0.00201363	TRUE
BCKDHA	-0.000194678	0.000267012	-0.729099	0.466205	0.721412	FALSE
BCKDHB	0.000538353	0.00052324	1.02888	0.30392	0.58868	FALSE
BCKDK	-0.00132045	0.00039936	-3.30641	0.000997247	0.0172208	TRUE
BCL10	1.64346e-05	8.61215e-06	1.9083	0.0567948	0.229773	FALSE
BCL11A	0.00107606	0.000629424	1.70959	0.0878212	0.299866	FALSE
BCL11B	0.000839185	0.000663376	1.26502	0.206319	0.484479	FALSE
BCL2	0.000546366	0.000592099	0.922761	0.356476	0.634196	FALSE
BCL2A1	-0.000172066	0.000202436	-0.849981	0.39565	0.664132	FALSE
BCL2L1	0.000516842	0.000574423	0.899759	0.368583	0.643241	FALSE
BCL2L10	0.000214276	0.000505538	0.423857	0.671811	0.851039	FALSE
BCL2L11	-9.66545e-05	0.000396892	-0.243529	0.807673	0.921569	FALSE
BCL2L12	1.5619e-05	5.4763e-05	0.285211	0.775574	0.908461	FALSE
BCL2L13	-2.82268e-05	0.000111044	-0.254195	0.799426	0.918612	FALSE
BCL2L14	0.000162563	0.000730086	0.222663	0.823868	0.928706	FALSE
BCL2L15	-0.00127098	0.000611179	-2.07956	0.0379595	0.179898	FALSE
BCL2L2	0.00126277	0.000341252	3.7004	0.000233578	0.00683791	TRUE
BCL3	-0.000861595	0.000338574	-2.54477	0.011166	0.0844443	FALSE
BCL6	0.00081736	0.000368411	2.21861	0.0268594	0.147096	FALSE
BCL6B	0.000212533	0.000311147	0.683064	0.494811	0.743217	FALSE
BCL7A	0.000365119	0.000303795	1.20186	0.229857	0.510121	FALSE
BCL7B	-4.99855e-05	4.12868e-05	-1.21069	0.226457	0.507112	FALSE
BCL7C	-0.000251794	0.000199474	-1.26229	0.207298	0.485737	FALSE
BCL9	-0.00109317	0.000579486	-1.88645	0.0596825	0.236008	FALSE
BCL9L	0.000358344	0.000116258	3.08231	0.00214132	0.0283887	TRUE
BCLAF1	7.24838e-06	1.32838e-05	0.545654	0.585492	0.801775	FALSE
BCO2	0.000205774	0.000341898	0.601858	0.54748	0.778697	FALSE
BCR	0.00102199	0.00045112	2.26544	0.0238152	0.137083	FALSE
BCS1L	-3.70901e-05	0.000102335	-0.362438	0.717143	0.877331	FALSE
BDH1	-2.47426e-05	6.90599e-05	-0.358277	0.720253	0.879123	FALSE
BDH2	-8.84807e-05	0.000204193	-0.433319	0.66493	0.847093	FALSE
BDKRB1	-0.000530946	0.00056126	-0.945989	0.344508	0.623478	FALSE
BDKRB2	-4.7047e-05	0.000227984	-0.206361	0.836574	0.934306	FALSE
BDNF	0.000425816	0.000414316	1.02776	0.304449	0.589119	FALSE
BDP1	4.70981e-06	1.01908e-05	0.462164	0.644119	0.834943	FALSE
BECN1	1.41663e-05	1.91449e-05	0.739951	0.459598	0.715764	FALSE
BEGAIN	-0.00108084	0.000517313	-2.08933	0.0370684	0.177248	FALSE
BEND3	0.000195604	0.000152661	1.28129	0.200549	0.478722	FALSE
BEND4	0.000145549	0.000421063	0.345671	0.729702	0.884314	FALSE
BEND5	0.000868525	0.000421336	2.06136	0.0396675	0.18471	FALSE
BEND6	0.000325937	0.000252382	1.29145	0.19701	0.473755	FALSE
BEND7	0.000940386	0.000327588	2.87063	0.0042304	0.0445646	TRUE
BEST1	0.00149512	0.000457108	3.27083	0.00112927	0.0186281	TRUE
BEST3	-0.00101939	0.000459196	-2.21994	0.02677	0.146842	FALSE
BEST4	0.000899861	0.000441847	2.03659	0.042098	0.190608	FALSE
BET1	-6.11292e-06	9.5302e-06	-0.641426	0.521473	0.761418	FALSE
BET1L	7.76599e-05	4.85464e-05	1.5997	0.110152	0.342748	FALSE
BFAR	2.93311e-06	4.18042e-05	0.0701631	0.944086	0.978822	FALSE
BFSP1	-0.000136818	0.000211694	-0.646302	0.518313	0.759701	FALSE
BFSP2	0.00106987	0.000511742	2.09063	0.0369506	0.176956	FALSE
BGLAP	-3.18937e-05	0.000148185	-0.215229	0.829657	0.931124	FALSE
BHLHA15	3.13222e-05	0.000117731	0.26605	0.790285	0.914813	FALSE
BHLHE22	0.0015567	0.0005839	2.66604	0.00786677	0.067158	FALSE
BHLHE40	-0.000667975	0.000564914	-1.18244	0.237467	0.520154	FALSE
BHLHE41	0.000736565	0.000398551	1.84811	0.0650432	0.25002	FALSE
BHMT	0.000346702	0.000226422	1.53122	0.126204	0.370758	FALSE
BICC1	-0.000217129	0.000405288	-0.535739	0.592323	0.805817	FALSE
BICD1	0.000177764	0.000312165	0.569455	0.569245	0.791444	FALSE
BICD2	0.000896618	0.000370169	2.42219	0.0157012	0.104587	FALSE
BID	-0.000288722	0.000295945	-0.975595	0.32963	0.611567	FALSE
BIK	-0.000774499	0.000380583	-2.03503	0.0422547	0.190874	FALSE
BIN1	-0.00049595	0.000696817	-0.711737	0.476884	0.728579	FALSE
BIN2	0.00046709	0.000412898	1.13125	0.25837	0.543598	FALSE
BIN3	-9.07161e-05	0.000133018	-0.681983	0.495494	0.743786	FALSE
BIRC2	1.03188e-05	1.38326e-05	0.745982	0.455949	0.713228	FALSE
BIRC3	-0.000141505	0.000133052	-1.06354	0.287936	0.573517	FALSE
BIRC5	-0.000102553	0.000275137	-0.372736	0.709467	0.873594	FALSE
BIRC6	0.000109252	0.000105886	1.03179	0.302562	0.587334	FALSE
BIRC7	-5.13279e-05	0.000346825	-0.147994	0.882394	0.95311	FALSE
BIVM	0.0022995	0.00059609	3.85764	0.000125949	0.00452993	TRUE
BLCAP	0.00099721	0.000257564	3.87169	0.000119056	0.00437325	TRUE
BLK	-0.000430063	0.00049006	-0.877573	0.380501	0.65162	FALSE
BLM	0.000565096	0.000249495	2.26496	0.0238452	0.13714	FALSE
BLMH	0.000944548	0.000444435	2.12528	0.0339417	0.168382	FALSE
BLNK	-0.00111291	0.000479956	-2.31877	0.0207181	0.125282	FALSE
BLOC1S1	-1.38081e-05	4.62326e-05	-0.298665	0.765291	0.902927	FALSE
BLOC1S2	1.25194e-06	1.45149e-05	0.0862517	0.931293	0.974436	FALSE
BLOC1S3	0.000478648	0.000333159	1.43669	0.151288	0.412115	FALSE
BLVRA	0.000363441	0.000304023	1.19544	0.232353	0.513706	FALSE
BLVRB	7.69357e-05	0.000149383	0.515022	0.606713	0.813565	FALSE
BMF	0.000628871	0.000432025	1.45563	0.145979	0.402637	FALSE
BMP1	-2.84237e-05	0.000188373	-0.15089	0.880109	0.952288	FALSE
BMP2	0.0015496	0.000586284	2.64309	0.00841431	0.0702068	FALSE
BMP2K	4.28864e-06	7.81321e-06	0.548896	0.583266	0.800589	FALSE
BMP3	0.0019741	0.000581962	3.39215	0.000735733	0.0143795	TRUE
BMP4	-0.000974004	0.000675648	-1.44159	0.149903	0.410197	FALSE
BMP5	-0.000271676	0.00026197	-1.03705	0.3001	0.584686	FALSE
BMP6	0.00181402	0.000690386	2.62755	0.00880414	0.0721358	FALSE
BMP7	0.000754858	0.000485517	1.55475	0.120494	0.361111	FALSE
BMP8A	0.000730858	0.000254202	2.87511	0.00417159	0.044013	TRUE
BMP8B	0.00131391	0.000598601	2.19497	0.0285206	0.152391	FALSE
BMPER	0.00388252	0.000558334	6.95376	8.71782e-12	2.97321e-08	TRUE
BMPR1A	-0.000105643	0.000366507	-0.288244	0.773255	0.907654	FALSE
BMPR1B	-0.000928024	0.000471963	-1.96631	0.0496908	0.211838	FALSE
BMPR2	0.00143364	0.000619995	2.31235	0.0210716	0.126802	FALSE
BNC1	0.000718348	0.000414918	1.7313	0.0838749	0.29167	FALSE
BNC2	-0.000432219	0.000476558	-0.906961	0.364765	0.64051	FALSE
BNIP1	8.79324e-06	1.095e-05	0.803034	0.42225	0.686163	FALSE
BNIP2	9.40164e-06	1.47223e-05	0.638601	0.523309	0.762601	FALSE
BNIP3	0.000641286	0.000537417	1.19327	0.233199	0.514691	FALSE
BNIP3L	0.000107994	0.000310117	0.348235	0.727777	0.883121	FALSE
BNIPL	-0.000637682	0.000604025	-1.05572	0.29149	0.577213	FALSE
BOC	0.00106966	0.000308257	3.47002	0.000554993	0.0119798	TRUE
BOD1	0.00049571	0.000154142	3.21592	0.00136504	0.0211524	TRUE
BOK	0.000439506	0.00042368	1.03735	0.299958	0.584686	FALSE
BOLA1	0.000148737	0.000385845	0.385482	0.700007	0.868293	FALSE
BOLA3	4.39287e-05	1.73807e-05	2.52744	0.0117269	0.0868641	FALSE
BOP1	-0.00014453	7.6377e-05	-1.89232	0.0588946	0.234102	FALSE
BPGM	3.51258e-06	1.00393e-05	0.349882	0.726541	0.88251	FALSE
BPHL	-0.000138579	0.000129596	-1.06932	0.285325	0.570733	FALSE
BPI	2.1546e-05	0.000609014	0.0353786	0.971789	0.989804	FALSE
BPNT1	7.97349e-05	9.5803e-05	0.83228	0.405558	0.673068	FALSE
BPTF	0.0001053	8.88149e-05	1.18562	0.236209	0.518648	FALSE
BRAF	1.20999e-05	5.55688e-05	0.217745	0.827696	0.930102	FALSE
BRAP	7.89273e-06	1.42519e-05	0.5538	0.579907	0.798455	FALSE
BRCA1	-0.000338521	0.000233691	-1.44859	0.147937	0.406151	FALSE
BRCA2	0.000360386	0.000364087	0.989836	0.322624	0.606315	FALSE
BRD2	0.000902933	0.000450746	2.00319	0.045581	0.201105	FALSE
BRD3	0.000164847	0.00028249	0.583551	0.559726	0.78647	FALSE
BRD4	0.000761911	0.000437551	1.74131	0.082105	0.287568	FALSE
BRD7	1.47509e-05	8.08677e-06	1.82408	0.0686006	0.258094	FALSE
BRD8	0.000375942	0.000220781	1.70278	0.0890886	0.30225	FALSE
BRD9	1.89807e-06	4.63506e-05	0.0409503	0.967348	0.988832	FALSE
BRDT	-0.000269177	0.000445937	-0.603622	0.546306	0.778411	FALSE
BRF1	0.000268559	0.000281069	0.955493	0.339685	0.618855	FALSE
BRF2	-1.05345e-05	3.97996e-05	-0.264688	0.791334	0.915342	FALSE
BRI3	0.000601947	0.000375732	1.60206	0.10963	0.342235	FALSE
BRI3BP	-2.78589e-05	2.11657e-05	-1.31623	0.188563	0.463657	FALSE
BRIP1	1.84078e-05	3.39128e-05	0.542797	0.587457	0.802452	FALSE
BRIX1	-2.21333e-06	9.89066e-06	-0.22378	0.823	0.928034	FALSE
BRMS1	-5.10668e-05	6.33791e-05	-0.805737	0.420691	0.684922	FALSE
BRMS1L	-1.45466e-06	1.00755e-05	-0.144377	0.885248	0.954366	FALSE
BRPF1	4.36781e-05	6.93544e-05	0.629781	0.52906	0.766752	FALSE
BRPF3	0.000317598	0.000316627	1.00307	0.316218	0.600296	FALSE
BRSK1	0.000411376	0.000186037	2.21126	0.027367	0.148623	FALSE
BRSK2	0.00144165	0.000507767	2.8392	0.00466467	0.0474891	TRUE
BRWD1	0.000162612	0.00052005	0.312685	0.75462	0.89746	FALSE
BSCL2	0.000359568	0.000411597	0.873591	0.382665	0.652687	FALSE
BSDC1	7.22167e-05	7.1684e-05	1.00743	0.314104	0.597964	FALSE
BSG	1.19837e-05	6.25301e-05	0.191648	0.848078	0.939045	FALSE
BSN	0.000942758	0.000440227	2.14153	0.0326043	0.16431	FALSE
BSND	0.000275182	0.000193537	1.42186	0.15555	0.419235	FALSE
BSPRY	-3.23753e-05	2.45645e-05	-1.31797	0.18798	0.462808	FALSE
BST1	0.00169707	0.000506466	3.35081	0.000852632	0.0157105	TRUE
BST2	0.00087297	0.000662767	1.31716	0.188251	0.463289	FALSE
BTAF1	-7.41276e-06	7.91217e-06	-0.93688	0.34917	0.62742	FALSE
BTBD1	0.00070024	0.00051886	1.34957	0.177624	0.450317	FALSE
BTBD10	7.38695e-05	0.000116211	0.635651	0.525228	0.764011	FALSE
BTBD11	5.45458e-05	0.000551984	0.0988177	0.921314	0.969046	FALSE
BTBD16	-0.000636437	0.000332633	-1.91333	0.0561464	0.228029	FALSE
BTBD18	0.00014738	0.000153658	0.959143	0.337845	0.617572	FALSE
BTBD19	-0.00124039	0.000520186	-2.38452	0.0173885	0.111809	FALSE
BTBD2	5.47268e-05	9.84675e-05	0.555786	0.578549	0.797431	FALSE
BTBD3	0.000654523	0.000364475	1.7958	0.072993	0.268185	FALSE
BTBD6	9.40422e-05	0.00011974	0.785387	0.432514	0.695551	FALSE
BTBD7	1.22219e-06	8.90465e-06	0.137253	0.890874	0.956829	FALSE
BTBD8	-0.000163591	0.000229103	-0.714053	0.475459	0.728269	FALSE
BTBD9	0.000450098	0.000601776	0.74795	0.454762	0.712106	FALSE
BTC	1.50278e-06	2.17852e-05	0.0689816	0.945026	0.979117	FALSE
BTD	-0.000327295	0.000436914	-0.749106	0.454066	0.711455	FALSE
BTF3	-0.00114216	0.000459767	-2.48422	0.0132353	0.0941868	FALSE
BTF3L4	3.98965e-05	9.33929e-05	0.42719	0.669383	0.849226	FALSE
BTG1	0.001211	0.000731386	1.65576	0.098255	0.320362	FALSE
BTG2	0.00135228	0.000639363	2.11504	0.0348084	0.171173	FALSE
BTG3	0.00144296	0.000440356	3.2768	0.00110602	0.018378	TRUE
BTLA	-0.000483603	0.000506851	-0.954134	0.340376	0.619451	FALSE
BTN1A1	0.00187758	0.000449286	4.17904	3.32999e-05	0.00189282	TRUE
BTN2A1	8.74117e-05	7.45976e-05	1.17178	0.241718	0.525392	FALSE
BTN2A2	9.18565e-05	9.34306e-05	0.983153	0.3259	0.608961	FALSE
BTN3A1	1.81305e-05	0.000255338	0.0710058	0.943415	0.978415	FALSE
BTN3A2	-0.000826514	0.000486837	-1.69772	0.0900411	0.30405	FALSE
BTN3A3	0.000234054	0.000433402	0.540039	0.589356	0.803593	FALSE
BTNL8	-0.000618308	0.000488494	-1.26574	0.206061	0.484335	FALSE
BTNL9	0.000699934	0.000369644	1.89353	0.0587364	0.233791	FALSE
BTRC	-5.12639e-05	0.00017734	-0.289071	0.77262	0.907141	FALSE
BUB1	-1.91641e-05	4.73088e-05	-0.405086	0.685548	0.858162	FALSE
BUB1B	-0.000581472	0.00043619	-1.33307	0.182978	0.456592	FALSE
BUB3	-0.000563832	0.000386561	-1.45859	0.145165	0.401716	FALSE
BUD13	3.61967e-05	5.02687e-05	0.720064	0.471746	0.725705	FALSE
BUD31	0.00061558	0.00019035	3.23394	0.00128308	0.0203296	TRUE
BVES	0.0010905	0.000623294	1.74958	0.0806652	0.285057	FALSE
BZW1	0.000141458	0.000179996	0.785897	0.432216	0.695235	FALSE
BZW2	0.000179762	0.000260007	0.691375	0.489579	0.7393	FALSE
C10orf105	0.000335331	0.000380049	0.882336	0.377923	0.650207	FALSE
C10orf55	0.000450003	0.000296784	1.51626	0.129942	0.376361	FALSE
C10orf67	-0.00057414	0.000488968	-1.17419	0.240752	0.524235	FALSE
C10orf82	0.00165808	0.000700752	2.36614	0.0182681	0.115523	FALSE
C10orf88	-2.94647e-05	4.94377e-05	-0.595997	0.551386	0.78094	FALSE
C10orf90	-0.000645971	0.000454902	-1.42002	0.156083	0.420141	FALSE
C10orf95	0.000355604	0.000358435	0.992104	0.321518	0.605487	FALSE
C11orf16	-0.000298803	0.000392686	-0.760921	0.446982	0.707229	FALSE
C11orf21	-6.03288e-05	0.000268982	-0.224286	0.822606	0.927932	FALSE
C11orf24	1.45013e-06	5.04467e-05	0.0287457	0.977076	0.992131	FALSE
C11orf42	-1.06915e-05	8.09292e-05	-0.132109	0.894939	0.958677	FALSE
C11orf45	-0.000164513	0.000366737	-0.448585	0.653881	0.840368	FALSE
C11orf49	0.000241554	0.00031003	0.77913	0.436188	0.698085	FALSE
C11orf53	0.000448484	0.000371788	1.20629	0.228146	0.508446	FALSE
C11orf54	-1.83412e-06	2.86793e-05	-0.0639528	0.949028	0.980959	FALSE
C11orf58	1.18728e-05	3.48145e-05	0.341031	0.733191	0.8861	FALSE
C11orf65	0.000296073	0.000140563	2.10633	0.0355601	0.173038	FALSE
C11orf68	-9.49197e-05	0.000256333	-0.370298	0.711282	0.874621	FALSE
C11orf71	8.61241e-06	3.12568e-05	0.275537	0.782992	0.911319	FALSE
C11orf80	0.000280713	0.000461451	0.608327	0.543184	0.775731	FALSE
C11orf87	0.000565305	0.000370687	1.52502	0.127743	0.373385	FALSE
C11orf88	0.000116639	0.000496841	0.23476	0.814469	0.924387	FALSE
C12orf10	5.71748e-06	9.81266e-06	0.582663	0.560323	0.786824	FALSE
C12orf29	5.56597e-06	1.89806e-05	0.293246	0.769428	0.905108	FALSE
C12orf42	-0.000716015	0.000510797	-1.40176	0.161467	0.42676	FALSE
C12orf43	7.83963e-06	8.09845e-06	0.968041	0.333386	0.614269	FALSE
C12orf45	-1.45554e-05	2.51352e-05	-0.579082	0.562735	0.78736	FALSE
C12orf54	-0.00184686	0.000457807	-4.03415	6.13446e-05	0.00290577	TRUE
C12orf57	3.2695e-05	7.85776e-05	0.416085	0.677486	0.85378	FALSE
C12orf65	0.00067742	0.000522844	1.29565	0.195559	0.472014	FALSE
C12orf66	2.19987e-05	8.12106e-06	2.70885	0.00693029	0.0616962	FALSE
C12orf71	0.000541054	0.000362556	1.49234	0.136099	0.38616	FALSE
C12orf73	-5.54102e-06	8.4553e-05	-0.0655332	0.94777	0.980546	FALSE
C12orf75	8.64259e-05	0.000231836	0.37279	0.709427	0.873594	FALSE
C12orf76	-0.000255013	0.000214986	-1.18618	0.235985	0.518324	FALSE
C14orf119	-9.27387e-07	1.20725e-05	-0.0768179	0.938792	0.977048	FALSE
C14orf132	0.000621453	0.000223814	2.77666	0.00565109	0.0538353	FALSE
C14orf178	0.000173088	0.000158287	1.0935	0.274579	0.561156	FALSE
C14orf180	0.00018297	0.000548447	0.333614	0.738779	0.888572	FALSE
C14orf28	7.23536e-05	5.55253e-05	1.30307	0.193013	0.468855	FALSE
C14orf39	0.000713291	0.000514498	1.38638	0.166108	0.433278	FALSE
C14orf93	0.000188688	0.000196545	0.960025	0.337401	0.61744	FALSE
C15orf39	0.000315644	0.00016033	1.96872	0.0494121	0.211112	FALSE
C15orf40	4.19184e-06	1.11373e-05	0.376378	0.706759	0.871896	FALSE
C15orf41	0.00031239	0.000547223	0.570864	0.56829	0.790876	FALSE
C15orf48	-0.00152205	0.000437874	-3.47599	0.000543016	0.0117585	TRUE
C15orf61	-6.27267e-06	0.00030529	-0.0205466	0.983614	0.994402	FALSE
C15orf62	-0.000569162	0.00046439	-1.22561	0.220791	0.501003	FALSE
C16orf46	6.91675e-05	4.21034e-05	1.6428	0.10091	0.326288	FALSE
C16orf54	0.000130186	0.000277519	0.469107	0.639151	0.831756	FALSE
C16orf58	-0.00026297	0.000160296	-1.64052	0.101383	0.327353	FALSE
C16orf70	1.0504e-05	9.74672e-06	1.0777	0.281569	0.567672	FALSE
C16orf71	-0.000183153	0.00035099	-0.521817	0.601976	0.810757	FALSE
C16orf72	0.000157018	9.45204e-05	1.66121	0.0971563	0.318761	FALSE
C16orf74	0.000629725	0.000347388	1.81274	0.0703349	0.262304	FALSE
C16orf86	6.82198e-05	0.000514092	0.132699	0.894472	0.958677	FALSE
C16orf87	9.64639e-06	3.97029e-05	0.242964	0.80811	0.921836	FALSE
C16orf89	-4.1938e-05	0.000398491	-0.105242	0.916216	0.967042	FALSE
C16orf91	0.000539793	0.000223709	2.41293	0.0161019	0.10622	FALSE
C17orf107	0.00198908	0.000508029	3.91529	9.98777e-05	0.00396085	TRUE
C17orf50	0.000115012	4.73076e-05	2.43115	0.0153217	0.103016	FALSE
C17orf58	0.000217816	0.000268356	0.811668	0.417281	0.682143	FALSE
C17orf64	-0.000119893	0.000153672	-0.780185	0.435567	0.697651	FALSE
C17orf67	-0.00148818	0.000477473	-3.11679	0.00190931	0.0263099	TRUE
C17orf75	-0.000200274	0.000146658	-1.36559	0.172544	0.44312	FALSE
C17orf80	1.21256e-06	1.41114e-05	0.0859281	0.93155	0.974481	FALSE
C17orf97	0.000142848	0.000149402	0.956132	0.339367	0.618605	FALSE
C17orf99	0.00029327	0.000233823	1.25424	0.210206	0.489024	FALSE
C18orf21	6.44009e-05	2.38093e-05	2.70486	0.00701306	0.0620442	FALSE
C18orf25	9.4043e-06	6.14877e-06	1.52946	0.12664	0.371372	FALSE
C18orf32	2.57452e-05	3.07949e-05	0.836022	0.403452	0.671451	FALSE
C18orf54	0.000133938	7.56678e-05	1.77007	0.0771859	0.277502	FALSE
C19orf12	-0.000106683	0.000194014	-0.549874	0.582595	0.800218	FALSE
C19orf18	-0.000289136	0.000169641	-1.7044	0.0887871	0.301527	FALSE
C19orf25	6.30385e-05	5.37443e-05	1.17293	0.241254	0.524995	FALSE
C19orf33	0.00130951	0.000677285	1.93346	0.0536149	0.222045	FALSE
C19orf38	2.15666e-05	0.00025163	0.0857078	0.931725	0.974515	FALSE
C19orf47	0.00012178	0.000237662	0.51241	0.608539	0.81453	FALSE
C19orf48	0.00014619	0.000123341	1.18525	0.236354	0.518825	FALSE
C19orf53	-0.000145635	9.41062e-05	-1.54756	0.122218	0.364252	FALSE
C19orf54	-0.000336894	0.000296536	-1.1361	0.256336	0.541457	FALSE
C19orf57	0.00156554	0.00071343	2.19438	0.0285636	0.152391	FALSE
C19orf71	0.000285383	9.29941e-05	3.06883	0.00223888	0.0291717	TRUE
C19orf73	-8.57082e-05	0.000227346	-0.376995	0.706301	0.871663	FALSE
C1D	9.46748e-05	9.09601e-05	1.04084	0.298351	0.582943	FALSE
C1GALT1	-0.000245444	0.000526939	-0.465791	0.641522	0.833252	FALSE
C1QA	-0.000358485	0.000264308	-1.35632	0.175472	0.447956	FALSE
C1QB	-0.0005649	0.000285523	-1.97848	0.0482985	0.208153	FALSE
C1QBP	2.49396e-06	1.18476e-05	0.210503	0.833341	0.93245	FALSE
C1QC	-0.000754022	0.000250876	-3.00556	0.00275354	0.0336292	TRUE
C1QL1	-4.64113e-05	4.79276e-05	-0.968363	0.333225	0.614238	FALSE
C1QL2	0.0010231	0.000449164	2.27778	0.0230652	0.134593	FALSE
C1QL3	0.00320849	0.000537207	5.97254	3.85437e-09	4.78012e-06	TRUE
C1QL4	0.000785246	0.000501894	1.56456	0.118174	0.356824	FALSE
C1QTNF1	-0.000177026	0.000279752	-0.632798	0.527089	0.765522	FALSE
C1QTNF2	-0.000818061	0.000381013	-2.14707	0.0321587	0.163393	FALSE
C1QTNF3	-0.000611998	0.000186813	-3.276	0.00110911	0.018407	TRUE
C1QTNF4	0.00128119	0.000356445	3.59437	0.000349915	0.00900668	TRUE
C1QTNF6	0.00178159	0.000452771	3.93486	9.22546e-05	0.00375683	TRUE
C1QTNF7	-0.000474202	0.000383726	-1.23578	0.216989	0.496379	FALSE
C1QTNF9	0.000405531	0.000564805	0.718003	0.473015	0.726822	FALSE
C1QTNF9B	4.95802e-05	0.00017706	0.280019	0.779552	0.909997	FALSE
C1R	0.000253077	0.000226934	1.1152	0.265178	0.550869	FALSE
C1S	-2.65048e-05	0.00038078	-0.0696064	0.944528	0.978903	FALSE
C1orf109	0.000913685	0.000458372	1.99333	0.0466479	0.203704	FALSE
C1orf115	0.000415128	0.000537631	0.772144	0.440311	0.702486	FALSE
C1orf116	-0.000393943	0.000552647	-0.71283	0.476208	0.728335	FALSE
C1orf122	-1.09409e-05	1.67399e-05	-0.653583	0.513613	0.756663	FALSE
C1orf127	-0.000266542	0.000588774	-0.452708	0.650911	0.838762	FALSE
C1orf159	-4.46211e-06	0.000120925	-0.0368999	0.970576	0.989222	FALSE
C1orf162	0.000263628	0.000537923	0.490085	0.62424	0.824449	FALSE
C1orf174	0.000627386	0.000407538	1.53945	0.124182	0.367444	FALSE
C1orf189	0.000329062	0.000170855	1.92598	0.0545453	0.224454	FALSE
C1orf194	6.19802e-05	0.00035623	0.173989	0.861929	0.945073	FALSE
C1orf198	0.00052661	0.000434215	1.21279	0.225654	0.506062	FALSE
C1orf21	0.00114123	0.000515569	2.21353	0.0272094	0.148353	FALSE
C1orf210	0.000288628	0.000397357	0.726369	0.467875	0.722685	FALSE
C1orf216	1.93238e-05	7.24227e-05	0.26682	0.789693	0.914813	FALSE
C1orf226	-0.000236083	8.75093e-05	-2.6978	0.00716185	0.062961	FALSE
C1orf35	-0.000111074	0.000114532	-0.969808	0.332505	0.613557	FALSE
C1orf50	9.20915e-06	8.24724e-06	1.11663	0.264565	0.550182	FALSE
C1orf52	-1.33342e-05	6.67172e-05	-0.199861	0.841652	0.935666	FALSE
C1orf53	-2.30769e-05	2.75608e-05	-0.837309	0.402728	0.670724	FALSE
C1orf54	0.0017525	0.000494688	3.54263	0.000424654	0.0101792	TRUE
C1orf56	0.000177609	0.000339327	0.523416	0.600864	0.810299	FALSE
C1orf61	0.00230922	0.000675415	3.41897	0.00066805	0.0136364	TRUE
C1orf74	0.00133322	0.00031603	4.21865	2.80868e-05	0.00165156	TRUE
C2	-0.00113285	0.000484825	-2.33662	0.0197635	0.121557	FALSE
C20orf194	0.000150466	0.000128703	1.1691	0.242795	0.526166	FALSE
C20orf202	-0.000287428	0.000458567	-0.626796	0.531015	0.767818	FALSE
C20orf27	-0.00014066	0.00036685	-0.383426	0.70153	0.869176	FALSE
C20orf96	-0.000148614	0.000165164	-0.899797	0.368563	0.643241	FALSE
C21orf58	7.72563e-05	9.16451e-05	0.842994	0.399543	0.66788	FALSE
C21orf62	0.000119023	0.00047919	0.248384	0.803916	0.919744	FALSE
C21orf91	0.0004097	0.000181573	2.25639	0.0243789	0.138647	FALSE
C22orf15	0.000401545	0.000284646	1.41068	0.158819	0.423247	FALSE
C22orf23	0.00104438	0.000348786	2.99434	0.00285543	0.0344608	TRUE
C22orf31	0.00142804	0.000515484	2.7703	0.0057613	0.0546182	FALSE
C22orf39	1.77371e-06	1.45838e-05	0.121622	0.903236	0.961872	FALSE
C2CD2	-0.00192036	0.000674327	-2.84782	0.00454164	0.0466116	TRUE
C2CD2L	-0.000634591	0.000163633	-3.87814	0.000116018	0.00434503	TRUE
C2CD3	8.87564e-06	2.36189e-05	0.375786	0.707199	0.87214	FALSE
C2CD4A	0.000712605	0.000482637	1.47648	0.140302	0.392856	FALSE
C2CD4B	0.00114417	0.000408116	2.80355	0.00520583	0.0511657	FALSE
C2CD4C	0.000618366	0.000543232	1.13831	0.255413	0.540376	FALSE
C2CD4D	-7.80766e-06	0.000198359	-0.0393614	0.968614	0.988832	FALSE
C2orf16	-0.000484048	0.00040528	-1.19436	0.232776	0.514066	FALSE
C2orf42	5.81513e-06	3.91205e-05	0.148647	0.881879	0.952999	FALSE
C2orf49	8.41764e-06	5.62882e-06	1.49545	0.135284	0.385014	FALSE
C2orf50	-0.000149381	0.000188326	-0.793209	0.427947	0.691858	FALSE
C2orf66	-0.00107423	0.000486533	-2.20793	0.0275992	0.149533	FALSE
C2orf68	0.000436711	0.000541757	0.806101	0.420481	0.684838	FALSE
C2orf69	-0.000146322	0.000245708	-0.595512	0.551713	0.781224	FALSE
C2orf72	0.000226125	0.000382651	0.590943	0.554765	0.784179	FALSE
C2orf73	-0.00143895	0.000440554	-3.26624	0.00114743	0.0188593	TRUE
C2orf74	5.03009e-05	0.000564077	0.0891738	0.928971	0.972828	FALSE
C2orf76	-2.4054e-05	2.34043e-05	-1.02776	0.304447	0.589119	FALSE
C2orf81	0.000133757	0.000320246	0.417669	0.676328	0.85296	FALSE
C2orf88	0.000533564	0.000289844	1.84087	0.0660988	0.252583	FALSE
C3	-0.000588728	0.000337607	-1.74383	0.0816641	0.287036	FALSE
C3AR1	-0.000645454	0.000387982	-1.66362	0.096673	0.317863	FALSE
C3orf14	-0.00082394	0.000464729	-1.77295	0.0767079	0.276546	FALSE
C3orf18	0.00123106	0.000628643	1.95828	0.0506266	0.214133	FALSE
C3orf33	0.000110124	8.07744e-05	1.36335	0.173246	0.444568	FALSE
C3orf36	-0.000475416	0.000324997	-1.46283	0.143999	0.399519	FALSE
C3orf38	3.14365e-05	0.000101478	0.309785	0.756824	0.898148	FALSE
C3orf52	-0.000889365	0.000404822	-2.19693	0.0283793	0.152026	FALSE
C3orf62	0.000183754	0.000203763	0.9018	0.367499	0.64255	FALSE
C3orf67	-0.000467076	0.000575863	-0.811088	0.417613	0.682203	FALSE
C3orf70	0.000258126	0.000504249	0.511903	0.608894	0.814845	FALSE
C4A	5.14328e-05	0.000282587	0.182007	0.855634	0.942144	FALSE
C4BPA	-0.000495649	0.000362154	-1.36862	0.171594	0.44151	FALSE
C4BPB	-0.00124612	0.000592592	-2.10283	0.0358665	0.173568	FALSE
C4orf19	0.000720064	0.000201434	3.5747	0.000376739	0.00941296	TRUE
C4orf3	-3.97385e-05	2.6015e-05	-1.52752	0.12712	0.372219	FALSE
C4orf33	0.000120296	0.000257372	0.467402	0.64037	0.832627	FALSE
C4orf36	0.000235436	0.000495496	0.475153	0.634838	0.829388	FALSE
C4orf46	1.55515e-05	8.60291e-06	1.8077	0.0711174	0.264139	FALSE
C4orf47	-0.000235576	0.000266147	-0.885134	0.376413	0.649727	FALSE
C4orf48	0.000240816	8.14241e-05	2.95756	0.00321399	0.0368854	TRUE
C4orf50	-0.000103353	0.000661194	-0.156313	0.875835	0.950128	FALSE
C5	-0.000220277	0.000115392	-1.90895	0.0567109	0.22957	FALSE
C5AR1	-0.000468721	0.000201451	-2.32673	0.0202875	0.123334	FALSE
C5orf15	-8.85414e-05	5.06254e-05	-1.74895	0.0807736	0.285248	FALSE
C5orf24	-6.0537e-06	8.67794e-06	-0.697597	0.48568	0.736183	FALSE
C5orf34	1.51874e-05	4.8406e-05	0.313751	0.753811	0.897259	FALSE
C5orf38	-0.000117306	0.000260322	-0.450618	0.652416	0.839489	FALSE
C5orf46	-0.000368622	0.000524501	-0.702805	0.48243	0.733663	FALSE
C5orf47	-0.00115144	0.00045388	-2.53689	0.011418	0.0853035	FALSE
C5orf49	-0.000186121	0.000559154	-0.332862	0.739346	0.888574	FALSE
C5orf51	1.086e-05	1.14569e-05	0.947903	0.343533	0.622374	FALSE
C5orf58	-0.000178267	0.000337229	-0.528622	0.597249	0.808216	FALSE
C6	-0.00270328	0.000603747	-4.4775	8.92633e-06	0.000801138	TRUE
C6orf120	-1.98725e-05	9.54338e-06	-2.08233	0.0377042	0.179154	FALSE
C6orf132	0.00036053	0.000505342	0.713438	0.475832	0.728269	FALSE
C6orf136	7.24525e-05	7.57444e-05	0.95654	0.339157	0.618305	FALSE
C6orf141	0.00176761	0.000444427	3.97727	7.75798e-05	0.00339716	TRUE
C6orf15	0.000384705	0.00034719	1.10805	0.26825	0.553878	FALSE
C6orf163	-0.000797806	0.000382084	-2.08804	0.037185	0.177618	FALSE
C6orf201	0.000575938	0.000218905	2.631	0.00871611	0.0717593	FALSE
C6orf223	-1.35996e-05	0.000242729	-0.0560279	0.955337	0.983472	FALSE
C6orf226	-0.000168214	0.000109726	-1.53303	0.125756	0.370053	FALSE
C6orf47	5.85993e-05	3.80865e-05	1.53859	0.124394	0.367545	FALSE
C6orf52	4.75347e-05	5.58641e-05	0.850899	0.39514	0.663855	FALSE
C6orf62	-4.56706e-05	8.2344e-05	-0.554632	0.579338	0.798155	FALSE
C6orf89	-0.000344792	0.000210488	-1.63806	0.101898	0.32824	FALSE
C7	0.000706509	0.000619656	1.14016	0.25464	0.539802	FALSE
C7orf25	-5.76248e-05	6.40892e-05	-0.899135	0.368915	0.643248	FALSE
C7orf26	-3.36764e-05	6.84796e-05	-0.491772	0.623047	0.823646	FALSE
C7orf31	0.00121069	0.000419572	2.88553	0.00403775	0.0430716	TRUE
C7orf50	-0.000210847	0.000110769	-1.90348	0.0574212	0.230801	FALSE
C7orf57	-0.000974131	0.000467622	-2.08316	0.0376286	0.178985	FALSE
C7orf61	0.000135773	0.000104475	1.29957	0.194212	0.470427	FALSE
C8G	0.000731065	0.00031921	2.29024	0.0223285	0.132035	FALSE
C8orf33	-3.25967e-05	0.000121195	-0.268962	0.788045	0.914294	FALSE
C8orf34	-0.00140386	0.00054162	-2.59196	0.00975843	0.0770878	FALSE
C8orf37	8.88855e-07	1.33965e-05	0.06635	0.94712	0.980254	FALSE
C8orf44	3.4133e-05	7.7953e-05	0.437866	0.661631	0.845103	FALSE
C8orf48	0.00311097	0.000602203	5.16599	3.18929e-07	8.70166e-05	TRUE
C8orf58	0.000384867	0.000234218	1.6432	0.100827	0.326253	FALSE
C8orf76	-7.16131e-05	8.3325e-05	-0.859443	0.390414	0.659571	FALSE
C8orf86	-0.00116995	0.000425595	-2.74897	0.00614516	0.05711	FALSE
C9orf116	3.87877e-05	0.000106754	0.363337	0.716471	0.876995	FALSE
C9orf129	-0.00161717	0.000474746	-3.4064	0.00069902	0.0139216	TRUE
C9orf131	0.000249422	0.00049769	0.501159	0.61643	0.819623	FALSE
C9orf152	-0.000247152	0.000288138	-0.857756	0.391345	0.66057	FALSE
C9orf153	-8.60768e-05	0.000114619	-0.750983	0.452936	0.710796	FALSE
C9orf16	1.38227e-05	1.71119e-05	0.80778	0.419514	0.684209	FALSE
C9orf24	-0.000128485	0.000364585	-0.352415	0.724642	0.881538	FALSE
C9orf40	4.53691e-05	0.000197397	0.229837	0.818291	0.926483	FALSE
C9orf43	-3.91235e-06	8.08404e-05	-0.048396	0.961416	0.986509	FALSE
C9orf50	3.02412e-05	0.000384882	0.0785727	0.937397	0.976732	FALSE
C9orf64	0.000548782	0.000261515	2.09848	0.0362503	0.17493	FALSE
C9orf72	-5.02338e-05	6.26642e-05	-0.801635	0.423059	0.687003	FALSE
C9orf78	-4.74246e-06	1.70277e-05	-0.278514	0.780707	0.91025	FALSE
C9orf85	-9.4384e-05	0.000226047	-0.417541	0.676422	0.852997	FALSE
CA11	0.000335037	0.000307622	1.08912	0.276507	0.562946	FALSE
CA12	-7.56808e-05	0.000378033	-0.200196	0.84139	0.935666	FALSE
CA13	0.000703915	0.000570227	1.23445	0.217485	0.496972	FALSE
CA14	-0.00103725	0.000477901	-2.17044	0.0303369	0.15802	FALSE
CA2	0.000133626	0.000341139	0.391707	0.695404	0.865227	FALSE
CA3	0.000842095	0.00052384	1.60754	0.108423	0.34026	FALSE
CA4	0.00182193	0.000619893	2.93911	0.00340889	0.0382435	TRUE
CA8	0.000450175	0.000229288	1.96336	0.0500324	0.212818	FALSE
CA9	-0.000152946	0.000433959	-0.352443	0.724621	0.881538	FALSE
CAB39	-0.0007735	0.000426427	-1.81391	0.0701548	0.261906	FALSE
CAB39L	3.52358e-05	3.26723e-05	1.07846	0.28123	0.567606	FALSE
CABIN1	-4.97701e-05	5.73796e-05	-0.867382	0.386055	0.655924	FALSE
CABLES1	-0.00170686	0.000584543	-2.91998	0.00362229	0.03998	TRUE
CABLES2	0.00084319	0.00022221	3.79457	0.000161779	0.00534381	TRUE
CABP1	0.000240659	0.000342721	0.702202	0.482806	0.733663	FALSE
CABP4	0.000101585	9.08184e-05	1.11855	0.263749	0.549239	FALSE
CABP7	-7.91681e-05	0.00012086	-0.655039	0.512676	0.756123	FALSE
CABYR	0.000627954	0.000236685	2.65312	0.00817083	0.0687216	FALSE
CACHD1	0.000282589	0.000275391	1.02614	0.30521	0.589983	FALSE
CACNA1A	-0.000748968	0.000634082	-1.18118	0.237964	0.520746	FALSE
CACNA1B	0.00202795	0.000548269	3.69882	0.000235007	0.00684636	TRUE
CACNA1C	0.00162082	0.000526109	3.08077	0.00215227	0.0284784	TRUE
CACNA1D	0.000148021	0.000591612	0.2502	0.802512	0.919294	FALSE
CACNA1E	0.0014949	0.000513143	2.91323	0.00370053	0.0406444	TRUE
CACNA1G	0.00162508	0.000597405	2.72023	0.00669898	0.0602422	FALSE
CACNA1H	-0.000888511	0.000459121	-1.93524	0.0533961	0.221518	FALSE
CACNA1I	0.00197024	0.000613246	3.21281	0.00137965	0.0212909	TRUE
CACNA2D1	0.00376985	0.000539857	6.98305	7.18339e-12	2.97321e-08	TRUE
CACNA2D2	-0.000692452	0.0004772	-1.45107	0.147244	0.405209	FALSE
CACNA2D3	0.00178046	0.000585319	3.04187	0.00244627	0.0310941	TRUE
CACNA2D4	0.00157146	0.000580197	2.7085	0.00693754	0.0616962	FALSE
CACNB1	0.000214755	0.000284602	0.754578	0.450777	0.709121	FALSE
CACNB2	0.0025748	0.000598073	4.30515	1.92735e-05	0.00128306	TRUE
CACNB3	0.000909267	0.000389184	2.33635	0.0197776	0.121589	FALSE
CACNB4	0.000153742	0.000367811	0.417992	0.676092	0.85296	FALSE
CACNG1	0.00037797	0.000337399	1.12025	0.263025	0.548642	FALSE
CACNG4	0.00170177	0.000466223	3.65012	0.000283271	0.00782264	TRUE
CACNG6	0.000430224	0.000281372	1.52902	0.126748	0.37153	FALSE
CACYBP	4.2588e-06	8.93702e-06	0.476535	0.633854	0.82896	FALSE
CAD	0.000596949	0.000422251	1.41373	0.157923	0.422179	FALSE
CADM1	0.000224893	0.000194059	1.15889	0.246933	0.531005	FALSE
CADM2	0.00128982	0.000435883	2.9591	0.00319818	0.0368182	TRUE
CADM3	0.00126159	0.000496246	2.54227	0.0112455	0.0848986	FALSE
CADM4	-0.0011932	0.000273978	-4.3551	1.54612e-05	0.00111599	TRUE
CADPS	9.03865e-05	0.000220223	0.410431	0.681626	0.856036	FALSE
CADPS2	0.000175825	0.000182339	0.964271	0.33527	0.615662	FALSE
CAGE1	0.000421491	0.000165943	2.53997	0.011319	0.0850764	FALSE
CALB1	0.000440774	0.000375771	1.17299	0.241233	0.524995	FALSE
CALB2	0.000500075	0.000274043	1.82481	0.0684912	0.257933	FALSE
CALCOCO1	1.04248e-06	0.000133828	0.00778967	0.993787	0.998382	FALSE
CALCOCO2	-1.38699e-05	0.000104777	-0.132376	0.894728	0.958677	FALSE
CALCR	0.00105865	0.000501477	2.11107	0.0351492	0.172051	FALSE
CALCRL	-0.000478332	0.000464701	-1.02933	0.303711	0.588512	FALSE
CALD1	-1.50745e-05	0.000459384	-0.0328147	0.973832	0.990808	FALSE
CALHM1	0.000380124	0.000432468	0.878964	0.379747	0.650982	FALSE
CALHM2	0.000739421	0.000199664	3.70332	0.00023096	0.00679043	TRUE
CALHM3	-5.64879e-05	0.000167611	-0.337018	0.736212	0.887462	FALSE
CALM1	0.000419386	0.00042402	0.98907	0.322999	0.606434	FALSE
CALML3	0.000461037	0.000446113	1.03345	0.301777	0.586529	FALSE
CALML4	-0.000301994	0.000354885	-0.850962	0.395105	0.663855	FALSE
CALML5	-0.000511413	0.000495867	-1.03135	0.302762	0.587448	FALSE
CALML6	-2.66785e-05	0.000135861	-0.196366	0.844385	0.937503	FALSE
CALN1	0.00166625	0.000644696	2.58455	0.00996841	0.0782896	FALSE
CALR	0.00125951	0.000593251	2.12307	0.0341272	0.168743	FALSE
CALR3	1.09205e-06	1.28379e-05	0.0850642	0.932237	0.974892	FALSE
CALU	-0.000195681	0.000132001	-1.48242	0.138716	0.390419	FALSE
CAMK1	0.000204918	0.000146986	1.39414	0.163755	0.430266	FALSE
CAMK1D	-0.000328487	0.000382624	-0.858511	0.390928	0.660133	FALSE
CAMK1G	-0.000117717	0.000391791	-0.30046	0.763923	0.902523	FALSE
CAMK2A	-0.000733311	0.000214377	-3.42067	0.000663974	0.0136364	TRUE
CAMK2B	-0.000221313	0.000455046	-0.486354	0.626881	0.825231	FALSE
CAMK2D	0.000521727	0.000229706	2.27128	0.0234575	0.135803	FALSE
CAMK2G	0.000804555	0.000224773	3.57942	0.000370134	0.00927232	TRUE
CAMK2N1	0.000624273	0.000384812	1.62228	0.10523	0.333539	FALSE
CAMK2N2	-4.60531e-06	2.81301e-05	-0.163715	0.870007	0.947747	FALSE
CAMK4	0.000869887	0.000547264	1.58952	0.112432	0.347012	FALSE
CAMKK1	-0.000185881	0.000416801	-0.445971	0.655767	0.841182	FALSE
CAMKK2	0.0010784	0.000456833	2.36059	0.0185417	0.11668	FALSE
CAMKV	0.000449852	0.00034104	1.31906	0.187616	0.462247	FALSE
CAMLG	0.000508437	0.000242479	2.09683	0.0364021	0.175229	FALSE
CAMP	6.76804e-05	0.000402316	0.168227	0.866457	0.946924	FALSE
CAMSAP1	0.000134339	7.332e-05	1.83223	0.067377	0.255819	FALSE
CAMTA1	-0.000229108	0.000529757	-0.432478	0.665538	0.847093	FALSE
CAMTA2	-6.28828e-05	0.000138502	-0.454022	0.649965	0.838629	FALSE
CAND1	7.31115e-05	0.000102697	0.711914	0.476775	0.728579	FALSE
CAND2	0.000931179	0.000414931	2.24418	0.0251584	0.141355	FALSE
CANT1	0.000406209	0.000277794	1.46227	0.144153	0.399823	FALSE
CANX	2.07733e-05	2.56014e-05	0.811414	0.417426	0.682143	FALSE
CAP1	4.80323e-05	3.44011e-05	1.39624	0.16312	0.429425	FALSE
CAP2	0.00143933	0.000515347	2.79293	0.00537766	0.0521778	FALSE
CAPG	-0.000418917	0.000549308	-0.762628	0.445963	0.706611	FALSE
CAPN1	0.000806603	0.00049966	1.6143	0.106949	0.33742	FALSE
CAPN10	2.72069e-05	0.000193354	0.14071	0.888143	0.955627	FALSE
CAPN11	0.00043693	0.000217457	2.00927	0.0449237	0.199155	FALSE
CAPN12	5.66732e-05	0.000338133	0.167607	0.866945	0.947134	FALSE
CAPN13	-7.16947e-05	0.00019461	-0.368403	0.712694	0.875373	FALSE
CAPN14	6.95028e-05	0.000322982	0.215191	0.829686	0.931124	FALSE
CAPN2	-0.000763542	0.0005857	-1.30364	0.19282	0.468855	FALSE
CAPN3	-0.000159675	0.000132972	-1.20082	0.230261	0.510657	FALSE
CAPN5	-0.000672725	0.000222177	-3.02787	0.00256081	0.0319914	TRUE
CAPN7	-5.40762e-05	3.53783e-05	-1.52851	0.126874	0.371818	FALSE
CAPN8	-0.00186359	0.000533532	-3.49294	0.00051029	0.0113377	TRUE
CAPN9	-0.000834314	0.000426189	-1.95761	0.0507048	0.214254	FALSE
CAPNS1	3.63181e-05	6.67761e-05	0.543879	0.586712	0.802211	FALSE
CAPNS2	-0.000526768	0.000266995	-1.97295	0.0489265	0.209802	FALSE
CAPRIN1	2.20945e-05	9.21436e-06	2.39784	0.0167746	0.109492	FALSE
CAPRIN2	-0.000244786	0.000196606	-1.24506	0.213561	0.492132	FALSE
CAPS	8.11105e-05	0.000343065	0.236429	0.813175	0.924041	FALSE
CAPS2	1.19045e-05	1.40681e-05	0.846206	0.397751	0.666353	FALSE
CAPSL	-0.00105793	0.000507822	-2.08328	0.0376179	0.178985	FALSE
CAPZA2	1.49835e-05	6.07626e-05	0.246591	0.805303	0.920381	FALSE
CAPZB	0.000290844	0.000376924	0.771626	0.440618	0.702701	FALSE
CARD10	-0.000364087	0.000538665	-0.675906	0.499342	0.746032	FALSE
CARD11	-0.000203097	0.000303098	-0.670071	0.503052	0.748705	FALSE
CARD14	0.000183567	0.000266016	0.690059	0.490405	0.739974	FALSE
CARD16	-0.00251299	0.000683519	-3.67655	0.000256027	0.00723131	TRUE
CARD6	-0.00123194	0.00072558	-1.69788	0.0900122	0.30405	FALSE
CARD8	-9.63443e-05	0.000272001	-0.354206	0.7233	0.880867	FALSE
CARD9	0.000594186	0.000442152	1.34385	0.179468	0.453131	FALSE
CARHSP1	3.8957e-05	0.000259396	0.150184	0.880666	0.95254	FALSE
CARM1	0.000105298	7.876e-05	1.33695	0.181709	0.455677	FALSE
CARS2	7.57834e-05	7.71753e-05	0.981965	0.326484	0.609133	FALSE
CASC1	-0.00046614	0.000441569	-1.05565	0.291526	0.577213	FALSE
CASC3	-5.77188e-05	5.90654e-05	-0.977202	0.328834	0.611007	FALSE
CASC4	-1.10308e-05	6.31418e-05	-0.174699	0.861371	0.945073	FALSE
CASD1	-0.000458318	0.000413704	-1.10784	0.268349	0.553913	FALSE
CASKIN1	0.000478222	0.000216893	2.20488	0.0278138	0.15051	FALSE
CASKIN2	-0.000167335	0.000129375	-1.29341	0.196331	0.473039	FALSE
CASP1	-0.00237447	0.000712635	-3.33195	0.000911568	0.0163573	TRUE
CASP10	-0.00122944	0.00052907	-2.32378	0.0204461	0.124013	FALSE
CASP14	-0.000179737	0.000519035	-0.346291	0.729237	0.884164	FALSE
CASP2	0.00188677	0.000559304	3.37342	0.0007867	0.0150379	TRUE
CASP4	-0.000370319	0.000282947	-1.30879	0.191077	0.46681	FALSE
CASP5	-0.00161041	0.000447056	-3.60225	0.000339673	0.00882633	TRUE
CASP6	-0.000462285	0.000360878	-1.281	0.200657	0.478896	FALSE
CASP7	0.000135896	6.58801e-05	2.06279	0.0395316	0.184555	FALSE
CASP8	-8.56086e-05	0.00066751	-0.128251	0.89799	0.959911	FALSE
CASP9	3.63233e-05	5.07616e-05	0.715566	0.474518	0.72759	FALSE
CASQ1	-9.53463e-05	9.41659e-05	-1.01253	0.311661	0.596128	FALSE
CASQ2	-0.000340283	0.000306514	-1.11017	0.267361	0.552566	FALSE
CASS4	0.00038909	0.000281199	1.38368	0.166933	0.434599	FALSE
CAST	2.71098e-05	5.27429e-05	0.513998	0.607429	0.813981	FALSE
CASZ1	-0.000532924	0.000465732	-1.14427	0.252933	0.539143	FALSE
CAT	-0.000364005	0.000292379	-1.24498	0.213591	0.492132	FALSE
CATSPER1	-0.000293652	0.000124399	-2.36056	0.0185429	0.11668	FALSE
CATSPER2	-0.000237289	0.000215226	-1.10251	0.27065	0.55639	FALSE
CATSPER3	-0.00032717	0.000434229	-0.753451	0.451453	0.709694	FALSE
CATSPERB	-0.000821688	0.00026127	-3.14497	0.00173712	0.0246852	TRUE
CATSPERG	0.000533199	0.000162002	3.2913	0.00105145	0.0178629	TRUE
CAV1	0.000473093	0.000546763	0.865262	0.387218	0.656855	FALSE
CAV2	-0.000350136	0.000492123	-0.711481	0.477042	0.728579	FALSE
CBFA2T2	-6.22706e-05	0.00034908	-0.178385	0.858476	0.943488	FALSE
CBFA2T3	0.00137686	0.000356065	3.86688	0.000121374	0.00441543	TRUE
CBFB	4.49391e-05	0.000120674	0.372402	0.709716	0.873743	FALSE
CBL	6.14189e-06	1.34957e-05	0.4551	0.64919	0.83824	FALSE
CBLB	-3.72578e-05	3.081e-05	-1.20928	0.226998	0.507459	FALSE
CBLC	0.00031832	0.000447642	0.711104	0.477276	0.728711	FALSE
CBLL1	2.08267e-05	1.68702e-05	1.23453	0.217455	0.496972	FALSE
CBLN1	-0.00028958	0.000739916	-0.391369	0.695653	0.865227	FALSE
CBLN2	0.000533252	0.000418864	1.27309	0.203443	0.481826	FALSE
CBLN3	3.22213e-05	0.000241624	0.133353	0.893956	0.958603	FALSE
CBLN4	0.00208067	0.000590153	3.52565	0.000452281	0.0105942	TRUE
CBR1	0.00148309	0.000614633	2.41296	0.0161004	0.10622	FALSE
CBR3	-0.00183528	0.000514366	-3.56803	0.000386264	0.00956336	TRUE
CBR4	-6.95885e-06	6.25913e-05	-0.111179	0.911509	0.964822	FALSE
CBS	0.00111453	0.000526293	2.1177	0.0345812	0.170371	FALSE
CBWD2	0.000171892	9.39185e-05	1.83023	0.0676759	0.256101	FALSE
CBX1	3.32496e-05	3.1238e-05	1.0644	0.287546	0.572992	FALSE
CBX2	-0.000156034	0.000340917	-0.45769	0.647329	0.837166	FALSE
CBX3	0.000167611	0.00024183	0.693091	0.488501	0.738546	FALSE
CBX4	-0.000751527	0.000531016	-1.41526	0.157472	0.421521	FALSE
CBX5	-3.64602e-05	3.40364e-05	-1.07121	0.284472	0.570245	FALSE
CBX6	0.000398232	0.000297447	1.33883	0.181095	0.455056	FALSE
CBX7	0.000364261	0.000399174	0.912538	0.361825	0.63845	FALSE
CBX8	-6.34247e-05	0.000154643	-0.410135	0.681842	0.856069	FALSE
CBY1	7.85821e-05	9.59065e-05	0.819361	0.412882	0.678447	FALSE
CC2D1A	-9.947e-05	6.73383e-05	-1.47717	0.140117	0.392815	FALSE
CC2D1B	-3.55931e-06	4.22855e-05	-0.0841732	0.932945	0.975043	FALSE
CC2D2A	-2.87855e-05	0.000225555	-0.127621	0.898489	0.959992	FALSE
CCAR1	1.13154e-05	2.29462e-05	0.493128	0.622089	0.822977	FALSE
CCBE1	0.00187728	0.000636231	2.95063	0.00328589	0.0373551	TRUE
CCDC102A	0.00012423	0.000406197	0.305837	0.759827	0.900101	FALSE
CCDC102B	-0.00146957	0.000720136	-2.04069	0.0416886	0.189697	FALSE
CCDC103	-4.60318e-05	6.81387e-05	-0.675561	0.499561	0.746081	FALSE
CCDC106	0.00156291	0.000414393	3.77156	0.000177095	0.0056995	TRUE
CCDC107	0.000113501	7.67277e-05	1.47928	0.139553	0.391806	FALSE
CCDC110	0.000298824	0.000153445	1.94743	0.0519156	0.217351	FALSE
CCDC112	0.00010089	0.000102806	0.98136	0.326783	0.609349	FALSE
CCDC113	0.000125009	8.38485e-05	1.49089	0.136477	0.386977	FALSE
CCDC114	-0.000191419	0.0004924	-0.388746	0.697592	0.866644	FALSE
CCDC115	7.19375e-05	3.16747e-05	2.27114	0.0234665	0.135803	FALSE
CCDC116	0.000341058	0.00032761	1.04105	0.298241	0.582895	FALSE
CCDC117	-2.16381e-05	1.28983e-05	-1.67759	0.0939093	0.311176	FALSE
CCDC12	-3.45177e-05	1.44324e-05	-2.39168	0.0170562	0.11029	FALSE
CCDC121	8.8088e-06	3.63295e-05	0.242469	0.808493	0.922042	FALSE
CCDC122	-1.574e-05	1.37149e-05	-1.14766	0.251534	0.536951	FALSE
CCDC124	2.40265e-05	3.75325e-05	0.640152	0.5223	0.761811	FALSE
CCDC125	-4.26944e-05	9.98762e-05	-0.427473	0.669177	0.849187	FALSE
CCDC126	-0.000798911	0.000406946	-1.96319	0.0500523	0.212818	FALSE
CCDC127	6.98776e-06	2.4922e-05	0.280386	0.779271	0.909997	FALSE
CCDC13	0.000737334	0.000305271	2.41535	0.0159964	0.105933	FALSE
CCDC130	-0.000138994	7.09132e-05	-1.96006	0.0504174	0.213784	FALSE
CCDC134	-9.8385e-05	8.67075e-05	-1.13468	0.256931	0.541988	FALSE
CCDC136	8.00875e-05	0.000321528	0.249084	0.803375	0.919355	FALSE
CCDC137	2.80438e-05	6.84898e-05	0.40946	0.682338	0.856265	FALSE
CCDC138	2.68807e-05	0.000156041	0.172267	0.863281	0.945631	FALSE
CCDC14	0.000246716	0.000375079	0.657772	0.510929	0.754257	FALSE
CCDC141	-0.000638394	0.000390937	-1.63298	0.102959	0.330197	FALSE
CCDC142	0.000377979	0.000272146	1.38888	0.165346	0.431952	FALSE
CCDC144A	0.000102861	0.000528535	0.194615	0.845755	0.938185	FALSE
CCDC144NL	-1.70252e-05	0.000237055	-0.0718195	0.942768	0.978115	FALSE
CCDC146	-4.45506e-05	0.000398617	-0.111763	0.911046	0.964628	FALSE
CCDC148	-0.000498659	0.000229622	-2.17165	0.030247	0.157733	FALSE
CCDC149	0.000214959	0.00022885	0.939297	0.347929	0.626641	FALSE
CCDC15	-9.8596e-05	0.000152225	-0.647699	0.51741	0.759333	FALSE
CCDC150	0.000254005	0.000403687	0.629212	0.529433	0.766826	FALSE
CCDC151	0.000662244	0.000470868	1.40643	0.160076	0.42502	FALSE
CCDC152	-0.000347394	0.000277072	-1.2538	0.210367	0.489294	FALSE
CCDC153	-0.00155383	0.000488374	-3.18165	0.00153446	0.0227533	TRUE
CCDC154	-0.000499055	0.000254228	-1.96302	0.0500721	0.212818	FALSE
CCDC155	-0.000131141	0.000426971	-0.307143	0.758833	0.89947	FALSE
CCDC157	-1.41053e-05	5.34346e-05	-0.263973	0.791885	0.915389	FALSE
CCDC158	-0.000110531	0.000107399	-1.02916	0.30379	0.588512	FALSE
CCDC17	0.000636493	0.000255946	2.48683	0.0131398	0.0937606	FALSE
CCDC18	1.40435e-05	2.72711e-05	0.51496	0.606757	0.813565	FALSE
CCDC24	0.000975232	0.000395573	2.46537	0.0139457	0.0971292	FALSE
CCDC25	-7.75406e-06	7.69777e-05	-0.100731	0.919795	0.968369	FALSE
CCDC28A	0.000247165	0.000220086	1.12304	0.261838	0.547012	FALSE
CCDC28B	0.000726286	0.000272284	2.66739	0.00783563	0.066976	FALSE
CCDC3	0.00147152	0.000503498	2.92259	0.00359247	0.0398119	TRUE
CCDC30	-0.000779548	0.000452718	-1.72193	0.0855602	0.294899	FALSE
CCDC33	-0.000718214	0.000523005	-1.37325	0.170152	0.439207	FALSE
CCDC34	0.000377954	0.000226597	1.66795	0.0958085	0.315855	FALSE
CCDC36	0.00018038	0.000295265	0.61091	0.541474	0.77454	FALSE
CCDC39	0.000249604	0.000154416	1.61644	0.106487	0.336194	FALSE
CCDC40	0.00060353	0.000371835	1.62311	0.105053	0.333363	FALSE
CCDC42	8.22479e-05	0.000108642	0.757054	0.449293	0.708339	FALSE
CCDC43	1.87206e-05	6.60078e-05	0.283611	0.776799	0.909095	FALSE
CCDC57	0.000145332	0.000318778	0.455903	0.648612	0.837976	FALSE
CCDC58	-1.82865e-05	2.19414e-05	-0.833425	0.404912	0.672652	FALSE
CCDC59	-2.04212e-05	3.83637e-05	-0.532306	0.594697	0.806814	FALSE
CCDC6	0.000166199	0.000383677	0.433174	0.665033	0.847093	FALSE
CCDC61	0.000413703	0.000165328	2.50232	0.0125839	0.0911195	FALSE
CCDC62	0.00015453	0.000551847	0.280024	0.779549	0.909997	FALSE
CCDC65	0.00182324	0.000571707	3.18912	0.00149596	0.0224642	TRUE
CCDC66	-4.22762e-07	1.39596e-05	-0.0302846	0.975849	0.991711	FALSE
CCDC68	0.00281015	0.000583041	4.81982	1.79229e-06	0.000268685	TRUE
CCDC69	7.23899e-05	0.000278946	0.259512	0.795323	0.916524	FALSE
CCDC7	4.86977e-05	2.78968e-05	1.74564	0.0813489	0.286538	FALSE
CCDC71	-4.30239e-06	2.31824e-05	-0.185589	0.852825	0.94113	FALSE
CCDC73	-0.000571111	0.000183673	-3.1094	0.00195702	0.0268241	TRUE
CCDC74B	0.000470564	0.000368316	1.27761	0.201846	0.480206	FALSE
CCDC77	1.58493e-06	1.80242e-05	0.0879335	0.929957	0.973573	FALSE
CCDC8	0.000840262	0.000311462	2.6978	0.00716192	0.062961	FALSE
CCDC80	0.000257413	0.00039529	0.651202	0.515148	0.758034	FALSE
CCDC81	-0.000280111	0.000305533	-0.916794	0.359592	0.636672	FALSE
CCDC82	0.000371142	0.000440065	0.84338	0.399328	0.667833	FALSE
CCDC83	0.000774588	0.000690951	1.12105	0.262685	0.54815	FALSE
CCDC84	7.9869e-06	6.35378e-06	1.25703	0.209196	0.488004	FALSE
CCDC85A	0.000782405	0.000299715	2.6105	0.00925049	0.0744954	FALSE
CCDC85B	0.000267435	0.000120425	2.22075	0.0267131	0.146648	FALSE
CCDC85C	0.000374555	0.000290057	1.29132	0.197055	0.47378	FALSE
CCDC86	0.000212851	0.000159446	1.33494	0.182365	0.456098	FALSE
CCDC87	0.000261497	0.000550953	0.474627	0.635213	0.829559	FALSE
CCDC88A	0.00267721	0.000777803	3.44202	0.000614594	0.0129387	TRUE
CCDC88B	9.7112e-05	0.000234899	0.413421	0.679435	0.854485	FALSE
CCDC88C	0.000734832	0.000446449	1.64595	0.10026	0.325111	FALSE
CCDC89	0.000145544	0.000514529	0.282868	0.777368	0.909351	FALSE
CCDC9	-1.19762e-05	6.66861e-05	-0.179591	0.85753	0.943117	FALSE
CCDC90B	0.000796696	0.00052294	1.5235	0.128123	0.373986	FALSE
CCDC91	-0.0012496	0.000500493	-2.49674	0.0127817	0.0920144	FALSE
CCDC92	6.66099e-05	0.000106206	0.627177	0.530765	0.767818	FALSE
CCDC93	-2.18784e-05	2.62699e-05	-0.83283	0.405248	0.672871	FALSE
CCDC96	0.000497013	0.000230305	2.15807	0.0312899	0.160999	FALSE
CCDC97	-3.14101e-07	1.16387e-05	-0.0269876	0.978478	0.992455	FALSE
CCHCR1	-4.14509e-05	7.71101e-05	-0.537555	0.591069	0.805209	FALSE
CCIN	-0.000405882	0.000315563	-1.28622	0.198828	0.476195	FALSE
CCKAR	-0.000673189	0.00056222	-1.19737	0.231599	0.512422	FALSE
CCKBR	-0.00118938	0.000476076	-2.4983	0.0127261	0.0917271	FALSE
CCL11	-0.000829107	0.000513502	-1.61461	0.106882	0.337286	FALSE
CCL13	-0.00105149	0.00044539	-2.36082	0.0185301	0.11668	FALSE
CCL14	-0.00108536	0.00056362	-1.9257	0.0545794	0.224454	FALSE
CCL16	-0.00136388	0.000469001	-2.90805	0.00376161	0.0410527	TRUE
CCL17	-0.000674042	0.000263554	-2.55751	0.0107692	0.0825747	FALSE
CCL18	-0.000934414	0.000544155	-1.71719	0.0864239	0.296953	FALSE
CCL19	0.000381233	0.000199429	1.91162	0.0563663	0.22865	FALSE
CCL2	-0.000407747	0.000365389	-1.11593	0.264868	0.550599	FALSE
CCL20	-0.000190404	0.000360673	-0.527913	0.59774	0.808565	FALSE
CCL21	-0.00073907	0.000381462	-1.93747	0.053123	0.220829	FALSE
CCL22	-0.000137363	0.000229626	-0.598205	0.549912	0.779838	FALSE
CCL23	-0.00110308	0.000542629	-2.03284	0.0424763	0.191684	FALSE
CCL25	-0.000392971	0.000174749	-2.24877	0.0248627	0.140156	FALSE
CCL26	1.22826e-05	0.000620605	0.0197913	0.984216	0.994568	FALSE
CCL28	-0.00015849	0.000534549	-0.296493	0.766949	0.90375	FALSE
CCL3	-0.000946682	0.000548923	-1.72462	0.0850742	0.29404	FALSE
CCL4	-0.00101332	0.000419884	-2.41333	0.0160844	0.10622	FALSE
CCL5	-0.000123293	0.00034719	-0.355116	0.722618	0.880647	FALSE
CCL7	-0.00200669	0.000645902	-3.1068	0.00197414	0.0269582	TRUE
CCL8	-0.00125658	0.000585984	-2.1444	0.0323736	0.163852	FALSE
CCM2	-7.04731e-05	0.000320143	-0.22013	0.825839	0.92947	FALSE
CCNA1	0.00286939	0.000587376	4.8851	1.30451e-06	0.000214412	TRUE
CCNA2	-9.4083e-05	0.00012533	-0.750685	0.453116	0.710833	FALSE
CCNB1	0.000467141	0.000175594	2.66035	0.00799934	0.0677691	FALSE
CCNB1IP1	0.000240467	0.000159981	1.50309	0.133303	0.382523	FALSE
CCNB2	4.9344e-07	1.33772e-05	0.0368868	0.970587	0.989222	FALSE
CCNC	-4.16127e-05	2.60732e-05	-1.59599	0.110979	0.344163	FALSE
CCND1	-0.00032144	0.000496024	-0.648032	0.517194	0.759234	FALSE
CCND2	0.00158829	0.000579302	2.74174	0.00628049	0.0580084	FALSE
CCND3	0.000278758	0.000379108	0.7353	0.462423	0.717595	FALSE
CCNDBP1	0.000179789	0.00013091	1.37338	0.170111	0.439207	FALSE
CCNE1	0.000100501	0.000174266	0.576708	0.564337	0.788477	FALSE
CCNE2	0.00019179	0.000176652	1.08569	0.278021	0.564859	FALSE
CCNF	0.000825171	0.000416942	1.9791	0.0482278	0.208125	FALSE
CCNG1	2.24695e-05	8.79905e-05	0.255363	0.798524	0.918068	FALSE
CCNG2	0.000270474	0.000340356	0.794681	0.42709	0.690901	FALSE
CCNH	2.37919e-05	1.41648e-05	1.67965	0.0935091	0.310327	FALSE
CCNI	7.16079e-06	9.00976e-06	0.794782	0.427032	0.690888	FALSE
CCNI2	0.00104467	0.000427689	2.44258	0.0148492	0.100632	FALSE
CCNJ	0.00115889	0.000604881	1.91589	0.0558193	0.22731	FALSE
CCNJL	0.000909525	0.000377081	2.41202	0.0161419	0.106381	FALSE
CCNK	4.91608e-05	2.87849e-05	1.70787	0.08814	0.300425	FALSE
CCNL1	4.55553e-05	4.29341e-05	1.06105	0.289062	0.574671	FALSE
CCNL2	0.000284895	0.000123326	2.3101	0.0211963	0.127328	FALSE
CCNO	0.000195131	0.000264968	0.736431	0.461735	0.717098	FALSE
CCNT1	2.7863e-05	2.41269e-05	1.15486	0.248576	0.532852	FALSE
CCNT2	-7.13543e-06	2.98253e-05	-0.239241	0.810995	0.923517	FALSE
CCNY	0.000251044	0.000265787	0.944529	0.345252	0.624245	FALSE
CCNYL1	3.50361e-05	0.000167701	0.20892	0.834576	0.93322	FALSE
CCPG1	-2.38667e-05	2.11627e-05	-1.12777	0.259834	0.545247	FALSE
CCR1	-0.000291856	0.000200335	-1.45684	0.145647	0.402209	FALSE
CCR10	0.000417518	0.000312684	1.33527	0.182256	0.456098	FALSE
CCR2	-0.000221403	0.000223788	-0.989341	0.322866	0.60638	FALSE
CCR3	-0.000201409	0.000213163	-0.944861	0.345082	0.624021	FALSE
CCR4	-0.000100897	0.000249701	-0.404072	0.686294	0.858858	FALSE
CCR5	-0.000490525	0.000280807	-1.74684	0.081139	0.285872	FALSE
CCR6	0.000815988	0.000438085	1.86262	0.0629684	0.244108	FALSE
CCR7	4.22839e-05	0.000257292	0.164342	0.869513	0.947747	FALSE
CCR8	-0.000316419	0.000259222	-1.22065	0.222665	0.502996	FALSE
CCR9	-0.000114443	7.51099e-05	-1.52368	0.128077	0.37398	FALSE
CCRL2	-0.00142726	0.00045132	-3.1624	0.00163793	0.0236201	TRUE
CCS	0.0001493	0.000118235	1.26274	0.207139	0.485531	FALSE
CCT2	2.03227e-05	1.42945e-05	1.42171	0.155592	0.419235	FALSE
CCT3	3.7317e-05	6.1636e-05	0.605442	0.545098	0.777197	FALSE
CCT4	-0.000263878	0.00039706	-0.664579	0.506557	0.750972	FALSE
CCT5	-0.000366311	0.000669622	-0.547042	0.584539	0.801281	FALSE
CCT6A	0.000705475	0.000263617	2.67613	0.00763633	0.0658501	FALSE
CCT6B	0.000412311	0.000219314	1.88	0.0605568	0.238555	FALSE
CCT7	0.000457996	0.000510006	0.89802	0.369509	0.643621	FALSE
CCT8	-7.41156e-06	1.6038e-05	-0.462123	0.644148	0.834943	FALSE
CD101	-0.000171021	0.000266513	-0.641697	0.521297	0.761418	FALSE
CD109	0.000113639	0.000358562	0.316931	0.751398	0.895946	FALSE
CD14	-0.000451642	0.000454604	-0.993485	0.320845	0.604888	FALSE
CD151	0.00113664	0.000398322	2.85358	0.00446124	0.0462464	TRUE
CD160	-6.92737e-05	0.000111141	-0.623297	0.533309	0.76907	FALSE
CD163	-0.000738347	0.000647099	-1.14101	0.2543	0.539736	FALSE
CD163L1	0.00321318	0.000734764	4.37307	1.42813e-05	0.00107346	TRUE
CD164	-7.29892e-05	4.11649e-05	-1.77309	0.076684	0.276546	FALSE
CD164L2	0.000598278	0.000484049	1.23599	0.216912	0.496329	FALSE
CD177	-0.00233053	0.000615148	-3.78857	0.00016565	0.00540623	TRUE
CD180	0.000584227	0.000360579	1.62024	0.105667	0.334535	FALSE
CD19	-0.000220575	0.000150473	-1.46588	0.143167	0.398279	FALSE
CD1A	-5.22627e-05	0.000633943	-0.0824407	0.934322	0.975421	FALSE
CD1B	-0.000445991	0.000547289	-0.814909	0.415424	0.680665	FALSE
CD1C	7.25107e-05	0.000644416	0.112522	0.910445	0.964499	FALSE
CD1D	0.00164583	0.000739921	2.22434	0.0264701	0.14596	FALSE
CD1E	-5.04157e-05	0.00017971	-0.28054	0.779153	0.909997	FALSE
CD2	-5.55762e-05	0.000134814	-0.412244	0.680297	0.854962	FALSE
CD200	0.000669687	0.000677727	0.988137	0.323455	0.606717	FALSE
CD200R1	-0.000443249	0.00035802	-1.23805	0.216145	0.495238	FALSE
CD207	-0.000321909	0.000379745	-0.847699	0.396919	0.665451	FALSE
CD209	-0.000466755	0.00033467	-1.39467	0.163593	0.430011	FALSE
CD22	-7.49382e-05	0.000285225	-0.262734	0.792839	0.915771	FALSE
CD226	-0.000121813	0.000312096	-0.390305	0.696439	0.865622	FALSE
CD244	8.23211e-05	0.000486844	0.169091	0.865778	0.946669	FALSE
CD247	0.000323361	0.000399228	0.809965	0.418258	0.682776	FALSE
CD248	-0.000641608	0.000344272	-1.86366	0.0628217	0.244024	FALSE
CD27	0.000173657	0.000267224	0.649857	0.516015	0.758564	FALSE
CD274	-0.00122289	0.0005806	-2.10626	0.0355664	0.173038	FALSE
CD276	0.00126909	0.000573445	2.2131	0.0272417	0.148353	FALSE
CD28	-0.000282833	0.000306205	-0.923671	0.356002	0.634162	FALSE
CD2AP	6.73251e-06	1.41008e-05	0.477456	0.633199	0.828628	FALSE
CD2BP2	0.000132837	0.000425583	0.31213	0.755043	0.89746	FALSE
CD300A	8.78315e-05	0.000390247	0.225066	0.821999	0.927932	FALSE
CD300C	-0.000797033	0.000378614	-2.10513	0.0356648	0.173169	FALSE
CD300E	-0.00063046	0.000608582	-1.03595	0.300613	0.585434	FALSE
CD300LB	-0.000381682	0.00049684	-0.76822	0.442637	0.704758	FALSE
CD300LF	-0.000193604	0.000532736	-0.363414	0.716414	0.876995	FALSE
CD300LG	8.97791e-05	0.000257516	0.348635	0.727477	0.883106	FALSE
CD302	-0.00138904	0.000542576	-2.56008	0.0106907	0.0822572	FALSE
CD320	0.000659329	0.00067852	0.971716	0.331555	0.61298	FALSE
CD33	-0.000465201	0.000500674	-0.929148	0.353159	0.631345	FALSE
CD34	-0.000147707	0.000158623	-0.93118	0.352108	0.630386	FALSE
CD36	-0.000448056	0.000222819	-2.01085	0.0447558	0.198879	FALSE
CD37	-0.000375176	0.000304277	-1.233	0.218022	0.497544	FALSE
CD38	0.000156722	0.00037101	0.42242	0.672859	0.851505	FALSE
CD3D	-0.000136303	0.000232752	-0.585614	0.558339	0.786186	FALSE
CD3E	-0.000224619	0.000225158	-0.997606	0.318843	0.602328	FALSE
CD3EAP	3.22882e-05	3.40992e-05	0.946889	0.344049	0.622978	FALSE
CD3G	-5.89005e-05	0.000268076	-0.219715	0.826162	0.929603	FALSE
CD4	-0.000437125	0.000228143	-1.91602	0.0558035	0.22731	FALSE
CD40	-8.16313e-06	0.000493775	-0.0165321	0.986815	0.996211	FALSE
CD44	0.000568138	0.000334537	1.69828	0.0899353	0.303988	FALSE
CD46	-0.000182802	0.000312547	-0.58488	0.558832	0.786301	FALSE
CD47	-2.80152e-05	0.000202112	-0.138612	0.8898	0.956507	FALSE
CD48	-0.00190326	0.000791475	-2.40471	0.0164654	0.107887	FALSE
CD5	0.000316678	0.00021735	1.45699	0.145603	0.402209	FALSE
CD52	0.000232725	0.000302992	0.768091	0.442714	0.704758	FALSE
CD53	0.000105594	0.000592323	0.178271	0.858566	0.943496	FALSE
CD55	-0.00101647	0.000582975	-1.74359	0.0817057	0.287036	FALSE
CD58	0.000574226	0.000587214	0.977882	0.328498	0.610757	FALSE
CD59	0.000113381	0.000313113	0.362108	0.71739	0.877331	FALSE
CD6	-0.000124796	0.000233326	-0.534857	0.592933	0.805817	FALSE
CD63	2.71974e-06	8.57721e-05	0.0317089	0.974714	0.99106	FALSE
CD68	0.00103569	0.000476076	2.17548	0.0299555	0.156949	FALSE
CD69	-0.000872018	0.000496024	-1.75802	0.0792174	0.281942	FALSE
CD7	0.000203772	0.000207658	0.981288	0.326818	0.609349	FALSE
CD70	0.00163957	0.000383895	4.27089	2.23914e-05	0.00139481	TRUE
CD72	-5.44851e-05	0.000233611	-0.23323	0.815656	0.924876	FALSE
CD74	-0.000293162	0.000739499	-0.396434	0.691916	0.862903	FALSE
CD79A	-0.000161842	0.000240716	-0.672337	0.501609	0.747511	FALSE
CD79B	-0.000629525	0.000362685	-1.73574	0.0830868	0.290112	FALSE
CD80	-0.000347731	0.000318443	-1.09197	0.275252	0.561536	FALSE
CD81	0.000217448	0.000147902	1.47021	0.141991	0.39596	FALSE
CD82	0.000187874	0.00031938	0.588246	0.556572	0.785083	FALSE
CD83	-0.000135468	0.000270798	-0.500255	0.617065	0.820149	FALSE
CD84	-0.00085039	0.00069517	-1.22328	0.221668	0.501818	FALSE
CD86	-0.000294354	0.000476337	-0.617954	0.536823	0.77117	FALSE
CD8A	0.00010401	0.000124565	0.834988	0.404033	0.671681	FALSE
CD9	-0.00040223	0.00031262	-1.28664	0.198679	0.476071	FALSE
CD93	-0.00100986	0.000409935	-2.46347	0.0140191	0.0973771	FALSE
CDA	-0.000787232	0.00051466	-1.52961	0.126601	0.371372	FALSE
CDADC1	2.85329e-05	6.50944e-05	0.43833	0.661293	0.844934	FALSE
CDAN1	-0.000387514	0.000324339	-1.19478	0.232611	0.514058	FALSE
CDC123	4.8312e-06	6.19321e-05	0.078008	0.937846	0.976732	FALSE
CDC14A	0.00162007	0.000536438	3.02006	0.00262685	0.0325499	TRUE
CDC14B	0.000623981	0.000371005	1.68187	0.0930772	0.309695	FALSE
CDC16	0.000185524	0.000115699	1.6035	0.109312	0.341802	FALSE
CDC20	2.3483e-05	0.000139518	0.168316	0.866388	0.946924	FALSE
CDC23	-0.000115539	4.36999e-05	-2.64392	0.00839384	0.0700788	FALSE
CDC25A	0.000709739	0.000339494	2.09058	0.0369555	0.176956	FALSE
CDC25B	0.00110374	0.000565681	1.95116	0.0514692	0.216443	FALSE
CDC25C	0.000154296	0.000127211	1.21291	0.225606	0.506037	FALSE
CDC26	1.13316e-05	6.03185e-05	0.187863	0.851043	0.940715	FALSE
CDC27	-0.000116128	6.41903e-05	-1.80912	0.0708959	0.263748	FALSE
CDC34	-2.37712e-05	5.91332e-05	-0.401994	0.687821	0.859994	FALSE
CDC37	-4.55515e-05	5.95918e-05	-0.764392	0.444913	0.70585	FALSE
CDC37L1	0.000240577	0.00021737	1.10676	0.268824	0.554308	FALSE
CDC40	-9.05749e-05	9.07968e-05	-0.997556	0.318868	0.602328	FALSE
CDC42	6.33507e-05	4.24309e-05	1.49303	0.135916	0.385963	FALSE
CDC42BPA	0.00028019	0.000452704	0.618926	0.536183	0.770906	FALSE
CDC42BPB	-7.48016e-07	1.62268e-05	-0.0460974	0.963247	0.987442	FALSE
CDC42BPG	-0.000156727	0.000274587	-0.570774	0.568351	0.790876	FALSE
CDC42EP1	3.0415e-05	0.00027825	0.109308	0.912992	0.965095	FALSE
CDC42EP2	0.00018074	0.000134978	1.33903	0.18103	0.455056	FALSE
CDC42EP3	-0.000594793	0.000568466	-1.04631	0.295808	0.580866	FALSE
CDC42EP4	0.000738969	0.000297648	2.4827	0.0132916	0.0944397	FALSE
CDC42EP5	-0.000507864	0.000218152	-2.32803	0.0202178	0.123075	FALSE
CDC42SE1	5.78883e-05	0.000108214	0.534944	0.592873	0.805817	FALSE
CDC42SE2	8.69504e-06	7.32399e-06	1.1872	0.235585	0.517846	FALSE
CDC5L	-0.000275691	0.000134162	-2.05491	0.0402904	0.18631	FALSE
CDC6	-2.89887e-05	2.79897e-05	-1.03569	0.300734	0.585503	FALSE
CDC7	-0.000225167	0.000159402	-1.41257	0.158262	0.422754	FALSE
CDC73	-0.00106396	0.000558722	-1.90428	0.0573259	0.230486	FALSE
CDCA2	-0.000114777	0.000508341	-0.225788	0.821438	0.92773	FALSE
CDCA4	0.000843959	0.000384021	2.19769	0.0283249	0.15189	FALSE
CDCA5	0.000414114	0.000374303	1.10636	0.268982	0.554422	FALSE
CDCA7	0.000574659	0.000643768	0.892649	0.372377	0.645589	FALSE
CDCA7L	0.00020163	0.000369489	0.5457	0.58546	0.801775	FALSE
CDCA8	0.000439079	0.000200069	2.19464	0.0285439	0.152391	FALSE
CDCP1	-0.000153519	0.000455878	-0.336756	0.73641	0.887472	FALSE
CDCP2	-0.000117528	0.000343006	-0.342642	0.731979	0.885489	FALSE
CDH1	9.37524e-05	0.000271526	0.34528	0.729996	0.884314	FALSE
CDH11	-0.000194139	0.00034586	-0.561323	0.574772	0.794351	FALSE
CDH12	0.00106337	0.000403006	2.6386	0.00852524	0.0707429	FALSE
CDH13	0.00241036	0.000673126	3.58085	0.000368155	0.00926637	TRUE
CDH15	8.69068e-05	5.16942e-05	1.68117	0.0932123	0.309996	FALSE
CDH17	-0.000387574	0.000344548	-1.12488	0.261059	0.546445	FALSE
CDH19	-0.00117068	0.000483155	-2.42299	0.0156695	0.10453	FALSE
CDH2	0.00157576	0.000365295	4.31367	1.8566e-05	0.00125469	TRUE
CDH20	5.90936e-06	0.000222755	0.0265285	0.978844	0.992455	FALSE
CDH22	0.000883413	0.000592043	1.49214	0.136149	0.386222	FALSE
CDH23	-4.68723e-05	0.000310223	-0.151092	0.87995	0.952244	FALSE
CDH24	0.000725985	0.000418952	1.73286	0.0835972	0.291214	FALSE
CDH26	-0.000667736	0.000415904	-1.6055	0.108871	0.341116	FALSE
CDH3	0.00054657	0.000431158	1.26768	0.205368	0.483874	FALSE
CDH4	0.00110692	0.000559543	1.97826	0.0483229	0.208153	FALSE
CDH5	0.000412106	0.000424469	0.970873	0.331974	0.613105	FALSE
CDH6	0.00174283	0.00052389	3.32672	0.000928486	0.0165245	TRUE
CDH7	-0.000529147	0.000275241	-1.92249	0.0549831	0.225385	FALSE
CDH8	0.00204916	0.000517204	3.962	8.25898e-05	0.00356548	TRUE
CDIPT	-4.16897e-05	1.56098e-05	-2.67074	0.00775878	0.0664474	FALSE
CDK1	1.30323e-05	1.83044e-05	0.711972	0.476738	0.728579	FALSE
CDK10	0.000104808	7.63906e-05	1.372	0.170538	0.439623	FALSE
CDK11B	0.000213926	0.000126185	1.69534	0.0904925	0.304589	FALSE
CDK12	-2.47904e-05	5.72788e-05	-0.432802	0.665303	0.847093	FALSE
CDK13	-8.33507e-06	8.63203e-06	-0.965598	0.334606	0.615106	FALSE
CDK14	0.000122855	0.000260176	0.472201	0.636943	0.830612	FALSE
CDK15	-0.000367148	0.000354471	-1.03576	0.3007	0.585503	FALSE
CDK17	0.000388236	0.000176797	2.19594	0.0284535	0.152221	FALSE
CDK18	-8.07457e-05	0.000320463	-0.251965	0.801148	0.918858	FALSE
CDK19	0.000780283	0.000451152	1.72953	0.0841905	0.292451	FALSE
CDK2	0.000258488	0.000114602	2.25553	0.0244335	0.138647	FALSE
CDK20	0.00070721	0.000331333	2.13444	0.0331819	0.166117	FALSE
CDK2AP1	0.00126616	0.000509856	2.48337	0.0132669	0.0943133	FALSE
CDK2AP2	8.6186e-06	1.44373e-05	0.596966	0.550739	0.780185	FALSE
CDK3	0.000106874	7.87886e-05	1.35647	0.175424	0.447956	FALSE
CDK4	0.00169398	0.000627201	2.70086	0.00709717	0.0625449	FALSE
CDK5	-0.000100716	0.000139112	-0.723994	0.469331	0.723989	FALSE
CDK5R1	0.000666006	0.000326673	2.03875	0.0418806	0.190128	FALSE
CDK5R2	0.00190868	0.000617134	3.09281	0.00206808	0.0278232	TRUE
CDK5RAP1	-0.00136178	0.000492545	-2.76477	0.00585855	0.0553217	FALSE
CDK5RAP2	-0.00028973	0.000491256	-0.589775	0.555547	0.784738	FALSE
CDK5RAP3	-4.05379e-08	1.45086e-05	-0.00279406	0.997772	0.999562	FALSE
CDK6	0.000437792	0.000607866	0.720212	0.471655	0.725705	FALSE
CDK7	-2.57403e-05	5.05912e-05	-0.50879	0.611073	0.81696	FALSE
CDK8	3.56778e-05	8.61328e-05	0.414218	0.678851	0.854426	FALSE
CDK9	7.27168e-05	0.000118091	0.615772	0.538262	0.772273	FALSE
CDKAL1	-0.000248454	0.000431685	-0.575544	0.565123	0.78909	FALSE
CDKL1	-0.000632404	0.000473411	-1.33585	0.182069	0.455948	FALSE
CDKL2	0.00224241	0.000660632	3.39434	0.000729959	0.0143282	TRUE
[truncated: 11,644 more rows]

## Sheet: CESC
Multiple linear regression
gene	coefficient	std.error	statistic	p.value	adj. p-value	Sig
A1BG	0.00272546	0.0012685	2.14856	0.0325717	0.29009	FALSE
A2M	-0.000286706	0.000496268	-0.577725	0.563939	0.846813	FALSE
A2ML1	-0.00208579	0.000808343	-2.58032	0.0104074	0.17367	FALSE
A4GALT	0.00115006	0.000774018	1.48584	0.138507	0.517515	FALSE
A4GNT	0.000880385	0.000695455	1.26591	0.206652	0.595922	FALSE
AAAS	5.7981e-05	0.000284999	0.203443	0.838944	0.955959	FALSE
AACS	-0.000315406	0.000304677	-1.03521	0.301509	0.685518	FALSE
AADAC	-0.000812448	0.000366991	-2.21381	0.0276902	0.267512	FALSE
AADAT	-0.0015634	0.00094853	-1.64824	0.100485	0.461752	FALSE
AAGAB	7.21998e-06	1.49947e-05	0.481501	0.630556	0.875141	FALSE
AAK1	-0.0012594	0.000564892	-2.22946	0.0266186	0.26387	FALSE
AANAT	-0.000973179	0.000403153	-2.41392	0.0164577	0.21296	FALSE
AARS2	4.39345e-05	7.4227e-05	0.591893	0.554425	0.840625	FALSE
AARSD1	1.21294e-05	1.7443e-05	0.695374	0.487428	0.805702	FALSE
AASDH	-5.4024e-05	8.74807e-05	-0.617553	0.537398	0.831468	FALSE
AASDHPPT	0.000442155	0.000178426	2.47809	0.0138298	0.196384	FALSE
AASS	-0.000217091	0.000963787	-0.225248	0.82196	0.95033	FALSE
AATF	-0.000948975	0.000621627	-1.5266	0.128049	0.501142	FALSE
AATK	0.000334375	0.000753809	0.443581	0.657706	0.887303	FALSE
ABAT	0.00028812	0.000654136	0.440459	0.659963	0.888345	FALSE
ABCA1	-0.0014093	0.000718781	-1.96067	0.0509607	0.348985	FALSE
ABCA10	0.000406798	0.000709456	0.573394	0.566862	0.847367	FALSE
ABCA12	-0.00151888	0.000924762	-1.64246	0.101681	0.463229	FALSE
ABCA13	-0.000411249	0.000913488	-0.450196	0.652937	0.885242	FALSE
ABCA2	-0.00114678	0.000639933	-1.79204	0.0742636	0.406905	FALSE
ABCA3	-0.00163092	0.00110038	-1.48215	0.139484	0.518278	FALSE
ABCA4	0.00307754	0.00114144	2.69619	0.00746122	0.153771	FALSE
ABCA5	2.67494e-05	0.000131316	0.203702	0.838742	0.955959	FALSE
ABCA6	-0.00298932	0.000844845	-3.5383	0.000475084	0.0464892	TRUE
ABCA7	-4.45395e-05	3.60348e-05	-1.23601	0.217544	0.609088	FALSE
ABCA8	0.00102718	0.000856893	1.19872	0.231703	0.62229	FALSE
ABCA9	-0.000885643	0.000445305	-1.98884	0.0477427	0.34028	FALSE
ABCB1	0.000510799	0.000684474	0.746265	0.456166	0.790856	FALSE
ABCB10	-1.09913e-05	1.55702e-05	-0.705919	0.480856	0.802522	FALSE
ABCB11	-0.00202341	0.000818103	-2.4733	0.0140124	0.197528	FALSE
ABCB4	-0.00103143	0.000994955	-1.03666	0.300835	0.685162	FALSE
ABCB5	-0.000229676	0.000725748	-0.316467	0.751896	0.927092	FALSE
ABCB6	-0.000389968	0.000481008	-0.810732	0.418244	0.767187	FALSE
ABCB8	-0.00013881	0.000100121	-1.38642	0.166778	0.553253	FALSE
ABCB9	-0.00216129	0.000741935	-2.91305	0.00388314	0.116436	FALSE
ABCC1	0.00131517	0.000798143	1.64779	0.100576	0.461766	FALSE
ABCC10	-0.000209386	0.000150983	-1.38682	0.166659	0.553253	FALSE
ABCC11	0.000460248	0.000937547	0.490906	0.623898	0.871875	FALSE
ABCC2	-0.000331775	0.000848509	-0.39101	0.696103	0.902748	FALSE
ABCC3	0.000526468	0.000751479	0.700576	0.48418	0.80439	FALSE
ABCC4	-0.000234921	0.000117643	-1.9969	0.0468586	0.338545	FALSE
ABCC5	-0.0023358	0.000928922	-2.51453	0.0125096	0.187334	FALSE
ABCC6	-0.000679816	0.000809033	-0.840283	0.401505	0.757907	FALSE
ABCC9	-0.000703803	0.000454019	-1.55016	0.122292	0.495667	FALSE
ABCD2	-0.000793434	0.000940521	-0.843611	0.399645	0.757029	FALSE
ABCD3	-8.48965e-07	1.16655e-05	-0.0727757	0.942039	0.984197	FALSE
ABCD4	2.01016e-05	2.74182e-05	0.733147	0.464114	0.796322	FALSE
ABCE1	3.34401e-05	0.000287656	0.11625	0.907542	0.975783	FALSE
ABCF1	3.61631e-05	5.60843e-05	0.644799	0.519613	0.822242	FALSE
ABCF2	-4.52868e-05	2.63261e-05	-1.72023	0.086554	0.434886	FALSE
ABCF3	-0.00117655	0.000350122	-3.36041	0.000892366	0.0615138	FALSE
ABCG1	0.000832627	0.000635952	1.30926	0.191576	0.580313	FALSE
ABCG2	-0.00078337	0.00081115	-0.965752	0.335046	0.712826	FALSE
ABCG4	8.38958e-06	1.14458e-05	0.732982	0.464215	0.796322	FALSE
ABCG5	-0.00226175	0.00111288	-2.03233	0.0431133	0.325534	FALSE
ABHD1	-0.000111835	0.000746939	-0.149724	0.881096	0.968042	FALSE
ABHD10	-0.000513002	0.000197519	-2.59723	0.00992116	0.171827	FALSE
ABHD11	-0.000560088	0.000449522	-1.24596	0.213874	0.604618	FALSE
ABHD12	-2.76601e-05	3.26178e-05	-0.848008	0.397196	0.755556	FALSE
ABHD12B	-0.00101303	0.000760341	-1.33234	0.183888	0.572739	FALSE
ABHD13	1.86126e-05	2.93002e-05	0.635239	0.525819	0.826298	FALSE
ABHD14B	-5.95292e-05	2.89636e-05	-2.05531	0.0408253	0.318619	FALSE
ABHD15	0.000788603	0.000618008	1.27604	0.203055	0.591542	FALSE
ABHD2	-0.000164078	0.000925184	-0.177347	0.859371	0.963638	FALSE
ABHD3	-0.000282764	0.000233986	-1.20847	0.22794	0.619397	FALSE
ABHD4	0.000135998	6.8676e-05	1.98028	0.0487023	0.343038	FALSE
ABHD5	0.000320504	0.000710876	0.450858	0.652459	0.884889	FALSE
ABHD6	-4.40614e-05	0.00050025	-0.0880788	0.92988	0.982085	FALSE
ABHD8	-0.000927252	0.000549271	-1.68815	0.0925545	0.44677	FALSE
ABI1	-0.000969241	0.000777668	-1.24634	0.213739	0.604614	FALSE
ABI2	-0.00175642	0.000710833	-2.47093	0.0141057	0.197618	FALSE
ABI3BP	-0.00029149	0.000732559	-0.397906	0.691018	0.900442	FALSE
ABL1	3.75478e-05	2.23765e-05	1.678	0.0945212	0.450541	FALSE
ABL2	0.00425006	0.00110443	3.84819	0.000149054	0.027685	TRUE
ABLIM1	3.34808e-05	0.000972472	0.0344286	0.972561	0.993889	FALSE
ABLIM2	0.000356056	0.000589565	0.60393	0.546405	0.835848	FALSE
ABLIM3	0.00144011	0.000909708	1.58304	0.1146	0.487038	FALSE
ABO	0.000670325	0.000610358	1.09825	0.273089	0.661571	FALSE
ABR	-0.00106646	0.000711134	-1.49967	0.134887	0.512632	FALSE
ABRA	-0.000290332	0.000282607	-1.02734	0.305196	0.689794	FALSE
ABT1	-0.00223485	0.000880198	-2.53903	0.0116863	0.183855	FALSE
ABTB1	4.77744e-05	0.000681082	0.0701449	0.944131	0.984365	FALSE
ABTB2	0.000417138	0.000321022	1.29941	0.19493	0.583412	FALSE
ACAA1	-0.000523322	0.000865686	-0.604518	0.546015	0.835535	FALSE
ACACA	-8.33417e-06	0.000965603	-0.00863105	0.99312	0.998744	FALSE
ACACB	-0.00171698	0.00104415	-1.64437	0.10128	0.462878	FALSE
ACAD10	-3.64219e-05	2.36252e-05	-1.54165	0.124346	0.496836	FALSE
ACAD9	-1.40412e-05	7.13269e-05	-0.196857	0.844089	0.957082	FALSE
ACADL	0.0008993	0.00115469	0.778824	0.436776	0.780344	FALSE
ACADM	-2.21839e-05	7.30429e-05	-0.303711	0.761586	0.931865	FALSE
ACADS	-0.00125584	0.000692465	-1.81358	0.0708696	0.40112	FALSE
ACADSB	-0.00200527	0.000874426	-2.29325	0.0226141	0.245927	FALSE
ACADVL	1.18947e-05	1.45522e-05	0.817387	0.414439	0.765223	FALSE
ACAN	-0.000363972	0.000578644	-0.629008	0.529883	0.828615	FALSE
ACAP1	7.83197e-05	0.000438248	0.178711	0.858301	0.96323	FALSE
ACAP2	-0.00112699	0.00122019	-0.923615	0.356524	0.727189	FALSE
ACAP3	4.70666e-05	0.000663587	0.0709275	0.943509	0.984225	FALSE
ACAT1	7.85435e-05	0.000100316	0.782961	0.434347	0.778676	FALSE
ACAT2	-0.00110477	0.000593458	-1.86159	0.063764	0.382405	FALSE
ACBD3	-2.54465e-05	1.85548e-05	-1.37143	0.171398	0.559636	FALSE
ACBD4	-0.000957915	0.000405301	-2.36346	0.0188244	0.226712	FALSE
ACBD5	0.000579268	0.000936274	0.618695	0.536647	0.83133	FALSE
ACBD6	0.000156041	0.000272008	0.573664	0.566682	0.847367	FALSE
ACBD7	-0.00146094	0.000445127	-3.28207	0.00116829	0.0704139	FALSE
ACCS	-0.000116589	9.0463e-05	-1.2888	0.198586	0.58774	FALSE
ACD	0.00011473	7.90142e-05	1.45202	0.147674	0.53021	FALSE
ACE	9.65175e-05	0.000596174	0.161895	0.871512	0.965933	FALSE
ACER2	-0.000900998	0.000697368	-1.292	0.197479	0.586383	FALSE
ACER3	0.000169061	0.000257564	0.656383	0.512145	0.816929	FALSE
ACHE	-0.000850808	0.000590732	-1.44026	0.150969	0.534168	FALSE
ACIN1	-0.000109596	4.35006e-05	-2.51942	0.0123412	0.187334	FALSE
ACLY	-0.00097963	0.000781133	-1.25411	0.210905	0.601044	FALSE
ACO1	8.34286e-05	0.000154365	0.540463	0.58933	0.854768	FALSE
ACOT11	-0.00163404	0.000845842	-1.93184	0.0544408	0.356826	FALSE
ACOT13	1.55047e-06	1.10499e-05	0.140316	0.888517	0.970143	FALSE
ACOT2	0.000430783	0.000292268	1.47393	0.141682	0.521966	FALSE
ACOT4	-0.000110003	0.000194696	-0.565	0.57255	0.849155	FALSE
ACOT6	-7.33446e-05	0.000451733	-0.162363	0.871144	0.965933	FALSE
ACOT7	-0.00234488	0.00105568	-2.2212	0.0271826	0.266346	FALSE
ACOT8	-0.000866917	0.000305565	-2.8371	0.00490296	0.12811	FALSE
ACOX1	5.21445e-06	1.37356e-05	0.379631	0.704522	0.907203	FALSE
ACOX2	-0.000882265	0.0006362	-1.38677	0.166672	0.553253	FALSE
ACOX3	-0.00011021	0.000154989	-0.711088	0.477655	0.80129	FALSE
ACOXL	0.000893289	0.00106648	0.837603	0.403005	0.75938	FALSE
ACP1	9.34179e-05	0.000286882	0.325631	0.744959	0.924616	FALSE
ACP2	-8.78345e-05	0.000101654	-0.864054	0.388337	0.750022	FALSE
ACP5	0.0010285	0.000788175	1.30491	0.193051	0.582159	FALSE
ACP6	-4.34517e-05	5.12865e-05	-0.847235	0.397626	0.755765	FALSE
ACR	-0.00125456	0.00107564	-1.16634	0.244521	0.635281	FALSE
ACRBP	0.00126585	0.000982085	1.28894	0.198539	0.58773	FALSE
ACRV1	-0.000128848	0.000392942	-0.327907	0.74324	0.924178	FALSE
ACSBG1	-0.000234782	0.000309975	-0.757424	0.449466	0.787393	FALSE
ACSBG2	-0.000144653	0.00016779	-0.862107	0.389405	0.750636	FALSE
ACSF2	-0.000213058	0.000643194	-0.33125	0.740716	0.922986	FALSE
ACSF3	-5.29319e-05	0.000217279	-0.243613	0.807718	0.944998	FALSE
ACSL1	-0.00140923	0.000880487	-1.60051	0.110671	0.480459	FALSE
ACSL3	0.00321595	0.000975548	3.29655	0.00111195	0.0693241	FALSE
ACSL5	0.000593436	0.000599159	0.990448	0.322855	0.702541	FALSE
ACSL6	-0.000699032	0.000511023	-1.36791	0.172496	0.560978	FALSE
ACSM1	-0.00055353	0.000261174	-2.11939	0.0349836	0.298937	FALSE
ACSM3	0.000499063	0.00068089	0.732956	0.464231	0.796322	FALSE
ACSM5	-0.000406573	0.000858803	-0.473418	0.636303	0.876763	FALSE
ACSS1	-2.87414e-05	0.00018762	-0.153189	0.878365	0.966976	FALSE
ACSS2	1.2528e-05	5.87905e-05	0.213097	0.831415	0.953269	FALSE
ACSS3	0.000702951	0.000815566	0.861918	0.389509	0.75073	FALSE
ACTA1	-0.000516337	0.000742595	-0.695314	0.487465	0.805702	FALSE
ACTA2	-0.000117278	0.000309671	-0.37872	0.705198	0.907373	FALSE
ACTBL2	-0.000542763	0.00034892	-1.55555	0.121004	0.493662	FALSE
ACTC1	0.000123027	0.000782082	0.157307	0.875122	0.966038	FALSE
ACTG1	0.000653399	0.000404821	1.61404	0.107708	0.474384	FALSE
ACTG2	-0.000428323	0.000450238	-0.951326	0.342303	0.719295	FALSE
ACTL6A	-2.71731e-06	0.00014779	-0.0183863	0.985345	0.996386	FALSE
ACTL8	-0.000781275	0.000466519	-1.67469	0.09517	0.451575	FALSE
ACTN1	0.00137505	0.000733792	1.8739	0.0620404	0.377617	FALSE
ACTN2	-0.00125262	0.000468738	-2.67232	0.00799813	0.159414	FALSE
ACTN3	0.000269789	0.000512746	0.526166	0.599212	0.859681	FALSE
ACTN4	1.2234e-05	7.71244e-05	0.158627	0.874083	0.966038	FALSE
ACTR10	0.000670789	0.000342136	1.96059	0.0510027	0.348985	FALSE
ACTR1A	6.94601e-05	5.47312e-05	1.26911	0.20551	0.594352	FALSE
ACTR1B	-1.89558e-05	1.85711e-05	-1.02071	0.308317	0.692089	FALSE
ACTR2	-8.52193e-05	3.12527e-05	-2.72678	0.00682074	0.146819	FALSE
ACTR3	0.00011369	0.00064415	0.176495	0.860039	0.963714	FALSE
ACTR3B	0.00020558	0.000800772	0.256728	0.797587	0.942359	FALSE
ACTR3C	5.48174e-05	0.000256228	0.21394	0.830758	0.953269	FALSE
ACTR5	-8.37269e-05	3.23692e-05	-2.58662	0.0102239	0.172796	FALSE
ACTR6	-0.0011096	0.000603859	-1.83752	0.0672488	0.390729	FALSE
ACTR8	-3.20369e-05	2.75467e-05	-1.163	0.245871	0.636429	FALSE
ACVR1	-1.58991e-05	0.000303488	-0.0523878	0.958259	0.988951	FALSE
ACVR1B	0.00225825	0.00131747	1.71408	0.0876795	0.437755	FALSE
ACVR1C	-0.00028503	0.000153011	-1.8628	0.0635921	0.38175	FALSE
ACVR2A	0.000111539	0.000776507	0.143642	0.885892	0.969971	FALSE
ACVR2B	-4.64821e-05	3.46013e-05	-1.34336	0.1803	0.569543	FALSE
ACVRL1	4.39626e-05	0.000587288	0.074857	0.940385	0.983994	FALSE
ACY1	0.000273538	0.000726988	0.376262	0.707022	0.908292	FALSE
ACY3	0.00171871	0.00101736	1.68937	0.0923193	0.446007	FALSE
ACYP1	0.000513932	0.000189741	2.70859	0.00719524	0.152184	FALSE
ACYP2	0.00020435	0.000193531	1.05591	0.291973	0.676827	FALSE
ADA	-0.00112492	0.000880368	-1.27778	0.20244	0.590892	FALSE
ADAD2	-0.000678106	0.000653904	-1.03701	0.300672	0.68505	FALSE
ADAL	-6.59316e-05	0.000353797	-0.186354	0.852312	0.960543	FALSE
ADAM10	0.00479789	0.000981574	4.88796	1.76369e-06	0.0039382	TRUE
ADAM11	-0.000243678	6.49102e-05	-3.75409	0.000213676	0.0336937	TRUE
ADAM12	0.00049892	0.000848684	0.587876	0.557115	0.842631	FALSE
ADAM15	-0.00044762	0.000545255	-0.820938	0.412417	0.763938	FALSE
ADAM17	-2.44185e-05	3.07196e-05	-0.794883	0.42739	0.774474	FALSE
ADAM19	0.000249954	0.000583524	0.428352	0.668742	0.893303	FALSE
ADAM20	-0.000456957	0.000399127	-1.14489	0.253283	0.642704	FALSE
ADAM21	0.000639754	0.000901477	0.709673	0.478529	0.801455	FALSE
ADAM22	-7.92721e-05	0.000512063	-0.154809	0.877089	0.966773	FALSE
ADAM23	-0.00133103	0.000931511	-1.4289	0.154207	0.537606	FALSE
ADAM28	-0.000598383	0.00080824	-0.740353	0.459739	0.793499	FALSE
ADAM32	0.00036892	0.00078723	0.468631	0.639718	0.878769	FALSE
ADAM33	-0.000920816	0.000892307	-1.03195	0.303033	0.687001	FALSE
ADAM8	0.000151909	0.000162206	0.93652	0.349855	0.722679	FALSE
ADAM9	0.00249719	0.000972712	2.56724	0.0107983	0.177255	FALSE
ADAMDEC1	-0.000582992	0.00042791	-1.36242	0.174219	0.562276	FALSE
ADAMTS1	0.00104725	0.000593965	1.76315	0.079023	0.419573	FALSE
ADAMTS10	-0.00037285	0.000613895	-0.607351	0.544136	0.83426	FALSE
ADAMTS12	0.000818485	0.000979021	0.836024	0.403891	0.759663	FALSE
ADAMTS13	-0.000166156	0.000523936	-0.31713	0.751394	0.927092	FALSE
ADAMTS14	0.00199699	0.000720764	2.77065	0.00598882	0.140509	FALSE
ADAMTS15	0.000227863	0.000401595	0.567396	0.570924	0.849048	FALSE
ADAMTS16	-0.000576212	0.000735061	-0.783897	0.433798	0.778532	FALSE
ADAMTS17	0.000131663	0.000740855	0.177718	0.85908	0.963605	FALSE
ADAMTS18	-6.27131e-06	0.000847168	-0.00740268	0.994099	0.998887	FALSE
ADAMTS19	-0.000243441	0.000967719	-0.251561	0.801579	0.943022	FALSE
ADAMTS2	-0.00155238	0.000564216	-2.7514	0.00634188	0.142237	FALSE
ADAMTS3	-0.000507603	0.00102401	-0.495703	0.620513	0.869924	FALSE
ADAMTS4	-0.000236687	0.000507685	-0.466208	0.641448	0.879619	FALSE
ADAMTS5	7.27712e-05	0.0004027	0.180708	0.856734	0.962726	FALSE
ADAMTS6	0.000186621	0.000116015	1.60859	0.108893	0.477278	FALSE
ADAMTS7	-3.18231e-05	0.000688285	-0.0462353	0.963157	0.991246	FALSE
ADAMTS8	-0.00136131	0.000706154	-1.92778	0.0549464	0.357719	FALSE
ADAMTS9	-0.000465227	0.00105039	-0.442911	0.65819	0.887337	FALSE
ADAMTSL1	-0.00203956	0.000896708	-2.2745	0.0237323	0.252029	FALSE
ADAMTSL2	-0.00113614	0.00101039	-1.12446	0.261833	0.650143	FALSE
ADAMTSL3	-0.000592261	0.000822694	-0.719905	0.472216	0.799566	FALSE
ADAMTSL4	0.00148784	0.000692266	2.14923	0.0325182	0.289927	FALSE
ADAMTSL5	-0.000644678	0.000393103	-1.63997	0.102192	0.46442	FALSE
ADAP1	0.00170162	0.000682337	2.49381	0.0132457	0.193145	FALSE
ADAP2	0.000334294	0.000473797	0.705564	0.481077	0.802742	FALSE
ADAR	-4.52138e-05	0.000201717	-0.224145	0.822817	0.950416	FALSE
ADARB1	0.00191309	0.00120857	1.58293	0.114625	0.487038	FALSE
ADARB2	-5.46612e-05	0.000861877	-0.0634211	0.949479	0.985956	FALSE
ADAT1	-7.91081e-06	1.95504e-05	-0.404637	0.686069	0.89902	FALSE
ADAT2	-8.54709e-05	4.74374e-05	-1.80176	0.0727148	0.404963	FALSE
ADAT3	0.00173317	0.000840724	2.06152	0.0402255	0.316966	FALSE
ADCK1	7.42668e-05	4.75775e-05	1.56097	0.119721	0.49209	FALSE
ADCK2	-0.00234689	0.000743935	-3.15469	0.00179114	0.0849486	FALSE
ADCK5	0.000144554	0.000238223	0.606802	0.5445	0.834346	FALSE
ADCY1	0.000878444	0.0011253	0.78063	0.435714	0.779721	FALSE
ADCY10	-0.000212091	0.000192331	-1.10274	0.271137	0.659176	FALSE
ADCY2	-0.00190997	0.0012465	-1.53227	0.126644	0.499557	FALSE
ADCY3	-0.000773229	0.00100672	-0.768071	0.443126	0.784013	FALSE
ADCY4	7.77631e-05	0.000506838	0.153428	0.878177	0.966939	FALSE
ADCY5	0.00100843	0.000893972	1.12803	0.260322	0.648575	FALSE
ADCY6	-0.00131374	0.000947598	-1.38639	0.166789	0.553253	FALSE
ADCY7	-1.68714e-05	0.000537942	-0.0313628	0.975004	0.994374	FALSE
ADCY9	8.17746e-05	0.000878383	0.0930967	0.925897	0.980129	FALSE
ADCYAP1	-0.000803564	0.000816337	-0.984353	0.325836	0.705058	FALSE
ADD1	-7.75752e-05	0.000106759	-0.726635	0.468088	0.797049	FALSE
ADD2	-0.000612196	0.00108478	-0.56435	0.572991	0.849155	FALSE
ADD3	2.86504e-05	0.000723084	0.0396225	0.968424	0.992744	FALSE
ADH1B	-0.000410832	0.000927427	-0.44298	0.658141	0.887337	FALSE
ADH1C	-0.000611206	0.00111148	-0.549903	0.582848	0.852063	FALSE
ADH5	-8.28337e-05	0.000404655	-0.204702	0.837961	0.955959	FALSE
ADH6	-0.00048855	0.0008521	-0.573349	0.566893	0.847367	FALSE
ADH7	-0.00221791	0.00106512	-2.08231	0.0382701	0.312511	FALSE
ADHFE1	0.00159782	0.000741329	2.15535	0.0320319	0.287786	FALSE
ADI1	0.000305031	0.000336855	0.905528	0.366005	0.735427	FALSE
ADIPOR1	1.35055e-05	2.33498e-05	0.578399	0.563484	0.846599	FALSE
ADIPOR2	0.000270156	0.000137483	1.96502	0.0504523	0.348617	FALSE
ADK	0.000161056	7.82936e-05	2.05707	0.0406542	0.318309	FALSE
ADM	0.000539771	0.000444605	1.21405	0.225807	0.617747	FALSE
ADM2	0.00180254	0.000898119	2.00702	0.0457591	0.335414	FALSE
ADNP	-9.07717e-05	4.29211e-05	-2.11485	0.0353728	0.300935	FALSE
ADNP2	0.00016951	0.00024497	0.691962	0.489591	0.807082	FALSE
ADO	-0.00187832	0.000847099	-2.21735	0.0274445	0.266877	FALSE
ADORA1	-0.00010831	0.00049282	-0.219776	0.826214	0.952179	FALSE
ADORA2A	-0.000224976	0.00031641	-0.711028	0.47769	0.80129	FALSE
ADORA2B	-0.00033448	0.00078619	-0.425444	0.670857	0.894542	FALSE
ADORA3	-9.44999e-05	0.000445134	-0.212295	0.832039	0.953269	FALSE
ADPGK	0.000183507	0.000703831	0.260726	0.794505	0.942138	FALSE
ADPRH	-0.000476677	0.000761799	-0.625726	0.532031	0.829545	FALSE
ADPRHL1	0.000849393	0.000694611	1.22283	0.222475	0.612586	FALSE
ADRA1B	-0.000294947	0.00112594	-0.261957	0.793557	0.941755	FALSE
ADRA1D	0.00174823	0.00069949	2.4993	0.0130472	0.190866	FALSE
ADRA2A	0.000970448	0.000513514	1.88982	0.0598694	0.37294	FALSE
ADRA2B	0.000684208	0.000552934	1.23741	0.217025	0.608577	FALSE
ADRA2C	-0.000990299	0.000816414	-1.21299	0.226211	0.618222	FALSE
ADRB1	-0.00107474	0.000863978	-1.24395	0.214613	0.605318	FALSE
ADRB2	0.000251659	0.000928148	0.271141	0.786495	0.939063	FALSE
ADRB3	-0.000584258	0.000710413	-0.82242	0.4116	0.763346	FALSE
ADRM1	-0.00118989	0.000745793	-1.59547	0.111795	0.48205	FALSE
ADSL	-1.13415e-05	4.14361e-05	-0.273711	0.784519	0.938638	FALSE
AEBP1	0.0020295	0.00154903	1.31018	0.191266	0.58	FALSE
AEBP2	-0.00222501	0.000864048	-2.5751	0.010562	0.175099	FALSE
AEN	0.000115326	0.000132662	0.869323	0.385454	0.748148	FALSE
AFAP1	3.94888e-05	0.000385259	0.102499	0.918438	0.977765	FALSE
AFAP1L1	-0.000189397	0.000864604	-0.219056	0.826774	0.952512	FALSE
AFAP1L2	0.00168507	0.00101413	1.66159	0.0977724	0.455476	FALSE
AFF1	-0.00240503	0.000857104	-2.806	0.00538667	0.13463	FALSE
AFF3	-0.000708647	0.000450873	-1.57172	0.117204	0.4898	FALSE
AFF4	-1.79127e-05	1.51195e-05	-1.18474	0.237176	0.626967	FALSE
AFG3L2	-0.00153678	0.000518809	-2.96212	0.00333154	0.106303	FALSE
AFMID	-0.00207268	0.000681542	-3.04116	0.00259204	0.0957525	FALSE
AFTPH	5.35642e-06	1.89192e-05	0.283121	0.777305	0.937059	FALSE
AGA	-0.000255023	0.00108525	-0.23499	0.814397	0.947216	FALSE
AGAP1	0.000313799	0.000763941	0.410763	0.681577	0.898276	FALSE
AGAP3	0.00110442	0.00146856	0.752045	0.452689	0.788454	FALSE
AGAP5	5.04763e-05	0.000245019	0.20601	0.836941	0.95574	FALSE
AGAP6	-0.00152145	0.000563367	-2.70063	0.00736495	0.15301	FALSE
AGBL1	-0.00119231	0.00098858	-1.20609	0.228855	0.620527	FALSE
AGBL2	-0.00017683	0.000267341	-0.661438	0.508904	0.815898	FALSE
AGBL3	-5.38919e-05	0.000110806	-0.486365	0.627109	0.873833	FALSE
AGBL5	1.16852e-06	1.54375e-05	0.0756936	0.93972	0.983966	FALSE
AGER	5.79481e-05	0.000112395	0.515575	0.606579	0.863653	FALSE
AGFG1	-0.0015444	0.000617898	-2.49944	0.0130419	0.190866	FALSE
AGFG2	0.0004645	0.000795718	0.583749	0.559884	0.844786	FALSE
AGGF1	-5.65265e-05	0.000135817	-0.416197	0.677603	0.897149	FALSE
AGK	9.31895e-05	0.00020553	0.45341	0.650626	0.88467	FALSE
AGL	9.74456e-05	0.000924994	0.105347	0.91618	0.977642	FALSE
AGMAT	0.00232078	0.000683283	3.39652	0.000786825	0.0576764	FALSE
AGPAT1	0.000127809	0.00014045	0.909999	0.363647	0.734034	FALSE
AGPAT2	0.00115812	0.000501476	2.30943	0.0216921	0.240529	FALSE
AGPAT3	-3.58926e-05	3.81429e-05	-0.941002	0.347557	0.721938	FALSE
AGPAT4	-0.00037184	0.000814714	-0.456406	0.648471	0.883544	FALSE
AGPAT5	3.15791e-07	8.64098e-06	0.0365458	0.970875	0.99339	FALSE
AGPS	0.000119783	0.000132075	0.906928	0.365266	0.734549	FALSE
AGR2	-2.11183e-05	0.00096765	-0.0218243	0.982604	0.996168	FALSE
AGR3	-0.000414858	0.000218612	-1.8977	0.0588189	0.368767	FALSE
AGRN	0.000991973	0.000927245	1.06981	0.285676	0.672225	FALSE
AGRP	0.000146694	0.000110416	1.32855	0.185134	0.573315	FALSE
AGT	0.000846813	0.000759155	1.11547	0.265657	0.653643	FALSE
AGTPBP1	-0.000144236	9.21299e-05	-1.56557	0.118637	0.491411	FALSE
AGTR1	0.00135947	0.000919838	1.47794	0.140607	0.520222	FALSE
AGTRAP	-0.000192181	0.000671908	-0.286023	0.775083	0.936216	FALSE
AHCTF1	-0.0013915	0.000881596	-1.57838	0.115666	0.488035	FALSE
AHCY	-0.00151855	0.000578751	-2.62384	0.00919669	0.168468	FALSE
AHCYL1	0.000593044	0.000900958	0.658237	0.510955	0.816137	FALSE
AHCYL2	0.000806548	0.00100752	0.80053	0.424118	0.772195	FALSE
AHDC1	-0.00206278	0.000936566	-2.2025	0.0284883	0.270368	FALSE
AHI1	1.22658e-05	0.000118815	0.103235	0.917854	0.977716	FALSE
AHNAK	-0.00126135	0.000578786	-2.17931	0.0301861	0.278662	FALSE
AHNAK2	0.000771675	0.00059026	1.30735	0.192224	0.58148	FALSE
AHR	-0.000410638	0.000570385	-0.719931	0.4722	0.799566	FALSE
AHRR	-0.000226872	0.000232613	-0.97532	0.330288	0.709303	FALSE
AHSA1	0.000143995	5.58575e-05	2.5779	0.010479	0.17398	FALSE
AHSG	-0.000296317	0.000538795	-0.549962	0.582807	0.852063	FALSE
AICDA	-0.000903124	0.000609751	-1.48114	0.139754	0.518278	FALSE
AIDA	-4.51604e-07	5.11846e-05	-0.00882305	0.992967	0.998744	FALSE
AIF1	0.000296674	0.000305371	0.971521	0.332172	0.710053	FALSE
AIF1L	-0.000157311	0.000248215	-0.633769	0.526776	0.82655	FALSE
AIFM2	0.00134748	0.000648254	2.07862	0.0386105	0.31336	FALSE
AIFM3	0.00186602	0.000943352	1.97807	0.0489522	0.344316	FALSE
AIG1	-0.000138156	0.000128164	-1.07796	0.282027	0.668529	FALSE
AIM2	0.000805379	0.00132906	0.605975	0.545048	0.834911	FALSE
AIMP1	2.58849e-05	7.42641e-05	0.348553	0.727701	0.917298	FALSE
AIMP2	5.3535e-05	4.84852e-05	1.10415	0.270525	0.658745	FALSE
AIP	3.12048e-05	5.02415e-05	0.621095	0.535069	0.830622	FALSE
AIPL1	-3.30875e-05	8.27824e-05	-0.399693	0.689705	0.899564	FALSE
AJAP1	0.000869434	0.000861642	1.00904	0.313871	0.696479	FALSE
AK1	-0.0013401	0.000777103	-1.72449	0.0857819	0.43246	FALSE
AK3	0.000177362	5.97636e-05	2.96772	0.00327332	0.1058	FALSE
AK5	-0.000443059	0.00076433	-0.57967	0.562628	0.845814	FALSE
AK7	6.60493e-06	3.09369e-05	0.213496	0.831103	0.953269	FALSE
AKAP1	-0.000397245	0.000467104	-0.850442	0.395844	0.755105	FALSE
AKAP10	0.000188727	0.00057982	0.325492	0.745064	0.924616	FALSE
AKAP11	3.86232e-05	4.91409e-05	0.785968	0.432586	0.777096	FALSE
AKAP12	-0.000441854	0.000994154	-0.444452	0.657077	0.887247	FALSE
AKAP13	0.000273878	0.00096482	0.283864	0.776735	0.936794	FALSE
AKAP3	0.000126643	0.000362493	0.349365	0.727092	0.916934	FALSE
AKAP5	-0.000715038	0.000397797	-1.7975	0.0733908	0.405237	FALSE
AKAP6	-0.000557909	0.00064179	-0.869301	0.385466	0.748148	FALSE
AKAP7	-0.000758464	0.00138634	-0.547098	0.58477	0.85343	FALSE
AKAP8	2.04361e-06	1.79271e-05	0.113996	0.909327	0.976434	FALSE
AKAP8L	-0.00152112	0.000434211	-3.50318	0.000539148	0.0490697	TRUE
AKAP9	-2.6679e-05	1.45388e-05	-1.83502	0.0676196	0.39177	FALSE
AKIRIN1	-0.000206404	0.000330845	-0.623869	0.533248	0.829999	FALSE
AKIRIN2	-0.000582277	0.000858154	-0.678523	0.49803	0.811794	FALSE
AKNA	-0.000436574	0.000611031	-0.714488	0.475552	0.800715	FALSE
AKNAD1	0.000456114	0.000650658	0.701005	0.483913	0.80439	FALSE
AKR1A1	-0.0013167	0.000498346	-2.64213	0.00872665	0.163909	FALSE
AKR1B1	0.000861033	0.000867148	0.992949	0.321637	0.702109	FALSE
AKR1B10	-0.00168449	0.00118565	-1.42073	0.156567	0.541631	FALSE
AKR1B15	-0.00154043	0.000610969	-2.52129	0.0122773	0.187334	FALSE
AKR1C1	-0.00100195	0.000693165	-1.44547	0.149504	0.532552	FALSE
AKR1C2	-0.000910279	0.000696757	-1.30645	0.192528	0.581966	FALSE
AKR1C3	-0.000200927	0.000729145	-0.275566	0.783095	0.938612	FALSE
AKR1E2	0.000441859	0.000738281	0.598497	0.550018	0.83722	FALSE
AKR7A2	-0.00138079	0.000656016	-2.10481	0.0362459	0.305109	FALSE
AKR7A3	0.000999551	0.00103165	0.968888	0.333481	0.711395	FALSE
AKT1	-0.000590435	0.000940516	-0.627777	0.530688	0.829013	FALSE
AKT1S1	1.85823e-05	9.17295e-05	0.202577	0.839621	0.955959	FALSE
AKT2	0.000133613	0.000134338	0.9946	0.320835	0.701855	FALSE
AKT3	-0.00042999	0.000434114	-0.9905	0.32283	0.702541	FALSE
AKTIP	1.47607e-05	1.44761e-05	1.01966	0.308815	0.692089	FALSE
ALAD	-2.58235e-05	3.58052e-05	-0.721224	0.471405	0.799191	FALSE
ALAS1	-0.00172039	0.000655003	-2.62653	0.00912617	0.167924	FALSE
ALB	-0.000650264	0.000589022	-1.10397	0.270603	0.658745	FALSE
ALCAM	-6.60826e-05	0.000301482	-0.219192	0.826668	0.952512	FALSE
ALDH18A1	-0.000629119	0.000361588	-1.73988	0.0830366	0.42773	FALSE
ALDH1A1	-0.00107709	0.000846374	-1.27259	0.204274	0.592308	FALSE
ALDH1A2	0.00256637	0.000929783	2.76018	0.00617867	0.142015	FALSE
ALDH1A3	0.00289519	0.00099959	2.89638	0.00408879	0.11882	FALSE
ALDH1B1	0.00167663	0.000483786	3.46565	0.000616497	0.0522798	FALSE
ALDH1L1	0.000974997	0.000831878	1.17204	0.242229	0.632628	FALSE
ALDH1L2	0.000628521	0.000892288	0.704392	0.481805	0.803408	FALSE
ALDH2	-0.000201833	0.00019286	-1.04652	0.29627	0.681895	FALSE
ALDH3A1	-0.00129386	0.000675376	-1.91576	0.0564677	0.36064	FALSE
ALDH3A2	-0.00274618	0.000844647	-3.25127	0.00129705	0.0744649	FALSE
ALDH3B1	0.00216329	0.00075177	2.87759	0.00433236	0.121136	FALSE
ALDH3B2	-0.000657878	0.000365939	-1.79778	0.0733458	0.405237	FALSE
ALDH4A1	-0.00220273	0.000907112	-2.42829	0.0158338	0.207863	FALSE
ALDH5A1	-5.26601e-05	2.63598e-05	-1.99774	0.0467633	0.338051	FALSE
ALDH7A1	0.00281588	0.0010602	2.656	0.00838479	0.161766	FALSE
ALDH8A1	-9.45427e-05	0.000466371	-0.20272	0.839509	0.955959	FALSE
ALDH9A1	9.90066e-07	4.25e-05	0.0232957	0.981432	0.996026	FALSE
ALDOA	-0.00142758	0.000441572	-3.23294	0.00137979	0.076686	FALSE
ALDOB	0.00126514	0.000850757	1.48707	0.13818	0.517463	FALSE
ALDOC	0.00025108	0.000858806	0.292359	0.77024	0.934695	FALSE
ALG1	-2.78467e-05	2.2262e-05	-1.25086	0.212086	0.602504	FALSE
ALG10	4.69277e-05	5.30786e-05	0.884117	0.377431	0.742847	FALSE
ALG10B	0.000194864	0.00017934	1.08656	0.278215	0.664823	FALSE
ALG11	-1.85304e-05	0.000168577	-0.109922	0.912554	0.977422	FALSE
ALG12	-0.000145975	0.000289833	-0.503653	0.614922	0.867255	FALSE
ALG14	1.92899e-05	4.20882e-05	0.458321	0.647096	0.882469	FALSE
ALG1L	-0.000892249	0.000785241	-1.13627	0.256865	0.644786	FALSE
ALG3	-0.000187278	0.000107834	-1.73672	0.0835937	0.428932	FALSE
ALG5	2.47691e-06	3.29499e-05	0.075172	0.940134	0.983966	FALSE
ALG6	-0.00274936	0.00100956	-2.72333	0.00689047	0.147851	FALSE
ALG8	3.66373e-05	1.82779e-05	2.00445	0.0460349	0.335997	FALSE
ALG9	0.000158356	5.60269e-05	2.82643	0.00506426	0.130476	FALSE
ALK	-0.00357089	0.00111877	-3.1918	0.00158367	0.0805842	FALSE
ALKBH2	-0.000436781	0.000913891	-0.477936	0.633089	0.875347	FALSE
ALKBH3	0.000582633	0.000824288	0.706832	0.480289	0.802244	FALSE
ALKBH4	-2.32273e-05	2.73704e-05	-0.848627	0.396852	0.755328	FALSE
ALKBH5	1.54621e-06	1.31169e-05	0.117879	0.906252	0.975751	FALSE
ALKBH6	0.000118404	0.000104481	1.13325	0.258128	0.645726	FALSE
ALKBH7	7.06315e-05	7.02477e-05	1.00546	0.315588	0.697616	FALSE
ALKBH8	3.9272e-05	4.7517e-05	0.826484	0.40927	0.762365	FALSE
ALMS1	-3.38536e-05	2.22724e-05	-1.51998	0.129703	0.504072	FALSE
ALOX12	-8.0654e-05	0.000870575	-0.0926445	0.926256	0.980129	FALSE
ALOX12B	-0.000335565	0.000724423	-0.463217	0.643588	0.881166	FALSE
ALOX15	-0.000252029	0.000295891	-0.851764	0.395111	0.754837	FALSE
ALOX15B	0.00141564	0.00106481	1.32948	0.184828	0.573315	FALSE
ALOX5	0.00038186	0.000377	1.01289	0.312032	0.694594	FALSE
ALOX5AP	2.09508e-05	0.000708439	0.0295732	0.97643	0.994746	FALSE
ALOXE3	0.000250406	0.00068882	0.363529	0.716499	0.912098	FALSE
ALPK1	0.000178239	0.00012092	1.47402	0.14166	0.521966	FALSE
ALPK2	0.000594064	0.000784741	0.757019	0.449708	0.787614	FALSE
ALPK3	0.00068582	0.000747098	0.917979	0.359462	0.729303	FALSE
ALPL	-3.82223e-05	0.00124505	-0.0306994	0.975532	0.994404	FALSE
ALPP	0.000727936	0.000635199	1.146	0.252826	0.642704	FALSE
ALS2	-2.41434e-05	3.94563e-05	-0.611903	0.541125	0.831995	FALSE
ALS2CL	0.000565353	0.00075924	0.74463	0.457153	0.79187	FALSE
ALX1	0.00133704	0.00102533	1.30402	0.193355	0.582169	FALSE
ALX3	-0.000974267	0.000961733	-1.01303	0.311965	0.694594	FALSE
AMACR	6.90045e-05	0.000144444	0.477727	0.633237	0.875365	FALSE
AMBP	0.000559718	0.000769889	0.727011	0.467859	0.797049	FALSE
AMBRA1	0.000110001	0.000211253	0.520705	0.603006	0.861954	FALSE
AMD1	6.61548e-06	3.21497e-05	0.205771	0.837127	0.95574	FALSE
AMDHD1	-0.000126125	0.000616789	-0.204487	0.83813	0.955959	FALSE
AMDHD2	-2.23406e-05	0.000804094	-0.0277836	0.977856	0.995399	FALSE
AMFR	0.000176939	0.000352849	0.501458	0.616464	0.867926	FALSE
AMH	-7.55929e-05	0.000105209	-0.718499	0.47308	0.800529	FALSE
AMHR2	8.48212e-05	0.000300802	0.281984	0.778175	0.93744	FALSE
AMIGO1	-3.54003e-05	6.76458e-05	-0.523319	0.601188	0.860687	FALSE
AMIGO2	0.00145989	0.000889997	1.64033	0.102118	0.46442	FALSE
AMIGO3	-8.93511e-05	0.000871065	-0.102577	0.918376	0.977765	FALSE
AMMECR1L	-0.00102275	0.000748198	-1.36695	0.172795	0.561263	FALSE
AMN	0.000185566	0.000497215	0.37321	0.709289	0.909546	FALSE
AMN1	0.000455397	0.000418771	1.08746	0.277817	0.664534	FALSE
AMOTL1	0.000813642	0.00067483	1.2057	0.229005	0.620611	FALSE
AMOTL2	0.00226889	0.0007378	3.07521	0.00232267	0.0929057	FALSE
AMPD1	-0.000722213	0.000643471	-1.12237	0.262732	0.650878	FALSE
AMPD2	0.000277804	0.000538519	0.515867	0.606376	0.863653	FALSE
AMPD3	0.000446022	0.000925914	0.48171	0.630408	0.875141	FALSE
AMPH	0.00346191	0.00123274	2.80831	0.00534929	0.134336	FALSE
AMT	0.000683424	0.000606047	1.12767	0.260474	0.648575	FALSE
AMTN	-0.00345552	0.000905924	-3.81436	0.000169799	0.0293592	TRUE
AMY2A	4.90495e-05	0.000962709	0.0509495	0.959404	0.989415	FALSE
AMZ1	-0.000556321	0.00079338	-0.701204	0.483789	0.80439	FALSE
AMZ2	-4.94295e-06	2.56793e-05	-0.192487	0.847507	0.958301	FALSE
ANAPC1	-7.59595e-05	4.16286e-05	-1.82469	0.0691687	0.395779	FALSE
ANAPC10	-8.73543e-06	0.000105123	-0.0830975	0.933837	0.983114	FALSE
ANAPC2	-1.68291e-05	9.37937e-05	-0.179427	0.857739	0.963063	FALSE
ANAPC4	-2.66323e-05	1.92189e-05	-1.38573	0.166989	0.553407	FALSE
ANAPC5	0.000663617	0.000223197	2.97323	0.00322345	0.105261	FALSE
ANAPC7	-0.00302044	0.000983628	-3.07071	0.00235673	0.0929057	FALSE
ANGEL1	-0.000262524	0.000269273	-0.974937	0.330478	0.709303	FALSE
ANGEL2	5.6976e-06	1.65017e-05	0.345275	0.730161	0.918707	FALSE
ANGPT1	7.58622e-05	0.00106845	0.0710019	0.94345	0.984225	FALSE
ANGPT2	-0.00123055	0.000719538	-1.71019	0.0883967	0.438956	FALSE
ANGPT4	0.000529581	0.000712007	0.743786	0.457663	0.792234	FALSE
ANGPTL1	-0.000301039	0.00074331	-0.404997	0.685805	0.89902	FALSE
ANGPTL2	-0.000182633	0.00078545	-0.23252	0.816313	0.948101	FALSE
ANGPTL3	-0.000141438	0.000150961	-0.936914	0.349653	0.722679	FALSE
ANGPTL4	0.000475505	0.000632748	0.751492	0.453021	0.788454	FALSE
ANGPTL6	0.00111154	0.000634853	1.75085	0.0811237	0.423285	FALSE
ANGPTL7	-5.86591e-06	5.49833e-05	-0.106685	0.915119	0.977638	FALSE
ANK1	0.000901752	0.000631949	1.42694	0.15477	0.538675	FALSE
ANK2	-0.000297736	0.000454627	-0.654903	0.513096	0.817837	FALSE
ANK3	-0.00111565	0.000889563	-1.25415	0.210887	0.601044	FALSE
ANKAR	-6.49186e-05	0.000208918	-0.310737	0.756244	0.929592	FALSE
ANKDD1A	-0.00146812	0.000521434	-2.81554	0.00523382	0.132171	FALSE
ANKFN1	0.000992706	0.000998673	0.994025	0.321114	0.701855	FALSE
ANKFY1	9.77523e-06	1.30559e-05	0.748722	0.454687	0.790007	FALSE
ANKH	0.00100643	0.00116106	0.866824	0.386825	0.748789	FALSE
ANKHD1	-3.99268e-05	1.93494e-05	-2.06346	0.0400388	0.316626	FALSE
ANKK1	-0.00151534	0.000662312	-2.28796	0.0229245	0.247911	FALSE
ANKLE1	0.000390439	0.000887111	0.440124	0.660205	0.888399	FALSE
ANKLE2	-4.48146e-05	0.000629599	-0.0711797	0.943308	0.984225	FALSE
ANKMY1	-0.00018513	0.000166987	-1.10865	0.268583	0.656617	FALSE
ANKMY2	-0.0012058	0.00107499	-1.12168	0.263011	0.651333	FALSE
ANKRA2	-3.92153e-06	1.07579e-05	-0.364527	0.715754	0.912098	FALSE
ANKRD1	0.00281996	0.000794425	3.54969	0.000455897	0.0457957	TRUE
ANKRD10	0.000795191	0.00110776	0.717836	0.473488	0.800573	FALSE
ANKRD11	3.53814e-05	4.6846e-05	0.755271	0.450755	0.787707	FALSE
ANKRD12	1.55236e-05	1.9889e-05	0.78051	0.435785	0.779744	FALSE
ANKRD13A	-0.00108162	0.000945086	-1.14446	0.253461	0.642704	FALSE
ANKRD13B	0.000570153	0.000585862	0.973185	0.331345	0.709773	FALSE
ANKRD13D	-9.56238e-05	0.000403048	-0.237252	0.812644	0.94628	FALSE
ANKRD16	0.000244608	0.000367635	0.665356	0.506399	0.814936	FALSE
ANKRD17	-2.83235e-05	2.84757e-05	-0.994654	0.320809	0.701855	FALSE
ANKRD2	-4.42454e-05	0.000379352	-0.116634	0.907238	0.975751	FALSE
ANKRD22	-0.00130225	0.000776259	-1.67759	0.0946012	0.45061	FALSE
ANKRD23	-0.00039985	0.000316792	-1.26218	0.207989	0.598205	FALSE
ANKRD26	-2.35768e-05	8.61842e-05	-0.273563	0.784633	0.938638	FALSE
ANKRD27	-1.81443e-05	3.86197e-05	-0.46982	0.638869	0.878359	FALSE
ANKRD28	-7.56264e-05	2.99805e-05	-2.52252	0.0122356	0.187277	FALSE
ANKRD29	0.000176215	0.000159761	1.10299	0.271028	0.659176	FALSE
ANKRD31	-4.12793e-05	4.36795e-05	-0.94505	0.345491	0.720733	FALSE
ANKRD34A	-0.000818159	0.00066772	-1.2253	0.221545	0.611797	FALSE
ANKRD34B	0.000327629	0.00088403	0.370608	0.711224	0.910093	FALSE
ANKRD35	-0.00115961	0.000777448	-1.49156	0.137	0.5165	FALSE
ANKRD36	1.3892e-05	6.76039e-05	0.205491	0.837346	0.955829	FALSE
ANKRD37	-0.00244573	0.000772432	-3.16627	0.00172388	0.0840288	FALSE
ANKRD39	0.000157985	0.000221973	0.711731	0.477255	0.80129	FALSE
ANKRD40	-3.74345e-06	1.93419e-05	-0.193541	0.846683	0.958203	FALSE
ANKRD42	-1.42955e-06	7.04229e-05	-0.0202995	0.98382	0.9963	FALSE
ANKRD44	0.000223918	0.000526275	0.425477	0.670833	0.894542	FALSE
ANKRD45	0.00126909	0.000898623	1.41226	0.159042	0.542735	FALSE
ANKRD46	-0.00147828	0.000601809	-2.45639	0.0146735	0.200579	FALSE
ANKRD50	-0.00086547	0.0010192	-0.849166	0.396553	0.755328	FALSE
ANKRD52	-2.31506e-05	1.62724e-05	-1.42269	0.155997	0.541096	FALSE
ANKRD53	0.000575394	0.00127409	0.451614	0.651915	0.884836	FALSE
ANKRD54	-7.63001e-06	4.08603e-05	-0.186734	0.852012	0.960363	FALSE
ANKRD55	-0.000413523	0.00026421	-1.56513	0.118742	0.491411	FALSE
ANKRD6	-0.001753	0.000672254	-2.60764	0.00963178	0.170641	FALSE
ANKRD9	0.00112501	0.000783523	1.43583	0.152226	0.535495	FALSE
ANKS1A	-0.000677699	0.000530083	-1.27848	0.202196	0.590837	FALSE
ANKS1B	-0.000538245	0.000687028	-0.78344	0.434066	0.778532	FALSE
ANKS3	-4.79439e-08	5.42616e-05	-0.00088357	0.999296	0.999805	FALSE
ANKS4B	0.00107272	0.00110652	0.969451	0.333201	0.710909	FALSE
ANKS6	-0.000188967	0.000209799	-0.900706	0.368559	0.737681	FALSE
ANLN	-1.50427e-05	2.6325e-05	-0.571422	0.568196	0.848158	FALSE
ANO1	-0.000122315	0.000367496	-0.332834	0.739522	0.922515	FALSE
ANO10	-6.5846e-05	4.16611e-05	-1.58051	0.115178	0.487038	FALSE
ANO2	-0.00134995	0.000820553	-1.64517	0.101115	0.462862	FALSE
ANO3	0.000681344	0.000842593	0.808628	0.419452	0.76774	FALSE
ANO4	-0.000229652	0.000921664	-0.249171	0.80342	0.943749	FALSE
ANO5	0.000205443	0.000914968	0.224536	0.822513	0.950416	FALSE
ANO6	0.000590424	0.000690111	0.855549	0.393017	0.753635	FALSE
ANO7	-0.000252979	0.000233576	-1.08307	0.279757	0.666363	FALSE
ANO8	0.00016256	0.00029808	0.545359	0.585964	0.854047	FALSE
ANO9	-0.000177613	0.000347376	-0.511298	0.609566	0.864093	FALSE
ANP32A	0.00063467	0.000250648	2.53212	0.0119179	0.185171	FALSE
ANP32B	0.000861251	0.000558587	1.54184	0.124301	0.496802	FALSE
ANP32E	1.55032e-05	0.0001621	0.0956398	0.923879	0.979204	FALSE
ANPEP	0.00120529	0.000974673	1.23661	0.217322	0.608903	FALSE
ANTXR1	-0.000548866	0.000511941	-1.07213	0.284635	0.671163	FALSE
ANTXR2	0.0036916	0.00122273	3.01913	0.00278129	0.0980555	FALSE
ANXA1	-0.000874647	0.0005589	-1.56494	0.118785	0.491411	FALSE
ANXA11	0.00183097	0.000691235	2.64884	0.00855974	0.162129	FALSE
ANXA13	-0.000438359	0.000896087	-0.489192	0.625109	0.872477	FALSE
ANXA2	0.00170653	0.000991815	1.72061	0.0864842	0.434858	FALSE
ANXA3	0.000330049	0.000452144	0.729965	0.466054	0.796596	FALSE
ANXA4	-0.00159382	0.000956024	-1.66713	0.0966657	0.453593	FALSE
ANXA5	0.000166087	0.000102212	1.62493	0.105366	0.469698	FALSE
ANXA6	-0.00156199	0.000976531	-1.59953	0.11089	0.480459	FALSE
ANXA7	0.000230731	0.000110722	2.08387	0.0381299	0.312058	FALSE
ANXA8L1	-0.00111489	0.000693395	-1.60788	0.109048	0.47743	FALSE
ANXA9	-1.87932e-05	0.000769768	-0.0244141	0.980541	0.995893	FALSE
AOAH	-0.00112403	0.00101568	-1.10667	0.269435	0.657632	FALSE
AOC2	-0.00113103	0.000818766	-1.38138	0.168321	0.555514	FALSE
AOC3	-0.00129749	0.000580515	-2.23507	0.026243	0.26245	FALSE
AOX1	-0.000389688	0.000467532	-0.8335	0.405311	0.760233	FALSE
AP1AR	0.000147391	0.0005376	0.274164	0.784172	0.938638	FALSE
AP1B1	-8.40201e-05	0.000136638	-0.614911	0.539139	0.831468	FALSE
AP1G1	1.44659e-05	1.28397e-05	1.12665	0.260906	0.648963	FALSE
AP1G2	-8.12167e-06	7.00769e-05	-0.115896	0.907822	0.975877	FALSE
AP1M1	-3.70994e-05	2.77035e-05	-1.33916	0.181662	0.571061	FALSE
AP1M2	-4.23452e-05	0.000252835	-0.167481	0.867119	0.965688	FALSE
AP1S1	-2.0998e-05	0.000127382	-0.164842	0.869194	0.965933	FALSE
AP1S3	5.20718e-05	0.000123116	0.422947	0.672675	0.894999	FALSE
AP2A1	-1.01408e-05	4.49826e-05	-0.225438	0.821812	0.950255	FALSE
AP2A2	0.000101461	0.000160162	0.633488	0.526959	0.82655	FALSE
AP2B1	0.000402413	0.000491462	0.818808	0.413629	0.765223	FALSE
AP2M1	-0.000289735	0.000178277	-1.62519	0.105305	0.469698	FALSE
AP2S1	0.000395214	0.000277094	1.42628	0.15496	0.538675	FALSE
AP3B1	-1.95166e-05	3.25627e-05	-0.599354	0.549447	0.837009	FALSE
AP3B2	-0.00227626	0.00100759	-2.25911	0.0246861	0.256201	FALSE
AP3D1	-0.000518456	0.0002531	-2.04843	0.0414997	0.320306	FALSE
AP3M1	-4.95266e-05	4.68125e-05	-1.05798	0.291025	0.676134	FALSE
AP3M2	0.000276197	0.000215547	1.28137	0.201178	0.589841	FALSE
AP3S1	-0.000348005	0.000353795	-0.983633	0.32619	0.705058	FALSE
AP3S2	0.000126497	7.93462e-05	1.59424	0.112069	0.482925	FALSE
AP4B1	3.04339e-06	3.66905e-05	0.0829475	0.933956	0.983114	FALSE
AP4E1	6.19124e-07	1.44064e-05	0.0429757	0.965753	0.991515	FALSE
APAF1	-4.65787e-05	4.37628e-05	-1.06435	0.288138	0.673559	FALSE
APBA1	-0.000486037	0.000304051	-1.59854	0.111111	0.480862	FALSE
APBA2	-0.000323692	0.000736442	-0.439534	0.660631	0.888399	FALSE
APBA3	4.49404e-06	1.69938e-05	0.264451	0.791637	0.941288	FALSE
APBB1	-0.00262012	0.00138736	-1.88857	0.0600372	0.373457	FALSE
APBB1IP	-0.000172135	0.000696039	-0.247306	0.804862	0.94388	FALSE
APBB2	0.00160875	0.000911047	1.76582	0.0785726	0.418694	FALSE
APBB3	-9.22161e-06	1.6626e-05	-0.554649	0.579601	0.851033	FALSE
APC	-0.00120894	0.000686987	-1.75977	0.0795963	0.420547	FALSE
APC2	0.000277659	0.000785053	0.353681	0.723858	0.915553	FALSE
APCDD1	-0.000867719	0.000513033	-1.69135	0.091941	0.444972	FALSE
APCDD1L	3.43219e-05	0.000794049	0.0432239	0.965556	0.991515	FALSE
APEH	1.03268e-05	2.80374e-05	0.36832	0.712927	0.911045	FALSE
APEX1	7.16094e-05	4.0972e-05	1.74776	0.0816589	0.424769	FALSE
APH1A	-2.81627e-05	2.24928e-05	-1.25208	0.211642	0.602038	FALSE
APH1B	-0.000257148	0.000598115	-0.429931	0.667594	0.892775	FALSE
API5	5.58342e-05	3.08378e-05	1.81058	0.0713347	0.401892	FALSE
APLF	4.02297e-06	1.27174e-05	0.316335	0.751996	0.927092	FALSE
APLNR	-0.000643235	0.000511601	-1.2573	0.209749	0.600179	FALSE
APLP1	-0.0017774	0.000581317	-3.05754	0.00245906	0.0947986	FALSE
APLP2	3.73889e-05	7.94821e-05	0.470407	0.63845	0.878276	FALSE
APOA1	-0.000264698	0.000453775	-0.583323	0.56017	0.844799	FALSE
APOB	0.000440682	0.000847594	0.519921	0.603551	0.862184	FALSE
APOBEC2	-7.48095e-05	0.000257098	-0.290976	0.771296	0.935134	FALSE
APOBEC3A	2.29806e-05	0.000356101	0.0645339	0.948594	0.985956	FALSE
APOBEC3B	-1.62247e-05	0.000224067	-0.07241	0.942331	0.984225	FALSE
APOBEC3C	-0.000402648	0.000241937	-1.66427	0.097236	0.454539	FALSE
APOBEC3D	0.000943935	0.00091869	1.02748	0.305128	0.689794	FALSE
APOBEC3F	-0.000756479	0.000429917	-1.7596	0.0796259	0.420547	FALSE
APOBEC3G	0.000665988	0.00055272	1.20493	0.229302	0.620906	FALSE
APOBEC3H	-0.00122552	0.000804315	-1.52369	0.128775	0.502393	FALSE
APOC1	-0.000422159	0.000627962	-0.672267	0.501997	0.812749	FALSE
APOD	-0.000452584	0.000970191	-0.46649	0.641247	0.879533	FALSE
APOE	-5.10228e-05	0.000278588	-0.183148	0.854822	0.961725	FALSE
APOL1	0.000767852	0.000717286	1.0705	0.285367	0.67185	FALSE
APOL2	-0.00011364	0.000212984	-0.53356	0.594091	0.856707	FALSE
APOL3	0.000385729	0.000331634	1.16312	0.245825	0.636429	FALSE
APOL4	-0.00062351	0.000824642	-0.756098	0.45026	0.787699	FALSE
APOL6	0.000265004	0.000953778	0.277847	0.781346	0.938338	FALSE
APOLD1	-0.00161245	0.000775708	-2.07869	0.0386047	0.31336	FALSE
APOM	-0.000642101	0.000357445	-1.79637	0.0735708	0.405237	FALSE
APP	-0.0007158	0.000845747	-0.846352	0.398117	0.755826	FALSE
APPBP2	-1.09479e-05	3.76721e-05	-0.290612	0.771575	0.935134	FALSE
APPL1	-2.44598e-05	4.99758e-05	-0.489433	0.624938	0.87234	FALSE
APPL2	-0.000479893	0.000668496	-0.717869	0.473468	0.800573	FALSE
APRT	-0.00128967	0.000678656	-1.90033	0.058471	0.367199	FALSE
APTX	0.000159591	0.0004123	0.387074	0.699011	0.904075	FALSE
AQP1	6.10026e-06	0.000334253	0.0182504	0.985453	0.996386	FALSE
AQP10	-0.00070022	0.000695167	-1.00727	0.314721	0.696821	FALSE
AQP11	-0.000307929	0.000814966	-0.377843	0.705849	0.907386	FALSE
AQP2	-0.000984447	0.000636286	-1.54718	0.12301	0.496345	FALSE
AQP3	5.88956e-05	0.000550474	0.106991	0.914877	0.977638	FALSE
AQP5	0.00146991	0.000676104	2.17409	0.0305799	0.281148	FALSE
AQP6	0.00122839	0.000597439	2.05609	0.0407493	0.318619	FALSE
AQP7	-0.000127097	0.00025119	-0.50598	0.61329	0.866516	FALSE
AQP8	-0.000374695	0.000588173	-0.637048	0.524642	0.825844	FALSE
AQP9	-0.00273663	0.00106985	-2.55795	0.0110839	0.179488	FALSE
AQR	5.08278e-06	2.85565e-05	0.17799	0.858866	0.963475	FALSE
ARAP1	0.000208137	0.000354866	0.586522	0.558022	0.843533	FALSE
ARAP2	-1.44443e-05	2.50778e-05	-0.575983	0.565114	0.84714	FALSE
ARAP3	-0.000145504	0.00047488	-0.306402	0.759538	0.931511	FALSE
ARC	-0.00179657	0.00062454	-2.87662	0.00434523	0.121246	FALSE
ARCN1	4.60849e-05	4.04463e-05	1.13941	0.255557	0.644126	FALSE
AREG	0.00177812	0.00092362	1.92517	0.0552745	0.358057	FALSE
ARF1	-0.000143316	0.000172197	-0.832279	0.405998	0.760416	FALSE
ARF3	-3.22679e-06	3.8407e-05	-0.0840157	0.933107	0.983103	FALSE
ARF4	-8.56507e-05	0.000277644	-0.308492	0.75795	0.93068	FALSE
ARF5	-0.000687053	0.000865866	-0.793486	0.428202	0.774763	FALSE
ARF6	0.000235318	0.000236729	0.99404	0.321107	0.701855	FALSE
ARFGAP1	-8.46387e-05	0.000106046	-0.79813	0.425507	0.773016	FALSE
ARFGAP2	-0.000605708	0.000504835	-1.19981	0.231279	0.62229	FALSE
ARFGAP3	-0.000549673	0.00048749	-1.12756	0.260524	0.648575	FALSE
ARFGEF1	-2.29072e-05	1.75938e-05	-1.30201	0.194039	0.582935	FALSE
ARFGEF2	-3.60164e-05	4.03926e-05	-0.891657	0.373383	0.739081	FALSE
ARFIP1	-2.70396e-05	1.61932e-05	-1.66981	0.0961324	0.453018	FALSE
ARFIP2	-0.000256099	0.000787114	-0.325364	0.745161	0.924616	FALSE
ARFRP1	-0.000417355	0.000701901	-0.594606	0.552612	0.839567	FALSE
ARG1	1.44764e-06	0.000267123	0.00541937	0.99568	0.999143	FALSE
ARG2	0.000214699	0.000899901	0.238581	0.811615	0.946053	FALSE
ARGLU1	5.61446e-05	4.55677e-05	1.23211	0.218995	0.6101	FALSE
ARHGAP1	8.33646e-05	3.38177e-05	2.46512	0.0143288	0.198739	FALSE
ARHGAP10	0.00103532	0.000720013	1.43792	0.151631	0.534168	FALSE
ARHGAP11A	7.76772e-05	5.56176e-05	1.39663	0.16369	0.548795	FALSE
ARHGAP11B	6.88056e-06	3.12405e-05	0.220245	0.82585	0.95215	FALSE
ARHGAP12	0.00207221	0.00114778	1.8054	0.0721422	0.403975	FALSE
ARHGAP15	-0.000782287	0.000612688	-1.27681	0.202782	0.591288	FALSE
ARHGAP17	-0.000265578	0.000658441	-0.403344	0.687019	0.89902	FALSE
ARHGAP18	-0.000165399	0.000219806	-0.752474	0.452434	0.788454	FALSE
ARHGAP20	-0.00286645	0.00122865	-2.33301	0.0203936	0.234747	FALSE
ARHGAP21	0.00179818	0.000761091	2.36263	0.0188658	0.226808	FALSE
ARHGAP22	0.000358525	0.000820889	0.436752	0.662646	0.889489	FALSE
ARHGAP23	-0.000354902	0.00036916	-0.961378	0.337235	0.715688	FALSE
ARHGAP24	0.000812166	0.000791067	1.02667	0.305508	0.690128	FALSE
ARHGAP25	0.00062292	0.000456063	1.36586	0.173136	0.561544	FALSE
ARHGAP26	0.000270881	0.000649296	0.417192	0.676874	0.896746	FALSE
ARHGAP27	0.000848651	0.000871576	0.973697	0.331092	0.709772	FALSE
ARHGAP28	-5.41463e-05	0.000654545	-0.0827235	0.934134	0.983114	FALSE
ARHGAP29	0.000210962	0.000310567	0.679281	0.49755	0.811661	FALSE
ARHGAP30	0.000438302	0.000402216	1.08972	0.276824	0.664295	FALSE
ARHGAP9	-0.0004621	0.000768982	-0.600924	0.548402	0.836273	FALSE
ARHGDIA	0.00038025	0.000342527	1.11013	0.267945	0.656003	FALSE
ARHGDIB	-0.000582401	0.0011725	-0.496716	0.619799	0.869463	FALSE
ARHGDIG	-0.00155208	0.00092627	-1.67562	0.0949879	0.451259	FALSE
ARHGEF1	-0.000674527	0.000535194	-1.26034	0.208651	0.598826	FALSE
ARHGEF10	2.39746e-05	8.24683e-05	0.290713	0.771498	0.935134	FALSE
ARHGEF10L	-0.00218353	0.00101549	-2.15021	0.0324401	0.289803	FALSE
ARHGEF11	-3.87197e-05	2.68562e-05	-1.44174	0.150552	0.534168	FALSE
ARHGEF12	0.00029397	0.000167815	1.75175	0.0809964	0.42311	FALSE
ARHGEF15	-0.00122495	0.000725422	-1.68861	0.092466	0.446557	FALSE
ARHGEF16	-0.000925839	0.000592727	-1.562	0.119477	0.49209	FALSE
ARHGEF17	0.00299046	0.000758712	3.9415	0.000103572	0.0250101	TRUE
ARHGEF19	-0.00331356	0.000942748	-3.51479	0.000517118	0.047705	TRUE
ARHGEF2	0.00109349	0.00063267	1.72837	0.0850911	0.432	FALSE
ARHGEF3	-7.3809e-06	0.000952914	-0.00774561	0.993826	0.998744	FALSE
ARHGEF4	-0.00214431	0.00104804	-2.04601	0.0417383	0.320859	FALSE
ARHGEF5	-6.59073e-05	9.10764e-05	-0.723649	0.469917	0.798361	FALSE
ARHGEF7	-1.46469e-05	2.21545e-05	-0.661127	0.509103	0.815898	FALSE
ARID1A	-0.00131279	0.000507609	-2.58622	0.0102355	0.172796	FALSE
ARID1B	-0.000132031	9.15749e-05	-1.44179	0.150539	0.534168	FALSE
ARID2	0.000396592	0.000418847	0.946867	0.344566	0.720051	FALSE
ARID3A	-0.001971	0.000851265	-2.31538	0.0213531	0.238972	FALSE
ARID3B	0.000383688	0.000279583	1.37236	0.171108	0.559636	FALSE
ARID3C	-0.000843244	0.000494098	-1.70663	0.0890576	0.439274	FALSE
ARID4A	7.78782e-06	1.5839e-05	0.491685	0.623347	0.871383	FALSE
ARID4B	4.29297e-05	8.00724e-05	0.536136	0.592312	0.855821	FALSE
ARID5A	-4.68126e-05	0.000624257	-0.0749894	0.940279	0.983966	FALSE
ARID5B	-0.00059458	0.000747226	-0.795716	0.426907	0.773864	FALSE
ARIH1	-3.72361e-06	0.000171956	-0.0216544	0.98274	0.996168	FALSE
ARIH2	-2.32242e-05	3.61264e-05	-0.64286	0.520869	0.823156	FALSE
ARL1	9.3892e-06	1.36939e-05	0.685646	0.493533	0.809489	FALSE
ARL10	0.00122577	0.000609638	2.01065	0.0453712	0.333123	FALSE
ARL11	-0.00051956	0.000920804	-0.564246	0.573062	0.849155	FALSE
ARL13B	-0.000282489	0.000134237	-2.1044	0.036282	0.30516	FALSE
ARL14	0.000839389	0.00100248	0.837313	0.403168	0.75938	FALSE
ARL15	-0.000888114	0.000885442	-1.00302	0.316764	0.697813	FALSE
ARL16	-2.59817e-06	1.49772e-05	-0.173476	0.862409	0.964209	FALSE
ARL17B	6.6399e-06	5.61416e-05	0.118271	0.905942	0.975751	FALSE
ARL2	-0.000707239	0.000532221	-1.32884	0.185038	0.573315	FALSE
ARL2BP	-3.25993e-06	2.98723e-05	-0.109129	0.913183	0.977638	FALSE
ARL3	1.9897e-05	4.93388e-05	0.403274	0.687071	0.89902	FALSE
ARL4A	-0.00128881	0.000886504	-1.45381	0.147182	0.529285	FALSE
ARL4C	-0.00268749	0.000851854	-3.15487	0.00179008	0.0849486	FALSE
ARL4D	0.000442576	0.000905023	0.489022	0.625229	0.872477	FALSE
ARL5A	-2.4885e-05	3.89508e-05	-0.638884	0.523448	0.82512	FALSE
ARL5B	-8.74949e-07	3.88888e-05	-0.0224988	0.982067	0.996168	FALSE
ARL6	-0.000233177	0.000314912	-0.740453	0.459679	0.793495	FALSE
ARL6IP1	-9.53078e-05	0.000108023	-0.882292	0.378415	0.7434	FALSE
ARL6IP4	-6.38717e-06	1.1543e-05	-0.553339	0.580496	0.851277	FALSE
ARL6IP5	-5.29617e-06	2.34037e-05	-0.226296	0.821145	0.949859	FALSE
ARL6IP6	-6.94773e-06	0.000162465	-0.0427644	0.965922	0.991515	FALSE
ARL8A	3.08279e-05	0.000168742	0.182692	0.855178	0.96179	FALSE
ARL8B	-0.000134512	0.000141041	-0.953711	0.341096	0.718659	FALSE
ARL9	0.000438354	0.000957402	0.457858	0.647428	0.882724	FALSE
ARMC1	0.000152284	0.000141984	1.07255	0.284447	0.670966	FALSE
ARMC10	-1.83911e-05	1.19728e-05	-1.53607	0.12571	0.499005	FALSE
ARMC2	-2.93261e-05	2.43411e-05	-1.2048	0.229351	0.620906	FALSE
ARMC3	-0.00169724	0.000967577	-1.75412	0.0805622	0.421491	FALSE
ARMC4	-0.00042093	0.000671355	-0.626986	0.531206	0.829539	FALSE
ARMC5	-8.2656e-05	0.000144838	-0.570681	0.568698	0.848158	FALSE
ARMC6	-0.000152008	0.000117143	-1.29763	0.19554	0.584539	FALSE
ARMC7	-1.68613e-05	5.21083e-05	-0.323581	0.746509	0.925018	FALSE
ARMC8	-2.63177e-05	2.21503e-05	-1.18814	0.235839	0.62615	FALSE
ARMC9	-6.71865e-05	0.00016732	-0.401545	0.688341	0.89902	FALSE
ARNT	-5.16289e-06	1.2215e-05	-0.422668	0.672879	0.894999	FALSE
ARNT2	-0.00039941	0.000780583	-0.511681	0.609299	0.864093	FALSE
ARNTL	9.88031e-05	4.16587e-05	2.37173	0.0184175	0.224	FALSE
ARNTL2	-0.000219081	0.000909425	-0.240901	0.809817	0.945822	FALSE
ARPC1A	0.000798094	0.000732261	1.0899	0.276742	0.664231	FALSE
ARPC1B	-0.000283095	0.000644026	-0.439571	0.660605	0.888399	FALSE
ARPC2	-0.00225944	0.000862102	-2.62085	0.00927562	0.168468	FALSE
ARPC3	1.54716e-05	2.0818e-05	0.74318	0.458028	0.7925	FALSE
ARPC5	3.9565e-06	0.00010794	0.0366546	0.970788	0.99339	FALSE
ARPC5L	0.000196485	0.000359519	0.546523	0.585165	0.853443	FALSE
ARPP19	0.000245509	9.49137e-05	2.58666	0.0102229	0.172796	FALSE
ARRB1	-0.00046994	0.000693937	-0.677208	0.498863	0.811794	FALSE
ARRB2	0.000522895	0.000581856	0.898668	0.369642	0.737972	FALSE
ARRDC1	0.00147311	0.000618487	2.38179	0.0179321	0.222123	FALSE
ARRDC2	-0.000788158	0.000567516	-1.38879	0.166059	0.552757	FALSE
ARRDC3	-0.00101554	0.000290509	-3.49573	0.000553734	0.0500613	FALSE
ARRDC4	0.000546047	0.000291281	1.87464	0.0619384	0.377548	FALSE
ARRDC5	-9.29624e-05	0.000229729	-0.404662	0.686051	0.89902	FALSE
ARSA	-1.12726e-05	1.19216e-05	-0.945563	0.34523	0.720384	FALSE
ARSB	9.67802e-06	0.000903142	0.0107159	0.991458	0.998341	FALSE
ARSG	-0.0012998	0.000862764	-1.50655	0.133113	0.509223	FALSE
ARSI	0.00148858	0.000921112	1.61606	0.107266	0.47322	FALSE
ARSJ	-0.00111671	0.000610579	-1.82894	0.0685285	0.394097	FALSE
ART4	-1.11506e-05	0.000217622	-0.0512382	0.959174	0.989379	FALSE
ART5	0.000119969	0.000461502	0.259953	0.795101	0.942186	FALSE
ARTN	-3.39265e-05	0.0006328	-0.0536134	0.957283	0.988731	FALSE
ARV1	-0.000443615	0.000719604	-0.616471	0.538111	0.831468	FALSE
ARVCF	-0.000417712	0.000593016	-0.704387	0.481808	0.803408	FALSE
AS3MT	2.23351e-05	0.00112476	0.0198577	0.984172	0.996385	FALSE
ASAH1	7.93922e-06	4.26613e-05	0.186099	0.852509	0.960635	FALSE
ASAH2	-0.000154419	0.000388532	-0.397443	0.69136	0.900714	FALSE
ASAH2B	-7.24625e-05	0.000609543	-0.11888	0.90546	0.975751	FALSE
ASAP1	-5.96107e-05	0.000147812	-0.403287	0.687061	0.89902	FALSE
ASAP2	-0.00103517	0.000402196	-2.57379	0.010601	0.175278	FALSE
ASAP3	-0.000865442	0.000403247	-2.14618	0.0327632	0.291013	FALSE
ASB1	-0.000390946	0.000199942	-1.95529	0.0515957	0.349037	FALSE
ASB13	0.00167739	0.000449299	3.73336	0.000231098	0.0344118	TRUE
ASB14	-0.000348052	0.000525071	-0.662867	0.50799	0.815898	FALSE
ASB16	-0.000164844	0.000180375	-0.913895	0.3616	0.731343	FALSE
ASB2	0.00102379	0.00119559	0.856304	0.3926	0.753307	FALSE
ASB4	0.000494097	0.000742734	0.66524	0.506473	0.814936	FALSE
ASB6	-0.00131525	0.000743589	-1.76879	0.0780755	0.417632	FALSE
ASB8	0.00042087	0.000391741	1.07436	0.283636	0.670037	FALSE
ASCC1	0.000235832	0.000271474	0.868711	0.385816	0.748397	FALSE
ASCC2	0.000448796	0.000860499	0.521553	0.602416	0.861474	FALSE
ASCC3	-5.38829e-05	3.7474e-05	-1.43787	0.151645	0.534168	FALSE
ASCL1	0.000255561	0.000700772	0.364685	0.715636	0.912098	FALSE
ASCL2	-0.000454495	0.000511953	-0.887766	0.375468	0.741754	FALSE
ASF1A	-0.000362408	0.000657145	-0.551488	0.581762	0.85179	FALSE
ASF1B	-3.52745e-05	2.40067e-05	-1.46936	0.142921	0.52478	FALSE
ASGR1	-0.00185832	0.000722116	-2.57344	0.0106115	0.175278	FALSE
ASGR2	-0.000671599	0.000351503	-1.91065	0.0571248	0.362503	FALSE
ASH1L	-0.000582856	0.00029045	-2.00674	0.0457896	0.335414	FALSE
ASH2L	-4.05716e-06	3.14391e-05	-0.129048	0.897417	0.973047	FALSE
ASIP	0.000571061	0.00104683	0.545512	0.585859	0.854007	FALSE
ASL	-0.000596187	0.000549673	-1.08462	0.279071	0.665727	FALSE
ASNS	-6.41877e-05	0.000437203	-0.146814	0.88339	0.968992	FALSE
ASNSD1	0.000144724	9.64767e-05	1.50009	0.134778	0.512519	FALSE
ASPA	-0.00208788	0.000779969	-2.67687	0.00789314	0.158342	FALSE
ASPG	0.000272609	0.000750302	0.363332	0.716645	0.9121	FALSE
ASPH	0.000159678	0.000304863	0.52377	0.600874	0.86045	FALSE
ASPHD1	0.000590304	0.000686062	0.860424	0.39033	0.750917	FALSE
ASPHD2	9.52189e-05	0.00052197	0.182422	0.85539	0.961918	FALSE
ASPM	-3.45835e-05	0.000124639	-0.27747	0.781634	0.938338	FALSE
ASPN	0.00030446	0.000280192	1.08661	0.278192	0.664823	FALSE
ASPRV1	0.000162929	0.000969553	0.168046	0.866675	0.965569	FALSE
ASPSCR1	-0.00068151	0.000361439	-1.88554	0.060446	0.374023	FALSE
ASRGL1	-0.000222231	0.000232872	-0.954308	0.340794	0.718659	FALSE
ASS1	-0.00203185	0.000825516	-2.46131	0.0144784	0.199327	FALSE
ASTE1	-5.18346e-05	0.00011128	-0.465802	0.641738	0.879763	FALSE
ASTL	-0.000593686	0.000346195	-1.71489	0.0875304	0.437514	FALSE
ASTN1	0.000934024	0.00117881	0.792344	0.428866	0.77524	FALSE
ASTN2	-0.00250287	0.00108481	-2.3072	0.0218116	0.240998	FALSE
ASXL1	-1.83117e-06	1.5727e-05	-0.116435	0.907396	0.975751	FALSE
ASXL2	-1.31775e-05	2.03483e-05	-0.647594	0.517806	0.821187	FALSE
ASXL3	0.000254622	0.00110489	0.230451	0.817919	0.948746	FALSE
ATAD1	0.000241033	0.000189699	1.27061	0.204978	0.593701	FALSE
ATAD2	-7.85084e-06	1.51549e-05	-0.518041	0.604861	0.862878	FALSE
ATAD2B	-1.60587e-05	3.73251e-05	-0.430239	0.66737	0.892725	FALSE
ATAD3A	-0.000784143	0.0004573	-1.71472	0.0875609	0.437514	FALSE
ATAD3B	-3.59227e-05	2.72609e-05	-1.31774	0.188726	0.577461	FALSE
ATAD3C	0.00227417	0.000818438	2.77868	0.00584704	0.139321	FALSE
ATAD5	3.3566e-05	7.63486e-05	0.439641	0.660554	0.888399	FALSE
ATCAY	-0.00131351	0.000396472	-3.313	0.00105104	0.0681997	FALSE
ATE1	-4.68627e-05	2.7818e-05	-1.68462	0.093235	0.447775	FALSE
ATF1	-2.95337e-05	4.73467e-05	-0.623775	0.53331	0.829999	FALSE
ATF2	2.59957e-05	2.4102e-05	1.07857	0.281757	0.668389	FALSE
ATF3	-4.75667e-05	9.23645e-05	-0.514988	0.606989	0.863653	FALSE
ATF4	-0.00252228	0.000715597	-3.52472	0.000498958	0.0475523	TRUE
ATF5	-0.000423872	0.000408021	-1.03885	0.299819	0.684488	FALSE
ATF6	-2.55465e-05	7.6395e-05	-0.3344	0.738341	0.92189	FALSE
ATF6B	2.22439e-06	2.20582e-05	0.100842	0.919752	0.977949	FALSE
ATF7	-0.000366928	0.000379651	-0.966489	0.334678	0.712378	FALSE
ATF7IP	-0.0016144	0.000673006	-2.39878	0.0171627	0.217911	FALSE
ATF7IP2	0.000807408	0.000702109	1.14998	0.251187	0.641616	FALSE
ATG10	-0.000193828	0.000578563	-0.335017	0.737876	0.921649	FALSE
ATG12	-2.62223e-05	2.23161e-05	-1.17504	0.24103	0.630996	FALSE
ATG16L1	-6.54678e-05	5.7987e-05	-1.12901	0.259911	0.648271	FALSE
ATG16L2	-0.000708904	0.000650766	-1.08934	0.276991	0.664344	FALSE
ATG2A	-3.63947e-05	8.59988e-05	-0.4232	0.672492	0.894999	FALSE
ATG2B	-1.21811e-06	1.53116e-05	-0.0795547	0.936651	0.98348	FALSE
ATG4B	-0.000864046	0.000388362	-2.22485	0.0269304	0.265428	FALSE
ATG4C	-5.72541e-05	7.78413e-05	-0.735523	0.462669	0.795553	FALSE
ATG4D	-0.000797534	0.000670007	-1.19034	0.234976	0.625408	FALSE
ATG5	1.09188e-05	5.35793e-05	0.203787	0.838676	0.955959	FALSE
ATG7	0.000618192	0.00060916	1.01483	0.31111	0.694247	FALSE
ATG9A	-5.29542e-05	3.59488e-05	-1.47305	0.141921	0.522701	FALSE
ATG9B	-0.000976108	0.000565984	-1.72462	0.0857575	0.43246	FALSE
ATIC	-7.23825e-05	3.41443e-05	-2.1199	0.0349402	0.298937	FALSE
ATL1	-9.51385e-05	0.00102848	-0.092504	0.926367	0.980129	FALSE
ATL2	-0.000157711	0.00102048	-0.154546	0.877297	0.966844	FALSE
ATL3	-2.89846e-05	8.48327e-05	-0.341668	0.732871	0.920228	FALSE
ATM	1.25345e-05	1.3418e-05	0.934157	0.35107	0.723976	FALSE
ATMIN	5.94271e-05	6.32294e-05	0.939865	0.348139	0.722101	FALSE
ATN1	-2.57052e-05	4.4931e-05	-0.572105	0.567734	0.847871	FALSE
ATOH7	-0.000991984	0.000683147	-1.45208	0.147658	0.53021	FALSE
ATOH8	-0.00117874	0.00063535	-1.85526	0.0646651	0.383774	FALSE
ATOX1	-1.51712e-05	1.17596e-05	-1.29011	0.198134	0.587684	FALSE
ATP10A	0.000619474	0.000957603	0.646901	0.518254	0.821446	FALSE
ATP10B	0.000601722	0.00051016	1.17948	0.239262	0.628123	FALSE
ATP10D	-8.64846e-05	0.00123609	-0.0699661	0.944273	0.984366	FALSE
ATP11A	0.000117763	0.000714941	0.164718	0.869291	0.965933	FALSE
ATP11B	-0.000488662	0.000640206	-0.763289	0.445968	0.785968	FALSE
ATP12A	-0.000110158	0.000821821	-0.134042	0.893471	0.972342	FALSE
ATP13A1	-2.89506e-05	1.77819e-05	-1.6281	0.104688	0.46951	FALSE
ATP13A2	-9.06795e-05	0.000173249	-0.523405	0.601129	0.860687	FALSE
ATP13A3	0.000127779	0.000297989	0.428806	0.668416	0.893214	FALSE
ATP13A4	-0.00148572	0.00104132	-1.42676	0.154822	0.538675	FALSE
ATP13A5	-0.000666171	0.000957253	-0.69592	0.487087	0.805702	FALSE
ATP1A1	-0.00292461	0.00096671	-3.02532	0.00272688	0.0980555	FALSE
ATP1A2	-0.00115211	0.00071104	-1.62032	0.106349	0.471768	FALSE
ATP1A3	0.000132958	0.000626798	0.212122	0.832174	0.953286	FALSE
ATP1A4	-0.000296772	0.000322699	-0.919656	0.358586	0.729048	FALSE
ATP1B1	-0.00104592	0.000910055	-1.14929	0.251468	0.641973	FALSE
ATP1B2	-0.00194786	0.000901708	-2.16019	0.0316513	0.286531	FALSE
ATP1B3	-0.000100746	5.33073e-05	-1.88991	0.0598566	0.37294	FALSE
ATP2A1	0.000237711	0.000488708	0.486408	0.627078	0.873833	FALSE
ATP2A2	0.00305786	0.000955389	3.20064	0.00153766	0.0799347	FALSE
ATP2A3	-1.7757e-05	0.00101352	-0.0175202	0.986035	0.996543	FALSE
ATP2B1	-0.000388394	0.000256954	-1.51153	0.131841	0.507157	FALSE
ATP2B2	-0.000797797	0.000597312	-1.33565	0.182807	0.571355	FALSE
ATP2B4	-0.00215392	0.000870448	-2.4745	0.0139665	0.197085	FALSE
ATP2C1	0.000258557	0.000823594	0.313938	0.753814	0.928388	FALSE
ATP2C2	-0.000456693	0.00066886	-0.682792	0.495332	0.810635	FALSE
ATP6AP1L	-6.21958e-05	0.000177075	-0.351241	0.725686	0.916297	FALSE
ATP6V0A1	1.32957e-05	0.000439767	0.0302335	0.975903	0.994531	FALSE
ATP6V0A2	-4.88368e-06	1.09395e-05	-0.446425	0.655653	0.886471	FALSE
ATP6V0A4	-0.00114443	0.000723786	-1.58118	0.115026	0.487038	FALSE
ATP6V0B	-3.13566e-05	3.28209e-05	-0.955385	0.340251	0.718259	FALSE
ATP6V0C	3.02337e-06	3.49508e-05	0.0865035	0.931131	0.982269	FALSE
ATP6V0D1	-0.000183093	0.000163309	-1.12114	0.263238	0.651417	FALSE
ATP6V0D2	-0.000934807	0.000652731	-1.43215	0.153276	0.536567	FALSE
ATP6V0E1	-2.73933e-05	2.75263e-05	-0.995171	0.320557	0.701855	FALSE
ATP6V0E2	-0.000930837	0.000720247	-1.29239	0.197345	0.586126	FALSE
ATP6V1A	-8.82285e-05	0.000142118	-0.620813	0.535255	0.830622	FALSE
ATP6V1B1	0.000408349	0.000748867	0.545289	0.586012	0.854047	FALSE
ATP6V1B2	-2.36028e-06	1.18142e-05	-0.199783	0.841803	0.956168	FALSE
ATP6V1C1	-0.000116303	0.000359404	-0.323601	0.746494	0.925018	FALSE
ATP6V1C2	0.000179763	0.000887872	0.202465	0.839708	0.955959	FALSE
ATP6V1E1	-0.00153843	0.000874502	-1.75921	0.0797041	0.420547	FALSE
ATP6V1E2	-0.000437169	0.000613749	-0.712293	0.476907	0.80129	FALSE
ATP6V1F	0.000170366	0.000155556	1.09521	0.274417	0.662619	FALSE
ATP6V1G1	1.97313e-05	1.69919e-05	1.16122	0.246595	0.637311	FALSE
ATP6V1G2	6.7582e-06	9.97337e-06	0.677624	0.498599	0.811794	FALSE
ATP6V1H	-0.000326007	0.000390716	-0.834383	0.404814	0.760163	FALSE
ATP7B	-5.01281e-05	0.000677892	-0.073947	0.941108	0.984067	FALSE
ATP8A1	-0.00034467	0.0010217	-0.33735	0.736119	0.920735	FALSE
ATP8A2	0.00142128	0.000894649	1.58865	0.113328	0.485398	FALSE
ATP8B1	-0.00105691	0.000884277	-1.19523	0.233062	0.62363	FALSE
ATP8B2	-0.000760261	0.00100118	-0.759362	0.448308	0.787165	FALSE
ATP8B3	2.41357e-05	6.90197e-05	0.349693	0.726847	0.916934	FALSE
ATP8B4	0.00146476	0.00084821	1.72688	0.0853503	0.432042	FALSE
ATP9A	-0.000798319	0.000283749	-2.81347	0.00526676	0.132756	FALSE
ATP9B	0.00142971	0.000499319	2.86332	0.0045262	0.123705	FALSE
ATPAF1	-0.00158752	0.000661096	-2.40134	0.0170218	0.217562	FALSE
ATR	-0.000148384	8.44354e-05	-1.75736	0.0800066	0.420857	FALSE
ATRIP	-1.41079e-05	1.19249e-05	-1.18306	0.237841	0.62735	FALSE
ATRN	-2.31769e-05	2.26966e-05	-1.02116	0.308106	0.691989	FALSE
ATRNL1	-0.000780842	0.000935523	-0.834659	0.404659	0.760163	FALSE
ATXN1	-0.00145057	0.000664622	-2.18254	0.0299442	0.278132	FALSE
ATXN10	0.000557688	0.000334112	1.66917	0.0962833	0.453018	FALSE
ATXN1L	1.23012e-05	1.85771e-05	0.662172	0.508434	0.815898	FALSE
ATXN2	-0.00150635	0.000546782	-2.75495	0.00627549	0.142237	FALSE
ATXN2L	-0.000150285	0.000409366	-0.367116	0.713824	0.91159	FALSE
ATXN7	-1.83656e-05	2.67509e-05	-0.686542	0.49297	0.809412	FALSE
ATXN7L1	-0.00246456	0.00110235	-2.23572	0.0261999	0.262405	FALSE
ATXN7L2	5.74889e-05	3.87388e-05	1.48401	0.138989	0.518128	FALSE
ATXN7L3	-1.53171e-05	2.42658e-05	-0.631222	0.528437	0.82761	FALSE
AUH	4.24556e-05	5.08983e-05	0.834126	0.404959	0.760163	FALSE
AUP1	6.8529e-05	0.000124104	0.552189	0.581282	0.851489	FALSE
AURKAIP1	1.38176e-05	9.39337e-05	0.147099	0.883165	0.968898	FALSE
AURKB	4.43104e-05	3.79648e-05	1.16715	0.244197	0.635127	FALSE
AURKC	0.000471489	0.000332346	1.41867	0.157167	0.541631	FALSE
AUTS2	-0.000251853	0.000289901	-0.868756	0.385764	0.748397	FALSE
AVEN	2.35384e-05	8.93431e-05	0.263461	0.7924	0.941288	FALSE
AVIL	-0.000169861	0.000449406	-0.377969	0.705755	0.907386	FALSE
AVL9	-9.59302e-05	8.98909e-05	-1.06718	0.286856	0.673405	FALSE
AVPI1	0.000726726	0.000712766	1.01959	0.308852	0.692089	FALSE
AVPR1A	0.000206606	0.000572848	0.360664	0.718637	0.912934	FALSE
AXIN1	0.00156216	0.000502046	3.1116	0.0020635	0.0891563	FALSE
AXIN2	-0.000197977	0.000669865	-0.295548	0.767806	0.933753	FALSE
AXL	0.00169535	0.000930306	1.82236	0.0695235	0.396706	FALSE
AZGP1	-0.000610996	0.000764103	-0.799625	0.424642	0.772379	FALSE
AZI2	-1.74597e-05	3.60202e-05	-0.484719	0.628275	0.874298	FALSE
AZIN1	-5.59166e-05	3.84084e-05	-1.45584	0.146616	0.528651	FALSE
AZU1	-0.000113695	0.000415106	-0.273894	0.784379	0.938638	FALSE
B2M	-0.000934209	0.000878886	-1.06295	0.28877	0.674012	FALSE
B3GALNT1	-0.00137554	0.000812916	-1.6921	0.0917976	0.444951	FALSE
B3GALNT2	-0.00067104	0.00092699	-0.723892	0.469768	0.798331	FALSE
B3GALT4	-0.00120008	0.000998893	-1.20141	0.230662	0.621747	FALSE
B3GALT5	-0.000528918	0.00044088	-1.19969	0.231329	0.62229	FALSE
B3GALT6	0.000744779	0.00127949	0.58209	0.560999	0.844971	FALSE
B3GAT1	-0.000574409	0.0010452	-0.549566	0.583078	0.852152	FALSE
B3GAT2	-0.000128861	0.000238673	-0.539906	0.589714	0.854768	FALSE
B3GAT3	4.5004e-05	2.87947e-05	1.56293	0.119259	0.49209	FALSE
B3GNT2	0.00036434	0.000338023	1.07785	0.282083	0.668529	FALSE
B3GNT3	0.000317859	0.000299589	1.06098	0.289661	0.675002	FALSE
B3GNT4	-0.000180248	0.000642703	-0.280452	0.779348	0.93812	FALSE
B3GNT5	8.81049e-05	0.000727033	0.121184	0.903637	0.975339	FALSE
B3GNT6	7.84884e-05	0.000105543	0.743663	0.457737	0.792262	FALSE
B3GNT7	0.000180868	0.000725364	0.249348	0.803284	0.943749	FALSE
B3GNT8	-0.00166832	0.000489971	-3.40492	0.00076399	0.0573908	FALSE
B3GNT9	-0.00138368	0.000581875	-2.37796	0.0181154	0.223095	FALSE
B3GNTL1	0.0014574	0.000654081	2.22817	0.0267053	0.264343	FALSE
B4GALNT1	-0.000478003	0.000981017	-0.487252	0.626481	0.873325	FALSE
B4GALNT2	0.000212814	0.000893002	0.238313	0.811822	0.946053	FALSE
B4GALNT3	-0.000226964	0.0011273	-0.201334	0.840591	0.956118	FALSE
B4GALNT4	-0.000361303	0.000762784	-0.473663	0.636129	0.876763	FALSE
B4GALT1	0.00153442	0.000728904	2.10511	0.0362198	0.305109	FALSE
B4GALT2	0.000966476	0.000715783	1.35024	0.178088	0.567431	FALSE
B4GALT3	-1.16993e-05	2.44784e-05	-0.477943	0.633083	0.875347	FALSE
B4GALT4	-0.000500723	0.00065899	-0.759834	0.448027	0.78707	FALSE
B4GALT5	-0.000873153	0.000865541	-1.00879	0.31399	0.696479	FALSE
B4GALT6	0.000268671	0.00106922	0.251278	0.801793	0.943163	FALSE
B4GALT7	-0.000777107	0.000576313	-1.34841	0.178673	0.567977	FALSE
B9D1	9.18081e-05	7.88655e-05	1.16411	0.245423	0.636429	FALSE
B9D2	8.10615e-05	6.48215e-05	1.25053	0.212203	0.602504	FALSE
BAALC	-0.000579086	0.000912164	-0.634848	0.526073	0.826298	FALSE
BAAT	-0.00116216	0.000896175	-1.29681	0.195822	0.584591	FALSE
BACE1	7.61154e-05	3.58274e-05	2.1245	0.0345507	0.297763	FALSE
BACE2	0.000389516	0.000970129	0.401509	0.688368	0.89902	FALSE
BACH2	-0.000107418	0.000120319	-0.892775	0.372784	0.738543	FALSE
BAD	4.76426e-06	2.30622e-05	0.206583	0.836494	0.955669	FALSE
BAG2	0.00242735	0.000788113	3.07996	0.00228723	0.0927289	FALSE
BAG3	1.65446e-05	0.00116396	0.0142141	0.98867	0.997485	FALSE
BAG5	9.88392e-06	1.38569e-05	0.713284	0.476296	0.801171	FALSE
BAHD1	-0.000167064	0.00062931	-0.265472	0.790852	0.941083	FALSE
BAIAP2	0.00195561	0.000617805	3.16541	0.00172878	0.0840288	FALSE
BAIAP2L1	0.00151106	0.000986235	1.53215	0.126675	0.499557	FALSE
BAIAP2L2	0.000898334	0.000793479	1.13215	0.258593	0.646411	FALSE
BAIAP3	0.000681835	0.000511222	1.33374	0.183431	0.571711	FALSE
BAMBI	-0.000562789	0.000954148	-0.589834	0.555802	0.841773	FALSE
BANF1	7.48684e-05	6.79268e-05	1.10219	0.271374	0.659399	FALSE
BANK1	0.00184153	0.000952799	1.93276	0.0543277	0.356774	FALSE
BANP	-0.000590595	0.000333871	-1.76893	0.0780517	0.417632	FALSE
BAP1	-0.00127196	0.00053492	-2.37784	0.0181212	0.223095	FALSE
BARD1	-0.000586356	0.00054311	-1.07963	0.281287	0.667927	FALSE
BARX1	-0.000262533	0.000421167	-0.623346	0.533591	0.829999	FALSE
BARX2	-0.000145946	0.000637432	-0.22896	0.819076	0.949574	FALSE
BASP1	0.000821288	0.00102403	0.802012	0.423262	0.771382	FALSE
BATF	-0.000982248	0.00117643	-0.834937	0.404502	0.760075	FALSE
BATF2	0.00118016	0.000445759	2.64754	0.00859206	0.162129	FALSE
BATF3	0.000176724	0.000583867	0.302679	0.762371	0.932142	FALSE
BAX	-0.000399564	0.000407578	-0.980338	0.32781	0.707342	FALSE
BAZ1A	0.000178089	6.79276e-05	2.62175	0.00925174	0.168468	FALSE
BAZ1B	-6.39451e-05	0.00020259	-0.315638	0.752529	0.92739	FALSE
BAZ2A	6.33494e-08	2.30409e-05	0.00274943	0.997808	0.999356	FALSE
BAZ2B	-0.00223946	0.000887023	-2.52469	0.0121802	0.18685	FALSE
BBC3	0.000584981	0.000379	1.54349	0.123901	0.496718	FALSE
BBOX1	-0.00162955	0.000655362	-2.48648	0.0135152	0.194358	FALSE
BBS10	-3.37572e-05	0.000291432	-0.115832	0.907873	0.975877	FALSE
BBS12	-3.78682e-06	7.92544e-05	-0.0477806	0.961927	0.990679	FALSE
BBS2	-0.00157788	0.000698974	-2.25742	0.0247931	0.256656	FALSE
BBS4	0.000649158	0.000367732	1.7653	0.0786605	0.418977	FALSE
BBS5	-0.000908423	0.000598621	-1.51752	0.130322	0.505374	FALSE
BBS7	-0.000730796	0.000326932	-2.23531	0.0262269	0.26245	FALSE
BBS9	-0.000136711	8.17851e-05	-1.67158	0.0957826	0.453018	FALSE
BBX	-2.99775e-05	3.0825e-05	-0.972509	0.331681	0.709788	FALSE
BCAM	-6.97098e-05	0.000199394	-0.349609	0.726909	0.916934	FALSE
BCAN	0.00124247	0.00049431	2.51354	0.0125438	0.187334	FALSE
BCAP29	-3.2732e-05	3.21441e-05	-1.01829	0.309465	0.69239	FALSE
BCAR1	0.00160446	0.000594258	2.69993	0.00738007	0.153029	FALSE
BCAR3	0.00378039	0.00104695	3.61086	0.000364671	0.0419307	TRUE
BCAS1	-0.00117322	0.000978737	-1.19871	0.231727	0.62229	FALSE
BCAS2	0.000167689	0.000127517	1.31503	0.189632	0.578407	FALSE
BCAS3	-0.002237	0.00112365	-1.99084	0.0475215	0.339983	FALSE
BCAS4	6.42475e-05	0.000144611	0.444279	0.657202	0.887303	FALSE
BCAT1	0.00100791	0.00114568	0.87975	0.379789	0.744606	FALSE
BCAT2	-1.31031e-05	3.67489e-05	-0.356557	0.721706	0.914422	FALSE
BCCIP	0.000632924	0.000244604	2.58755	0.0102032	0.172796	FALSE
BCDIN3D	-1.35594e-06	1.62148e-05	-0.0836234	0.933419	0.983114	FALSE
BCHE	-0.00259622	0.00101143	-2.56687	0.0108096	0.177255	FALSE
BCKDHA	-6.00632e-05	4.40363e-05	-1.36395	0.173737	0.561544	FALSE
BCKDHB	-2.79918e-05	2.55093e-05	-1.09732	0.273495	0.661734	FALSE
BCKDK	-2.64013e-05	5.07622e-05	-0.520098	0.603428	0.86216	FALSE
BCL10	0.000197703	0.00069732	0.283519	0.777	0.936946	FALSE
BCL11A	-0.00336248	0.000822383	-4.0887	5.75128e-05	0.018941	TRUE
BCL11B	0.000308583	0.00128419	0.240295	0.810287	0.945924	FALSE
BCL2	-0.00145675	0.000572945	-2.54256	0.0115717	0.182968	FALSE
BCL2A1	0.000252149	0.000870802	0.289559	0.772379	0.9357	FALSE
BCL2L1	0.00268159	0.0010719	2.50173	0.01296	0.19022	FALSE
BCL2L10	0.000557086	0.000662676	0.84066	0.401293	0.757907	FALSE
BCL2L11	-0.0026998	0.000777266	-3.47345	0.000599615	0.0521242	FALSE
BCL2L12	4.07965e-05	3.12582e-05	1.30515	0.192971	0.582121	FALSE
BCL2L13	-0.000200503	0.000359192	-0.558206	0.577173	0.850603	FALSE
BCL2L14	-0.000638881	0.0014494	-0.440791	0.659722	0.888254	FALSE
BCL2L15	-0.000550881	0.00121626	-0.45293	0.650969	0.88467	FALSE
BCL2L2	-4.34275e-05	0.000762807	-0.0569312	0.954643	0.987691	FALSE
BCL3	-0.000200012	0.000584666	-0.342096	0.732548	0.920179	FALSE
BCL6	-0.000788974	0.000590067	-1.33709	0.182335	0.571182	FALSE
BCL6B	0.00166225	0.000799035	2.08032	0.0384532	0.313003	FALSE
BCL7A	7.13497e-05	6.02941e-05	1.18336	0.237723	0.62735	FALSE
BCL7B	-4.85563e-05	6.08791e-05	-0.797585	0.425823	0.773016	FALSE
BCL7C	-6.76215e-06	3.44627e-05	-0.196217	0.844591	0.95725	FALSE
BCL9	-0.00242583	0.000912086	-2.65965	0.00829689	0.160734	FALSE
BCL9L	6.95274e-05	0.000238949	0.290971	0.7713	0.935134	FALSE
BCLAF1	-2.65447e-05	1.96662e-05	-1.34977	0.178238	0.567431	FALSE
BCO2	3.10204e-05	0.000573236	0.0541145	0.956885	0.988445	FALSE
BCR	0.0012716	0.000335922	3.78541	0.000189686	0.0306229	TRUE
BDH1	-0.000555594	0.00089891	-0.618075	0.537055	0.831468	FALSE
BDH2	-0.000288716	0.000185114	-1.55966	0.120033	0.492514	FALSE
BDKRB1	-0.000990449	0.000878993	-1.1268	0.260842	0.648963	FALSE
BDKRB2	0.000318917	0.000400014	0.797265	0.426008	0.773016	FALSE
BDNF	0.000127894	0.000418826	0.305364	0.760328	0.931511	FALSE
BDP1	-5.78859e-06	4.63098e-05	-0.124997	0.90062	0.974149	FALSE
BECN1	-1.06879e-06	3.35232e-05	-0.0318822	0.97459	0.994374	FALSE
BEGAIN	5.40262e-05	0.0010519	0.0513604	0.959077	0.989354	FALSE
BEND3	-1.73406e-05	1.85461e-05	-0.935001	0.350636	0.72352	FALSE
BEND4	0.00132185	0.000993524	1.33047	0.184504	0.573211	FALSE
BEND5	-0.00478666	0.00125568	-3.81201	0.000171335	0.0293592	TRUE
BEND6	0.00178287	0.00116573	1.5294	0.127353	0.500301	FALSE
BEND7	-0.000901683	0.000348588	-2.58668	0.0102223	0.172796	FALSE
BEST1	0.000255506	0.000322792	0.791548	0.429329	0.775263	FALSE
BEST2	-0.000177429	0.000216944	-0.817855	0.414172	0.765223	FALSE
BEST3	-0.00303197	0.000968023	-3.13213	0.00192932	0.0857818	FALSE
BEST4	0.00147374	0.000616785	2.38939	0.0175734	0.220008	FALSE
BET1	-6.85136e-05	5.00755e-05	-1.36821	0.172402	0.560978	FALSE
BFAR	0.000147005	0.000123797	1.18747	0.236102	0.626272	FALSE
BFSP1	-0.00130801	0.000662725	-1.97369	0.0494523	0.345632	FALSE
BFSP2	0.000330131	0.000828584	0.398428	0.690634	0.900179	FALSE
BGLAP	0.000175675	0.000674236	0.260555	0.794638	0.942141	FALSE
BHLHA15	-5.93669e-05	0.000556496	-0.10668	0.915123	0.977638	FALSE
BHLHE22	-0.000920756	0.000879343	-1.0471	0.296006	0.681895	FALSE
BHLHE40	-0.00130949	0.000970281	-1.3496	0.178292	0.567431	FALSE
BHLHE41	-0.00168622	0.000922052	-1.82877	0.0685543	0.394097	FALSE
BHMT	-0.000975642	0.000786566	-1.24038	0.215927	0.607257	FALSE
BHMT2	0.00245765	0.00116976	2.10099	0.036583	0.306127	FALSE
BICC1	0.00150099	0.000871829	1.72166	0.0862939	0.434178	FALSE
BICD1	4.03801e-05	0.0005865	0.0688492	0.945161	0.984737	FALSE
BICD2	-0.00225058	0.000879402	-2.55922	0.0110446	0.179488	FALSE
BID	-0.000185629	0.00022229	-0.835077	0.404424	0.760032	FALSE
BIK	0.00059575	0.000570942	1.04345	0.297686	0.682464	FALSE
BIN1	0.00153094	0.000447564	3.4206	0.000723058	0.056317	FALSE
BIN2	9.22468e-05	0.000653016	0.141263	0.887769	0.97005	FALSE
BIN3	-0.000167269	0.000770231	-0.217167	0.828245	0.95288	FALSE
BIRC2	1.05026e-05	2.19347e-05	0.478815	0.632464	0.875321	FALSE
BIRC3	0.000645557	0.000232841	2.77252	0.0059556	0.140509	FALSE
BIRC6	-2.59953e-05	1.58574e-05	-1.63932	0.102329	0.464576	FALSE
BIRC7	-0.00169008	0.000808384	-2.09069	0.0375051	0.309371	FALSE
BIVM	0.000252851	0.000480822	0.525872	0.599415	0.859681	FALSE
BLCAP	4.72557e-06	0.000816241	0.00578943	0.995385	0.999143	FALSE
BLK	-0.00128281	0.000763599	-1.67995	0.0941402	0.449678	FALSE
BLM	2.86662e-05	1.80742e-05	1.58603	0.113921	0.486422	FALSE
BLMH	-0.00034889	0.000467145	-0.746857	0.455809	0.790742	FALSE
BLNK	-0.00214164	0.000811654	-2.63861	0.00881549	0.164617	FALSE
BLOC1S1	-0.00171214	0.000808177	-2.11852	0.0350584	0.299196	FALSE
BLOC1S2	9.60788e-05	0.000398583	0.241051	0.809702	0.945768	FALSE
BLVRA	-0.000112557	0.000712039	-0.158077	0.874516	0.966038	FALSE
BLVRB	-0.000270687	0.000531484	-0.509305	0.610964	0.865123	FALSE
BMF	0.00025448	0.000604428	0.421027	0.674075	0.895335	FALSE
BMP1	0.00104124	0.000718812	1.44856	0.148639	0.531126	FALSE
BMP2	0.00229108	0.00111002	2.064	0.0399872	0.316626	FALSE
BMP2K	-1.00538e-05	1.15314e-05	-0.871859	0.384071	0.747463	FALSE
BMP3	-0.001357	0.000707673	-1.91755	0.0562393	0.360596	FALSE
BMP4	0.00112262	0.00114001	0.98475	0.325642	0.705001	FALSE
BMP6	-0.000848454	0.00128147	-0.662097	0.508482	0.815898	FALSE
BMP7	0.000280818	0.000832689	0.337242	0.7362	0.920735	FALSE
BMP8A	0.00189559	0.00102191	1.85495	0.0647091	0.383787	FALSE
BMP8B	0.000268544	0.000584876	0.459147	0.646504	0.882217	FALSE
BMPER	-0.00309354	0.00110326	-2.80401	0.00541906	0.135088	FALSE
BMPR1A	0.000363389	0.000313756	1.15819	0.247829	0.638936	FALSE
BMPR1B	0.00309615	0.00112848	2.74365	0.00648916	0.142856	FALSE
BMPR2	6.95355e-05	0.000164381	0.423014	0.672626	0.894999	FALSE
BNC1	0.000769724	0.00105766	0.727759	0.467401	0.797049	FALSE
BNC2	-0.00018692	0.00045133	-0.414153	0.679096	0.897744	FALSE
BNIP1	-2.22712e-05	1.63195e-05	-1.3647	0.173502	0.561544	FALSE
BNIP2	0.00043889	0.000276426	1.58773	0.11354	0.485563	FALSE
BNIP3	0.00070653	0.000911514	0.775117	0.438959	0.78206	FALSE
BNIP3L	0.000203241	8.1709e-05	2.48738	0.013482	0.194087	FALSE
BNIPL	-0.00250905	0.00122608	-2.04641	0.0416991	0.320859	FALSE
BOC	-0.000821336	0.000840995	-0.976625	0.329642	0.708781	FALSE
BOD1	-2.70588e-05	0.000104453	-0.259053	0.795795	0.942266	FALSE
BOK	6.8279e-05	0.000704484	0.0969206	0.922862	0.979095	FALSE
BOLA1	0.000617025	0.00109491	0.563542	0.573541	0.849454	FALSE
BOLA3	0.000591175	0.000808352	0.731334	0.465219	0.796369	FALSE
BOLL	2.78613e-05	0.000266477	0.104554	0.916808	0.977716	FALSE
BPGM	-2.64508e-05	0.000589726	-0.0448527	0.964258	0.99138	FALSE
BPHL	-0.000355072	0.000266025	-1.33473	0.183106	0.571355	FALSE
BPI	0.000330889	0.000941324	0.351514	0.725481	0.916123	FALSE
BPNT1	3.80528e-05	7.08007e-05	0.537463	0.591397	0.855643	FALSE
BPTF	-0.000766439	0.000435581	-1.75958	0.0796285	0.420547	FALSE
BRAF	-7.89941e-05	2.33679e-05	-3.38045	0.000832268	0.0596362	FALSE
BRAP	1.89641e-05	1.45574e-05	1.30272	0.193798	0.582649	FALSE
BRCA1	2.90672e-05	1.65444e-05	1.75692	0.0800826	0.42087	FALSE
BRCA2	-5.10501e-06	1.12049e-05	-0.455604	0.649046	0.883706	FALSE
BRD1	-0.000258809	0.000375295	-0.689616	0.491037	0.808027	FALSE
BRD2	-3.05008e-05	4.7371e-05	-0.643872	0.520213	0.822535	FALSE
BRD3	0.000170569	0.00012972	1.3149	0.189675	0.578407	FALSE
BRD4	0.000494847	0.000750609	0.659261	0.510298	0.816013	FALSE
BRD7	-0.000101917	0.000421252	-0.241939	0.809014	0.945453	FALSE
BRD8	-6.40163e-06	1.18257e-05	-0.54133	0.588733	0.854768	FALSE
BRD9	8.59123e-06	2.02561e-05	0.424131	0.671813	0.894999	FALSE
BRF1	1.90463e-05	0.000112467	0.16935	0.86565	0.965056	FALSE
BRF2	-0.00219207	0.00055489	-3.95047	9.99745e-05	0.0246501	TRUE
BRI3	0.000645022	0.00048344	1.33423	0.183268	0.571711	FALSE
BRI3BP	2.52344e-05	2.82645e-05	0.892794	0.372775	0.738543	FALSE
BRIP1	1.61847e-05	7.15331e-05	0.226255	0.821177	0.949859	FALSE
BRIX1	2.68552e-06	3.76505e-05	0.0713277	0.943191	0.984225	FALSE
BRMS1	-0.00038708	0.000655825	-0.590218	0.555545	0.841656	FALSE
BRMS1L	-0.000440994	0.000491226	-0.897742	0.370135	0.737972	FALSE
BRPF1	-2.39282e-05	1.23961e-05	-1.93031	0.0546317	0.357214	FALSE
BRPF3	-3.51487e-05	2.97642e-05	-1.18091	0.238695	0.628123	FALSE
BRSK1	-7.70112e-05	0.000657117	-0.117196	0.906794	0.975751	FALSE
BRSK2	-0.000162833	0.000444517	-0.366316	0.714421	0.911894	FALSE
BRWD1	-0.000172988	9.71575e-05	-1.78049	0.0761376	0.412176	FALSE
BSCL2	-0.000352333	0.000598394	-0.588797	0.556497	0.84226	FALSE
BSDC1	-8.23633e-05	7.59496e-05	-1.08445	0.279149	0.665727	FALSE
BSG	9.28264e-05	0.00037808	0.24552	0.806243	0.944172	FALSE
BSN	-8.49045e-05	0.000361906	-0.234604	0.814697	0.947255	FALSE
BSPRY	0.000218472	0.000278881	0.783388	0.434096	0.778532	FALSE
BST1	0.000491394	0.000620448	0.791999	0.429067	0.775263	FALSE
BST2	0.00153067	0.000644832	2.37374	0.0183192	0.223406	FALSE
BTAF1	-4.11797e-06	1.62978e-05	-0.25267	0.800719	0.942738	FALSE
BTBD1	-0.000423617	0.00106297	-0.398521	0.690566	0.900179	FALSE
BTBD10	0.000198643	8.36331e-05	2.37517	0.0182503	0.2231	FALSE
BTBD11	0.000655065	0.000856593	0.764733	0.445108	0.785351	FALSE
BTBD16	0.00033428	0.000514262	0.650018	0.516242	0.819856	FALSE
BTBD18	0.00027464	0.000437078	0.628354	0.530311	0.828807	FALSE
BTBD19	0.00041545	0.000426917	0.973141	0.331368	0.709773	FALSE
BTBD2	0.000542476	0.00100525	0.539643	0.589895	0.854768	FALSE
BTBD3	0.00085507	0.00103507	0.826096	0.40949	0.762365	FALSE
BTBD6	-0.00084672	0.000733068	-1.15504	0.249112	0.639346	FALSE
BTBD7	0.00138084	0.000808478	1.70795	0.0888117	0.439274	FALSE
BTBD8	-0.000406443	0.000201586	-2.01623	0.0447812	0.331674	FALSE
BTBD9	-0.000195772	0.00013605	-1.43897	0.151334	0.534168	FALSE
BTC	-8.34644e-05	8.9114e-05	-0.936602	0.349813	0.722679	FALSE
BTF3	8.33963e-05	0.000364827	0.228591	0.819362	0.949574	FALSE
BTF3L4	1.75695e-06	2.08516e-05	0.0842599	0.932913	0.983078	FALSE
BTG1	-0.00200668	0.000648042	-3.09653	0.00216742	0.091851	FALSE
BTG2	-0.00175042	0.00124519	-1.40575	0.160966	0.543961	FALSE
BTG3	-0.00296991	0.00107797	-2.7551	0.00627269	0.142237	FALSE
BTLA	-8.46918e-05	0.000328877	-0.257518	0.796979	0.942359	FALSE
BTN1A1	-5.56276e-05	0.00018829	-0.295436	0.767891	0.933753	FALSE
BTN2A1	-0.000212092	0.000167626	-1.26527	0.206881	0.596096	FALSE
BTN2A2	-0.000157719	0.000386888	-0.407661	0.68385	0.89902	FALSE
BTN3A1	0.000280997	0.000217076	1.29446	0.196628	0.585568	FALSE
BTN3A2	0.00012483	0.000129122	0.966758	0.334543	0.712204	FALSE
BTN3A3	-0.000140847	0.00111131	-0.12674	0.899242	0.974083	FALSE
BTNL8	-0.000878235	0.000377413	-2.32699	0.020717	0.236411	FALSE
BTNL9	-0.000615056	0.000460578	-1.3354	0.182887	0.571355	FALSE
BTRC	5.6006e-05	3.11538e-05	1.79773	0.0733542	0.405237	FALSE
BUB1	-2.16063e-05	4.46769e-05	-0.483612	0.629059	0.874671	FALSE
BUB1B	0.00013754	7.7009e-05	1.78602	0.0752349	0.409661	FALSE
BUB3	-0.000220405	0.000728274	-0.302641	0.762401	0.932142	FALSE
BUD13	-6.75654e-06	1.48603e-05	-0.454671	0.649717	0.883929	FALSE
BUD31	-0.000241808	0.000168028	-1.43909	0.1513	0.534168	FALSE
BVES	0.001827	0.000787402	2.32029	0.0210822	0.238247	FALSE
BZW1	-0.000663231	0.00050529	-1.31257	0.190462	0.579505	FALSE
BZW2	0.00190508	0.000940336	2.02596	0.043767	0.32762	FALSE
C10orf105	-0.00148847	0.00064722	-2.29979	0.022235	0.24415	FALSE
C10orf55	0.000103514	0.00117883	0.0878105	0.930093	0.982085	FALSE
C10orf67	0.00175661	0.000561377	3.12911	0.0019485	0.0863087	FALSE
C10orf88	-0.00071134	0.000363533	-1.95674	0.0514239	0.349037	FALSE
C10orf90	0.000424307	0.00103558	0.409729	0.682334	0.898598	FALSE
C10orf95	2.6868e-05	0.000277577	0.096795	0.922962	0.979095	FALSE
C10orf99	-0.00102922	0.000852779	-1.20691	0.22854	0.620094	FALSE
C11orf16	-0.000261907	0.0003875	-0.67589	0.499698	0.812169	FALSE
C11orf24	0.00142938	0.000606972	2.35494	0.0192527	0.228524	FALSE
C11orf42	-0.000156778	0.000120647	-1.29947	0.194906	0.583412	FALSE
C11orf45	0.000262831	0.000155381	1.69152	0.0919083	0.444972	FALSE
C11orf49	0.000511062	0.000159271	3.20876	0.00149773	0.0799347	FALSE
C11orf53	0.000265976	0.00110916	0.239799	0.810671	0.945924	FALSE
C11orf58	0.000163326	7.62556e-05	2.14182	0.0331164	0.292585	FALSE
C11orf65	9.01965e-05	0.000110283	0.81786	0.414169	0.765223	FALSE
C11orf68	0.000359049	0.000441722	0.812839	0.417037	0.76649	FALSE
C11orf80	-0.00021993	0.000439057	-0.500914	0.616846	0.867945	FALSE
C11orf87	0.000457924	0.000447583	1.0231	0.307189	0.691095	FALSE
C11orf88	0.000397514	0.000789068	0.503777	0.614835	0.867255	FALSE
C12orf10	5.76049e-05	0.000144059	0.399869	0.689574	0.899564	FALSE
C12orf29	1.12788e-05	2.52445e-05	0.446782	0.655396	0.886301	FALSE
C12orf42	0.000353365	0.000895097	0.394778	0.693323	0.901203	FALSE
C12orf43	7.81172e-06	1.12141e-05	0.696601	0.486661	0.805702	FALSE
C12orf45	2.0245e-05	5.88581e-05	0.343962	0.731146	0.919425	FALSE
C12orf54	-0.000306383	0.000557283	-0.54978	0.582932	0.852063	FALSE
C12orf56	-0.00377614	0.00106234	-3.55456	0.000447913	0.0454242	TRUE
C12orf57	-1.59407e-05	9.59677e-05	-0.166105	0.868201	0.965688	FALSE
C12orf60	0.000266385	0.000150419	1.77095	0.0777133	0.417044	FALSE
C12orf65	-0.00113947	0.000698305	-1.63177	0.103911	0.467955	FALSE
C12orf66	-0.000468166	0.000916237	-0.510966	0.6098	0.864093	FALSE
C12orf71	-0.0013382	0.000721155	-1.85563	0.0646123	0.383774	FALSE
C12orf73	0.000213949	0.00011318	1.89035	0.0597981	0.37294	FALSE
C12orf75	-0.000433	0.00066756	-0.64863	0.517137	0.820605	FALSE
C12orf76	-5.62196e-06	3.03346e-05	-0.185332	0.85311	0.960883	FALSE
C14orf119	0.000138724	4.98807e-05	2.78112	0.00580599	0.139108	FALSE
C14orf132	0.000107873	0.000522639	0.206401	0.836636	0.955669	FALSE
C14orf178	-0.000111475	5.51856e-05	-2.01999	0.0443864	0.330546	FALSE
C14orf28	-0.00109639	0.000908831	-1.20637	0.228747	0.620527	FALSE
C14orf39	0.0010209	0.00118486	0.861617	0.38968	0.750917	FALSE
C14orf93	-4.26107e-05	8.71679e-05	-0.488834	0.625362	0.872522	FALSE
C15orf39	-1.07568e-05	3.19839e-05	-0.336321	0.736894	0.921101	FALSE
C15orf40	-1.6959e-05	1.55422e-05	-1.09116	0.276188	0.663637	FALSE
C15orf41	-0.00137374	0.000786815	-1.74595	0.0819737	0.425093	FALSE
C15orf48	0.00135508	0.000884003	1.53289	0.126492	0.499288	FALSE
C15orf61	0.000175372	0.000237846	0.737333	0.46157	0.795012	FALSE
C15orf62	-0.00124473	0.000647639	-1.92195	0.05568	0.358884	FALSE
C16orf46	-0.00221911	0.000733127	-3.02691	0.00271305	0.0980555	FALSE
C16orf54	0.000298913	0.00056856	0.525737	0.599509	0.859681	FALSE
C16orf58	8.09864e-06	0.000142478	0.0568413	0.954714	0.987691	FALSE
C16orf70	-0.00129051	0.000810815	-1.59162	0.112658	0.484078	FALSE
C16orf71	-2.18202e-05	1.47583e-05	-1.4785	0.140457	0.519853	FALSE
C16orf72	-2.65195e-05	6.69428e-05	-0.396152	0.69231	0.901	FALSE
C16orf74	0.00189851	0.000716603	2.64932	0.00854808	0.162129	FALSE
C16orf86	0.000294289	0.000967064	0.304312	0.761128	0.931698	FALSE
C16orf87	-8.70398e-06	4.36606e-05	-0.199355	0.842137	0.956387	FALSE
C16orf89	-0.00147815	0.000866445	-1.70599	0.0891775	0.439274	FALSE
C16orf91	-0.000417563	0.000261109	-1.59919	0.110965	0.480459	FALSE
C17orf100	-0.000223493	0.000119516	-1.86998	0.0625889	0.378576	FALSE
C17orf107	-0.00197512	0.000991886	-1.99128	0.0474727	0.339983	FALSE
C17orf50	-7.87812e-05	3.74783e-05	-2.10205	0.0364894	0.306127	FALSE
C17orf58	-6.06762e-05	0.000265806	-0.228272	0.81961	0.949699	FALSE
C17orf64	0.00168813	0.000670417	2.51803	0.0123888	0.187334	FALSE
C17orf67	-0.00201071	0.000966377	-2.08066	0.0384216	0.313003	FALSE
C17orf75	-8.18218e-06	5.57976e-05	-0.14664	0.883527	0.969034	FALSE
C17orf80	-2.32349e-05	2.96377e-05	-0.783965	0.433758	0.778532	FALSE
C17orf97	-6.79051e-06	2.80012e-05	-0.242508	0.808573	0.94522	FALSE
C17orf99	-0.00132987	0.000493454	-2.69503	0.0074865	0.153953	FALSE
C18orf21	1.76385e-05	3.09256e-05	0.570353	0.568919	0.848158	FALSE
C18orf25	2.2163e-05	2.90729e-05	0.762326	0.446541	0.786331	FALSE
C18orf32	0.000287077	0.000210278	1.36522	0.173358	0.561544	FALSE
C18orf54	-1.56112e-07	9.01104e-05	-0.00173245	0.998619	0.999805	FALSE
C19orf12	-0.000105694	0.00010123	-1.0441	0.297389	0.682464	FALSE
C19orf18	-0.000490596	0.00041414	-1.18461	0.237227	0.62698	FALSE
C19orf25	3.6719e-08	3.06514e-05	0.00119795	0.999045	0.999805	FALSE
C19orf33	0.00370677	0.000928374	3.99276	8.45512e-05	0.02205	TRUE
C19orf38	-4.36401e-05	0.000954641	-0.0457136	0.963573	0.991352	FALSE
C19orf44	-0.000133544	9.01324e-05	-1.48165	0.139618	0.518278	FALSE
C19orf47	-1.24991e-05	1.12407e-05	-1.11195	0.267163	0.655301	FALSE
C19orf48	2.7005e-06	1.5843e-05	0.170453	0.864783	0.964782	FALSE
C19orf53	7.1217e-05	7.9109e-05	0.900239	0.368807	0.737748	FALSE
C19orf54	-0.000816401	0.000808956	-1.0092	0.313794	0.696479	FALSE
C19orf57	0.000364497	0.00107465	0.339177	0.734744	0.920518	FALSE
C19orf71	0.000551753	0.000435387	1.26727	0.206168	0.595493	FALSE
C19orf73	9.35949e-05	0.000124436	0.752155	0.452623	0.788454	FALSE
C1D	9.07725e-05	0.000120798	0.751438	0.453056	0.788454	FALSE
C1GALT1	-0.000372676	0.000982728	-0.379226	0.704823	0.907373	FALSE
C1QA	-5.12485e-07	0.00061356	-0.000835265	0.999334	0.999805	FALSE
C1QB	-0.000539849	0.000779777	-0.692312	0.489345	0.807055	FALSE
C1QBP	0.00010494	0.000105117	0.998314	0.319034	0.700453	FALSE
C1QC	-0.000563011	0.000588998	-0.955879	0.340001	0.717958	FALSE
C1QL1	1.18685e-05	0.000634961	0.0186916	0.985101	0.996386	FALSE
C1QL3	6.20303e-06	0.00032563	0.0190493	0.984816	0.996386	FALSE
C1QL4	0.000437754	0.000497773	0.879424	0.379965	0.744611	FALSE
C1QTNF1	9.0543e-05	0.000453704	0.199564	0.841974	0.956282	FALSE
C1QTNF2	-0.000150854	0.000474867	-0.317677	0.750979	0.927042	FALSE
C1QTNF3	-0.000277472	0.00040118	-0.691639	0.489767	0.807082	FALSE
C1QTNF4	0.00252905	0.000788401	3.20782	0.0015012	0.0799347	FALSE
C1QTNF6	0.00141126	0.000602203	2.3435	0.0198405	0.231522	FALSE
C1QTNF7	-0.000588303	0.00056287	-1.04518	0.296887	0.682151	FALSE
C1QTNF9	0.000633859	0.000611419	1.0367	0.300816	0.685162	FALSE
C1QTNF9B	-0.000472856	0.000434741	-1.08767	0.277724	0.664534	FALSE
C1R	-0.000895506	0.000765354	-1.17006	0.243026	0.633296	FALSE
C1RL	-9.34116e-06	1.30739e-05	-0.71449	0.475551	0.800715	FALSE
C1S	-0.000418165	0.000772141	-0.541566	0.588571	0.854688	FALSE
C1orf109	-0.000101313	0.00074422	-0.136134	0.891819	0.971915	FALSE
C1orf115	-0.00115005	0.00104962	-1.09568	0.27421	0.662373	FALSE
C1orf116	0.000873799	0.000666703	1.31063	0.191115	0.579674	FALSE
C1orf127	-4.97413e-05	0.00077843	-0.0638995	0.949098	0.985956	FALSE
C1orf159	-0.000696106	0.000412751	-1.6865	0.0928715	0.446924	FALSE
C1orf162	0.000809803	0.000761627	1.06325	0.288631	0.673826	FALSE
C1orf194	0.000450619	0.000827257	0.544714	0.586407	0.854218	FALSE
C1orf198	0.000162644	0.000330166	0.492613	0.622692	0.871313	FALSE
C1orf21	0.000365861	0.000474631	0.770832	0.441491	0.783698	FALSE
C1orf210	-0.00117015	0.000761309	-1.53702	0.125476	0.498997	FALSE
C1orf216	-0.000510433	0.000232392	-2.19643	0.0289243	0.272567	FALSE
C1orf226	0.00111897	0.000807001	1.38657	0.166733	0.553253	FALSE
C1orf35	-7.30851e-05	0.000289109	-0.252794	0.800623	0.942738	FALSE
C1orf43	-2.2536e-05	1.88823e-05	-1.1935	0.233737	0.624327	FALSE
C1orf50	1.87878e-05	2.5734e-05	0.730079	0.465984	0.796596	FALSE
C1orf52	-0.00232949	0.000711883	-3.27229	0.00120783	0.0718338	FALSE
C1orf53	-5.19682e-06	3.60429e-05	-0.144184	0.885464	0.969855	FALSE
C1orf54	-4.91615e-05	0.000215685	-0.227932	0.819874	0.949699	FALSE
C1orf56	0.000186468	0.000147971	1.26016	0.208715	0.598826	FALSE
C1orf61	0.000769208	0.000914915	0.840742	0.401247	0.757907	FALSE
C1orf68	-0.000382065	0.000560017	-0.682239	0.495681	0.810635	FALSE
C1orf74	-0.00136401	0.000548119	-2.48852	0.0134398	0.193912	FALSE
C2	0.00122673	0.00100864	1.21623	0.224977	0.616894	FALSE
C20orf141	0.00106953	0.000483634	2.21146	0.0278548	0.267936	FALSE
C20orf194	4.03655e-05	8.55993e-05	0.471563	0.637625	0.87776	FALSE
C20orf202	-8.57268e-05	0.000613129	-0.139819	0.888909	0.970317	FALSE
C20orf27	-0.000176808	0.000191996	-0.920892	0.357941	0.728397	FALSE
C20orf96	-6.27377e-05	0.000139601	-0.449407	0.653504	0.885471	FALSE
C21orf58	-6.86557e-05	6.69528e-05	-1.02543	0.30609	0.690256	FALSE
C21orf62	0.00152655	0.000710157	2.14959	0.0324894	0.289883	FALSE
C21orf91	9.55614e-06	0.000108072	0.0884237	0.929606	0.981883	FALSE
C22orf15	0.000555096	0.000544368	1.01971	0.308794	0.692089	FALSE
C22orf23	-0.0014115	0.000625081	-2.2581	0.0247498	0.256403	FALSE
C22orf31	-0.000733358	0.000897416	-0.817189	0.414552	0.765223	FALSE
C22orf39	-2.40591e-06	2.33707e-05	-0.102945	0.918084	0.977716	FALSE
C2CD2	0.000538906	0.000778468	0.692265	0.489375	0.807055	FALSE
C2CD2L	3.68274e-06	9.75388e-06	0.377567	0.706053	0.907563	FALSE
C2CD3	8.4784e-05	3.88113e-05	2.18452	0.0297972	0.277528	FALSE
C2CD4A	-0.000147148	0.000781097	-0.188386	0.850718	0.959622	FALSE
C2CD4B	-0.000237499	0.000900917	-0.263619	0.792278	0.941288	FALSE
C2CD4C	-0.000600592	0.000630087	-0.953188	0.34136	0.718706	FALSE
C2orf15	0.000311744	0.000866562	0.359748	0.719321	0.913362	FALSE
C2orf16	-0.000494891	0.000563714	-0.87791	0.380785	0.745002	FALSE
C2orf42	8.91208e-07	2.01815e-05	0.0441596	0.96481	0.991515	FALSE
C2orf49	3.10764e-07	9.56307e-06	0.0324962	0.974101	0.994374	FALSE
C2orf50	-0.000427308	0.000803348	-0.531909	0.595233	0.858079	FALSE
C2orf66	0.0004206	0.000232974	1.80535	0.0721502	0.403975	FALSE
C2orf68	0.000216404	0.00023993	0.901948	0.367901	0.736834	FALSE
C2orf69	-0.000473407	0.000510671	-0.927029	0.354752	0.726267	FALSE
C2orf72	7.10336e-05	0.000743425	0.0955491	0.923951	0.979204	FALSE
C2orf73	-6.42253e-05	0.000179078	-0.358643	0.720146	0.913596	FALSE
C2orf74	0.00378738	0.00105051	3.60529	0.000372208	0.0420626	TRUE
C2orf76	-0.0014921	0.000908494	-1.64239	0.101691	0.463229	FALSE
C2orf81	-0.000277778	0.000785842	-0.353478	0.72401	0.915553	FALSE
C2orf88	-0.000170653	0.000554889	-0.307544	0.75867	0.93101	FALSE
C3	0.00196297	0.00071769	2.73512	0.00665506	0.144262	FALSE
C3AR1	0.00138035	0.00103372	1.33533	0.182909	0.571355	FALSE
C3orf14	0.000986441	0.00104967	0.939763	0.348192	0.722101	FALSE
C3orf18	-1.18621e-05	7.43336e-05	-0.15958	0.873333	0.966038	FALSE
C3orf33	-0.000203095	0.000135395	-1.50002	0.134795	0.512519	FALSE
C3orf36	-0.00194025	0.000766254	-2.53213	0.0119132	0.185171	FALSE
C3orf38	0.000321345	0.00025889	1.24124	0.215609	0.606701	FALSE
C3orf52	-0.000231731	0.000495334	-0.467827	0.640291	0.879264	FALSE
C3orf62	0.000221343	0.000660016	0.33536	0.737618	0.92158	FALSE
C3orf67	0.00220761	0.000881782	2.50357	0.0128942	0.189813	FALSE
C3orf70	-0.000442571	0.00036053	-1.22756	0.220698	0.611122	FALSE
C4A	0.000381314	0.00036444	1.0463	0.296371	0.681895	FALSE
C4BPA	-0.000435744	0.000287758	-1.51427	0.131144	0.50639	FALSE
C4BPB	0.000862057	0.00102698	0.839406	0.401995	0.758306	FALSE
C4orf19	0.00116309	0.000911871	1.2755	0.203244	0.591543	FALSE
C4orf3	-5.60493e-06	4.34051e-05	-0.129131	0.897352	0.973047	FALSE
C4orf33	0.000557601	0.000373168	1.49424	0.136299	0.514711	FALSE
C4orf36	-0.000573544	0.000463095	-1.2385	0.216621	0.607866	FALSE
C4orf46	6.06105e-05	0.000136194	0.44503	0.65666	0.886946	FALSE
C4orf47	-0.000783269	0.000649378	-1.20618	0.228823	0.620527	FALSE
C4orf48	0.000496977	0.000776639	0.639907	0.522784	0.82459	FALSE
C4orf50	-0.00115234	0.00112048	-1.02844	0.304677	0.689656	FALSE
C5	-0.00060587	0.000293635	-2.06334	0.0400503	0.316626	FALSE
C5AR1	-0.000777754	0.00049179	-1.58148	0.114958	0.487038	FALSE
C5orf15	-4.91377e-05	4.93623e-05	-0.99545	0.320422	0.701855	FALSE
C5orf24	-1.82966e-05	1.61501e-05	-1.13291	0.258273	0.645967	FALSE
C5orf34	4.86679e-05	3.68661e-05	1.32013	0.187928	0.57645	FALSE
C5orf38	-0.00146045	0.0011117	-1.31371	0.190077	0.578891	FALSE
C5orf46	-0.002224	0.000835882	-2.66066	0.00827265	0.160734	FALSE
C5orf49	-0.000583837	0.000714034	-0.81766	0.414283	0.765223	FALSE
C5orf51	-0.000215738	0.00016105	-1.33957	0.181529	0.571015	FALSE
C5orf58	-0.000267292	0.000367199	-0.727923	0.467301	0.797049	FALSE
C6orf120	-5.36685e-05	8.35836e-05	-0.642093	0.521365	0.823358	FALSE
C6orf132	5.45271e-05	0.000453843	0.120145	0.904459	0.975358	FALSE
C6orf136	-0.00202592	0.000862788	-2.34811	0.0196018	0.230346	FALSE
C6orf141	7.50021e-05	8.92552e-05	0.840311	0.401489	0.757907	FALSE
C6orf15	-0.000216887	0.000533832	-0.406283	0.684861	0.89902	FALSE
C6orf163	-0.000344326	0.00054638	-0.630195	0.529108	0.828166	FALSE
C6orf201	-8.46812e-05	0.00077018	-0.10995	0.912532	0.977422	FALSE
C6orf223	-0.00141317	0.000975578	-1.44854	0.148643	0.531126	FALSE
C6orf226	-1.68108e-05	2.29611e-05	-0.732144	0.464725	0.796322	FALSE
C6orf47	9.58291e-07	8.70876e-06	0.110038	0.912463	0.977422	FALSE
C6orf62	-0.00118502	0.000960157	-1.2342	0.218219	0.609626	FALSE
C6orf89	5.54836e-05	0.000122957	0.451245	0.65218	0.884889	FALSE
C7	-0.000343028	0.000268395	-1.27807	0.202338	0.590837	FALSE
C7orf25	5.25401e-06	4.50242e-05	0.116693	0.907191	0.975751	FALSE
C7orf26	1.76721e-05	0.000134606	0.131288	0.895647	0.972837	FALSE
C7orf31	0.000439985	0.000634026	0.693955	0.488316	0.806387	FALSE
C7orf50	0.000196687	0.000140866	1.39627	0.163801	0.548871	FALSE
C7orf57	-8.36619e-05	0.000973129	-0.085972	0.931553	0.982419	FALSE
C7orf61	-0.000279948	0.000350759	-0.798121	0.425512	0.773016	FALSE
C8G	-3.91075e-05	2.3662e-05	-1.65275	0.0995607	0.459388	FALSE
C8orf33	0.000182269	0.000217547	0.837837	0.402874	0.75938	FALSE
C8orf34	-0.00127243	0.000949796	-1.33969	0.18149	0.571015	FALSE
C8orf37	-6.88405e-05	3.31804e-05	-2.07473	0.0389727	0.314327	FALSE
C8orf44	1.69456e-05	9.85516e-05	0.171946	0.86361	0.964538	FALSE
C8orf48	0.000814301	0.000711228	1.14492	0.25327	0.642704	FALSE
C8orf58	6.32051e-05	5.14248e-05	1.22908	0.220129	0.610792	FALSE
C8orf76	4.2254e-05	9.27065e-05	0.455782	0.648918	0.883655	FALSE
C9orf116	0.000148755	0.000219644	0.677257	0.498832	0.811794	FALSE
C9orf129	-0.000267448	0.000314042	-0.851633	0.395184	0.754837	FALSE
C9orf131	0.000212174	0.00091672	0.231449	0.817144	0.948335	FALSE
C9orf152	-0.000659941	0.000526226	-1.2541	0.210906	0.601044	FALSE
C9orf153	0.000445273	0.000916045	0.486082	0.627309	0.873833	FALSE
C9orf16	9.5674e-08	2.13829e-05	0.00447433	0.996433	0.999255	FALSE
C9orf24	-0.000163891	0.000254324	-0.644415	0.519861	0.822304	FALSE
C9orf40	0.000287459	0.000216422	1.32823	0.185241	0.573315	FALSE
C9orf50	-0.000883169	0.000648374	-1.36213	0.174309	0.562276	FALSE
C9orf64	0.000226225	0.000296332	0.763417	0.445891	0.785968	FALSE
C9orf72	0.000173645	0.000101074	1.718	0.0869595	0.436116	FALSE
C9orf78	-9.34717e-06	3.30889e-05	-0.282486	0.77779	0.937232	FALSE
C9orf85	0.00054849	0.000211841	2.58915	0.0101508	0.172796	FALSE
CA10	0.000938074	0.00104111	0.901037	0.368384	0.737667	FALSE
CA11	-6.1889e-05	3.79218e-05	-1.63202	0.103859	0.467918	FALSE
CA12	-0.000330224	0.00112551	-0.293401	0.769445	0.934476	FALSE
CA13	-0.000222367	0.000433146	-0.513376	0.608114	0.863656	FALSE
CA14	2.28853e-06	9.58858e-05	0.0238672	0.980976	0.995937	FALSE
CA2	0.00121113	0.000516457	2.34508	0.0197585	0.231342	FALSE
CA3	0.000511447	0.000700429	0.730191	0.465916	0.796596	FALSE
CA4	0.000764741	0.000674333	1.13407	0.257786	0.645346	FALSE
CA8	0.000156728	0.0008763	0.178852	0.85819	0.96323	FALSE
CA9	-0.00015226	0.000646444	-0.235535	0.813975	0.94717	FALSE
CAB39	-0.00216393	0.000917545	-2.35839	0.019078	0.227511	FALSE
CAB39L	-0.00242977	0.00104684	-2.32104	0.0210407	0.238174	FALSE
CABIN1	-1.16643e-05	4.77451e-05	-0.244304	0.807184	0.944617	FALSE
CABLES1	-1.72619e-05	0.000977463	-0.0176599	0.985923	0.996543	FALSE
CABLES2	-0.000785738	0.000299998	-2.61914	0.00932103	0.168468	FALSE
CABP1	-0.000738631	0.000497238	-1.48547	0.138604	0.517515	FALSE
CABP7	-0.000792351	0.000554528	-1.42888	0.154213	0.537606	FALSE
CABYR	0.000156653	0.000550758	0.284431	0.776301	0.936575	FALSE
CACHD1	-0.000382347	0.000743337	-0.514365	0.607424	0.863656	FALSE
CACNA1A	0.00109163	0.000790527	1.38088	0.168474	0.555611	FALSE
CACNA1B	-0.00124924	0.00103409	-1.20805	0.2281	0.619397	FALSE
CACNA1C	-0.00102255	0.000889305	-1.14983	0.251247	0.641649	FALSE
CACNA1D	-0.000552314	0.000288145	-1.91679	0.0563358	0.36064	FALSE
CACNA1E	-0.000721337	0.000861721	-0.837089	0.403294	0.75938	FALSE
CACNA1G	0.00188538	0.00101604	1.85561	0.0646149	0.383774	FALSE
CACNA1H	-0.000464026	0.000459691	-1.00943	0.313686	0.696446	FALSE
CACNA1I	0.000347335	0.000994562	0.349234	0.72719	0.916934	FALSE
CACNA2D1	-0.00112928	0.000982633	-1.14924	0.25149	0.641973	FALSE
CACNA2D2	-0.00153532	0.000977934	-1.56996	0.117613	0.489864	FALSE
CACNA2D3	0.000358993	0.00101162	0.354868	0.72297	0.914997	FALSE
CACNA2D4	-0.000109403	0.000488194	-0.224098	0.822854	0.950416	FALSE
CACNB1	0.000166593	0.000108364	1.53735	0.125397	0.498829	FALSE
CACNB2	-2.90116e-05	0.000975777	-0.0297318	0.976303	0.994746	FALSE
CACNB3	-0.000514015	0.000485823	-1.05803	0.291002	0.676134	FALSE
CACNB4	-0.00127867	0.000590693	-2.16469	0.0313007	0.284306	FALSE
CACNG1	-0.000467819	0.000697234	-0.670964	0.502826	0.813363	FALSE
CACNG4	0.000340333	0.000439903	0.773654	0.439822	0.782733	FALSE
CACNG6	-0.000755044	0.000639742	-1.18023	0.238962	0.628123	FALSE
CACYBP	5.89586e-06	1.62161e-05	0.363581	0.71646	0.912098	FALSE
CAD	-0.000321315	0.0002329	-1.37962	0.168861	0.555887	FALSE
CADM1	-0.000319286	0.00106547	-0.299666	0.764666	0.93294	FALSE
CADM3	0.000433203	0.000942873	0.45945	0.646286	0.882217	FALSE
CADM4	-0.000401661	0.00018877	-2.12778	0.0342749	0.297188	FALSE
CADPS	-0.000414963	0.000834571	-0.497217	0.619447	0.869058	FALSE
CADPS2	-6.42404e-05	0.000163538	-0.392816	0.69477	0.901896	FALSE
CAGE1	-6.60368e-06	2.83238e-05	-0.233149	0.815825	0.94792	FALSE
CALB1	-0.000781718	0.000503106	-1.55378	0.121425	0.49434	FALSE
CALB2	-0.00116863	0.00063705	-1.83444	0.0677053	0.39177	FALSE
CALCOCO1	-9.2948e-05	0.000104174	-0.892242	0.37307	0.738785	FALSE
CALCOCO2	-0.00168332	0.000896175	-1.87834	0.0614288	0.37604	FALSE
CALCR	0.00121552	0.00102769	1.18278	0.237954	0.627366	FALSE
CALCRL	-0.00223318	0.0011188	-1.99605	0.0469479	0.338909	FALSE
CALD1	-0.000881957	0.000862142	-1.02298	0.307245	0.691095	FALSE
CALHM1	-3.25882e-05	0.00042658	-0.0763941	0.939163	0.983918	FALSE
CALHM2	-0.000636055	0.000561045	-1.1337	0.257942	0.645379	FALSE
CALHM3	0.000280419	0.000320476	0.875007	0.38236	0.746391	FALSE
CALM1	2.4541e-05	2.19844e-05	1.11629	0.265305	0.653321	FALSE
CALML3	-0.00282257	0.000811437	-3.47848	0.00058895	0.0515274	FALSE
CALML4	-0.000411752	0.000710677	-0.579379	0.562824	0.845888	FALSE
CALML5	-0.00189327	0.000858234	-2.206	0.028239	0.269873	FALSE
CALML6	-0.000949551	0.000648072	-1.46519	0.144049	0.526434	FALSE
CALN1	0.000729997	0.000802639	0.909496	0.363912	0.734163	FALSE
CALR	-0.00228101	0.000866726	-2.63175	0.00899065	0.166333	FALSE
CALU	-3.70229e-05	2.82782e-05	-1.30924	0.191583	0.580313	FALSE
CAMK1	-0.000496513	0.00048894	-1.01549	0.310796	0.694006	FALSE
CAMK1D	-0.000153781	0.000125513	-1.22523	0.221574	0.611797	FALSE
CAMK1G	8.73728e-05	0.000395533	0.220899	0.825341	0.952054	FALSE
CAMK2A	-9.74861e-05	0.000539992	-0.180533	0.856872	0.962801	FALSE
CAMK2B	-0.000540482	0.000419179	-1.28938	0.198386	0.58773	FALSE
CAMK2D	-0.000820948	0.000533123	-1.53989	0.124777	0.497544	FALSE
CAMK2G	0.000395325	0.000691015	0.572094	0.567742	0.847871	FALSE
CAMK2N1	0.00047465	0.00065214	0.727835	0.467355	0.797049	FALSE
CAMK2N2	-3.09711e-05	6.45814e-05	-0.479567	0.631931	0.87525	FALSE
CAMK4	-0.000141198	0.000737878	-0.191357	0.848392	0.958301	FALSE
CAMKK1	-0.000146009	0.000369651	-0.394991	0.693166	0.901203	FALSE
CAMKK2	-0.000124604	0.000454912	-0.273908	0.784368	0.938638	FALSE
CAMKV	-0.000774028	0.000406147	-1.90578	0.0577564	0.364635	FALSE
CAMLG	0.000223422	0.000259501	0.86097	0.390039	0.750917	FALSE
CAMP	0.00141439	0.000584383	2.42032	0.0161771	0.21094	FALSE
CAMSAP1	-0.000680435	0.000442843	-1.53652	0.1256	0.499005	FALSE
CAMTA1	-2.1541e-05	0.000137508	-0.156652	0.875639	0.966052	FALSE
CAND1	-3.80674e-05	2.2866e-05	-1.6648	0.0971291	0.454539	FALSE
CAND2	-0.00128925	0.000661397	-1.94929	0.0523118	0.351471	FALSE
CANT1	-1.53472e-05	1.4525e-05	-1.05661	0.291649	0.676773	FALSE
CANX	-2.00213e-05	1.62641e-05	-1.23101	0.219406	0.610287	FALSE
CAP1	-0.000179619	0.000653799	-0.274732	0.783736	0.938612	FALSE
CAP2	-0.00071373	0.000618707	-1.15358	0.249706	0.640006	FALSE
CAPG	7.29753e-05	0.000634771	0.114963	0.908561	0.976162	FALSE
CAPN1	-0.000206059	0.00105608	-0.195117	0.84545	0.957661	FALSE
CAPN10	-0.000354021	0.00019948	-1.77472	0.0770877	0.41533	FALSE
CAPN11	-2.38285e-05	0.000204623	-0.11645	0.907383	0.975751	FALSE
CAPN12	-0.000598091	0.000463905	-1.28925	0.19843	0.58773	FALSE
CAPN13	0.000218476	0.000265534	0.822778	0.411371	0.763346	FALSE
CAPN14	0.000124393	0.0008453	0.147159	0.883118	0.968898	FALSE
CAPN2	0.000217698	0.000681614	0.319386	0.749685	0.926668	FALSE
CAPN3	-0.000145596	0.000160103	-0.909388	0.363968	0.734163	FALSE
CAPN5	0.000598729	0.000732665	0.817193	0.41455	0.765223	FALSE
CAPN7	-0.000162709	8.79158e-05	-1.85074	0.0653161	0.385474	FALSE
CAPN8	0.00198638	0.000788172	2.52024	0.0123132	0.187334	FALSE
CAPN9	0.000302165	0.000432428	0.698763	0.48531	0.804559	FALSE
CAPNS1	3.75804e-05	0.000172066	0.218407	0.827279	0.952516	FALSE
CAPNS2	-0.00101899	0.000995113	-1.024	0.306767	0.690683	FALSE
CAPRIN1	0.000477727	0.000181065	2.63844	0.00883331	0.164617	FALSE
CAPRIN2	3.41393e-06	1.29156e-05	0.264326	0.791733	0.941288	FALSE
CAPS	-0.000337565	0.00103369	-0.326563	0.744255	0.924541	FALSE
CAPS2	2.32401e-05	6.94631e-05	0.334568	0.738214	0.92189	FALSE
CAPZA1	-0.00017979	0.000712461	-0.25235	0.800965	0.942738	FALSE
CAPZA2	-7.74506e-05	3.79894e-05	-2.03874	0.0424647	0.322613	FALSE
CAPZB	-0.00165104	0.000507969	-3.25028	0.00130139	0.0744649	FALSE
CARD10	0.00177525	0.000565954	3.13675	0.00190024	0.0850468	FALSE
CARD11	0.00253991	0.00112697	2.25374	0.0250266	0.257658	FALSE
CARD14	-0.00329055	0.000855863	-3.84471	0.000151072	0.027685	TRUE
CARD16	-0.000700455	0.000787292	-0.889703	0.37443	0.740745	FALSE
CARD17	-0.000967974	0.000324257	-2.98521	0.0030977	0.103723	FALSE
CARD6	0.00168077	0.000803282	2.09238	0.0373526	0.309054	FALSE
CARD8	0.000357917	0.000371394	0.963712	0.336066	0.714212	FALSE
CARD9	-0.00151169	0.000770239	-1.96263	0.0507315	0.348985	FALSE
CARHSP1	0.000537287	0.000920469	0.583711	0.55991	0.844786	FALSE
CARM1	0.000128766	7.92798e-05	1.6242	0.105523	0.469922	FALSE
CARS2	0.000212728	0.000601884	0.353437	0.724041	0.915553	FALSE
CASC1	-0.00273553	0.00080261	-3.4083	0.000755003	0.0571988	FALSE
CASC3	4.06748e-05	3.29388e-05	1.23486	0.217972	0.609519	FALSE
CASC4	5.66856e-05	4.76749e-05	1.189	0.235499	0.625705	FALSE
CASD1	-5.99853e-05	2.43126e-05	-2.46725	0.0142458	0.198684	FALSE
CASKIN1	0.000120806	0.000246661	0.489766	0.624703	0.872316	FALSE
CASKIN2	-0.00063132	0.000411624	-1.53373	0.126285	0.499231	FALSE
CASP1	-0.000308952	0.000561989	-0.549748	0.582954	0.852063	FALSE
CASP10	0.00173238	0.000896667	1.93202	0.054419	0.356826	FALSE
CASP14	-0.00033579	0.000591608	-0.567589	0.570792	0.849048	FALSE
CASP2	-0.000647132	0.000936494	-0.691015	0.490158	0.807365	FALSE
CASP4	9.91955e-05	9.76606e-05	1.01572	0.310691	0.693886	FALSE
CASP5	-0.000690444	0.000724784	-0.952621	0.341647	0.719014	FALSE
CASP6	-0.00144763	0.000622733	-2.32464	0.0208532	0.237041	FALSE
CASP7	-0.00131051	0.000972372	-1.34775	0.178886	0.56832	FALSE
CASP8	-0.000157183	0.000380693	-0.412887	0.680022	0.897784	FALSE
CASP9	-1.9938e-06	6.59168e-05	-0.0302472	0.975893	0.994531	FALSE
CASQ1	0.000352784	0.000441112	0.799762	0.424562	0.772379	FALSE
CASQ2	0.000334328	0.000556707	0.600546	0.548654	0.836273	FALSE
CASR	-0.000546633	0.000343817	-1.5899	0.113046	0.484792	FALSE
CASS4	-0.000183075	0.000359282	-0.509557	0.610784	0.865049	FALSE
CAST	6.80046e-06	0.00100579	0.00676131	0.99461	0.999014	FALSE
CASZ1	-0.00159184	0.000682807	-2.33132	0.020484	0.235011	FALSE
CAT	-0.00158341	0.00060545	-2.61526	0.00942494	0.169388	FALSE
CATSPER1	1.80341e-05	0.000405517	0.0444717	0.964562	0.991515	FALSE
CATSPER2	-6.72045e-05	0.000187465	-0.35849	0.720261	0.913615	FALSE
CATSPER3	-0.000355087	0.000305807	-1.16114	0.246624	0.637311	FALSE
CATSPERB	-0.00146322	0.000744194	-1.96618	0.0503624	0.348592	FALSE
CATSPERG	0.000192922	0.00017638	1.09379	0.275042	0.662623	FALSE
CAV1	-0.000573101	0.000955411	-0.599847	0.549119	0.836696	FALSE
CAV2	-0.000165212	0.000747805	-0.220929	0.825317	0.952054	FALSE
CBFA2T2	-0.00251681	0.000967495	-2.60137	0.00980521	0.171131	FALSE
CBFA2T3	-0.000719756	0.000976734	-0.736901	0.461832	0.795212	FALSE
CBFB	0.000395173	0.000148788	2.65596	0.00838594	0.161766	FALSE
CBL	0.000166741	6.86391e-05	2.42925	0.0157928	0.207639	FALSE
CBLB	3.36857e-05	0.000278823	0.120814	0.90393	0.975339	FALSE
CBLC	-4.78372e-05	0.000603471	-0.0792702	0.936877	0.98348	FALSE
CBLL1	1.27832e-05	0.000156913	0.0814664	0.935132	0.983336	FALSE
CBLN1	-0.000472324	0.000784254	-0.602258	0.547515	0.836038	FALSE
CBLN3	-0.000331909	0.000616263	-0.538584	0.590624	0.855	FALSE
CBR1	-0.000862869	0.000944633	-0.913444	0.361836	0.731713	FALSE
CBR3	-5.16259e-05	0.000901517	-0.0572655	0.954377	0.987691	FALSE
CBR4	-5.3924e-05	0.000125368	-0.430126	0.667453	0.892725	FALSE
CBS	0.00125025	0.000690662	1.81022	0.0713905	0.401892	FALSE
CBWD2	-0.000256889	0.000266702	-0.963207	0.336319	0.714414	FALSE
CBX1	2.28646e-05	1.8535e-05	1.23359	0.218444	0.609781	FALSE
CBX2	-0.000526524	0.00031712	-1.66033	0.098026	0.456188	FALSE
CBX3	0.000567447	0.000487717	1.16347	0.24568	0.636429	FALSE
CBX4	-2.76887e-05	5.85578e-05	-0.472843	0.636713	0.877025	FALSE
CBX5	2.06765e-05	3.11294e-05	0.66421	0.507131	0.815187	FALSE
CBX6	-0.00203344	0.000572158	-3.55398	0.000448849	0.0454242	TRUE
CBX7	-0.00182383	0.000600102	-3.03919	0.00260841	0.0957525	FALSE
CBX8	2.45459e-05	0.000150957	0.162601	0.870956	0.965933	FALSE
CBY1	2.32294e-05	1.93186e-05	1.20243	0.230269	0.621181	FALSE
CC2D1A	0.000396723	0.000956337	0.414836	0.678596	0.897579	FALSE
CC2D1B	-1.81039e-05	8.56455e-05	-0.211382	0.832751	0.953634	FALSE
CC2D2A	0.000269176	0.00096991	0.277527	0.781591	0.938338	FALSE
CCAR1	-1.38934e-05	6.93679e-05	-0.200285	0.84141	0.956118	FALSE
CCBE1	0.00126281	0.000826516	1.52787	0.127732	0.500629	FALSE
CCDC102A	0.000130968	0.000170697	0.767255	0.44361	0.784282	FALSE
CCDC102B	-8.93461e-05	6.09807e-05	-1.46515	0.14406	0.526434	FALSE
CCDC103	0.000169999	0.000143739	1.1827	0.237985	0.627366	FALSE
CCDC106	-0.00133474	0.000818239	-1.63124	0.104023	0.468191	FALSE
CCDC107	0.000574946	0.000269721	2.13163	0.0339895	0.29573	FALSE
CCDC110	4.39197e-05	6.58544e-05	0.666921	0.505401	0.814559	FALSE
CCDC112	0.000125242	7.45828e-05	1.67923	0.0942817	0.44972	FALSE
CCDC113	-0.000365315	0.000393443	-0.928506	0.353987	0.725796	FALSE
CCDC114	0.000752355	0.000772872	0.973454	0.331212	0.709773	FALSE
CCDC115	-0.000814238	0.000314643	-2.58781	0.0101895	0.172796	FALSE
CCDC116	-0.000185039	0.000446383	-0.41453	0.67882	0.897658	FALSE
CCDC117	-2.95853e-09	1.52635e-05	-0.000193831	0.999845	0.999919	FALSE
CCDC12	3.35747e-05	0.000174152	0.19279	0.847272	0.958301	FALSE
CCDC121	-1.65139e-05	0.000367818	-0.044897	0.964223	0.99138	FALSE
CCDC122	2.60715e-06	2.0881e-05	0.124857	0.900731	0.974149	FALSE
CCDC124	0.00014824	0.000101666	1.4581	0.145991	0.528031	FALSE
CCDC125	-0.000910723	0.000455791	-1.99812	0.0467218	0.338051	FALSE
CCDC126	-0.000899108	0.000668073	-1.34582	0.179506	0.568731	FALSE
CCDC13	0.000234984	0.000804567	0.292062	0.770467	0.934803	FALSE
CCDC130	-0.000161015	0.00023344	-0.689751	0.490952	0.807986	FALSE
CCDC134	-8.41525e-05	0.000136432	-0.616809	0.537888	0.831468	FALSE
CCDC136	-0.000551068	0.000497812	-1.10698	0.269303	0.657445	FALSE
CCDC137	-0.00224241	0.00106518	-2.10519	0.0362122	0.305109	FALSE
CCDC138	-9.39191e-05	8.70511e-05	-1.0789	0.281611	0.668325	FALSE
CCDC14	-0.000132085	5.17818e-05	-2.55079	0.0113084	0.180634	FALSE
CCDC141	-0.000548223	0.000275258	-1.99167	0.0474295	0.339983	FALSE
CCDC142	9.30151e-06	0.000208701	0.0445685	0.964485	0.991515	FALSE
CCDC144A	0.000832833	0.000386087	2.15711	0.0318926	0.287295	FALSE
CCDC146	-0.000958016	0.000488475	-1.96124	0.0508946	0.348985	FALSE
CCDC148	4.23812e-07	5.88537e-05	0.00720111	0.99426	0.998974	FALSE
CCDC149	-0.000213065	0.000243437	-0.875237	0.382235	0.746289	FALSE
CCDC15	-0.00248556	0.000751794	-3.30617	0.00107593	0.0683225	FALSE
CCDC150	-2.45423e-05	2.74271e-05	-0.894818	0.371693	0.738187	FALSE
CCDC151	0.000523078	0.000642065	0.81468	0.415984	0.765942	FALSE
CCDC152	0.00139329	0.00104385	1.33476	0.183098	0.571355	FALSE
CCDC153	-0.000254443	0.000188965	-1.34651	0.179284	0.568684	FALSE
CCDC154	-0.000629098	0.000467349	-1.3461	0.179417	0.568696	FALSE
CCDC155	-0.000261263	0.00079276	-0.329561	0.741991	0.923749	FALSE
CCDC157	-4.81787e-05	6.44489e-05	-0.747549	0.455393	0.790615	FALSE
CCDC158	9.07063e-05	0.000250205	0.362528	0.717245	0.91215	FALSE
CCDC17	-0.000401716	0.00025778	-1.55837	0.120336	0.492648	FALSE
CCDC18	0.000304924	0.000161082	1.89297	0.059447	0.371484	FALSE
CCDC24	-0.000263187	0.000721309	-0.364875	0.715495	0.912098	FALSE
CCDC25	4.93617e-05	0.000167638	0.294455	0.76864	0.934008	FALSE
CCDC28A	-3.81513e-05	7.72255e-05	-0.494024	0.621697	0.870864	FALSE
CCDC28B	-3.12268e-05	0.00019936	-0.156635	0.875652	0.966052	FALSE
CCDC3	-6.11957e-05	0.00026471	-0.23118	0.817353	0.948496	FALSE
CCDC30	0.000316008	0.000233062	1.3559	0.176282	0.56501	FALSE
CCDC33	3.18103e-05	0.000197758	0.160855	0.87233	0.965933	FALSE
CCDC34	-0.000339581	0.000236425	-1.43632	0.152088	0.535148	FALSE
CCDC36	0.000339567	0.000542233	0.626238	0.531696	0.829545	FALSE
CCDC39	0.00130189	0.000612046	2.12711	0.0343312	0.29733	FALSE
CCDC42	1.11156e-07	0.000258453	0.000430083	0.999657	0.999805	FALSE
CCDC43	7.69001e-05	6.03318e-05	1.27462	0.203556	0.591731	FALSE
CCDC47	-0.00190727	0.000729343	-2.61505	0.00943057	0.169388	FALSE
CCDC51	3.37089e-05	0.000861069	0.0391478	0.968802	0.992965	FALSE
CCDC57	-0.000484909	0.000439527	-1.10325	0.270914	0.659176	FALSE
CCDC59	-2.34736e-05	0.000129047	-0.181899	0.8558	0.961918	FALSE
CCDC6	-0.00224243	0.000921532	-2.43337	0.015618	0.206227	FALSE
CCDC60	0.000477558	0.000625176	0.763878	0.445617	0.785725	FALSE
CCDC61	3.97119e-05	7.93978e-05	0.500164	0.617373	0.867945	FALSE
CCDC62	-0.00157344	0.000912626	-1.72408	0.0858545	0.432654	FALSE
CCDC65	0.002755	0.00104041	2.64799	0.00858087	0.162129	FALSE
CCDC66	-3.35825e-05	3.14779e-05	-1.06686	0.287003	0.673405	FALSE
CCDC68	0.00237087	0.000814618	2.91041	0.00391507	0.116436	FALSE
CCDC69	0.000258968	0.000540148	0.479439	0.63202	0.87525	FALSE
CCDC7	1.15531e-05	2.30331e-05	0.501586	0.616374	0.867926	FALSE
CCDC71	-4.65271e-05	3.78732e-05	-1.22849	0.220347	0.611122	FALSE
CCDC73	0.000204047	0.000245248	0.832004	0.406153	0.760457	FALSE
CCDC74B	0.00209246	0.000942741	2.21955	0.0272927	0.266605	FALSE
CCDC77	-3.42831e-05	5.5591e-05	-0.616702	0.537959	0.831468	FALSE
CCDC8	0.00180614	0.000987592	1.82883	0.068545	0.394097	FALSE
CCDC80	-0.000268582	0.000222998	-1.20442	0.229499	0.620906	FALSE
CCDC81	9.18155e-05	0.000439123	0.209088	0.834539	0.955025	FALSE
CCDC82	-2.598e-05	9.26881e-05	-0.280295	0.779469	0.93812	FALSE
CCDC84	1.29025e-05	1.04538e-05	1.23425	0.2182	0.609626	FALSE
CCDC85A	-0.000636019	0.000758456	-0.838571	0.402463	0.758766	FALSE
CCDC85B	0.000449004	0.000444695	1.00969	0.313561	0.696398	FALSE
CCDC85C	-1.81421e-06	2.58218e-05	-0.0702591	0.94404	0.984365	FALSE
CCDC86	-0.00162677	0.00100592	-1.6172	0.107021	0.473146	FALSE
CCDC87	0.00134669	0.000697068	1.93193	0.0544296	0.356826	FALSE
CCDC88A	-0.000309025	0.000328071	-0.941945	0.347075	0.721938	FALSE
CCDC88B	0.000331544	0.00046968	0.705892	0.480873	0.802522	FALSE
CCDC88C	-0.00140457	0.000732394	-1.91778	0.0562096	0.360576	FALSE
CCDC89	-0.00146215	0.000791501	-1.84731	0.065812	0.387192	FALSE
CCDC9	3.40526e-05	5.19043e-05	0.656066	0.512349	0.817023	FALSE
CCDC90B	0.000125039	4.56792e-05	2.73734	0.00661159	0.144262	FALSE
CCDC91	-0.000243125	0.000650672	-0.373653	0.70896	0.909403	FALSE
CCDC92	-0.00188925	0.000991951	-1.90458	0.0579128	0.365282	FALSE
CCDC93	2.52643e-05	5.21883e-05	0.4841	0.628714	0.87446	FALSE
CCDC97	-7.11637e-06	2.8941e-05	-0.245893	0.805955	0.943993	FALSE
CCHCR1	-0.000121324	0.000246821	-0.491546	0.623446	0.871423	FALSE
CCIN	8.47903e-05	0.000692536	0.122435	0.902647	0.974664	FALSE
CCK	-0.00183152	0.00081498	-2.24731	0.0254398	0.259781	FALSE
CCL11	-3.61046e-05	0.000967488	-0.0373179	0.97026	0.99339	FALSE
CCL13	-6.05916e-05	0.000507629	-0.119362	0.905079	0.975735	FALSE
CCL14	0.000322795	0.000956112	0.337612	0.735922	0.92072	FALSE
CCL17	-0.000313897	0.000486057	-0.645801	0.518965	0.821871	FALSE
CCL18	3.65361e-05	0.000616098	0.0593023	0.952756	0.987339	FALSE
CCL19	-0.000477866	0.000598864	-0.797955	0.425609	0.773016	FALSE
CCL2	-0.000180114	0.000612744	-0.293946	0.769028	0.934312	FALSE
CCL20	-0.00200246	0.000789235	-2.53722	0.0117455	0.184273	FALSE
CCL21	0.000462946	0.000754036	0.613957	0.539768	0.831468	FALSE
CCL22	1.65192e-05	0.000434532	0.0380161	0.969703	0.99339	FALSE
CCL23	-0.000478581	0.000916049	-0.522441	0.601798	0.861136	FALSE
CCL24	-0.000185979	0.000556769	-0.334033	0.738618	0.921939	FALSE
CCL25	-0.000244484	0.000425095	-0.575127	0.565692	0.84714	FALSE
CCL26	-0.000369446	0.000411538	-0.897721	0.370146	0.737972	FALSE
CCL27	0.000237379	0.000869509	0.273004	0.785062	0.938903	FALSE
CCL28	0.000464996	0.000553757	0.839712	0.401824	0.758164	FALSE
CCL3	0.00140203	0.000896434	1.56401	0.119004	0.491625	FALSE
CCL4	0.0011122	0.00063145	1.76134	0.0793298	0.420547	FALSE
CCL5	-3.97518e-05	0.000764666	-0.0519858	0.958579	0.989066	FALSE
CCL7	-0.000293738	0.000393192	-0.747059	0.455688	0.790742	FALSE
CCL8	0.000311031	0.000953954	0.326044	0.744648	0.924541	FALSE
CCM2	0.000301602	0.000673262	0.447972	0.654538	0.885671	FALSE
CCNA1	0.00180083	0.00107645	1.67293	0.0955159	0.452583	FALSE
CCNA2	6.19479e-05	0.000117981	0.525066	0.599975	0.859976	FALSE
CCNB1	8.89026e-05	0.0001039	0.855656	0.392958	0.753628	FALSE
CCNB1IP1	-0.0012952	0.000540149	-2.39786	0.0171808	0.217911	FALSE
CCNB2	0.00029403	0.000100948	2.91268	0.00388873	0.116436	FALSE
CCNC	-1.54791e-05	4.74219e-05	-0.326413	0.744369	0.924541	FALSE
CCND1	0.00174173	0.000768823	2.26545	0.0242892	0.25489	FALSE
CCND2	0.00291689	0.00114619	2.54485	0.0114978	0.182578	FALSE
CCND3	-0.000517299	0.000636101	-0.813234	0.416811	0.766321	FALSE
CCNDBP1	0.000234602	0.000148747	1.57719	0.115941	0.488377	FALSE
CCNE1	-0.000554552	0.000768017	-0.722056	0.470894	0.798883	FALSE
CCNE2	-0.00104065	0.000447103	-2.32753	0.0206879	0.23635	FALSE
CCNF	-0.000763778	0.000595852	-1.28182	0.201021	0.58966	FALSE
CCNG1	-2.99209e-05	2.953e-05	-1.01324	0.311867	0.694594	FALSE
CCNG2	5.05975e-06	3.72362e-05	0.135882	0.892017	0.971948	FALSE
CCNH	-1.6565e-05	1.04093e-05	-1.59137	0.112713	0.484078	FALSE
CCNI	-1.57648e-05	1.67614e-05	-0.940542	0.347793	0.721938	FALSE
CCNI2	0.00202061	0.000629858	3.20804	0.00150007	0.0799347	FALSE
CCNJ	-0.000519092	0.000515141	-1.00767	0.314529	0.696611	FALSE
CCNJL	-1.42522e-05	0.000782548	-0.0182126	0.985483	0.996386	FALSE
CCNK	-0.00170588	0.000835372	-2.04206	0.0421314	0.322013	FALSE
CCNL1	-5.28594e-05	8.60765e-05	-0.614098	0.539675	0.831468	FALSE
CCNL2	-0.000176069	0.000138156	-1.27441	0.203629	0.591815	FALSE
CCNO	-4.63876e-05	0.00040354	-0.114952	0.90857	0.976162	FALSE
CCNT1	2.55579e-05	8.7228e-05	0.293001	0.76975	0.934476	FALSE
CCNT2	6.02284e-06	2.07386e-05	0.290417	0.771723	0.935157	FALSE
CCNY	4.1711e-05	6.77668e-05	0.615508	0.538746	0.831468	FALSE
CCNYL1	-0.000208953	7.18824e-05	-2.90687	0.00395827	0.116692	FALSE
CCPG1	-0.000154437	0.000990224	-0.155961	0.876182	0.96648	FALSE
CCR1	0.000539511	0.000597063	0.90361	0.36702	0.736375	FALSE
CCR10	0.00109444	0.000700374	1.56264	0.119325	0.49209	FALSE
CCR2	-6.54267e-05	0.000596833	-0.109623	0.912791	0.977599	FALSE
CCR3	-0.000358769	0.000172655	-2.07795	0.0386733	0.313665	FALSE
CCR4	-0.000212411	0.000571745	-0.371514	0.710551	0.909922	FALSE
CCR5	-0.000564923	0.000496554	-1.13769	0.256275	0.644513	FALSE
CCR6	-1.75418e-05	0.000662027	-0.0264972	0.978881	0.995472	FALSE
CCR7	-0.000117643	0.000478163	-0.246031	0.805848	0.943972	FALSE
CCR8	-0.0014729	0.00101649	-1.449	0.148514	0.531126	FALSE
CCR9	0.000908446	0.000467747	1.94217	0.0531716	0.353982	FALSE
CCRL2	0.00280007	0.000775735	3.60957	0.000366405	0.0419307	TRUE
CCS	0.000176347	0.000151358	1.1651	0.245023	0.636057	FALSE
CCT2	-3.02233e-05	3.95632e-05	-0.763924	0.445589	0.785725	FALSE
CCT3	0.000488065	0.000555317	0.878894	0.380252	0.745002	FALSE
CCT4	-6.20684e-06	1.23763e-05	-0.50151	0.616427	0.867926	FALSE
CCT6A	-0.000710336	0.000431184	-1.64741	0.100655	0.461766	FALSE
CCT6B	-0.00105232	0.00102807	-1.02359	0.306959	0.6909	FALSE
CCT7	-0.000329843	0.000840728	-0.39233	0.695128	0.902157	FALSE
CCT8	-2.17666e-05	1.82897e-05	-1.1901	0.235067	0.625408	FALSE
CD101	0.000507829	0.00039737	1.27797	0.202372	0.590837	FALSE
CD109	-0.000982256	0.000993497	-0.988685	0.323716	0.703399	FALSE
CD14	-1.8435e-05	0.000107345	-0.171736	0.863775	0.964643	FALSE
CD151	0.000324836	0.000723726	0.448839	0.653913	0.885471	FALSE
CD160	6.82085e-05	0.000237969	0.286628	0.774621	0.936075	FALSE
CD163	-0.00200926	0.000754484	-2.6631	0.00821461	0.160055	FALSE
CD163L1	0.00167481	0.00056352	2.97204	0.00322909	0.105261	FALSE
CD164	-3.29232e-05	2.83805e-05	-1.16007	0.247062	0.637813	FALSE
CD164L2	-0.00137871	0.000645552	-2.13571	0.0336168	0.294114	FALSE
CD177	-0.000381405	0.000496997	-0.767419	0.443513	0.784258	FALSE
CD180	0.000153752	0.000318103	0.483342	0.629251	0.874759	FALSE
CD19	-0.00011209	0.000400269	-0.280037	0.779666	0.93812	FALSE
CD1A	-3.82695e-05	0.000878762	-0.0435493	0.965296	0.991515	FALSE
CD1B	0.0004359	0.000629596	0.692349	0.489322	0.807055	FALSE
CD1C	-0.00106679	0.000813895	-1.31072	0.191083	0.579674	FALSE
CD1D	0.000725309	0.00109824	0.660431	0.509549	0.815898	FALSE
CD1E	-0.00116314	0.000870204	-1.33662	0.182488	0.571355	FALSE
CD2	0.000277764	0.000369593	0.751539	0.452993	0.788454	FALSE
CD200	0.000543411	0.00120451	0.451146	0.652252	0.884889	FALSE
CD200R1	-0.000853319	0.000657809	-1.29721	0.195682	0.584539	FALSE
CD207	-0.000879347	0.000584213	-1.50518	0.133464	0.509715	FALSE
CD209	0.000189525	0.000873581	0.216952	0.828412	0.95288	FALSE
CD22	0.000332728	0.000448851	0.741289	0.459172	0.793227	FALSE
CD226	0.000819883	0.000550349	1.48975	0.137475	0.516592	FALSE
CD244	-0.000179992	0.000853012	-0.211007	0.833043	0.953759	FALSE
CD247	8.3897e-05	0.000477058	0.175863	0.860535	0.963714	FALSE
CD248	-0.000104554	0.000431371	-0.242377	0.808675	0.94522	FALSE
CD27	0.000136404	0.000481429	0.283331	0.777143	0.937036	FALSE
CD274	-0.000593309	0.000752242	-0.788722	0.430977	0.776416	FALSE
CD276	-0.000368751	0.000316108	-1.16653	0.244444	0.635281	FALSE
CD28	-0.000143362	0.000272277	-0.526532	0.598957	0.859681	FALSE
CD2AP	0.000222933	0.000730497	0.30518	0.760469	0.931511	FALSE
CD2BP2	-4.68201e-06	2.19477e-05	-0.213326	0.831236	0.953269	FALSE
CD300A	-0.000200719	0.000894358	-0.224428	0.822597	0.950416	FALSE
CD300C	-8.68704e-05	0.000531794	-0.163353	0.870364	0.965933	FALSE
CD300E	-0.00074246	0.000728897	-1.01861	0.309314	0.69239	FALSE
CD300LB	-0.000125434	0.000451275	-0.277954	0.781263	0.938338	FALSE
CD300LF	4.54092e-05	0.000757182	0.0599714	0.952223	0.98724	FALSE
CD300LG	-0.000345958	0.000536997	-0.644245	0.519972	0.822313	FALSE
CD302	0.0005052	0.00085823	0.588654	0.556593	0.842275	FALSE
CD320	-0.000404941	0.00073351	-0.552059	0.581372	0.851489	FALSE
CD33	-0.000568935	0.000762304	-0.746336	0.456124	0.790856	FALSE
CD34	-0.000256528	0.000482993	-0.531123	0.595777	0.858225	FALSE
CD36	-0.000406812	0.000870364	-0.467404	0.640593	0.879368	FALSE
CD37	0.000310879	0.00047664	0.65223	0.514816	0.819319	FALSE
CD38	0.00126716	0.00080196	1.58007	0.115278	0.487157	FALSE
CD3D	0.000340264	0.000438746	0.775537	0.438711	0.781885	FALSE
CD3E	-6.62202e-05	0.000299307	-0.221245	0.825071	0.952054	FALSE
CD3EAP	5.81492e-06	2.658e-05	0.218771	0.826996	0.952514	FALSE
CD3G	0.000388045	0.000516739	0.750951	0.453346	0.788688	FALSE
CD4	0.000131743	0.000362404	0.363525	0.716502	0.912098	FALSE
CD40	0.00141056	0.000835618	1.68804	0.092576	0.44677	FALSE
CD44	0.00138841	0.00121886	1.13911	0.255684	0.644126	FALSE
CD46	-0.00178596	0.000762274	-2.34294	0.0198726	0.231522	FALSE
CD47	0.000147255	0.00033888	0.434536	0.664252	0.890639	FALSE
CD48	0.00102681	0.000831696	1.2346	0.21807	0.609616	FALSE
CD5	-0.000221139	0.000430595	-0.513567	0.607981	0.863656	FALSE
CD52	-0.00025017	0.000501052	-0.499289	0.617989	0.868387	FALSE
CD53	0.000845606	0.00104219	0.811372	0.417878	0.766848	FALSE
CD55	0.0011263	0.00105637	1.0662	0.287299	0.673422	FALSE
CD58	-0.00030064	0.000482277	-0.623377	0.533571	0.829999	FALSE
CD59	0.00305741	0.000924077	3.30861	0.00106698	0.0683225	FALSE
CD6	0.000134126	0.000378979	0.353913	0.723684	0.915553	FALSE
CD63	-0.00141105	0.000818165	-1.72466	0.0857509	0.43246	FALSE
CD68	-0.000131675	0.000812697	-0.162022	0.871412	0.965933	FALSE
CD69	-0.00138209	0.000812629	-1.70077	0.0901557	0.441372	FALSE
CD7	-0.000377155	0.000447531	-0.842747	0.400127	0.757029	FALSE
CD70	6.20296e-05	0.000711241	0.0872132	0.930568	0.982085	FALSE
CD72	0.000388249	0.000967306	0.401372	0.688469	0.89902	FALSE
CD74	0.000639728	0.00108403	0.590138	0.555601	0.841656	FALSE
CD79A	3.39386e-05	0.000774523	0.0438187	0.965082	0.991515	FALSE
CD79B	3.01251e-05	0.000325363	0.0925893	0.9263	0.980129	FALSE
CD80	0.000494992	0.000443411	1.11633	0.265293	0.653321	FALSE
CD81	-9.98797e-05	0.000635602	-0.157142	0.875252	0.966038	FALSE
CD82	0.000189919	0.000429371	0.442319	0.658618	0.887642	FALSE
CD83	-0.000331721	0.000471285	-0.703864	0.482133	0.803579	FALSE
CD84	-5.20733e-05	0.000886182	-0.0587613	0.953186	0.987408	FALSE
CD86	-0.000671823	0.000596938	-1.12545	0.261413	0.649584	FALSE
CD8A	-0.000148306	0.00048514	-0.305696	0.760075	0.931511	FALSE
CD9	-0.00300258	0.00078438	-3.82796	0.000161149	0.0287545	TRUE
CD93	-0.000351883	0.000504952	-0.696863	0.486497	0.805542	FALSE
CD96	0.000299877	0.000473221	0.633694	0.526825	0.82655	FALSE
CDA	4.76879e-05	0.000543661	0.0877162	0.930168	0.982085	FALSE
CDADC1	7.57999e-05	5.52798e-05	1.3712	0.171467	0.559636	FALSE
CDAN1	-0.000475847	0.0007578	-0.627932	0.530587	0.828951	FALSE
CDC123	0.000132079	9.38556e-05	1.40725	0.160519	0.543961	FALSE
CDC14A	-0.000115118	0.000911348	-0.126317	0.899577	0.974083	FALSE
CDC14B	-0.000129352	0.000155824	-0.830115	0.407218	0.760803	FALSE
CDC16	0.00022225	0.000113389	1.96006	0.0510326	0.348985	FALSE
CDC20	0.000185292	0.000668601	0.277134	0.781892	0.938338	FALSE
CDC20B	-0.000335925	0.000286904	-1.17086	0.242702	0.632938	FALSE
CDC23	0.000497247	0.0003509	1.41706	0.157635	0.542054	FALSE
CDC25A	-9.86345e-05	0.000127366	-0.774419	0.439371	0.782136	FALSE
CDC25B	0.000571361	0.000600006	0.95226	0.34183	0.719014	FALSE
CDC25C	-2.87415e-05	6.3579e-05	-0.45206	0.651594	0.884836	FALSE
CDC26	6.53186e-05	4.46977e-05	1.46134	0.145101	0.527115	FALSE
CDC27	-7.59865e-06	1.40606e-05	-0.540423	0.589358	0.854768	FALSE
CDC34	7.45907e-05	0.000156101	0.477835	0.63316	0.875347	FALSE
CDC37	5.21536e-05	5.35849e-05	0.973289	0.331294	0.709773	FALSE
CDC37L1	-1.1729e-05	1.12412e-05	-1.0434	0.297712	0.682464	FALSE
CDC40	-4.35766e-05	6.41459e-05	-0.679336	0.497516	0.811661	FALSE
CDC42	-4.03106e-05	0.000263406	-0.153036	0.878486	0.966976	FALSE
CDC42BPA	0.00217559	0.00100567	2.16332	0.0314076	0.284895	FALSE
CDC42BPB	1.40665e-05	2.27522e-05	0.618249	0.53694	0.831468	FALSE
CDC42BPG	-0.00019045	0.000372167	-0.511733	0.609262	0.864093	FALSE
CDC42EP1	0.000227012	0.000763059	0.297502	0.766316	0.93345	FALSE
CDC42EP2	0.00124375	0.000645927	1.92553	0.0552296	0.358057	FALSE
CDC42EP3	0.000628821	0.0011233	0.559798	0.576088	0.850276	FALSE
CDC42EP4	-0.00156312	0.00090554	-1.72617	0.0854781	0.432042	FALSE
CDC42EP5	-0.000529736	0.000247293	-2.14214	0.0330905	0.292585	FALSE
CDC42SE1	-0.00116251	0.000659007	-1.76403	0.0788746	0.419411	FALSE
CDC42SE2	-6.13673e-05	3.23912e-05	-1.89457	0.0592338	0.370341	FALSE
CDC5L	0.000325519	0.000281056	1.1582	0.247821	0.638936	FALSE
CDC6	7.13527e-05	6.67402e-05	1.06911	0.285989	0.672276	FALSE
CDC7	0.000145557	9.70021e-05	1.50055	0.134658	0.512519	FALSE
CDC73	-0.00247178	0.00100981	-2.44776	0.0150214	0.201633	FALSE
CDCA3	-0.00069669	0.000288414	-2.41559	0.0163841	0.212627	FALSE
CDCA4	-0.00128947	0.00052211	-2.46972	0.0141499	0.197618	FALSE
CDCA5	2.24019e-05	5.25737e-05	0.426106	0.670375	0.894252	FALSE
CDCA7	0.000119351	0.000147436	0.809513	0.418944	0.767613	FALSE
CDCA7L	-0.000222652	0.000147994	-1.50447	0.133646	0.510098	FALSE
CDCA8	-0.00110932	0.000323018	-3.43424	0.000689098	0.0549826	FALSE
CDCP1	-0.000719453	0.000460778	-1.56138	0.119622	0.49209	FALSE
CDCP2	-0.000106909	0.000308876	-0.346122	0.729525	0.91835	FALSE
CDH1	-0.00289892	0.00119408	-2.42774	0.0158572	0.207969	FALSE
CDH11	-0.000295577	0.00111383	-0.265371	0.790929	0.941083	FALSE
CDH12	0.000226361	0.000918684	0.246397	0.805565	0.94388	FALSE
CDH13	0.000857396	0.000987886	0.867909	0.386226	0.748789	FALSE
CDH15	-0.000681863	0.000963071	-0.708008	0.47956	0.801936	FALSE
CDH16	9.03568e-05	0.000717486	0.125935	0.899878	0.974083	FALSE
CDH17	0.000123719	0.000855657	0.144589	0.885145	0.969855	FALSE
CDH19	-0.00109176	0.000708553	-1.54084	0.124559	0.497131	FALSE
CDH2	8.40348e-05	0.00077933	0.10783	0.914212	0.977638	FALSE
CDH20	0.000489473	0.000666867	0.733989	0.463602	0.796055	FALSE
CDH22	0.000351054	0.000779551	0.450329	0.65284	0.885228	FALSE
CDH23	-0.00133644	0.000926124	-1.44305	0.150182	0.533977	FALSE
CDH24	-9.27817e-05	9.97874e-05	-0.929793	0.353321	0.725309	FALSE
CDH26	-0.000529526	0.000964837	-0.548824	0.583587	0.85262	FALSE
CDH3	0.000758012	0.00111563	0.679445	0.497447	0.811661	FALSE
CDH4	-1.62029e-05	0.000371294	-0.043639	0.965225	0.991515	FALSE
CDH5	-0.00010277	0.000211457	-0.486007	0.627362	0.873833	FALSE
CDH6	0.00155637	0.0010608	1.46716	0.143514	0.525427	FALSE
CDH8	-0.00102642	0.000773163	-1.32755	0.185464	0.573694	FALSE
CDIPT	-3.33911e-05	2.32204e-05	-1.43801	0.151608	0.534168	FALSE
CDK1	2.41787e-05	2.55237e-05	0.9473	0.344345	0.720051	FALSE
CDK10	1.64855e-07	0.000212881	0.000774399	0.999383	0.999805	FALSE
CDK11B	-0.000718366	0.000559695	-1.2835	0.200435	0.589199	FALSE
CDK12	1.00912e-05	1.73834e-05	0.580506	0.562065	0.845498	FALSE
CDK13	0.000637736	0.000736894	0.865439	0.387578	0.74935	FALSE
CDK14	0.00301114	0.00101954	2.95343	0.00342369	0.107974	FALSE
CDK17	0.000487978	0.000279528	1.74572	0.0820187	0.425093	FALSE
CDK18	5.64633e-05	0.00062404	0.0904803	0.927974	0.980922	FALSE
CDK19	-0.00149782	0.000750778	-1.99503	0.0470602	0.339096	FALSE
CDK2	0.000475891	0.000694609	0.68512	0.493865	0.809635	FALSE
CDK20	-0.000494454	0.000649027	-0.761839	0.446831	0.786331	FALSE
CDK2AP1	-0.000141691	0.00138337	-0.102424	0.918497	0.977765	FALSE
CDK2AP2	0.000147436	0.000731797	0.201471	0.840484	0.956118	FALSE
CDK3	-0.000531533	0.00044084	-1.20573	0.228994	0.620611	FALSE
CDK4	-0.000608928	0.000972312	-0.626268	0.531676	0.829545	FALSE
CDK5	-0.00016306	7.6312e-05	-2.13675	0.0335306	0.294114	FALSE
CDK5R1	-0.00262581	0.000628092	-4.18062	3.94904e-05	0.0167353	TRUE
CDK5R2	0.000421171	0.000788236	0.53432	0.593566	0.856405	FALSE
CDK5RAP1	-2.69588e-05	1.96535e-05	-1.37171	0.171311	0.559636	FALSE
CDK5RAP2	-0.00144593	0.000811874	-1.78097	0.0760578	0.411909	FALSE
CDK5RAP3	-0.000382459	0.000119878	-3.1904	0.00159109	0.0805842	FALSE
CDK6	0.0022103	0.00127107	1.73893	0.0832037	0.427926	FALSE
CDK7	3.96671e-05	3.93339e-05	1.00847	0.314145	0.696611	FALSE
CDK8	-3.82773e-05	5.89687e-05	-0.649112	0.516826	0.820297	FALSE
CDK9	2.49614e-05	0.000116032	0.215125	0.829834	0.953269	FALSE
CDKAL1	9.61488e-06	7.92657e-05	0.121299	0.903546	0.975323	FALSE
CDKL1	-0.000125966	0.000953624	-0.132091	0.895012	0.972837	FALSE
CDKL2	0.000643192	0.000628813	1.02287	0.307301	0.691095	FALSE
CDKL3	7.69838e-07	2.36832e-05	0.0325056	0.974093	0.994374	FALSE
CDKL4	-0.000174947	0.000305708	-0.572268	0.567624	0.847871	FALSE
CDKN1A	-0.00108108	0.000876933	-1.2328	0.21874	0.6101	FALSE
CDKN1B	-0.000570981	0.000461828	-1.23635	0.217419	0.608925	FALSE
CDKN1C	5.23404e-05	0.0009229	0.0567129	0.954816	0.987691	FALSE
CDKN2A	0.00082701	0.000267704	3.08928	0.00221911	0.0925951	FALSE
CDKN2AIP	-5.1705e-06	2.59881e-05	-0.198956	0.842449	0.956501	FALSE
CDKN2AIPNL	-0.000273417	0.000203288	-1.34497	0.17978	0.569227	FALSE
CDKN2B	-0.00215421	0.00107379	-2.00618	0.0458495	0.335414	FALSE
CDKN2C	-0.00267305	0.00104715	-2.55268	0.0112487	0.180525	FALSE
CDKN2D	-1.04455e-06	2.83493e-05	-0.0368456	0.970636	0.99339	FALSE
CDKN3	-0.000367494	0.00038088	-0.964856	0.335493	0.713443	FALSE
CDNF	-1.26588e-05	2.21444e-05	-0.571647	0.568044	0.848127	FALSE
CDO1	0.00165824	0.000598191	2.77209	0.00596318	0.140509	FALSE
CDON	6.93881e-05	0.00020582	0.337131	0.736284	0.920735	FALSE
CDR2	0.00220671	0.00097161	2.27119	0.023935	0.253184	FALSE
CDR2L	0.0027708	0.00100911	2.74578	0.00644845	0.142655	FALSE
CDRT1	-0.000318353	0.000311988	-1.0204	0.308466	0.692089	FALSE
CDRT4	0.000259159	0.000613354	0.422527	0.672982	0.894999	FALSE
CDS1	-0.000426731	0.000666436	-0.640318	0.522517	0.824511	FALSE
CDS2	-1.02366e-06	3.62569e-05	-0.0282335	0.977497	0.995108	FALSE
CDSN	0.00142806	0.000830794	1.71891	0.0867949	0.435774	FALSE
CDT1	-0.00255284	0.000764768	-3.33805	0.000964179	0.06441	FALSE
CDV3	-8.38561e-06	3.18212e-05	-0.263523	0.792352	0.941288	FALSE
CDX1	0.00022128	0.000648915	0.341	0.733373	0.920347	FALSE
CDYL	0.000826617	0.000852384	0.96977	0.333042	0.710748	FALSE
[truncated: 11,563 more rows]

## Sheet: COAD
Multiple linear regression
gene	coefficient	std.error	statistic	p.value	adj. p-value	Sig
A1BG	0.00251395	0.00087008	2.88934	0.00418994	0.100454	FALSE
A1CF	-0.000686728	0.000538796	-1.27456	0.203616	0.675941	FALSE
A2M	0.000593653	0.000759695	0.781436	0.435265	0.856518	FALSE
A4GALT	-0.000600776	0.000841641	-0.713815	0.475989	0.873994	FALSE
AAAS	-1.40617e-05	0.000179315	-0.0784191	0.937556	0.987301	FALSE
AACS	0.00169425	0.000789515	2.14594	0.0328146	0.298975	FALSE
AADAC	-0.000175887	0.000379446	-0.463538	0.643371	0.928732	FALSE
AADAT	-3.73727e-05	0.000304861	-0.122589	0.902528	0.983055	FALSE
AAGAB	3.2921e-05	2.26412e-05	1.45403	0.147158	0.598621	FALSE
AAK1	0.000245884	0.000719131	0.341919	0.732692	0.952523	FALSE
AAMP	0.000408427	0.000503686	0.810877	0.418186	0.848788	FALSE
AANAT	-0.000457032	0.000672721	-0.679377	0.49751	0.881927	FALSE
AARS2	-1.30436e-06	7.05219e-05	-0.0184958	0.985258	0.997023	FALSE
AASDH	2.11038e-05	2.76198e-05	0.764082	0.44552	0.859958	FALSE
AASDHPPT	0.00016326	0.000122516	1.33257	0.183854	0.649857	FALSE
AASS	0.000903506	0.000991707	0.911061	0.363117	0.815575	FALSE
AATF	-0.000168373	0.000375408	-0.448507	0.654165	0.933908	FALSE
AATK	-0.000241399	0.000795893	-0.303306	0.761902	0.957283	FALSE
ABAT	-5.28012e-05	0.000367933	-0.143507	0.886002	0.978838	FALSE
ABCA1	0.000808948	0.000548633	1.47448	0.141576	0.588221	FALSE
ABCA10	-0.000143726	0.00018177	-0.790703	0.429846	0.85391	FALSE
ABCA12	0.000302446	0.00032824	0.921417	0.357697	0.811245	FALSE
ABCA13	-0.000533227	0.000381958	-1.39604	0.163909	0.625663	FALSE
ABCA2	0.000468608	0.000418917	1.11862	0.264348	0.739428	FALSE
ABCA3	-0.00111549	0.000592522	-1.88261	0.0608834	0.400658	FALSE
ABCA4	0.000507987	0.000355555	1.42872	0.1543	0.608974	FALSE
ABCA5	-5.5875e-05	6.91775e-05	-0.807706	0.420007	0.849598	FALSE
ABCA6	0.00220819	0.000730828	3.02149	0.00277027	0.0792498	FALSE
ABCA7	0.000140441	0.000612907	0.229139	0.818943	0.966601	FALSE
ABCA8	0.000400895	0.000841196	0.476578	0.634068	0.928572	FALSE
ABCA9	-0.000913099	0.000818811	-1.11515	0.265827	0.740076	FALSE
ABCB1	0.00112064	0.000730342	1.5344	0.126161	0.560958	FALSE
ABCB10	1.09595e-05	6.66063e-05	0.164541	0.869435	0.976618	FALSE
ABCB11	0.000389848	0.00066796	0.583639	0.559975	0.905213	FALSE
ABCB4	0.00100959	0.000830232	1.21603	0.225088	0.696818	FALSE
ABCB5	0.000349579	0.00077833	0.44914	0.65371	0.933554	FALSE
ABCB6	-0.000357982	0.000476832	-0.75075	0.45349	0.863839	FALSE
ABCB8	-5.13403e-05	5.72636e-05	-0.89656	0.370796	0.822485	FALSE
ABCB9	0.0005268	0.000437427	1.20432	0.229575	0.701269	FALSE
ABCC1	0.000107646	7.79536e-05	1.3809	0.168509	0.631508	FALSE
ABCC10	-8.8659e-05	0.000155852	-0.568868	0.569943	0.909307	FALSE
ABCC11	0.00103083	0.000992735	1.03837	0.300074	0.770282	FALSE
ABCC2	0.00228097	0.000950462	2.39985	0.0171139	0.210079	FALSE
ABCC3	0.00104956	0.000623521	1.68329	0.093534	0.489999	FALSE
ABCC4	4.28433e-05	0.000153858	0.27846	0.780883	0.959019	FALSE
ABCC5	-0.000421594	0.000787244	-0.535532	0.592745	0.915868	FALSE
ABCC6	-7.34396e-05	0.000255638	-0.28728	0.774129	0.959019	FALSE
ABCC8	0.00043666	0.000383428	1.13883	0.255834	0.730237	FALSE
ABCC9	0.000204991	0.000202584	1.01189	0.312544	0.778959	FALSE
ABCD2	0.000975157	0.000643337	1.51578	0.130813	0.57058	FALSE
ABCD3	7.63262e-06	1.4001e-05	0.545148	0.586124	0.913316	FALSE
ABCD4	5.47309e-06	5.84624e-05	0.0936173	0.925486	0.985679	FALSE
ABCF1	-0.00029279	0.000301811	-0.97011	0.332904	0.794376	FALSE
ABCF2	0.000124485	0.000217083	0.573447	0.566846	0.908058	FALSE
ABCF3	7.44258e-05	0.000155069	0.479954	0.631668	0.928572	FALSE
ABCG1	0.00124359	0.000784922	1.58435	0.114344	0.535515	FALSE
ABCG2	5.16769e-05	0.000569792	0.0906943	0.927806	0.985679	FALSE
ABCG4	0.0012106	0.000857359	1.41201	0.159157	0.618742	FALSE
ABCG5	-0.000216887	0.00115786	-0.187316	0.85156	0.97188	FALSE
ABCG8	0.000165063	0.000182415	0.904876	0.366379	0.819078	FALSE
ABHD1	-0.000498562	0.000519349	-0.959975	0.33797	0.797096	FALSE
ABHD10	0.000187936	0.000110679	1.69803	0.0907173	0.483366	FALSE
ABHD11	0.000385624	0.00055672	0.692671	0.489141	0.877343	FALSE
ABHD12	3.04392e-05	7.81951e-05	0.389273	0.697397	0.946433	FALSE
ABHD12B	0.00129758	0.000678172	1.91335	0.0568146	0.387213	FALSE
ABHD13	-0.000143838	0.000137007	-1.04986	0.294769	0.765133	FALSE
ABHD14A	-0.00036957	0.000230346	-1.60442	0.10985	0.527297	FALSE
ABHD14B	-0.000210185	0.000346199	-0.607123	0.544306	0.899128	FALSE
ABHD15	-0.0011145	0.000406695	-2.74039	0.00656694	0.129095	FALSE
ABHD2	0.000175281	0.00043182	0.405911	0.685146	0.94507	FALSE
ABHD3	1.00669e-05	2.61945e-05	0.384313	0.701064	0.946717	FALSE
ABHD4	0.00016771	0.000186435	0.89956	0.369197	0.822063	FALSE
ABHD5	1.14427e-05	3.13154e-05	0.365401	0.715113	0.949293	FALSE
ABHD6	0.000954653	0.000612198	1.55939	0.120135	0.548342	FALSE
ABHD8	0.000570742	0.000529657	1.07757	0.282236	0.755282	FALSE
ABI1	-3.20412e-05	8.75299e-05	-0.36606	0.714621	0.949293	FALSE
ABI2	0.000360408	0.000928607	0.388117	0.698251	0.946571	FALSE
ABI3BP	-9.39933e-06	0.000165821	-0.0566835	0.954841	0.991042	FALSE
ABL1	0.000110958	0.000197343	0.562258	0.57443	0.910634	FALSE
ABL2	0.000927996	0.000452709	2.04987	0.0413918	0.335986	FALSE
ABLIM1	-0.0014276	0.00092567	-1.54223	0.124248	0.557295	FALSE
ABLIM2	0.000412336	0.000851352	0.484331	0.628563	0.927993	FALSE
ABLIM3	-0.000168837	0.000795781	-0.212165	0.832147	0.969583	FALSE
ABO	-0.000110043	0.000158777	-0.693067	0.488893	0.877343	FALSE
ABR	6.98899e-06	0.000280607	0.0249067	0.980149	0.99576	FALSE
ABT1	-5.50335e-05	0.000137328	-0.400744	0.688941	0.945659	FALSE
ABTB1	0.000914435	0.000919973	0.99398	0.321167	0.785516	FALSE
ABTB2	-0.000125341	0.000906608	-0.138252	0.890149	0.979671	FALSE
ACAA1	-0.000106569	0.000334761	-0.318343	0.750483	0.955769	FALSE
ACAA2	8.50678e-05	0.000253293	0.335847	0.73726	0.953189	FALSE
ACACB	0.000605224	0.00102756	0.588992	0.556384	0.904516	FALSE
ACAD10	-1.92445e-05	2.00185e-05	-0.961334	0.337288	0.797096	FALSE
ACAD11	0.00015115	0.000184235	0.820422	0.412736	0.845039	FALSE
ACAD8	3.07019e-05	0.000104953	0.292528	0.770119	0.958088	FALSE
ACAD9	3.68259e-05	5.69064e-05	0.647131	0.518125	0.889553	FALSE
ACADM	6.55079e-06	7.03531e-05	0.093113	0.925887	0.985679	FALSE
ACADS	-0.000692153	0.000378036	-1.83092	0.0682707	0.42042	FALSE
ACADVL	0.000350892	0.000365085	0.961123	0.337393	0.797096	FALSE
ACAN	0.000367544	0.000581305	0.632274	0.52777	0.893645	FALSE
ACAP1	0.000285227	0.000378785	0.753003	0.452137	0.863839	FALSE
ACAP2	0.000901595	0.000583648	1.54476	0.123635	0.555657	FALSE
ACAP3	3.6351e-05	0.000577583	0.0629364	0.949866	0.990597	FALSE
ACAT1	0.000222209	0.000635119	0.349869	0.726723	0.951458	FALSE
ACAT2	-0.000327846	0.000514964	-0.636638	0.524927	0.891896	FALSE
ACBD3	-2.13941e-05	5.98971e-05	-0.357181	0.72125	0.950183	FALSE
ACBD4	4.02985e-05	6.59288e-05	0.611242	0.54158	0.897971	FALSE
ACBD5	-0.000888658	0.000732983	-1.21238	0.226478	0.697698	FALSE
ACBD6	0.00067717	0.000674626	1.00377	0.316433	0.781328	FALSE
ACBD7	-0.000121388	0.000535693	-0.2266	0.820915	0.966601	FALSE
ACCS	-0.000261245	0.000725065	-0.360305	0.718915	0.95011	FALSE
ACD	-0.00063831	0.000206791	-3.08675	0.00224512	0.0720257	FALSE
ACE	-0.000173821	0.00020023	-0.868107	0.386145	0.829945	FALSE
ACER2	7.07028e-07	3.21167e-05	0.0220143	0.982454	0.995836	FALSE
ACER3	0.000246755	0.000245261	1.00609	0.315317	0.78088	FALSE
ACHE	1.98996e-05	0.000531909	0.0374117	0.970186	0.994561	FALSE
ACIN1	6.54583e-05	0.000164983	0.396758	0.691876	0.945839	FALSE
ACLY	-7.81011e-06	0.000302529	-0.025816	0.979424	0.995627	FALSE
ACO1	-0.000131645	7.28532e-05	-1.80699	0.0719339	0.431732	FALSE
ACO2	0.000131381	0.000708071	0.185547	0.852946	0.972439	FALSE
ACOT1	9.49177e-05	0.000254154	0.373465	0.70911	0.948734	FALSE
ACOT11	-1.20139e-07	0.000483973	-0.000248234	0.999802	0.999898	FALSE
ACOT13	1.17588e-05	2.27657e-05	0.516514	0.605942	0.919784	FALSE
ACOT2	-0.000456803	0.000315516	-1.4478	0.148893	0.600526	FALSE
ACOT4	9.87503e-05	0.000594822	0.166017	0.868274	0.976618	FALSE
ACOT6	-0.000179119	0.000461068	-0.388488	0.697977	0.946571	FALSE
ACOT7	0.000215782	0.00046196	0.467101	0.640823	0.928732	FALSE
ACOX1	0.000736761	0.000460713	1.59918	0.11101	0.527308	FALSE
ACOX2	0.00096213	0.000646818	1.48748	0.138113	0.58123	FALSE
ACOX3	2.16705e-05	4.90132e-05	0.442136	0.658762	0.93512	FALSE
ACOXL	1.61089e-05	0.000199034	0.0809359	0.935556	0.987186	FALSE
ACP1	-0.00031763	0.000710988	-0.446744	0.655436	0.93404	FALSE
ACP2	0.000433294	0.000308914	1.40264	0.161932	0.62375	FALSE
ACP5	0.000276871	0.000500702	0.552965	0.580768	0.912725	FALSE
ACP6	-0.000354582	0.000173429	-2.04454	0.0419191	0.33781	FALSE
ACR	-0.000284356	0.000788175	-0.360777	0.718562	0.950099	FALSE
ACRBP	-0.00160146	0.00130752	-1.22481	0.22177	0.693968	FALSE
ACRV1	-4.5138e-05	9.50917e-05	-0.474679	0.635419	0.928572	FALSE
ACSBG1	7.15738e-05	0.000158433	0.451762	0.651822	0.932922	FALSE
ACSBG2	0.000155611	0.000766999	0.202883	0.839387	0.970474	FALSE
ACSF2	0.00221629	0.000684131	3.23957	0.00135484	0.0541694	FALSE
ACSF3	-0.000880447	0.000646436	-1.362	0.17439	0.639209	FALSE
ACSL1	0.00104952	0.00052206	2.01034	0.0454399	0.349585	FALSE
ACSL3	0.000647447	0.000534817	1.2106	0.227163	0.69804	FALSE
ACSL5	-0.000378596	0.000681717	-0.555357	0.579133	0.912417	FALSE
ACSL6	0.000927022	0.000880531	1.0528	0.293422	0.763689	FALSE
ACSM1	-1.65058e-05	0.000277948	-0.0593843	0.952692	0.990597	FALSE
ACSM3	-4.22889e-05	0.000109667	-0.385613	0.700102	0.946717	FALSE
ACSM5	0.000883742	0.000990403	0.892305	0.373064	0.82385	FALSE
ACSS1	0.00111776	0.00062666	1.78368	0.0756559	0.44034	FALSE
ACSS2	0.000670137	0.000687694	0.97447	0.330739	0.793203	FALSE
ACSS3	0.0015549	0.000558537	2.78388	0.00577052	0.121879	FALSE
ACTA1	0.000449894	0.000308363	1.45898	0.145793	0.596676	FALSE
ACTA2	0.00048085	0.000174385	2.7574	0.00624424	0.126406	FALSE
ACTC1	0.000612024	0.000681086	0.8986	0.369707	0.822485	FALSE
ACTG1	-8.42315e-05	0.000253957	-0.331677	0.740404	0.953189	FALSE
ACTG2	0.000304242	0.000293509	1.03657	0.300912	0.77068	FALSE
ACTL6A	0.000199037	0.000262821	0.75731	0.449558	0.862484	FALSE
ACTL8	0.000201516	0.000364515	0.552833	0.580858	0.912725	FALSE
ACTN1	0.000259745	0.000328115	0.791628	0.429308	0.85391	FALSE
ACTN2	-0.000538268	0.000737903	-0.729455	0.466387	0.870527	FALSE
ACTN3	0.000711549	0.000685062	1.03866	0.299938	0.77023	FALSE
ACTN4	0.000845666	0.000713361	1.18547	0.236928	0.710297	FALSE
ACTR10	-0.000299178	0.000268455	-1.11444	0.266138	0.740285	FALSE
ACTR1A	-3.22782e-06	2.23283e-05	-0.144562	0.88517	0.978838	FALSE
ACTR1B	-0.000106189	0.000107554	-0.987303	0.324423	0.789315	FALSE
ACTR2	3.91935e-06	2.72989e-05	0.143572	0.885951	0.978838	FALSE
ACTR3	0.000431644	0.00105033	0.410962	0.681443	0.944688	FALSE
ACTR3B	-0.000671668	0.000367471	-1.82781	0.0687375	0.421559	FALSE
ACTR3C	-6.51658e-05	0.00024681	-0.264033	0.791966	0.961198	FALSE
ACTR5	4.63184e-06	8.5567e-05	0.0541311	0.956873	0.991042	FALSE
ACTR6	0.000835863	0.00050215	1.66457	0.0972175	0.498254	FALSE
ACTR8	0.000639643	0.000497886	1.28472	0.200047	0.671677	FALSE
ACVR1	0.000353576	0.000243448	1.45237	0.147618	0.59946	FALSE
ACVR1B	-8.4989e-05	0.000338085	-0.251384	0.801718	0.963206	FALSE
ACVR1C	3.88729e-05	7.53999e-05	0.515556	0.606607	0.92012	FALSE
ACVR2A	4.38545e-05	8.90864e-05	0.49227	0.622949	0.925643	FALSE
ACVRL1	0.000408027	0.000458114	0.890667	0.373941	0.824899	FALSE
ACY1	-0.000360053	0.00090649	-0.397195	0.691553	0.945839	FALSE
ACY3	-0.000266147	0.000374067	-0.711494	0.477423	0.874107	FALSE
ACYP1	-4.04368e-05	6.65928e-05	-0.607225	0.544238	0.899128	FALSE
ACYP2	0.000285266	0.000218048	1.30828	0.191949	0.661531	FALSE
ADA	0.000140432	0.000258801	0.542625	0.587858	0.91472	FALSE
ADAM10	0.000129218	0.000165973	0.778547	0.436963	0.856518	FALSE
ADAM11	0.00234372	0.00090071	2.60208	0.00980383	0.157929	FALSE
ADAM12	0.0016398	0.000720898	2.27466	0.0237505	0.250794	FALSE
ADAM15	-0.000541491	0.000363528	-1.48954	0.137571	0.581074	FALSE
ADAM17	3.36914e-05	0.000116619	0.288902	0.772889	0.958558	FALSE
ADAM19	0.000272365	0.000646706	0.421158	0.673992	0.941465	FALSE
ADAM20	0.000738615	0.000485909	1.52007	0.129723	0.569366	FALSE
ADAM21	0.000456102	0.000812434	0.561403	0.575012	0.910634	FALSE
ADAM22	0.000151134	0.000356273	0.424208	0.671769	0.940211	FALSE
ADAM23	0.00281161	0.000827317	3.39847	0.000785267	0.0389871	TRUE
ADAM28	-0.000389754	0.00107137	-0.36379	0.716314	0.949293	FALSE
ADAM32	0.000251573	0.000805916	0.312158	0.755174	0.956242	FALSE
ADAM33	0.00260517	0.00109106	2.38774	0.0176754	0.214364	FALSE
ADAM8	0.000194685	0.000137898	1.4118	0.159228	0.618742	FALSE
ADAM9	6.34217e-06	9.32388e-06	0.680207	0.496986	0.881927	FALSE
ADAMDEC1	0.000245998	0.000275959	0.891429	0.373533	0.824268	FALSE
ADAMTS1	0.00229163	0.00103656	2.21079	0.027931	0.272712	FALSE
[truncated: 13,275 more rows]

## Sheet: ESCA
Multiple linear regression
[truncated: 13,945 more rows]

[truncated: 19 more sheets: GBM, HNSC, KIRC, KIRP, LAML, LGG, LIHC, LUAD, LUSC, OV, PAAD, PCPG, PRAD, SARC, SKCM, STAD, TGCT, THCA, UCEC]
