# Supplementary material for: An integrative analysis of the age-associated multi-omic landscape across cancers
Source: Nat Commun. 2021 Apr 20;12:2345. doi: 10.1038/s41467-021-22560-y (PMC8058097; doi:10.1038/s41467-021-22560-y)
Supplement: Supplementary file 18 — Supplementary Data 15 [file 41467_2021_22560_MOESM18_ESM.xlsx]

## Sheet: Sheet1
Supplementary Data file for Chatsirisupachai et al. An Integrative Analysis of the Age-Associated Multi-Omic Landscape across Cancers
Supplementary Data 15: Gene expression and DNA methylation changes with age in samples without germline mutations
This table shows the results from linear regression analysis to identify differentially expressed genes with age (age-DEGs) and differentially methylated genes with age (age-DMGs) from breast, ovarian and endometrial cancer samples without germline mutations in BRCA1, BRCA2 and TP53
Number of age-DEGs				Number of age-DMGs
project	down-regulated	up-regulated	total	down-regulated	up-regulated	total
BRCA	2032	687	2719	306	662	968
OV	75	124	199	328	64	392
UCEC	321	621	942	411	212	623

## Sheet: BRCA age-DEGs
Multiple linear regression
gene	coefficient	std.error	statistic	p.value	adj. p-value	Sig
A1BG	0.00758038	0.00315497	2.40268	0.0165192	0.0712921	FALSE
A2M	-0.00802121	0.00257263	-3.1179	0.00189151	0.015715	TRUE
A2ML1	-0.0043849	0.00726059	-0.603932	0.546073	0.709749	FALSE
A4GALT	-0.00192769	0.00304827	-0.632387	0.527328	0.693077	FALSE
A4GNT	-0.00242343	0.00182159	-1.33039	0.183796	0.354696	FALSE
AAAS	0.00258465	0.00113977	2.26769	0.0236336	0.0914637	FALSE
AACS	0.000344487	0.00185076	0.186133	0.852391	0.916915	FALSE
AADAC	-0.000600921	0.00409724	-0.146665	0.883436	0.935183	FALSE
AADAT	-0.0153709	0.00392264	-3.91851	9.72985e-05	0.00196644	TRUE
AAGAB	0.00365094	0.00127553	2.8623	0.00432371	0.0281764	TRUE
AAK1	0.000981802	0.00134697	0.728895	0.466295	0.641443	FALSE
AAMP	0.00409408	0.00134213	3.05043	0.00236615	0.0184557	TRUE
AANAT	-0.00172746	0.0014837	-1.16429	0.244678	0.427683	FALSE
AARS2	-0.00240998	0.00145253	-1.65916	0.0975051	0.236853	FALSE
AARSD1	0.00365687	0.00173406	2.10885	0.0352905	0.120418	FALSE
AASDH	-5.20716e-05	0.00156165	-0.0333441	0.973409	0.986058	FALSE
AASS	-0.00519211	0.00289544	-1.7932	0.0733467	0.196556	FALSE
AATF	0.000202887	0.00157759	0.128605	0.897705	0.94531	FALSE
AATK	0.00512402	0.003782	1.35484	0.175879	0.344614	FALSE
ABAT	-0.000739222	0.00417785	-0.176938	0.859605	0.921196	FALSE
ABCA1	-0.00462844	0.00248066	-1.86581	0.0624607	0.176529	FALSE
ABCA10	-0.0182053	0.00427388	-4.25965	2.3097e-05	0.000696161	TRUE
ABCA12	0.00150734	0.0081571	0.184789	0.853445	0.917615	FALSE
ABCA13	-0.0103399	0.00573055	-1.80435	0.0715799	0.193121	FALSE
ABCA2	-0.00110071	0.00216033	-0.509511	0.610545	0.763255	FALSE
ABCA3	0.00121896	0.00285832	0.42646	0.669896	0.804113	FALSE
ABCA4	-0.00914737	0.00594986	-1.53741	0.124617	0.276923	FALSE
ABCA5	-0.00899197	0.00313192	-2.87107	0.0042069	0.0275651	TRUE
ABCA6	-0.020938	0.00383913	-5.45384	6.71082e-08	1.27151e-05	TRUE
ABCA7	0.00490275	0.00265752	1.84486	0.0654551	0.182269	FALSE
ABCA8	-0.0290395	0.00600695	-4.83432	1.62322e-06	0.000109624	TRUE
ABCA9	-0.0252824	0.00435565	-5.80452	9.5501e-09	3.83184e-06	TRUE
ABCB1	-0.011434	0.00355855	-3.21311	0.00136955	0.0124225	TRUE
ABCB10	-0.00280619	0.00161958	-1.73266	0.0835691	0.214135	FALSE
ABCB11	-0.000876129	0.00265065	-0.330534	0.74109	0.851617	FALSE
ABCB4	0.000494353	0.0027219	0.181621	0.85593	0.918766	FALSE
ABCB5	-0.00365047	0.00418027	-0.873263	0.382801	0.569795	FALSE
ABCB6	-0.0010018	0.00238739	-0.41962	0.674884	0.807843	FALSE
ABCB8	0.00281144	0.00159546	1.76215	0.0784534	0.205246	FALSE
ABCB9	0.00145805	0.00267332	0.545406	0.585638	0.743917	FALSE
ABCC1	-0.00261276	0.00169448	-1.54193	0.123516	0.275543	FALSE
ABCC10	-0.00349047	0.00135113	-2.58338	0.00997322	0.0500201	FALSE
ABCC11	0.020249	0.00901366	2.24648	0.0249657	0.0949397	FALSE
ABCC12	0.0136048	0.00690153	1.97128	0.0490616	0.150472	FALSE
ABCC2	0.00358397	0.00452979	0.7912	0.429079	0.611473	FALSE
ABCC3	0.00449401	0.00421923	1.06512	0.287165	0.473071	FALSE
ABCC4	-0.00675535	0.00365378	-1.84887	0.064873	0.181018	FALSE
ABCC5	-0.000707558	0.00299376	-0.236344	0.81323	0.894901	FALSE
ABCC6	0.0243263	0.00514238	4.73055	2.67888e-06	0.000154199	TRUE
ABCC8	0.00273696	0.0068052	0.402186	0.687662	0.816914	FALSE
ABCC9	-0.00757528	0.00318241	-2.38036	0.0175462	0.0743834	FALSE
ABCD2	-0.0104087	0.0037887	-2.74729	0.00615414	0.0362058	TRUE
ABCD3	-0.0015325	0.00212308	-0.721826	0.470628	0.645062	FALSE
ABCD4	0.00141744	0.00152134	0.9317	0.351793	0.538829	FALSE
ABCE1	-0.00446355	0.00144449	-3.09005	0.00207566	0.0167755	TRUE
ABCF1	-0.000642901	0.00121303	-0.529996	0.596273	0.752762	FALSE
ABCF2	-0.00127422	0.00113292	-1.12472	0.261068	0.445632	FALSE
ABCF3	0.00146498	0.00119609	1.22482	0.221032	0.399274	FALSE
ABCG1	-1.81208e-06	0.00247589	-0.000731889	0.999416	0.999747	FALSE
ABCG2	-0.00379524	0.00351725	-1.07904	0.280921	0.466787	FALSE
ABCG4	-0.00139932	0.00213701	-0.654803	0.512796	0.680635	FALSE
ABCG5	0.00140074	0.00222342	0.629995	0.528891	0.694101	FALSE
ABHD1	0.0020389	0.00346436	0.588535	0.556351	0.719066	FALSE
ABHD10	0.00338568	0.00139507	2.42688	0.0154653	0.0679477	FALSE
ABHD11	0.000938926	0.00248569	0.377733	0.705737	0.829234	FALSE
ABHD12	0.0087881	0.00181388	4.84491	1.54149e-06	0.000105673	TRUE
ABHD12B	-0.00620579	0.00637356	-0.973677	0.330533	0.517914	FALSE
ABHD13	-0.00294407	0.00141357	-2.08272	0.0376175	0.125625	FALSE
ABHD14B	0.00508102	0.00186176	2.72915	0.00649957	0.0376506	TRUE
ABHD15	0.00400305	0.00190343	2.10307	0.0357942	0.121321	FALSE
ABHD2	-0.0133517	0.00290165	-4.60143	4.9311e-06	0.000224983	TRUE
ABHD3	0.00878665	0.00258431	3.39999	0.000709767	0.00794272	TRUE
ABHD4	-0.00196267	0.00165995	-1.18237	0.237438	0.419142	FALSE
ABHD5	-0.00246075	0.00140787	-1.74785	0.0809017	0.209447	FALSE
ABHD6	0.00648803	0.00223197	2.90686	0.00375914	0.0253805	TRUE
ABHD8	0.00319499	0.00209512	1.52497	0.127691	0.281507	FALSE
ABI1	-0.000389282	0.00116193	-0.33503	0.737697	0.849469	FALSE
ABI2	-0.00497806	0.00145383	-3.4241	0.000650577	0.00742071	TRUE
ABI3BP	-0.0132815	0.00441351	-3.00927	0.00270704	0.0201141	TRUE
ABL1	-0.00433872	0.00131519	-3.29893	0.00101665	0.0101014	TRUE
ABL2	-0.00417631	0.00150056	-2.78317	0.00551944	0.0335994	TRUE
ABLIM1	-0.00370928	0.00243902	-1.52081	0.128732	0.28318	FALSE
ABLIM2	0.000181374	0.00304939	0.0594787	0.952587	0.975468	FALSE
ABLIM3	0.00996407	0.00405802	2.4554	0.0143002	0.0641301	FALSE
ABO	-0.00609739	0.00498109	-1.22411	0.221298	0.399649	FALSE
ABR	0.000349449	0.00156896	0.222726	0.82381	0.901135	FALSE
ABRA	0.0020236	0.00175975	1.14994	0.250539	0.434069	FALSE
ABT1	0.00095285	0.0012277	0.776127	0.43792	0.617224	FALSE
ABTB1	0.00190085	0.00216818	0.876701	0.380932	0.56807	FALSE
ABTB2	-0.00897368	0.00371841	-2.41331	0.0160488	0.0698364	FALSE
ACAA1	0.00743456	0.00193455	3.84305	0.000131876	0.00241484	TRUE
ACACA	-0.00366143	0.00229649	-1.59436	0.111279	0.25832	FALSE
ACACB	0.000447455	0.00343277	0.130348	0.896326	0.944399	FALSE
ACAD10	0.00364788	0.00142842	2.55379	0.0108538	0.0528169	FALSE
ACAD9	0.000951802	0.00122274	0.778415	0.436572	0.616206	FALSE
ACADL	-0.00752967	0.00549948	-1.36916	0.171361	0.338935	FALSE
ACADM	-0.00256597	0.00196518	-1.30572	0.192052	0.364899	FALSE
ACADS	0.00934352	0.00307589	3.03767	0.00246743	0.0189105	TRUE
ACADVL	0.00528261	0.00190678	2.77043	0.00573773	0.0344213	TRUE
ACAN	0.00898093	0.00477554	1.88061	0.0604147	0.172777	FALSE
ACAP1	-0.00305808	0.00390731	-0.782657	0.434078	0.614051	FALSE
ACAP2	-0.00219235	0.00159975	-1.37043	0.170965	0.338653	FALSE
ACAP3	-0.00374328	0.00222675	-1.68105	0.0931715	0.229908	FALSE
ACAT1	0.00377463	0.00205187	1.8396	0.0662248	0.183179	FALSE
ACAT2	-0.00401927	0.00226991	-1.77067	0.0770243	0.202616	FALSE
ACBD3	-0.000725912	0.00157663	-0.460419	0.64535	0.789071	FALSE
ACBD4	0.00775805	0.00260591	2.9771	0.00300425	0.0218116	TRUE
ACBD5	-0.000293952	0.00176565	-0.166484	0.867822	0.925703	FALSE
ACBD6	0.000702195	0.00138469	0.507112	0.612226	0.764484	FALSE
ACBD7	-0.016098	0.00411277	-3.91414	9.9038e-05	0.00198461	TRUE
ACCS	0.00343217	0.00263779	1.30115	0.193608	0.366732	FALSE
ACD	0.00155801	0.00162767	0.957206	0.338774	0.526373	FALSE
ACE	0.00432957	0.00256868	1.68552	0.0923069	0.228788	FALSE
ACER1	0.000658152	0.00296895	0.221679	0.824625	0.901622	FALSE
ACER2	-0.00539092	0.00370688	-1.4543	0.146284	0.30633	FALSE
ACER3	-0.0019971	0.00265733	-0.751542	0.452564	0.629239	FALSE
ACHE	-0.00605078	0.00409837	-1.47639	0.140263	0.298761	FALSE
ACIN1	-0.000581173	0.000993582	-0.584927	0.558774	0.721582	FALSE
ACLY	-0.00047855	0.00160955	-0.297319	0.766306	0.866839	FALSE
ACMSD	0.0154345	0.0057887	2.66632	0.00783501	0.0426177	TRUE
ACO1	0.00061907	0.00178435	0.346945	0.728731	0.844271	FALSE
ACOT11	-0.00477968	0.00359848	-1.32825	0.184503	0.355758	FALSE
ACOT13	0.000804771	0.00142805	0.563547	0.573232	0.734137	FALSE
ACOT2	0.000187285	0.00215706	0.0868238	0.930835	0.965221	FALSE
ACOT4	0.000200492	0.00302615	0.066253	0.947194	0.973969	FALSE
ACOT6	0.00521426	0.00320133	1.62878	0.103782	0.246868	FALSE
ACOT7	-0.00183563	0.0023018	-0.797478	0.425428	0.608289	FALSE
ACOT8	0.00510994	0.00167836	3.0446	0.00241196	0.0186351	TRUE
ACOX1	-0.00145916	0.00150321	-0.970694	0.332016	0.519244	FALSE
ACOX2	0.018754	0.00538737	3.48111	0.000528428	0.00636821	TRUE
ACOX3	0.00118093	0.00218514	0.540438	0.589057	0.746161	FALSE
ACOXL	0.00383235	0.00370287	1.03497	0.301021	0.488175	FALSE
ACP1	0.00210284	0.00122391	1.71814	0.0861873	0.218707	FALSE
ACP2	-2.58134e-05	0.00162294	-0.0159053	0.987314	0.993604	FALSE
ACP5	0.00807424	0.00318462	2.53539	0.0114357	0.0549696	FALSE
ACP6	0.0026108	0.00233542	1.11792	0.263963	0.448329	FALSE
ACR	0.00169993	0.00305433	0.556564	0.577992	0.738086	FALSE
ACRBP	-0.000244735	0.00251278	-0.0973961	0.922438	0.960401	FALSE
ACRV1	-0.00273447	0.00248048	-1.10239	0.270647	0.45526	FALSE
ACSBG1	-0.00913261	0.00283453	-3.22192	0.00132873	0.012142	TRUE
ACSBG2	-0.00503314	0.00214717	-2.34408	0.0193358	0.0793557	FALSE
ACSF2	-0.0048053	0.0032385	-1.4838	0.138284	0.296422	FALSE
ACSF3	-0.0012888	0.0019817	-0.650353	0.515665	0.683113	FALSE
ACSL1	0.00222097	0.00324871	0.683648	0.49441	0.664768	FALSE
ACSL3	-0.00237009	0.0020474	-1.15761	0.247394	0.430314	FALSE
ACSL5	-5.32644e-05	0.00307683	-0.0173115	0.986193	0.993005	FALSE
ACSL6	-0.00567813	0.00459473	-1.23579	0.216925	0.394678	FALSE
ACSM1	0.00593081	0.00533521	1.11163	0.266654	0.451307	FALSE
ACSM3	-0.0052233	0.00389532	-1.34092	0.180357	0.350538	FALSE
ACSM5	0.0034602	0.00359185	0.963348	0.335685	0.523004	FALSE
ACSS1	0.0053841	0.00311876	1.72636	0.0846973	0.216132	FALSE
ACSS2	0.00183008	0.00171679	1.06599	0.286775	0.472723	FALSE
ACSS3	-0.00207821	0.00454958	-0.456792	0.647953	0.790434	FALSE
ACTA1	-0.00990441	0.00664361	-1.49082	0.136433	0.29366	FALSE
ACTA2	-0.012086	0.00301979	-4.00228	6.90094e-05	0.00152829	TRUE
ACTBL2	-0.00871989	0.0037328	-2.33601	0.0197548	0.0806872	FALSE
ACTC1	0.0173641	0.00451993	3.84167	0.000132608	0.00242174	TRUE
ACTG1	-0.00221908	0.00115482	-1.92159	0.055039	0.162274	FALSE
ACTG2	-0.0253535	0.00621189	-4.08145	4.95911e-05	0.00119738	TRUE
ACTL6A	-0.00405235	0.00143051	-2.8328	0.00473893	0.0300411	TRUE
ACTL8	-0.00584446	0.00717442	-0.814625	0.415547	0.598693	FALSE
ACTN1	-0.00780477	0.0019196	-4.06583	5.29547e-05	0.00125418	TRUE
ACTN2	-0.000536178	0.00626262	-0.0856157	0.931795	0.96585	FALSE
ACTN3	-0.00167691	0.00240973	-0.695892	0.486713	0.657987	FALSE
ACTN4	-0.00298509	0.00143607	-2.07866	0.0379905	0.126407	FALSE
ACTR10	0.00177662	0.00108239	1.64139	0.101137	0.242566	FALSE
ACTR1A	-0.000725862	0.00108519	-0.668878	0.503781	0.673386	FALSE
ACTR1B	0.000936459	0.00130921	0.715283	0.474658	0.649347	FALSE
ACTR2	-0.00277696	0.00133776	-2.07583	0.0382522	0.127091	FALSE
ACTR3	-0.00243261	0.0013061	-1.86249	0.0629268	0.177402	FALSE
ACTR3B	-0.00175022	0.00233914	-0.748232	0.454557	0.630766	FALSE
ACTR3C	-0.00492807	0.00260422	-1.89234	0.0588336	0.170044	FALSE
ACTR5	-0.000806934	0.00143559	-0.562094	0.574221	0.73499	FALSE
ACTR6	0.000110542	0.00133307	0.0829229	0.933935	0.96711	FALSE
ACTR8	0.000140417	0.0011865	0.118346	0.905825	0.950486	FALSE
ACVR1	-0.00231063	0.00155059	-1.49017	0.136604	0.293796	FALSE
ACVR1B	-0.00036985	0.00156202	-0.236777	0.812895	0.894716	FALSE
ACVR1C	-0.000787281	0.00459089	-0.171488	0.863887	0.923745	FALSE
ACVR2A	-0.00739221	0.00182821	-4.04341	5.81647e-05	0.00134717	TRUE
ACVR2B	-0.00534812	0.00197837	-2.7033	0.00702203	0.0395811	TRUE
ACVRL1	-0.00277937	0.00188703	-1.47288	0.141206	0.299959	FALSE
ACY1	0.00357567	0.00197917	1.80665	0.0712203	0.192775	FALSE
ACY3	0.00777058	0.00515819	1.50646	0.132374	0.288428	FALSE
ACYP1	-0.00453263	0.00221463	-2.04668	0.0410404	0.133303	FALSE
ACYP2	0.00437358	0.00201673	2.16865	0.0304251	0.108825	FALSE
ADA	-0.00273741	0.0022922	-1.19423	0.23277	0.413631	FALSE
ADAD2	-0.000534772	0.00264007	-0.202559	0.839535	0.909324	FALSE
ADAL	0.00248847	0.00170849	1.45653	0.145667	0.305537	FALSE
ADAM10	-0.00460786	0.00255615	-1.80265	0.0718465	0.193702	FALSE
ADAM11	-0.00606583	0.00346825	-1.74896	0.0807098	0.209165	FALSE
ADAM12	-0.0170004	0.0037183	-4.5721	5.65261e-06	0.000251182	TRUE
ADAM15	0.00568509	0.00222035	2.56044	0.01065	0.0521865	FALSE
ADAM17	-0.00620528	0.00210808	-2.94357	0.00334539	0.0235274	TRUE
ADAM19	-0.0154612	0.00271357	-5.69772	1.74871e-08	5.08139e-06	TRUE
ADAM20	0.00303313	0.00181513	1.67102	0.0951369	0.233134	FALSE
ADAM21	-0.00557845	0.00339886	-1.64127	0.101164	0.242587	FALSE
ADAM22	-0.0122486	0.00453269	-2.70228	0.0070433	0.0396389	TRUE
ADAM23	-0.00810977	0.00400319	-2.02583	0.0431383	0.137885	FALSE
ADAM28	0.00118297	0.00350552	0.33746	0.735865	0.848004	FALSE
ADAM29	-0.00719569	0.00490961	-1.46563	0.14317	0.302436	FALSE
ADAM32	-0.0141376	0.00525716	-2.6892	0.00732251	0.040758	TRUE
ADAM33	-0.00541855	0.00447279	-1.21145	0.226109	0.405766	FALSE
ADAM8	0.00325554	0.0034638	0.939877	0.347585	0.534283	FALSE
ADAMDEC1	-0.0107607	0.0057601	-1.86814	0.0621351	0.176043	FALSE
ADAMTS1	-0.0094929	0.00349224	-2.71829	0.00671467	0.0383752	TRUE
ADAMTS10	-0.00100106	0.00343768	-0.291204	0.770977	0.869374	FALSE
ADAMTS12	-0.0230484	0.00458871	-5.02284	6.37772e-07	5.4378e-05	TRUE
ADAMTS14	-0.00744505	0.00387153	-1.92303	0.0548577	0.161914	FALSE
ADAMTS15	0.00283097	0.00556139	0.509039	0.610876	0.763427	FALSE
ADAMTS16	-0.00690889	0.00651277	-1.06082	0.289115	0.475339	FALSE
ADAMTS17	-0.00469532	0.00414126	-1.13379	0.257247	0.442153	FALSE
ADAMTS18	-0.0112031	0.00530398	-2.11221	0.0350011	0.119618	FALSE
ADAMTS19	0.00563108	0.00679939	0.828175	0.407837	0.591569	FALSE
ADAMTS2	-0.0131395	0.00391593	-3.35541	0.000832628	0.00892279	TRUE
ADAMTS20	0.00269038	0.00351051	0.76638	0.443693	0.622274	FALSE
ADAMTS3	-0.00992157	0.0033211	-2.98744	0.00290561	0.0212538	TRUE
ADAMTS4	-0.00883855	0.0031885	-2.77201	0.00571027	0.0343321	TRUE
ADAMTS5	-0.0166239	0.00334076	-4.97608	8.06429e-07	6.50965e-05	TRUE
ADAMTS6	-0.0104747	0.00309507	-3.3843	0.000750941	0.00826157	TRUE
ADAMTS7	-0.00620597	0.00297318	-2.08732	0.0371987	0.124722	FALSE
ADAMTS8	-0.0233903	0.00487573	-4.7973	1.943e-06	0.000124443	TRUE
ADAMTS9	-0.00814897	0.00293073	-2.78052	0.00556413	0.033751	TRUE
ADAMTSL1	-0.00136413	0.00303741	-0.449109	0.653484	0.793154	FALSE
ADAMTSL2	0.000967599	0.00317796	0.304472	0.760854	0.863596	FALSE
ADAMTSL3	-0.00774177	0.00419119	-1.84715	0.0651215	0.181526	FALSE
ADAMTSL4	0.00194614	0.0031715	0.613633	0.539645	0.70401	FALSE
ADAMTSL5	0.00089715	0.00420046	0.213584	0.83093	0.904889	FALSE
ADAP1	0.00666592	0.00347945	1.9158	0.0557733	0.163802	FALSE
ADAP2	0.00479639	0.00204352	2.34712	0.0191801	0.0789784	FALSE
ADAR	-0.00423857	0.0016172	-2.62094	0.0089476	0.046518	TRUE
ADARB1	-0.00562557	0.00178689	-3.14824	0.00170806	0.0145907	TRUE
ADARB2	-0.00460454	0.00410446	-1.12184	0.262293	0.446772	FALSE
ADAT1	-0.00252764	0.00266922	-0.946957	0.343968	0.530995	FALSE
ADAT2	-0.00147623	0.00230745	-0.639766	0.522521	0.689052	FALSE
ADAT3	0.00657118	0.00324104	2.02749	0.0429676	0.137537	FALSE
ADCK1	0.00293945	0.00162395	1.81007	0.0706881	0.191912	FALSE
ADCK2	0.00276001	0.00137002	2.01457	0.0443083	0.140275	FALSE
ADCK5	0.00231258	0.00268245	0.862116	0.388901	0.574923	FALSE
ADCY1	-0.014162	0.00567773	-2.49431	0.012836	0.0592872	FALSE
ADCY10	-0.00115709	0.00380895	-0.303783	0.761378	0.863832	FALSE
ADCY2	-0.00293836	0.00619159	-0.474573	0.635231	0.781991	FALSE
ADCY3	-0.00541058	0.00200156	-2.70319	0.00702433	0.0395811	TRUE
ADCY4	-0.00210249	0.00281322	-0.747363	0.45508	0.631365	FALSE
ADCY5	0.00266088	0.00639658	0.415984	0.677541	0.8093	FALSE
ADCY6	0.00211353	0.00184921	1.14294	0.253431	0.437752	FALSE
ADCY7	-0.0059426	0.0023741	-2.5031	0.0125241	0.0582522	FALSE
ADCY9	0.000555911	0.00226415	0.245527	0.806116	0.89121	FALSE
ADCYAP1	-0.00497237	0.00603627	-0.823749	0.410346	0.594072	FALSE
ADCYAP1R1	-0.0137359	0.00353422	-3.88656	0.000110737	0.00214316	TRUE
ADD1	-0.000320126	0.00103765	-0.308509	0.757781	0.861797	FALSE
ADD2	-0.00599784	0.004291	-1.39777	0.162598	0.328742	FALSE
ADD3	-0.0129032	0.00285475	-4.5199	7.19411e-06	0.000295609	TRUE
ADH1A	-0.00788632	0.00467829	-1.68573	0.0922673	0.228732	FALSE
ADH1B	-0.0224059	0.00953383	-2.35014	0.0190261	0.0785574	FALSE
ADH1C	-0.0196459	0.00594778	-3.30306	0.00100201	0.0100289	TRUE
ADH5	-0.00267889	0.00107822	-2.48455	0.0131903	0.060444	FALSE
ADH6	-0.006248	0.00253146	-2.46814	0.0138053	0.0624856	FALSE
ADHFE1	-0.000170754	0.00368933	-0.0462832	0.963097	0.981076	FALSE
ADI1	0.0017975	0.00207146	0.867746	0.385813	0.572031	FALSE
ADIPOQ	-0.0142008	0.00972206	-1.46068	0.144525	0.303932	FALSE
ADIPOR1	0.00227269	0.00140633	1.61605	0.106507	0.251247	FALSE
ADIPOR2	-0.000741901	0.00233848	-0.317258	0.751137	0.858424	FALSE
ADK	0.00337118	0.001496	2.25346	0.0245202	0.0938935	FALSE
ADM	0.00129328	0.00408437	0.316642	0.751604	0.858814	FALSE
ADM2	-0.000112574	0.00308793	-0.036456	0.970929	0.984642	FALSE
ADNP	-0.00657893	0.00167808	-3.92052	9.65051e-05	0.0019562	TRUE
ADNP2	-0.00381306	0.00155577	-2.45091	0.0144784	0.0647163	FALSE
ADO	-0.00242841	0.00119119	-2.03863	0.0418392	0.135062	FALSE
ADORA1	-0.0231521	0.00471566	-4.90961	1.12191e-06	8.27301e-05	TRUE
ADORA2A	-0.00124669	0.00406286	-0.30685	0.759043	0.862474	FALSE
ADORA2B	-0.00437845	0.00343934	-1.27305	0.203397	0.377928	FALSE
ADORA3	0.00464797	0.00277714	1.67366	0.0946178	0.232288	FALSE
ADPGK	0.000837528	0.00105223	0.795958	0.42631	0.608849	FALSE
ADPRH	-0.002788	0.00177964	-1.56661	0.117631	0.267174	FALSE
ADPRHL1	0.000263326	0.00280847	0.0937613	0.925324	0.962011	FALSE
ADRA1A	-0.00148486	0.00314159	-0.472644	0.636605	0.782707	FALSE
ADRA1B	0.00326589	0.00425265	0.767965	0.442751	0.621784	FALSE
ADRA1D	-0.00568702	0.00356715	-1.59428	0.111298	0.25832	FALSE
ADRA2A	-0.00108431	0.0040688	-0.266493	0.789933	0.882019	FALSE
ADRA2B	-0.00365065	0.00356993	-1.02261	0.306824	0.493947	FALSE
ADRA2C	0.0050777	0.00536454	0.946531	0.344185	0.53109	FALSE
ADRB1	-0.0171288	0.0058798	-2.91316	0.00368498	0.0250827	TRUE
ADRB2	-0.00181196	0.00341824	-0.530087	0.59621	0.752753	FALSE
ADRB3	-0.00070008	0.00237122	-0.295241	0.767892	0.867748	FALSE
ADRM1	0.000615266	0.00196092	0.313763	0.753789	0.860213	FALSE
ADSL	-0.000420912	0.00128898	-0.326547	0.744103	0.853675	FALSE
AEBP1	-0.00860694	0.00339555	-2.53477	0.0114557	0.0549889	FALSE
AEBP2	-0.00178156	0.00153153	-1.16325	0.245099	0.428069	FALSE
AEN	-0.00183769	0.00155452	-1.18216	0.237519	0.419176	FALSE
AFAP1	-0.00718491	0.00179996	-3.9917	7.2094e-05	0.00158375	TRUE
AFAP1L1	-0.0046975	0.00219393	-2.14114	0.0325869	0.113987	FALSE
AFAP1L2	-0.00800389	0.00326754	-2.44952	0.0145341	0.0649439	FALSE
AFF1	-0.00102221	0.00194025	-0.526843	0.598459	0.754039	FALSE
AFF3	-0.0126692	0.00574091	-2.20682	0.0276308	0.101903	FALSE
AFF4	-0.000657033	0.00197594	-0.332517	0.739592	0.85065	FALSE
AFG3L2	-0.0010546	0.00147267	-0.716111	0.474147	0.648778	FALSE
AFMID	0.0051742	0.002134	2.42465	0.0155599	0.0682428	FALSE
AFP	0.0108483	0.00654766	1.65683	0.0979758	0.237531	FALSE
AFTPH	0.00102341	0.00134441	0.761234	0.446758	0.624962	FALSE
AGA	0.00215617	0.00175197	1.23071	0.21882	0.397013	FALSE
AGAP1	0.00313974	0.00162309	1.93442	0.0534397	0.159358	FALSE
AGAP3	-0.00029316	0.00171287	-0.171151	0.864152	0.923882	FALSE
AGAP5	0.00238339	0.00249729	0.954391	0.340195	0.5275	FALSE
AGAP6	-0.000369042	0.00240223	-0.153625	0.877947	0.931804	FALSE
AGBL2	0.000629021	0.00343691	0.183019	0.854833	0.918546	FALSE
AGBL3	-0.000597488	0.00263452	-0.226792	0.820648	0.899782	FALSE
AGBL4	0.00249031	0.00372486	0.668565	0.50398	0.673585	FALSE
AGBL5	-0.00218381	0.00154916	-1.40967	0.159055	0.323903	FALSE
AGER	0.00269313	0.00333124	0.808445	0.419093	0.601649	FALSE
AGFG1	0.000366466	0.0013975	0.26223	0.793217	0.884125	FALSE
AGFG2	0.00893452	0.00183907	4.85818	1.44471e-06	0.000101071	TRUE
AGGF1	0.000649343	0.00125352	0.518016	0.604601	0.758805	FALSE
AGK	-0.00140231	0.00126154	-1.11158	0.266676	0.451307	FALSE
AGL	-0.00888324	0.00341414	-2.6019	0.00945515	0.0483823	TRUE
AGMAT	-0.00364072	0.0028761	-1.26585	0.205961	0.381186	FALSE
AGPAT2	0.00693102	0.00266534	2.60043	0.00949527	0.0485148	TRUE
AGPAT3	-0.00097772	0.00128205	-0.762625	0.445928	0.62419	FALSE
AGPAT4	-0.0111057	0.00281227	-3.94901	8.5918e-05	0.00180045	TRUE
AGPAT5	-0.00290599	0.00206398	-1.40795	0.159562	0.324492	FALSE
AGPS	-0.00377381	0.00275906	-1.36779	0.171791	0.339336	FALSE
AGR2	0.0214564	0.00731797	2.93201	0.00347093	0.0241092	TRUE
AGR3	0.0117249	0.00733237	1.59906	0.110231	0.256747	FALSE
AGRN	-0.00434856	0.00236834	-1.83612	0.0667384	0.184152	FALSE
AGRP	0.000209591	0.00158289	0.13241	0.894696	0.943352	FALSE
AGT	-0.00288813	0.00633134	-0.456164	0.648405	0.790579	FALSE
AGTPBP1	-0.00464212	0.00197629	-2.34891	0.0190887	0.0787616	FALSE
AGTR1	-0.00754919	0.00709372	-1.06421	0.28758	0.473393	FALSE
AGTRAP	0.00154794	0.00190562	0.812301	0.416879	0.600032	FALSE
AHCTF1	-0.00420142	0.00163709	-2.5664	0.0104704	0.0516964	FALSE
AHCY	-0.0029934	0.00169876	-1.76211	0.0784603	0.205246	FALSE
AHCYL1	-0.00159422	0.00152223	-1.04729	0.295305	0.481884	FALSE
AHCYL2	-0.00213077	0.00213941	-0.99596	0.319593	0.507081	FALSE
AHDC1	-0.00283811	0.00186304	-1.52337	0.12809	0.282185	FALSE
AHI1	0.00405881	0.00193621	2.09626	0.0363955	0.122817	FALSE
AHNAK	-0.00328438	0.00235532	-1.39445	0.163596	0.329755	FALSE
AHNAK2	-0.00875194	0.00393725	-2.22286	0.0265247	0.0990285	FALSE
AHR	-0.000353631	0.00268088	-0.131908	0.895092	0.943579	FALSE
AHRR	-0.00125242	0.00360616	-0.3473	0.728464	0.844182	FALSE
AHSA1	0.000530762	0.00143281	0.370435	0.711163	0.832822	FALSE
AICDA	-0.00325058	0.00295738	-1.09914	0.272061	0.456682	FALSE
AIDA	-0.00193828	0.00145107	-1.33576	0.182037	0.352498	FALSE
AIF1	0.00529921	0.00241494	2.19435	0.0285184	0.104163	FALSE
AIF1L	-0.0089443	0.00392027	-2.28155	0.022797	0.0890086	FALSE
AIFM2	0.00168232	0.002226	0.755758	0.450033	0.62781	FALSE
AIFM3	-0.00170744	0.00382348	-0.446566	0.655318	0.794301	FALSE
AIG1	0.00986383	0.00196985	5.0074	6.89274e-07	5.80437e-05	TRUE
AIM2	0.00471122	0.00448004	1.0516	0.293324	0.479568	FALSE
AIMP1	0.000316244	0.00123223	0.256643	0.797526	0.886342	FALSE
AIMP2	0.00399493	0.00138222	2.89022	0.00396163	0.0263772	TRUE
AIP	0.000497112	0.00200916	0.247423	0.804649	0.890559	FALSE
AJAP1	-0.00712698	0.0035793	-1.99117	0.0468274	0.145849	FALSE
AK1	0.00440709	0.00211445	2.08427	0.0374755	0.125226	FALSE
AK3	-0.00172423	0.00152833	-1.12819	0.259605	0.44436	FALSE
AK5	0.00125712	0.00610921	0.205774	0.837024	0.908247	FALSE
AK7	-0.000938703	0.00409682	-0.22913	0.818831	0.898527	FALSE
AKAP1	-0.00331686	0.00194967	-1.70124	0.0893146	0.223606	FALSE
AKAP10	-0.00172414	0.0023523	-0.73296	0.463814	0.639061	FALSE
AKAP11	-0.00317932	0.00207683	-1.53085	0.12623	0.279278	FALSE
AKAP12	-0.0162863	0.00326111	-4.99411	7.36837e-07	6.01912e-05	TRUE
AKAP13	-0.00679997	0.00170499	-3.98827	7.31216e-05	0.0015986	TRUE
AKAP3	-0.00653321	0.00338187	-1.93184	0.0537587	0.159916	FALSE
AKAP5	-0.000725063	0.00366974	-0.197579	0.843429	0.912134	FALSE
AKAP6	-0.00772228	0.00326923	-2.36211	0.0184277	0.0767695	FALSE
AKAP7	0.00350422	0.00211676	1.65547	0.0982513	0.237915	FALSE
AKAP8	0.000785208	0.00109389	0.717815	0.473097	0.64759	FALSE
AKAP8L	-0.000217994	0.0017276	-0.126183	0.899621	0.946451	FALSE
AKAP9	-0.00093069	0.00243294	-0.382537	0.702172	0.826206	FALSE
AKIRIN1	-0.00254761	0.00137506	-1.85273	0.0643166	0.179981	FALSE
AKIRIN2	0.000862168	0.00129679	0.664848	0.506354	0.675303	FALSE
AKNA	-0.00459138	0.00206119	-2.22754	0.0262094	0.0982006	FALSE
AKNAD1	0.00542043	0.00273475	1.98206	0.04784	0.148124	FALSE
AKR1A1	0.00212253	0.00155597	1.36412	0.172943	0.340986	FALSE
AKR1B1	-0.0020534	0.00230938	-0.889157	0.374206	0.56135	FALSE
AKR1B10	0.0177552	0.00731928	2.42581	0.0155107	0.0681254	FALSE
AKR1B15	0.0122628	0.00580626	2.11199	0.0350196	0.119618	FALSE
AKR1C1	0.00210956	0.00591015	0.356939	0.721238	0.839203	FALSE
AKR1C2	0.00298436	0.00684546	0.435961	0.662991	0.798704	FALSE
AKR1C3	-0.000248176	0.00414034	-0.0599411	0.952219	0.975311	FALSE
AKR1D1	0.000193188	0.00415877	0.0464532	0.962961	0.981041	FALSE
AKR1E2	-0.00231031	0.00423854	-0.545071	0.585868	0.743917	FALSE
AKR7A2	0.00173236	0.00166802	1.03857	0.299341	0.486259	FALSE
AKR7A3	-0.0107424	0.00625754	-1.71672	0.0864465	0.219038	FALSE
AKT1	-0.00015885	0.00162093	-0.0979992	0.921959	0.960178	FALSE
AKT1S1	-0.000564785	0.00147107	-0.383927	0.701142	0.825295	FALSE
AKT2	-0.00257265	0.00139768	-1.84066	0.0660689	0.183005	FALSE
AKT3	-0.0150598	0.00342071	-4.40255	1.22637e-05	0.000441582	TRUE
AKTIP	-0.00126389	0.00148958	-0.848486	0.39644	0.581593	FALSE
ALAD	0.000460434	0.00155798	0.295533	0.767669	0.867748	FALSE
ALAS1	0.00608076	0.00119595	5.08444	4.66856e-07	4.60531e-05	TRUE
ALB	0.00185329	0.0079883	0.232001	0.816601	0.897163	FALSE
ALCAM	0.000716164	0.00361403	0.198162	0.842972	0.911877	FALSE
ALDH16A1	-0.00126648	0.00226538	-0.559056	0.576291	0.736672	FALSE
ALDH18A1	0.00193639	0.00140481	1.3784	0.168493	0.335707	FALSE
ALDH1A1	-0.0031377	0.00342083	-0.917233	0.359318	0.546345	FALSE
ALDH1A2	-0.0200219	0.00429242	-4.66448	3.66715e-06	0.000188782	TRUE
ALDH1A3	-0.0138424	0.00392492	-3.5268	0.00044637	0.00561233	TRUE
ALDH1B1	-0.00614939	0.00199151	-3.0878	0.00209129	0.0168414	TRUE
ALDH1L1	-0.00814013	0.00589057	-1.38189	0.167419	0.334405	FALSE
ALDH1L2	-0.0139693	0.00347595	-4.01883	6.44314e-05	0.00145286	TRUE
ALDH2	0.00347986	0.00321622	1.08197	0.279615	0.465128	FALSE
ALDH3A1	-0.00115113	0.00568173	-0.202602	0.839502	0.909324	FALSE
ALDH3A2	0.00570206	0.00266111	2.14274	0.0324574	0.113738	FALSE
ALDH3B1	0.00647292	0.00268672	2.40923	0.0162279	0.0704167	FALSE
ALDH3B2	0.00712104	0.00631974	1.12679	0.260193	0.444769	FALSE
ALDH4A1	-0.00387659	0.00272029	-1.42507	0.154556	0.318209	FALSE
ALDH5A1	-0.00137297	0.00306353	-0.448166	0.654163	0.793584	FALSE
ALDH7A1	-0.000536427	0.00161838	-0.33146	0.74039	0.851277	FALSE
ALDH8A1	-0.000803266	0.00364953	-0.220101	0.825853	0.902385	FALSE
ALDH9A1	0.00185774	0.00160697	1.15605	0.24803	0.43109	FALSE
ALDOA	0.00947601	0.00208627	4.54207	6.49552e-06	0.000277986	TRUE
ALDOB	-0.00591197	0.00288479	-2.04936	0.0407769	0.132878	FALSE
ALDOC	0.00134081	0.00434683	0.308458	0.75782	0.861797	FALSE
ALG1	0.00425863	0.00142334	2.992	0.00286308	0.0209907	TRUE
ALG10	0.000497759	0.00197695	0.251781	0.80128	0.888632	FALSE
ALG10B	-0.00241992	0.00223054	-1.0849	0.278316	0.463645	FALSE
ALG12	0.00116881	0.00166853	0.7005	0.483834	0.655979	FALSE
ALG14	0.00447019	0.00147864	3.02317	0.00258721	0.0195647	TRUE
ALG1L	0.00488785	0.00603777	0.809546	0.41846	0.601224	FALSE
ALG2	0.00313628	0.00130649	2.40055	0.0166148	0.0715464	FALSE
ALG3	0.00293698	0.00162474	1.80767	0.0710616	0.192441	FALSE
ALG6	-0.00206428	0.00155346	-1.32882	0.184313	0.355463	FALSE
ALG8	0.000619081	0.00236796	0.26144	0.793825	0.884334	FALSE
ALG9	0.000171994	0.00131818	0.130478	0.896223	0.944399	FALSE
ALK	-0.000559737	0.00359095	-0.155874	0.876174	0.930829	FALSE
ALKBH1	-0.000274882	0.00130419	-0.210768	0.833126	0.905886	FALSE
ALKBH2	-0.000489514	0.00181541	-0.269643	0.78751	0.880446	FALSE
ALKBH3	0.00342423	0.00247233	1.38502	0.166461	0.333361	FALSE
ALKBH5	0.00412655	0.00118676	3.47716	0.000536152	0.00641554	TRUE
ALKBH6	0.0027209	0.00202107	1.34627	0.178624	0.348063	FALSE
ALKBH7	0.00764659	0.00247232	3.09288	0.00205626	0.0166853	TRUE
ALKBH8	0.000389896	0.00162059	0.240589	0.80994	0.893009	FALSE
ALMS1	-0.00697817	0.0017418	-4.0063	6.7869e-05	0.00150793	TRUE
ALOX12	0.000621672	0.00317142	0.196023	0.844646	0.912685	FALSE
ALOX12B	0.00598276	0.00355316	1.68379	0.0926421	0.229452	FALSE
ALOX15	0.00648101	0.00667299	0.97123	0.331749	0.519064	FALSE
ALOX15B	0.000139063	0.00755202	0.018414	0.985314	0.992366	FALSE
ALOX5	0.00835905	0.00278545	3.00097	0.00278106	0.0205261	TRUE
ALOX5AP	0.00372188	0.00283681	1.312	0.189926	0.362373	FALSE
ALOXE3	0.00493117	0.00468489	1.05257	0.292879	0.479187	FALSE
ALPK1	0.00301908	0.00197331	1.52996	0.126452	0.279678	FALSE
ALPK2	0.000216676	0.00417874	0.0518521	0.95866	0.978603	FALSE
ALPK3	-0.000859545	0.00250999	-0.342449	0.73211	0.84625	FALSE
ALPL	0.000434125	0.00374187	0.116018	0.907669	0.951131	FALSE
ALS2	-0.00201528	0.00140674	-1.43259	0.152394	0.314566	FALSE
ALS2CL	0.00652125	0.00302778	2.15381	0.0315755	0.111698	FALSE
ALX1	0.000104663	0.00350886	0.0298282	0.976212	0.987212	FALSE
ALX3	-0.00248763	0.00307388	-0.809279	0.418613	0.601381	FALSE
ALX4	-0.0187943	0.00420841	-4.46589	9.20971e-06	0.000362072	TRUE
AMACR	0.000145983	0.00193667	0.0753785	0.939934	0.969864	FALSE
AMBP	-0.0111152	0.00590044	-1.88379	0.0599824	0.171908	FALSE
AMBRA1	-0.0047243	0.00109711	-4.30614	1.88351e-05	0.000590687	TRUE
AMD1	0.000641543	0.00199669	0.321304	0.748071	0.856491	FALSE
AMDHD1	0.00969415	0.00481641	2.01273	0.0445021	0.14076	FALSE
AMDHD2	0.0066006	0.00228496	2.88871	0.00398043	0.0264754	TRUE
AMFR	-0.00270798	0.00209856	-1.2904	0.197314	0.370867	FALSE
AMH	0.0204452	0.00543949	3.75866	0.000184192	0.00304206	TRUE
AMHR2	0.00349456	0.0025857	1.3515	0.176947	0.346031	FALSE
AMIGO1	0.00125715	0.00283007	0.444212	0.657019	0.795717	FALSE
AMIGO2	-0.0161089	0.00427921	-3.76445	0.000180054	0.00299914	TRUE
AMIGO3	0.000511494	0.00231109	0.221322	0.824902	0.901708	FALSE
AMMECR1L	-0.00388022	0.00113574	-3.41645	0.000668841	0.00758465	TRUE
AMN	-9.9973e-05	0.0032931	-0.0303583	0.975789	0.987004	FALSE
AMN1	0.000858932	0.00199512	0.430516	0.666945	0.802122	FALSE
AMOTL1	-0.0153137	0.00305379	-5.01466	6.64576e-07	5.63114e-05	TRUE
AMOTL2	-0.00165354	0.00220302	-0.75058	0.453142	0.629636	FALSE
AMPD1	-0.0137814	0.00414928	-3.3214	0.000939348	0.00960922	TRUE
AMPD2	0.000297424	0.00153297	0.194018	0.846215	0.913672	FALSE
AMPD3	0.0001633	0.00218207	0.0748372	0.940364	0.969942	FALSE
AMPH	-0.0320789	0.00473658	-6.77258	2.56773e-11	5.00413e-08	TRUE
AMT	0.00228027	0.00348404	0.654489	0.512999	0.680705	FALSE
AMY2A	-0.00464326	0.00342586	-1.35535	0.175716	0.344462	FALSE
AMY2B	-0.0047897	0.00362315	-1.32197	0.186584	0.358707	FALSE
AMZ1	-0.0104531	0.00535745	-1.95113	0.0514165	0.155285	FALSE
AMZ2	-0.00230909	0.00168649	-1.36917	0.171358	0.338935	FALSE
ANAPC1	-0.00525638	0.00201339	-2.61071	0.00921711	0.0474848	TRUE
ANAPC10	-0.000664809	0.00120204	-0.553067	0.580384	0.739893	FALSE
ANAPC11	0.00224915	0.00222634	1.01024	0.312707	0.499566	FALSE
ANAPC13	0.00432172	0.00134635	3.20995	0.00138449	0.0125164	TRUE
ANAPC2	0.00229835	0.00163859	1.40264	0.161141	0.326352	FALSE
ANAPC4	-0.000285974	0.00109827	-0.260385	0.794639	0.884599	FALSE
ANAPC5	0.000579215	0.0010035	0.577196	0.563981	0.726248	FALSE
ANAPC7	-0.000179311	0.00110995	-0.161549	0.871705	0.92774	FALSE
ANGEL1	-0.000843465	0.00155878	-0.541106	0.588596	0.74604	FALSE
ANGEL2	-0.000400658	0.00143289	-0.279616	0.77985	0.875391	FALSE
ANGPT1	-0.00546046	0.00368195	-1.48304	0.138488	0.296585	FALSE
ANGPT2	-0.00406611	0.00264819	-1.53543	0.125104	0.277642	FALSE
ANGPT4	-0.00447607	0.00241809	-1.85108	0.0645537	0.180422	FALSE
ANGPTL1	-0.00847379	0.00400714	-2.11467	0.0347893	0.119215	FALSE
ANGPTL2	-0.0101783	0.00289425	-3.51674	0.000463341	0.00576198	TRUE
ANGPTL3	-0.000687586	0.00156326	-0.439841	0.66018	0.797501	FALSE
ANGPTL4	0.00715539	0.00512002	1.39753	0.162669	0.328761	FALSE
ANGPTL5	0.00236388	0.00281579	0.839507	0.401454	0.585337	FALSE
ANGPTL6	0.00388638	0.00295438	1.31546	0.188759	0.361157	FALSE
ANGPTL7	-0.00164553	0.00476462	-0.345364	0.729918	0.84479	FALSE
ANK1	-0.0104185	0.00562903	-1.85085	0.0645871	0.180442	FALSE
ANK2	-0.0082633	0.00316257	-2.61285	0.00916022	0.0473168	TRUE
ANK3	-0.00544634	0.00308254	-1.76683	0.0776655	0.203804	FALSE
ANKAR	0.00253149	0.00218182	1.16026	0.246313	0.4292	FALSE
ANKDD1A	0.00171494	0.00210424	0.814991	0.415338	0.598631	FALSE
ANKFN1	0.0023004	0.00440809	0.521857	0.601925	0.756677	FALSE
ANKFY1	-0.000509863	0.00134677	-0.378582	0.705106	0.828692	FALSE
ANKH	-0.005908	0.00270862	-2.18118	0.0294819	0.106502	FALSE
ANKHD1	-0.000794645	0.00139158	-0.571037	0.568147	0.728925	FALSE
ANKK1	0.00192602	0.00373037	0.516308	0.605792	0.759499	FALSE
ANKLE1	-0.0056841	0.00337869	-1.68234	0.092922	0.22977	FALSE
ANKLE2	-0.000497711	0.00104793	-0.474949	0.634963	0.781783	FALSE
ANKMY1	-0.000109234	0.00192275	-0.0568115	0.954711	0.97669	FALSE
ANKMY2	0.00489409	0.00159652	3.06547	0.00225177	0.0177564	TRUE
ANKRD1	-0.00650956	0.00503998	-1.29158	0.196902	0.370501	FALSE
ANKRD10	-0.00119051	0.00194756	-0.61128	0.541201	0.705568	FALSE
ANKRD11	-0.00548183	0.00150896	-3.63286	0.000299528	0.00428973	TRUE
ANKRD12	-0.00255605	0.00199993	-1.27807	0.201622	0.375961	FALSE
ANKRD13A	-0.00238236	0.001251	-1.90437	0.0572467	0.167064	FALSE
ANKRD13B	-0.00720945	0.00296925	-2.42804	0.0154165	0.0677772	FALSE
ANKRD13C	-0.00337619	0.00114403	-2.95113	0.00326553	0.0231781	TRUE
ANKRD13D	0.000170858	0.00208819	0.0818211	0.934811	0.967193	FALSE
ANKRD16	0.00491877	0.00162403	3.02874	0.00254055	0.0193578	TRUE
ANKRD17	-0.00735197	0.00183602	-4.00429	6.84354e-05	0.00151804	TRUE
ANKRD2	-0.00756842	0.00340992	-2.21953	0.0267511	0.0994923	FALSE
ANKRD22	0.00215035	0.00402245	0.534587	0.593095	0.749722	FALSE
ANKRD23	-0.00204962	0.00240387	-0.852633	0.394137	0.580023	FALSE
ANKRD24	0.00915868	0.00383952	2.38537	0.017311	0.0735743	FALSE
ANKRD26	-0.00205616	0.00242491	-0.84793	0.396749	0.581843	FALSE
ANKRD28	-0.0028655	0.00169119	-1.69437	0.0906137	0.22607	FALSE
ANKRD29	-0.00877297	0.00388951	-2.25555	0.0243883	0.0935233	FALSE
ANKRD30A	-0.0153865	0.00972796	-1.58167	0.114148	0.262466	FALSE
ANKRD30B	-0.0015842	0.00775972	-0.204156	0.838287	0.908911	FALSE
ANKRD31	-0.00194439	0.00265997	-0.730981	0.465021	0.640191	FALSE
ANKRD34B	-0.00466297	0.00434895	-1.0722	0.283975	0.470145	FALSE
ANKRD34C	0.00130449	0.00298279	0.43734	0.661992	0.798255	FALSE
ANKRD35	-0.00807798	0.00424823	-1.90149	0.0576231	0.167682	FALSE
ANKRD36	-0.00551809	0.0023272	-2.37113	0.017987	0.0755525	FALSE
ANKRD37	0.00545329	0.0024887	2.19122	0.0287451	0.104655	FALSE
ANKRD39	0.00221684	0.00195121	1.13614	0.256265	0.441174	FALSE
ANKRD40	-0.00435421	0.00173667	-2.50722	0.0123803	0.0578993	FALSE
ANKRD42	0.00539199	0.00198942	2.71034	0.00687614	0.0390036	TRUE
ANKRD44	-0.00469851	0.00362546	-1.29598	0.195385	0.368868	FALSE
ANKRD45	-0.00932867	0.00350574	-2.66097	0.00795926	0.0430191	TRUE
ANKRD46	-0.00146022	0.00208331	-0.700914	0.483575	0.655955	FALSE
ANKRD49	0.000665699	0.00159888	0.416352	0.677272	0.809272	FALSE
ANKRD50	-0.0125152	0.00266996	-4.68741	3.28993e-06	0.000176005	TRUE
ANKRD52	-0.0016549	0.00159367	-1.03842	0.29941	0.486313	FALSE
ANKRD53	-0.00881265	0.00319014	-2.76246	0.00587811	0.0348952	TRUE
ANKRD54	-0.000102766	0.00144914	-0.0709151	0.943484	0.971948	FALSE
ANKRD55	-0.0111814	0.0031218	-3.58173	0.000363498	0.00488583	TRUE
ANKRD6	-0.00767754	0.00247158	-3.10632	0.00196615	0.0161482	TRUE
ANKRD7	-0.00522517	0.00275865	-1.8941	0.0585987	0.169683	FALSE
ANKRD9	0.00403298	0.00286831	1.40605	0.160127	0.325255	FALSE
ANKS1A	-0.00323784	0.00148479	-2.18067	0.02952	0.106562	FALSE
ANKS1B	0.00331784	0.00347043	0.956031	0.339367	0.526843	FALSE
ANKS3	0.0053673	0.00239767	2.23855	0.0254798	0.0964203	FALSE
ANKS6	-0.00792977	0.00340478	-2.32901	0.0201251	0.0817345	FALSE
ANKZF1	0.000694582	0.00152978	0.454039	0.649933	0.791533	FALSE
ANLN	-0.0117822	0.00329134	-3.57976	0.000366202	0.00490688	TRUE
ANO1	-0.0155163	0.00373718	-4.15187	3.67905e-05	0.000966982	TRUE
ANO10	0.00373873	0.00143957	2.59711	0.00958681	0.0487815	TRUE
ANO2	0.000861915	0.00483581	0.178236	0.858586	0.920643	FALSE
ANO3	0.00601924	0.00659211	0.913098	0.361486	0.548603	FALSE
ANO4	-0.00540549	0.00387628	-1.3945	0.163581	0.329755	FALSE
ANO5	-0.00948801	0.0064794	-1.46433	0.143524	0.302766	FALSE
ANO6	0.00158108	0.00182113	0.868186	0.385572	0.57197	FALSE
ANO7	8.51673e-06	0.00357057	0.00238526	0.998097	0.99905	FALSE
ANO8	-0.00629764	0.0022286	-2.82583	0.00484208	0.0304966	TRUE
ANO9	-0.00237255	0.00335872	-0.706385	0.48017	0.653376	FALSE
ANP32A	-0.00291996	0.00118919	-2.45542	0.0142993	0.0641301	FALSE
ANP32B	-0.00473148	0.00146714	-3.22498	0.00131481	0.0120785	TRUE
ANP32E	-0.0140302	0.00275881	-5.08561	4.64092e-07	4.60531e-05	TRUE
ANPEP	-0.00332941	0.00517003	-0.643982	0.519785	0.686705	FALSE
ANTXR1	-0.0142051	0.00315704	-4.49949	7.90041e-06	0.000318786	TRUE
ANTXR2	-0.00289728	0.00220147	-1.31607	0.188557	0.360883	FALSE
ANXA1	-0.00546628	0.00275896	-1.98128	0.0479268	0.14829	FALSE
ANXA11	0.00384613	0.00157277	2.44546	0.0146973	0.0654376	FALSE
ANXA13	-0.00242599	0.003083	-0.786895	0.431594	0.613057	FALSE
ANXA2	0.00203274	0.00194313	1.04611	0.295847	0.482395	FALSE
ANXA3	-0.00421543	0.00481144	-0.876127	0.381244	0.568345	FALSE
ANXA4	0.000806753	0.00127576	0.632369	0.52734	0.693077	FALSE
ANXA5	-0.00248123	0.00144885	-1.71255	0.0872118	0.220323	FALSE
ANXA6	-0.00125412	0.00186824	-0.671287	0.502246	0.671993	FALSE
ANXA7	0.00291233	0.00120182	2.42326	0.0156192	0.0684474	FALSE
ANXA9	0.00596289	0.00423641	1.40753	0.159686	0.324617	FALSE
AOAH	0.00027408	0.00347054	0.0789734	0.937075	0.968086	FALSE
AOC2	-0.00304188	0.00312531	-0.973306	0.330717	0.518025	FALSE
AOC3	-0.00611723	0.00328724	-1.8609	0.0631517	0.177742	FALSE
AOX1	-0.00173744	0.00463341	-0.37498	0.707782	0.830676	FALSE
AP1AR	0.00290584	0.00171556	1.69382	0.0907182	0.226248	FALSE
AP1B1	0.00194373	0.00144333	1.34671	0.178485	0.347896	FALSE
AP1G1	-0.00148652	0.00166693	-0.891773	0.372803	0.559984	FALSE
AP1G2	8.50522e-05	0.00192832	0.0441069	0.964831	0.98181	FALSE
AP1M1	-0.000398534	0.0011799	-0.337768	0.735633	0.84784	FALSE
AP1M2	0.00527309	0.00249423	2.11412	0.034837	0.119319	FALSE
AP1S1	0.00209417	0.0016653	1.25753	0.208954	0.385145	FALSE
AP1S3	0.00342669	0.00235661	1.45407	0.146347	0.306394	FALSE
AP2A1	-0.0037314	0.00133097	-2.80352	0.00518634	0.0321308	TRUE
AP2A2	-0.000246825	0.00112665	-0.219079	0.826649	0.902682	FALSE
AP2B1	-0.00313103	0.00197378	-1.58631	0.113093	0.26092	FALSE
AP2M1	-0.00185662	0.00123651	-1.50149	0.133652	0.290007	FALSE
AP2S1	0.00243026	0.00175692	1.38325	0.167002	0.334004	FALSE
AP3B1	-0.000801784	0.00125519	-0.638776	0.523165	0.689623	FALSE
AP3B2	-0.0152476	0.00633567	-2.40663	0.0163431	0.0707112	FALSE
AP3D1	0.0012231	0.00117942	1.03703	0.300056	0.487016	FALSE
AP3M1	-0.000443742	0.00140294	-0.316294	0.751868	0.859004	FALSE
AP3M2	-0.00137237	0.00218476	-0.628156	0.530094	0.695408	FALSE
AP3S1	0.000786325	0.00174437	0.45078	0.652279	0.792604	FALSE
AP3S2	-0.00115801	0.00133922	-0.864685	0.38749	0.57352	FALSE
AP4B1	-0.00125762	0.00122428	-1.02723	0.304644	0.491729	FALSE
AP4E1	-0.001947	0.00171244	-1.13698	0.255914	0.440805	FALSE
AP4M1	-0.00131665	0.00145573	-0.904455	0.366047	0.55288	FALSE
AP4S1	-0.00129426	0.00178566	-0.724805	0.468799	0.643331	FALSE
APAF1	-0.00255418	0.00165699	-1.54146	0.12363	0.275627	FALSE
APBA1	-0.0109899	0.00317986	-3.4561	0.000579112	0.00679298	TRUE
APBA2	-0.0128567	0.00419556	-3.06436	0.00226	0.0178008	TRUE
APBA3	0.00303652	0.00190772	1.5917	0.111876	0.25912	FALSE
APBB1	0.00102032	0.00272595	0.374298	0.708289	0.830895	FALSE
APBB1IP	-5.47751e-05	0.00257251	-0.0212925	0.983018	0.990936	FALSE
APBB2	0.000379891	0.00222068	0.17107	0.864215	0.923882	FALSE
APC	-0.00337947	0.00191064	-1.76876	0.0773426	0.203335	FALSE
APC2	0.00167606	0.00352179	0.475913	0.634276	0.781244	FALSE
APCDD1	-0.00493893	0.00337996	-1.46124	0.144371	0.303796	FALSE
APCDD1L	-0.0179246	0.00486585	-3.68375	0.000246459	0.00372336	TRUE
APEH	0.004311	0.001535	2.80847	0.0051081	0.0317732	TRUE
APH1A	-8.15678e-05	0.00131781	-0.0618962	0.950662	0.974961	FALSE
APH1B	0.00972848	0.00222158	4.37907	1.36247e-05	0.000478284	TRUE
API5	-0.00353169	0.00119523	-2.95482	0.00322711	0.0229772	TRUE
APIP	-0.00193339	0.0015847	-1.22003	0.222838	0.401845	FALSE
APLF	-0.00743108	0.00273364	-2.71838	0.00671277	0.0383752	TRUE
APLNR	-0.00353801	0.00279155	-1.2674	0.205408	0.380472	FALSE
APLP1	-0.00339762	0.0052622	-0.645666	0.518695	0.685662	FALSE
APLP2	0.00141692	0.00198724	0.71301	0.476063	0.650355	FALSE
APOA1	-0.00314522	0.00433726	-0.725162	0.46858	0.643096	FALSE
APOB	-0.00547029	0.00430912	-1.26947	0.204671	0.379567	FALSE
APOBEC2	0.000591148	0.00227856	0.259439	0.795368	0.885026	FALSE
APOBEC3A	0.00360947	0.00458922	0.78651	0.431819	0.613313	FALSE
APOBEC3B	-0.00444684	0.00490557	-0.906488	0.364971	0.552056	FALSE
APOBEC3C	0.000867643	0.00261942	0.331234	0.740561	0.851278	FALSE
APOBEC3D	-0.000897094	0.00290127	-0.309207	0.75725	0.861797	FALSE
APOBEC3F	-0.00367448	0.00259693	-1.41493	0.157506	0.322047	FALSE
APOBEC3G	-0.000668675	0.0029594	-0.225949	0.821303	0.899899	FALSE
APOBEC3H	0.00460756	0.00324813	1.41852	0.156456	0.320669	FALSE
APOC1	-0.000382565	0.00343748	-0.111292	0.911415	0.952833	FALSE
APOD	-0.0110279	0.00667686	-1.65166	0.099026	0.239184	FALSE
APOE	0.00254894	0.00347371	0.73378	0.463314	0.638695	FALSE
APOF	0.0125338	0.00525452	2.38534	0.0173122	0.0735743	FALSE
APOL1	0.000814052	0.00277249	0.293618	0.769132	0.86844	FALSE
APOL2	0.00190944	0.00207248	0.92133	0.357176	0.544485	FALSE
APOL3	0.00275905	0.00279789	0.986117	0.324396	0.51189	FALSE
APOL4	-0.0133305	0.00378508	-3.52184	0.000454654	0.00569026	TRUE
APOL6	-0.000626785	0.00277102	-0.226193	0.821113	0.899874	FALSE
APOLD1	-0.00902096	0.00282316	-3.19534	0.00145555	0.0129107	TRUE
APOM	0.00657415	0.00284989	2.30681	0.0213388	0.0851416	FALSE
APP	-0.00192483	0.00212532	-0.905666	0.365406	0.552278	FALSE
APPBP2	-0.00706818	0.00206132	-3.42895	0.000639244	0.00734054	TRUE
APPL1	9.12794e-05	0.00158289	0.0576663	0.95403	0.976287	FALSE
APPL2	0.00161016	0.0016098	1.00023	0.317526	0.504848	FALSE
APRT	-0.00057849	0.0021381	-0.270563	0.786802	0.879944	FALSE
APTX	-0.000154799	0.00131121	-0.118058	0.906053	0.950579	FALSE
AQP1	-0.00274832	0.00297363	-0.92423	0.355666	0.542945	FALSE
AQP11	0.00773984	0.00323563	2.39206	0.0170009	0.0727365	FALSE
AQP2	0.00644706	0.00308228	2.09165	0.0368075	0.123829	FALSE
AQP4	-0.0115467	0.00473987	-2.43607	0.015081	0.0666285	FALSE
AQP5	0.00392568	0.00828006	0.474113	0.635558	0.782093	FALSE
AQP6	0.0198937	0.00467551	4.25487	2.35842e-05	0.000703166	TRUE
AQP7	-0.000392966	0.00643643	-0.0610534	0.951333	0.975225	FALSE
AQP8	0.00399101	0.00230906	1.72841	0.084329	0.215474	FALSE
AQP9	0.0103412	0.00582818	1.77434	0.0764154	0.201558	FALSE
AQR	-0.00347721	0.00168441	-2.06435	0.0393298	0.129787	FALSE
ARAP1	0.000793565	0.00176012	0.450858	0.652223	0.792604	FALSE
ARAP2	-0.00548952	0.00294886	-1.86157	0.0630568	0.177657	FALSE
ARAP3	-0.00544983	0.00220791	-2.46832	0.0137983	0.0624749	FALSE
ARC	-0.00157901	0.00600426	-0.262982	0.792637	0.883869	FALSE
ARCN1	0.000106816	0.0013594	0.0785758	0.937391	0.968193	FALSE
AREG	-0.0499065	0.00693814	-7.19307	1.54583e-12	7.02941e-09	TRUE
ARF1	-0.000429158	0.0013924	-0.308215	0.758005	0.861797	FALSE
ARF3	0.000641329	0.00118959	0.539118	0.589967	0.747014	FALSE
ARF4	0.00294467	0.0013568	2.17031	0.0302984	0.1084	FALSE
ARF5	0.00273643	0.00172725	1.58427	0.113557	0.261715	FALSE
ARF6	-0.00205431	0.00133207	-1.5422	0.123451	0.27552	FALSE
ARFGAP1	0.00173755	0.00188921	0.919726	0.358014	0.545396	FALSE
ARFGAP2	-0.000548471	0.00114268	-0.479988	0.631377	0.779409	FALSE
ARFGAP3	0.0018535	0.00192795	0.961386	0.33667	0.524123	FALSE
ARFGEF1	0.000506066	0.00211354	0.23944	0.810831	0.893255	FALSE
ARFGEF2	-0.00207196	0.00224536	-0.922776	0.356423	0.54363	FALSE
ARFIP1	-0.00115763	0.00137266	-0.84335	0.399303	0.58391	FALSE
ARFIP2	0.00361202	0.0017727	2.03758	0.041945	0.135261	FALSE
ARFRP1	1.7871e-05	0.00213322	0.00837746	0.993318	0.996451	FALSE
ARG2	-0.00387153	0.00188811	-2.05047	0.0406678	0.132693	FALSE
ARGLU1	-0.00219882	0.00216228	-1.0169	0.309532	0.496546	FALSE
ARHGAP1	-0.00328422	0.00117995	-2.78337	0.00551607	0.0335994	TRUE
ARHGAP10	-0.00812788	0.00263102	-3.08925	0.00208119	0.0167799	TRUE
ARHGAP11A	-0.0115279	0.00286846	-4.01883	6.44319e-05	0.00145286	TRUE
ARHGAP11B	-0.0124732	0.00362859	-3.43748	0.00061976	0.00718332	TRUE
ARHGAP12	-0.00141914	0.00195585	-0.725584	0.468322	0.642999	FALSE
ARHGAP15	0.00153636	0.00290188	0.529437	0.59666	0.752799	FALSE
ARHGAP17	0.000885389	0.00112946	0.783902	0.433347	0.614051	FALSE
ARHGAP18	0.00148487	0.00185366	0.801046	0.42336	0.606159	FALSE
ARHGAP20	-0.0115113	0.00318501	-3.6142	0.000321538	0.0045107	TRUE
ARHGAP21	-0.00628574	0.00198653	-3.16418	0.00161842	0.0140092	TRUE
ARHGAP22	0.00264408	0.00302171	0.875028	0.381841	0.568799	FALSE
ARHGAP23	-0.00450746	0.00235757	-1.91191	0.0562715	0.164948	FALSE
ARHGAP24	-0.00591582	0.00229537	-2.57729	0.0101491	0.050697	FALSE
ARHGAP25	-0.00113034	0.00228962	-0.493681	0.621677	0.772537	FALSE
ARHGAP26	-0.0100661	0.00286873	-3.5089	0.000476989	0.00589409	TRUE
ARHGAP27	0.00138227	0.0019217	0.719295	0.472185	0.646742	FALSE
ARHGAP28	-0.0196454	0.00348352	-5.63951	2.42164e-08	6.47766e-06	TRUE
ARHGAP29	-0.000501411	0.00296511	-0.169104	0.865761	0.924735	FALSE
ARHGAP30	0.000269387	0.00231784	0.116223	0.907507	0.951131	FALSE
ARHGAP5	-0.00316841	0.00224352	-1.41225	0.158295	0.323175	FALSE
ARHGAP9	0.000698967	0.00301514	0.231819	0.816742	0.897189	FALSE
ARHGDIA	-0.000333282	0.00161326	-0.206589	0.836387	0.908115	FALSE
ARHGDIB	0.0115534	0.00263314	4.3877	1.31088e-05	0.000465704	TRUE
ARHGDIG	-0.00197876	0.00546448	-0.362114	0.71737	0.836942	FALSE
ARHGEF1	-0.00079633	0.00186531	-0.426916	0.669564	0.803925	FALSE
ARHGEF10	-0.00484867	0.00215499	-2.24997	0.0247419	0.0944671	FALSE
ARHGEF10L	-0.00326459	0.00192962	-1.69183	0.0910959	0.226734	FALSE
ARHGEF11	-0.00224881	0.00154036	-1.45993	0.144731	0.304253	FALSE
ARHGEF12	-0.000764666	0.00193409	-0.395362	0.692689	0.820711	FALSE
ARHGEF15	0.000477307	0.00237973	0.200572	0.841088	0.910572	FALSE
ARHGEF16	-0.000507658	0.00262301	-0.19354	0.846589	0.913672	FALSE
ARHGEF17	-0.00243106	0.0019401	-1.25306	0.210578	0.38747	FALSE
ARHGEF19	-0.00637443	0.00239393	-2.66274	0.00791792	0.0429147	TRUE
ARHGEF2	-0.00210486	0.00214275	-0.982319	0.326261	0.513719	FALSE
ARHGEF3	0.00208075	0.00202364	1.02822	0.304179	0.491369	FALSE
ARHGEF4	-0.010191	0.00391749	-2.60142	0.00946816	0.0484291	TRUE
ARHGEF5	-0.000365667	0.00188581	-0.193904	0.846304	0.913672	FALSE
ARHGEF7	-0.00420806	0.00143854	-2.92524	0.00354653	0.0244229	TRUE
ARID1A	-0.00824273	0.00153978	-5.35319	1.15183e-07	1.82712e-05	TRUE
ARID1B	-0.0023565	0.00155239	-1.51799	0.129442	0.28426	FALSE
ARID2	-0.00387015	0.00166561	-2.32356	0.0204171	0.0826166	FALSE
ARID3A	0.00308122	0.00210815	1.46158	0.144279	0.303712	FALSE
ARID3B	-0.00205707	0.00180071	-1.14236	0.25367	0.437936	FALSE
ARID3C	-0.00362153	0.00215306	-1.68204	0.0929809	0.229828	FALSE
ARID4A	-0.00363261	0.00170265	-2.1335	0.0332096	0.115308	FALSE
ARID5A	-0.00270027	0.00289833	-0.931662	0.351813	0.538829	FALSE
ARID5B	-0.00653238	0.00236981	-2.7565	0.00598522	0.0354078	TRUE
ARIH1	-0.00347634	0.00132226	-2.62909	0.00873782	0.0458114	TRUE
ARL1	0.00397475	0.0013633	2.91554	0.00365734	0.0249482	TRUE
ARL10	-0.00956147	0.00329303	-2.90355	0.00379864	0.025578	TRUE
ARL11	0.00596712	0.00336958	1.77088	0.0769899	0.202616	FALSE
ARL13B	-0.00346893	0.0017899	-1.93805	0.0529943	0.158368	FALSE
ARL14	0.000902052	0.00297897	0.302806	0.762122	0.864367	FALSE
ARL15	-0.00517798	0.00253426	-2.04319	0.0413847	0.134047	FALSE
ARL16	0.00229794	0.00183447	1.25264	0.210728	0.38759	FALSE
ARL2	0.00164049	0.00188501	0.870281	0.384427	0.571094	FALSE
ARL2BP	-0.000885136	0.00119364	-0.741541	0.458599	0.634221	FALSE
ARL3	0.00308126	0.00172742	1.78373	0.0748737	0.198605	FALSE
ARL4A	-0.00491364	0.00259851	-1.89095	0.0590194	0.170329	FALSE
ARL4C	-0.0118852	0.00257381	-4.61775	4.56882e-06	0.000217026	TRUE
ARL4D	0.00297521	0.00324529	0.916779	0.359555	0.546585	FALSE
ARL5A	-0.000904844	0.00137956	-0.655892	0.512096	0.680102	FALSE
ARL5B	-0.00530951	0.00245133	-2.16597	0.03063	0.109323	FALSE
ARL6	0.000154485	0.0017631	0.0876211	0.930201	0.965004	FALSE
ARL6IP1	-0.00276821	0.00173141	-1.59882	0.110284	0.256755	FALSE
ARL6IP4	0.00372659	0.002308	1.61464	0.106812	0.251662	FALSE
ARL6IP5	0.00356983	0.00132798	2.68817	0.00734485	0.0407974	TRUE
ARL6IP6	-0.000378324	0.00161656	-0.234031	0.815025	0.896226	FALSE
ARL8A	0.00155728	0.00137822	1.12992	0.258872	0.443493	FALSE
ARL8B	0.000688702	0.00133392	0.516299	0.605799	0.759499	FALSE
ARL9	-0.00721655	0.00423271	-1.70495	0.088621	0.222411	FALSE
ARMC1	-0.00114783	0.00187456	-0.612323	0.540511	0.704803	FALSE
ARMC2	0.00334696	0.00202028	1.65668	0.0980048	0.237559	FALSE
ARMC3	-0.00725817	0.00609332	-1.19117	0.233967	0.415055	FALSE
ARMC4	-0.010505	0.00555342	-1.89162	0.0589291	0.170212	FALSE
ARMC5	0.00536285	0.00199423	2.68919	0.00732281	0.040758	TRUE
ARMC7	-0.00191283	0.00161575	-1.18386	0.236844	0.418311	FALSE
ARMC8	-0.00241153	0.00119291	-2.02154	0.043581	0.138877	FALSE
ARMC9	-0.00273507	0.00173122	-1.57985	0.114566	0.263073	FALSE
ARNT	-0.00222891	0.0013522	-1.64835	0.0997015	0.240228	FALSE
ARNT2	-0.000517912	0.00452337	-0.114497	0.908875	0.951782	FALSE
ARNTL	-0.00374779	0.00188312	-1.9902	0.0469336	0.146012	FALSE
ARNTL2	-0.0124465	0.00421127	-2.95552	0.00321987	0.0229496	TRUE
ARPC1A	0.00260685	0.00131603	1.98085	0.0479755	0.148341	FALSE
ARPC1B	0.00180329	0.00215084	0.83841	0.402069	0.58599	FALSE
ARPC2	-0.000373747	0.00111757	-0.334429	0.73815	0.849762	FALSE
ARPC3	0.00174224	0.00139608	1.24795	0.21244	0.389866	FALSE
ARPC4	0.00136404	0.00119901	1.13764	0.255637	0.44044	FALSE
ARPC5	-0.00285831	0.00135871	-2.10368	0.0357406	0.121251	FALSE
ARPC5L	0.00139435	0.00141323	0.986643	0.324138	0.511615	FALSE
ARPP19	-0.00256459	0.00155472	-1.64955	0.0994559	0.239925	FALSE
ARRB1	0.000652977	0.00244903	0.266627	0.78983	0.882019	FALSE
ARRB2	0.000697611	0.00151862	0.459373	0.646101	0.789284	FALSE
ARRDC1	0.00388892	0.002143	1.81471	0.0699699	0.190601	FALSE
ARRDC2	-0.0033751	0.00205142	-1.64525	0.100341	0.241334	FALSE
ARRDC3	-0.0103846	0.00224242	-4.63096	4.29429e-06	0.000208184	TRUE
ARRDC4	-0.000170453	0.0024265	-0.0702464	0.944016	0.972239	FALSE
ARRDC5	0.00329332	0.00254706	1.29299	0.196416	0.369922	FALSE
ARSA	0.00729161	0.00233508	3.12263	0.00186175	0.0155612	TRUE
ARSB	-0.00754763	0.00197993	-3.81206	0.000149202	0.00263584	TRUE
ARSG	0.000100357	0.00329485	0.0304588	0.975709	0.986996	FALSE
ARSI	-0.00851467	0.00393925	-2.16149	0.0309751	0.110042	FALSE
ARSJ	-0.00631125	0.00380644	-1.65804	0.0977295	0.237132	FALSE
ARSK	-0.00477569	0.00200379	-2.38332	0.0174068	0.07393	FALSE
ART3	-0.00897946	0.00608351	-1.47603	0.140358	0.298761	FALSE
ART4	-0.00660821	0.00381177	-1.73363	0.0833972	0.213814	FALSE
ART5	-0.0100132	0.0036001	-2.78136	0.00554987	0.0336953	TRUE
ARTN	-0.00874388	0.00484292	-1.8055	0.0714001	0.192994	FALSE
ARV1	0.00319663	0.0018033	1.77266	0.0766936	0.202058	FALSE
ARVCF	8.97044e-05	0.00276501	0.0324427	0.974128	0.98642	FALSE
AS3MT	-0.000488489	0.00428791	-0.113922	0.90933	0.951967	FALSE
ASAH1	0.00685461	0.00270722	2.53198	0.0115466	0.0553083	FALSE
ASAH2	0.000399876	0.00324927	0.123066	0.902088	0.948078	FALSE
ASAH2B	-0.0126201	0.00404346	-3.12112	0.00187119	0.0156107	TRUE
ASAP1	-0.00204061	0.00197654	-1.03241	0.302213	0.489352	FALSE
ASAP2	-0.00674807	0.00207879	-3.24615	0.0012221	0.0115002	TRUE
ASAP3	0.000894708	0.00202106	0.442692	0.658117	0.796066	FALSE
ASB1	0.00196134	0.00148393	1.32172	0.186666	0.358755	FALSE
ASB13	0.00612023	0.00240418	2.54566	0.0111075	0.0538096	FALSE
ASB14	0.00359667	0.00199256	1.80505	0.0714703	0.193045	FALSE
ASB16	0.00520575	0.00316682	1.64384	0.100631	0.241691	FALSE
ASB2	-0.00682973	0.00326289	-2.09315	0.0366732	0.123469	FALSE
ASB4	-0.00351724	0.00228457	-1.53956	0.124092	0.27625	FALSE
ASB6	-0.0018247	0.00115437	-1.58069	0.114374	0.262767	FALSE
ASB8	-0.00117716	0.00116071	-1.01417	0.310831	0.497929	FALSE
ASCC1	-0.00317025	0.00129556	-2.44701	0.0146346	0.065289	FALSE
ASCC2	0.00174799	0.00127167	1.37456	0.169681	0.336991	FALSE
ASCC3	-0.0012882	0.00194317	-0.662939	0.507575	0.676204	FALSE
ASCL1	0.000565957	0.00861356	0.0657053	0.94763	0.974193	FALSE
ASCL2	0.00652367	0.00519399	1.256	0.209509	0.385946	FALSE
ASCL4	-0.00356131	0.00409291	-0.870118	0.384516	0.571126	FALSE
ASF1A	0.00278809	0.00155928	1.78807	0.0741716	0.197627	FALSE
ASF1B	-0.00746734	0.00265959	-2.8077	0.00512016	0.031822	TRUE
ASGR1	9.71908e-05	0.00301073	0.0322815	0.974256	0.986446	FALSE
ASGR2	0.00012711	0.00276116	0.046035	0.963295	0.981115	FALSE
ASH1L	-0.00569744	0.00218002	-2.61348	0.00914344	0.047248	TRUE
ASH2L	0.00178674	0.00252054	0.708874	0.478625	0.652418	FALSE
ASIP	0.00122973	0.00218356	0.563176	0.573485	0.734323	FALSE
ASL	0.00843486	0.00189679	4.4469	1.0039e-05	0.000384835	TRUE
ASNS	0.000166188	0.00238377	0.0697165	0.944438	0.972379	FALSE
ASNSD1	0.00078717	0.00102888	0.765075	0.444469	0.622932	FALSE
ASPA	0.000174083	0.00351516	0.0495234	0.960515	0.979498	FALSE
ASPG	0.00209313	0.00343669	0.609055	0.542673	0.707015	FALSE
ASPH	0.00283369	0.003069	0.923328	0.356135	0.543323	FALSE
ASPHD1	0.0117134	0.00528758	2.21526	0.0270438	0.100335	FALSE
ASPHD2	0.0036323	0.00233168	1.5578	0.119705	0.270142	FALSE
ASPM	-0.0154389	0.00349719	-4.41465	1.16138e-05	0.000429363	TRUE
ASPN	-0.0123197	0.00494447	-2.49162	0.0129326	0.0595634	FALSE
ASPRV1	-0.000828925	0.00242955	-0.341185	0.73306	0.846703	FALSE
ASPSCR1	0.00365723	0.0021621	1.69152	0.0911564	0.226844	FALSE
ASRGL1	-0.00549978	0.00489836	-1.12278	0.261893	0.446537	FALSE
ASS1	0.00675032	0.00431487	1.56443	0.118141	0.267943	FALSE
ASTE1	0.00096141	0.00121835	0.789107	0.430301	0.612304	FALSE
ASTL	-0.00355872	0.00359542	-0.989793	0.322597	0.509908	FALSE
ASTN1	-0.0286599	0.00499805	-5.73422	1.42367e-08	4.62422e-06	TRUE
ASTN2	-0.00538379	0.00373879	-1.43998	0.150293	0.311737	FALSE
ASXL1	-0.00121333	0.00119739	-1.01331	0.311243	0.498295	FALSE
ASXL2	-0.00640419	0.00357689	-1.79043	0.07379	0.197188	FALSE
ASXL3	-0.0158471	0.00425396	-3.72526	0.000209858	0.00334449	TRUE
ATAD1	-0.00141017	0.00179818	-0.784219	0.433161	0.614051	FALSE
ATAD2	-0.0118945	0.00278376	-4.27283	2.18036e-05	0.00066394	TRUE
ATAD2B	-0.00651996	0.00160774	-4.05535	5.53317e-05	0.00129474	TRUE
ATAD3A	-0.00221081	0.00236313	-0.935545	0.349811	0.536978	FALSE
ATAD3B	-0.0011342	0.00294784	-0.384757	0.700528	0.825125	FALSE
ATAD3C	-0.00459811	0.00488397	-0.94147	0.346769	0.533629	FALSE
ATAD5	-0.00783891	0.00281913	-2.78062	0.00556253	0.033751	TRUE
ATE1	-0.00545308	0.00293712	-1.85661	0.0637614	0.178978	FALSE
ATF1	-0.00119321	0.00132127	-0.903077	0.366777	0.553735	FALSE
ATF2	-0.00435658	0.00239554	-1.81862	0.069371	0.189348	FALSE
ATF3	-0.00707872	0.00386987	-1.82919	0.0677713	0.186173	FALSE
ATF4	0.00313357	0.00156752	1.99906	0.0459644	0.144011	FALSE
ATF6	-0.00294208	0.00164513	-1.78836	0.074124	0.197613	FALSE
ATF7	-0.00446458	0.00138048	-3.23409	0.00127413	0.0117753	TRUE
ATF7IP	-0.00652042	0.0021334	-3.05635	0.00232053	0.018183	TRUE
ATF7IP2	-0.0109743	0.00352613	-3.11228	0.00192741	0.0159262	TRUE
ATG10	0.00106435	0.00150697	0.706287	0.48023	0.653376	FALSE
ATG12	0.000975825	0.00112536	0.867118	0.386156	0.57218	FALSE
ATG16L1	0.00605509	0.00163165	3.71102	0.000221793	0.00345794	TRUE
ATG16L2	-0.000600655	0.00292883	-0.205084	0.837563	0.908568	FALSE
ATG2A	0.000513939	0.00155218	0.331108	0.740656	0.851296	FALSE
ATG2B	-0.000983956	0.0016985	-0.57931	0.562555	0.725009	FALSE
ATG3	0.0011284	0.00102524	1.10062	0.271416	0.456162	FALSE
ATG4B	0.0026265	0.00145472	1.80551	0.0713984	0.192994	FALSE
ATG4C	-0.00522399	0.00132109	-3.9543	8.40789e-05	0.00177116	TRUE
ATG4D	0.00348839	0.00174525	1.99879	0.0459942	0.144017	FALSE
ATG5	0.001236	0.00157376	0.785381	0.43248	0.613932	FALSE
ATG7	0.00411421	0.00114869	3.58164	0.000363625	0.00488583	TRUE
ATG9A	-0.00189413	0.00104707	-1.80898	0.0708566	0.192134	FALSE
ATG9B	-0.000817294	0.00387287	-0.21103	0.832921	0.905804	FALSE
ATIC	0.00258818	0.00130563	1.98233	0.0478095	0.148097	FALSE
ATL1	-0.00301919	0.00261388	-1.15506	0.248437	0.431522	FALSE
ATL2	-0.00585656	0.00185741	-3.15307	0.00168043	0.0143817	TRUE
ATL3	-0.00158145	0.00201405	-0.785208	0.432581	0.613992	FALSE
ATMIN	-0.00199035	0.00133242	-1.49378	0.135656	0.292681	FALSE
ATN1	-0.00339799	0.00140468	-2.41905	0.0157995	0.068977	FALSE
ATOH7	-0.00690104	0.00255268	-2.70345	0.0070189	0.0395811	TRUE
ATOH8	-0.00281488	0.00397398	-0.708328	0.478963	0.65276	FALSE
ATOX1	0.00702383	0.00194031	3.61995	0.000314599	0.00444066	TRUE
ATP10A	-0.00406657	0.00303906	-1.3381	0.181272	0.351616	FALSE
ATP10B	-0.00443185	0.00464102	-0.95493	0.339923	0.527317	FALSE
ATP10D	-0.00836791	0.00255342	-3.27714	0.00109724	0.0106995	TRUE
ATP11A	-0.0111419	0.00274118	-4.06464	5.3219e-05	0.00125608	TRUE
ATP11B	-0.00957268	0.002835	-3.37661	0.000771938	0.00841789	TRUE
ATP12A	-0.000770101	0.00382814	-0.201168	0.840622	0.910212	FALSE
ATP13A1	3.73299e-05	0.00133446	0.0279739	0.97769	0.988194	FALSE
ATP13A2	-0.00364999	0.00194457	-1.87701	0.0609072	0.17361	FALSE
ATP13A3	-0.0044525	0.00183636	-2.42464	0.0155606	0.0682428	FALSE
ATP13A4	-0.0134862	0.00707607	-1.90589	0.0570485	0.166686	FALSE
ATP13A5	-0.00816993	0.00704299	-1.16001	0.246417	0.429217	FALSE
ATP1A1	0.00161964	0.00167744	0.965548	0.334584	0.522122	FALSE
ATP1A2	-0.00524732	0.00583146	-0.899829	0.368502	0.555587	FALSE
ATP1A3	-0.00211948	0.00607184	-0.349067	0.727137	0.843217	FALSE
ATP1A4	0.0135592	0.00565488	2.3978	0.0167392	0.0719282	FALSE
ATP1B1	0.00152975	0.00346768	0.441144	0.659237	0.796855	FALSE
ATP1B2	-0.00305634	0.0032902	-0.928922	0.35323	0.540281	FALSE
ATP1B3	-0.000723274	0.0019607	-0.368886	0.712317	0.833671	FALSE
ATP2A1	-0.00120297	0.00317789	-0.378543	0.705135	0.828692	FALSE
ATP2A2	-0.00297396	0.00154757	-1.9217	0.0550249	0.162267	FALSE
ATP2A3	0.0076824	0.0038837	1.97811	0.048284	0.148844	FALSE
ATP2B1	0.000553382	0.00210521	0.262863	0.792729	0.883869	FALSE
ATP2B2	-0.00921848	0.00511438	-1.80246	0.0718769	0.193745	FALSE
ATP2B4	-0.0108879	0.00235815	-4.61715	4.5817e-06	0.000217026	TRUE
ATP2C1	-0.000667032	0.00137546	-0.484954	0.627852	0.776955	FALSE
ATP2C2	0.00599307	0.00449824	1.33231	0.183165	0.353843	FALSE
ATP6AP1L	0.0048611	0.00235876	2.06087	0.039662	0.130472	FALSE
ATP6V0A1	0.00484442	0.00149851	3.23282	0.00127974	0.0118041	TRUE
ATP6V0A2	-0.000821974	0.00138552	-0.593259	0.553188	0.716455	FALSE
ATP6V0A4	-0.0125446	0.00772662	-1.62356	0.104893	0.248835	FALSE
ATP6V0B	0.0015781	0.00174077	0.906555	0.364936	0.552056	FALSE
ATP6V0C	0.00547913	0.00176972	3.09604	0.00203471	0.0165519	TRUE
ATP6V0D1	0.00414677	0.00152679	2.716	0.00676066	0.0385251	TRUE
ATP6V0D2	1.2382e-05	0.00508299	0.00243597	0.998057	0.99905	FALSE
ATP6V0E1	0.00497305	0.00148282	3.35378	0.00083747	0.0089606	TRUE
ATP6V0E2	0.0056553	0.00265318	2.13152	0.033373	0.115705	FALSE
ATP6V1B1	-0.0212446	0.00648598	-3.27546	0.00110368	0.0107469	TRUE
ATP6V1B2	0.000798438	0.00149267	0.534908	0.592873	0.749722	FALSE
ATP6V1C1	0.000600348	0.00191455	0.313571	0.753935	0.860252	FALSE
ATP6V1C2	-0.00236013	0.00321468	-0.734172	0.463075	0.638495	FALSE
ATP6V1D	0.00506546	0.00130696	3.87576	0.000115664	0.0022052	TRUE
ATP6V1E1	0.0054814	0.00125282	4.37524	1.38602e-05	0.000483584	TRUE
ATP6V1E2	-0.00217047	0.00239729	-0.905385	0.365554	0.552438	FALSE
ATP6V1F	0.00238088	0.00160908	1.47966	0.139387	0.297951	FALSE
ATP6V1G1	0.00080607	0.00143812	0.560501	0.575306	0.735836	FALSE
ATP6V1G2	-0.00487235	0.00339429	-1.43545	0.151578	0.313466	FALSE
ATP6V1H	0.00379061	0.00169946	2.23048	0.0260129	0.0976827	FALSE
ATP7B	-0.00330543	0.0036428	-0.907388	0.364495	0.551636	FALSE
ATP8A1	0.000408826	0.00360508	0.113403	0.909742	0.952033	FALSE
ATP8A2	-0.00192509	0.00546376	-0.352338	0.724684	0.841517	FALSE
ATP8B1	-0.00230225	0.0024437	-0.942114	0.34644	0.533312	FALSE
ATP8B2	-0.000457817	0.0024999	-0.183134	0.854742	0.918546	FALSE
ATP8B3	0.00680247	0.00347023	1.96024	0.0503405	0.153048	FALSE
ATP8B4	0.0047897	0.00284735	1.68216	0.0929571	0.229815	FALSE
ATP9A	-0.00416548	0.00237119	-1.7567	0.0793793	0.206817	FALSE
ATP9B	-0.00145803	0.00150173	-0.970899	0.331914	0.519203	FALSE
ATPAF1	0.00123082	0.00126171	0.975519	0.329619	0.516977	FALSE
ATPAF2	0.00433511	0.00175499	2.47016	0.0137281	0.0622745	FALSE
ATR	-0.00303693	0.0015728	-1.93091	0.0538739	0.160071	FALSE
ATRIP	0.00294369	0.00159109	1.85011	0.0646941	0.180657	FALSE
ATRN	-0.000794272	0.00158866	-0.499964	0.617248	0.769102	FALSE
ATRNL1	0.0136262	0.00735947	1.85152	0.0644896	0.180303	FALSE
ATXN1	-0.00370273	0.00218758	-1.69262	0.0909462	0.226486	FALSE
ATXN10	0.000576814	0.00130558	0.441806	0.658758	0.796488	FALSE
ATXN1L	-0.00494065	0.00188717	-2.61803	0.00902355	0.0468236	TRUE
ATXN2	-0.00108813	0.00119576	-0.909987	0.363124	0.550292	FALSE
ATXN2L	-0.00238714	0.00123016	-1.9405	0.0526955	0.157786	FALSE
ATXN7	-0.000460721	0.00165695	-0.278053	0.781049	0.875735	FALSE
ATXN7L1	-0.000281784	0.00169982	-0.165773	0.86838	0.925937	FALSE
ATXN7L2	-0.00777983	0.00216952	-3.58596	0.000357748	0.0048273	TRUE
ATXN7L3	-0.00162691	0.00111704	-1.45644	0.145691	0.305537	FALSE
AUH	0.00391322	0.00150331	2.60308	0.00942294	0.0482718	TRUE
AUP1	0.0014373	0.00140742	1.02123	0.307476	0.494703	FALSE
AURKA	-0.00969346	0.00303295	-3.19605	0.00145199	0.0128875	TRUE
AURKAIP1	0.00238875	0.00253453	0.94248	0.346253	0.533312	FALSE
AURKB	-0.00778483	0.00339195	-2.29509	0.0220049	0.0867855	FALSE
AURKC	-0.00186547	0.00315811	-0.590692	0.554906	0.71781	FALSE
AUTS2	-0.00107499	0.00277863	-0.38688	0.698956	0.824715	FALSE
AVEN	-0.00417064	0.00166384	-2.50664	0.0124004	0.0579337	FALSE
AVIL	-0.00757945	0.00300974	-2.5183	0.0120006	0.0566871	FALSE
AVL9	-0.00369151	0.00222133	-1.66185	0.0969638	0.235958	FALSE
AVPI1	0.00447267	0.00229145	1.95189	0.051325	0.155078	FALSE
AVPR1A	-0.0105543	0.00384749	-2.74316	0.00623127	0.0365052	TRUE
AXIN1	0.00200995	0.00163408	1.23002	0.219079	0.397218	FALSE
AXIN2	-0.00406557	0.00299331	-1.35822	0.174805	0.343416	FALSE
AXL	-0.00550085	0.00221694	-2.48128	0.0133106	0.0608727	FALSE
AZGP1	0.0175574	0.00600146	2.92552	0.00354334	0.0244133	TRUE
AZI2	0.000975584	0.00110322	0.884309	0.376815	0.563838	FALSE
AZIN1	-0.00671302	0.00203459	-3.29944	0.00101483	0.0101014	TRUE
AZU1	0.00308082	0.00508759	0.605556	0.544994	0.70909	FALSE
B2M	0.00103102	0.00235691	0.437443	0.661917	0.798255	FALSE
B3GALNT1	-0.00201596	0.00204735	-0.984668	0.325107	0.512492	FALSE
B3GALNT2	-0.00236061	0.00163991	-1.43948	0.150435	0.311938	FALSE
B3GALT1	-0.0121455	0.00281184	-4.31942	1.77628e-05	0.000571509	TRUE
B3GALT2	-0.00486459	0.00278374	-1.7475	0.0809626	0.209501	FALSE
B3GALT4	0.00481446	0.00240676	2.00039	0.0458204	0.14373	FALSE
B3GALT5	-0.0108868	0.00658496	-1.65328	0.0986947	0.238637	FALSE
B3GALT6	-0.000969979	0.00176524	-0.549488	0.582835	0.74177	FALSE
B3GAT1	-0.00106448	0.00530577	-0.200626	0.841046	0.910572	FALSE
B3GAT2	-0.00268266	0.00265133	-1.01182	0.311954	0.498791	FALSE
B3GAT3	0.00286638	0.00209144	1.37053	0.170935	0.338644	FALSE
B3GNT2	0.00284475	0.00162828	1.74709	0.0810331	0.209644	FALSE
B3GNT3	-0.0259762	0.00594238	-4.37135	1.4103e-05	0.000487073	TRUE
B3GNT4	0.00442213	0.00377307	1.17202	0.241563	0.42401	FALSE
B3GNT7	-0.00430792	0.0033975	-1.26797	0.205205	0.380148	FALSE
B3GNT8	-0.00641673	0.00300087	-2.13829	0.0328177	0.114413	FALSE
B3GNT9	-0.00146606	0.00227413	-0.64467	0.51934	0.686182	FALSE
B3GNTL1	0.00173512	0.00224057	0.774411	0.438934	0.618077	FALSE
B4GALNT1	-0.00235834	0.0041267	-0.571485	0.567844	0.72881	FALSE
B4GALNT2	-0.00399486	0.00616882	-0.647589	0.517451	0.684473	FALSE
B4GALNT3	-0.00571748	0.00502046	-1.13884	0.255137	0.439912	FALSE
B4GALNT4	-0.00533222	0.0036402	-1.46482	0.143393	0.30274	FALSE
B4GALT1	-0.00314622	0.00213317	-1.4749	0.140661	0.299311	FALSE
B4GALT2	-0.00376122	0.00164918	-2.28066	0.0228502	0.0891908	FALSE
B4GALT3	-2.69459e-05	0.00176618	-0.0152566	0.987832	0.993732	FALSE
B4GALT4	0.00191538	0.00149163	1.28409	0.199509	0.373399	FALSE
B4GALT5	-0.00389497	0.0020017	-1.94583	0.0520509	0.156474	FALSE
B4GALT6	-0.00616826	0.00284858	-2.16538	0.0306752	0.109323	FALSE
B4GALT7	0.00956036	0.00170398	5.6106	2.84369e-08	7.05338e-06	TRUE
B9D1	0.00897792	0.0024891	3.6069	0.000330552	0.00459672	TRUE
B9D2	0.00151113	0.0020298	0.744474	0.456825	0.633141	FALSE
BAALC	0.00463144	0.00465794	0.99431	0.320395	0.508044	FALSE
BAAT	-0.0043224	0.00215077	-2.0097	0.0448234	0.141514	FALSE
BACE1	-0.00657339	0.00181838	-3.61497	0.000320601	0.0045089	TRUE
BACE2	0.0038594	0.0033159	1.16391	0.244834	0.42777	FALSE
BACH2	-0.017583	0.00302505	-5.81247	9.12577e-09	3.83184e-06	TRUE
BAD	0.00497667	0.0020791	2.39366	0.0169274	0.0725269	FALSE
BAG2	-0.003244	0.00275432	-1.17779	0.239258	0.421319	FALSE
BAG3	0.000632059	0.00197389	0.32021	0.748899	0.856943	FALSE
BAG5	-0.000261298	0.00119217	-0.219178	0.826571	0.902682	FALSE
BAHD1	-0.000238916	0.0013751	-0.173744	0.862114	0.922356	FALSE
BAIAP2	0.00185666	0.002111	0.879516	0.379405	0.567028	FALSE
BAIAP2L1	0.00401081	0.00212274	1.88945	0.0592196	0.170662	FALSE
BAIAP2L2	-0.00333957	0.00427502	-0.781182	0.434943	0.614598	FALSE
BAIAP3	0.0168119	0.00525825	3.19725	0.00144606	0.0128683	TRUE
BAMBI	0.00312478	0.00531339	0.588096	0.556646	0.719379	FALSE
BANF1	0.000619422	0.00173043	0.357959	0.720475	0.839129	FALSE
BANK1	-0.00543103	0.00467453	-1.16183	0.245675	0.42869	FALSE
BANP	-0.000697832	0.00138945	-0.502235	0.615651	0.767426	FALSE
BAP1	0.000577438	0.00117395	0.491876	0.622952	0.773752	FALSE
BARD1	-0.0153269	0.00414993	-3.69329	0.000237556	0.00363311	TRUE
BARX1	-0.0129216	0.00554439	-2.33058	0.0200417	0.0814931	FALSE
BARX2	-0.0136697	0.0055418	-2.46665	0.0138622	0.0626808	FALSE
BASP1	-0.0015521	0.00304071	-0.51044	0.609894	0.762969	FALSE
BATF	0.00181114	0.00360568	0.502301	0.615604	0.767426	FALSE
BATF2	0.00264765	0.00445207	0.594701	0.552224	0.715426	FALSE
BATF3	-0.00215853	0.00271442	-0.795208	0.426746	0.609216	FALSE
BAX	0.00228758	0.0018676	1.22488	0.221009	0.399274	FALSE
BAZ1A	-0.00539899	0.00159158	-3.39221	0.000729911	0.00808234	TRUE
BAZ1B	-0.00466403	0.00131003	-3.56026	0.000394008	0.0051733	TRUE
BAZ2A	-0.000530733	0.00143694	-0.369351	0.711971	0.833351	FALSE
BAZ2B	-0.00319237	0.00196614	-1.62368	0.104868	0.248835	FALSE
BBC3	0.00490048	0.00300792	1.62919	0.103695	0.246747	FALSE
BBOX1	-0.0289171	0.00650286	-4.44682	1.00426e-05	0.000384835	TRUE
BBS10	-0.000465832	0.0017358	-0.268367	0.788491	0.881111	FALSE
BBS12	-6.54307e-05	0.00184602	-0.0354442	0.971735	0.985098	FALSE
BBS2	-4.2619e-05	0.00155537	-0.0274011	0.978147	0.98842	FALSE
BBS4	0.00218695	0.00174672	1.25203	0.210952	0.387846	FALSE
BBS5	0.00737118	0.00169843	4.34	1.62157e-05	0.000542415	TRUE
BBS7	-0.00630361	0.00148219	-4.25289	2.37883e-05	0.000707016	TRUE
BBS9	-0.00394681	0.00155941	-2.53096	0.0115797	0.0554283	FALSE
BBX	0.00025682	0.00203062	0.126474	0.899391	0.946451	FALSE
BCAM	0.0024448	0.00322689	0.757636	0.448909	0.626822	FALSE
BCAN	-0.00211334	0.00533067	-0.396449	0.691887	0.819903	FALSE
BCAP29	0.00257314	0.00154032	1.67053	0.0952351	0.233136	FALSE
BCAR1	0.00340682	0.00197053	1.72888	0.0842444	0.215403	FALSE
BCAR3	0.000748463	0.00284889	0.262721	0.792838	0.883869	FALSE
BCAS1	0.00855871	0.00646977	1.32288	0.186282	0.358379	FALSE
BCAS2	0.000717179	0.00129016	0.555883	0.578458	0.738419	FALSE
BCAS3	-0.00221427	0.00192429	-1.1507	0.250226	0.433746	FALSE
BCAS4	0.00363046	0.00205679	1.76511	0.077955	0.204198	FALSE
BCAT1	0.00160094	0.00328943	0.486693	0.626619	0.77592	FALSE
BCAT2	0.000173287	0.00218934	0.0791505	0.936934	0.968014	FALSE
BCCIP	0.00158586	0.00143986	1.1014	0.27108	0.455709	FALSE
BCDIN3D	0.00287862	0.00130736	2.20186	0.0279811	0.102834	FALSE
BCHE	0.0149028	0.00519666	2.86776	0.00425073	0.0277989	TRUE
BCKDHA	0.000913676	0.00165947	0.550584	0.582084	0.74116	FALSE
BCKDHB	0.00342819	0.00191081	1.79411	0.0732016	0.196298	FALSE
BCKDK	0.00531619	0.00144581	3.67698	0.000252975	0.00379795	TRUE
BCL10	-0.000859847	0.00125187	-0.686848	0.492392	0.663422	FALSE
BCL11A	-0.0281464	0.00539931	-5.21296	2.40944e-07	2.80936e-05	TRUE
BCL11B	-0.0158202	0.00420938	-3.75831	0.00018444	0.00304248	TRUE
BCL2	-0.00761347	0.00349535	-2.17817	0.0297061	0.106898	FALSE
BCL2A1	0.00373991	0.00378758	0.987415	0.32376	0.511118	FALSE
BCL2L1	0.0035435	0.00133713	2.65008	0.008218	0.0439992	TRUE
BCL2L10	-0.00247655	0.0032623	-0.759143	0.448007	0.626008	FALSE
BCL2L11	-0.00422963	0.00178714	-2.3667	0.0182024	0.0761465	FALSE
BCL2L12	-0.000937557	0.00232306	-0.403587	0.686632	0.816009	FALSE
BCL2L13	0.00202171	0.00130917	1.54427	0.122947	0.274867	FALSE
BCL2L14	-0.00546048	0.00486456	-1.1225	0.262011	0.446567	FALSE
BCL2L15	-0.00194614	0.00326748	-0.59561	0.551617	0.714795	FALSE
BCL2L2	0.00343711	0.00150229	2.28792	0.0224215	0.0878947	FALSE
BCL3	0.00280923	0.00210524	1.3344	0.182481	0.353058	FALSE
BCL6	0.000226925	0.00235273	0.0964518	0.923188	0.960724	FALSE
BCL6B	-0.00257213	0.00216887	-1.18593	0.236028	0.417616	FALSE
BCL7A	-0.00378569	0.00174925	-2.16418	0.030768	0.109535	FALSE
BCL7B	0.00338193	0.00112652	3.00211	0.0027708	0.0204874	TRUE
BCL7C	0.00510688	0.00238662	2.13979	0.0326957	0.114213	FALSE
BCL9	-0.00493194	0.00195053	-2.52851	0.0116601	0.055696	FALSE
BCL9L	-0.00142573	0.00150002	-0.95047	0.342182	0.529316	FALSE
BCLAF1	-0.00235433	0.00131733	-1.7872	0.074312	0.197885	FALSE
BCO2	-0.00191201	0.00342276	-0.558617	0.576591	0.736957	FALSE
BCR	-0.000787249	0.00150131	-0.524376	0.600173	0.755659	FALSE
BCS1L	-1.84691e-05	0.00138427	-0.0133422	0.989358	0.99465	FALSE
BDH1	0.00462062	0.00246452	1.87486	0.0612036	0.174127	FALSE
BDH2	-0.00234924	0.00213163	-1.10208	0.270782	0.455417	FALSE
BDKRB1	0.000859694	0.00352611	0.243808	0.807446	0.891918	FALSE
BDKRB2	-0.000531506	0.00292029	-0.182005	0.855629	0.918659	FALSE
BDNF	-0.00427981	0.00493661	-0.866952	0.386247	0.57218	FALSE
BDP1	-0.00579068	0.00216899	-2.66976	0.00775591	0.0423564	TRUE
BECN1	0.0038039	0.00136636	2.78397	0.00550597	0.0335623	TRUE
BEGAIN	-0.00317315	0.00410267	-0.773436	0.43951	0.618378	FALSE
BEND3	-0.00334318	0.00243969	-1.37033	0.170996	0.338665	FALSE
BEND4	-0.0041957	0.00347525	-1.20731	0.227695	0.407801	FALSE
BEND5	-0.00526808	0.00355119	-1.48347	0.138373	0.296432	FALSE
BEND6	-0.00659635	0.00317889	-2.07504	0.0383252	0.127303	FALSE
BEND7	-0.00903462	0.00486948	-1.85535	0.0639405	0.179407	FALSE
BEST1	0.00501215	0.0021892	2.28949	0.0223296	0.0876351	FALSE
BEST3	0.00659208	0.00412042	1.59986	0.110054	0.256518	FALSE
BEST4	-0.00399488	0.00358526	-1.11425	0.26553	0.449983	FALSE
BET1	0.00195598	0.00127141	1.53843	0.124368	0.276549	FALSE
BET1L	0.000432777	0.00130665	0.331211	0.740578	0.851278	FALSE
BFAR	-0.00123465	0.000966538	-1.27739	0.201863	0.376236	FALSE
BFSP1	0.000781914	0.00314968	0.248252	0.804008	0.890354	FALSE
BFSP2	0.00118938	0.00430251	0.27644	0.782287	0.876619	FALSE
BGLAP	0.00297712	0.00271175	1.09786	0.272621	0.457172	FALSE
BHLHA15	-0.00305944	0.00403613	-0.758014	0.448682	0.626758	FALSE
BHLHE22	-0.0131947	0.00323575	-4.07778	5.03622e-05	0.00121171	TRUE
BHLHE40	-0.000197829	0.00253496	-0.0780403	0.937817	0.968486	FALSE
BHLHE41	-0.00793036	0.00323437	-2.4519	0.0144387	0.0645603	FALSE
BHMT	-0.00316299	0.00285901	-1.10632	0.268944	0.453499	FALSE
BICC1	-0.0224597	0.00471805	-4.76038	2.32179e-06	0.000141621	TRUE
BICD1	-0.0131508	0.00287124	-4.58017	5.4445e-06	0.000244322	TRUE
BICD2	-0.00246283	0.0013784	-1.78673	0.0743879	0.19801	FALSE
BID	3.50338e-06	0.00182017	0.00192476	0.998465	0.999271	FALSE
BIK	0.00610433	0.00356016	1.71462	0.0868305	0.219726	FALSE
BIN1	0.0042123	0.00289868	1.45318	0.146596	0.306771	FALSE
BIN2	-0.00242723	0.00269761	-0.899773	0.368532	0.555587	FALSE
BIN3	0.00161523	0.00194477	0.83055	0.406494	0.590501	FALSE
BIRC2	-0.00364286	0.00141862	-2.56789	0.0104258	0.0515693	FALSE
BIRC3	-0.00694672	0.00347008	-2.00189	0.0456584	0.143453	FALSE
BIRC5	-0.0123061	0.00361819	-3.40118	0.000706749	0.00792884	TRUE
BIRC6	-0.00409026	0.00190912	-2.14249	0.0324777	0.113751	FALSE
BIRC7	0.00818571	0.00381317	2.14669	0.0321399	0.112919	FALSE
BIVM	-0.00804145	0.00250202	-3.21399	0.00136546	0.0124101	TRUE
BLCAP	0.000745949	0.00142389	0.523883	0.600516	0.755951	FALSE
BLK	-0.010792	0.00529438	-2.03838	0.0418644	0.135111	FALSE
BLM	-0.0157958	0.00275721	-5.72888	1.46718e-08	4.65472e-06	TRUE
BLMH	-0.000426339	0.00265994	-0.160282	0.872703	0.92837	FALSE
BLNK	0.000673631	0.00252986	0.266273	0.790103	0.882044	FALSE
BLOC1S1	0.0057437	0.00191214	3.00381	0.00275555	0.0204189	TRUE
BLOC1S2	0.000301324	0.00123293	0.244396	0.806991	0.891776	FALSE
BLOC1S3	0.000256779	0.00127459	0.201459	0.840395	0.910038	FALSE
BLVRA	0.00244621	0.00247548	0.988176	0.323387	0.510785	FALSE
BLVRB	0.0100539	0.00268243	3.74804	0.000192016	0.00312587	TRUE
BMF	-0.00610122	0.00213165	-2.86221	0.00432499	0.0281764	TRUE
BMP1	-0.00689629	0.00253049	-2.72528	0.00657557	0.0379005	TRUE
BMP2	-0.000689916	0.00378234	-0.182404	0.855315	0.918659	FALSE
BMP2K	0.00210257	0.0026303	0.799366	0.424333	0.607231	FALSE
BMP3	-0.00717561	0.00431941	-1.66125	0.0970845	0.236176	FALSE
BMP4	0.00570319	0.00460923	1.23734	0.216349	0.394156	FALSE
BMP5	-0.0259789	0.00585687	-4.43562	1.05653e-05	0.000400365	TRUE
BMP6	-0.00880245	0.00322996	-2.72525	0.00657605	0.0379005	TRUE
BMP7	-0.00656917	0.00603225	-1.08901	0.276502	0.461582	FALSE
BMP8A	-0.0142846	0.00302705	-4.71899	2.831e-06	0.000158281	TRUE
BMP8B	-0.00951775	0.00427733	-2.22516	0.0263691	0.0986634	FALSE
BMPER	-0.0123507	0.0046705	-2.6444	0.00835577	0.0445271	TRUE
BMPR1A	-0.00628185	0.00190033	-3.30567	0.000992858	0.00995924	TRUE
BMPR1B	0.0123998	0.00905537	1.36934	0.171307	0.338935	FALSE
BMPR2	-0.00507599	0.00178207	-2.84837	0.00451548	0.0289747	TRUE
BNC1	-0.0269192	0.00498284	-5.40239	8.85487e-08	1.52909e-05	TRUE
BNC2	-0.0124	0.00337558	-3.67345	0.000256433	0.00384424	TRUE
BNIP1	0.00375707	0.0014058	2.67255	0.0076923	0.0421568	TRUE
BNIP2	-0.00274611	0.00132658	-2.07007	0.0387897	0.128533	FALSE
BNIP3	0.00681316	0.00243235	2.80107	0.00522546	0.0323438	TRUE
BNIP3L	0.000401809	0.00181209	0.221738	0.824578	0.901622	FALSE
BNIPL	3.32369e-06	0.00508278	0.000653911	0.999478	0.999747	FALSE
BOC	-0.0129763	0.00337697	-3.8426	0.000132115	0.00241597	TRUE
BOD1	0.00294268	0.00133806	2.19922	0.0281686	0.103383	FALSE
BOK	-0.00426354	0.00271967	-1.56767	0.117383	0.266845	FALSE
BOLA1	0.00101945	0.00218399	0.466781	0.640793	0.785841	FALSE
BOLA3	0.00108806	0.00167006	0.65151	0.514918	0.682335	FALSE
BOP1	-0.00183416	0.00363184	-0.505021	0.613694	0.765756	FALSE
BPGM	0.000925984	0.00141116	0.656187	0.511906	0.680102	FALSE
BPHL	0.00392712	0.00162922	2.41043	0.016175	0.0702515	FALSE
BPI	-0.01735	0.00511837	-3.38976	0.000736385	0.00814082	TRUE
BPNT1	0.00013876	0.00147563	0.094034	0.925107	0.961988	FALSE
BPTF	-0.0113361	0.00212188	-5.34249	1.21923e-07	1.86884e-05	TRUE
BRAF	-0.00707507	0.00200977	-3.52034	0.000457198	0.00571163	TRUE
BRAP	-0.000233536	0.000944475	-0.247266	0.804771	0.890617	FALSE
BRCA1	0.000344087	0.00296049	0.116226	0.907505	0.951131	FALSE
BRCA2	-0.00968445	0.00334426	-2.89584	0.00389213	0.026066	TRUE
BRD2	-0.00122295	0.00114162	-1.07124	0.284409	0.470694	FALSE
BRD3	-0.00367124	0.00167132	-2.19661	0.0283557	0.103735	FALSE
BRD4	-0.00380182	0.00137256	-2.76989	0.00574717	0.0344477	TRUE
BRD7	-0.00118826	0.00138754	-0.856379	0.392064	0.578157	FALSE
BRD8	-0.00134491	0.0012889	-1.04346	0.297075	0.483557	FALSE
BRD9	-0.00180198	0.00131559	-1.36971	0.171191	0.338855	FALSE
BRDT	0.0101731	0.00485622	2.09487	0.0365197	0.123134	FALSE
BRF1	0.000489624	0.00171059	0.286231	0.774781	0.871878	FALSE
BRF2	0.00285342	0.00283076	1.00801	0.313778	0.500592	FALSE
BRI3	0.00308753	0.00168589	1.83139	0.0674409	0.185602	FALSE
BRI3BP	-0.00117085	0.00214871	-0.544906	0.585981	0.743917	FALSE
BRIP1	-0.0167065	0.00394455	-4.23533	2.5678e-05	0.000746908	TRUE
BRIX1	-0.00172993	0.001459	-1.18569	0.236122	0.417637	FALSE
BRMS1	0.00397185	0.00198694	1.99898	0.0459733	0.144011	FALSE
BRMS1L	-0.00078326	0.00143519	-0.545753	0.585399	0.743784	FALSE
BRPF1	-0.00226295	0.00124791	-1.81339	0.0701743	0.190967	FALSE
BRPF3	-0.00188983	0.00173816	-1.08726	0.277274	0.462474	FALSE
BRSK1	-0.0111867	0.00414418	-2.69938	0.0071044	0.0398865	TRUE
BRSK2	0.00200596	0.00636133	0.315336	0.752595	0.859514	FALSE
BRWD1	-0.00531046	0.00163725	-3.24353	0.00123322	0.0115546	TRUE
BSCL2	0.00148317	0.0017795	0.833472	0.404846	0.58867	FALSE
BSDC1	-0.00142238	0.00116676	-1.21909	0.223197	0.401922	FALSE
BSG	0.00504951	0.00185953	2.71548	0.00677128	0.0385251	TRUE
BSN	0.00315525	0.00372621	0.846771	0.397394	0.582492	FALSE
BSND	0.00235579	0.00246105	0.957229	0.338762	0.526373	FALSE
BSPRY	0.000567821	0.00291304	0.194924	0.845506	0.913036	FALSE
BST1	-0.00354701	0.00235505	-1.50613	0.132458	0.288493	FALSE
BST2	-0.00410979	0.00433679	-0.947656	0.343612	0.530674	FALSE
BTAF1	-0.00225419	0.00204944	-1.09991	0.271729	0.456465	FALSE
BTBD1	-0.00331262	0.00131487	-2.51935	0.0119653	0.0565989	FALSE
BTBD10	-0.00241934	0.00123161	-1.96437	0.049858	0.152094	FALSE
BTBD11	-0.00795921	0.00380629	-2.09107	0.0368603	0.123915	FALSE
BTBD16	-0.00147362	0.00193517	-0.761494	0.446603	0.624878	FALSE
BTBD18	0.000934728	0.00195038	0.479255	0.631898	0.779628	FALSE
BTBD19	-0.00690358	0.00300789	-2.29516	0.0220013	0.0867855	FALSE
BTBD2	0.00133063	0.00164331	0.809727	0.418356	0.601202	FALSE
BTBD3	-0.00731841	0.0018861	-3.88019	0.000113617	0.00218305	TRUE
BTBD6	-0.00124003	0.00149449	-0.829734	0.406955	0.590855	FALSE
BTBD7	-0.00173271	0.00156848	-1.10471	0.269644	0.454021	FALSE
BTBD8	-0.00651262	0.00387106	-1.68239	0.0929125	0.22977	FALSE
BTBD9	0.000219261	0.0013037	0.168184	0.866484	0.925262	FALSE
BTC	-0.00670035	0.00431327	-1.55343	0.120746	0.271459	FALSE
BTD	0.00493635	0.00190238	2.59483	0.00965004	0.0489936	TRUE
BTF3	0.00286511	0.00150652	1.90181	0.0575814	0.167633	FALSE
BTF3L4	-0.00445381	0.00113563	-3.9219	9.59663e-05	0.00194925	TRUE
BTG1	-0.00306796	0.00194193	-1.57985	0.114567	0.263073	FALSE
BTG2	0.00215547	0.00329704	0.65376	0.513468	0.681262	FALSE
BTG3	-0.00453772	0.00295124	-1.53756	0.12458	0.276886	FALSE
BTLA	-0.0105143	0.00408932	-2.57115	0.010329	0.0512021	FALSE
BTN1A1	-0.00883126	0.00335134	-2.63515	0.00858496	0.0452888	TRUE
BTN2A1	-0.00128336	0.00133896	-0.958471	0.338136	0.525741	FALSE
BTN2A2	0.0013828	0.00186115	0.742984	0.457726	0.633617	FALSE
BTN3A1	-0.00337721	0.00218761	-1.54379	0.123063	0.274999	FALSE
BTN3A2	-0.00391682	0.00250594	-1.56302	0.118474	0.268341	FALSE
BTN3A3	-0.00286081	0.00241318	-1.1855	0.2362	0.41765	FALSE
BTNL8	0.00254648	0.00262604	0.969703	0.332509	0.519785	FALSE
BTNL9	0.00245797	0.0042884	0.573166	0.566705	0.728171	FALSE
BTRC	0.0025493	0.00191851	1.32879	0.184324	0.355463	FALSE
BUB1	-0.012833	0.0031274	-4.10341	4.52036e-05	0.00112121	TRUE
BUB1B	-0.0133585	0.00301948	-4.42409	1.11298e-05	0.000420084	TRUE
BUB3	-0.0018778	0.00148639	-1.26333	0.206866	0.382186	FALSE
BUD13	-0.00235277	0.00116792	-2.01449	0.0443167	0.140275	FALSE
BUD31	0.00213774	0.00155639	1.37352	0.170004	0.337484	FALSE
BVES	-0.0038832	0.00307253	-1.26385	0.206681	0.382	FALSE
BZW1	0.00307179	0.00156684	1.96051	0.050309	0.153048	FALSE
BZW2	0.00197592	0.00184819	1.06911	0.285366	0.471474	FALSE
C10orf105	-0.00398359	0.00281152	-1.41688	0.156936	0.321266	FALSE
C10orf55	0.000295688	0.00284043	0.1041	0.917118	0.956597	FALSE
C10orf67	-0.0047751	0.0034751	-1.37409	0.169826	0.33723	FALSE
C10orf82	-0.0271511	0.00790813	-3.43332	0.0006292	0.00727419	TRUE
C10orf88	-0.00174171	0.00108059	-1.61182	0.107425	0.252542	FALSE
C10orf90	-0.0114149	0.00491501	-2.32246	0.0204766	0.0827389	FALSE
C10orf95	-0.00211393	0.00272098	-0.776902	0.437463	0.617026	FALSE
C11orf16	0.00426746	0.00439254	0.971523	0.331603	0.518895	FALSE
C11orf21	-0.00289391	0.00330219	-0.87636	0.381117	0.568218	FALSE
C11orf24	0.00234311	0.00155912	1.50284	0.133304	0.289576	FALSE
C11orf42	-0.00360123	0.00187002	-1.92577	0.054513	0.161421	FALSE
C11orf45	0.0043126	0.00266467	1.61844	0.105992	0.25051	FALSE
C11orf49	-0.00119183	0.00152518	-0.781438	0.434793	0.614467	FALSE
C11orf53	-0.0135153	0.00363018	-3.72304	0.000211681	0.0033637	TRUE
C11orf54	0.00249921	0.00180833	1.38205	0.167369	0.334395	FALSE
C11orf58	-0.00122158	0.00111588	-1.09473	0.273989	0.458847	FALSE
C11orf65	0.00769391	0.00233173	3.29965	0.00101408	0.0101014	TRUE
C11orf68	0.00270062	0.00144178	1.87311	0.0614445	0.174626	FALSE
C11orf71	0.00400594	0.00207259	1.93282	0.0536372	0.159659	FALSE
C11orf80	0.00211065	0.00273795	0.770885	0.44102	0.619843	FALSE
C11orf87	-0.00373419	0.00227253	-1.64318	0.100767	0.241935	FALSE
C11orf88	-0.0016742	0.00398999	-0.419599	0.6749	0.807843	FALSE
C12orf10	0.00353532	0.00157805	2.24031	0.025365	0.0961607	FALSE
C12orf29	0.000492721	0.00135869	0.362645	0.716973	0.836622	FALSE
C12orf42	0.000193616	0.00257787	0.075107	0.94015	0.969941	FALSE
C12orf43	-0.000429889	0.000979549	-0.438864	0.660887	0.797848	FALSE
C12orf45	0.00204494	0.00178636	1.14476	0.252678	0.43672	FALSE
C12orf54	-0.0027137	0.00207686	-1.30664	0.19174	0.364356	FALSE
C12orf57	0.003775	0.0021609	1.74696	0.0810563	0.209664	FALSE
C12orf65	-0.00135233	0.00153099	-0.883308	0.377355	0.564398	FALSE
C12orf66	9.16959e-05	0.00190094	0.0482371	0.96154	0.980149	FALSE
C12orf71	0.000440865	0.00172475	0.25561	0.798322	0.887082	FALSE
C12orf73	0.000469182	0.00169357	0.277038	0.781828	0.876392	FALSE
C12orf75	-0.000320638	0.00319001	-0.100513	0.919964	0.958539	FALSE
C12orf76	0.00122444	0.00150095	0.815781	0.414886	0.598296	FALSE
C14orf119	0.00223887	0.00122538	1.82708	0.0680871	0.186719	FALSE
C14orf132	-0.00649192	0.00423185	-1.53406	0.125439	0.278161	FALSE
C14orf178	-0.00164161	0.00135651	-1.21017	0.226596	0.406313	FALSE
C14orf180	-0.00039712	0.00588358	-0.0674963	0.946205	0.973355	FALSE
C14orf28	0.00133448	0.00159973	0.834189	0.404442	0.588459	FALSE
C14orf39	0.00871027	0.00373386	2.33278	0.0199253	0.0811405	FALSE
C14orf93	-0.000599031	0.00124088	-0.482747	0.629417	0.777975	FALSE
C15orf39	-0.00411893	0.00163522	-2.51888	0.011981	0.0566337	FALSE
C15orf40	6.90669e-05	0.00141826	0.0486982	0.961173	0.979994	FALSE
C15orf41	-0.00728839	0.00214069	-3.4047	0.000697835	0.00784174	TRUE
C15orf48	0.0147276	0.00471666	3.12247	0.00186274	0.0155612	TRUE
C15orf61	0.00162384	0.00161386	1.00618	0.314654	0.501521	FALSE
C15orf62	0.000988033	0.00258947	0.381558	0.702898	0.826882	FALSE
C16orf46	0.00229355	0.00186534	1.22956	0.21925	0.397423	FALSE
C16orf54	-0.00593142	0.00335437	-1.76827	0.0774254	0.203435	FALSE
C16orf58	0.00568884	0.00137708	4.13108	4.01978e-05	0.00103273	TRUE
C16orf70	-0.000106407	0.00145742	-0.0730103	0.941817	0.97098	FALSE
C16orf71	0.00844452	0.00339997	2.4837	0.0132213	0.0605456	FALSE
C16orf72	0.00185511	0.00121161	1.53111	0.126166	0.279182	FALSE
C16orf74	0.00643935	0.00369637	1.74207	0.0819083	0.210923	FALSE
C16orf86	0.0056287	0.00275574	2.04253	0.04145	0.134155	FALSE
C16orf87	-0.00370715	0.00195356	-1.89764	0.0581298	0.168689	FALSE
C16orf89	0.00724479	0.00739304	0.979947	0.32743	0.514965	FALSE
C16orf91	0.00592948	0.00192022	3.08791	0.00209048	0.0168414	TRUE
C17orf107	0.000195624	0.00353357	0.0553617	0.955865	0.977578	FALSE
C17orf50	0.00265472	0.00239993	1.10617	0.269012	0.453517	FALSE
C17orf58	0.0011664	0.00247892	0.470528	0.638115	0.783826	FALSE
C17orf64	-0.00351538	0.0021686	-1.62104	0.105433	0.249838	FALSE
C17orf67	0.000193337	0.0027728	0.0697262	0.94443	0.972379	FALSE
C17orf75	0.00295638	0.00169624	1.74291	0.0817624	0.210732	FALSE
C17orf80	-0.00547199	0.00150861	-3.62718	0.000306065	0.00435385	TRUE
C17orf97	0.00533548	0.00248605	2.14617	0.0321819	0.112947	FALSE
C17orf99	9.12061e-05	0.00170555	0.0534761	0.957367	0.97816	FALSE
C18orf21	-0.00183093	0.00157616	-1.16164	0.245754	0.428772	FALSE
C18orf25	-0.00429741	0.00144497	-2.97405	0.00303387	0.0219565	TRUE
C18orf32	0.00330478	0.00153557	2.15215	0.0317063	0.11194	FALSE
C18orf54	-0.0153256	0.0027257	-5.62262	2.66017e-08	6.84719e-06	TRUE
C19orf12	0.00243447	0.00158798	1.53306	0.125686	0.278346	FALSE
C19orf18	0.00735962	0.00365817	2.01183	0.0445971	0.140966	FALSE
C19orf25	0.00646749	0.00210295	3.07544	0.00217874	0.0173511	TRUE
C19orf33	-0.009231	0.00704835	-1.30967	0.190712	0.363162	FALSE
C19orf38	2.52345e-05	0.00292791	0.00861859	0.993126	0.996451	FALSE
C19orf47	-0.0010673	0.0016027	-0.665942	0.505654	0.674634	FALSE
C19orf48	-0.00515001	0.00220996	-2.33036	0.0200531	0.0815148	FALSE
C19orf53	0.00150938	0.00188503	0.800721	0.423548	0.606237	FALSE
C19orf54	-0.00207005	0.0015244	-1.35795	0.174891	0.343501	FALSE
C19orf57	-0.00536586	0.00306775	-1.74912	0.0806816	0.209131	FALSE
C19orf71	0.00634449	0.00297706	2.13113	0.0334053	0.115781	FALSE
C19orf73	0.00277692	0.00235252	1.1804	0.238217	0.420029	FALSE
C1D	0.00386999	0.00153281	2.52476	0.0117842	0.0561082	FALSE
C1GALT1	0.00442876	0.00282853	1.56575	0.117833	0.267397	FALSE
C1orf109	-0.00328548	0.0014639	-2.24433	0.0251039	0.0953417	FALSE
C1orf115	0.00480907	0.00393242	1.22293	0.221743	0.400316	FALSE
C1orf116	0.000103048	0.00604973	0.0170334	0.986415	0.993005	FALSE
C1orf122	0.00694346	0.00213587	3.25088	0.00120223	0.0113815	TRUE
C1orf127	0.0101807	0.00367001	2.77403	0.0056752	0.0342117	TRUE
C1orf159	-0.000727752	0.00230597	-0.315595	0.752398	0.859434	FALSE
C1orf162	0.00714943	0.00242766	2.94499	0.00333025	0.0235031	TRUE
C1orf174	-0.00175595	0.00108337	-1.62082	0.105478	0.249859	FALSE
C1orf189	-0.00225058	0.0025442	-0.884592	0.376662	0.563812	FALSE
C1orf194	-0.00931982	0.0046911	-1.9867	0.0473213	0.146951	FALSE
C1orf198	-0.00374423	0.00189093	-1.9801	0.0480597	0.148448	FALSE
C1orf21	-0.00295674	0.00345695	-0.855303	0.392658	0.578727	FALSE
C1orf210	-0.000148321	0.00240854	-0.0615812	0.950913	0.975098	FALSE
C1orf216	-0.000156505	0.00131212	-0.119277	0.905088	0.950005	FALSE
C1orf226	-0.0182074	0.00382524	-4.75981	2.32814e-06	0.000141621	TRUE
C1orf35	0.00133826	0.00224806	0.595294	0.551828	0.714981	FALSE
C1orf50	-0.000796979	0.00132935	-0.599525	0.549005	0.712406	FALSE
C1orf52	-0.0022195	0.0012972	-1.71099	0.0874988	0.220843	FALSE
C1orf53	0.00404879	0.00317247	1.27623	0.202273	0.376621	FALSE
C1orf54	-0.00181524	0.0021342	-0.850547	0.395294	0.580849	FALSE
C1orf56	0.00430696	0.00209445	2.05637	0.0400945	0.13161	FALSE
C1orf61	-0.00483687	0.00379283	-1.27527	0.202612	0.377113	FALSE
C1orf74	-0.00385863	0.00181922	-2.12104	0.0342481	0.117775	FALSE
C1QA	0.00901859	0.00296377	3.04294	0.00242508	0.0186816	TRUE
C1QB	0.00891849	0.00304477	2.92911	0.00350307	0.0242528	TRUE
C1QBP	0.00356416	0.00165966	2.14752	0.0320736	0.11286	FALSE
C1QC	0.00601812	0.00285686	2.10655	0.0354906	0.120859	FALSE
C1QL1	-0.00367171	0.00483018	-0.76016	0.4474	0.625535	FALSE
C1QL2	-0.00526085	0.00453463	-1.16015	0.246359	0.4292	FALSE
C1QL3	-0.00399631	0.00431215	-0.926757	0.354353	0.541391	FALSE
C1QL4	-0.00218561	0.00463601	-0.471443	0.637462	0.783235	FALSE
C1QTNF1	-0.00169051	0.0029843	-0.566468	0.571246	0.732281	FALSE
C1QTNF2	0.00276645	0.00391041	0.707458	0.479503	0.652898	FALSE
C1QTNF3	0.000996259	0.00408369	0.24396	0.807329	0.891918	FALSE
C1QTNF4	-0.00693703	0.00370388	-1.87291	0.0614719	0.174635	FALSE
C1QTNF6	-0.00661863	0.00266617	-2.48245	0.0132674	0.0607097	FALSE
C1QTNF7	0.0116388	0.00436933	2.66375	0.00789453	0.0428219	TRUE
C1QTNF9	-0.00504968	0.00345897	-1.45988	0.144744	0.304253	FALSE
C1QTNF9B	0.00310335	0.00315144	0.984738	0.325073	0.512492	FALSE
C1R	-0.00454795	0.00251759	-1.80647	0.0712483	0.192813	FALSE
C1S	-0.0083901	0.00307551	-2.72803	0.00652138	0.0377355	TRUE
C2	0.0110919	0.00307033	3.61262	0.000323466	0.00452587	TRUE
C20orf194	-0.00159142	0.00178433	-0.891883	0.372744	0.559957	FALSE
C20orf202	-0.000421603	0.00244253	-0.172609	0.863006	0.922948	FALSE
C20orf27	0.00257116	0.00235383	1.09233	0.27504	0.460017	FALSE
C20orf96	0.00277632	0.00223067	1.24461	0.213665	0.391251	FALSE
C21orf58	-0.00414418	0.00263934	-1.57016	0.116803	0.266059	FALSE
C21orf62	0.000514388	0.00214623	0.239671	0.810651	0.893255	FALSE
C21orf91	-0.00408614	0.00239006	-1.70964	0.0877494	0.221067	FALSE
C22orf15	-0.00243372	0.00262649	-0.926602	0.354433	0.541453	FALSE
C22orf23	-0.00656242	0.00252002	-2.60412	0.0093947	0.0481814	TRUE
C22orf31	-0.00780908	0.00232595	-3.35737	0.000826834	0.00889564	TRUE
C22orf39	0.00202254	0.00149489	1.35297	0.176477	0.345309	FALSE
C2CD2	0.00468736	0.00227961	2.05621	0.0401103	0.13163	FALSE
C2CD2L	0.00375271	0.00170969	2.19496	0.0284741	0.104057	FALSE
C2CD3	-0.00421966	0.00187396	-2.25173	0.0246296	0.0942225	FALSE
C2CD4A	-0.0125877	0.00748598	-1.6815	0.093085	0.229908	FALSE
C2CD4B	0.000559379	0.00490329	0.114082	0.909203	0.951945	FALSE
C2CD4C	0.00463877	0.00451454	1.02752	0.304511	0.491641	FALSE
C2CD4D	0.00154169	0.0031387	0.491186	0.623439	0.774122	FALSE
C2orf16	-0.00523011	0.00266097	-1.96549	0.0497289	0.151904	FALSE
C2orf42	0.00140328	0.000885297	1.5851	0.113369	0.261379	FALSE
C2orf49	-0.000925714	0.00115312	-0.802791	0.422352	0.605032	FALSE
C2orf50	-0.0029816	0.00438315	-0.680241	0.496563	0.666809	FALSE
C2orf66	-0.00204462	0.00234041	-0.873618	0.382608	0.56957	FALSE
C2orf68	-0.00231653	0.00116761	-1.984	0.0476224	0.147651	FALSE
C2orf69	-0.00111268	0.00143028	-0.777946	0.436848	0.616412	FALSE
C2orf72	0.0154904	0.00666836	2.32297	0.0204494	0.0826823	FALSE
C2orf73	0.011004	0.00332951	3.30499	0.000995242	0.00997045	TRUE
C2orf74	0.00165719	0.00345694	0.479381	0.631808	0.779593	FALSE
C2orf76	0.00147442	0.00159825	0.922521	0.356556	0.543721	FALSE
C2orf81	0.00169935	0.00274063	0.620058	0.535409	0.700628	FALSE
C2orf88	-0.0122173	0.00348676	-3.50391	0.00048586	0.00597665	TRUE
C3	5.94049e-05	0.00345066	0.0172155	0.986269	0.993005	FALSE
C3AR1	0.0056527	0.0025594	2.20861	0.0275058	0.101525	FALSE
C3orf14	0.0031436	0.00341587	0.920293	0.357717	0.545067	FALSE
C3orf18	0.00430447	0.00271149	1.58749	0.112826	0.260524	FALSE
C3orf33	0.00517963	0.00189299	2.73622	0.0063629	0.0371064	TRUE
C3orf36	0.000114466	0.00280373	0.0408262	0.967445	0.982424	FALSE
C3orf38	0.000287653	0.00117177	0.245487	0.806147	0.89121	FALSE
C3orf52	0.00348436	0.0038758	0.899003	0.368942	0.556021	FALSE
C3orf62	0.0013419	0.00146852	0.91378	0.361128	0.548182	FALSE
C3orf67	-0.00228269	0.00364488	-0.626272	0.531328	0.696692	FALSE
C3orf70	-0.00484024	0.00369338	-1.31052	0.190425	0.362869	FALSE
C4A	0.00562211	0.00528316	1.06416	0.287603	0.473393	FALSE
C4BPA	-0.00233926	0.00578938	-0.404061	0.686284	0.815743	FALSE
C4BPB	0.0133105	0.00573066	2.32267	0.0204651	0.0827216	FALSE
C4orf19	-0.0172604	0.0058131	-2.96922	0.00308136	0.0221591	TRUE
C4orf3	0.00267934	0.00124425	2.15338	0.0316091	0.111735	FALSE
C4orf33	0.00260814	0.00215192	1.21201	0.225894	0.405491	FALSE
C4orf36	-0.00262618	0.00277921	-0.944938	0.344997	0.531983	FALSE
C4orf46	-0.00650665	0.00156213	-4.16524	3.47444e-05	0.000934878	TRUE
C4orf47	-0.00373439	0.0033183	-1.12539	0.260785	0.445484	FALSE
C4orf48	0.00635022	0.00450026	1.41108	0.158639	0.323421	FALSE
C4orf50	0.00465392	0.00216691	2.14772	0.0320578	0.11286	FALSE
C5	-0.000222511	0.00277574	-0.0801625	0.93613	0.967687	FALSE
C5AR1	0.00427657	0.00261396	1.63605	0.102251	0.244592	FALSE
C5orf15	0.00103721	0.00128557	0.806807	0.420035	0.6026	FALSE
C5orf24	-0.00212467	0.00161656	-1.31432	0.189144	0.361641	FALSE
C5orf34	-0.00253746	0.00208867	-1.21487	0.224802	0.403966	FALSE
C5orf38	0.0186539	0.00524656	3.55545	0.000401167	0.00522652	TRUE
C5orf46	-0.0092639	0.0052738	-1.75659	0.0793984	0.206827	FALSE
C5orf47	0.000168085	0.00180371	0.0931885	0.925779	0.962246	FALSE
C5orf49	0.00396312	0.0043196	0.917475	0.359191	0.546221	FALSE
C5orf51	-0.00290888	0.00140539	-2.0698	0.038815	0.128585	FALSE
C5orf58	0.0021852	0.00299179	0.730402	0.465374	0.640364	FALSE
C6	-0.000417311	0.00632667	-0.0659607	0.947427	0.974133	FALSE
C6orf120	0.00676969	0.0014973	4.52125	7.14951e-06	0.000295393	TRUE
C6orf132	0.0034587	0.00246276	1.4044	0.160618	0.325675	FALSE
C6orf136	0.00184733	0.00148518	1.24384	0.213949	0.391666	FALSE
C6orf141	-0.0306483	0.00592056	-5.1766	2.90952e-07	3.2717e-05	TRUE
C6orf15	-0.010074	0.00578419	-1.74164	0.081985	0.211066	FALSE
C6orf163	0.00252657	0.00235341	1.07358	0.28336	0.469525	FALSE
C6orf201	0.00382961	0.00273706	1.39917	0.162178	0.328059	FALSE
C6orf223	0.00447714	0.00531053	0.84307	0.39946	0.583955	FALSE
C6orf226	0.00839577	0.00239633	3.5036	0.000486423	0.00597818	TRUE
C6orf47	0.0020157	0.00149465	1.34861	0.177871	0.347214	FALSE
C6orf52	-0.00434597	0.00368869	-1.17819	0.239099	0.421147	FALSE
C6orf62	0.000490271	0.00126795	0.386664	0.699115	0.824715	FALSE
C6orf89	0.00115251	0.0011599	0.993624	0.320728	0.50841	FALSE
C7	-0.0184302	0.00744512	-2.47548	0.0135272	0.0615639	FALSE
C7orf25	0.0011585	0.00121939	0.950068	0.342386	0.529397	FALSE
C7orf26	0.00182947	0.00123918	1.47635	0.140272	0.298761	FALSE
C7orf31	-0.00215247	0.00270139	-0.796801	0.425821	0.608596	FALSE
C7orf50	0.00757361	0.00226093	3.34977	0.000849508	0.00903273	TRUE
C7orf57	-0.00843428	0.00400574	-2.10555	0.0355779	0.120995	FALSE
C7orf61	-0.00544974	0.0030874	-1.76515	0.0779474	0.204198	FALSE
C8G	0.00222084	0.00298495	0.744012	0.457104	0.633334	FALSE
C8orf33	0.00326235	0.00193528	1.68573	0.0922668	0.228732	FALSE
C8orf34	-0.0117905	0.00467846	-2.52018	0.0119375	0.0565065	FALSE
C8orf37	-0.00145582	0.00259623	-0.560743	0.575142	0.735754	FALSE
C8orf44	0.00445105	0.00192679	2.31009	0.0211558	0.084625	FALSE
C8orf48	-0.0216119	0.00387578	-5.57614	3.44068e-08	8.38174e-06	TRUE
C8orf58	0.000154141	0.00176172	0.0874949	0.930302	0.965029	FALSE
C8orf76	-0.000936154	0.00183087	-0.511315	0.609282	0.762273	FALSE
C8orf86	0.000199071	0.00378875	0.0525427	0.95811	0.978292	FALSE
C9orf116	0.00569397	0.0031165	1.82704	0.0680932	0.186719	FALSE
C9orf129	-0.0032258	0.00313623	-1.02856	0.30402	0.491287	FALSE
C9orf131	-0.00107246	0.00220801	-0.485714	0.627313	0.7765	FALSE
C9orf152	0.00342302	0.00542413	0.631073	0.528186	0.693835	FALSE
C9orf153	-0.00110267	0.00181417	-0.60781	0.543499	0.707819	FALSE
C9orf16	0.00309591	0.00218602	1.41623	0.157127	0.321545	FALSE
C9orf24	0.0018884	0.00324982	0.581079	0.561363	0.72383	FALSE
C9orf40	-0.00324679	0.00204948	-1.5842	0.113572	0.261715	FALSE
C9orf43	0.00510081	0.00306534	1.66403	0.0965271	0.235231	FALSE
C9orf50	0.000770771	0.00259536	0.29698	0.766564	0.866905	FALSE
C9orf64	0.00104913	0.00188425	0.556787	0.57784	0.738029	FALSE
C9orf72	-0.0031817	0.00202526	-1.57101	0.116605	0.26588	FALSE
C9orf78	0.000271115	0.00104972	0.258273	0.796268	0.885376	FALSE
C9orf85	-0.00273402	0.00123246	-2.21835	0.0268319	0.0996842	FALSE
CA11	0.00815576	0.004386	1.8595	0.0633504	0.178191	FALSE
CA12	0.0055252	0.00464861	1.18857	0.234987	0.416117	FALSE
CA13	-0.00625289	0.00359478	-1.73943	0.0823714	0.211662	FALSE
CA14	0.00680143	0.00403115	1.68722	0.0919804	0.228267	FALSE
CA2	0.00395078	0.00563428	0.701205	0.483394	0.655796	FALSE
CA3	-0.0274632	0.00556592	-4.93417	9.93534e-07	7.65751e-05	TRUE
CA4	-0.00578137	0.00520236	-1.1113	0.266799	0.451348	FALSE
CA8	0.000422518	0.00671071	0.0629617	0.949814	0.974604	FALSE
CA9	-0.003707	0.00789881	-0.469312	0.638984	0.784287	FALSE
CAB39	0.00254872	0.0012278	2.07583	0.0382518	0.127091	FALSE
CAB39L	0.00133043	0.00255903	0.519894	0.603292	0.757976	FALSE
CABIN1	-0.00202574	0.00140572	-1.44107	0.149984	0.311301	FALSE
CABLES1	0.00180613	0.00221222	0.816433	0.414513	0.598137	FALSE
CABLES2	-0.0070786	0.00200624	-3.52829	0.000443899	0.00559157	TRUE
CABP1	0.000485555	0.00298046	0.162913	0.870631	0.927106	FALSE
CABP4	0.00515125	0.00478255	1.07709	0.281787	0.467684	FALSE
CABP7	0.00585918	0.0039238	1.49324	0.135797	0.2928	FALSE
CABYR	0.000230635	0.00308063	0.0748661	0.940341	0.969942	FALSE
CACHD1	-0.0149091	0.00329637	-4.52289	7.09593e-06	0.000294233	TRUE
CACNA1A	-0.00445861	0.00348577	-1.27909	0.201264	0.375601	FALSE
CACNA1B	0.00783991	0.00554193	1.41465	0.157588	0.322166	FALSE
CACNA1C	-0.0043928	0.00324144	-1.3552	0.175764	0.344507	FALSE
CACNA1D	-0.00706475	0.0047545	-1.48591	0.137726	0.295554	FALSE
CACNA1E	-0.00396629	0.00343257	-1.15549	0.248262	0.4313	FALSE
CACNA1G	-0.00606896	0.00445254	-1.36303	0.173284	0.341413	FALSE
CACNA1H	0.00924011	0.00573577	1.61096	0.107611	0.252717	FALSE
CACNA1I	-0.00436669	0.0053659	-0.813785	0.416028	0.599246	FALSE
CACNA2D1	-0.0289661	0.00551191	-5.25519	1.9327e-07	2.62719e-05	TRUE
CACNA2D2	0.00976588	0.00447747	2.18112	0.0294868	0.106502	FALSE
CACNA2D3	0.00151212	0.00442097	0.342033	0.732422	0.846396	FALSE
CACNA2D4	0.00166864	0.00256688	0.650068	0.515849	0.683246	FALSE
CACNB1	-0.00371584	0.00290764	-1.27796	0.201662	0.375984	FALSE
CACNB2	0.00494112	0.00397887	1.24184	0.214686	0.392485	FALSE
CACNB3	-0.00539917	0.00226123	-2.38771	0.0172019	0.0732423	FALSE
CACNB4	0.000782524	0.00404919	0.193255	0.846812	0.913724	FALSE
CACNG1	-0.00321714	0.00563231	-0.571193	0.568041	0.728858	FALSE
CACNG4	-0.0163951	0.00654443	-2.50519	0.0124509	0.0580503	FALSE
CACNG6	-0.00138961	0.00628738	-0.221016	0.825141	0.901896	FALSE
CACYBP	-0.00213081	0.00150928	-1.41181	0.158424	0.323198	FALSE
CAD	-0.00593304	0.00163761	-3.62299	0.000310983	0.00440086	TRUE
CADM1	-0.00906988	0.00333237	-2.72175	0.00664542	0.0381713	TRUE
CADM2	-0.00551718	0.00534308	-1.03258	0.302134	0.489289	FALSE
CADM3	-0.0154485	0.00554284	-2.78711	0.00545336	0.0333459	TRUE
CADM4	0.00105184	0.00254805	0.4128	0.679872	0.810786	FALSE
CADPS	-0.00109093	0.00384292	-0.283882	0.77658	0.872949	FALSE
CADPS2	0.0026575	0.00334709	0.793972	0.427465	0.609987	FALSE
CAGE1	-0.00244554	0.00228732	-1.06917	0.28534	0.471474	FALSE
CALB1	0.00562718	0.00276254	2.03696	0.0420071	0.135411	FALSE
CALB2	-0.0233994	0.00588861	-3.97367	7.76542e-05	0.00167091	TRUE
CALCOCO1	0.000168159	0.00163707	0.10272	0.918213	0.957352	FALSE
CALCOCO2	0.000116102	0.0018176	0.0638767	0.949086	0.974326	FALSE
CALCR	0.0062573	0.00377445	1.6578	0.0977778	0.237158	FALSE
CALCRL	-0.00388797	0.00285761	-1.36057	0.174061	0.342302	FALSE
CALD1	-0.0155253	0.00238359	-6.51342	1.35111e-10	1.60429e-07	TRUE
CALHM1	0.0041249	0.00379111	1.08805	0.276926	0.462063	FALSE
CALHM2	-0.00199522	0.00171468	-1.16361	0.244953	0.42791	FALSE
CALHM3	-0.001409	0.00276363	-0.509838	0.610316	0.763149	FALSE
CALM1	-0.000268836	0.000845084	-0.318117	0.750485	0.857967	FALSE
CALML3	-0.0283712	0.00826322	-3.43344	0.000628925	0.00727419	TRUE
CALML4	0.00233353	0.00167219	1.3955	0.163281	0.329365	FALSE
CALML5	-0.00502852	0.00971514	-0.517596	0.604894	0.758924	FALSE
CALML6	0.00198154	0.00349472	0.567009	0.570879	0.73188	FALSE
CALN1	-0.00323803	0.00454117	-0.713039	0.476045	0.650355	FALSE
CALR	-0.000593394	0.00166269	-0.356888	0.721276	0.839203	FALSE
CALR3	-0.00205999	0.00175366	-1.17468	0.240497	0.423033	FALSE
CALU	-0.00373078	0.00183819	-2.02959	0.0427531	0.137156	FALSE
CAMK1	0.00492703	0.00202351	2.4349	0.0151297	0.0667742	FALSE
CAMK1D	-0.00420137	0.00303947	-1.38227	0.167302	0.33431	FALSE
CAMK1G	0.00117693	0.00316402	0.371972	0.710019	0.832209	FALSE
CAMK2A	-0.00631794	0.00332011	-1.90293	0.0574346	0.167491	FALSE
CAMK2B	-0.00538503	0.00590447	-0.912025	0.362051	0.549215	FALSE
CAMK2D	-0.00745861	0.00277569	-2.68712	0.0073679	0.0408755	TRUE
CAMK2G	0.000571042	0.00130495	0.437596	0.661806	0.798255	FALSE
CAMK2N1	-0.00928528	0.0036603	-2.53676	0.0113915	0.0548352	FALSE
CAMK2N2	0.00608741	0.00398358	1.52812	0.126906	0.280332	FALSE
CAMK4	-0.0207885	0.00327969	-6.33855	4.01585e-10	3.42402e-07	TRUE
CAMKK1	0.00314218	0.00240197	1.30817	0.19122	0.363773	FALSE
CAMKK2	-0.00271898	0.00108848	-2.49796	0.0127057	0.058836	FALSE
CAMKV	-0.00792029	0.00383507	-2.06523	0.039247	0.129606	FALSE
CAMLG	0.000496502	0.00131922	0.37636	0.706757	0.830025	FALSE
CAMP	-0.000150389	0.00602189	-0.0249737	0.980083	0.989512	FALSE
CAMSAP1	-0.00369973	0.00144633	-2.55802	0.0107238	0.0524308	FALSE
CAMTA1	-0.00297664	0.00168106	-1.77069	0.0770215	0.202616	FALSE
CAMTA2	0.00217705	0.00156021	1.39536	0.163324	0.329379	FALSE
CAND1	-0.00469902	0.00173487	-2.70858	0.00691237	0.039128	TRUE
CAND2	-0.00882201	0.00394308	-2.23734	0.0255589	0.0966394	FALSE
CANT1	-0.000328993	0.00201672	-0.163133	0.870458	0.926994	FALSE
CANX	-0.000811591	0.00158122	-0.513268	0.607916	0.761402	FALSE
CAP1	-0.00308795	0.00117067	-2.63776	0.00851975	0.0451283	TRUE
CAP2	-0.000889519	0.00322997	-0.275395	0.783089	0.877302	FALSE
CAPG	0.00369082	0.00242693	1.52077	0.128741	0.28318	FALSE
CAPN1	-0.000306744	0.00148579	-0.206452	0.836495	0.908122	FALSE
CAPN10	0.0021574	0.00223121	0.966921	0.333897	0.521349	FALSE
CAPN11	-0.00661258	0.00350048	-1.88905	0.0592736	0.170773	FALSE
CAPN12	0.00225324	0.00298516	0.754813	0.4506	0.628015	FALSE
CAPN13	-0.00387578	0.00600575	-0.645345	0.518902	0.68587	FALSE
CAPN14	0.00380691	0.00354533	1.07378	0.283268	0.469486	FALSE
CAPN2	-0.000683376	0.00234607	-0.291285	0.770914	0.869374	FALSE
CAPN3	0.00301693	0.0032833	0.918871	0.35846	0.545677	FALSE
CAPN5	-0.0129296	0.00272553	-4.74386	2.51344e-06	0.000149294	TRUE
CAPN7	0.00076458	0.00146174	0.523062	0.601087	0.756412	FALSE
CAPN8	0.0094099	0.00720817	1.30545	0.192143	0.36502	FALSE
CAPN9	0.0100145	0.00618702	1.61863	0.105951	0.250474	FALSE
CAPNS1	-0.000685076	0.00142495	-0.480772	0.63082	0.778862	FALSE
CAPNS2	0.00418283	0.00377312	1.10859	0.267967	0.452426	FALSE
CAPRIN1	-0.00350316	0.00147618	-2.37312	0.0178912	0.0753364	FALSE
CAPRIN2	0.00283362	0.00179128	1.58189	0.114099	0.26244	FALSE
CAPS	0.00180327	0.00468371	0.385009	0.700341	0.824977	FALSE
CAPS2	-0.00160703	0.00313435	-0.512716	0.608302	0.761745	FALSE
CAPSL	0.00455804	0.00610994	0.746003	0.455901	0.632053	FALSE
CAPZA2	-0.000160546	0.00125697	-0.127724	0.898402	0.945752	FALSE
CAPZB	-0.00134727	0.00120456	-1.11847	0.263727	0.448041	FALSE
CARD10	0.00458201	0.00274288	1.67051	0.0952384	0.233136	FALSE
CARD11	0.000737434	0.00326333	0.225976	0.821282	0.899899	FALSE
CARD14	0.00641151	0.00318711	2.0117	0.0446112	0.140974	FALSE
CARD16	0.00247479	0.00322503	0.767369	0.443105	0.622097	FALSE
CARD6	-0.00425062	0.00226245	-1.87877	0.060666	0.173175	FALSE
CARD8	-0.00160485	0.00149072	-1.07656	0.282025	0.467938	FALSE
CARD9	-0.000382345	0.00369143	-0.103577	0.917533	0.95681	FALSE
CARHSP1	0.000780638	0.00183823	0.424669	0.671201	0.80504	FALSE
CARM1	-1.69589e-05	0.00132658	-0.0127839	0.989804	0.994835	FALSE
CARS2	-0.000816244	0.00177794	-0.459096	0.646299	0.789329	FALSE
CASC1	0.00875558	0.00381837	2.29301	0.0221249	0.087099	FALSE
CASC3	-0.00373476	0.00230564	-1.61984	0.10569	0.250143	FALSE
CASC4	-0.000100563	0.00157654	-0.063787	0.949157	0.974326	FALSE
CASD1	0.00378025	0.00292129	1.29403	0.196055	0.369475	FALSE
CASKIN1	0.00178025	0.0041542	0.428542	0.66838	0.80291	FALSE
CASKIN2	-0.00375119	0.00162948	-2.30207	0.0216059	0.0857821	FALSE
CASP1	0.00190624	0.00276636	0.689078	0.490989	0.662257	FALSE
CASP10	0.00158108	0.00237703	0.665147	0.506162	0.675178	FALSE
CASP14	0.00940772	0.00836423	1.12476	0.261055	0.445632	FALSE
CASP2	-0.00767925	0.00136788	-5.61396	2.79118e-08	7.05135e-06	TRUE
CASP4	-0.000637509	0.00198894	-0.320527	0.748659	0.856885	FALSE
CASP5	0.00840834	0.00282334	2.97815	0.00299406	0.0217607	TRUE
CASP6	-0.00118587	0.00165872	-0.714928	0.474878	0.649551	FALSE
CASP7	-0.00136171	0.00190871	-0.71342	0.475809	0.650269	FALSE
CASP8	-0.000422479	0.00170431	-0.247889	0.804289	0.890449	FALSE
CASP9	-0.00105044	0.00126647	-0.829424	0.40713	0.590921	FALSE
CASQ1	0.00819492	0.00508812	1.6106	0.107691	0.252861	FALSE
CASQ2	-0.00608041	0.00448363	-1.35614	0.175467	0.344172	FALSE
CASS4	-0.00426916	0.00299697	-1.42449	0.154723	0.318351	FALSE
CAST	0.000818047	0.00169141	0.483647	0.628778	0.777537	FALSE
CASZ1	-0.00182395	0.0021613	-0.843915	0.398988	0.583699	FALSE
CAT	0.000744405	0.00183645	0.405349	0.685337	0.815044	FALSE
CATSPER1	0.00615824	0.00320644	1.92058	0.0551656	0.162542	FALSE
CATSPER2	0.00367229	0.00254076	1.44535	0.148779	0.30987	FALSE
CATSPER3	0.00514833	0.00253696	2.02933	0.0427797	0.137156	FALSE
CATSPERB	0.0130312	0.00521309	2.49971	0.0126435	0.0586276	FALSE
CATSPERG	0.000273666	0.00331403	0.0825781	0.934209	0.96711	FALSE
CAV1	-0.00351925	0.00279807	-1.25774	0.208879	0.385124	FALSE
CAV2	-0.00488785	0.00278826	-1.75301	0.0800115	0.207829	FALSE
CBFA2T2	0.00173903	0.00147612	1.1781	0.239131	0.42115	FALSE
CBFA2T3	-0.0130583	0.00448605	-2.91088	0.00371167	0.0252039	TRUE
CBFB	-0.00552771	0.0014627	-3.7791	0.00016997	0.00289479	TRUE
CBL	-0.0033129	0.00183538	-1.80502	0.0714756	0.193045	FALSE
CBLB	-0.00321573	0.00145648	-2.20789	0.027556	0.101656	FALSE
CBLC	-0.0064485	0.00473434	-1.36207	0.173587	0.341616	FALSE
CBLL1	-0.00382193	0.00132006	-2.89526	0.00389929	0.0260755	TRUE
CBLN1	-0.0163529	0.00489447	-3.34109	0.000876101	0.00922917	TRUE
CBLN2	-0.0174307	0.00910785	-1.91381	0.0560273	0.164406	FALSE
CBLN3	0.00286756	0.00240311	1.19327	0.233145	0.414136	FALSE
CBLN4	0.00943577	0.00405851	2.32494	0.0203432	0.0824485	FALSE
CBR1	-0.00767711	0.00319019	-2.40648	0.0163498	0.0707176	FALSE
CBR3	-0.00101284	0.00338323	-0.299371	0.76474	0.866277	FALSE
CBR4	0.00187809	0.00192437	0.975951	0.329405	0.51682	FALSE
CBS	-0.00614521	0.00534335	-1.15007	0.250486	0.434069	FALSE
CBWD2	0.00030876	0.00138565	0.222826	0.823732	0.901135	FALSE
CBX1	-0.00139096	0.00163266	-0.851962	0.394509	0.580265	FALSE
CBX2	-0.0089213	0.00440949	-2.0232	0.0434087	0.138587	FALSE
CBX3	0.000489211	0.0012241	0.399648	0.68953	0.818637	FALSE
CBX4	0.00550207	0.00229403	2.39843	0.0167104	0.0719125	FALSE
CBX5	-0.00278328	0.00176808	-1.57419	0.115869	0.264683	FALSE
CBX6	-0.00282499	0.00315535	-0.895301	0.370915	0.558022	FALSE
CBX7	0.00168768	0.00245373	0.687799	0.491793	0.662949	FALSE
CBX8	0.00186266	0.0023447	0.794414	0.427208	0.609747	FALSE
CBY1	0.000318107	0.00156253	0.203584	0.838734	0.908998	FALSE
CC2D1A	0.00170091	0.00167993	1.01249	0.311632	0.498595	FALSE
CC2D1B	-0.00229558	0.00114849	-1.99877	0.0459962	0.144017	FALSE
CC2D2A	-0.00629895	0.00215801	-2.91887	0.00361894	0.0247964	TRUE
CCAR1	-0.00397995	0.00127826	-3.11357	0.00191914	0.0158865	TRUE
CCBE1	-0.000874861	0.00404939	-0.216047	0.82901	0.903732	FALSE
CCDC102A	-0.00370361	0.00264988	-1.39765	0.162634	0.328742	FALSE
CCDC102B	-0.00766844	0.00220348	-3.48015	0.000530292	0.00638258	TRUE
CCDC103	0.00206016	0.00275216	0.748561	0.454358	0.630619	FALSE
CCDC106	-0.00195638	0.00254717	-0.76806	0.442695	0.62177	FALSE
CCDC107	0.00175692	0.00232788	0.754732	0.450648	0.628015	FALSE
CCDC110	-0.00205479	0.00294058	-0.69877	0.484914	0.656921	FALSE
CCDC112	-0.00184057	0.00157837	-1.16612	0.24394	0.426754	FALSE
CCDC113	0.00172184	0.00259804	0.662746	0.507698	0.676303	FALSE
CCDC114	0.00297965	0.00390339	0.763349	0.445497	0.623778	FALSE
CCDC115	0.00185221	0.0012058	1.53609	0.124941	0.277325	FALSE
CCDC116	0.00676492	0.00232436	2.91044	0.00371679	0.0252136	TRUE
CCDC117	-0.000950938	0.00246605	-0.385612	0.699894	0.824877	FALSE
CCDC12	0.00357215	0.00209246	1.70715	0.08821	0.221777	FALSE
CCDC121	-0.0024148	0.0015854	-1.52315	0.128145	0.282185	FALSE
CCDC122	-9.94559e-05	0.00249789	-0.0398159	0.968251	0.98273	FALSE
CCDC124	0.00129109	0.00235614	0.547966	0.583879	0.742684	FALSE
CCDC125	0.00749174	0.00208155	3.59912	0.000340428	0.00466745	TRUE
CCDC126	0.00170763	0.00236558	0.721864	0.470605	0.645062	FALSE
CCDC127	0.00528719	0.00131958	4.00673	6.77489e-05	0.00150772	TRUE
CCDC13	0.00287369	0.00296326	0.969775	0.332473	0.519785	FALSE
CCDC130	0.00270025	0.00203421	1.32741	0.184778	0.356188	FALSE
CCDC134	0.00470238	0.00192268	2.44574	0.0146859	0.0654205	FALSE
CCDC136	-0.00517573	0.00339326	-1.52529	0.12761	0.281374	FALSE
CCDC137	-0.00218572	0.00204607	-1.06825	0.285754	0.471887	FALSE
CCDC138	-0.00877946	0.00238368	-3.68315	0.000247026	0.0037278	TRUE
CCDC14	-0.00584906	0.00210202	-2.78259	0.00552924	0.033629	TRUE
CCDC141	-0.00491157	0.00298604	-1.64484	0.100424	0.241411	FALSE
CCDC142	0.000184956	0.00159315	0.116094	0.907609	0.951131	FALSE
CCDC144A	-0.00497545	0.00463291	-1.07394	0.283198	0.469485	FALSE
CCDC144NL	-0.000874846	0.00320572	-0.272902	0.785004	0.878942	FALSE
CCDC146	0.000115945	0.00267058	0.0434158	0.965382	0.98181	FALSE
CCDC148	0.00113055	0.0030956	0.365211	0.715058	0.835673	FALSE
CCDC149	-0.000718401	0.0018396	-0.39052	0.696264	0.82297	FALSE
CCDC15	0.00477878	0.00281423	1.69808	0.0899108	0.224728	FALSE
CCDC150	-0.00553793	0.00327899	-1.68891	0.0916544	0.227797	FALSE
CCDC151	-0.0077587	0.00479514	-1.61803	0.106079	0.250549	FALSE
CCDC152	0.00027767	0.00271007	0.102459	0.91842	0.957417	FALSE
CCDC153	0.00770467	0.00436172	1.76643	0.0777335	0.203872	FALSE
CCDC154	0.007509	0.00376223	1.99589	0.0463094	0.14473	FALSE
CCDC155	-0.00935065	0.00359957	-2.59771	0.00957005	0.0487326	TRUE
CCDC157	0.00460981	0.00268283	1.71827	0.0861636	0.218707	FALSE
CCDC158	-0.00423676	0.00469936	-0.901562	0.367581	0.554644	FALSE
CCDC17	-0.00179256	0.00315733	-0.567746	0.570378	0.731513	FALSE
CCDC18	-0.0110739	0.0024476	-4.52441	7.04658e-06	0.000293078	TRUE
CCDC24	0.00317124	0.00249715	1.26994	0.204501	0.379461	FALSE
CCDC25	0.00185929	0.0015143	1.22782	0.219904	0.398027	FALSE
CCDC28A	0.00789547	0.00166875	4.73136	2.66851e-06	0.000154199	TRUE
CCDC28B	-0.00472389	0.00304374	-1.552	0.121087	0.271958	FALSE
CCDC3	0.00462259	0.0030489	1.51615	0.129905	0.284911	FALSE
CCDC30	-0.00394682	0.00245746	-1.60606	0.108685	0.254319	FALSE
CCDC33	-0.00576724	0.00251258	-2.29535	0.0219902	0.0867776	FALSE
CCDC34	-0.00937305	0.00219451	-4.27113	2.19667e-05	0.000667417	TRUE
CCDC36	-0.0117406	0.00268554	-4.37178	1.40763e-05	0.000487073	TRUE
CCDC39	0.000700346	0.00334975	0.209074	0.834447	0.906838	FALSE
CCDC40	0.000137102	0.00331976	0.0412988	0.967069	0.982334	FALSE
CCDC42	0.0032444	0.00136905	2.36983	0.0180502	0.0756965	FALSE
CCDC43	-0.00142204	0.0014218	-1.00016	0.317556	0.504848	FALSE
CCDC57	0.00124145	0.00228936	0.542267	0.587797	0.745373	FALSE
CCDC58	0.000735485	0.00164575	0.446898	0.655079	0.794151	FALSE
CCDC59	-0.00195277	0.00135837	-1.43757	0.150975	0.312758	FALSE
CCDC6	-0.00582783	0.00166531	-3.49955	0.000493739	0.00605719	TRUE
CCDC61	0.00546545	0.00229668	2.37972	0.0175765	0.0744656	FALSE
CCDC62	0.000584604	0.00239334	0.244263	0.807094	0.891777	FALSE
CCDC65	-0.000969821	0.00459272	-0.211165	0.832816	0.905804	FALSE
CCDC66	-0.000787831	0.00173752	-0.453423	0.650376	0.791564	FALSE
CCDC68	-0.0126602	0.00486966	-2.59981	0.00951215	0.0485647	TRUE
CCDC69	-0.000228773	0.00273241	-0.0837257	0.933297	0.966525	FALSE
CCDC7	-0.000268842	0.00312761	-0.0859577	0.931523	0.965641	FALSE
CCDC71	0.00170849	0.00135973	1.2565	0.20933	0.385693	FALSE
CCDC73	-0.00239227	0.00187459	-1.27616	0.202297	0.376621	FALSE
CCDC74B	-0.00412823	0.00450999	-0.915352	0.360303	0.547384	FALSE
CCDC77	-0.00555964	0.00184498	-3.01339	0.00267106	0.0199663	TRUE
CCDC8	-0.0191259	0.00393775	-4.85706	1.45268e-06	0.000101109	TRUE
CCDC80	-0.0125001	0.00335406	-3.72687	0.00020855	0.00332753	TRUE
CCDC81	-0.00195909	0.00262266	-0.746986	0.455307	0.631551	FALSE
CCDC82	-0.005126	0.00228574	-2.2426	0.0252156	0.0956596	FALSE
CCDC83	0.00793201	0.0033175	2.39096	0.0170516	0.0728296	FALSE
CCDC84	0.0044833	0.0021838	2.05298	0.0404236	0.132244	FALSE
CCDC85A	-0.0125608	0.00386422	-3.25053	0.00120368	0.0113874	TRUE
CCDC85B	0.00632354	0.00351494	1.79905	0.072416	0.19466	FALSE
CCDC85C	0.00104132	0.001952	0.533463	0.593872	0.750427	FALSE
CCDC86	-0.00245737	0.00172628	-1.42351	0.155007	0.318609	FALSE
CCDC87	8.15335e-05	0.0032096	0.025403	0.97974	0.989433	FALSE
CCDC88A	-0.0102959	0.00278548	-3.69628	0.000234826	0.00361568	TRUE
CCDC88B	0.00366804	0.0031949	1.14809	0.251299	0.435164	FALSE
CCDC88C	-0.00279092	0.00231042	-1.20797	0.227441	0.407453	FALSE
CCDC89	0.00292748	0.00322553	0.907595	0.364385	0.551636	FALSE
CCDC9	-0.000492096	0.00206028	-0.238849	0.811288	0.893485	FALSE
CCDC90B	-0.00180242	0.00141221	-1.27631	0.202244	0.376621	FALSE
CCDC91	-0.00148896	0.00166835	-0.892477	0.372425	0.559664	FALSE
CCDC92	-0.000911293	0.00137888	-0.660896	0.508884	0.677221	FALSE
CCDC93	-0.00183468	0.00160806	-1.14093	0.254265	0.438686	FALSE
CCDC96	0.00520327	0.00265564	1.95933	0.050447	0.153273	FALSE
CCDC97	-0.00378405	0.00109293	-3.4623	0.000566136	0.00668916	TRUE
CCHCR1	-0.0018723	0.0023156	-0.808557	0.419028	0.601649	FALSE
CCIN	-0.00504151	0.00286269	-1.76111	0.0786306	0.205573	FALSE
CCKAR	-0.000224421	0.0025473	-0.0881014	0.92982	0.964763	FALSE
CCKBR	-0.01084	0.00507719	-2.13503	0.0330839	0.114989	FALSE
CCL11	-0.0061255	0.00440891	-1.38935	0.165143	0.331692	FALSE
CCL13	0.000784739	0.00484366	0.162013	0.871339	0.92757	FALSE
CCL14	-0.00846585	0.00511311	-1.65571	0.0982007	0.237865	FALSE
CCL16	0.00100332	0.0023323	0.430186	0.667184	0.802208	FALSE
CCL17	-1.48477e-05	0.00436152	-0.00340424	0.997285	0.998969	FALSE
CCL18	7.96654e-05	0.00603599	0.0131984	0.989473	0.99465	FALSE
CCL19	-0.0249774	0.0068421	-3.65055	0.000279967	0.0040892	TRUE
CCL2	0.000984184	0.00337451	0.291652	0.770634	0.869308	FALSE
CCL20	0.00224269	0.00468995	0.47819	0.632655	0.78007	FALSE
CCL21	-0.0292158	0.00699389	-4.17733	3.29895e-05	0.000899363	TRUE
CCL22	-0.006446	0.00393984	-1.6361	0.10224	0.244592	FALSE
CCL23	0.00221493	0.00296487	0.74706	0.455263	0.631551	FALSE
CCL25	0.00260265	0.00280606	0.927511	0.353962	0.540975	FALSE
CCL26	-0.0022294	0.00315492	-0.706643	0.480009	0.653261	FALSE
CCL28	-0.0101907	0.00590841	-1.72478	0.0849827	0.216707	FALSE
CCL3	0.0160145	0.00347818	4.60428	4.86578e-06	0.000222748	TRUE
CCL4	0.00822072	0.00319634	2.57192	0.0103065	0.0511461	FALSE
CCL5	-0.00251519	0.0038143	-0.659411	0.509835	0.677958	FALSE
CCL7	0.0122581	0.0049896	2.45674	0.0142475	0.0640833	FALSE
CCL8	0.00963081	0.00463546	2.07764	0.0380847	0.126627	FALSE
CCM2	0.00366955	0.00164637	2.22887	0.0261203	0.0979475	FALSE
CCNA1	-0.012195	0.00469316	-2.59847	0.0095492	0.0486446	TRUE
CCNA2	-0.00994121	0.0029593	-3.35931	0.000821143	0.00884138	TRUE
CCNB1	-0.00650574	0.00245525	-2.64973	0.00822648	0.0440038	TRUE
CCNB1IP1	-0.00451677	0.00184875	-2.44315	0.014791	0.0657691	FALSE
CCNB2	-0.0116785	0.00302206	-3.86442	0.000121058	0.0022842	TRUE
CCNC	0.00467551	0.00168818	2.76955	0.00575304	0.0344499	TRUE
CCND1	-0.00031815	0.00378588	-0.0840359	0.93305	0.966343	FALSE
CCND2	-0.0081471	0.00243039	-3.35218	0.000842247	0.00899169	TRUE
CCND3	-0.00155941	0.0014885	-1.04764	0.295143	0.481704	FALSE
CCNDBP1	0.00171923	0.00156699	1.09716	0.272927	0.45746	FALSE
CCNE1	-0.0081225	0.00357626	-2.27123	0.0234177	0.0908344	FALSE
CCNE2	-0.00571734	0.0033072	-1.72875	0.0842676	0.215403	FALSE
CCNF	-0.00455406	0.00202417	-2.24983	0.0247506	0.0944671	FALSE
CCNG1	-0.000743447	0.00167512	-0.443818	0.657303	0.795717	FALSE
CCNG2	-0.0038104	0.00225851	-1.68713	0.0919962	0.228267	FALSE
CCNH	0.00550381	0.00127333	4.32237	1.75332e-05	0.000566797	TRUE
CCNI	-0.00542903	0.00199533	-2.72087	0.00666291	0.0382235	TRUE
CCNI2	-0.00304044	0.00481502	-0.63145	0.52794	0.693649	FALSE
CCNJ	-0.00826672	0.00199592	-4.14182	3.84024e-05	0.000995979	TRUE
CCNJL	-0.00994651	0.00391986	-2.53747	0.0113685	0.0547633	FALSE
CCNK	-0.00311057	0.00120297	-2.58574	0.00990571	0.0498137	TRUE
CCNL1	-0.000922416	0.00155918	-0.591604	0.554295	0.717497	FALSE
CCNL2	-0.00126437	0.00226722	-0.557674	0.577234	0.737532	FALSE
CCNO	0.00544976	0.00729171	0.747392	0.455063	0.631365	FALSE
CCNT1	-0.00783788	0.00428541	-1.82897	0.0678035	0.186187	FALSE
CCNT2	-0.00277165	0.00166277	-1.66688	0.0959577	0.234304	FALSE
CCNY	-0.000333033	0.00123456	-0.269759	0.787421	0.880419	FALSE
CCNYL1	4.33903e-05	0.00165921	0.0261512	0.979144	0.98915	FALSE
CCPG1	0.00259918	0.00179271	1.44986	0.14752	0.307917	FALSE
CCR1	0.00359569	0.00306695	1.1724	0.241412	0.423893	FALSE
CCR10	0.000721066	0.00318302	0.226535	0.820847	0.899782	FALSE
CCR2	-0.00603542	0.00381323	-1.58276	0.113901	0.262206	FALSE
CCR3	0.00359306	0.00302304	1.18856	0.234992	0.416117	FALSE
CCR4	-0.0124336	0.00430673	-2.88702	0.00400174	0.0265524	TRUE
CCR5	0.00146145	0.00328569	0.444794	0.656598	0.795441	FALSE
CCR6	-0.00980471	0.00357883	-2.73964	0.00629776	0.036794	TRUE
CCR7	-0.0102442	0.00427471	-2.39647	0.0167995	0.0721143	FALSE
CCR8	-0.000491966	0.00434875	-0.113128	0.909959	0.952111	FALSE
CCR9	-0.00423453	0.00192507	-2.19968	0.0281361	0.103292	FALSE
CCRL2	0.0104755	0.00239091	4.38137	1.34852e-05	0.000476594	TRUE
CCS	0.00587229	0.00251694	2.3331	0.019908	0.0810944	FALSE
CCT2	-0.00415068	0.00167207	-2.48237	0.0132705	0.0607097	FALSE
CCT3	-0.00426586	0.00145176	-2.9384	0.00340098	0.0237644	TRUE
CCT4	0.000543897	0.00119865	0.45376	0.650134	0.791533	FALSE
CCT5	-0.00295825	0.00160045	-1.84839	0.0649425	0.181101	FALSE
CCT6A	-0.00159906	0.00151668	-1.05432	0.292079	0.478394	FALSE
CCT6B	0.0103451	0.00259608	3.98489	7.41473e-05	0.00161327	TRUE
CCT7	0.000108388	0.00115207	0.0940814	0.92507	0.961988	FALSE
CCT8	-7.58499e-05	0.00129294	-0.0586645	0.953235	0.975896	FALSE
CD101	-0.0030309	0.00230539	-1.3147	0.189015	0.361495	FALSE
CD109	-0.00526561	0.0039776	-1.32382	0.18597	0.357986	FALSE
CD14	0.00719711	0.00277515	2.59341	0.00968949	0.0491025	TRUE
CD151	-0.000227259	0.00197174	-0.115258	0.908272	0.951516	FALSE
CD160	-0.00889828	0.00235523	-3.7781	0.000170642	0.00290256	TRUE
CD163	0.00821982	0.00350275	2.34668	0.0192027	0.0790474	FALSE
CD163L1	0.00438141	0.00434428	1.00855	0.313519	0.500296	FALSE
CD164	0.00810244	0.00181678	4.45978	9.46935e-06	0.000365952	TRUE
CD164L2	-0.00895079	0.00482853	-1.85373	0.0641728	0.179805	FALSE
CD177	0.0103083	0.00713538	1.44468	0.148969	0.310112	FALSE
CD180	-0.00282372	0.0027981	-1.00915	0.313228	0.500055	FALSE
CD19	-0.00681079	0.00584519	-1.1652	0.244313	0.427188	FALSE
CD1A	-0.00931286	0.00611373	-1.52327	0.128116	0.282185	FALSE
CD1B	-0.0135179	0.00431684	-3.13145	0.00180746	0.0152018	TRUE
CD1C	-0.0190914	0.00466532	-4.0922	4.73948e-05	0.00116497	TRUE
CD1D	-0.00106542	0.00262641	-0.405658	0.685111	0.814977	FALSE
CD1E	-0.0179868	0.00472097	-3.80999	0.000150435	0.00264582	TRUE
CD2	-0.00387276	0.00406487	-0.952738	0.341032	0.52832	FALSE
CD200	-0.00536374	0.00230686	-2.32513	0.0203329	0.0824312	FALSE
CD200R1	-0.00293454	0.00316319	-0.927714	0.353857	0.540875	FALSE
CD207	-0.0105201	0.00563914	-1.86555	0.0624969	0.176529	FALSE
CD209	-0.000410545	0.00381298	-0.107671	0.914286	0.954591	FALSE
CD22	-0.00828313	0.00405593	-2.04223	0.0414805	0.134183	FALSE
CD226	-0.0106799	0.00320472	-3.33254	0.000903056	0.00938985	TRUE
CD244	0.00109597	0.00299642	0.365762	0.714647	0.835551	FALSE
CD247	-0.00750992	0.00380262	-1.97493	0.0486446	0.149526	FALSE
CD248	-0.00397532	0.00257525	-1.54367	0.123094	0.275016	FALSE
CD27	-0.00909883	0.0041562	-2.18922	0.0288906	0.104996	FALSE
CD274	0.000708482	0.00343017	0.206544	0.836422	0.908115	FALSE
CD276	-0.00462988	0.00163926	-2.82438	0.00486381	0.0306052	TRUE
CD28	-0.00695751	0.00332245	-2.09409	0.0365895	0.123278	FALSE
CD2AP	8.49686e-05	0.00184857	0.0459645	0.963351	0.981115	FALSE
CD2BP2	0.00494785	0.00152682	3.24062	0.00124568	0.0116262	TRUE
CD300A	0.00485	0.00239987	2.02094	0.0436429	0.139009	FALSE
CD300C	0.00429259	0.00278631	1.5406	0.123838	0.276001	FALSE
CD300E	0.00284665	0.00313672	0.907522	0.364424	0.551636	FALSE
CD300LB	0.00284441	0.00321587	0.884494	0.376715	0.563812	FALSE
CD300LF	0.0022092	0.00270209	0.81759	0.413853	0.5975	FALSE
CD300LG	-0.0105998	0.00606465	-1.7478	0.0809104	0.209447	FALSE
CD302	0.0036499	0.00244903	1.49035	0.136557	0.293741	FALSE
CD320	0.000818621	0.00274175	0.298576	0.765347	0.866318	FALSE
CD33	0.00540688	0.00254667	2.12312	0.0340729	0.11738	FALSE
CD34	-0.00151067	0.00216542	-0.697633	0.485624	0.657361	FALSE
CD36	-0.000846454	0.00562655	-0.150439	0.880459	0.9332	FALSE
CD37	0.0010391	0.00270721	0.383827	0.701216	0.825295	FALSE
CD38	-0.00658113	0.00508361	-1.29458	0.195867	0.369317	FALSE
CD3D	-0.00552815	0.00427512	-1.2931	0.196379	0.369922	FALSE
CD3E	-0.00915242	0.00419852	-2.17991	0.0295762	0.106684	FALSE
CD3EAP	-0.00703406	0.0014659	-4.79847	1.932e-06	0.000124323	TRUE
CD3G	-0.0108006	0.00428808	-2.51874	0.0119859	0.0566371	FALSE
CD4	0.000341064	0.00246372	0.138434	0.889935	0.939739	FALSE
CD40	-0.00258264	0.00234793	-1.09996	0.271703	0.456465	FALSE
CD44	0.00191257	0.00295048	0.648224	0.51704	0.684336	FALSE
CD46	0.00547966	0.00189108	2.89763	0.00387024	0.0259576	TRUE
CD47	-0.00687558	0.00202855	-3.3894	0.000737328	0.00814464	TRUE
CD48	-0.00348794	0.0031972	-1.09094	0.275654	0.460728	FALSE
CD5	-0.00825105	0.00407611	-2.02425	0.0433012	0.138308	FALSE
CD52	-0.00325752	0.00360405	-0.90385	0.366367	0.55318	FALSE
CD53	0.00120798	0.002624	0.460358	0.645394	0.789071	FALSE
CD55	-0.00305009	0.00260906	-1.16904	0.242762	0.425183	FALSE
CD58	0.000215315	0.00160182	0.134419	0.893108	0.942287	FALSE
CD59	0.000914102	0.00223846	0.408362	0.683125	0.813313	FALSE
CD6	-0.00397189	0.00357071	-1.11235	0.266346	0.451054	FALSE
CD63	0.00528668	0.00169416	3.12053	0.00187495	0.0156249	TRUE
CD68	0.00427402	0.00244783	1.74605	0.0812148	0.209955	FALSE
CD69	-0.00655103	0.00366203	-1.78891	0.0740359	0.197564	FALSE
CD7	-0.00733987	0.00386639	-1.89838	0.0580327	0.168489	FALSE
CD70	0.00545017	0.00382052	1.42655	0.154128	0.317664	FALSE
CD72	0.00135172	0.0027568	0.490323	0.62405	0.774358	FALSE
CD74	0.00395531	0.00279263	1.41634	0.157094	0.321543	FALSE
CD79A	-0.0157325	0.00574222	-2.7398	0.0062948	0.036794	TRUE
CD79B	-0.00264947	0.00397701	-0.666197	0.505491	0.674532	FALSE
CD80	0.000143854	0.00360808	0.03987	0.968207	0.98273	FALSE
CD81	0.00193408	0.00143699	1.34593	0.178736	0.348132	FALSE
CD82	-0.00236389	0.00302625	-0.781127	0.434976	0.614598	FALSE
CD83	0.000751428	0.00242394	0.310003	0.756645	0.86176	FALSE
CD84	-0.00155445	0.00373626	-0.416046	0.677497	0.8093	FALSE
CD86	0.00268969	0.00267203	1.00661	0.314449	0.50131	FALSE
CD8A	-0.00754678	0.00382449	-1.97328	0.0488331	0.14994	FALSE
CD9	0.00353194	0.00191981	1.83974	0.0662048	0.183179	FALSE
CD93	-0.00310145	0.00227042	-1.36602	0.172343	0.340001	FALSE
CDA	0.00772351	0.00301319	2.56324	0.0105654	0.0519211	FALSE
CDADC1	0.0017588	0.0013607	1.29256	0.196563	0.37004	FALSE
CDAN1	0.000362185	0.00130424	0.277698	0.781321	0.875968	FALSE
CDC123	0.000146638	0.00139217	0.10533	0.916142	0.955871	FALSE
CDC14A	-0.01576	0.00384619	-4.09756	4.63339e-05	0.00114508	TRUE
CDC14B	-0.0036439	0.00260304	-1.39986	0.161971	0.327786	FALSE
CDC16	-0.00293226	0.00135248	-2.16806	0.0304703	0.108901	FALSE
CDC20	-0.0125479	0.00323896	-3.87406	0.000116458	0.00221579	TRUE
CDC23	-0.0018048	0.00119347	-1.51224	0.130898	0.286446	FALSE
CDC25A	-0.0105776	0.0030334	-3.48705	0.000517019	0.00625836	TRUE
CDC25B	-0.00247879	0.00258923	-0.957348	0.338702	0.526373	FALSE
CDC25C	-0.0104267	0.00328907	-3.17011	0.00158618	0.0137826	TRUE
CDC26	-0.0010991	0.0017922	-0.61327	0.539885	0.704189	FALSE
CDC27	-0.000385566	0.00144424	-0.266968	0.789568	0.88188	FALSE
CDC34	0.0042558	0.00207546	2.05053	0.0406624	0.132693	FALSE
CDC37	0.00153712	0.00167048	0.920168	0.357783	0.545106	FALSE
CDC37L1	-0.00163458	0.00142458	-1.14741	0.25158	0.435429	FALSE
CDC40	0.000939113	0.0015228	0.616701	0.53762	0.702444	FALSE
CDC42	-0.00293949	0.00111229	-2.64273	0.00839677	0.0446758	TRUE
CDC42BPA	-0.00986699	0.00275657	-3.57944	0.000366645	0.00490688	TRUE
CDC42BPB	-0.00132895	0.00134878	-0.985299	0.324797	0.5123	FALSE
CDC42BPG	-0.00284287	0.00235154	-1.20894	0.227069	0.407052	FALSE
CDC42EP1	0.000420556	0.00242352	0.173531	0.862281	0.92239	FALSE
CDC42EP2	0.00211715	0.00205411	1.03069	0.303023	0.490198	FALSE
CDC42EP3	-0.00427055	0.00279739	-1.52662	0.127281	0.280838	FALSE
CDC42EP4	-0.00231606	0.00216439	-1.07008	0.284932	0.47108	FALSE
CDC42EP5	-0.00237295	0.00342056	-0.693732	0.488067	0.659294	FALSE
CDC42SE1	-0.00167984	0.00131876	-1.2738	0.20313	0.377536	FALSE
CDC42SE2	-0.000781587	0.00133851	-0.583924	0.559448	0.722019	FALSE
CDC5L	-0.00338614	0.00128699	-2.63107	0.00868769	0.0455836	TRUE
CDC6	-0.011583	0.00352171	-3.28902	0.0010526	0.0103455	TRUE
CDC7	-0.00930971	0.00266707	-3.49061	0.000510288	0.00619557	TRUE
CDC73	-0.0017523	0.00150167	-1.1669	0.243624	0.426311	FALSE
CDCA2	-0.0122019	0.00326895	-3.73266	0.000203896	0.00327753	TRUE
CDCA4	-0.00558717	0.0017835	-3.13271	0.00179983	0.0151545	TRUE
CDCA5	-0.00895704	0.00294261	-3.04391	0.00241741	0.0186529	TRUE
CDCA7	-0.0121003	0.0047977	-2.5221	0.011873	0.0562985	FALSE
CDCA7L	-0.00448062	0.00347984	-1.2876	0.198287	0.372101	FALSE
CDCA8	-0.0123921	0.0026665	-4.64732	3.97633e-06	0.00019654	TRUE
CDCP1	0.00271717	0.00320143	0.848736	0.396301	0.581493	FALSE
CDCP2	-0.00146655	0.00143981	-1.01857	0.308737	0.49568	FALSE
CDH1	-0.0158038	0.00474601	-3.32991	0.000911512	0.00942748	TRUE
CDH11	-0.015012	0.00344263	-4.36063	1.47938e-05	0.000499548	TRUE
CDH12	-0.00386963	0.00365734	-1.05804	0.290378	0.476581	FALSE
CDH13	-0.00615457	0.00247169	-2.49002	0.0129904	0.059749	FALSE
CDH15	-0.00384512	0.00386044	-0.996031	0.319559	0.507081	FALSE
CDH17	-0.0100291	0.00277491	-3.61419	0.000321543	0.0045107	TRUE
CDH19	-0.00899375	0.00604608	-1.48754	0.137297	0.29499	FALSE
CDH2	-0.0204747	0.00486482	-4.20872	2.88168e-05	0.000818768	TRUE
CDH20	-0.00066202	0.0029135	-0.227225	0.820311	0.899573	FALSE
CDH22	-0.0130332	0.0042092	-3.09635	0.00203265	0.016545	TRUE
CDH23	-0.00397742	0.00356634	-1.11526	0.265097	0.449522	FALSE
CDH24	-0.00503023	0.00237086	-2.12169	0.0341929	0.117674	FALSE
CDH26	-0.00173217	0.0034844	-0.497122	0.61925	0.770574	FALSE
CDH3	-0.0146617	0.00486087	-3.01627	0.00264614	0.0198453	TRUE
CDH4	-0.0097454	0.00380614	-2.56045	0.0106499	0.0521865	FALSE
CDH5	-0.00338415	0.00232174	-1.4576	0.145374	0.305199	FALSE
CDH6	-0.00445334	0.00283875	-1.56876	0.117127	0.266353	FALSE
CDH7	-0.0100676	0.00582782	-1.72751	0.0844899	0.215796	FALSE
CDH8	-0.00721819	0.00370533	-1.94806	0.0517834	0.156078	FALSE
CDIPT	0.00358316	0.00137363	2.60854	0.0092753	0.0477125	TRUE
CDK1	-0.01058	0.00285039	-3.71179	0.000221136	0.0034552	TRUE
CDK10	-0.000158963	0.00223075	-0.0712597	0.94321	0.971942	FALSE
CDK11B	-0.00238426	0.00147139	-1.62042	0.105566	0.250023	FALSE
CDK12	-0.00612343	0.00251342	-2.4363	0.0150717	0.0666259	FALSE
CDK13	-0.00308157	0.00126718	-2.43183	0.0152574	0.0671642	FALSE
CDK14	-0.0095116	0.00263813	-3.60543	0.000332404	0.00461308	TRUE
CDK15	-0.0121793	0.00332996	-3.65748	0.000272634	0.00402083	TRUE
CDK17	-7.5473e-05	0.00172998	-0.0436266	0.965214	0.98181	FALSE
CDK18	0.00309059	0.00325647	0.949062	0.342897	0.529822	FALSE
CDK19	-0.000668829	0.0022123	-0.302324	0.76249	0.86459	FALSE
CDK2	-0.00489586	0.00157812	-3.10234	0.00199246	0.0162816	TRUE
CDK20	0.00209895	0.00155053	1.3537	0.176243	0.345084	FALSE
CDK2AP1	-0.00412374	0.00186056	-2.21639	0.0269659	0.100073	FALSE
CDK2AP2	0.00227331	0.00224811	1.01121	0.312246	0.499024	FALSE
CDK3	0.000119915	0.00277172	0.0432636	0.965503	0.98181	FALSE
CDK4	-0.00172964	0.00131562	-1.3147	0.189015	0.361495	FALSE
CDK5	0.00322676	0.00175359	1.84009	0.066153	0.183129	FALSE
CDK5R1	-0.00694687	0.00273486	-2.54012	0.0112834	0.0544853	FALSE
CDK5R2	0.0045724	0.00463863	0.985721	0.32459	0.512092	FALSE
CDK5RAP1	0.00388742	0.00127138	3.05764	0.00231069	0.0181268	TRUE
CDK5RAP2	-0.00210742	0.00143807	-1.46545	0.14322	0.302493	FALSE
CDK5RAP3	0.00327825	0.00200882	1.63193	0.103117	0.245886	FALSE
CDK6	-0.00736295	0.0034824	-2.11433	0.0348188	0.119286	FALSE
CDK7	0.00410053	0.00136885	2.99559	0.00282994	0.0208343	TRUE
CDK8	-0.00482813	0.00237785	-2.03046	0.0426644	0.13698	FALSE
CDK9	0.00310667	0.00128873	2.41064	0.0161659	0.070234	FALSE
CDKAL1	-0.00436228	0.00147845	-2.95057	0.00327135	0.0232074	TRUE
CDKL1	-0.00797312	0.00297141	-2.68327	0.00745229	0.0411929	TRUE
CDKL2	-0.0167575	0.00510627	-3.28175	0.00107971	0.0105511	TRUE
[truncated: 11,644 more rows]

## Sheet: BRCA age-DMGs
Multiple linear regression
gene	coefficient	std.error	statistic	p.value	adj. p-value	Sig
A1BG	0.000316368	0.000293711	1.07714	0.281878	0.573892	FALSE
A2M	0.000159406	0.000494158	0.322581	0.747132	0.893206	FALSE
A2ML1	-0.000247333	0.000478687	-0.516691	0.605574	0.818837	FALSE
A4GALT	0.000512796	0.000583275	0.879166	0.379685	0.660746	FALSE
A4GNT	-0.00200076	0.000539176	-3.71078	0.000227062	0.0101355	TRUE
AAAS	7.21271e-06	1.10032e-05	0.655512	0.512405	0.757747	FALSE
AACS	4.20218e-05	0.000260959	0.161029	0.872128	0.949527	FALSE
AADAC	9.80602e-05	0.000192073	0.510537	0.609875	0.821545	FALSE
AADAT	0.00118649	0.000338436	3.5058	0.00049138	0.0158848	TRUE
AAGAB	-0.000128875	0.00014784	-0.871721	0.383731	0.663564	FALSE
AAK1	-1.08714e-05	3.11024e-05	-0.349537	0.726817	0.884183	FALSE
AAMP	1.57744e-05	6.45166e-05	0.244501	0.806932	0.921944	FALSE
AANAT	4.71297e-05	0.000322427	0.146172	0.883838	0.954859	FALSE
AARS2	-0.00013739	7.46571e-05	-1.84028	0.0662509	0.268533	FALSE
AARSD1	-1.52956e-05	1.79418e-05	-0.85251	0.394292	0.672927	FALSE
AASDH	-1.14003e-06	1.52279e-05	-0.0748648	0.940349	0.976348	FALSE
AASS	0.000899153	0.000364158	2.46913	0.0138389	0.111609	FALSE
AATF	0.000277102	0.000395013	0.701501	0.483279	0.737956	FALSE
AATK	-0.00104447	0.000744307	-1.40327	0.161085	0.435238	FALSE
ABAT	1.38671e-05	0.000390424	0.0355179	0.971679	0.988785	FALSE
ABCA1	-0.000371843	0.000268293	-1.38596	0.166307	0.442858	FALSE
ABCA10	-0.000476335	0.000363305	-1.31112	0.190351	0.474829	FALSE
ABCA12	-5.41421e-05	5.88631e-05	-0.919797	0.358071	0.641894	FALSE
ABCA13	0.000154563	0.000414917	0.372516	0.709648	0.875998	FALSE
ABCA2	-0.000101068	0.000291954	-0.346177	0.729338	0.885091	FALSE
ABCA3	0.000111273	0.000143688	0.77441	0.439012	0.70585	FALSE
ABCA4	0.000710917	0.000594719	1.19538	0.232439	0.524176	FALSE
ABCA5	0.000166683	0.000139194	1.19748	0.23162	0.523132	FALSE
ABCA6	-0.00137423	0.000626854	-2.19227	0.0287798	0.16573	FALSE
ABCA7	0.000188465	7.41296e-05	2.54237	0.0112761	0.0987782	FALSE
ABCA8	-0.00181011	0.000604077	-2.99648	0.00285101	0.0441702	TRUE
ABCA9	-0.00143916	0.000546718	-2.63236	0.0087155	0.0842934	FALSE
ABCB1	-0.000643995	0.000566391	-1.13701	0.256014	0.548426	FALSE
ABCB10	1.40936e-05	9.32953e-06	1.51064	0.131439	0.391491	FALSE
ABCB11	-0.000127693	7.18058e-05	-1.77831	0.07589	0.290744	FALSE
ABCB4	-0.000724022	0.000367604	-1.96957	0.0493755	0.227638	FALSE
ABCB5	-0.00055565	0.000481711	-1.15349	0.249196	0.540639	FALSE
ABCB6	0.000913459	0.000540744	1.68926	0.0917206	0.323279	FALSE
ABCB8	7.10781e-05	0.000139881	0.508133	0.611558	0.822283	FALSE
ABCB9	0.000925931	0.000438969	2.10933	0.0353554	0.187168	FALSE
ABCC1	0.00138623	0.000486762	2.84787	0.00456152	0.0585402	FALSE
ABCC10	4.39067e-05	8.8865e-05	0.494083	0.621439	0.82804	FALSE
ABCC11	-0.00194387	0.000630262	-3.08422	0.00214093	0.037747	TRUE
ABCC12	-0.000209233	0.000164385	-1.27282	0.203606	0.489703	FALSE
ABCC2	-0.000657864	0.000287395	-2.28906	0.0224439	0.145869	FALSE
ABCC3	-0.00053734	0.000396262	-1.35602	0.175634	0.45576	FALSE
ABCC4	0.000871077	0.000455218	1.91354	0.0561845	0.244288	FALSE
ABCC5	0.000151896	0.000598483	0.253801	0.799742	0.918759	FALSE
ABCC6	-0.000292055	0.000416179	-0.701752	0.483123	0.7378	FALSE
ABCC8	-0.000294648	0.00055839	-0.527675	0.597932	0.814125	FALSE
ABCC9	-0.000275108	0.000353823	-0.777532	0.437171	0.7049	FALSE
ABCD2	-7.76597e-07	0.000451025	-0.00172185	0.998627	0.999565	FALSE
ABCD3	-0.000687565	0.000456978	-1.50459	0.132988	0.39303	FALSE
ABCD4	4.83164e-05	4.83684e-05	0.998925	0.318259	0.607314	FALSE
ABCE1	1.48484e-05	4.06389e-05	0.365374	0.714969	0.878935	FALSE
ABCF1	0.000677352	0.000365358	1.85394	0.0642685	0.263649	FALSE
ABCF2	-2.1866e-05	2.81928e-05	-0.775588	0.438317	0.705548	FALSE
ABCF3	-7.17098e-05	9.88545e-05	-0.725408	0.468502	0.727413	FALSE
ABCG1	-0.00104949	0.000523407	-2.0051	0.0454285	0.216709	FALSE
ABCG2	0.00141357	0.000375907	3.76043	0.000187292	0.00919078	TRUE
ABCG4	0.000204705	0.000249975	0.818904	0.413186	0.68782	FALSE
ABCG5	-8.94278e-05	0.000169916	-0.526307	0.598882	0.814713	FALSE
ABHD1	-1.06494e-05	0.000444438	-0.0239615	0.980892	0.992343	FALSE
ABHD10	-0.000340608	0.000283909	-1.19971	0.230756	0.522484	FALSE
ABHD11	-0.000340167	0.000407652	-0.834454	0.404378	0.680968	FALSE
ABHD12	0.000240644	0.000199241	1.2078	0.227628	0.519369	FALSE
ABHD12B	0.00081826	0.000416758	1.96339	0.0500916	0.229528	FALSE
ABHD13	6.91184e-05	3.85777e-05	1.79167	0.0737216	0.285227	FALSE
ABHD14B	-5.16833e-06	2.35798e-05	-0.219185	0.826585	0.930309	FALSE
ABHD15	0.00065969	0.00045544	1.44847	0.148041	0.416234	FALSE
ABHD2	-0.000632708	0.000561024	-1.12777	0.259894	0.551567	FALSE
ABHD3	-0.000389084	0.000297047	-1.30984	0.190782	0.475544	FALSE
ABHD4	-2.17557e-05	5.17079e-05	-0.420742	0.674104	0.857677	FALSE
ABHD5	5.17575e-05	3.28463e-05	1.57575	0.115644	0.362502	FALSE
ABHD6	8.12489e-06	8.273e-05	0.0982097	0.921801	0.969171	FALSE
ABHD8	0.000550354	0.000337266	1.63181	0.103277	0.342465	FALSE
ABI1	-0.000868687	0.000420611	-2.0653	0.0393503	0.199042	FALSE
ABI2	0.000785444	0.000376204	2.08781	0.037281	0.192653	FALSE
ABI3BP	-0.00101664	0.000527746	-1.92638	0.0545583	0.240869	FALSE
ABL1	0.00059137	0.000157143	3.76327	0.000185228	0.0091623	TRUE
ABL2	2.44796e-06	4.15702e-05	0.0588874	0.953063	0.981322	FALSE
ABLIM1	3.10714e-05	0.000620421	0.0500812	0.960075	0.983063	FALSE
ABLIM2	-0.00104569	0.000547121	-1.91125	0.0564776	0.24476	FALSE
ABLIM3	-0.000305331	0.000445601	-0.685212	0.493491	0.745413	FALSE
ABO	0.00200622	0.000623875	3.21574	0.00137546	0.0289567	TRUE
ABR	0.000470429	0.000241371	1.94899	0.0517917	0.23349	FALSE
ABRA	-0.000934426	0.000572323	-1.63269	0.103091	0.342358	FALSE
ABT1	0.000120444	0.000314914	0.382468	0.702258	0.871969	FALSE
ABTB1	-0.000132266	0.000128717	-1.02757	0.304591	0.593774	FALSE
ABTB2	0.000177162	0.000369004	0.480109	0.631335	0.833996	FALSE
ACAA1	8.26984e-05	0.000574888	0.143851	0.885669	0.955295	FALSE
ACACA	-0.000801161	0.000572395	-1.39966	0.162163	0.437	FALSE
ACACB	0.000274803	0.000552507	0.497375	0.619118	0.826529	FALSE
ACAD10	-0.000411507	0.000402725	-1.02181	0.307309	0.595851	FALSE
ACAD9	-3.9774e-05	9.12291e-05	-0.435979	0.663018	0.851765	FALSE
ACADL	0.00139442	0.000647234	2.15443	0.0316281	0.175252	FALSE
ACADM	5.89782e-05	0.000121556	0.485192	0.627728	0.832294	FALSE
ACADS	0.000976459	0.000489367	1.99535	0.0464842	0.219653	FALSE
ACADVL	0.00041934	0.000169189	2.47852	0.0134836	0.109686	FALSE
ACAN	-0.000402221	0.000358077	-1.12328	0.261795	0.553449	FALSE
ACAP1	-3.6472e-05	0.000309268	-0.11793	0.906165	0.962868	FALSE
ACAP2	-2.26071e-05	1.76421e-05	-1.28143	0.200568	0.486378	FALSE
ACAP3	0.000115961	0.000122487	0.946721	0.344186	0.62884	FALSE
ACAT1	-0.000474491	0.000220572	-2.15118	0.0318853	0.176105	FALSE
ACAT2	0.000240464	0.00058725	0.409475	0.682346	0.861835	FALSE
ACBD3	6.50632e-06	9.79092e-06	0.664526	0.506625	0.753037	FALSE
ACBD4	-0.000308573	0.000311735	-0.989855	0.322669	0.610861	FALSE
ACBD5	-5.63536e-06	8.58569e-06	-0.656366	0.511856	0.7571	FALSE
ACBD6	3.58982e-05	6.6797e-05	0.537422	0.591188	0.809732	FALSE
ACBD7	0.00088161	0.000501133	1.75924	0.0790788	0.297062	FALSE
ACCS	-0.000129553	0.000398195	-0.325349	0.745037	0.89216	FALSE
ACD	2.93261e-05	0.000116088	0.252621	0.800653	0.919017	FALSE
ACE	0.00131233	0.000600617	2.18497	0.0293009	0.16788	FALSE
ACER1	0.000111173	0.000440342	0.252468	0.800771	0.919021	FALSE
ACER2	0.000446853	0.000492142	0.907976	0.364278	0.646563	FALSE
ACER3	5.75253e-06	1.63185e-05	0.352516	0.724582	0.882667	FALSE
ACHE	0.000881728	0.000475544	1.85414	0.0642395	0.263649	FALSE
ACIN1	-6.22829e-05	0.000420212	-0.148218	0.882224	0.954349	FALSE
ACLY	-0.000471609	0.000445061	-1.05965	0.289757	0.580759	FALSE
ACMSD	-0.000502725	0.000175772	-2.86011	0.00439155	0.0571501	FALSE
ACO1	1.24608e-05	0.000206116	0.0604553	0.951814	0.980611	FALSE
ACOT11	-0.000311642	0.00045974	-0.677864	0.498135	0.747948	FALSE
ACOT13	1.76063e-05	1.10642e-05	1.59128	0.112106	0.35764	FALSE
ACOT2	2.25785e-05	0.000131123	0.172194	0.863347	0.945634	FALSE
ACOT4	0.00018253	0.000204021	0.894663	0.371348	0.654007	FALSE
ACOT6	-0.000123062	9.75379e-05	-1.26168	0.207583	0.494474	FALSE
ACOT7	-9.85299e-05	0.000231613	-0.425408	0.670702	0.855833	FALSE
ACOT8	-2.75726e-05	4.99506e-05	-0.551996	0.581169	0.803386	FALSE
ACOX1	-4.16682e-05	5.77514e-05	-0.72151	0.470894	0.728916	FALSE
ACOX2	-0.00161707	0.000547514	-2.95347	0.00327296	0.0476343	TRUE
ACOX3	0.00125695	0.000561199	2.23976	0.0254944	0.155901	FALSE
ACOXL	0.000135252	0.000193551	0.69879	0.484971	0.738637	FALSE
ACP1	0.000586285	0.000453784	1.29199	0.196888	0.482518	FALSE
ACP2	-0.000618814	0.000276382	-2.23898	0.0255459	0.156067	FALSE
ACP5	0.000992245	0.000500004	1.98448	0.0476862	0.222634	FALSE
ACP6	1.14158e-05	1.36979e-05	0.833395	0.404974	0.6813	FALSE
ACR	-0.000383013	0.000386655	-0.99058	0.322315	0.610861	FALSE
ACRBP	-0.000168649	0.000496253	-0.339845	0.7341	0.887189	FALSE
ACRV1	0.000356632	0.000420419	0.848278	0.396642	0.673759	FALSE
ACSBG1	-0.000227607	0.00040445	-0.562757	0.573824	0.798102	FALSE
ACSBG2	-0.000124651	0.000380107	-0.327938	0.74308	0.890704	FALSE
ACSF2	0.000203746	0.000340301	0.598722	0.549598	0.783388	FALSE
ACSF3	-3.87289e-05	0.000110918	-0.349167	0.727094	0.884192	FALSE
ACSL1	-0.00072003	0.000542195	-1.32799	0.184718	0.46705	FALSE
ACSL3	-0.00124001	0.00048457	-2.55899	0.010757	0.0959759	FALSE
ACSL5	-0.000385493	0.000426095	-0.90471	0.366004	0.648193	FALSE
ACSL6	1.8277e-05	0.000259677	0.0703836	0.943913	0.977184	FALSE
ACSM1	-0.000185423	0.000170648	-1.08658	0.277686	0.569996	FALSE
ACSM3	-0.00101053	0.000528732	-1.91123	0.0564804	0.24476	FALSE
ACSM5	-4.32808e-05	0.000483429	-0.0895287	0.928694	0.971716	FALSE
ACSS1	-0.000385379	0.000419114	-0.919507	0.358223	0.641933	FALSE
ACSS2	0.000544622	0.000361244	1.50763	0.132209	0.392085	FALSE
ACSS3	-0.000844871	0.000531111	-1.59076	0.112223	0.357696	FALSE
ACTA1	0.000641845	0.000245728	2.61201	0.00924044	0.0874189	FALSE
ACTA2	0.000365406	0.000339533	1.0762	0.282297	0.57439	FALSE
ACTBL2	-0.000613511	0.000378816	-1.61955	0.105887	0.347237	FALSE
ACTC1	0.00183601	0.000455502	4.03073	6.32277e-05	0.00490086	TRUE
ACTG1	0.00089312	0.000374484	2.38493	0.017411	0.126476	FALSE
ACTG2	0.00102446	0.000345941	2.96138	0.00319135	0.0469142	TRUE
ACTL6A	-0.000105453	0.000127581	-0.826561	0.408835	0.684825	FALSE
ACTL8	-0.000716024	0.000400646	-1.78717	0.0744454	0.287131	FALSE
ACTN1	0.0011615	0.000443021	2.62177	0.00898324	0.085765	FALSE
ACTN2	0.00257229	0.000747685	3.44034	0.00062388	0.0186975	TRUE
ACTN3	7.86295e-05	0.00010404	0.755762	0.450107	0.71491	FALSE
ACTN4	0.000953274	0.000417421	2.28373	0.0227579	0.147	FALSE
ACTR10	6.1147e-06	8.58307e-06	0.712414	0.476502	0.732331	FALSE
ACTR1A	2.93747e-05	1.51902e-05	1.93379	0.0536385	0.238506	FALSE
ACTR1B	5.57431e-05	5.90734e-05	0.943625	0.345765	0.630605	FALSE
ACTR2	1.4141e-08	2.51209e-05	0.000562919	0.999551	0.999779	FALSE
ACTR3	-0.00102393	0.000626918	-1.63327	0.102969	0.342279	FALSE
ACTR3B	0.000752144	0.000447193	1.68192	0.0931366	0.325871	FALSE
ACTR3C	0.000569172	0.000212049	2.68416	0.0074846	0.0777809	FALSE
ACTR5	4.1505e-05	5.2842e-05	0.785455	0.432516	0.701632	FALSE
ACTR6	-1.48296e-06	2.418e-05	-0.06133	0.951118	0.980343	FALSE
ACTR8	-0.000306246	0.000526533	-0.581628	0.56105	0.790849	FALSE
ACVR1	-0.000170379	0.000207882	-0.819592	0.412794	0.687415	FALSE
ACVR1B	4.67248e-05	0.000163873	0.285128	0.77565	0.908329	FALSE
ACVR1C	-0.000941037	0.000590128	-1.59463	0.111354	0.356677	FALSE
ACVR2A	0.000216606	0.00033928	0.63843	0.523453	0.76521	FALSE
ACVR2B	-0.000189707	0.000412131	-0.460308	0.645472	0.842662	FALSE
ACVRL1	-0.000498696	0.000253863	-1.96443	0.04997	0.229294	FALSE
ACY1	7.61149e-05	0.00039609	0.192165	0.847682	0.939634	FALSE
ACY3	0.000295282	0.00043693	0.675811	0.499437	0.748799	FALSE
ACYP1	2.08432e-05	7.34574e-05	0.283745	0.77671	0.908497	FALSE
ACYP2	-0.000269052	0.000185106	-1.4535	0.146639	0.413743	FALSE
ADA	0.00016194	0.000548718	0.295124	0.768008	0.905172	FALSE
ADAD2	-0.000455699	0.000214276	-2.1267	0.0338781	0.18277	FALSE
ADAL	0.000637391	0.000303546	2.09982	0.0361879	0.189607	FALSE
ADAM10	4.91583e-06	1.88723e-05	0.260479	0.794589	0.916684	FALSE
ADAM11	0.000220522	0.000231457	0.95276	0.341119	0.626081	FALSE
ADAM12	-0.000392338	0.000418386	-0.93774	0.348779	0.632887	FALSE
ADAM15	-8.84786e-05	9.05012e-05	-0.977652	0.328665	0.615678	FALSE
ADAM17	8.90853e-05	4.84461e-05	1.83885	0.0664615	0.269016	FALSE
ADAM19	0.00173946	0.000636899	2.73114	0.0065088	0.0717809	FALSE
ADAM20	-0.000246956	0.000177956	-1.38774	0.165764	0.441855	FALSE
ADAM21	-0.001013	0.000506992	-1.99805	0.0461902	0.218547	FALSE
ADAM22	1.95763e-05	6.74246e-05	0.290343	0.771661	0.906391	FALSE
ADAM23	0.00177134	0.000506328	3.49841	0.000504891	0.016018	TRUE
ADAM28	-4.90653e-06	0.000616304	-0.00796122	0.993651	0.997213	FALSE
ADAM29	-0.00290966	0.000577887	-5.035	6.43923e-07	0.000251842	TRUE
ADAM32	0.00192537	0.000702028	2.74258	0.00628921	0.0702106	FALSE
ADAM33	0.000132748	0.000426074	0.31156	0.75549	0.897436	FALSE
ADAM8	0.000277588	0.000428914	0.647189	0.517773	0.760902	FALSE
ADAMDEC1	-0.000248839	0.000334058	-0.744896	0.456644	0.719596	FALSE
ADAMTS1	0.000923957	0.000518541	1.78184	0.0753123	0.2894	FALSE
ADAMTS10	0.000594414	0.000467893	1.2704	0.204464	0.490794	FALSE
ADAMTS12	-0.000497313	0.000368963	-1.34787	0.178261	0.458492	FALSE
ADAMTS14	-0.000781492	0.000497408	-1.57113	0.116712	0.364846	FALSE
ADAMTS15	-9.68888e-05	0.000418622	-0.231447	0.817051	0.927692	FALSE
ADAMTS16	-0.000301858	0.000645236	-0.467825	0.64009	0.839689	FALSE
ADAMTS17	-0.000165968	0.000371846	-0.446336	0.655526	0.847551	FALSE
ADAMTS18	0.00139322	0.00055268	2.52085	0.0119813	0.102615	FALSE
ADAMTS19	-0.000932813	0.000507692	-1.83736	0.0666819	0.269613	FALSE
ADAMTS2	-0.000294686	0.000416651	-0.707272	0.479689	0.734611	FALSE
ADAMTS20	0.000317215	0.000613124	0.517375	0.605097	0.818641	FALSE
ADAMTS3	1.21273e-05	0.000612659	0.0197945	0.984214	0.993631	FALSE
ADAMTS4	0.000754375	0.000526735	1.43217	0.152647	0.422397	FALSE
ADAMTS5	0.000670974	0.000590685	1.13593	0.256469	0.548652	FALSE
ADAMTS6	-0.000142688	0.000196262	-0.727029	0.46751	0.726675	FALSE
ADAMTS7	0.000457442	0.000548639	0.833776	0.404759	0.681274	FALSE
ADAMTS8	0.0018837	0.000501544	3.75579	0.000190709	0.00919451	TRUE
ADAMTS9	0.00154872	0.000551729	2.80704	0.0051725	0.0625561	FALSE
ADAMTSL1	-0.00031341	0.000496124	-0.631717	0.527828	0.768779	FALSE
ADAMTSL2	-0.000374798	0.000472747	-0.792808	0.428222	0.69951	FALSE
ADAMTSL3	0.00125968	0.000570038	2.20982	0.0275176	0.162508	FALSE
ADAMTSL4	0.000326276	0.000280952	1.16132	0.246001	0.538139	FALSE
ADAMTSL5	-0.000158916	0.000200572	-0.792315	0.42851	0.69951	FALSE
ADAP1	-8.94631e-05	0.000546261	-0.163774	0.869968	0.948689	FALSE
ADAP2	-0.000480494	0.00028023	-1.71464	0.0869591	0.313669	FALSE
ADAR	3.77348e-05	2.76771e-05	1.36339	0.173302	0.452924	FALSE
ADARB1	0.000109176	0.00019853	0.549926	0.582588	0.803931	FALSE
ADARB2	-0.000166508	0.000390102	-0.426832	0.669665	0.85531	FALSE
ADAT1	-7.15714e-06	1.47481e-05	-0.485292	0.627657	0.832294	FALSE
ADAT2	-3.23434e-05	1.88578e-05	-1.71512	0.0868722	0.313663	FALSE
ADAT3	-5.13021e-06	0.000679603	-0.00754883	0.99398	0.997326	FALSE
ADCK1	-3.74914e-05	7.76176e-05	-0.483027	0.629263	0.832812	FALSE
ADCK2	0.000420528	0.000373187	1.12686	0.260282	0.552133	FALSE
ADCK5	-0.000124649	0.000150669	-0.827307	0.408413	0.684804	FALSE
ADCY1	0.00207606	0.000634677	3.27105	0.00113679	0.0256332	TRUE
ADCY10	-0.000782283	0.000468749	-1.66887	0.0956964	0.329927	FALSE
ADCY2	0.000103388	0.000380557	0.271677	0.78597	0.913772	FALSE
ADCY3	0.00098444	0.000512383	1.9213	0.0551968	0.242317	FALSE
ADCY4	0.000320497	0.000253633	1.26363	0.206885	0.493415	FALSE
ADCY5	-0.000548434	0.000614405	-0.892626	0.372437	0.654763	FALSE
ADCY6	0.000121242	0.000376986	0.32161	0.747867	0.893674	FALSE
ADCY7	0.000628752	0.00025909	2.42677	0.0155457	0.118579	FALSE
ADCY9	-0.00157248	0.000652324	-2.41058	0.016246	0.121241	FALSE
ADCYAP1	0.00154487	0.000701658	2.20174	0.028087	0.164215	FALSE
ADCYAP1R1	0.00061952	0.000336465	1.84126	0.0661075	0.268245	FALSE
ADD1	7.77473e-05	0.000106885	0.727394	0.467286	0.726463	FALSE
ADD2	0.00122845	0.000524285	2.34309	0.0194705	0.134421	FALSE
ADD3	-0.000480429	0.000612674	-0.784151	0.43328	0.70187	FALSE
ADH1A	-0.0015175	0.000432639	-3.50755	0.000488226	0.015858	TRUE
ADH1B	-0.00082304	0.000424671	-1.93806	0.0531133	0.237021	FALSE
ADH1C	-0.00123779	0.00073092	-1.69347	0.0909175	0.321439	FALSE
ADH5	3.81428e-07	1.92473e-05	0.0198172	0.984196	0.993631	FALSE
ADH6	-0.000859587	0.000273883	-3.13852	0.00178663	0.0335719	TRUE
ADHFE1	0.00121877	0.000560901	2.17287	0.0302048	0.170835	FALSE
ADI1	0.000299056	0.000231554	1.29152	0.197052	0.482518	FALSE
ADIPOQ	-0.000482152	0.000224785	-2.14495	0.0323826	0.177987	FALSE
ADIPOR1	-5.60761e-06	1.31681e-05	-0.425847	0.670381	0.855633	FALSE
ADIPOR2	0.00116306	0.000630604	1.84436	0.0656541	0.267303	FALSE
ADK	6.52718e-06	1.22746e-05	0.531761	0.5951	0.81208	FALSE
ADM	0.000416023	0.000430063	0.967352	0.333782	0.619756	FALSE
ADM2	-0.000556981	0.000599765	-0.928665	0.353459	0.638099	FALSE
ADNP	2.95753e-05	4.00249e-05	0.738922	0.460261	0.721959	FALSE
ADNP2	0.000140338	0.000197762	0.709631	0.478231	0.733584	FALSE
ADO	-8.9532e-06	6.75276e-05	-0.132586	0.894568	0.958657	FALSE
ADORA1	0.000322348	0.000357618	0.901373	0.367774	0.649809	FALSE
ADORA2A	-0.000263542	0.000218179	-1.20792	0.227585	0.519357	FALSE
ADORA2B	0.000288932	0.000498202	0.57995	0.562179	0.791379	FALSE
ADORA3	-0.000635169	0.00018991	-3.34457	0.000878729	0.0224368	TRUE
ADPGK	4.8324e-05	3.79857e-05	1.27216	0.203838	0.489944	FALSE
ADPRH	0.000586965	0.000717478	0.818094	0.413648	0.687953	FALSE
ADPRHL1	0.000360735	0.00053552	0.673617	0.50083	0.749191	FALSE
ADRA1A	0.00225266	0.000751613	2.9971	0.00284536	0.0441702	TRUE
ADRA1B	0.00200488	0.000684839	2.92753	0.00355432	0.0500393	FALSE
ADRA1D	0.00133419	0.000459894	2.90108	0.00386362	0.0527075	FALSE
ADRA2A	0.00114529	0.000260802	4.3914	1.34482e-05	0.00174798	TRUE
ADRA2B	0.000228815	0.000398634	0.573997	0.566198	0.793678	FALSE
ADRA2C	0.0012356	0.000460319	2.68422	0.00748321	0.0777809	FALSE
ADRB1	0.00141143	0.000416341	3.39008	0.00074749	0.0206882	TRUE
ADRB2	0.000295666	0.000608914	0.485562	0.627466	0.832294	FALSE
ADRB3	0.000945653	0.000537364	1.7598	0.0789833	0.296829	FALSE
ADRM1	0.00119346	0.000563319	2.11863	0.0345576	0.184576	FALSE
ADSL	0.000324062	0.000256424	1.26377	0.206832	0.493374	FALSE
AEBP1	0.000609004	0.000470803	1.29354	0.196351	0.482122	FALSE
AEBP2	8.71198e-05	6.8105e-05	1.2792	0.201353	0.487147	FALSE
AEN	-4.47722e-05	0.000115635	-0.387186	0.698764	0.870552	FALSE
AFAP1	0.00113055	0.000651059	1.73647	0.0830254	0.304641	FALSE
AFAP1L1	0.000603089	0.000459384	1.31282	0.189776	0.474249	FALSE
AFAP1L2	-0.000357914	0.000411503	-0.869772	0.384794	0.664674	FALSE
AFF1	0.000432138	0.000488637	0.884373	0.376882	0.658397	FALSE
AFF3	0.000602341	0.000610698	0.986315	0.324401	0.612522	FALSE
AFF4	1.86297e-06	1.09988e-05	0.169379	0.865559	0.946595	FALSE
AFG3L2	0.000109236	0.000359673	0.303709	0.761461	0.901176	FALSE
AFMID	-0.000246348	0.000375654	-0.655786	0.512229	0.75757	FALSE
AFP	-0.000314897	0.000429264	-0.733574	0.463513	0.72375	FALSE
AFTPH	0.000451785	0.00037422	1.20727	0.227834	0.519412	FALSE
AGA	-0.00137766	0.000627923	-2.194	0.0286432	0.165502	FALSE
AGAP1	-0.00138306	0.00052501	-2.63435	0.00866111	0.0839765	FALSE
AGAP3	-0.000169227	0.000156201	-1.0834	0.279095	0.571178	FALSE
AGAP5	0.000177788	0.000292255	0.608331	0.543212	0.778169	FALSE
AGAP6	-0.000187783	0.000219625	-0.855016	0.392905	0.672133	FALSE
AGBL2	0.000525321	0.000576784	0.910775	0.362802	0.645694	FALSE
AGBL3	-0.000162706	0.000303255	-0.536533	0.591802	0.810137	FALSE
AGBL4	0.000242569	0.000335902	0.722142	0.470506	0.728729	FALSE
AGBL5	1.40398e-05	2.77103e-05	0.506662	0.612589	0.822858	FALSE
AGER	-4.84419e-05	6.13715e-05	-0.789323	0.430254	0.700672	FALSE
AGFG1	-1.2602e-06	7.92421e-06	-0.159032	0.873701	0.950253	FALSE
AGFG2	-0.001403	0.00037401	-3.75123	0.00019413	0.00919451	TRUE
AGGF1	3.21078e-05	9.73006e-05	0.329985	0.741533	0.889945	FALSE
AGK	-3.60558e-06	2.93974e-05	-0.12265	0.902428	0.961609	FALSE
AGL	0.000776035	0.000601177	1.29086	0.19728	0.482613	FALSE
AGMAT	0.000486559	0.000292248	1.66488	0.0964906	0.331318	FALSE
AGPAT2	-7.70535e-05	0.000421112	-0.182976	0.854882	0.942229	FALSE
AGPAT3	0.000279233	0.000146295	1.9087	0.0568084	0.245204	FALSE
AGPAT4	9.32123e-05	0.000114857	0.811552	0.417391	0.690879	FALSE
AGPAT5	1.47504e-06	1.96137e-05	0.0752043	0.940079	0.976321	FALSE
AGPS	0.000790496	0.000503866	1.56886	0.11724	0.366077	FALSE
AGR2	-0.00186357	0.000626826	-2.97303	0.00307448	0.0459435	TRUE
AGR3	-0.000913807	0.000570228	-1.60253	0.109599	0.353548	FALSE
AGRN	-3.57058e-05	7.50708e-05	-0.475629	0.634523	0.836263	FALSE
AGRP	0.000986889	0.000443694	2.22426	0.0265256	0.159481	FALSE
AGT	-0.000201065	0.000545447	-0.368625	0.712545	0.877543	FALSE
AGTPBP1	8.0097e-06	0.000232985	0.0343785	0.972587	0.989414	FALSE
AGTR1	0.00147192	0.000711178	2.06969	0.0389352	0.197823	FALSE
AGTRAP	0.000779826	0.000354477	2.19994	0.0282156	0.164215	FALSE
AHCTF1	7.51417e-06	1.19241e-05	0.630165	0.528841	0.769234	FALSE
AHCY	0.000503595	0.000510327	0.986809	0.324159	0.612235	FALSE
AHCYL1	-0.000443077	0.000562179	-0.788142	0.430944	0.701042	FALSE
AHCYL2	-0.0010353	0.000604051	-1.71394	0.0870887	0.313693	FALSE
AHDC1	0.00127135	0.000430994	2.94981	0.00331144	0.0480071	TRUE
AHI1	-5.66152e-05	2.77549e-05	-2.03983	0.0418323	0.207217	FALSE
AHNAK	-2.15837e-05	0.000551923	-0.0391064	0.968819	0.987442	FALSE
AHNAK2	0.000554119	0.000356259	1.55538	0.120415	0.371064	FALSE
AHR	0.000583767	0.000363895	1.60422	0.109227	0.353349	FALSE
AHRR	0.000542801	0.000600666	0.903664	0.366559	0.648418	FALSE
AHSA1	1.66239e-05	6.79134e-05	0.244782	0.806714	0.921944	FALSE
AICDA	-0.000549785	0.000264409	-2.0793	0.0380402	0.194507	FALSE
AIDA	-1.53831e-05	2.85481e-05	-0.53885	0.590202	0.808712	FALSE
AIF1	-3.32417e-05	0.000192594	-0.1726	0.863028	0.945581	FALSE
AIF1L	-0.00038082	0.000498948	-0.763246	0.445635	0.711084	FALSE
AIFM2	0.000584175	0.000376767	1.55049	0.121583	0.373148	FALSE
AIFM3	0.000507618	0.00045837	1.10744	0.268575	0.561463	FALSE
AIG1	-0.00012615	0.000366543	-0.344162	0.730853	0.886012	FALSE
AIM2	-0.000514845	0.000778381	-0.661431	0.508606	0.754611	FALSE
AIMP1	-0.000377457	0.000362809	-1.04037	0.298611	0.588069	FALSE
AIMP2	-1.9602e-05	4.43132e-05	-0.442352	0.658404	0.849502	FALSE
AIP	5.54893e-05	5.70166e-05	0.973213	0.330864	0.617325	FALSE
AJAP1	0.00107939	0.0006293	1.71523	0.0868516	0.313663	FALSE
AK1	-6.42293e-05	0.000201537	-0.318697	0.750074	0.895185	FALSE
AK3	0.000693845	0.000491285	1.41231	0.15841	0.431304	FALSE
AK5	-0.0019303	0.000585919	-3.29448	0.00104779	0.0249024	TRUE
AK7	-4.10091e-05	3.91827e-05	-1.04661	0.295726	0.585188	FALSE
AKAP1	6.97334e-06	0.000375752	0.0185584	0.9852	0.99409	FALSE
AKAP10	-0.00047243	0.000399819	-1.18161	0.237858	0.530292	FALSE
AKAP11	-3.79409e-05	4.48826e-05	-0.845336	0.398281	0.67537	FALSE
AKAP12	0.000299531	0.000359622	0.832905	0.40525	0.681427	FALSE
AKAP13	0.000390632	8.20931e-05	4.7584	2.4814e-06	0.000573749	TRUE
AKAP3	-0.000308343	0.000252136	-1.22293	0.221867	0.513824	FALSE
AKAP5	-0.000455414	0.000281518	-1.61771	0.106284	0.348038	FALSE
AKAP6	-0.00046129	0.000302221	-1.52633	0.127487	0.384692	FALSE
AKAP7	0.000238139	0.000404442	0.58881	0.556224	0.787896	FALSE
AKAP8	-1.83157e-06	8.85349e-06	-0.206876	0.836182	0.934469	FALSE
AKAP8L	3.21765e-05	0.000115672	0.278171	0.780983	0.910978	FALSE
AKAP9	3.29488e-06	1.8834e-05	0.174943	0.861187	0.94499	FALSE
AKIRIN1	6.18864e-06	6.31378e-05	0.098018	0.921953	0.969171	FALSE
AKIRIN2	0.00140288	0.000600161	2.33751	0.0197606	0.135261	FALSE
AKNA	0.00080622	0.000532887	1.51293	0.130857	0.390453	FALSE
AKNAD1	-5.72894e-05	0.000294854	-0.194297	0.846013	0.938547	FALSE
AKR1A1	-0.000755211	0.00034382	-2.19653	0.0284593	0.164929	FALSE
AKR1B1	0.00169425	0.000643432	2.63314	0.00869156	0.084152	FALSE
AKR1B10	-0.0014062	0.000461284	-3.04845	0.00240787	0.0403045	TRUE
AKR1B15	-0.000672556	0.000421476	-1.59571	0.111112	0.356535	FALSE
AKR1C1	-0.00069778	0.00041855	-1.66713	0.0960418	0.330609	FALSE
AKR1C2	-0.000684097	0.000458823	-1.49098	0.136524	0.398121	FALSE
AKR1C3	-0.000530502	0.000405344	-1.30877	0.191145	0.476138	FALSE
AKR1D1	0.000314433	0.000392631	0.800834	0.423564	0.695511	FALSE
AKR1E2	0.000398036	0.000629142	0.632664	0.527209	0.768232	FALSE
AKR7A2	-0.000547184	0.000402746	-1.35863	0.174805	0.454868	FALSE
AKR7A3	0.00129771	0.000567402	2.28711	0.022558	0.146332	FALSE
AKT1	-0.00061415	0.000440312	-1.39481	0.163622	0.439138	FALSE
AKT1S1	1.11399e-05	7.4343e-06	1.49844	0.134577	0.395157	FALSE
AKT2	0.000817537	0.000433821	1.8845	0.06001	0.253399	FALSE
AKT3	0.000578937	0.000279924	2.06819	0.0390763	0.198315	FALSE
AKTIP	2.62115e-05	2.56972e-05	1.02002	0.308157	0.59663	FALSE
ALAD	0.000100205	0.000510506	0.196286	0.844457	0.937736	FALSE
ALAS1	0.000492237	0.000363795	1.35306	0.176577	0.457351	FALSE
ALB	-0.000422653	0.000497609	-0.849368	0.396036	0.673431	FALSE
ALCAM	-0.00222073	0.000529911	-4.19077	3.22922e-05	0.00331226	TRUE
ALDH16A1	0.000176791	0.000127667	1.38479	0.166665	0.443171	FALSE
ALDH18A1	0.00022692	0.000160133	1.41708	0.157012	0.428991	FALSE
ALDH1A1	-0.0017271	0.000666027	-2.59313	0.00975697	0.0899963	FALSE
ALDH1A2	0.00225359	0.000428638	5.25757	2.0735e-07	0.000128576	TRUE
ALDH1A3	0.000258245	0.000304157	0.84905	0.396213	0.673454	FALSE
ALDH1B1	-0.000274425	0.000458636	-0.598349	0.549847	0.783477	FALSE
ALDH1L1	0.000671798	0.000697078	0.963734	0.335591	0.621017	FALSE
ALDH1L2	0.000486001	0.000440408	1.10352	0.270269	0.56269	FALSE
ALDH2	-0.000650196	0.000881602	-0.737517	0.461114	0.722467	FALSE
ALDH3A1	0.0010257	0.000498354	2.05817	0.0400314	0.201516	FALSE
ALDH3A2	-0.000721854	0.000421434	-1.71285	0.0872884	0.313861	FALSE
ALDH3B1	0.000927202	0.000346079	2.67917	0.00759567	0.0782629	FALSE
ALDH3B2	0.00038711	0.000491366	0.787824	0.43113	0.70105	FALSE
ALDH4A1	0.000563758	0.000462833	1.21806	0.22371	0.515547	FALSE
ALDH5A1	0.000216672	0.000307379	0.704901	0.481162	0.735702	FALSE
ALDH7A1	0.000768106	0.000315171	2.43711	0.0151128	0.117141	FALSE
ALDH8A1	-0.000923973	0.000388223	-2.38	0.0176433	0.127657	FALSE
ALDH9A1	3.32953e-05	3.91831e-05	0.849736	0.395832	0.673393	FALSE
ALDOA	-0.0011085	0.000619596	-1.78907	0.0741389	0.286517	FALSE
ALDOB	-0.000611255	0.000634601	-0.963211	0.335854	0.62125	FALSE
ALDOC	0.000431681	0.000864822	0.499155	0.617864	0.825877	FALSE
ALG1	-5.72445e-05	0.000147036	-0.389322	0.697185	0.870103	FALSE
ALG10	0.000274326	0.000151374	1.81223	0.0704806	0.277809	FALSE
ALG10B	5.43373e-05	8.75238e-05	0.62083	0.534962	0.773006	FALSE
ALG12	1.37836e-05	0.000167687	0.0821984	0.934518	0.974132	FALSE
ALG14	-0.00233172	0.000540452	-4.31439	1.88932e-05	0.0022219	TRUE
ALG1L	-0.000714706	0.000709621	-1.00717	0.314287	0.603247	FALSE
ALG2	0.000208566	0.000109207	1.90983	0.0566618	0.245204	FALSE
ALG3	0.000879015	0.000343809	2.5567	0.0108273	0.0964114	FALSE
ALG6	4.88965e-05	5.23532e-05	0.933974	0.350716	0.635388	FALSE
ALG8	-1.24197e-05	2.46236e-05	-0.504383	0.614189	0.823797	FALSE
ALG9	5.20794e-07	8.72593e-05	0.00596835	0.99524	0.997873	FALSE
ALK	0.000925737	0.000674701	1.37207	0.170586	0.449863	FALSE
ALKBH1	-0.000924142	0.000535711	-1.72507	0.0850608	0.309605	FALSE
ALKBH2	0.000312926	0.00036097	0.866904	0.386363	0.666005	FALSE
ALKBH3	0.000544538	0.000470984	1.15617	0.2481	0.539204	FALSE
ALKBH5	-8.98328e-06	1.05944e-05	-0.847927	0.396838	0.673759	FALSE
ALKBH6	-0.000114968	0.000537306	-0.213971	0.830647	0.931576	FALSE
ALKBH7	1.10518e-05	4.09807e-05	0.269682	0.787504	0.914485	FALSE
ALKBH8	7.5924e-05	7.24055e-05	1.04859	0.294813	0.584001	FALSE
ALMS1	3.49912e-05	5.16915e-05	0.676923	0.498732	0.748399	FALSE
ALOX12	0.00101485	0.000442939	2.29118	0.0223204	0.14534	FALSE
ALOX12B	0.000121166	9.69058e-05	1.25034	0.211691	0.500415	FALSE
ALOX15	0.000283818	0.000170927	1.66046	0.0973766	0.332919	FALSE
ALOX15B	-6.43825e-05	0.000506805	-0.127036	0.898957	0.960034	FALSE
ALOX5	0.000228247	0.000244866	0.932131	0.351667	0.636519	FALSE
ALOX5AP	-0.000356962	0.000409299	-0.87213	0.383508	0.663347	FALSE
ALOXE3	0.00010843	5.77783e-05	1.87666	0.0610801	0.25615	FALSE
ALPK1	0.000310537	0.000407345	0.762345	0.446172	0.71156	FALSE
ALPK2	-0.000430064	0.000418225	-1.02831	0.304246	0.593615	FALSE
ALPK3	-1.39234e-05	0.000162063	-0.0859137	0.931565	0.972781	FALSE
ALPL	0.00109529	0.000410712	2.66679	0.00787728	0.0799568	FALSE
ALS2	-5.47796e-05	5.262e-05	-1.04104	0.298301	0.587912	FALSE
ALS2CL	0.000188842	0.000186798	1.01094	0.312476	0.600986	FALSE
ALX1	-0.00164396	0.000571078	-2.8787	0.00414436	0.0551047	FALSE
ALX3	0.00264711	0.000625743	4.23035	2.72193e-05	0.00290618	TRUE
ALX4	0.00090806	0.000442492	2.05215	0.0406152	0.203329	FALSE
AMACR	8.57073e-06	6.52991e-06	1.31253	0.189873	0.474286	FALSE
AMBP	0.000314956	0.000454307	0.693266	0.488428	0.741558	FALSE
AMBRA1	0.000756614	0.000300674	2.5164	0.0121321	0.103167	FALSE
AMD1	-5.04768e-05	5.0867e-05	-0.992329	0.321462	0.610098	FALSE
AMDHD1	-0.000367744	0.000603437	-0.609415	0.542494	0.777637	FALSE
AMDHD2	-3.17504e-05	8.75787e-05	-0.362536	0.717087	0.879103	FALSE
AMFR	0.000835172	0.000592234	1.4102	0.15903	0.43234	FALSE
AMH	-0.000369123	0.00025278	-1.46025	0.144777	0.411735	FALSE
AMHR2	-0.000154398	8.72844e-05	-1.76891	0.0774491	0.293631	FALSE
AMIGO1	6.62061e-05	6.92657e-05	0.955828	0.339568	0.624731	FALSE
AMIGO2	0.00134228	0.000559304	2.39991	0.0167219	0.123086	FALSE
AMIGO3	0.00100034	0.000385822	2.59276	0.00976754	0.090033	FALSE
AMMECR1L	0.000733203	0.000458834	1.59797	0.110609	0.355544	FALSE
AMN	0.000338916	0.000322911	1.04956	0.294367	0.583548	FALSE
AMN1	-0.000102841	0.000135593	-0.758452	0.448497	0.713807	FALSE
AMOTL1	0.000619658	0.000797191	0.777302	0.437306	0.7049	FALSE
AMOTL2	-0.000214426	0.000393108	-0.545463	0.58565	0.806525	FALSE
AMPD1	-0.000533072	0.000598369	-0.890874	0.373377	0.656054	FALSE
AMPD2	5.16748e-05	0.000248366	0.208059	0.835258	0.934249	FALSE
AMPD3	-0.000573034	0.000440345	-1.30133	0.193676	0.478701	FALSE
AMPH	0.000763735	0.000285582	2.67431	0.00770508	0.0788543	FALSE
AMT	0.000592516	0.0003263	1.81586	0.0699212	0.276483	FALSE
AMY2A	-0.00146225	0.000579822	-2.5219	0.0119475	0.102508	FALSE
AMY2B	-0.00019574	0.000239122	-0.818578	0.413373	0.687949	FALSE
AMZ1	0.000270127	0.000311883	0.866117	0.386794	0.666531	FALSE
AMZ2	5.73989e-06	1.49311e-05	0.384426	0.700807	0.871823	FALSE
ANAPC1	0.000294177	0.000172207	1.70828	0.088143	0.315603	FALSE
ANAPC10	7.81991e-06	8.24723e-06	0.948187	0.34344	0.628044	FALSE
ANAPC11	0.00040218	0.000211036	1.90575	0.0571905	0.246117	FALSE
ANAPC13	0.000169197	0.000368731	0.458862	0.64651	0.84275	FALSE
ANAPC2	-5.74261e-05	5.01245e-05	-1.14567	0.252417	0.544422	FALSE
ANAPC4	-4.7784e-06	1.1643e-05	-0.410409	0.681662	0.861521	FALSE
ANAPC5	2.1842e-05	0.00023301	0.0937384	0.925351	0.969945	FALSE
ANAPC7	-0.000238862	0.000169711	-1.40746	0.159841	0.433336	FALSE
ANGEL1	4.12294e-07	5.78727e-05	0.00712415	0.994318	0.997536	FALSE
ANGEL2	-3.8416e-05	3.28921e-05	-1.16794	0.243323	0.53559	FALSE
ANGPT1	-0.00155401	0.000791801	-1.96263	0.05018	0.229681	FALSE
ANGPT2	0.000220664	0.000446086	0.494668	0.621027	0.827915	FALSE
ANGPT4	0.00118799	0.000582059	2.04102	0.0417132	0.206877	FALSE
ANGPTL1	0.000406739	0.000447246	0.90943	0.363511	0.645957	FALSE
ANGPTL2	0.000305613	0.00034356	0.889546	0.374088	0.656628	FALSE
ANGPTL3	-0.000139109	0.000200611	-0.693427	0.488326	0.741513	FALSE
ANGPTL4	0.000400794	0.000501477	0.799227	0.424495	0.696615	FALSE
ANGPTL5	5.41315e-06	9.81393e-05	0.0551579	0.956032	0.981649	FALSE
ANGPTL6	0.000303891	0.000317107	0.958325	0.338309	0.623593	FALSE
ANGPTL7	0.000647306	0.0002653	2.4399	0.0149977	0.116581	FALSE
ANK1	0.00222223	0.000616205	3.60632	0.000338063	0.0128464	TRUE
ANK2	-0.000525092	0.0004496	-1.16791	0.243336	0.53559	FALSE
ANK3	-0.000670302	0.000519342	-1.29068	0.197344	0.482613	FALSE
ANKAR	6.51211e-05	7.11221e-05	0.915625	0.360254	0.643103	FALSE
ANKDD1A	-0.00086055	0.000486264	-1.76972	0.0773135	0.293546	FALSE
ANKFN1	-0.000587335	0.000465386	-1.26204	0.207455	0.494255	FALSE
ANKFY1	4.3022e-05	4.54027e-05	0.947566	0.343756	0.628453	FALSE
ANKH	-0.00114627	0.000873458	-1.31234	0.189939	0.474286	FALSE
ANKHD1	-7.58102e-06	3.52476e-05	-0.215079	0.829783	0.931065	FALSE
ANKK1	6.12986e-05	0.000512014	0.119721	0.904747	0.962383	FALSE
ANKLE1	0.000720516	0.000775661	0.928906	0.353335	0.638098	FALSE
ANKLE2	2.5055e-05	8.66219e-05	0.289246	0.7725	0.906653	FALSE
ANKMY1	-3.85068e-05	5.99077e-05	-0.642769	0.520635	0.763107	FALSE
ANKMY2	-1.25908e-05	0.000263796	-0.0477293	0.961949	0.983727	FALSE
ANKRD1	-0.000792526	0.000551968	-1.43582	0.151607	0.421657	FALSE
ANKRD10	0.000224948	0.000135838	1.656	0.098277	0.334047	FALSE
ANKRD11	3.6938e-05	0.000109329	0.33786	0.735594	0.887604	FALSE
ANKRD12	-1.23487e-05	1.37955e-05	-0.895124	0.371102	0.653657	FALSE
ANKRD13A	-0.000420526	0.000555077	-0.757598	0.449008	0.713808	FALSE
ANKRD13B	0.000621983	0.000356922	1.74263	0.081942	0.302368	FALSE
ANKRD13C	0.000186818	0.000138098	1.35279	0.176663	0.4574	FALSE
ANKRD13D	-0.000619456	0.000265033	-2.33728	0.0197729	0.135276	FALSE
ANKRD16	-4.63488e-05	5.94767e-05	-0.779276	0.436143	0.704006	FALSE
ANKRD17	1.8803e-05	8.91998e-06	2.10796	0.0354743	0.187211	FALSE
ANKRD2	0.000663351	0.000331388	2.00173	0.0457909	0.217507	FALSE
ANKRD22	-0.00112467	0.000516977	-2.17547	0.0300087	0.170149	FALSE
ANKRD23	0.000155029	0.000174272	0.889579	0.37407	0.656628	FALSE
ANKRD24	-0.000190326	0.000275469	-0.690917	0.489901	0.742582	FALSE
ANKRD26	2.27018e-05	4.94063e-05	0.459491	0.646058	0.84275	FALSE
ANKRD28	0.00118071	0.000422537	2.79434	0.00538776	0.0638209	FALSE
ANKRD29	0.000258981	0.000254269	1.01853	0.308861	0.597318	FALSE
ANKRD30A	-0.00113725	0.000457521	-2.48568	0.0132347	0.108895	FALSE
ANKRD30B	0.00150777	0.000726813	2.07449	0.0384861	0.196345	FALSE
ANKRD31	-0.000140405	0.000274351	-0.511772	0.609013	0.821126	FALSE
ANKRD34B	-0.00115836	0.000474435	-2.44155	0.01493	0.1165	FALSE
ANKRD34C	-0.000361748	0.000252592	-1.43214	0.152657	0.422397	FALSE
ANKRD35	0.000114865	0.000425545	0.269924	0.787317	0.914481	FALSE
ANKRD36	-2.50488e-05	7.09586e-05	-0.353006	0.724216	0.882476	FALSE
ANKRD37	2.84797e-05	7.18904e-05	0.396155	0.692141	0.867927	FALSE
ANKRD39	1.30701e-06	2.42209e-05	0.0539623	0.956984	0.98174	FALSE
ANKRD40	-2.75489e-05	0.000124582	-0.221131	0.82507	0.930038	FALSE
ANKRD42	-1.54112e-05	1.47307e-05	-1.0462	0.295915	0.585195	FALSE
ANKRD44	0.000395525	0.000210613	1.87797	0.0608997	0.255629	FALSE
ANKRD45	0.0017766	0.000583249	3.04604	0.00242692	0.0405239	TRUE
ANKRD46	8.36632e-05	0.000160881	0.520031	0.603246	0.817714	FALSE
ANKRD49	-5.3524e-06	1.30443e-05	-0.410326	0.681722	0.861521	FALSE
ANKRD50	0.00232249	0.00059986	3.87172	0.000120699	0.00709733	TRUE
ANKRD52	0.000363009	0.000333044	1.08997	0.276194	0.568904	FALSE
ANKRD53	0.000594603	0.000244821	2.42872	0.015463	0.118243	FALSE
ANKRD54	4.40904e-05	4.3607e-05	1.01108	0.312409	0.600986	FALSE
ANKRD55	1.562e-05	0.000130698	0.119513	0.904912	0.962408	FALSE
ANKRD6	0.000256816	0.000503873	0.509685	0.610471	0.822006	FALSE
ANKRD7	-0.000431471	0.000273676	-1.57657	0.115454	0.36224	FALSE
ANKRD9	-0.000285939	0.000422594	-0.676627	0.49892	0.748599	FALSE
ANKS1A	0.000614838	0.000257645	2.38638	0.0173434	0.126253	FALSE
ANKS1B	0.000222412	0.000191768	1.1598	0.246622	0.538189	FALSE
ANKS3	-0.000112814	0.000108453	-1.0402	0.29869	0.588069	FALSE
ANKS6	0.00181449	0.000463003	3.91895	9.98365e-05	0.00627636	TRUE
ANKZF1	8.05812e-05	5.60628e-05	1.43734	0.151176	0.421153	FALSE
ANLN	7.03096e-05	9.3618e-05	0.751026	0.45295	0.71681	FALSE
ANO1	-0.000305217	0.000436116	-0.699854	0.484307	0.738533	FALSE
ANO10	6.38425e-06	1.79788e-05	0.355099	0.722648	0.882124	FALSE
ANO2	0.000752928	0.000541015	1.3917	0.164562	0.440533	FALSE
ANO3	0.00135922	0.000519791	2.61493	0.00916276	0.0869262	FALSE
ANO4	-0.000130524	0.000497159	-0.262539	0.793002	0.916558	FALSE
ANO5	0.00189566	0.000482914	3.92545	9.72486e-05	0.00617054	TRUE
ANO6	-0.000590261	0.000472496	-1.24924	0.212096	0.501147	FALSE
ANO7	0.0001686	0.000413971	0.407275	0.68396	0.86278	FALSE
ANO8	-4.05883e-05	0.000144644	-0.280608	0.779114	0.909864	FALSE
ANO9	0.000577344	0.000318776	1.81113	0.0706517	0.278162	FALSE
ANP32A	-2.96697e-05	0.00041502	-0.0714898	0.943033	0.977184	FALSE
ANP32B	0.00204773	0.000667386	3.06828	0.00225617	0.0389604	TRUE
ANP32E	0.000828853	0.000362528	2.28631	0.0226051	0.146498	FALSE
ANPEP	0.000657352	0.000524289	1.2538	0.210434	0.498577	FALSE
ANTXR1	-0.000834382	0.000315338	-2.64599	0.00837208	0.0822852	FALSE
ANTXR2	0.00148722	0.000549281	2.70758	0.00698275	0.0744026	FALSE
ANXA1	-0.00170984	0.000462025	-3.70075	0.000236006	0.0104194	TRUE
ANXA11	-0.000668545	0.000668153	-1.00059	0.317455	0.606799	FALSE
ANXA13	-9.41115e-05	0.000300507	-0.313176	0.754263	0.897093	FALSE
ANXA2	0.000691527	0.000621975	1.11182	0.266687	0.559026	FALSE
ANXA3	-0.00022809	0.000501122	-0.45516	0.64917	0.843883	FALSE
ANXA4	0.000221603	0.000271521	0.816155	0.414756	0.688858	FALSE
ANXA5	-0.000127005	0.000323567	-0.392515	0.694826	0.869377	FALSE
ANXA6	0.000541714	0.000383217	1.4136	0.158031	0.430787	FALSE
ANXA7	-2.26182e-06	2.35813e-05	-0.0959156	0.923622	0.969396	FALSE
ANXA9	-0.00028174	0.000520427	-0.541364	0.58847	0.8078	FALSE
AOAH	-2.42805e-05	0.0006735	-0.0360511	0.971254	0.988785	FALSE
AOC2	0.000114255	0.000284343	0.401822	0.687967	0.865466	FALSE
AOC3	-0.000117935	0.000337909	-0.349013	0.72721	0.884192	FALSE
AOX1	0.000751779	0.000308661	2.43562	0.0151746	0.117362	FALSE
AP1AR	7.11135e-05	0.000270383	0.263011	0.792638	0.916558	FALSE
AP1B1	-0.000218053	0.000119818	-1.81987	0.0693077	0.275253	FALSE
AP1G1	3.83703e-06	1.09447e-05	0.350583	0.726032	0.883544	FALSE
AP1G2	7.40253e-05	5.32244e-05	1.39081	0.164829	0.44072	FALSE
AP1M1	0.00046994	0.000201674	2.33019	0.0201472	0.136724	FALSE
AP1M2	0.000184179	0.000208796	0.882101	0.378097	0.659338	FALSE
AP1S1	6.97561e-05	0.000400227	0.174291	0.861699	0.945035	FALSE
AP1S3	0.000628284	0.000444916	1.41214	0.158459	0.431304	FALSE
AP2A1	0.000163873	0.000113411	1.44494	0.149028	0.417479	FALSE
AP2A2	0.000108914	0.000158533	0.687009	0.492359	0.744348	FALSE
AP2B1	0.000284483	0.000632926	0.449473	0.653263	0.84646	FALSE
AP2M1	-5.21178e-06	1.09641e-05	-0.475351	0.63472	0.836319	FALSE
AP2S1	-3.70383e-05	0.000142092	-0.260665	0.794446	0.916684	FALSE
AP3B1	-0.00118476	0.00053841	-2.20048	0.0281768	0.164215	FALSE
AP3B2	0.00221548	0.000580405	3.81712	0.000149936	0.00811677	TRUE
AP3D1	2.16766e-05	8.16893e-05	0.265354	0.790833	0.915886	FALSE
AP3M1	-6.90467e-06	1.5444e-05	-0.447078	0.65499	0.847375	FALSE
AP3M2	5.10311e-05	4.22805e-05	1.20696	0.227951	0.519412	FALSE
AP3S1	0.000238072	9.69049e-05	2.45676	0.0143191	0.113571	FALSE
AP3S2	2.29917e-05	1.22147e-05	1.8823	0.0603088	0.25393	FALSE
AP4B1	-6.19433e-05	6.1376e-05	-1.00924	0.31329	0.601933	FALSE
AP4E1	5.66569e-05	4.5229e-05	1.25267	0.210845	0.499366	FALSE
AP4M1	-7.74958e-05	9.58893e-05	-0.808181	0.419327	0.692426	FALSE
AP4S1	9.79338e-06	6.73555e-05	0.145398	0.884448	0.954951	FALSE
APAF1	6.10422e-06	8.58309e-06	0.711191	0.477259	0.732453	FALSE
APBA1	0.000568045	0.000384755	1.47638	0.140399	0.403945	FALSE
APBA2	0.00062973	0.000661122	0.952518	0.341243	0.626081	FALSE
APBA3	-4.68361e-05	8.59244e-05	-0.545085	0.58591	0.806584	FALSE
APBB1	-0.000237976	0.000504606	-0.471608	0.637389	0.838016	FALSE
APBB1IP	0.00121657	0.000630437	1.92972	0.0541415	0.239771	FALSE
APBB2	1.76764e-07	0.0003949	0.000447618	0.999643	0.999779	FALSE
APC	-0.000215441	0.000650682	-0.3311	0.740692	0.889795	FALSE
APC2	7.51042e-05	0.000142844	0.525776	0.59925	0.814889	FALSE
APCDD1	0.000682309	0.000360432	1.89303	0.0588643	0.250476	FALSE
APCDD1L	0.00157718	0.00050777	3.1061	0.00199087	0.0362181	TRUE
APEH	-0.000199916	0.000405758	-0.492698	0.622417	0.828634	FALSE
APH1A	0.000231257	9.26463e-05	2.49613	0.0128396	0.106934	FALSE
APH1B	9.12549e-05	0.000148373	0.615038	0.538777	0.77499	FALSE
API5	-4.1973e-05	3.47158e-05	-1.20905	0.227151	0.519183	FALSE
APIP	4.66166e-05	4.67323e-05	0.997524	0.318937	0.608098	FALSE
APLF	-2.76202e-05	0.00010661	-0.259078	0.79567	0.917004	FALSE
APLNR	-0.000837523	0.000518684	-1.61471	0.106932	0.348905	FALSE
APLP1	-2.51085e-05	0.000410415	-0.0611785	0.951239	0.980343	FALSE
APLP2	-0.000391297	0.000381516	-1.02564	0.305502	0.594342	FALSE
APOA1	0.00108796	0.000384372	2.83049	0.00481299	0.0604453	FALSE
APOB	-0.000441931	0.000241202	-1.8322	0.0674472	0.270781	FALSE
APOBEC2	-2.89075e-06	7.35351e-05	-0.0393111	0.968656	0.987442	FALSE
APOBEC3A	7.37717e-05	0.000499049	0.147825	0.882534	0.954382	FALSE
APOBEC3B	-0.000347119	0.000353152	-0.982916	0.326069	0.613399	FALSE
APOBEC3C	-0.00059279	0.000561398	-1.05592	0.291457	0.581549	FALSE
APOBEC3D	0.000174957	0.000257792	0.678677	0.497621	0.747652	FALSE
APOBEC3F	-9.70873e-05	0.00028541	-0.340168	0.733856	0.887111	FALSE
APOBEC3G	9.81034e-05	0.00063552	0.154367	0.877375	0.952129	FALSE
APOBEC3H	-7.53996e-05	0.00037207	-0.202649	0.839482	0.935333	FALSE
APOC1	-0.000185255	0.000158597	-1.16809	0.243264	0.53559	FALSE
APOD	-0.00145071	0.000554783	-2.61492	0.0091632	0.0869262	FALSE
APOE	-0.000303489	0.000176371	-1.72074	0.0858455	0.311464	FALSE
APOF	-0.0010152	0.000566352	-1.79253	0.073583	0.284933	FALSE
APOL1	-0.00145637	0.00069746	-2.0881	0.0372359	0.192633	FALSE
APOL2	0.000104188	0.00021199	0.491476	0.62328	0.828936	FALSE
APOL3	3.907e-05	0.000442763	0.0882412	0.929716	0.972163	FALSE
APOL4	0.000315645	0.000422065	0.747859	0.454857	0.718091	FALSE
APOL6	-0.000889769	0.000592792	-1.50098	0.13392	0.394341	FALSE
APOLD1	-0.000148081	0.00012623	-1.17311	0.241247	0.533921	FALSE
APOM	0.000209749	0.000194837	1.07653	0.282148	0.574229	FALSE
APP	0.000316297	0.000517907	0.610722	0.541629	0.777317	FALSE
APPBP2	4.52785e-05	1.61221e-05	2.80848	0.00514973	0.0624792	FALSE
APPL1	4.17091e-05	3.69793e-05	1.1279	0.259839	0.551536	FALSE
APPL2	-0.000690961	0.000389038	-1.77608	0.0762584	0.291359	FALSE
APRT	0.00156379	0.000420638	3.71767	0.000221105	0.00993862	TRUE
APTX	-0.000201059	0.000295628	-0.680108	0.496715	0.746926	FALSE
AQP1	0.000199203	0.00033812	0.58915	0.555996	0.787858	FALSE
AQP11	-0.000855074	0.000521842	-1.63857	0.10186	0.340747	FALSE
AQP2	-0.00015983	0.000456774	-0.34991	0.726536	0.883921	FALSE
AQP4	-0.000123716	0.00058167	-0.212692	0.831644	0.932387	FALSE
AQP5	-0.00198775	0.000583183	-3.40846	0.000699867	0.019974	TRUE
AQP6	0.000264147	0.000256527	1.0297	0.303589	0.593073	FALSE
AQP7	-0.00012607	0.00015279	-0.825121	0.409651	0.685365	FALSE
AQP8	-9.5959e-05	0.000175076	-0.548098	0.583841	0.805143	FALSE
AQP9	-0.00107119	0.000602534	-1.77781	0.0759734	0.290805	FALSE
AQR	-2.91667e-06	1.7148e-05	-0.170089	0.865001	0.946299	FALSE
ARAP1	-0.000195261	0.000108581	-1.79829	0.0726643	0.282664	FALSE
ARAP2	0.000647886	0.000456929	1.41792	0.156767	0.428666	FALSE
ARAP3	0.000517092	0.000387136	1.33568	0.18219	0.463969	FALSE
ARC	0.00083622	0.000546388	1.53045	0.126464	0.382958	FALSE
ARCN1	0.000121355	7.24944e-05	1.674	0.0946848	0.328758	FALSE
AREG	0.00344651	0.000566655	6.0822	2.18538e-09	5.96259e-06	TRUE
ARF1	9.89495e-06	1.01705e-05	0.972906	0.331016	0.617325	FALSE
ARF3	-9.59117e-05	0.000169876	-0.564599	0.572571	0.797041	FALSE
ARF4	-0.000105645	0.000460827	-0.22925	0.818758	0.927994	FALSE
ARF5	8.49132e-05	3.48098e-05	2.43935	0.0150205	0.116691	FALSE
ARF6	4.39879e-06	8.39189e-06	0.524172	0.600365	0.815678	FALSE
ARFGAP1	-0.000138275	7.47419e-05	-1.85003	0.0648306	0.265034	FALSE
ARFGAP2	-0.00014011	0.000154621	-0.906155	0.36524	0.647428	FALSE
ARFGAP3	-1.15192e-05	0.000483173	-0.0238407	0.980988	0.992343	FALSE
ARFGEF1	-0.000788271	0.000598072	-1.31802	0.188033	0.471881	FALSE
ARFGEF2	-3.47199e-05	3.50631e-05	-0.990214	0.322494	0.610861	FALSE
ARFIP1	1.1705e-05	1.08799e-05	1.07583	0.28246	0.574523	FALSE
ARFIP2	-2.42774e-05	0.000434306	-0.0558992	0.955442	0.981634	FALSE
ARFRP1	0.0012103	0.000415688	2.91156	0.00373822	0.051564	FALSE
ARG2	-1.14866e-05	1.20647e-05	-0.952082	0.341462	0.62619	FALSE
ARGLU1	1.13235e-05	5.40527e-05	0.20949	0.834141	0.933917	FALSE
ARHGAP1	1.92992e-05	3.45839e-05	0.558039	0.577039	0.800179	FALSE
ARHGAP10	0.000220282	0.000490359	0.449227	0.65344	0.846538	FALSE
ARHGAP11A	9.11292e-05	0.00041421	0.220007	0.825947	0.930038	FALSE
ARHGAP11B	0.000626956	0.000472984	1.32553	0.185531	0.468122	FALSE
ARHGAP12	0.00017848	0.000105555	1.69087	0.0914125	0.322652	FALSE
ARHGAP15	-0.00106073	0.000459083	-2.31055	0.0212173	0.141055	FALSE
ARHGAP17	3.57171e-05	0.000291403	0.122569	0.902492	0.961609	FALSE
ARHGAP18	-0.000488547	0.0005757	-0.848613	0.396456	0.673615	FALSE
ARHGAP20	-0.00012818	0.000388279	-0.330124	0.741429	0.889945	FALSE
ARHGAP21	0.000279588	0.000437791	0.638634	0.52332	0.765098	FALSE
ARHGAP22	-0.000817148	0.000465189	-1.75659	0.0795291	0.297896	FALSE
ARHGAP23	0.00029401	0.000163647	1.79661	0.0729315	0.283295	FALSE
ARHGAP24	-0.000683757	0.000501733	-1.36279	0.173492	0.453145	FALSE
ARHGAP25	-0.00032458	0.000340703	-0.952677	0.341161	0.626081	FALSE
ARHGAP26	0.000408821	0.000359828	1.13616	0.256373	0.548532	FALSE
ARHGAP27	1.97342e-05	0.000155996	0.126504	0.899378	0.960034	FALSE
ARHGAP28	-0.000729124	0.000627289	-1.16234	0.245588	0.53775	FALSE
ARHGAP29	-7.01448e-06	2.32963e-05	-0.301099	0.76345	0.902236	FALSE
ARHGAP30	0.000111109	0.000241025	0.460984	0.644988	0.842324	FALSE
ARHGAP5	3.72349e-05	0.000142317	0.261633	0.7937	0.916663	FALSE
ARHGAP9	-0.000347661	0.000620052	-0.560696	0.575227	0.798796	FALSE
ARHGDIA	0.000236283	0.00045415	0.520274	0.603076	0.817714	FALSE
ARHGDIB	-0.00266772	0.000551232	-4.83956	1.68127e-06	0.000441074	TRUE
ARHGDIG	0.0010847	0.000495967	2.18704	0.0291492	0.167477	FALSE
ARHGEF1	0.000745897	0.000298618	2.49783	0.0127787	0.106617	FALSE
ARHGEF10	0.00024614	0.000441493	0.557517	0.577395	0.800408	FALSE
ARHGEF10L	0.000984775	0.000322776	3.05095	0.00238821	0.0402222	TRUE
ARHGEF11	6.16379e-05	0.000427668	0.144126	0.885453	0.955295	FALSE
ARHGEF12	-0.000562575	0.000455024	-1.23636	0.216837	0.506725	FALSE
ARHGEF15	0.000121177	0.000305308	0.3969	0.691591	0.867587	FALSE
ARHGEF16	0.000606666	0.000307214	1.97474	0.0487844	0.226059	FALSE
ARHGEF17	0.000490367	0.000287584	1.70513	0.0887206	0.316699	FALSE
ARHGEF19	0.001409	0.000525399	2.68177	0.00753751	0.0781358	FALSE
ARHGEF2	0.000478083	0.000525063	0.910526	0.362936	0.645694	FALSE
ARHGEF3	0.000230624	0.000579682	0.397846	0.690894	0.867315	FALSE
ARHGEF4	0.000775395	0.000214871	3.60865	0.000335113	0.0128416	TRUE
ARHGEF5	0.000131268	0.000287595	0.456434	0.648253	0.843496	FALSE
ARHGEF7	0.000111846	0.000107232	1.04302	0.297384	0.587404	FALSE
ARID1A	0.000425645	0.000180464	2.35862	0.0186828	0.131241	FALSE
ARID1B	1.05008e-05	2.22782e-05	0.471346	0.637576	0.8381	FALSE
ARID2	-0.00102184	0.000574707	-1.77802	0.075938	0.290805	FALSE
ARID3A	-0.000277452	0.000276013	-1.00521	0.315225	0.604139	FALSE
ARID3B	6.09697e-05	0.00019354	0.315024	0.75286	0.896362	FALSE
ARID3C	0.000216846	0.000344176	0.630044	0.528921	0.769234	FALSE
ARID4A	-2.57428e-05	7.27708e-05	-0.353752	0.723657	0.882163	FALSE
ARID5A	8.25708e-05	0.000397276	0.207842	0.835427	0.934249	FALSE
ARID5B	0.000647334	0.000337364	1.9188	0.0555129	0.242882	FALSE
ARIH1	5.63376e-06	8.53079e-06	0.660403	0.509264	0.754977	FALSE
ARL1	-5.97336e-06	1.91858e-05	-0.311343	0.755655	0.897436	FALSE
ARL10	0.00067541	0.000371842	1.81639	0.06984	0.276483	FALSE
ARL11	-0.00062489	0.000741667	-0.842548	0.399838	0.676412	FALSE
ARL13B	6.91484e-05	3.19764e-05	2.16248	0.0309999	0.172866	FALSE
ARL14	-8.84151e-05	0.000217683	-0.406164	0.684776	0.863135	FALSE
ARL15	-8.44653e-05	0.00057532	-0.146815	0.883331	0.954714	FALSE
ARL16	-8.81302e-05	6.86958e-05	-1.2829	0.200052	0.486124	FALSE
ARL2	-0.00147966	0.0003229	-4.58243	5.66066e-06	0.00104355	TRUE
ARL2BP	1.46745e-06	1.58112e-05	0.0928107	0.926087	0.970144	FALSE
ARL3	-0.000259976	0.000326828	-0.795453	0.426684	0.698695	FALSE
ARL4A	-0.000131884	0.000285017	-0.462722	0.643742	0.842068	FALSE
ARL4C	0.000565134	0.000645933	0.874911	0.381994	0.662429	FALSE
ARL4D	-0.00107434	0.000617829	-1.73889	0.0825984	0.304079	FALSE
ARL5A	3.6951e-06	4.43025e-05	0.083406	0.933558	0.973744	FALSE
ARL5B	-5.05547e-06	1.92381e-05	-0.262784	0.792813	0.916558	FALSE
ARL6	0.000123685	0.000114211	1.08294	0.279303	0.571338	FALSE
ARL6IP1	1.83371e-05	2.52284e-05	0.726845	0.467622	0.726737	FALSE
ARL6IP4	0.000512883	0.000178143	2.87905	0.00413988	0.0551047	FALSE
ARL6IP5	-1.5433e-05	2.02732e-05	-0.761252	0.446824	0.712302	FALSE
ARL6IP6	2.8413e-05	0.000131612	0.215884	0.829156	0.930868	FALSE
ARL8A	-1.15567e-05	4.05751e-05	-0.284822	0.775885	0.908329	FALSE
ARL8B	2.82937e-05	8.99975e-05	0.314383	0.753346	0.896628	FALSE
ARL9	0.00124308	0.000593222	2.09548	0.0365731	0.190577	FALSE
ARMC1	-0.00026	0.00015085	-1.72357	0.0853335	0.310266	FALSE
ARMC2	-4.89878e-05	1.68648e-05	-2.90474	0.00381947	0.0523144	FALSE
ARMC3	0.0022429	0.000574635	3.90318	0.00010639	0.00657438	TRUE
ARMC4	0.00179127	0.000443596	4.03807	6.13366e-05	0.00480893	TRUE
ARMC5	6.64162e-05	7.72485e-05	0.859774	0.390278	0.669564	FALSE
ARMC7	3.41005e-05	2.10962e-05	1.61642	0.106561	0.348241	FALSE
ARMC8	-2.20227e-05	2.16865e-05	-1.0155	0.310301	0.598594	FALSE
ARMC9	-0.000256367	0.000300022	-0.854494	0.393193	0.672133	FALSE
ARNT	8.2486e-06	3.12798e-05	0.263703	0.792105	0.916525	FALSE
ARNT2	-0.00116188	0.000594634	-1.95394	0.0512007	0.231988	FALSE
ARNTL	0.00114055	0.00040966	2.78414	0.00554677	0.0653011	FALSE
ARNTL2	-0.000767226	0.000612926	-1.25174	0.211181	0.499556	FALSE
ARPC1A	-1.58743e-05	1.32341e-05	-1.1995	0.230837	0.522581	FALSE
ARPC1B	-0.000642448	0.000475086	-1.35228	0.176828	0.457447	FALSE
ARPC2	-9.9682e-06	0.00029472	-0.0338226	0.973031	0.989643	FALSE
ARPC3	-8.04913e-06	2.07563e-05	-0.387793	0.698315	0.87047	FALSE
ARPC4	3.14742e-05	2.8474e-05	1.10537	0.269471	0.562136	FALSE
ARPC5	0.000139003	0.000124496	1.11653	0.264673	0.556771	FALSE
ARPC5L	0.000774668	0.00024112	3.21279	0.00138937	0.0290701	TRUE
ARPP19	-4.21653e-05	0.000114022	-0.369801	0.711669	0.877015	FALSE
ARRB1	0.00065402	0.000459054	1.42471	0.154793	0.425876	FALSE
ARRB2	-0.000242662	0.000347672	-0.697963	0.485488	0.738929	FALSE
ARRDC1	-0.00015563	0.000387597	-0.401525	0.688186	0.865466	FALSE
ARRDC2	0.000630636	0.000292274	2.15769	0.0313727	0.17412	FALSE
ARRDC3	0.000154393	8.81451e-05	1.75157	0.0803899	0.299149	FALSE
ARRDC4	6.8047e-05	0.000106888	0.636622	0.524629	0.765796	FALSE
ARRDC5	-0.000337397	0.000176013	-1.91688	0.0557569	0.243481	FALSE
ARSA	0.000289175	0.000233661	1.23758	0.216386	0.506596	FALSE
ARSB	-7.49869e-05	0.000340536	-0.220202	0.825793	0.930038	FALSE
ARSG	-0.000516468	0.000380011	-1.35909	0.174661	0.454719	FALSE
ARSI	-0.00106085	0.000467252	-2.2704	0.0235592	0.150044	FALSE
ARSJ	0.00012449	0.000627847	0.198281	0.842897	0.937147	FALSE
ARSK	7.63644e-05	6.74392e-05	1.13234	0.25797	0.550158	FALSE
ART3	0.000415983	0.000368326	1.12939	0.259214	0.551166	FALSE
ART4	-1.657e-05	0.000212934	-0.0778174	0.938001	0.975395	FALSE
ART5	0.000605953	0.000512873	1.18149	0.237906	0.530312	FALSE
ARTN	0.000303997	0.000502434	0.60505	0.545389	0.780058	FALSE
ARV1	-0.00030977	0.00029128	-1.06348	0.28802	0.578991	FALSE
ARVCF	0.00112904	0.000452867	2.4931	0.0129483	0.10738	FALSE
AS3MT	0.00142017	0.000571535	2.48484	0.0132495	0.108951	FALSE
ASAH1	-3.48531e-05	0.000545463	-0.0638963	0.949076	0.979297	FALSE
ASAH2	-0.000533429	0.000431072	-1.23745	0.216435	0.506623	FALSE
ASAH2B	0.000130302	6.37718e-05	2.04325	0.0414908	0.206317	FALSE
ASAP1	-1.05481e-06	0.00014106	-0.00747771	0.994036	0.997326	FALSE
ASAP2	0.000236699	9.78485e-05	2.41903	0.0158766	0.119596	FALSE
ASAP3	-0.00020356	0.000324944	-0.626448	0.531274	0.770944	FALSE
ASB1	8.05815e-05	0.000124133	0.649156	0.516502	0.760591	FALSE
ASB13	-0.000379838	0.000292188	-1.29998	0.194138	0.479116	FALSE
ASB14	-0.00107257	0.000395807	-2.70984	0.00693599	0.0742154	FALSE
ASB16	-0.000501603	0.000453264	-1.10665	0.268918	0.561632	FALSE
ASB2	-0.000279691	0.000218664	-1.27909	0.201389	0.487147	FALSE
ASB4	-0.000531716	0.000322878	-1.6468	0.100155	0.337361	FALSE
ASB6	0.000811702	0.000540994	1.50039	0.134072	0.394515	FALSE
ASB8	0.00083035	0.000282011	2.94439	0.00336904	0.0486749	TRUE
ASCC1	0.000955531	0.000683703	1.39758	0.162787	0.437956	FALSE
ASCC2	0.000109719	5.42328e-05	2.02312	0.0435316	0.211488	FALSE
ASCC3	2.32807e-05	0.000105636	0.220387	0.82565	0.930038	FALSE
ASCL1	0.00168716	0.000580183	2.90798	0.00378069	0.0519398	FALSE
ASCL2	0.000714313	0.000579878	1.23183	0.218524	0.509503	FALSE
ASCL4	-7.09575e-05	0.000445848	-0.159152	0.873606	0.950226	FALSE
ASF1A	0.000618961	0.000581762	1.06394	0.287812	0.578932	FALSE
ASF1B	-0.000124165	7.14604e-05	-1.73754	0.0828364	0.304433	FALSE
ASGR1	-0.000203541	0.000272253	-0.747616	0.455003	0.718091	FALSE
ASGR2	-2.50287e-05	0.000158708	-0.157703	0.874747	0.950786	FALSE
ASH1L	7.54776e-06	8.47795e-06	0.890282	0.373694	0.656358	FALSE
ASH2L	-1.76659e-05	2.62846e-05	-0.672103	0.501793	0.749357	FALSE
ASIP	0.000716644	0.000543723	1.31803	0.188028	0.471881	FALSE
ASL	-5.62116e-05	4.84205e-05	-1.1609	0.246171	0.538189	FALSE
ASNS	0.000177412	0.000445553	0.398183	0.690646	0.867259	FALSE
ASNSD1	0.000128693	5.40937e-05	2.37908	0.017687	0.1278	FALSE
ASPA	-0.00191555	0.00070998	-2.69803	0.00718353	0.0759084	FALSE
ASPG	-0.00102795	0.000297362	-3.4569	0.000587526	0.0180113	TRUE
ASPH	-0.000195674	0.000473953	-0.412856	0.679869	0.860303	FALSE
ASPHD1	7.84279e-05	0.000295185	0.265691	0.790574	0.915847	FALSE
ASPHD2	-0.000126062	0.000298223	-0.422711	0.672667	0.856818	FALSE
ASPM	8.38269e-06	1.41582e-05	0.592073	0.554038	0.786264	FALSE
ASPN	-0.000242586	0.000426282	-0.569074	0.569532	0.795526	FALSE
ASPRV1	0.00116065	0.000437406	2.65349	0.00819073	0.0815606	FALSE
ASPSCR1	9.55191e-05	9.54849e-05	1.00036	0.317565	0.606839	FALSE
ASRGL1	0.00120794	0.000552429	2.1866	0.0291815	0.167477	FALSE
ASS1	-0.000566968	0.000433012	-1.30936	0.190945	0.475862	FALSE
ASTE1	-1.51115e-05	0.000105005	-0.143912	0.885621	0.955295	FALSE
ASTL	-6.7789e-05	0.000251874	-0.269139	0.787921	0.914589	FALSE
ASTN1	0.00101762	0.000511474	1.98958	0.0471186	0.221352	FALSE
ASTN2	0.000609433	0.000376879	1.61705	0.106425	0.348166	FALSE
ASXL1	0.000525933	0.000508073	1.03515	0.30104	0.590395	FALSE
ASXL2	9.63952e-05	0.000509934	0.189035	0.850133	0.94035	FALSE
ASXL3	0.00156557	0.000532341	2.94092	0.00340647	0.0489376	TRUE
ATAD1	5.58776e-06	6.00489e-05	0.0930535	0.925894	0.970126	FALSE
ATAD2	-2.34818e-05	1.75692e-05	-1.33653	0.181914	0.463969	FALSE
ATAD2B	4.58805e-06	3.74549e-05	0.122495	0.90255	0.961609	FALSE
ATAD3A	0.000154382	9.33903e-05	1.65309	0.0988687	0.334931	FALSE
ATAD3B	-7.8588e-05	0.000178842	-0.439428	0.66052	0.850558	FALSE
ATAD3C	0.00033463	0.000428232	0.781422	0.434882	0.702838	FALSE
ATAD5	0.000107499	0.000133137	0.80743	0.419759	0.692435	FALSE
ATE1	1.75623e-05	1.34675e-05	1.30405	0.192749	0.477692	FALSE
ATF1	4.13277e-06	1.66587e-05	0.248084	0.804159	0.920561	FALSE
ATF2	2.45718e-05	1.8059e-05	1.36064	0.174171	0.454139	FALSE
ATF3	0.000734811	0.000471499	1.55846	0.119684	0.370823	FALSE
ATF4	-3.76702e-05	0.000180347	-0.208877	0.83462	0.934099	FALSE
ATF6	0.000140323	0.000287797	0.487577	0.626043	0.83138	FALSE
ATF7	0.000586633	0.000252274	2.32538	0.0204049	0.137681	FALSE
ATF7IP	2.05778e-05	8.62108e-05	0.238692	0.811431	0.923973	FALSE
ATF7IP2	-0.000348179	0.000373026	-0.933389	0.351022	0.635858	FALSE
ATG10	-1.38286e-05	0.000168935	-0.081857	0.934791	0.974132	FALSE
ATG12	-0.000149489	0.000254689	-0.586946	0.557475	0.788689	FALSE
ATG16L1	-0.00138287	0.000457672	-3.02153	0.00262931	0.0423884	TRUE
ATG16L2	0.00100452	0.000439306	2.28661	0.0225875	0.146454	FALSE
ATG2A	-7.2339e-05	0.000132895	-0.544331	0.586429	0.806584	FALSE
ATG2B	1.52295e-05	7.90471e-06	1.92664	0.0545261	0.240869	FALSE
ATG3	7.14577e-06	9.89073e-06	0.722472	0.470303	0.728556	FALSE
ATG4B	0.000150058	0.000116874	1.28393	0.199692	0.486124	FALSE
ATG4C	5.39848e-05	0.000118647	0.455004	0.649281	0.843883	FALSE
ATG4D	0.000479315	0.000186556	2.56928	0.0104465	0.0938905	FALSE
ATG5	-0.000107947	5.44307e-05	-1.98319	0.0478296	0.222998	FALSE
ATG7	0.000483374	0.000238747	2.02463	0.0433753	0.211255	FALSE
ATG9A	-0.000138846	6.99228e-05	-1.9857	0.0475492	0.222381	FALSE
ATG9B	0.000359218	0.000378635	0.948718	0.34317	0.627931	FALSE
ATIC	-3.7479e-05	0.00024612	-0.152279	0.879021	0.952533	FALSE
ATL1	0.000891557	0.000447707	1.99139	0.0469195	0.221132	FALSE
ATL2	0.000252863	0.000447147	0.565503	0.571969	0.796773	FALSE
ATL3	4.70176e-05	3.0917e-05	1.52077	0.128877	0.387342	FALSE
ATMIN	-5.4251e-05	6.23936e-05	-0.869496	0.384945	0.664674	FALSE
ATN1	0.00115543	0.00042708	2.70541	0.00702867	0.0746769	FALSE
ATOH7	-0.000980407	0.000572641	-1.71208	0.0874307	0.314124	FALSE
ATOH8	0.000341234	0.000343996	0.991971	0.321636	0.610343	FALSE
ATOX1	4.92133e-06	3.04655e-05	0.161538	0.871727	0.949242	FALSE
ATP10A	0.000463269	0.000517168	0.89578	0.370751	0.653433	FALSE
ATP10B	-0.000370747	0.000514643	-0.720395	0.47158	0.729171	FALSE
ATP10D	5.44264e-05	0.000380834	0.142914	0.88641	0.955412	FALSE
ATP11A	0.000304356	0.000492936	0.617435	0.537197	0.774267	FALSE
ATP11B	0.00114487	0.000461903	2.4786	0.0134808	0.109686	FALSE
ATP12A	0.000170584	0.000152766	1.11664	0.264624	0.556756	FALSE
ATP13A1	-0.000170743	6.56149e-05	-2.6022	0.00950579	0.0888205	FALSE
ATP13A2	-3.44042e-05	0.000241938	-0.142202	0.886971	0.955412	FALSE
ATP13A3	0.000320928	0.000286209	1.1213	0.262644	0.554472	FALSE
ATP13A4	-0.000304869	0.000639541	-0.476699	0.633761	0.835501	FALSE
ATP13A5	-0.00115139	0.000490892	-2.3455	0.0193463	0.133821	FALSE
ATP1A1	-0.000621804	0.000525019	-1.18435	0.236774	0.528999	FALSE
ATP1A2	7.23545e-05	0.000289571	0.249868	0.80278	0.919788	FALSE
ATP1A3	-6.13669e-06	0.000150697	-0.0407221	0.967532	0.986699	FALSE
ATP1A4	-0.00107711	0.000482805	-2.23094	0.026077	0.157663	FALSE
ATP1B1	0.000318871	0.000467319	0.682341	0.495303	0.746665	FALSE
ATP1B2	0.000365898	0.000582477	0.628175	0.530143	0.770003	FALSE
ATP1B3	2.83554e-05	7.5602e-05	0.375061	0.707756	0.875137	FALSE
ATP2A1	0.000245292	0.000268031	0.91516	0.360498	0.643326	FALSE
ATP2A2	4.67814e-06	6.98626e-06	0.66962	0.503374	0.750004	FALSE
ATP2A3	0.000422464	0.000378265	1.11685	0.264534	0.556652	FALSE
ATP2B1	-7.37056e-05	0.000153586	-0.479898	0.631486	0.834046	FALSE
ATP2B2	-0.00067623	0.000448153	-1.50893	0.131877	0.391818	FALSE
ATP2B4	0.000671749	0.000351906	1.90889	0.0567831	0.245204	FALSE
ATP2C1	2.20681e-06	1.03697e-05	0.212814	0.831549	0.932357	FALSE
ATP2C2	0.000910977	0.000557579	1.63381	0.102856	0.342108	FALSE
ATP6AP1L	2.98569e-05	0.000184372	0.161938	0.871412	0.949202	FALSE
ATP6V0A1	3.34787e-05	0.000117952	0.283833	0.776643	0.908497	FALSE
ATP6V0A2	-7.92304e-06	1.07851e-05	-0.734629	0.46287	0.723738	FALSE
ATP6V0A4	-0.000243352	0.00049305	-0.493564	0.621806	0.828144	FALSE
ATP6V0B	5.87717e-05	2.87671e-05	2.04302	0.0415144	0.206317	FALSE
ATP6V0C	4.90881e-05	6.75217e-05	0.726997	0.467529	0.726675	FALSE
ATP6V0D1	-1.35223e-05	9.96428e-05	-0.135708	0.892101	0.956911	FALSE
ATP6V0D2	-0.000259806	0.000163517	-1.58886	0.112651	0.358475	FALSE
ATP6V0E1	-1.62009e-05	1.06875e-05	-1.51588	0.13011	0.389758	FALSE
ATP6V0E2	0.000206005	0.0002674	0.770402	0.441383	0.707555	FALSE
ATP6V1B1	0.000543177	0.000369357	1.4706	0.141956	0.407013	FALSE
ATP6V1B2	-0.000418665	0.00016012	-2.61469	0.00916925	0.0869262	FALSE
ATP6V1C1	5.48453e-06	2.79267e-05	0.19639	0.844375	0.937734	FALSE
ATP6V1C2	0.000417139	0.000418837	0.995944	0.319704	0.608624	FALSE
ATP6V1D	-0.00050501	0.000248936	-2.02868	0.0429596	0.210121	FALSE
ATP6V1E1	-2.71287e-05	1.98262e-05	-1.36833	0.171754	0.451574	FALSE
ATP6V1E2	-0.000165515	0.00031369	-0.527638	0.597958	0.814125	FALSE
ATP6V1F	-2.33189e-05	9.58538e-05	-0.243275	0.80788	0.922426	FALSE
ATP6V1G1	-2.26853e-05	0.000139108	-0.163076	0.870517	0.949006	FALSE
ATP6V1G2	0.000507019	0.000266197	1.90467	0.0573299	0.246442	FALSE
ATP6V1H	-9.73192e-06	9.18404e-06	-1.05966	0.289754	0.580759	FALSE
ATP7B	-0.00189777	0.000569328	-3.33335	0.000914249	0.0229034	TRUE
ATP8A1	-0.00113404	0.000535403	-2.11811	0.0346016	0.184586	FALSE
ATP8A2	0.000851116	0.00035142	2.42194	0.0157518	0.119315	FALSE
ATP8B1	-0.000820666	0.00048193	-1.70287	0.0891418	0.317347	FALSE
ATP8B2	0.000507959	0.000447056	1.13623	0.256342	0.548532	FALSE
ATP8B3	6.57668e-05	0.000606767	0.108389	0.913726	0.965377	FALSE
ATP8B4	-0.000667922	0.000240428	-2.77805	0.0056503	0.0659683	FALSE
ATP9A	-6.89044e-05	0.000205782	-0.334841	0.737869	0.888508	FALSE
ATP9B	0.000603237	0.000265587	2.27134	0.0235019	0.149812	FALSE
ATPAF1	-0.000359655	0.000404718	-0.888654	0.374567	0.656877	FALSE
ATPAF2	-1.62998e-05	3.27607e-05	-0.497542	0.619	0.826505	FALSE
ATR	4.18266e-05	3.5922e-05	1.16437	0.244765	0.536878	FALSE
ATRIP	0.000558743	0.0005122	1.09087	0.275795	0.568634	FALSE
ATRN	-7.13e-06	0.00013479	-0.052897	0.957833	0.982241	FALSE
ATRNL1	0.000951921	0.000338966	2.80831	0.0051524	0.0624792	FALSE
ATXN1	-0.00152811	0.000576232	-2.6519	0.00822888	0.0816407	FALSE
ATXN10	0.000268683	0.000325326	0.825889	0.409223	0.684902	FALSE
ATXN1L	3.67041e-05	1.92091e-05	1.91077	0.0565402	0.244864	FALSE
ATXN2	8.31714e-05	0.000149992	0.554506	0.579452	0.802526	FALSE
ATXN2L	0.000180586	0.000117924	1.53137	0.126238	0.382696	FALSE
ATXN7	-2.59983e-05	3.64949e-05	-0.712382	0.476527	0.732331	FALSE
ATXN7L1	-0.000468801	0.000527906	-0.888038	0.374898	0.657035	FALSE
ATXN7L2	-0.000100255	0.000102894	-0.974348	0.330301	0.616945	FALSE
ATXN7L3	2.97969e-06	1.66614e-05	0.178838	0.858129	0.943472	FALSE
AUH	2.87328e-05	7.82083e-05	0.367389	0.713467	0.878202	FALSE
AUP1	-0.000204978	0.000125603	-1.63196	0.103246	0.342459	FALSE
AURKA	-1.02552e-07	1.29902e-05	-0.00789451	0.993704	0.997213	FALSE
AURKAIP1	8.79923e-05	8.27161e-05	1.06379	0.287884	0.578932	FALSE
AURKB	0.000148095	5.10968e-05	2.89832	0.00389728	0.0529259	FALSE
AURKC	0.0010089	0.000379893	2.65574	0.00813676	0.0812604	FALSE
AUTS2	0.000220463	0.000400558	0.550391	0.582269	0.80386	FALSE
AVEN	-0.00112266	0.000467576	-2.40103	0.0166711	0.122867	FALSE
AVIL	0.000173117	0.000237711	0.728268	0.466751	0.726045	FALSE
AVL9	-5.83536e-06	4.28397e-05	-0.136214	0.891701	0.956911	FALSE
AVPI1	-3.56403e-05	0.000183342	-0.194392	0.845939	0.938547	FALSE
AVPR1A	0.00234281	0.000466246	5.02484	6.77044e-07	0.000256562	TRUE
AXIN1	1.39018e-07	0.000162874	0.00085353	0.999319	0.999686	FALSE
AXIN2	-0.000480441	0.000563599	-0.852452	0.394325	0.672927	FALSE
AXL	-0.000354913	0.000574038	-0.618274	0.536644	0.774043	FALSE
AZGP1	-0.00136075	0.000358923	-3.79119	0.000166053	0.00861328	TRUE
AZI2	-1.98686e-05	2.73006e-05	-0.727773	0.467054	0.726268	FALSE
AZIN1	1.58331e-05	2.70038e-05	0.586328	0.557889	0.788971	FALSE
AZU1	0.000925832	0.000534132	1.73334	0.0835811	0.30588	FALSE
B2M	-0.000131994	0.000359653	-0.367003	0.713754	0.878434	FALSE
B3GALNT1	-0.000403434	0.000564014	-0.715291	0.474725	0.731146	FALSE
B3GALNT2	-8.41183e-06	2.13143e-05	-0.394657	0.693245	0.868448	FALSE
B3GALT1	-0.000607635	0.000465002	-1.30673	0.191834	0.476718	FALSE
B3GALT2	-3.72645e-05	0.000304747	-0.12228	0.902721	0.961638	FALSE
B3GALT4	0.000601431	0.000454652	1.32284	0.186425	0.469486	FALSE
B3GALT5	-6.10737e-05	0.000492832	-0.123924	0.90142	0.961167	FALSE
B3GALT6	-3.35349e-05	0.000128691	-0.260585	0.794507	0.916684	FALSE
B3GAT1	0.00025148	0.000708907	0.354743	0.722915	0.882163	FALSE
B3GAT2	0.00145108	0.000589305	2.46235	0.0141002	0.112745	FALSE
B3GAT3	0.000178473	0.000237128	0.752644	0.451977	0.716546	FALSE
B3GNT2	5.52426e-05	0.000443644	0.12452	0.900948	0.960761	FALSE
B3GNT3	0.000347736	0.000396553	0.876898	0.380915	0.661208	FALSE
B3GNT4	0.000170668	0.000196523	0.868441	0.385522	0.665227	FALSE
B3GNT7	0.00121756	0.000598215	2.03532	0.0422849	0.208249	FALSE
B3GNT8	0.000429403	0.000281372	1.52611	0.127543	0.384692	FALSE
B3GNT9	0.000946343	0.000389128	2.43196	0.015327	0.117798	FALSE
B3GNTL1	0.000150968	0.000181728	0.830736	0.406474	0.683023	FALSE
B4GALNT1	0.000907394	0.000405975	2.2351	0.0258008	0.157103	FALSE
B4GALNT2	-0.000165468	0.000582503	-0.284064	0.776466	0.908497	FALSE
B4GALNT3	-0.00132434	0.000703052	-1.8837	0.0601184	0.253676	FALSE
B4GALNT4	-0.000108658	0.000209059	-0.519748	0.603443	0.817819	FALSE
B4GALT1	-0.000204315	0.00054312	-0.376187	0.706919	0.874678	FALSE
B4GALT2	0.00124684	0.000371999	3.35173	0.00085677	0.02234	TRUE
B4GALT3	5.65632e-06	1.49261e-05	0.378956	0.704863	0.873999	FALSE
B4GALT4	-7.3869e-05	0.000440514	-0.167688	0.866889	0.947148	FALSE
B4GALT5	0.000227234	0.000199173	1.14089	0.2544	0.546884	FALSE
B4GALT6	0.000896494	0.000636716	1.408	0.159682	0.43325	FALSE
B4GALT7	5.85376e-05	0.000120895	0.484202	0.62843	0.832327	FALSE
B9D1	-0.000162931	0.000114634	-1.42132	0.155775	0.427324	FALSE
B9D2	4.00291e-05	0.00013254	0.302016	0.762751	0.902047	FALSE
BAALC	0.000274152	0.000414501	0.661402	0.508624	0.754611	FALSE
BAAT	-5.77355e-05	0.000510355	-0.113128	0.909969	0.964015	FALSE
BACE1	4.53127e-05	0.000211206	0.214542	0.830201	0.931306	FALSE
BACE2	0.000134985	0.000727556	0.185532	0.852879	0.94174	FALSE
BACH2	0.00115792	0.000613433	1.88761	0.059591	0.252433	FALSE
BAD	-1.46219e-05	6.61149e-05	-0.221159	0.825048	0.930038	FALSE
BAG2	0.000398933	0.000659141	0.605232	0.545268	0.779967	FALSE
BAG3	0.000165083	0.000373294	0.442232	0.65849	0.849502	FALSE
BAG5	-1.18203e-05	1.23593e-05	-0.956394	0.339282	0.624375	FALSE
BAHD1	0.00078875	0.00036936	2.13545	0.0331534	0.180292	FALSE
BAIAP2	-4.35621e-05	0.000425504	-0.102378	0.918493	0.967711	FALSE
BAIAP2L1	-0.000821546	0.000646243	-1.27127	0.204157	0.490509	FALSE
BAIAP2L2	0.000473633	0.00027735	1.70771	0.0882395	0.315783	FALSE
BAIAP3	0.000251656	0.000293428	0.857642	0.391455	0.670883	FALSE
BAMBI	-0.000206275	0.000555433	-0.371378	0.710495	0.87619	FALSE
BANF1	8.83528e-05	0.000311034	0.284062	0.776467	0.908497	FALSE
BANK1	-0.000602998	0.000372985	-1.61668	0.106505	0.348206	FALSE
BANP	0.000109944	0.0002077	0.529337	0.596779	0.813394	FALSE
BAP1	-0.0001303	6.67948e-05	-1.95075	0.0515803	0.232768	FALSE
BARD1	-1.06915e-05	1.27357e-05	-0.839489	0.40155	0.678034	FALSE
BARX1	0.0016222	0.00051038	3.17841	0.00156185	0.031181	TRUE
BARX2	0.00088448	0.000577705	1.53102	0.126323	0.382836	FALSE
BASP1	0.00180538	0.000649869	2.77806	0.00565012	0.0659683	FALSE
BATF	-0.000372226	0.000247422	-1.50442	0.133032	0.393073	FALSE
BATF2	-0.00059641	0.000472279	-1.26283	0.20717	0.49392	FALSE
BATF3	0.000990082	0.000594324	1.66589	0.0962887	0.330874	FALSE
BAX	4.2992e-05	6.10925e-05	0.70372	0.481897	0.736423	FALSE
BAZ1A	7.38251e-05	9.58065e-05	0.770565	0.441287	0.707555	FALSE
BAZ1B	-0.000137484	0.000184706	-0.74434	0.456994	0.719821	FALSE
BAZ2A	0.000299254	0.000169332	1.76727	0.077723	0.293793	FALSE
BAZ2B	-0.000333891	0.000505032	-0.661128	0.508817	0.75465	FALSE
BBC3	-4.68578e-05	6.84289e-05	-0.684766	0.493772	0.745413	FALSE
BBOX1	-0.000562769	0.000386737	-1.45517	0.146188	0.413389	FALSE
BBS10	1.94286e-05	1.99696e-05	0.972905	0.331017	0.617325	FALSE
BBS12	-2.16458e-06	9.95195e-05	-0.0217503	0.982655	0.993202	FALSE
BBS2	-0.000600405	0.000452963	-1.3255	0.18554	0.468122	FALSE
BBS4	-1.04973e-05	4.57762e-05	-0.229318	0.818705	0.927994	FALSE
BBS5	-0.000333558	0.000210677	-1.58327	0.113919	0.360326	FALSE
BBS7	0.000254537	8.77904e-05	2.89937	0.00388442	0.0528854	FALSE
BBS9	-5.25355e-06	2.04957e-05	-0.256324	0.797794	0.918284	FALSE
BBX	-0.000114442	8.57226e-05	-1.33503	0.182406	0.463969	FALSE
BCAM	0.000102567	0.000111952	0.916166	0.35997	0.642884	FALSE
BCAN	0.00119527	0.000572262	2.08868	0.0371834	0.19246	FALSE
BCAP29	0.00024895	0.000263629	0.944316	0.345412	0.630298	FALSE
BCAR1	-0.000731105	0.000277077	-2.63864	0.00855361	0.0834308	FALSE
BCAR3	0.000780197	0.000414396	1.88273	0.0602499	0.253775	FALSE
BCAS1	-0.000437015	0.000356668	-1.22527	0.220983	0.512434	FALSE
BCAS2	-1.13416e-05	2.08457e-05	-0.544074	0.586605	0.806584	FALSE
BCAS3	-0.00132111	0.000598388	-2.20779	0.0276599	0.163011	FALSE
BCAS4	-0.000664589	0.000731454	-0.908586	0.363956	0.646327	FALSE
BCAT1	-0.00112836	0.0005389	-2.09383	0.0367206	0.191003	FALSE
BCAT2	-0.000760427	0.000581656	-1.30735	0.191627	0.47669	FALSE
BCCIP	9.22814e-06	1.21531e-05	0.759323	0.447976	0.713435	FALSE
BCDIN3D	2.97609e-05	1.57342e-05	1.89148	0.0590718	0.251124	FALSE
BCHE	-0.00249717	0.000614361	-4.06465	5.49238e-05	0.00451368	TRUE
BCKDHA	-0.000164407	0.000283149	-0.580638	0.561716	0.791237	FALSE
BCKDHB	0.000549859	0.000563382	0.975997	0.329485	0.61658	FALSE
BCKDK	-0.00133638	0.00043776	-3.05277	0.00237401	0.0401317	TRUE
BCL10	1.66927e-05	9.20333e-06	1.81376	0.0702444	0.277285	FALSE
BCL11A	0.000979632	0.000683966	1.43228	0.152616	0.422397	FALSE
BCL11B	0.000789888	0.000710244	1.11214	0.266553	0.558975	FALSE
BCL2	0.000528846	0.000626964	0.843504	0.399304	0.675787	FALSE
BCL2A1	-0.000221029	0.000220665	-1.00165	0.316942	0.606242	FALSE
BCL2L1	0.000134452	0.000620044	0.216842	0.828409	0.930868	FALSE
BCL2L10	0.000145739	0.000556782	0.261752	0.793608	0.916663	FALSE
BCL2L11	-0.000148906	0.000431275	-0.345269	0.730021	0.88551	FALSE
BCL2L12	3.54615e-05	5.73112e-05	0.618753	0.536329	0.773997	FALSE
BCL2L13	-8.26088e-05	0.0001239	-0.66674	0.505211	0.751345	FALSE
BCL2L14	0.000499848	0.000799313	0.625347	0.531996	0.771179	FALSE
BCL2L15	-0.00113347	0.000668461	-1.69565	0.0905034	0.320438	FALSE
BCL2L2	0.00137987	0.000367455	3.75521	0.000191144	0.00919451	TRUE
BCL3	-0.00102313	0.000370547	-2.76115	0.00594713	0.067948	FALSE
BCL6	0.000666076	0.00039701	1.67773	0.0939527	0.327299	FALSE
BCL6B	0.000248102	0.000329973	0.751887	0.452432	0.716801	FALSE
BCL7A	0.000353366	0.000326168	1.08339	0.279099	0.571178	FALSE
BCL7B	-1.50552e-05	1.91441e-05	-0.786413	0.431955	0.701349	FALSE
BCL7C	-0.000255601	0.000217553	-1.17489	0.240533	0.533206	FALSE
BCL9	-0.00117843	0.000616888	-1.91029	0.0566022	0.245055	FALSE
BCL9L	0.000349861	0.000122918	2.8463	0.00458375	0.0587703	FALSE
BCLAF1	5.2906e-06	1.4398e-05	0.367455	0.713418	0.878202	FALSE
BCO2	0.00030933	0.000352507	0.877516	0.380579	0.660965	FALSE
BCR	0.00119721	0.000480947	2.48928	0.013087	0.108088	FALSE
BCS1L	-3.73242e-05	0.000113232	-0.329625	0.741806	0.890036	FALSE
BDH1	-1.18926e-05	7.1892e-05	-0.165423	0.86867	0.948032	FALSE
BDH2	-8.15402e-06	0.000217901	-0.0374208	0.970163	0.988213	FALSE
BDKRB1	-0.000408117	0.000611359	-0.667557	0.504689	0.751019	FALSE
BDKRB2	-0.00013883	0.000252271	-0.550322	0.582316	0.80386	FALSE
BDNF	0.000331748	0.000450252	0.736805	0.461547	0.722804	FALSE
BDP1	6.4835e-06	1.09087e-05	0.59434	0.552523	0.785485	FALSE
BECN1	1.36488e-05	2.06314e-05	0.661556	0.508526	0.754611	FALSE
BEGAIN	-0.00119483	0.000566989	-2.10732	0.0355295	0.18743	FALSE
BEND3	0.000201178	0.000149838	1.34264	0.179928	0.461361	FALSE
BEND4	0.000362604	0.000461352	0.785959	0.432221	0.701632	FALSE
BEND5	0.000917341	0.000454433	2.01865	0.0439959	0.212836	FALSE
BEND6	0.000260948	0.000284598	0.916899	0.359587	0.64282	FALSE
BEND7	0.000860292	0.000354577	2.42625	0.0155678	0.118579	FALSE
BEST1	0.00158853	0.000494839	3.21019	0.00140178	0.0291956	TRUE
BEST3	-0.000871889	0.000499636	-1.74505	0.0815221	0.301754	FALSE
BEST4	0.000881715	0.000476209	1.85153	0.064615	0.264583	FALSE
BET1	-6.21392e-06	1.04837e-05	-0.592721	0.553605	0.786074	FALSE
BET1L	8.87923e-05	5.51002e-05	1.61147	0.107635	0.350361	FALSE
BFAR	-2.65251e-06	4.50232e-05	-0.0589143	0.953041	0.981322	FALSE
BFSP1	4.96246e-05	0.000217107	0.228572	0.819285	0.927996	FALSE
BFSP2	0.00134313	0.000556769	2.41237	0.0161667	0.120913	FALSE
BGLAP	-3.32409e-05	0.000162807	-0.204174	0.838291	0.934693	FALSE
BHLHA15	1.7787e-05	0.000129801	0.137032	0.891054	0.956911	FALSE
BHLHE22	0.00139726	0.000636917	2.19378	0.0286576	0.16551	FALSE
BHLHE40	-0.000722259	0.000607735	-1.18844	0.235158	0.527116	FALSE
BHLHE41	0.000595993	0.000439887	1.35488	0.175998	0.456283	FALSE
BHMT	0.000401993	0.00024801	1.62087	0.105603	0.346661	FALSE
BICC1	-0.000192681	0.000448236	-0.429866	0.667457	0.854009	FALSE
BICD1	0.000112843	0.000334012	0.337841	0.735609	0.887604	FALSE
BICD2	0.00113049	0.000397484	2.84412	0.00461474	0.0589697	FALSE
BID	-0.000227344	0.000321152	-0.707899	0.4793	0.734262	FALSE
BIK	-0.000910344	0.000411494	-2.21229	0.0273457	0.161841	FALSE
BIN1	-0.000643185	0.000752667	-0.85454	0.393168	0.672133	FALSE
BIN2	0.000513535	0.000441837	1.16227	0.245616	0.53775	FALSE
BIN3	-0.000172559	0.000146674	-1.17648	0.239898	0.532474	FALSE
BIRC2	1.00978e-05	1.53447e-05	0.658067	0.510763	0.756434	FALSE
BIRC3	-0.000175911	0.000136905	-1.28491	0.19935	0.485717	FALSE
BIRC5	-0.000110984	0.000281399	-0.394403	0.693433	0.868448	FALSE
BIRC6	0.000102418	0.000117683	0.870287	0.384521	0.664509	FALSE
BIRC7	-0.000100271	0.000365637	-0.274237	0.784003	0.912459	FALSE
BIVM	0.00225836	0.000644339	3.50493	0.000492947	0.0158978	TRUE
BLCAP	0.000982426	0.000276617	3.55157	0.000414893	0.0144039	TRUE
BLK	-0.000324618	0.000526385	-0.616694	0.537685	0.774562	FALSE
BLM	0.000484772	0.000264949	1.82968	0.0678242	0.271752	FALSE
BLMH	0.00108978	0.000485666	2.2439	0.0252253	0.155081	FALSE
BLNK	-0.00121517	0.000518467	-2.34377	0.0194355	0.134247	FALSE
BLOC1S1	-2.50512e-05	5.09761e-05	-0.491432	0.623312	0.828936	FALSE
BLOC1S2	-6.10715e-06	1.61888e-05	-0.377245	0.706133	0.874408	FALSE
BLOC1S3	0.000480458	0.000365591	1.3142	0.189314	0.473627	FALSE
BLVRA	0.000332908	0.000316664	1.0513	0.293571	0.582868	FALSE
BLVRB	6.69069e-05	0.000165006	0.405482	0.685276	0.863356	FALSE
BMF	0.000863366	0.000470011	1.83691	0.0667487	0.26969	FALSE
BMP1	-5.30579e-05	0.000204219	-0.259809	0.795106	0.916847	FALSE
BMP2	0.00143957	0.000639817	2.24997	0.024835	0.15386	FALSE
BMP2K	6.13523e-06	8.64829e-06	0.709416	0.478359	0.733645	FALSE
BMP3	0.00168283	0.000638185	2.6369	0.00859688	0.0836218	FALSE
BMP4	-0.000775139	0.00072919	-1.06301	0.28823	0.57905	FALSE
BMP5	-0.00024412	0.000273492	-0.892603	0.37245	0.654763	FALSE
BMP6	0.00157614	0.00075237	2.09491	0.036624	0.190655	FALSE
BMP7	0.000681115	0.000532457	1.27919	0.201355	0.487147	FALSE
BMP8A	0.000777631	0.000281237	2.76504	0.00587758	0.0676641	FALSE
BMP8B	0.00131702	0.000654705	2.01162	0.0447341	0.214654	FALSE
BMPER	0.00363489	0.000604211	6.01592	3.2159e-09	6.6339e-06	TRUE
BMPR1A	-4.2221e-05	0.000401286	-0.105214	0.916244	0.96684	FALSE
BMPR1B	-0.00107468	0.000520771	-2.06363	0.0395097	0.199626	FALSE
BMPR2	0.00166099	0.000674186	2.46369	0.0140482	0.112745	FALSE
BNC1	0.000455747	0.00044303	1.02871	0.304058	0.593414	FALSE
BNC2	-0.000510628	0.00051359	-0.994233	0.320535	0.609272	FALSE
BNIP1	7.89977e-06	1.16787e-05	0.676426	0.499047	0.748625	FALSE
BNIP2	1.26907e-05	1.5437e-05	0.8221	0.411367	0.686803	FALSE
BNIP3	0.000387033	0.000580088	0.667197	0.504919	0.751156	FALSE
BNIP3L	4.32969e-05	0.000334728	0.12935	0.897127	0.95977	FALSE
BNIPL	-0.000326405	0.000644718	-0.506275	0.612861	0.822959	FALSE
BOC	0.00121487	0.000325212	3.73562	0.000206267	0.00950642	TRUE
BOD1	0.000472418	0.000167602	2.81869	0.00499096	0.0616169	FALSE
BOK	0.000449151	0.000464309	0.967354	0.333781	0.619756	FALSE
BOLA1	3.11727e-05	0.000419793	0.0742574	0.940832	0.976557	FALSE
BOLA3	4.06394e-05	1.70964e-05	2.37707	0.0177827	0.128017	FALSE
BOP1	-0.000157938	8.30702e-05	-1.90125	0.0577772	0.247187	FALSE
BPGM	2.70266e-06	1.0761e-05	0.251154	0.801787	0.919389	FALSE
BPHL	-0.000153669	0.000141713	-1.08437	0.278665	0.570631	FALSE
BPI	0.000224709	0.000656799	0.342127	0.732383	0.88637	FALSE
BPNT1	0.000112399	0.000105088	1.06957	0.28527	0.577072	FALSE
BPTF	9.18709e-05	9.75659e-05	0.941629	0.346785	0.63179	FALSE
BRAF	-2.81003e-06	6.3106e-05	-0.0445287	0.964499	0.984783	FALSE
BRAP	9.01562e-06	1.57828e-05	0.571232	0.568069	0.794505	FALSE
BRCA1	-0.000455959	0.000262219	-1.73885	0.0826065	0.304079	FALSE
BRCA2	0.00048041	0.000385908	1.24488	0.213692	0.503225	FALSE
BRD2	0.000827835	0.00049157	1.68406	0.0927326	0.325291	FALSE
BRD3	6.81865e-05	0.000301085	0.226469	0.820919	0.928582	FALSE
BRD4	0.000738422	0.000474214	1.55715	0.119995	0.371017	FALSE
BRD7	1.54907e-05	8.73123e-06	1.77417	0.0765735	0.2922	FALSE
BRD8	0.000486284	0.000235142	2.06805	0.0390902	0.198315	FALSE
BRD9	-2.61457e-06	4.89471e-05	-0.0534162	0.957419	0.981965	FALSE
BRDT	-0.0001929	0.000488015	-0.395275	0.692789	0.868342	FALSE
BRF1	0.000386289	0.000308409	1.25252	0.210899	0.499408	FALSE
BRF2	-1.1179e-05	4.56688e-05	-0.244784	0.806713	0.921944	FALSE
BRI3	0.00075235	0.000401387	1.87437	0.0613945	0.257	FALSE
BRI3BP	-1.86674e-05	2.29865e-05	-0.812103	0.417075	0.690669	FALSE
BRIP1	7.58864e-06	3.70653e-05	0.204737	0.837851	0.934504	FALSE
BRIX1	-3.15617e-06	1.07993e-05	-0.292256	0.770198	0.905839	FALSE
BRMS1	-5.73176e-05	6.93455e-05	-0.826551	0.40884	0.684825	FALSE
BRMS1L	-7.07397e-06	1.09059e-05	-0.648634	0.516838	0.760758	FALSE
BRPF1	4.70129e-05	7.59978e-05	0.618609	0.536424	0.774001	FALSE
BRPF3	0.000284247	0.000344133	0.825978	0.409179	0.684902	FALSE
BRSK1	0.00038853	0.000205053	1.89477	0.0586327	0.249646	FALSE
BRSK2	0.00131405	0.000543014	2.41992	0.0158383	0.119497	FALSE
BRWD1	-1.04181e-05	0.000571352	-0.0182342	0.985458	0.994277	FALSE
BSCL2	0.000392873	0.000442613	0.887622	0.375122	0.657154	FALSE
BSDC1	9.01278e-05	7.54768e-05	1.19411	0.232935	0.524808	FALSE
BSG	-2.56769e-05	6.8157e-05	-0.376732	0.706514	0.874536	FALSE
BSN	0.000975796	0.000478802	2.03799	0.0420158	0.207598	FALSE
BSND	0.000244776	0.000206764	1.18384	0.236974	0.529272	FALSE
BSPRY	-3.98767e-05	2.6997e-05	-1.47708	0.140211	0.403707	FALSE
BST1	0.00164615	0.000545582	3.01723	0.0026658	0.0426841	TRUE
BST2	0.0011259	0.000716067	1.57234	0.116431	0.364218	FALSE
BTAF1	-6.31239e-06	8.60725e-06	-0.73338	0.463631	0.72375	FALSE
BTBD1	0.00073604	0.000567794	1.29632	0.195396	0.481154	FALSE
BTBD10	6.91409e-05	0.000127334	0.542987	0.587353	0.806915	FALSE
BTBD11	-7.18385e-05	0.00060533	-0.118676	0.905574	0.962587	FALSE
BTBD16	-0.000590226	0.000354335	-1.66573	0.0963215	0.330904	FALSE
BTBD18	0.000133402	0.000168928	0.789694	0.430038	0.70057	FALSE
BTBD19	-0.00112098	0.000553972	-2.02353	0.0434885	0.211488	FALSE
BTBD2	-4.13997e-07	0.000104386	-0.00396601	0.996837	0.998887	FALSE
BTBD3	0.000911417	0.000399195	2.28314	0.0227929	0.14701	FALSE
BTBD6	0.00014161	0.000130019	1.08915	0.27655	0.569206	FALSE
BTBD7	-5.31492e-07	9.60538e-06	-0.0553327	0.955893	0.981649	FALSE
BTBD8	-0.000203965	0.000249458	-0.817633	0.413921	0.687953	FALSE
BTBD9	0.000446697	0.000646056	0.691422	0.489584	0.742376	FALSE
BTC	-7.34263e-07	2.32127e-05	-0.0316319	0.974777	0.990161	FALSE
BTD	-0.000513013	0.000471676	-1.08764	0.277219	0.56962	FALSE
BTF3	-0.00114896	0.000497817	-2.308	0.0213592	0.141585	FALSE
BTF3L4	2.66827e-05	0.000101584	0.262666	0.792904	0.916558	FALSE
BTG1	0.00181048	0.000789417	2.29344	0.0221888	0.144836	FALSE
BTG2	0.00149115	0.000690423	2.15977	0.0312105	0.17356	FALSE
BTG3	0.00151812	0.000476682	3.18477	0.00152853	0.0307101	TRUE
BTLA	-0.00057672	0.000544914	-1.05837	0.290343	0.58109	FALSE
BTN1A1	0.00194188	0.000482781	4.02229	6.54714e-05	0.00496261	TRUE
BTN2A1	4.54753e-05	7.94272e-05	0.57254	0.567184	0.79408	FALSE
BTN2A2	0.000155008	9.72746e-05	1.59351	0.111605	0.356978	FALSE
BTN3A1	7.15242e-05	0.000258854	0.276312	0.78241	0.912043	FALSE
BTN3A2	-0.000686616	0.0005303	-1.29477	0.195928	0.481694	FALSE
BTN3A3	0.000275475	0.000472659	0.582821	0.560246	0.790289	FALSE
BTNL8	-0.000873719	0.000531314	-1.64445	0.10064	0.338326	FALSE
BTNL9	0.000512399	0.00040929	1.25192	0.211121	0.499556	FALSE
BTRC	-5.35741e-05	0.000192003	-0.279027	0.780326	0.910703	FALSE
BUB1	-1.7954e-05	5.38044e-05	-0.333691	0.738737	0.888939	FALSE
BUB1B	-0.00085204	0.000477229	-1.78539	0.0747341	0.287757	FALSE
BUB3	-0.000527544	0.000429822	-1.22736	0.220201	0.511823	FALSE
BUD13	5.74864e-05	4.8793e-05	1.17817	0.239225	0.531689	FALSE
BUD31	0.000582883	0.000204964	2.84384	0.00461878	0.0589697	FALSE
BVES	0.000606878	0.000672097	0.902962	0.366931	0.648823	FALSE
BZW1	0.000148988	0.000188551	0.790172	0.429759	0.700425	FALSE
BZW2	6.52273e-05	0.000289204	0.225541	0.821641	0.928882	FALSE
C10orf105	0.000115777	0.000398931	0.290219	0.771755	0.906391	FALSE
C10orf55	0.000611517	0.000323406	1.89086	0.059154	0.251317	FALSE
C10orf67	-0.00079984	0.00053368	-1.49873	0.134503	0.395024	FALSE
C10orf82	0.00168186	0.000757567	2.22007	0.0268098	0.160271	FALSE
C10orf88	-3.54292e-05	5.64977e-05	-0.627092	0.530853	0.770496	FALSE
C10orf90	-0.00094364	0.000496258	-1.90151	0.0577435	0.247187	FALSE
C10orf95	0.000344172	0.000392359	0.877188	0.380757	0.66102	FALSE
C11orf16	-0.00026453	0.000419834	-0.630082	0.528896	0.769234	FALSE
C11orf21	-9.28175e-05	0.000291458	-0.31846	0.750254	0.895185	FALSE
C11orf24	-1.26868e-05	5.49487e-05	-0.230885	0.817488	0.927833	FALSE
C11orf42	-1.32235e-05	9.1764e-05	-0.144103	0.88547	0.955295	FALSE
C11orf45	-0.000109984	0.000400754	-0.274444	0.783844	0.912459	FALSE
C11orf49	0.000146863	0.000337866	0.434678	0.663962	0.852381	FALSE
C11orf53	0.000429774	0.000400892	1.07204	0.284158	0.576086	FALSE
C11orf54	-6.38793e-06	3.15369e-05	-0.202554	0.839556	0.935339	FALSE
C11orf58	7.64346e-06	3.83956e-05	0.199071	0.842279	0.93678	FALSE
C11orf65	0.00019988	0.000110446	1.80975	0.0708659	0.278684	FALSE
C11orf68	-4.05263e-05	0.000280438	-0.144511	0.885149	0.955295	FALSE
C11orf71	3.8185e-06	3.57575e-05	0.106789	0.914994	0.966155	FALSE
C11orf80	0.000331229	0.000496097	0.667669	0.504618	0.751019	FALSE
C11orf87	0.000428169	0.000408128	1.0491	0.294579	0.583764	FALSE
C11orf88	-0.000186086	0.00054156	-0.34361	0.731267	0.886278	FALSE
C12orf10	9.905e-06	1.02732e-05	0.964159	0.335379	0.62096	FALSE
C12orf29	8.31107e-06	1.952e-05	0.425771	0.670437	0.855633	FALSE
C12orf42	-0.00079378	0.000553445	-1.43425	0.152053	0.421693	FALSE
C12orf43	8.77294e-06	8.66732e-06	1.01219	0.311882	0.600522	FALSE
C12orf45	-1.52083e-05	2.68603e-05	-0.566198	0.571484	0.796486	FALSE
C12orf54	-0.00194191	0.000509344	-3.81257	0.000152657	0.00819899	TRUE
C12orf57	4.51067e-05	8.68069e-05	0.519621	0.603531	0.817849	FALSE
C12orf65	0.000775861	0.000568915	1.36375	0.173188	0.452924	FALSE
C12orf66	2.25675e-05	8.77727e-06	2.57113	0.0103913	0.0936936	FALSE
C12orf71	0.000506156	0.00039436	1.28349	0.199847	0.486124	FALSE
C12orf73	2.55821e-05	8.9971e-05	0.284337	0.776256	0.908497	FALSE
C12orf75	0.000167025	0.000252063	0.662632	0.507836	0.754181	FALSE
C12orf76	-0.000271557	0.000244586	-1.11027	0.267354	0.559884	FALSE
C14orf119	-3.94807e-06	1.28605e-05	-0.306993	0.758962	0.899467	FALSE
C14orf132	0.000658601	0.000248052	2.65509	0.00815237	0.0813482	FALSE
C14orf178	0.000202559	0.000174551	1.16045	0.246354	0.538189	FALSE
C14orf180	8.68407e-05	0.00059327	0.146376	0.883677	0.954859	FALSE
C14orf28	9.05008e-05	5.87109e-05	1.54146	0.123764	0.377715	FALSE
C14orf39	0.000855874	0.000565382	1.5138	0.130636	0.39005	FALSE
C14orf93	0.00033175	0.000208922	1.58791	0.112866	0.35881	FALSE
C15orf39	0.000287303	0.000175786	1.63439	0.102735	0.342082	FALSE
C15orf40	1.01603e-05	9.61597e-06	1.05661	0.291141	0.58109	FALSE
C15orf41	0.00062436	0.000596104	1.0474	0.295362	0.584808	FALSE
C15orf48	-0.00176601	0.000474207	-3.72413	0.000215653	0.00981631	TRUE
C15orf61	-7.57935e-05	0.000333837	-0.227037	0.820477	0.928403	FALSE
C15orf62	-0.000439048	0.000508083	-0.864126	0.387885	0.667448	FALSE
C16orf46	7.34719e-05	4.57991e-05	1.60422	0.109224	0.353349	FALSE
C16orf54	0.000163614	0.000304488	0.537341	0.591243	0.809732	FALSE
C16orf58	-0.000436042	0.000162454	-2.68409	0.00748617	0.0777809	FALSE
C16orf70	1.20542e-05	1.02531e-05	1.17567	0.240223	0.532866	FALSE
C16orf71	-6.48917e-05	0.000379198	-0.171129	0.864184	0.946011	FALSE
C16orf72	0.000191429	7.43451e-05	2.57487	0.0102812	0.0932239	FALSE
C16orf74	0.000548012	0.000378395	1.44825	0.1481	0.416317	FALSE
C16orf86	6.7434e-05	0.00056102	0.120199	0.904368	0.962355	FALSE
C16orf87	2.39835e-06	4.13894e-05	0.0579461	0.953812	0.981329	FALSE
C16orf89	-3.00578e-05	0.000426	-0.0705581	0.943774	0.977184	FALSE
C16orf91	0.000643319	0.000244438	2.63183	0.0087247	0.0842934	FALSE
C17orf107	0.00218927	0.000535437	4.08876	4.96656e-05	0.00426124	TRUE
C17orf50	0.000135717	5.2223e-05	2.59881	0.00959914	0.0893257	FALSE
C17orf58	7.53799e-05	0.00029091	0.259118	0.795639	0.917004	FALSE
C17orf64	-0.000141058	0.000168134	-0.838958	0.401847	0.678046	FALSE
C17orf67	-0.00158451	0.00051502	-3.0766	0.00219511	0.0381475	TRUE
C17orf75	-0.000191836	0.000164762	-1.16432	0.244787	0.536878	FALSE
C17orf80	8.47742e-06	1.28225e-05	0.661138	0.508793	0.75465	FALSE
C17orf97	0.000226267	0.000160666	1.4083	0.159599	0.433245	FALSE
C17orf99	0.000199132	0.000250777	0.794057	0.427495	0.699386	FALSE
C18orf21	6.37819e-05	2.61225e-05	2.44165	0.0149262	0.1165	FALSE
C18orf25	7.2484e-06	6.66431e-06	1.08765	0.277216	0.56962	FALSE
C18orf32	1.81299e-05	3.3637e-05	0.538987	0.590109	0.808674	FALSE
C18orf54	0.000129947	8.64556e-05	1.50304	0.133386	0.393528	FALSE
C19orf12	-0.000146337	0.000212131	-0.689843	0.490576	0.743067	FALSE
C19orf18	-0.000386674	0.000185	-2.09013	0.0370525	0.192083	FALSE
C19orf25	6.64859e-05	6.04174e-05	1.10044	0.271608	0.563882	FALSE
C19orf33	0.00107684	0.000734378	1.46634	0.143113	0.408955	FALSE
C19orf38	3.64551e-05	0.000278612	0.130846	0.895944	0.959069	FALSE
C19orf47	0.000287281	0.000258972	1.10931	0.267767	0.560154	FALSE
C19orf48	0.000160713	0.000136376	1.17846	0.23911	0.531689	FALSE
C19orf53	-0.000148927	0.00010122	-1.47133	0.141759	0.406618	FALSE
C19orf54	-0.000364791	0.000325689	-1.12006	0.263165	0.554969	FALSE
C19orf57	0.00139523	0.000773255	1.80436	0.071709	0.280302	FALSE
C19orf71	0.000298038	0.000104218	2.85975	0.00439645	0.0571501	FALSE
C19orf73	-0.000204852	0.000247989	-0.826051	0.409124	0.684902	FALSE
C1D	0.000153022	9.70483e-05	1.57676	0.11543	0.36224	FALSE
C1GALT1	-0.0002001	0.000569446	-0.351395	0.725423	0.883433	FALSE
C1QA	-0.00038105	0.000280498	-1.35847	0.174856	0.454878	FALSE
C1QB	-0.000667409	0.000315259	-2.11702	0.0346946	0.184884	FALSE
C1QBP	2.73886e-06	1.30721e-05	0.20952	0.834118	0.933917	FALSE
C1QC	-0.000820899	0.000277667	-2.95641	0.00324238	0.0473082	TRUE
C1QL1	-3.23026e-06	2.67725e-05	-0.120656	0.904006	0.962338	FALSE
C1QL2	0.000799604	0.000485705	1.64628	0.100263	0.337475	FALSE
C1QL3	0.00284197	0.000584396	4.86308	1.50031e-06	0.000405141	TRUE
C1QL4	0.000715302	0.00053489	1.33729	0.181667	0.463754	FALSE
C1QTNF1	-0.000174563	0.00029159	-0.598657	0.549641	0.783388	FALSE
C1QTNF2	-0.000930834	0.000414251	-2.24703	0.0250233	0.154535	FALSE
C1QTNF3	-0.000508463	0.000191754	-2.65164	0.00823511	0.0816407	FALSE
C1QTNF4	0.00128129	0.000390586	3.28043	0.00110034	0.0251545	TRUE
C1QTNF6	0.00193888	0.000492297	3.93843	9.22701e-05	0.00602272	TRUE
C1QTNF7	-0.000623473	0.000414808	-1.50304	0.133388	0.393528	FALSE
C1QTNF9	0.000523924	0.000596488	0.878349	0.380128	0.660755	FALSE
C1QTNF9B	5.67528e-05	0.000191383	0.29654	0.766926	0.904662	FALSE
C1R	0.00023294	0.000247476	0.941264	0.346972	0.631803	FALSE
C1S	-6.77232e-05	0.00040879	-0.165667	0.868478	0.947983	FALSE
C1orf109	0.00110614	0.000500604	2.20961	0.0275349	0.162541	FALSE
C1orf115	0.000315033	0.000582376	0.540944	0.588759	0.807952	FALSE
C1orf116	-0.000410065	0.00059303	-0.691473	0.489552	0.742376	FALSE
C1orf122	-1.02552e-05	1.70394e-05	-0.601853	0.547513	0.781867	FALSE
C1orf127	0.000269215	0.000640376	0.420401	0.674352	0.857677	FALSE
C1orf159	-8.6239e-05	0.000132036	-0.65315	0.513925	0.758763	FALSE
C1orf162	0.00033523	0.00057618	0.581815	0.560923	0.790753	FALSE
C1orf174	0.00072422	0.000437211	1.65645	0.0981853	0.333994	FALSE
C1orf189	0.000293507	0.000187169	1.56814	0.117408	0.36634	FALSE
C1orf194	0.000165108	0.000390235	0.423099	0.672384	0.856538	FALSE
C1orf198	0.000554674	0.000468275	1.1845	0.236711	0.528999	FALSE
C1orf21	0.000974038	0.000565845	1.72139	0.0857281	0.311286	FALSE
C1orf210	0.000335948	0.000433493	0.774978	0.438677	0.705711	FALSE
C1orf216	6.46228e-06	7.84988e-05	0.0823233	0.934419	0.974132	FALSE
C1orf226	-0.000196801	9.52516e-05	-2.06612	0.0392726	0.198944	FALSE
C1orf35	-0.000124902	0.000126088	-0.990593	0.322308	0.610861	FALSE
C1orf50	1.05617e-05	8.91052e-06	1.18531	0.236395	0.528816	FALSE
C1orf52	-3.48803e-05	6.74238e-05	-0.517329	0.605129	0.818641	FALSE
C1orf53	-2.42109e-05	2.85276e-05	-0.848685	0.396416	0.673615	FALSE
C1orf54	0.00176604	0.000538745	3.27806	0.00110945	0.0251545	TRUE
C1orf56	0.000277005	0.000369306	0.750068	0.453526	0.717084	FALSE
C1orf61	0.00180418	0.00073485	2.45517	0.014382	0.113805	FALSE
C1orf74	0.00135136	0.00033761	4.00273	7.09663e-05	0.00520496	TRUE
C2	-0.00102627	0.000540514	-1.89869	0.0581149	0.248294	FALSE
C20orf194	0.000124154	0.000141379	0.878168	0.380226	0.660755	FALSE
C20orf202	-0.00072785	0.000492158	-1.4789	0.139726	0.402684	FALSE
C20orf27	0.000112825	0.000394993	0.285637	0.775261	0.908329	FALSE
C20orf96	-0.000107046	0.000178716	-0.598973	0.549431	0.783375	FALSE
C21orf58	6.72636e-05	9.75638e-05	0.689433	0.490834	0.743067	FALSE
C21orf62	-6.68183e-05	0.000523387	-0.127665	0.898459	0.960034	FALSE
C21orf91	0.000365626	0.000202838	1.80255	0.0719916	0.281107	FALSE
C22orf15	0.000402236	0.000309812	1.29832	0.194706	0.48015	FALSE
C22orf23	0.00111696	0.000378452	2.95138	0.00329483	0.0478171	TRUE
C22orf31	0.00149169	0.000561491	2.65666	0.00811508	0.0811033	FALSE
C22orf39	-2.9554e-06	1.59624e-05	-0.185148	0.85318	0.941749	FALSE
C2CD2	-0.00196976	0.000734676	-2.68112	0.00755192	0.0781745	FALSE
C2CD2L	-0.000653142	0.000177589	-3.67783	0.000257699	0.0109518	TRUE
C2CD3	-5.15841e-06	2.57706e-05	-0.200166	0.841423	0.936271	FALSE
C2CD4A	0.00060074	0.00051687	1.16227	0.245618	0.53775	FALSE
C2CD4B	0.00117037	0.000438569	2.66862	0.00783517	0.0797072	FALSE
C2CD4C	0.000693833	0.000587475	1.18104	0.238083	0.530466	FALSE
C2CD4D	4.07309e-05	0.000215594	0.188924	0.85022	0.94035	FALSE
C2orf16	-0.00065614	0.000443683	-1.47885	0.139738	0.402684	FALSE
C2orf42	4.38371e-07	4.41831e-05	0.0099217	0.992087	0.996591	FALSE
C2orf49	8.7591e-06	6.05013e-06	1.44775	0.14824	0.416625	FALSE
C2orf50	-0.000159263	0.000206178	-0.772452	0.44017	0.706613	FALSE
C2orf66	-0.0010638	0.00053854	-1.97534	0.0487154	0.225816	FALSE
C2orf68	0.000335756	0.000578418	0.580474	0.561827	0.791237	FALSE
C2orf69	-0.000101007	0.000269318	-0.375047	0.707769	0.875137	FALSE
C2orf72	8.15319e-06	0.000422316	0.0193059	0.984604	0.993631	FALSE
C2orf73	-0.00139546	0.000471692	-2.95842	0.00322162	0.0472067	TRUE
C2orf74	0.000173728	0.000604152	0.287557	0.773791	0.907566	FALSE
C2orf76	-4.27241e-06	1.17369e-05	-0.364015	0.715983	0.879103	FALSE
C2orf81	6.67623e-05	0.000349066	0.19126	0.848391	0.939733	FALSE
C2orf88	0.000566317	0.000300697	1.88334	0.060167	0.253775	FALSE
C3	-0.000699682	0.000360728	-1.93964	0.0529208	0.236605	FALSE
C3AR1	-0.000766766	0.000419936	-1.82591	0.0683913	0.273205	FALSE
C3orf14	-0.000842044	0.000502505	-1.67569	0.0943516	0.328134	FALSE
C3orf18	0.00113263	0.000660194	1.71559	0.0867845	0.313663	FALSE
C3orf33	-7.62918e-06	2.05915e-05	-0.370502	0.711147	0.876771	FALSE
C3orf36	-0.00043905	0.000364601	-1.20419	0.229019	0.520799	FALSE
C3orf38	4.33148e-05	0.000111284	0.389227	0.697255	0.870103	FALSE
C3orf52	-0.000905576	0.000444437	-2.03758	0.0420574	0.207729	FALSE
C3orf62	0.000195143	0.000203724	0.957877	0.338534	0.623755	FALSE
C3orf67	-0.00022418	0.000639215	-0.350712	0.725935	0.883505	FALSE
C3orf70	3.59126e-05	0.000554387	0.0647788	0.948373	0.97892	FALSE
C4A	0.000171637	0.000300235	0.571676	0.567769	0.794411	FALSE
C4BPA	-0.000383472	0.000394909	-0.971039	0.331944	0.618378	FALSE
C4BPB	-0.00129004	0.000635998	-2.02837	0.0429913	0.210121	FALSE
C4orf19	0.000692943	0.000215197	3.22004	0.00135533	0.0286657	TRUE
C4orf3	-2.62602e-05	1.92671e-05	-1.36295	0.17344	0.453096	FALSE
C4orf33	0.000121912	0.000282515	0.431523	0.666253	0.853349	FALSE
C4orf36	0.000478763	0.000539071	0.888126	0.374851	0.657035	FALSE
C4orf46	1.82876e-05	9.29952e-06	1.96651	0.0497284	0.228416	FALSE
C4orf47	-0.0002816	0.000291063	-0.967487	0.333715	0.619756	FALSE
C4orf48	0.000269283	8.99581e-05	2.99342	0.00287931	0.0442867	TRUE
C4orf50	-0.000604434	0.000704879	-0.857501	0.391532	0.670931	FALSE
C5	-0.000214842	0.000127948	-1.67913	0.0936791	0.327058	FALSE
C5AR1	-0.000429107	0.000216855	-1.97877	0.0483265	0.224777	FALSE
C5orf15	-5.92867e-05	4.64968e-05	-1.27507	0.202809	0.488647	FALSE
C5orf24	-5.6581e-06	9.47744e-06	-0.597008	0.550741	0.784037	FALSE
C5orf34	3.34141e-05	5.09806e-05	0.655427	0.512459	0.757747	FALSE
C5orf38	-0.000118557	0.00028666	-0.413579	0.679339	0.860257	FALSE
C5orf46	-0.000478058	0.000576481	-0.82927	0.407302	0.683782	FALSE
C5orf47	-0.00145625	0.000491595	-2.96229	0.0031821	0.0469142	TRUE
C5orf49	-0.00050086	0.000606509	-0.825809	0.409261	0.684902	FALSE
C5orf51	1.47603e-05	1.20837e-05	1.2215	0.222404	0.514418	FALSE
C5orf58	-0.000532646	0.000356667	-1.4934	0.135891	0.396945	FALSE
C6	-0.00290123	0.00065553	-4.42578	1.15354e-05	0.00167411	TRUE
C6orf120	-2.10269e-05	1.02707e-05	-2.04726	0.0410941	0.205275	FALSE
C6orf132	0.000440415	0.00054995	0.800829	0.423568	0.695511	FALSE
C6orf136	6.96689e-05	8.13853e-05	0.856037	0.39234	0.671806	FALSE
C6orf141	0.00182172	0.000479206	3.80155	0.00015943	0.00833224	TRUE
C6orf15	0.000526649	0.000379644	1.38722	0.165923	0.442179	FALSE
C6orf163	-0.000908653	0.000407773	-2.22833	0.026251	0.158248	FALSE
C6orf201	0.000664245	0.000244754	2.71393	0.00685211	0.0737629	FALSE
C6orf223	7.02593e-05	0.000261594	0.268581	0.78835	0.914894	FALSE
C6orf226	-0.00014377	0.000121149	-1.18672	0.235838	0.528032	FALSE
C6orf47	7.3973e-05	4.18459e-05	1.76775	0.0776432	0.293631	FALSE
C6orf52	6.43006e-05	5.87333e-05	1.09479	0.274075	0.566849	FALSE
C6orf62	-4.29417e-05	9.06773e-05	-0.473566	0.635992	0.837068	FALSE
C6orf89	-0.000240076	0.000221078	-1.08594	0.277973	0.570026	FALSE
C7	0.000570119	0.000668385	0.85298	0.394032	0.672682	FALSE
C7orf25	-2.69993e-06	1.98382e-05	-0.136097	0.891793	0.956911	FALSE
C7orf26	-2.17271e-05	7.41824e-05	-0.292888	0.769715	0.905544	FALSE
C7orf31	0.00105138	0.000453061	2.32061	0.0206628	0.138585	FALSE
C7orf50	-0.000165398	0.000118215	-1.39913	0.162324	0.437026	FALSE
C7orf57	-0.00103488	0.000511372	-2.02373	0.0434677	0.211488	FALSE
C7orf61	0.000105662	0.000108789	0.97126	0.331834	0.618258	FALSE
C8G	0.000983181	0.000340053	2.89126	0.00398461	0.0536604	FALSE
C8orf33	-5.33762e-05	0.000136293	-0.391629	0.69548	0.869663	FALSE
C8orf34	-0.00114473	0.000585067	-1.95659	0.0508884	0.23133	FALSE
C8orf37	1.01056e-06	1.46158e-05	0.0691414	0.944902	0.977516	FALSE
C8orf44	6.70332e-05	8.45904e-05	0.792444	0.428437	0.69951	FALSE
C8orf48	0.00295913	0.000651912	4.53916	6.90514e-06	0.0011775	TRUE
C8orf58	0.000336804	0.000253842	1.32683	0.185102	0.467537	FALSE
C8orf76	-8.82398e-05	9.15372e-05	-0.963978	0.335469	0.62096	FALSE
C8orf86	-0.00111262	0.000463488	-2.40053	0.0166936	0.122966	FALSE
C9orf116	1.37718e-05	0.000107772	0.127786	0.898364	0.960034	FALSE
C9orf129	-0.00171867	0.000511534	-3.35983	0.000832516	0.02201	TRUE
C9orf131	-7.56874e-06	0.000540283	-0.0140088	0.988828	0.995479	FALSE
C9orf152	-0.00041482	0.000316586	-1.31029	0.19063	0.475252	FALSE
C9orf153	-0.000107599	0.000128349	-0.838327	0.402202	0.678241	FALSE
C9orf16	1.67545e-05	1.85061e-05	0.905351	0.365665	0.647694	FALSE
C9orf24	8.84274e-05	0.000394234	0.224302	0.822603	0.929441	FALSE
C9orf40	0.000139756	0.000196126	0.712583	0.476398	0.732331	FALSE
C9orf43	1.7198e-05	8.70631e-05	0.197535	0.84348	0.937547	FALSE
C9orf50	-5.06004e-05	0.000413195	-0.122461	0.902577	0.961609	FALSE
C9orf64	0.000529577	0.000281604	1.88057	0.0605444	0.254497	FALSE
C9orf72	-5.42796e-05	6.76469e-05	-0.802396	0.422661	0.694524	FALSE
C9orf78	-1.03833e-05	1.84793e-05	-0.561885	0.574417	0.798354	FALSE
C9orf85	-9.51672e-05	0.0002459	-0.387016	0.698891	0.870603	FALSE
CA11	0.00038047	0.000340408	1.11769	0.264175	0.556201	FALSE
CA12	-0.000188053	0.00040391	-0.465582	0.641694	0.840356	FALSE
CA13	0.000619304	0.000618024	1.00207	0.316738	0.606158	FALSE
CA14	-0.000713696	0.00051276	-1.39187	0.164509	0.440508	FALSE
CA2	0.000216359	0.000372331	0.581092	0.56141	0.791031	FALSE
CA3	0.00107214	0.00055573	1.92924	0.0542012	0.239913	FALSE
CA4	0.00135758	0.00067145	2.02187	0.043661	0.211789	FALSE
CA8	0.000372155	0.000251551	1.47945	0.139579	0.402628	FALSE
CA9	-6.80506e-05	0.000454493	-0.149728	0.881032	0.953438	FALSE
CAB39	-0.000680897	0.000463501	-1.46903	0.142381	0.407905	FALSE
CAB39L	1.18549e-05	1.3498e-05	0.878268	0.380172	0.660755	FALSE
CABIN1	-5.11228e-05	5.85228e-05	-0.873553	0.382733	0.66273	FALSE
CABLES1	-0.00209552	0.000635759	-3.2961	0.00104187	0.0248922	TRUE
CABLES2	0.000792896	0.000235251	3.37043	0.000801758	0.0214987	TRUE
CABP1	0.000172391	0.000381129	0.452316	0.651215	0.845198	FALSE
CABP4	0.000131236	9.98533e-05	1.31429	0.189282	0.473627	FALSE
CABP7	-3.16243e-05	0.000132746	-0.238231	0.811788	0.92406	FALSE
CABYR	0.000624753	0.000253602	2.46352	0.0140549	0.112745	FALSE
CACHD1	0.000188805	0.000287389	0.656968	0.511469	0.756774	FALSE
CACNA1A	-0.000926949	0.000681263	-1.36063	0.174172	0.454139	FALSE
CACNA1B	0.0017195	0.000593981	2.89487	0.00393971	0.053319	FALSE
CACNA1C	0.00184191	0.000568555	3.23964	0.00126713	0.0276137	TRUE
CACNA1D	0.000343248	0.000644418	0.532648	0.594487	0.811696	FALSE
CACNA1E	0.0012739	0.000562034	2.26659	0.0237926	0.150897	FALSE
CACNA1G	0.00154305	0.000647727	2.38226	0.0175365	0.127184	FALSE
CACNA1H	-0.000968565	0.000498656	-1.94235	0.0525911	0.23577	FALSE
CACNA1I	0.00214165	0.000668498	3.20367	0.00143332	0.0295815	TRUE
CACNA2D1	0.00345422	0.000595492	5.80061	1.10084e-08	1.36524e-05	TRUE
CACNA2D2	-0.000770999	0.000518084	-1.48817	0.137263	0.399347	FALSE
CACNA2D3	0.00190976	0.000640936	2.97964	0.00300991	0.0453715	TRUE
CACNA2D4	0.00148519	0.000630199	2.3567	0.0187787	0.131711	FALSE
CACNB1	0.000254795	0.000298518	0.853531	0.393727	0.672595	FALSE
CACNB2	0.00242736	0.000653003	3.71724	0.000221473	0.00993862	TRUE
CACNB3	0.00104763	0.000425491	2.46217	0.0141073	0.112745	FALSE
CACNB4	4.70245e-05	0.000397798	0.118212	0.905942	0.962868	FALSE
CACNG1	0.000381609	0.000362842	1.05172	0.293377	0.582568	FALSE
CACNG4	0.00154055	0.000515257	2.98987	0.00291248	0.0445427	TRUE
CACNG6	0.000610147	0.000304571	2.0033	0.045622	0.217239	FALSE
CACYBP	6.11662e-06	9.70358e-06	0.630347	0.528722	0.769204	FALSE
CAD	0.000648377	0.000464073	1.39714	0.162919	0.438183	FALSE
CADM1	0.000191263	0.000197513	0.968358	0.333283	0.619648	FALSE
CADM2	0.00123752	0.000469058	2.6383	0.00856203	0.0834308	FALSE
CADM3	0.0008238	0.000538379	1.53015	0.126539	0.383015	FALSE
CADM4	-0.001261	0.000304313	-4.14378	3.93971e-05	0.0037849	TRUE
CADPS	8.7096e-05	0.000249889	0.348539	0.727565	0.884421	FALSE
CADPS2	0.000143736	0.000203341	0.70687	0.479939	0.73488	FALSE
CAGE1	0.000467441	0.000182209	2.56541	0.0105624	0.0945298	FALSE
CALB1	0.000175567	0.000414275	0.423794	0.671877	0.856052	FALSE
CALB2	0.000450225	0.000285555	1.57666	0.115433	0.36224	FALSE
CALCOCO1	-7.93304e-05	0.000148065	-0.53578	0.592322	0.810397	FALSE
CALCOCO2	-3.58848e-05	0.000115144	-0.31165	0.755421	0.897436	FALSE
CALCR	0.000940081	0.00054103	1.73758	0.0828305	0.304433	FALSE
CALCRL	-0.000819124	0.000498314	-1.64379	0.100781	0.338718	FALSE
CALD1	-0.00015988	0.000501602	-0.318738	0.750043	0.895185	FALSE
CALHM1	0.00048789	0.000464932	1.04938	0.294452	0.5836	FALSE
CALHM2	0.000755171	0.000211133	3.57675	0.000377719	0.0134119	TRUE
CALHM3	-3.95822e-05	0.0001895	-0.208878	0.834619	0.934099	FALSE
CALM1	0.000179368	0.000462433	0.38788	0.698251	0.870469	FALSE
CALML3	0.000513582	0.000500501	1.02614	0.305267	0.594342	FALSE
CALML4	-0.000351178	0.000378588	-0.927601	0.354011	0.638642	FALSE
CALML5	-0.0003997	0.000531663	-0.751791	0.45249	0.716801	FALSE
CALML6	-0.000168554	0.000145894	-1.15532	0.248449	0.539619	FALSE
CALN1	0.00123847	0.000700382	1.76827	0.0775548	0.293631	FALSE
CALR	0.00124834	0.000648424	1.92519	0.0547072	0.241292	FALSE
CALR3	2.8236e-06	1.37709e-05	0.205041	0.837614	0.934504	FALSE
CALU	-0.000248823	0.000140759	-1.76773	0.0776461	0.293631	FALSE
CAMK1	0.000233014	0.000161419	1.44353	0.149424	0.417887	FALSE
CAMK1D	-0.000480495	0.000410537	-1.17041	0.242331	0.535039	FALSE
CAMK1G	1.27666e-05	0.000422861	0.030191	0.975925	0.99058	FALSE
CAMK2A	-0.0008556	0.000238072	-3.59388	0.000354251	0.0131323	TRUE
CAMK2B	-0.000290603	0.000483414	-0.601147	0.547983	0.782132	FALSE
CAMK2D	0.00036839	0.000252534	1.45878	0.145182	0.412363	FALSE
CAMK2G	0.000750322	0.00024531	3.05866	0.00232858	0.039793	TRUE
CAMK2N1	0.000693863	0.00040277	1.72273	0.0854853	0.310653	FALSE
CAMK2N2	-1.64035e-05	3.13148e-05	-0.523827	0.600604	0.815915	FALSE
CAMK4	0.000776183	0.000584382	1.32821	0.184644	0.46705	FALSE
CAMKK1	3.20593e-05	0.000455279	0.0704169	0.943887	0.977184	FALSE
CAMKK2	0.00103435	0.000487777	2.12053	0.0343962	0.184302	FALSE
CAMKV	0.000267109	0.000379166	0.704466	0.481433	0.735903	FALSE
CAMLG	0.000579195	0.000259822	2.2292	0.0261987	0.158003	FALSE
CAMP	0.000106153	0.000433922	0.244635	0.806828	0.921944	FALSE
CAMSAP1	0.0001428	7.96873e-05	1.792	0.073668	0.285117	FALSE
CAMTA1	-7.84487e-05	0.000570876	-0.137418	0.890749	0.956744	FALSE
CAMTA2	-5.99803e-05	0.000153771	-0.390063	0.696637	0.870097	FALSE
CAND1	0.000141112	0.000109886	1.28417	0.199611	0.486094	FALSE
CAND2	0.00101985	0.000451518	2.25871	0.0242818	0.152099	FALSE
CANT1	0.000415245	0.000306169	1.35626	0.175558	0.45576	FALSE
CANX	2.29131e-05	2.82594e-05	0.810811	0.417815	0.691141	FALSE
CAP1	4.60836e-05	3.77316e-05	1.22135	0.222462	0.514465	FALSE
CAP2	0.00143915	0.000556194	2.5875	0.00991601	0.0910937	FALSE
CAPG	-0.000386886	0.000594684	-0.650574	0.515586	0.759981	FALSE
CAPN1	0.000879113	0.000541933	1.62218	0.105322	0.346192	FALSE
CAPN10	-5.09214e-05	0.000211308	-0.240982	0.809657	0.923564	FALSE
CAPN11	0.000504977	0.000242204	2.08492	0.0375248	0.193194	FALSE
CAPN12	-1.99181e-05	0.000360041	-0.0553217	0.955902	0.981649	FALSE
CAPN13	2.01419e-05	0.000194532	0.10354	0.917571	0.967355	FALSE
CAPN14	-5.99957e-05	0.00035048	-0.171181	0.864142	0.946011	FALSE
CAPN2	-0.000699579	0.000640267	-1.09264	0.275019	0.5678	FALSE
CAPN3	-0.00018023	0.000149082	-1.20893	0.227194	0.519183	FALSE
CAPN5	-0.000717789	0.000240289	-2.9872	0.00293767	0.0447406	TRUE
CAPN7	-2.58412e-05	1.43631e-05	-1.79914	0.0725302	0.282541	FALSE
CAPN8	-0.0016265	0.000589802	-2.7577	0.00600936	0.0683164	FALSE
CAPN9	-0.000734025	0.000465814	-1.57579	0.115634	0.362502	FALSE
CAPNS1	3.22901e-05	7.34354e-05	0.439708	0.660317	0.850533	FALSE
CAPNS2	-0.00050835	0.000300489	-1.69174	0.0912469	0.322234	FALSE
CAPRIN1	1.95694e-05	1.00294e-05	1.9512	0.0515273	0.23262	FALSE
CAPRIN2	-0.000332121	0.000220423	-1.50674	0.132436	0.392419	FALSE
CAPS	-6.36221e-05	0.000367055	-0.173331	0.862453	0.945255	FALSE
CAPS2	1.54841e-05	1.52207e-05	1.01731	0.309443	0.597936	FALSE
CAPSL	-0.00111801	0.000541455	-2.06482	0.0393956	0.199198	FALSE
CAPZA2	1.34983e-05	6.54238e-05	0.206321	0.836614	0.934504	FALSE
CAPZB	0.000334314	0.000405747	0.823949	0.410316	0.685939	FALSE
CARD10	-0.000522287	0.000592322	-0.881762	0.378281	0.659489	FALSE
CARD11	-0.000379536	0.000324915	-1.16811	0.243255	0.53559	FALSE
CARD14	0.000103705	0.000273496	0.379184	0.704694	0.873999	FALSE
CARD16	-0.0023615	0.000735526	-3.21063	0.00139969	0.0291956	TRUE
CARD6	-0.000602823	0.00078527	-0.767663	0.443008	0.708749	FALSE
CARD8	-5.24072e-05	0.000293885	-0.178326	0.858531	0.943838	FALSE
CARD9	0.000749939	0.000479966	1.56249	0.118734	0.368882	FALSE
CARHSP1	-9.55023e-05	0.000269822	-0.353946	0.723512	0.882163	FALSE
CARM1	0.000139831	8.01252e-05	1.74515	0.0815019	0.301754	FALSE
CARS2	9.72515e-05	8.5411e-05	1.13863	0.255341	0.547832	FALSE
CASC1	-0.00018488	0.000479825	-0.385306	0.700156	0.871486	FALSE
CASC3	-3.51418e-05	6.32742e-05	-0.555389	0.578848	0.801935	FALSE
CASC4	-6.60735e-06	6.92862e-05	-0.0953631	0.92406	0.969396	FALSE
CASD1	-0.000487471	0.000453634	-1.07459	0.283025	0.575012	FALSE
CASKIN1	0.000523725	0.000238053	2.20003	0.0282089	0.164215	FALSE
CASKIN2	-0.000145813	0.00014322	-1.01811	0.309063	0.597532	FALSE
CASP1	-0.00225305	0.000766104	-2.94091	0.00340674	0.0489376	TRUE
CASP10	-0.0012527	0.00057045	-2.19598	0.0284993	0.16502	FALSE
CASP14	-0.000431939	0.000547155	-0.789427	0.430195	0.700659	FALSE
CASP2	0.00196924	0.000605888	3.25017	0.00122198	0.0269309	TRUE
CASP4	-0.000411187	0.000313697	-1.31078	0.190473	0.474947	FALSE
CASP5	-0.00182338	0.000485349	-3.75685	0.000189928	0.00919451	TRUE
CASP6	-0.000351243	0.000385225	-0.911787	0.362275	0.644854	FALSE
CASP7	0.000165551	7.11941e-05	2.32534	0.0204069	0.137681	FALSE
CASP8	0.000171583	0.000724979	0.236673	0.812997	0.924858	FALSE
CASP9	2.99576e-05	5.48709e-05	0.545966	0.585305	0.806376	FALSE
CASQ1	-7.59459e-05	0.000106777	-0.711254	0.477221	0.732453	FALSE
CASQ2	-0.000340841	0.000330675	-1.03074	0.303128	0.592615	FALSE
CASS4	0.000560099	0.000304629	1.83863	0.0664948	0.269016	FALSE
CAST	2.89902e-05	6.055e-05	0.478781	0.63228	0.834632	FALSE
CASZ1	-0.000697512	0.00050077	-1.39288	0.164205	0.439921	FALSE
CAT	-0.000427391	0.000316886	-1.34872	0.177967	0.458438	FALSE
CATSPER1	-0.000305344	0.000138383	-2.20651	0.02775	0.163245	FALSE
CATSPER2	-0.000261498	0.000232414	-1.12514	0.261007	0.55282	FALSE
CATSPER3	-8.33003e-05	0.000470805	-0.176932	0.859625	0.944356	FALSE
CATSPERB	-0.000884343	0.000289303	-3.05681	0.00234279	0.0398508	TRUE
CATSPERG	0.000595979	0.000181595	3.28191	0.00109468	0.0251545	TRUE
CAV1	0.000471788	0.00059142	0.797721	0.42537	0.697378	FALSE
CAV2	-0.000302422	0.000534342	-0.565971	0.571638	0.796486	FALSE
CBFA2T2	-0.000175498	0.000381899	-0.459541	0.646023	0.84275	FALSE
CBFA2T3	0.00114972	0.000387722	2.96531	0.00315147	0.0468259	TRUE
CBFB	4.13928e-05	0.000131594	0.314551	0.753219	0.896628	FALSE
CBL	7.39766e-06	1.48151e-05	0.499331	0.61774	0.825793	FALSE
CBLB	-4.28473e-05	3.29032e-05	-1.30222	0.193371	0.478499	FALSE
CBLC	0.00041691	0.000480573	0.867527	0.386021	0.665698	FALSE
CBLL1	1.52315e-05	1.82603e-05	0.834131	0.40456	0.681176	FALSE
CBLN1	-0.000172632	0.000795787	-0.216932	0.82834	0.930868	FALSE
CBLN2	0.000381114	0.000461125	0.826487	0.408877	0.684825	FALSE
CBLN3	-5.04411e-06	0.000249812	-0.0201917	0.983898	0.993631	FALSE
CBLN4	0.00191885	0.000627484	3.05801	0.00233356	0.039793	TRUE
CBR1	0.00140151	0.000669642	2.09293	0.0368009	0.191253	FALSE
CBR3	-0.00189067	0.000561012	-3.37011	0.000802677	0.0214987	TRUE
CBR4	4.50894e-06	5.96352e-05	0.0756087	0.939757	0.976321	FALSE
CBS	0.000894138	0.000573793	1.55829	0.119723	0.37086	FALSE
CBWD2	0.000152484	0.000106312	1.43431	0.152037	0.421693	FALSE
CBX1	3.01768e-05	3.51346e-05	0.858891	0.390765	0.669952	FALSE
CBX2	0.00013228	0.000365903	0.361517	0.717848	0.879293	FALSE
CBX3	0.000144098	0.000265468	0.542809	0.587475	0.807002	FALSE
CBX4	-0.00108436	0.000569587	-1.90377	0.0574484	0.246683	FALSE
CBX5	-3.55971e-05	3.70238e-05	-0.961467	0.336729	0.621841	FALSE
CBX6	0.00042517	0.000325896	1.30462	0.192553	0.477516	FALSE
CBX7	0.000297787	0.000431972	0.689367	0.490875	0.743067	FALSE
CBX8	-2.87913e-05	0.000169628	-0.169732	0.865282	0.94638	FALSE
CBY1	9.71788e-05	9.34836e-05	1.03953	0.299004	0.588306	FALSE
CC2D1A	-3.50617e-05	5.1191e-05	-0.684918	0.493677	0.745413	FALSE
CC2D1B	-9.42852e-06	4.57732e-05	-0.205983	0.836878	0.934504	FALSE
CC2D2A	0.000175794	0.000239593	0.733717	0.463425	0.72375	FALSE
CCAR1	1.01565e-05	2.48396e-05	0.408884	0.68278	0.862172	FALSE
CCBE1	0.00210235	0.000692408	3.03628	0.00250555	0.0412312	TRUE
CCDC102A	0.000149909	0.000445122	0.336782	0.736406	0.888038	FALSE
CCDC102B	-0.00124315	0.000793251	-1.56716	0.11764	0.366823	FALSE
CCDC103	-3.2436e-05	7.44895e-05	-0.435444	0.663406	0.851987	FALSE
CCDC106	0.00148054	0.00045001	3.29002	0.00106419	0.0251375	TRUE
CCDC107	0.000117297	8.77857e-05	1.33617	0.182031	0.463969	FALSE
CCDC110	0.000345191	0.000172547	2.00057	0.0459173	0.217804	FALSE
CCDC112	0.000165832	0.000106494	1.5572	0.119985	0.371017	FALSE
CCDC113	0.000149405	8.96757e-05	1.66606	0.0962567	0.330874	FALSE
CCDC114	1.5335e-06	0.000537907	0.00285086	0.997726	0.999191	FALSE
CCDC115	9.18803e-05	3.30877e-05	2.77687	0.00567063	0.0660621	FALSE
CCDC116	0.000395318	0.000358534	1.1026	0.270672	0.563163	FALSE
CCDC117	-2.82333e-05	1.42387e-05	-1.98286	0.0478671	0.223096	FALSE
CCDC12	-2.86875e-05	1.55892e-05	-1.84021	0.0662611	0.268533	FALSE
CCDC121	4.2312e-06	4.03722e-05	0.104805	0.916568	0.96684	FALSE
CCDC122	-1.37164e-05	1.49305e-05	-0.918683	0.358653	0.642149	FALSE
CCDC124	2.61515e-05	4.04609e-05	0.646339	0.518322	0.761218	FALSE
CCDC125	-9.97938e-05	0.00010154	-0.982803	0.326125	0.613399	FALSE
CCDC126	-0.000955577	0.000438795	-2.17773	0.0298391	0.169865	FALSE
CCDC127	9.45318e-06	2.67323e-05	0.353624	0.723753	0.882163	FALSE
CCDC13	0.000769878	0.000325909	2.36225	0.0185025	0.13031	FALSE
CCDC130	-0.000166881	7.70563e-05	-2.16569	0.0307522	0.172571	FALSE
CCDC134	-0.000148798	9.41669e-05	-1.58015	0.114632	0.361335	FALSE
CCDC136	4.0118e-06	0.000354615	0.0113131	0.990978	0.996365	FALSE
CCDC137	1.37042e-05	7.46625e-05	0.183549	0.854433	0.942212	FALSE
CCDC138	6.31933e-05	0.000162004	0.390072	0.696631	0.870097	FALSE
CCDC14	0.0003501	0.000400782	0.873541	0.382756	0.66273	FALSE
CCDC141	-0.000693606	0.000418166	-1.65869	0.0977338	0.333659	FALSE
CCDC142	0.000316889	0.000299351	1.05858	0.290242	0.58109	FALSE
CCDC144A	-0.000188647	0.000582096	-0.324082	0.745996	0.892786	FALSE
CCDC144NL	0.000146644	0.000253433	0.578628	0.563071	0.79181	FALSE
CCDC146	3.86003e-05	0.000421955	0.0914795	0.927144	0.970616	FALSE
CCDC148	-0.000501892	0.00024542	-2.04503	0.0413179	0.205865	FALSE
CCDC149	0.000236194	0.000253627	0.931266	0.352114	0.636865	FALSE
CCDC15	-0.000176593	0.000143357	-1.23184	0.21852	0.509503	FALSE
CCDC150	0.00032072	0.000406991	0.788027	0.431011	0.70105	FALSE
CCDC151	0.000676858	0.000513457	1.31824	0.187958	0.471867	FALSE
CCDC152	-0.000292117	0.000302186	-0.96668	0.334118	0.619803	FALSE
CCDC153	-0.00150921	0.000536765	-2.81168	0.00509956	0.0621536	FALSE
CCDC154	-0.000527235	0.000276264	-1.90844	0.0568405	0.245204	FALSE
CCDC155	-0.000296783	0.000465753	-0.637211	0.524246	0.765713	FALSE
CCDC157	-2.65461e-05	6.03642e-05	-0.439765	0.660276	0.850533	FALSE
CCDC158	-0.000118448	0.000120573	-0.982372	0.326338	0.613548	FALSE
CCDC17	0.00084437	0.000273466	3.08766	0.00211641	0.0375938	TRUE
CCDC18	1.21732e-05	3.05757e-05	0.398133	0.690683	0.867259	FALSE
CCDC24	0.000878728	0.000435805	2.01633	0.0442379	0.213626	FALSE
CCDC25	3.04077e-06	8.53932e-05	0.035609	0.971607	0.988785	FALSE
CCDC28A	0.000126957	0.000242807	0.522873	0.601268	0.816331	FALSE
CCDC28B	0.000716373	0.000290144	2.46903	0.0138427	0.111609	FALSE
CCDC3	0.00153996	0.000546236	2.81922	0.00498286	0.0616169	FALSE
CCDC30	-0.00091612	0.000490496	-1.86774	0.0623153	0.259282	FALSE
CCDC33	-0.000885998	0.000569995	-1.5544	0.12065	0.371369	FALSE
CCDC34	0.000414148	0.000230788	1.7945	0.0732679	0.284085	FALSE
CCDC36	0.000118438	0.000325043	0.364375	0.715714	0.879103	FALSE
CCDC39	0.000308452	0.0001606	1.92062	0.0552822	0.242317	FALSE
CCDC40	0.000409917	0.000408865	1.00257	0.316496	0.605899	FALSE
CCDC42	6.90647e-05	0.000121871	0.566703	0.571141	0.796486	FALSE
CCDC43	2.24714e-05	7.01976e-05	0.320117	0.748998	0.894497	FALSE
CCDC57	0.000144357	0.000346028	0.417184	0.676702	0.858819	FALSE
CCDC58	-6.12031e-06	2.13159e-05	-0.287124	0.774123	0.90769	FALSE
CCDC59	-3.53395e-05	4.23929e-05	-0.833619	0.404848	0.681288	FALSE
CCDC6	0.000195059	0.000422292	0.461905	0.644328	0.842289	FALSE
CCDC61	0.000421742	0.000180104	2.34165	0.019545	0.134643	FALSE
CCDC62	0.000212561	0.000600697	0.353858	0.723578	0.882163	FALSE
CCDC65	0.00221569	0.000601853	3.68145	0.000254149	0.010843	TRUE
CCDC66	2.5819e-06	1.46308e-05	0.176471	0.859987	0.944601	FALSE
CCDC68	0.00288036	0.000630856	4.5658	6.111e-06	0.00108268	TRUE
CCDC69	0.000128724	0.0003068	0.41957	0.674959	0.858135	FALSE
CCDC7	5.63306e-05	3.04225e-05	1.85161	0.0646034	0.264583	FALSE
CCDC71	6.86638e-06	2.41236e-05	0.284633	0.77603	0.908409	FALSE
CCDC73	-0.000658218	0.000204829	-3.2135	0.001386	0.0290701	TRUE
CCDC74B	0.000338466	0.000401254	0.84352	0.399295	0.675787	FALSE
CCDC77	-4.12984e-07	1.96116e-05	-0.0210581	0.983207	0.993401	FALSE
CCDC8	0.000797103	0.000335828	2.37354	0.0179518	0.128668	FALSE
CCDC80	9.36248e-06	0.000430437	0.0217511	0.982654	0.993202	FALSE
CCDC81	-0.000335512	0.00033691	-0.995852	0.319749	0.608624	FALSE
CCDC82	0.000223732	0.000488167	0.45831	0.646906	0.842974	FALSE
CCDC83	0.000658074	0.000745538	0.882683	0.377783	0.65919	FALSE
CCDC84	8.82527e-06	6.7625e-06	1.30503	0.192413	0.477342	FALSE
CCDC85A	0.000746298	0.000324421	2.3004	0.021789	0.143276	FALSE
CCDC85B	0.000316293	0.000131379	2.40748	0.0163824	0.121688	FALSE
CCDC85C	0.000465377	0.0003194	1.45704	0.145662	0.413036	FALSE
CCDC86	0.000290732	0.000168656	1.72382	0.0852881	0.310184	FALSE
CCDC87	-6.89641e-05	0.000605774	-0.113845	0.909401	0.963802	FALSE
CCDC88A	0.00254662	0.000843926	3.01758	0.00266277	0.0426841	TRUE
CCDC88B	2.89089e-05	0.000253492	0.114043	0.909245	0.96371	FALSE
CCDC88C	0.000540754	0.000481347	1.12342	0.261737	0.553449	FALSE
CCDC89	0.00025135	0.000546706	0.459753	0.64587	0.84275	FALSE
CCDC9	2.56575e-05	6.68107e-05	0.384033	0.701099	0.87194	FALSE
CCDC90B	0.000905126	0.000567288	1.59553	0.111153	0.356535	FALSE
CCDC91	-0.00129837	0.00054556	-2.37989	0.0176486	0.127657	FALSE
CCDC92	0.000101392	0.000119389	0.849261	0.396096	0.673431	FALSE
CCDC93	-2.4989e-05	2.9053e-05	-0.860116	0.39009	0.669468	FALSE
CCDC96	0.000534091	0.000254198	2.10108	0.0360759	0.189287	FALSE
CCDC97	8.18037e-06	1.07099e-05	0.763811	0.445298	0.710962	FALSE
CCHCR1	-6.44608e-05	8.27841e-05	-0.778661	0.436505	0.704451	FALSE
CCIN	-0.000508909	0.000345153	-1.47444	0.140919	0.404806	FALSE
CCKAR	-0.000540363	0.0006156	-0.877782	0.380435	0.660947	FALSE
CCKBR	-0.00143694	0.000516128	-2.78408	0.00554787	0.0653011	FALSE
CCL11	-0.000881308	0.000555315	-1.58704	0.113063	0.359043	FALSE
CCL13	-0.00101226	0.000485089	-2.08675	0.0373582	0.192754	FALSE
CCL14	-0.00115479	0.000618295	-1.8677	0.0623213	0.259282	FALSE
CCL16	-0.00138828	0.000520738	-2.66598	0.00789606	0.0800283	FALSE
CCL17	-0.000759387	0.000292425	-2.59686	0.00965294	0.0893943	FALSE
CCL18	-0.000988268	0.000589792	-1.67562	0.094366	0.328134	FALSE
CCL19	0.000408177	0.000218015	1.87224	0.0616892	0.257438	FALSE
CCL2	-0.000347357	0.000397415	-0.874041	0.382467	0.66247	FALSE
CCL20	-0.000437994	0.000396843	-1.1037	0.270195	0.562663	FALSE
CCL21	-0.000653622	0.00041718	-1.56676	0.11773	0.366851	FALSE
CCL22	-1.98029e-05	0.00025024	-0.0791356	0.936953	0.974955	FALSE
CCL23	-0.00114038	0.000598478	-1.90546	0.0572274	0.246199	FALSE
CCL25	-0.000374739	0.000195605	-1.91579	0.0558958	0.243854	FALSE
CCL26	1.56476e-05	0.000663766	0.023574	0.981201	0.992397	FALSE
CCL28	9.57285e-05	0.000582695	0.164286	0.869565	0.948402	FALSE
CCL3	-0.00104477	0.000606329	-1.7231	0.0854169	0.310487	FALSE
CCL4	-0.00108628	0.000459059	-2.36632	0.0183021	0.129898	FALSE
CCL5	-0.000108652	0.000376589	-0.288515	0.773058	0.906954	FALSE
CCL7	-0.00206213	0.000703994	-2.92919	0.0035359	0.0499874	TRUE
CCL8	-0.00131561	0.000632902	-2.07869	0.0380973	0.194726	FALSE
CCM2	-2.03152e-05	0.00035039	-0.0579788	0.953786	0.981329	FALSE
CCNA1	0.0025763	0.000635809	4.052	5.78913e-05	0.00464561	TRUE
CCNA2	-0.000109029	0.000138794	-0.785545	0.432464	0.701632	FALSE
CCNB1	0.000544164	0.000194132	2.80306	0.0052359	0.0629084	FALSE
CCNB1IP1	0.000266225	0.000177964	1.49595	0.135226	0.395903	FALSE
CCNB2	-4.04061e-06	1.43447e-05	-0.281679	0.778293	0.909419	FALSE
CCNC	-3.79423e-05	2.83268e-05	-1.33945	0.180963	0.462686	FALSE
CCND1	-0.000485642	0.00053178	-0.913239	0.361506	0.644242	FALSE
CCND2	0.00132843	0.000631708	2.10292	0.0359142	0.188802	FALSE
CCND3	0.000347591	0.000395246	0.879429	0.379543	0.660743	FALSE
CCNDBP1	0.000281617	0.000135565	2.07736	0.0382203	0.195281	FALSE
CCNE1	8.28219e-05	0.000188883	0.438482	0.661204	0.851038	FALSE
CCNE2	0.000178071	0.000178729	0.996319	0.319522	0.608617	FALSE
CCNF	0.000841306	0.000446825	1.88285	0.0602338	0.253775	FALSE
CCNG1	1.02725e-05	0.000101086	0.101622	0.919093	0.968056	FALSE
CCNG2	0.000231027	0.00037191	0.621191	0.534724	0.772908	FALSE
CCNH	2.6812e-05	1.60272e-05	1.67291	0.0948994	0.329001	FALSE
CCNI	5.99265e-06	9.60324e-06	0.624024	0.532864	0.771854	FALSE
CCNI2	0.000940921	0.000461912	2.03701	0.0421142	0.207784	FALSE
CCNJ	0.000908923	0.000658853	1.37955	0.16827	0.446169	FALSE
CCNJL	0.000888983	0.000408994	2.17359	0.0301508	0.170601	FALSE
CCNK	5.14351e-05	3.09608e-05	1.6613	0.0972084	0.332694	FALSE
CCNL1	4.72848e-05	4.60136e-05	1.02763	0.304565	0.593774	FALSE
CCNL2	0.000310488	0.000133191	2.33115	0.0200965	0.136719	FALSE
CCNO	0.000178671	0.000289359	0.617471	0.537173	0.774267	FALSE
CCNT1	4.35927e-05	2.42501e-05	1.79763	0.0727697	0.282908	FALSE
CCNT2	-9.70105e-06	3.33037e-05	-0.291291	0.770936	0.9061	FALSE
CCNY	0.000352089	0.000290619	1.21151	0.226206	0.518029	FALSE
CCNYL1	-8.24569e-05	0.000180678	-0.456375	0.648296	0.843496	FALSE
CCPG1	-1.17247e-05	2.21802e-05	-0.528613	0.597282	0.813754	FALSE
CCR1	-0.000262452	0.000215724	-1.21661	0.224261	0.515913	FALSE
CCR10	0.000519597	0.000332137	1.56441	0.118282	0.367982	FALSE
CCR2	-0.00026945	0.00024803	-1.08636	0.277783	0.570026	FALSE
CCR3	-0.000355654	0.000213921	-1.66254	0.0969582	0.332254	FALSE
CCR4	-7.44377e-05	0.000273806	-0.271863	0.785826	0.913705	FALSE
CCR5	-0.000475166	0.000307452	-1.5455	0.122786	0.375319	FALSE
CCR6	0.000673549	0.000466312	1.44442	0.149176	0.417619	FALSE
CCR7	2.22786e-05	0.0002784	0.0800239	0.936247	0.974618	FALSE
CCR8	-0.000268385	0.000283837	-0.94556	0.344777	0.629561	FALSE
CCR9	-0.00013568	8.521e-05	-1.5923	0.111876	0.357378	FALSE
CCRL2	-0.00138876	0.000488805	-2.84114	0.00465742	0.0591037	FALSE
CCS	0.000118483	0.000123188	0.961805	0.336559	0.621816	FALSE
CCT2	2.45343e-05	1.53396e-05	1.59941	0.110289	0.355006	FALSE
CCT3	3.92884e-05	6.91451e-05	0.568202	0.570123	0.795976	FALSE
CCT4	-0.000239765	0.000415668	-0.57682	0.564291	0.792634	FALSE
CCT5	-0.000771978	0.000726462	-1.06265	0.288393	0.579163	FALSE
CCT6A	0.000729401	0.000290152	2.51386	0.0122187	0.103404	FALSE
CCT6B	0.000414824	0.000230678	1.79829	0.0726655	0.282664	FALSE
CCT7	0.00051903	0.000550101	0.943517	0.34582	0.63062	FALSE
CCT8	-7.69499e-06	1.75837e-05	-0.43762	0.661829	0.8512	FALSE
CD101	-0.000170944	0.000288285	-0.592971	0.553438	0.785967	FALSE
CD109	0.000285168	0.000387733	0.735474	0.462356	0.723664	FALSE
CD14	-0.000448494	0.000493113	-0.909516	0.363466	0.645957	FALSE
CD151	0.00105901	0.000432699	2.44744	0.0146908	0.115245	FALSE
CD160	-8.47291e-05	0.000122063	-0.694144	0.487877	0.741291	FALSE
CD163	-0.000792357	0.000703894	-1.12568	0.260792	0.552786	FALSE
CD163L1	0.00293347	0.000769138	3.81397	0.000151866	0.00818878	TRUE
CD164	-5.15208e-05	2.68264e-05	-1.92052	0.0552949	0.242317	FALSE
CD164L2	0.000853532	0.000525336	1.62474	0.104776	0.345089	FALSE
CD177	-0.0026517	0.000668813	-3.96479	8.2893e-05	0.00568254	TRUE
CD180	0.00058453	0.000386932	1.51068	0.13143	0.391491	FALSE
CD19	-0.000165489	0.00016369	-1.01099	0.312454	0.600986	FALSE
CD1A	-0.000231267	0.000681329	-0.339435	0.734408	0.887314	FALSE
CD1B	-0.000544538	0.000593372	-0.9177	0.359167	0.642255	FALSE
CD1C	7.84799e-05	0.000698027	0.112431	0.910522	0.964015	FALSE
CD1D	0.00117748	0.000798173	1.47521	0.140712	0.404382	FALSE
CD1E	-6.49463e-05	0.000191301	-0.339498	0.734361	0.887314	FALSE
CD2	-0.000128437	0.000148861	-0.862798	0.388614	0.668029	FALSE
CD200	0.000509343	0.000738775	0.689443	0.490828	0.743067	FALSE
CD200R1	-0.000442341	0.000395525	-1.11837	0.263886	0.555803	FALSE
CD207	-0.000292365	0.000413819	-0.706504	0.480166	0.73488	FALSE
CD209	-0.000584714	0.000368442	-1.58699	0.113074	0.359043	FALSE
CD22	-0.000246814	0.000305957	-0.806694	0.420182	0.692788	FALSE
CD226	-0.000299678	0.000339397	-0.882972	0.377627	0.659108	FALSE
CD244	0.000155974	0.00053436	0.29189	0.770478	0.905953	FALSE
CD247	0.00038754	0.000412979	0.938402	0.348439	0.632691	FALSE
CD248	-0.0007546	0.000374609	-2.01437	0.0444446	0.214169	FALSE
CD27	0.000200444	0.00029048	0.690046	0.490449	0.743067	FALSE
CD274	-0.00117369	0.000635402	-1.84715	0.0652474	0.2661	FALSE
CD276	0.00147538	0.000635188	2.32275	0.0205493	0.138088	FALSE
CD28	-0.00021646	0.000330816	-0.654322	0.51317	0.75826	FALSE
CD2AP	4.52687e-06	1.52269e-05	0.297295	0.766351	0.904295	FALSE
CD2BP2	0.000156703	0.000457167	0.342768	0.7319	0.88637	FALSE
CD300A	0.000163632	0.00041779	0.391659	0.695458	0.869663	FALSE
CD300C	-0.00101176	0.000419011	-2.41463	0.016068	0.120572	FALSE
CD300E	-0.00107056	0.000655209	-1.63392	0.102833	0.342108	FALSE
CD300LB	-0.000599773	0.000544249	-1.10202	0.270922	0.563231	FALSE
CD300LF	-0.000559691	0.000578012	-0.968303	0.333307	0.619648	FALSE
CD300LG	0.00016713	0.000288855	0.578594	0.563094	0.79181	FALSE
CD302	-0.0014672	0.000582912	-2.51701	0.0121111	0.103133	FALSE
CD320	0.000937638	0.000733923	1.27757	0.201926	0.487379	FALSE
CD33	-0.000553543	0.000549637	-1.00711	0.314314	0.603247	FALSE
CD34	-0.000130289	0.000174441	-0.74689	0.455441	0.718363	FALSE
CD36	-0.000438021	0.000237498	-1.84432	0.06566	0.267303	FALSE
CD37	-0.000419802	0.000334726	-1.25417	0.2103	0.498507	FALSE
CD38	4.22601e-05	0.000401644	0.105218	0.91624	0.96684	FALSE
CD3D	-0.000134165	0.000256356	-0.523355	0.600932	0.816119	FALSE
CD3E	-0.00020645	0.000249858	-0.826268	0.409001	0.684902	FALSE
CD3EAP	5.7666e-05	3.27981e-05	1.75821	0.0792529	0.297433	FALSE
CD3G	-0.000159697	0.000293291	-0.5445	0.586312	0.806584	FALSE
CD4	-0.000504996	0.000253736	-1.99024	0.0470458	0.221234	FALSE
CD40	-4.67984e-05	0.000535381	-0.0874115	0.930375	0.972432	FALSE
CD44	0.000551928	0.00036379	1.51716	0.129785	0.389213	FALSE
CD46	-0.000163836	0.000343132	-0.477472	0.63321	0.835018	FALSE
CD47	-3.98389e-07	0.000225095	-0.00176987	0.998588	0.999565	FALSE
CD48	-0.00179538	0.000861208	-2.08472	0.0375428	0.193194	FALSE
CD5	0.000303908	0.000237541	1.27939	0.201285	0.487147	FALSE
CD52	0.000346582	0.000332868	1.0412	0.298228	0.587912	FALSE
CD53	-0.000129125	0.000643876	-0.200543	0.841128	0.936176	FALSE
CD55	-0.000832052	0.000637016	-1.30617	0.192026	0.476795	FALSE
CD58	0.000647735	0.000624898	1.03655	0.300391	0.58997	FALSE
CD59	7.39871e-05	0.000336543	0.219845	0.826072	0.930038	FALSE
CD6	-0.000149397	0.000252728	-0.591138	0.554664	0.78689	FALSE
CD63	5.3722e-05	9.27888e-05	0.578971	0.56284	0.791803	FALSE
CD68	0.000871145	0.000518363	1.68057	0.0933994	0.326371	FALSE
CD69	-0.00103907	0.000538162	-1.93077	0.0540109	0.23946	FALSE
CD7	0.000241683	0.000223964	1.07911	0.280998	0.573343	FALSE
CD70	0.00152492	0.000417897	3.64904	0.000287613	0.0116083	TRUE
CD72	-0.000140459	0.000253794	-0.553437	0.580183	0.802887	FALSE
CD74	-0.000183493	0.000795454	-0.230677	0.817649	0.927907	FALSE
CD79A	-0.000110842	0.000265738	-0.417111	0.676756	0.858819	FALSE
CD79B	-0.000548716	0.000400143	-1.3713	0.170826	0.450233	FALSE
CD80	-0.000211191	0.000350523	-0.602505	0.54708	0.78133	FALSE
CD81	0.00026671	0.000161919	1.64718	0.100078	0.337361	FALSE
CD82	0.000318478	0.000342374	0.930206	0.352662	0.637305	FALSE
CD83	-0.000274901	0.000295193	-0.931256	0.352119	0.636865	FALSE
CD84	-0.000468637	0.000755561	-0.62025	0.535343	0.773343	FALSE
CD86	-0.000502552	0.00051867	-0.968924	0.332998	0.619495	FALSE
CD8A	1.44714e-05	0.000131526	0.110027	0.912427	0.965027	FALSE
CD9	-0.000309034	0.00033957	-0.910075	0.363171	0.645746	FALSE
CD93	-0.00123752	0.000437906	-2.82599	0.0048802	0.0609378	FALSE
CDA	-0.000597245	0.000559021	-1.06838	0.285807	0.577502	FALSE
CDADC1	5.21842e-05	6.67049e-05	0.782314	0.434358	0.7025	FALSE
CDAN1	-0.00039503	0.000345985	-1.14175	0.25404	0.546369	FALSE
CDC123	-1.70028e-05	6.68588e-05	-0.254309	0.79935	0.918669	FALSE
CDC14A	0.00183875	0.000583578	3.15082	0.00171428	0.032804	TRUE
CDC14B	0.000543093	0.000402059	1.35078	0.177307	0.45785	FALSE
CDC16	0.000242025	0.000123112	1.9659	0.0497995	0.228588	FALSE
CDC20	2.67679e-05	0.000139516	0.191863	0.847918	0.939659	FALSE
CDC23	-0.000119972	4.75195e-05	-2.5247	0.0118524	0.102078	FALSE
CDC25A	0.000817698	0.000375822	2.17576	0.0299868	0.170096	FALSE
CDC25B	0.00117699	0.00061499	1.91383	0.056147	0.244288	FALSE
CDC25C	8.29379e-05	0.000136173	0.609064	0.542727	0.777637	FALSE
CDC26	1.14999e-05	6.27716e-05	0.183203	0.854705	0.942212	FALSE
CDC27	-0.000107472	6.23126e-05	-1.72473	0.085123	0.309666	FALSE
CDC34	-4.07596e-05	6.3864e-05	-0.638224	0.523586	0.765264	FALSE
CDC37	-4.31647e-05	6.42755e-05	-0.671557	0.50214	0.749393	FALSE
CDC37L1	0.0003988	0.000234368	1.7016	0.0894026	0.317891	FALSE
CDC40	-0.000112793	0.000103024	-1.09482	0.274063	0.566849	FALSE
CDC42	8.25959e-05	4.41763e-05	1.86969	0.0620441	0.258602	FALSE
CDC42BPA	0.000234258	0.000497705	0.470676	0.638054	0.838325	FALSE
CDC42BPB	1.5886e-06	1.76754e-05	0.0898761	0.928417	0.971502	FALSE
CDC42BPG	-0.000233532	0.000300377	-0.777463	0.437211	0.7049	FALSE
CDC42EP1	0.000130226	0.000301629	0.431742	0.666093	0.853225	FALSE
CDC42EP2	0.000200743	0.00014611	1.37392	0.170012	0.448956	FALSE
CDC42EP3	-0.000469701	0.000617329	-0.760859	0.447059	0.712308	FALSE
CDC42EP4	0.000915477	0.00032514	2.81564	0.00503799	0.061899	FALSE
CDC42EP5	-0.00050396	0.000236994	-2.12646	0.0338974	0.18277	FALSE
CDC42SE1	8.06372e-05	0.000122255	0.659579	0.509792	0.755441	FALSE
CDC42SE2	9.52704e-06	7.86892e-06	1.21072	0.22651	0.518551	FALSE
CDC5L	-0.000274952	0.000141645	-1.94113	0.0527407	0.23613	FALSE
CDC6	-2.50167e-05	3.06824e-05	-0.815345	0.415218	0.689268	FALSE
CDC7	-0.000247729	0.000153056	-1.61855	0.106102	0.347524	FALSE
CDC73	-0.00117224	0.00060723	-1.93047	0.0540579	0.239512	FALSE
CDCA2	2.98614e-05	0.000552391	0.0540585	0.956908	0.981735	FALSE
CDCA4	0.000815491	0.000419177	1.94546	0.0522155	0.234858	FALSE
CDCA5	0.000369107	0.000402875	0.916182	0.359962	0.642884	FALSE
CDCA7	0.000736659	0.000700194	1.05208	0.293213	0.582568	FALSE
CDCA7L	0.000257628	0.000410978	0.626867	0.531	0.770628	FALSE
CDCA8	0.000419198	0.000217535	1.92704	0.0544758	0.240738	FALSE
CDCP1	3.50291e-05	0.000487549	0.0718473	0.942749	0.977184	FALSE
CDCP2	-0.000206021	0.000372563	-0.552985	0.580493	0.803122	FALSE
CDH1	5.90102e-05	0.000298965	0.197382	0.8436	0.937547	FALSE
CDH11	-0.000285609	0.000360464	-0.792338	0.428496	0.69951	FALSE
CDH12	0.00113134	0.000437458	2.58618	0.00995368	0.0912706	FALSE
CDH13	0.00204794	0.000727605	2.81464	0.00505349	0.0619883	FALSE
CDH15	0.000104189	5.78083e-05	1.80232	0.0720281	0.281107	FALSE
CDH17	-0.000530187	0.000370282	-1.43184	0.152741	0.422486	FALSE
CDH19	-0.00124513	0.000531855	-2.3411	0.0195766	0.134643	FALSE
CDH2	0.00152342	0.000405523	3.75668	0.000190054	0.00919451	TRUE
CDH20	3.69092e-05	0.000245699	0.150221	0.880644	0.953169	FALSE
CDH22	0.000763612	0.000639979	1.19318	0.233299	0.525191	FALSE
CDH23	4.65519e-05	0.000330296	0.14094	0.887968	0.955638	FALSE
CDH24	0.000628507	0.000452265	1.38969	0.16517	0.44105	FALSE
CDH26	-0.000740544	0.000462667	-1.6006	0.110025	0.354417	FALSE
CDH3	0.000517563	0.000458848	1.12796	0.259815	0.551536	FALSE
CDH4	0.000646559	0.000608115	1.06322	0.288137	0.578991	FALSE
CDH5	0.000426489	0.00045747	0.932278	0.351591	0.636519	FALSE
CDH6	0.00157287	0.000568539	2.76651	0.00585141	0.0674197	FALSE
CDH7	-0.000509979	0.000287109	-1.77625	0.0762292	0.291359	FALSE
CDH8	0.00225616	0.000568337	3.96975	8.12304e-05	0.0056251	TRUE
CDIPT	-3.26765e-05	1.48746e-05	-2.1968	0.0284404	0.164898	FALSE
CDK1	1.09686e-05	1.97245e-05	0.556092	0.578368	0.801513	FALSE
CDK10	5.33253e-05	7.48885e-05	0.712063	0.47672	0.732366	FALSE
CDK11B	0.000170872	0.000139253	1.22706	0.22031	0.511917	FALSE
CDK12	-3.11469e-05	6.43146e-05	-0.48429	0.628368	0.832327	FALSE
CDK13	-7.83635e-06	9.43455e-06	-0.830602	0.40655	0.683023	FALSE
CDK14	0.00032036	0.000284158	1.1274	0.260051	0.551815	FALSE
CDK15	-0.00036587	0.000393054	-0.930838	0.352335	0.637117	FALSE
CDK17	0.000451022	0.000195846	2.30294	0.021648	0.142936	FALSE
CDK18	3.82161e-05	0.000346614	0.110255	0.912246	0.965027	FALSE
CDK19	0.000699293	0.000496847	1.40746	0.15984	0.433336	FALSE
CDK2	0.000295641	0.000128142	2.30713	0.0214083	0.141842	FALSE
CDK20	0.000730054	0.000352824	2.06917	0.0389842	0.197998	FALSE
CDK2AP1	0.00159559	0.000548509	2.90896	0.00376895	0.0518307	FALSE
CDK2AP2	1.27976e-05	1.5491e-05	0.826132	0.409078	0.684902	FALSE
CDK3	3.65267e-05	8.27238e-05	0.44155	0.658984	0.849692	FALSE
CDK4	0.00173056	0.000673692	2.56877	0.0104616	0.0939547	FALSE
CDK5	-5.07059e-06	0.000149025	-0.034025	0.972869	0.989553	FALSE
CDK5R1	0.000794062	0.000353597	2.24567	0.0251112	0.154928	FALSE
CDK5R2	0.00177427	0.000666563	2.66183	0.00799303	0.0805079	FALSE
CDK5RAP1	-0.00160542	0.0005331	-3.01149	0.00271595	0.0431327	TRUE
CDK5RAP2	-0.000464777	0.000532405	-0.872977	0.383047	0.663053	FALSE
CDK5RAP3	-1.82004e-06	1.5695e-05	-0.115963	0.907723	0.963133	FALSE
CDK6	0.000202715	0.000653677	0.310114	0.756588	0.898058	FALSE
CDK7	-2.82479e-05	4.83385e-05	-0.584377	0.5592	0.78971	FALSE
CDK8	3.27362e-05	9.58892e-05	0.341396	0.732933	0.886855	FALSE
CDK9	-9.05124e-06	0.000126125	-0.0717639	0.942815	0.977184	FALSE
CDKAL1	-0.00021549	0.00046211	-0.466317	0.641168	0.840011	FALSE
CDKL1	-0.000641114	0.000516258	-1.24185	0.214808	0.504624	FALSE
CDKL2	0.00227006	0.000713802	3.18023	0.00155222	0.031066	TRUE
[truncated: 11,644 more rows]

## Sheet: OV age-DEGs
Multiple linear regression
gene	coefficient	std.error	statistic	p.value	adj. p-value	Sig
A2M	-0.0153242	0.00551499	-2.77864	0.0059814	0.114389	FALSE
A2ML1	0.0116366	0.0178699	0.651182	0.51568	0.794448	FALSE
A4GALT	-0.0109176	0.00825042	-1.32328	0.187262	0.524453	FALSE
A4GNT	-0.00328046	0.0051946	-0.631514	0.528429	0.801996	FALSE
AAAS	0.00219421	0.00328872	0.667191	0.505423	0.789397	FALSE
AACS	-0.00231496	0.00389727	-0.593995	0.55319	0.818153	FALSE
AADAC	-0.00714549	0.0121268	-0.58923	0.556375	0.819368	FALSE
AADAT	0.00676204	0.00810745	0.834052	0.405251	0.728949	FALSE
AAGAB	0.0030924	0.00333751	0.926557	0.355279	0.691858	FALSE
AAK1	0.00512347	0.0053	0.966692	0.334871	0.673563	FALSE
AAMP	0.000653571	0.00283661	0.230406	0.818013	0.935476	FALSE
AANAT	0.00611924	0.00630159	0.971064	0.332695	0.67214	FALSE
AASDH	0.000547393	0.00360843	0.151698	0.879579	0.957446	FALSE
AASS	0.0212575	0.00912324	2.33004	0.0208063	0.202631	FALSE
AATF	0.00624762	0.00335352	1.863	0.0639355	0.331607	FALSE
AATK	0.0208233	0.010016	2.07901	0.0388982	0.268132	FALSE
ABAT	0.0340702	0.00804237	4.23634	3.47215e-05	0.00917521	TRUE
ABCA1	-0.000610335	0.00529406	-0.115287	0.908334	0.967269	FALSE
ABCA2	-0.00157738	0.00761718	-0.207082	0.836158	0.940899	FALSE
ABCA3	0.0127379	0.00689654	1.84699	0.0662329	0.334839	FALSE
ABCA4	0.00125357	0.0114537	0.109447	0.912958	0.96899	FALSE
ABCA5	-0.0104832	0.00685721	-1.52879	0.127906	0.442143	FALSE
ABCA6	-0.000242082	0.00948187	-0.025531	0.979657	0.993552	FALSE
ABCA7	-0.0149247	0.00796279	-1.8743	0.0623545	0.329372	FALSE
ABCA8	0.00289239	0.0129848	0.222751	0.823958	0.93768	FALSE
ABCA9	-0.00877765	0.010293	-0.852781	0.394806	0.719827	FALSE
ABCB10	-0.00959566	0.00353727	-2.71273	0.00725787	0.121661	FALSE
ABCB11	-0.00341349	0.00601409	-0.567582	0.570958	0.826964	FALSE
ABCB5	0.0128059	0.0109639	1.16801	0.244201	0.593375	FALSE
ABCB6	-0.0125279	0.00490018	-2.55661	0.0113153	0.147175	FALSE
ABCB8	-0.0041341	0.00403112	-1.02555	0.306351	0.650504	FALSE
ABCC1	0.00510932	0.00435967	1.17195	0.242618	0.591861	FALSE
ABCC10	0.00195654	0.00438979	0.445704	0.656296	0.871182	FALSE
ABCC2	-0.00597733	0.00791265	-0.755415	0.450893	0.758374	FALSE
ABCC3	-0.00494247	0.00938423	-0.526678	0.599004	0.841721	FALSE
ABCC4	-0.0142496	0.00705804	-2.01892	0.0448371	0.285767	FALSE
ABCC5	-0.00145065	0.00485085	-0.299051	0.765213	0.91517	FALSE
ABCC9	-0.0145465	0.010691	-1.36063	0.17517	0.508287	FALSE
ABCD2	-0.0101806	0.00673733	-1.51108	0.132356	0.447159	FALSE
ABCD3	0.00136273	0.0035898	0.379613	0.704638	0.89229	FALSE
ABCD4	0.00222191	0.00345136	0.64378	0.52046	0.79756	FALSE
ABCF1	0.00457284	0.00361376	1.2654	0.207208	0.553683	FALSE
ABCF2	-0.00130414	0.00351248	-0.371288	0.710818	0.895797	FALSE
ABCF3	-0.00760885	0.00303918	-2.50358	0.0130982	0.159615	FALSE
ABCG1	-0.011784	0.00683239	-1.72473	0.0861284	0.373603	FALSE
ABCG2	0.00353899	0.00750039	0.47184	0.637558	0.862031	FALSE
ABCG4	0.00102415	0.010337	0.099076	0.921178	0.972941	FALSE
ABCG8	-0.00918501	0.0118937	-0.772258	0.440878	0.753175	FALSE
ABHD1	-0.0224964	0.00783747	-2.87037	0.00454325	0.0999228	FALSE
ABHD10	0.00297646	0.00308646	0.964361	0.336035	0.67408	FALSE
ABHD11	-0.00111863	0.00578216	-0.193462	0.846794	0.944415	FALSE
ABHD12	0.00168914	0.00364844	0.462976	0.643888	0.864788	FALSE
ABHD12B	-0.014494	0.00926073	-1.56511	0.119147	0.427917	FALSE
ABHD14B	-0.0110544	0.00574939	-1.92271	0.0559443	0.316525	FALSE
ABHD2	-0.00710495	0.00448255	-1.58503	0.114548	0.422402	FALSE
ABHD4	-0.00275813	0.00462741	-0.596042	0.551825	0.816928	FALSE
ABHD5	-0.00082101	0.004102	-0.200149	0.841569	0.942692	FALSE
ABHD6	-0.00885292	0.00473078	-1.87135	0.0627646	0.330042	FALSE
ABHD8	0.0048587	0.00538609	0.902083	0.368103	0.699231	FALSE
ABI1	0.00259646	0.00292952	0.886311	0.37652	0.70617	FALSE
ABI2	0.00372334	0.00368106	1.01149	0.313012	0.657915	FALSE
ABI3	-0.00572655	0.00652688	-0.877379	0.381339	0.708679	FALSE
ABL1	0.00415443	0.00426568	0.973919	0.331279	0.670881	FALSE
ABL2	-0.00104752	0.00359125	-0.291686	0.770831	0.917572	FALSE
ABLIM1	0.00229969	0.0064554	0.356243	0.722036	0.899427	FALSE
ABLIM3	-0.0132805	0.0067431	-1.96949	0.0502845	0.299548	FALSE
ABO	-0.0406191	0.012514	-3.2459	0.0013737	0.0605978	FALSE
ABR	-0.00304572	0.0065654	-0.463905	0.643223	0.864738	FALSE
ABRA	0.00304315	0.00452189	0.672981	0.50174	0.787869	FALSE
ABT1	0.0026668	0.00378445	0.704674	0.481837	0.775199	FALSE
ABTB2	0.00715957	0.00836729	0.855661	0.393214	0.717924	FALSE
ACAA1	-0.00921883	0.0036339	-2.5369	0.0119511	0.151448	FALSE
ACAD9	-0.000752679	0.00289211	-0.260252	0.794938	0.927516	FALSE
ACADL	-0.00698043	0.0101444	-0.688106	0.492187	0.78203	FALSE
ACADM	-0.00124159	0.00382357	-0.324721	0.745733	0.90962	FALSE
ACADS	-0.0148716	0.00505251	-2.9434	0.00363219	0.0893949	FALSE
ACADVL	0.00463501	0.00427169	1.08505	0.279211	0.626044	FALSE
ACAN	0.00133908	0.0131471	0.101854	0.918975	0.971618	FALSE
ACAP1	-0.00632145	0.007731	-0.817675	0.41452	0.734558	FALSE
ACAP2	0.000783226	0.00443475	0.176611	0.859993	0.95081	FALSE
ACAT1	-0.00673161	0.00457252	-1.47219	0.142549	0.463768	FALSE
ACAT2	0.00850374	0.00493688	1.72249	0.0865339	0.374587	FALSE
ACBD3	-0.00404745	0.00256877	-1.57564	0.116697	0.425298	FALSE
ACBD5	-0.00322837	0.00354067	-0.911797	0.362979	0.696368	FALSE
ACBD6	0.00333604	0.00330695	1.0088	0.314297	0.658474	FALSE
ACCS	-0.00956648	0.00580151	-1.64896	0.100733	0.399529	FALSE
ACD	-0.00673905	0.00392322	-1.71773	0.0874006	0.375855	FALSE
ACE	-0.0136445	0.00537756	-2.53731	0.0119375	0.151448	FALSE
ACER3	0.00191994	0.00470154	0.408364	0.683445	0.884782	FALSE
ACHE	0.00288039	0.00984976	0.292433	0.77026	0.917414	FALSE
ACLY	0.00287901	0.00311337	0.924724	0.356229	0.692374	FALSE
ACO1	-0.00185232	0.00465067	-0.398292	0.690842	0.887056	FALSE
ACOT11	0.0119677	0.00658723	1.8168	0.0707514	0.342167	FALSE
ACOT13	-0.00109183	0.00374115	-0.291843	0.770711	0.917533	FALSE
ACOT2	-0.00587828	0.00590496	-0.995481	0.320711	0.662538	FALSE
ACOT4	-0.00316678	0.00701773	-0.451254	0.652298	0.869582	FALSE
ACOT7	-0.00620256	0.00541715	-1.14499	0.25359	0.602753	FALSE
ACOT8	0.00199128	0.00363038	0.548503	0.583961	0.832726	FALSE
ACOX2	-0.0107068	0.00894248	-1.1973	0.232616	0.582373	FALSE
ACOX3	-0.00539761	0.00444189	-1.21516	0.225745	0.573631	FALSE
ACOXL	0.0143686	0.00830363	1.7304	0.0851088	0.371909	FALSE
ACP1	-0.00173636	0.00374348	-0.463835	0.643273	0.864738	FALSE
ACP5	-0.00336313	0.00758251	-0.443538	0.657858	0.872095	FALSE
ACP6	-0.00329645	0.00459673	-0.71713	0.474135	0.771268	FALSE
ACR	-0.00208314	0.00944135	-0.22064	0.825599	0.938221	FALSE
ACRBP	0.00812252	0.0071487	1.13622	0.25723	0.605942	FALSE
ACRV1	0.0117921	0.00680132	1.7338	0.0845025	0.370074	FALSE
ACSBG1	-0.0216196	0.00813486	-2.65765	0.00850807	0.130534	FALSE
ACSBG2	-0.0035408	0.00522465	-0.677711	0.498742	0.786968	FALSE
ACSF2	0.00953108	0.00589187	1.61767	0.107318	0.411826	FALSE
ACSF3	-0.00897318	0.0035786	-2.50746	0.0129599	0.15904	FALSE
ACSL1	-0.0111058	0.00596457	-1.86196	0.0640826	0.331607	FALSE
ACSL3	0.00109598	0.00308416	0.355356	0.722699	0.899832	FALSE
ACSL5	-0.0280984	0.00847545	-3.31527	0.00108797	0.054817	FALSE
ACSL6	0.0130257	0.0111846	1.16461	0.245572	0.594751	FALSE
ACSM1	-0.000857788	0.00696042	-0.123238	0.902043	0.965041	FALSE
ACSM3	0.0149707	0.00902937	1.658	0.0988924	0.396629	FALSE
ACSM5	0.00412493	0.00822643	0.501424	0.616627	0.852653	FALSE
ACSS1	-0.00176862	0.00651124	-0.271626	0.786191	0.923583	FALSE
ACSS3	0.0241803	0.0110121	2.1958	0.0292619	0.23491	FALSE
ACTA1	-0.0118174	0.0103732	-1.13923	0.255979	0.604259	FALSE
ACTA2	-0.00715534	0.00880223	-0.812901	0.417246	0.736046	FALSE
ACTC1	0.0135655	0.0123476	1.09864	0.273255	0.621224	FALSE
ACTG1	0.000178516	0.00226782	0.0787173	0.937337	0.977677	FALSE
ACTG2	-0.0206766	0.0127062	-1.62729	0.105259	0.406642	FALSE
ACTL6A	-0.00130332	0.00356665	-0.365418	0.715187	0.897194	FALSE
ACTN1	-0.00325904	0.00404451	-0.805795	0.421323	0.738834	FALSE
ACTN2	0.0160595	0.01101	1.45863	0.146244	0.469566	FALSE
ACTN3	0.00499011	0.00579434	0.861204	0.390162	0.715594	FALSE
ACTN4	0.00944005	0.00536624	1.75916	0.0800879	0.361795	FALSE
ACTR1B	0.00480849	0.00291029	1.65224	0.100063	0.398276	FALSE
ACTR2	-0.00102033	0.00260659	-0.391443	0.695888	0.889596	FALSE
ACTR3	-0.0021151	0.0033552	-0.630395	0.52916	0.802009	FALSE
ACTR3B	0.00228948	0.00446262	0.513035	0.608496	0.848469	FALSE
ACTR5	-0.000296612	0.00348437	-0.0851262	0.932247	0.975654	FALSE
ACTR6	0.000359373	0.00335742	0.107038	0.914866	0.969957	FALSE
ACVR1	-0.0057541	0.00318335	-1.80756	0.0721847	0.344461	FALSE
ACVR1B	0.010823	0.00437461	2.47405	0.0141962	0.167133	FALSE
ACVR1C	0.0292414	0.00987171	2.96215	0.00342703	0.087173	FALSE
ACVR2A	0.00542865	0.00432882	1.25407	0.211287	0.558455	FALSE
ACVRL1	-0.00552228	0.00519954	-1.06207	0.289491	0.635397	FALSE
ACY1	-0.007382	0.00578468	-1.27613	0.203398	0.548535	FALSE
ACY3	-0.0104285	0.0135556	-0.76931	0.442621	0.753865	FALSE
ACYP1	-0.00513486	0.00470628	-1.09107	0.276563	0.62371	FALSE
ACYP2	0.00726342	0.00535524	1.35632	0.176534	0.509816	FALSE
ADA	0.00425053	0.00529095	0.803358	0.422726	0.739471	FALSE
ADAD2	0.00537269	0.00582109	0.92297	0.35714	0.692674	FALSE
ADAM10	0.0015245	0.00350145	0.435392	0.66375	0.876746	FALSE
ADAM11	-0.00309543	0.00977859	-0.316552	0.751915	0.910934	FALSE
ADAM12	-0.00828563	0.012004	-0.690237	0.490849	0.781601	FALSE
ADAM15	-0.0195104	0.00431068	-4.52606	1.03296e-05	0.00515496	TRUE
ADAM17	0.000885024	0.00352645	0.250967	0.802098	0.930373	FALSE
ADAM19	-0.00387364	0.00644155	-0.601352	0.54829	0.81521	FALSE
ADAM21	0.0321385	0.0103928	3.09237	0.00227066	0.074364	FALSE
ADAM22	0.0170539	0.0110671	1.54095	0.124917	0.438113	FALSE
ADAM23	-0.0181274	0.0126015	-1.43851	0.151861	0.477975	FALSE
ADAM33	0.0361406	0.0133264	2.71195	0.00727423	0.121661	FALSE
ADAM8	-0.00427775	0.00711952	-0.600849	0.548625	0.815325	FALSE
ADAMDEC1	0.00630499	0.0154009	0.409392	0.682693	0.884275	FALSE
ADAMTS1	0.0145939	0.00936599	1.55818	0.12078	0.431415	FALSE
ADAMTS10	-0.00703627	0.00912833	-0.770816	0.44173	0.753594	FALSE
ADAMTS14	-0.0120445	0.00919056	-1.31053	0.191528	0.531572	FALSE
ADAMTS15	-0.000410925	0.0115992	-0.0354269	0.971775	0.989687	FALSE
ADAMTS17	-0.0282612	0.01034	-2.73319	0.00683754	0.119281	FALSE
ADAMTS18	0.00638233	0.0125936	0.50679	0.612863	0.851496	FALSE
ADAMTS19	0.0220852	0.0132211	1.67045	0.0964019	0.392499	FALSE
ADAMTS2	0.000156923	0.0109806	0.0142909	0.988612	0.996121	FALSE
ADAMTS3	0.0120183	0.0121362	0.990285	0.323238	0.665134	FALSE
ADAMTS4	-0.00629759	0.00860428	-0.731913	0.465083	0.76776	FALSE
ADAMTS5	0.0150474	0.00956099	1.57384	0.117114	0.426002	FALSE
ADAMTS6	-0.00643496	0.00974169	-0.660559	0.509659	0.791937	FALSE
ADAMTS8	-0.0134832	0.0114563	-1.17693	0.240628	0.590511	FALSE
ADAMTS9	0.0121264	0.0103735	1.16898	0.243812	0.593033	FALSE
ADAMTSL1	0.00633845	0.0115171	0.550354	0.582694	0.832195	FALSE
ADAMTSL2	0.0178635	0.00851596	2.09765	0.0371986	0.264189	FALSE
ADAMTSL3	-0.0130729	0.0119696	-1.09217	0.276078	0.623645	FALSE
ADAMTSL4	0.00280992	0.00614181	0.457507	0.647806	0.867455	FALSE
ADAMTSL5	0.00898542	0.0110466	0.81341	0.416955	0.735766	FALSE
ADAP1	-0.014696	0.00745193	-1.9721	0.049983	0.298707	FALSE
ADAP2	-0.00637446	0.00580349	-1.09838	0.273364	0.621224	FALSE
ADAR	0.000133404	0.00334168	0.0399212	0.968196	0.988475	FALSE
ADARB1	-0.0057	0.00616832	-0.924077	0.356566	0.692674	FALSE
ADARB2	0.0240991	0.0133215	1.80904	0.0719543	0.344461	FALSE
ADAT1	-0.00411529	0.00419829	-0.980229	0.328163	0.668936	FALSE
ADCK1	-0.00686261	0.00431353	-1.59095	0.113208	0.42012	FALSE
ADCK2	-0.00873622	0.00401974	-2.17333	0.0309362	0.242937	FALSE
ADCY1	0.014448	0.0113245	1.27582	0.203505	0.548542	FALSE
ADCY10	0.000322975	0.00484352	0.0666818	0.946902	0.980891	FALSE
ADCY2	-0.0018331	0.0154948	-0.118304	0.905946	0.966823	FALSE
ADCY3	-0.0114177	0.00483008	-2.36388	0.0190478	0.190927	FALSE
ADCY4	-0.0308984	0.00862704	-3.58158	0.000429296	0.0340835	TRUE
ADCY5	0.0150411	0.0105536	1.42521	0.155663	0.482763	FALSE
ADCY6	0.00529693	0.00448377	1.18136	0.238871	0.589925	FALSE
ADCY7	-0.00453301	0.00464937	-0.974973	0.330757	0.670472	FALSE
ADCY9	-0.00646863	0.00563563	-1.14781	0.252425	0.601573	FALSE
ADCYAP1	-0.00339288	0.0116462	-0.291328	0.771104	0.917578	FALSE
ADCYAP1R1	-0.020621	0.0181019	-1.13917	0.256003	0.604259	FALSE
ADD1	0.00582853	0.00334139	1.74434	0.0826432	0.366656	FALSE
ADD2	0.0106696	0.0125985	0.846894	0.398071	0.723251	FALSE
ADD3	0.00778881	0.00411801	1.8914	0.0600233	0.324813	FALSE
ADH5	0.00745384	0.00369524	2.01715	0.0450235	0.286211	FALSE
ADH6	-0.00562008	0.00890999	-0.630761	0.52892	0.802009	FALSE
ADHFE1	-0.00123135	0.00754084	-0.163291	0.870455	0.955116	FALSE
ADI1	0.00104911	0.00381626	0.274905	0.783674	0.922617	FALSE
ADIPOQ	0.0142433	0.0172155	0.827353	0.409028	0.730947	FALSE
ADIPOR1	-0.00557645	0.00277879	-2.00679	0.0461253	0.289479	FALSE
ADIPOR2	0.0111876	0.00339232	3.29791	0.00115377	0.0555279	FALSE
ADM	-0.0156278	0.00881183	-1.7735	0.0776745	0.35724	FALSE
ADNP	0.00888871	0.00341817	2.60043	0.0100094	0.138396	FALSE
ADO	0.00396188	0.00397759	0.996051	0.320435	0.662097	FALSE
ADORA2A	0.0028475	0.00504135	0.564829	0.572826	0.828301	FALSE
ADORA2B	-0.0148392	0.00796905	-1.8621	0.0640633	0.331607	FALSE
ADORA3	-0.00924368	0.00785536	-1.17673	0.240707	0.590511	FALSE
ADPRH	-0.00266676	0.00414039	-0.644084	0.520262	0.79756	FALSE
ADPRHL1	-0.0246603	0.00652842	-3.77737	0.000209283	0.0230837	TRUE
ADRA1B	-0.00872364	0.0116235	-0.75052	0.453828	0.760474	FALSE
ADRA1D	0.00909783	0.00898027	1.01309	0.312247	0.656966	FALSE
ADRA2A	0.0189057	0.0114687	1.64846	0.100835	0.399529	FALSE
ADRA2B	0.0250475	0.0113534	2.20617	0.0285166	0.2323	FALSE
ADRA2C	-0.0082309	0.0115248	-0.714189	0.475947	0.772235	FALSE
ADRB2	-0.00820791	0.00792093	-1.03623	0.301353	0.64624	FALSE
ADRB3	0.00167677	0.00999683	0.16773	0.866966	0.95379	FALSE
ADRM1	0.0016459	0.00340122	0.483914	0.628979	0.858371	FALSE
ADSL	0.00401823	0.00380231	1.05678	0.291891	0.637428	FALSE
AEBP1	-0.00224854	0.00917189	-0.245155	0.806589	0.93085	FALSE
AEN	-0.00302895	0.0043644	-0.694012	0.488484	0.779551	FALSE
AFAP1	0.00256656	0.00561494	0.457095	0.648102	0.867455	FALSE
AFF1	0.000929998	0.00458182	0.202976	0.839361	0.941904	FALSE
AFF3	-0.0355085	0.0108489	-3.273	0.00125466	0.0576526	FALSE
AFF4	0.00333193	0.00373158	0.8929	0.372989	0.703245	FALSE
AFTPH	0.00105449	0.00246663	0.427503	0.669475	0.879204	FALSE
AGA	-0.000685334	0.00496236	-0.138106	0.890296	0.961688	FALSE
AGAP1	0.00505029	0.00408195	1.23722	0.217462	0.566406	FALSE
AGBL2	-0.0189744	0.0099949	-1.89841	0.059089	0.323989	FALSE
AGBL5	0.00700844	0.0043077	1.62696	0.105329	0.406642	FALSE
AGER	-0.00319256	0.00688742	-0.463535	0.643488	0.864788	FALSE
AGFG1	0.00689494	0.00292005	2.36124	0.0191801	0.190927	FALSE
AGFG2	-0.0143874	0.00577501	-2.49133	0.0135443	0.161856	FALSE
AGGF1	-0.00134269	0.0030654	-0.438014	0.661851	0.875451	FALSE
AGK	0.000722246	0.00290511	0.248612	0.803917	0.930739	FALSE
AGL	0.00316969	0.00400636	0.791162	0.429791	0.744707	FALSE
AGMAT	-0.000717073	0.00746206	-0.096096	0.923541	0.9732	FALSE
AGPAT2	-0.0149772	0.00682129	-2.19565	0.0292728	0.23491	FALSE
AGPAT3	-0.0120321	0.00450197	-2.67263	0.00815023	0.126867	FALSE
AGPAT4	0.0214002	0.00711119	3.00937	0.00295645	0.0813833	FALSE
AGR2	-0.0102465	0.0171114	-0.598812	0.549979	0.815938	FALSE
AGRP	0.00132113	0.00446414	0.295943	0.767582	0.915747	FALSE
AGT	-0.00918717	0.0143667	-0.639476	0.523249	0.798852	FALSE
AGTPBP1	0.000707374	0.00378234	0.18702	0.851835	0.946785	FALSE
AGTR1	0.0050915	0.00974115	0.52268	0.601778	0.844011	FALSE
AGTRAP	-0.00563324	0.00408898	-1.37767	0.169854	0.501123	FALSE
AHCTF1	-0.00166339	0.00345928	-0.480849	0.631152	0.858676	FALSE
AHCY	-0.00186606	0.00435795	-0.428196	0.668971	0.879204	FALSE
AHCYL1	-0.0053376	0.00376179	-1.4189	0.157492	0.48576	FALSE
AHCYL2	0.00418935	0.00431353	0.97121	0.332623	0.67214	FALSE
AHNAK	-0.00402322	0.00601529	-0.668833	0.504377	0.788824	FALSE
AHR	0.00386968	0.00586289	0.66003	0.509998	0.791937	FALSE
AHSA1	-0.00851169	0.00357102	-2.38355	0.0180871	0.186202	FALSE
AHSG	-0.00232736	0.00742401	-0.31349	0.754237	0.910934	FALSE
AHSP	-0.00162308	0.00347865	-0.466585	0.641307	0.863536	FALSE
AIF1	-0.00890405	0.00701802	-1.26874	0.206016	0.551941	FALSE
AIF1L	0.0133637	0.00749028	1.78414	0.075924	0.352168	FALSE
AIFM2	-0.00123906	0.0047666	-0.259946	0.795174	0.927562	FALSE
AIFM3	0.000105697	0.00901965	0.0117186	0.990662	0.996462	FALSE
AIG1	0.0172679	0.00401781	4.29783	2.69781e-05	0.00917521	TRUE
AIM2	-0.00545504	0.0110405	-0.494093	0.621785	0.854927	FALSE
AIMP1	0.00124901	0.00280696	0.44497	0.656825	0.871443	FALSE
AIP	-0.00196726	0.00383775	-0.512607	0.608795	0.848528	FALSE
AIPL1	0.000209851	0.00721396	0.0290895	0.976822	0.991871	FALSE
AIRE	-0.00431862	0.00615607	-0.701522	0.483797	0.776565	FALSE
AJAP1	0.0448617	0.0202642	2.21384	0.0279756	0.231356	FALSE
AK1	-0.00599119	0.00595094	-1.00676	0.315271	0.65868	FALSE
AK3	-0.00301101	0.00468477	-0.642724	0.521143	0.797888	FALSE
AK5	0.00402288	0.0100571	0.400006	0.689581	0.886943	FALSE
AK7	-0.0251664	0.00953997	-2.63799	0.0089992	0.133208	FALSE
AKAP1	-0.00821797	0.00394326	-2.08406	0.0384317	0.266676	FALSE
AKAP10	0.00703838	0.00378586	1.85912	0.0644858	0.331768	FALSE
AKAP11	-0.000488848	0.00365046	-0.133914	0.893606	0.962737	FALSE
AKAP12	0.0310658	0.00951858	3.2637	0.00129438	0.0582193	FALSE
AKAP13	-0.00445115	0.00424879	-1.04763	0.296081	0.64044	FALSE
AKAP3	0.0082804	0.0101574	0.815209	0.415927	0.734938	FALSE
AKAP5	-0.00598847	0.00584641	-1.0243	0.306938	0.651024	FALSE
AKAP6	-0.00931792	0.00904535	-1.03013	0.304198	0.648108	FALSE
AKAP8	-0.000278296	0.00395307	-0.0704	0.943946	0.979738	FALSE
AKAP8L	0.00749085	0.00424498	1.76464	0.0791583	0.360941	FALSE
AKAP9	-0.0036205	0.00428562	-0.844802	0.399236	0.72408	FALSE
AKIRIN1	0.0139158	0.00500648	2.77955	0.00596532	0.114389	FALSE
AKR1A1	-0.00574674	0.00347516	-1.65366	0.0997729	0.397877	FALSE
AKR1B1	-0.000115543	0.00630855	-0.0183153	0.985406	0.994803	FALSE
AKR1B10	-0.00584785	0.0145583	-0.401686	0.688346	0.886699	FALSE
AKR7A3	-0.00140912	0.00857303	-0.164366	0.86961	0.955116	FALSE
AKT1	-0.0134244	0.00424205	-3.16461	0.00179668	0.0670269	FALSE
AKT2	0.0178483	0.00504781	3.53585	0.000505579	0.0370522	TRUE
AKT3	0.000117596	0.00928713	0.0126623	0.98991	0.996224	FALSE
AKTIP	0.00459073	0.00318482	1.44144	0.151032	0.476647	FALSE
ALAD	-0.00138676	0.00360304	-0.384886	0.700733	0.890678	FALSE
ALAS1	0.00376379	0.00287378	1.3097	0.191807	0.531631	FALSE
ALCAM	-0.0086426	0.00940027	-0.919399	0.359	0.694025	FALSE
ALDH16A1	0.00208529	0.00489148	0.42631	0.670343	0.879204	FALSE
ALDH18A1	-5.14495e-05	0.00306854	-0.0167667	0.98664	0.995282	FALSE
ALDH1A2	0.00823075	0.0177627	0.463373	0.643604	0.864788	FALSE
ALDH1A3	-0.0197925	0.0106017	-1.86691	0.0633845	0.330809	FALSE
ALDH1B1	-0.000962812	0.0045267	-0.212696	0.831782	0.940272	FALSE
ALDH1L1	0.0302499	0.015615	1.93723	0.0541325	0.311564	FALSE
ALDH2	0.000508617	0.00677105	0.0751164	0.940198	0.978381	FALSE
ALDH3A1	0.0139217	0.0131898	1.0555	0.292478	0.637575	FALSE
ALDH3A2	0.00638183	0.00421971	1.51239	0.132022	0.446933	FALSE
ALDH3B1	-0.0117235	0.00742479	-1.57897	0.115931	0.42387	FALSE
ALDH4A1	0.00460288	0.00548611	0.839006	0.402473	0.727175	FALSE
ALDH5A1	-0.00640383	0.00525198	-1.21932	0.224167	0.572156	FALSE
ALDH7A1	0.00536469	0.00404269	1.32701	0.186026	0.522668	FALSE
ALDH9A1	-0.00409491	0.00346641	-1.18131	0.238889	0.589925	FALSE
ALDOA	-0.0102812	0.00424633	-2.4212	0.0163666	0.176827	FALSE
ALDOB	0.0052578	0.00627029	0.838527	0.402741	0.727175	FALSE
ALDOC	-0.00105182	0.009829	-0.107012	0.914888	0.969957	FALSE
ALG1	0.00015249	0.004065	0.0375128	0.970114	0.98961	FALSE
ALG11	0.00275204	0.00582313	0.472606	0.637012	0.861602	FALSE
ALG14	0.000823171	0.00386589	0.212932	0.831598	0.940272	FALSE
ALG3	-0.00761346	0.00384855	-1.97827	0.0492782	0.298351	FALSE
ALG5	-0.00774064	0.00427795	-1.80943	0.0718938	0.344461	FALSE
ALG8	0.00557159	0.0050802	1.09673	0.274087	0.621738	FALSE
ALK	0.0317801	0.0153555	2.06963	0.0397787	0.271694	FALSE
ALKBH3	-0.00576856	0.0035703	-1.61571	0.107742	0.412305	FALSE
ALKBH6	0.00725953	0.00489519	1.48299	0.139659	0.460693	FALSE
ALKBH7	-0.0038405	0.00589762	-0.651195	0.515672	0.794448	FALSE
ALKBH8	0.00149107	0.00442334	0.337091	0.736403	0.905492	FALSE
ALOX12	0.00565358	0.00973635	0.580667	0.562122	0.822655	FALSE
ALOX12B	0.0142354	0.0118269	1.20365	0.230155	0.578826	FALSE
ALOX15	-0.00420486	0.0132979	-0.316206	0.752178	0.910934	FALSE
ALOX15B	0.0112764	0.0120888	0.932796	0.352056	0.689314	FALSE
ALOX5	-0.0169971	0.00835665	-2.03396	0.0432824	0.281215	FALSE
ALOX5AP	-0.00694145	0.00931693	-0.745037	0.457128	0.762487	FALSE
ALOXE3	-0.0104283	0.0112997	-0.922876	0.357189	0.692674	FALSE
ALPK1	0.00254952	0.00514361	0.495668	0.620676	0.854193	FALSE
ALPK2	0.00677273	0.013417	0.504786	0.614267	0.851975	FALSE
ALPK3	-0.0151707	0.00926347	-1.6377	0.103065	0.403807	FALSE
ALPL	-0.0117454	0.0111806	-1.05052	0.294751	0.639014	FALSE
ALPP	-0.0471426	0.0219303	-2.14965	0.0327898	0.248832	FALSE
ALS2CL	-0.0120543	0.00974464	-1.23702	0.217537	0.566406	FALSE
ALX1	0.034428	0.0146144	2.35575	0.0194577	0.193209	FALSE
ALX3	0.0159178	0.00842173	1.89008	0.0602006	0.324969	FALSE
ALX4	-0.0012359	0.0118974	-0.10388	0.917369	0.971055	FALSE
AMACR	-0.00586954	0.00382235	-1.53558	0.126229	0.440401	FALSE
AMBP	0.0147046	0.00963385	1.52635	0.128511	0.442939	FALSE
AMD1	0.0121548	0.00348169	3.49107	0.000592495	0.0403205	TRUE
AMDHD1	0.00163975	0.00874516	0.187504	0.851457	0.94661	FALSE
AMDHD2	0.00312172	0.00425462	0.733726	0.46398	0.767533	FALSE
AMFR	-0.00726969	0.00395043	-1.84023	0.0672242	0.335961	FALSE
AMH	-0.0119858	0.0155658	-0.77001	0.442207	0.753747	FALSE
AMHR2	0.000751732	0.016861	0.0445841	0.964484	0.986896	FALSE
AMIGO2	0.00609451	0.00897329	0.679183	0.497811	0.786057	FALSE
AMMECR1L	0.00154805	0.00322752	0.479641	0.632009	0.859065	FALSE
AMN	0.00163219	0.0102709	0.158914	0.873898	0.956096	FALSE
AMOTL2	0.00439549	0.00484204	0.907777	0.365094	0.697756	FALSE
AMPD1	0.00999636	0.00800472	1.24881	0.213202	0.561283	FALSE
AMPD2	-0.00312444	0.00413212	-0.756136	0.450462	0.758367	FALSE
AMPD3	-0.0167047	0.00475616	-3.51222	0.00054983	0.0389339	TRUE
AMPH	-0.0221045	0.0120203	-1.83892	0.0674164	0.336311	FALSE
AMT	0.00454011	0.010308	0.440446	0.660092	0.874007	FALSE
AMY2A	-0.0122084	0.00708985	-1.72195	0.0866317	0.374856	FALSE
AMZ2	-0.00306943	0.00387176	-0.792775	0.428853	0.74409	FALSE
ANAPC1	-0.000539046	0.00397188	-0.135716	0.892183	0.962067	FALSE
ANAPC10	0.000353921	0.00390397	0.0906567	0.927857	0.974733	FALSE
ANAPC13	0.00148288	0.00376142	0.394235	0.69383	0.888374	FALSE
ANAPC2	-0.00638747	0.00404398	-1.5795	0.11581	0.42387	FALSE
ANAPC4	0.000475354	0.00344163	0.138119	0.890286	0.961688	FALSE
ANAPC5	-0.00167261	0.00337069	-0.49622	0.620287	0.853995	FALSE
ANAPC7	-0.000932464	0.0034807	-0.267895	0.789057	0.925468	FALSE
ANGEL1	-0.000680193	0.0039303	-0.173064	0.862777	0.952138	FALSE
ANGEL2	0.00374431	0.00306752	1.22063	0.22367	0.571862	FALSE
ANGPT1	0.00715063	0.00943209	0.758118	0.449277	0.757469	FALSE
ANGPT4	-0.00233567	0.00756337	-0.308813	0.757787	0.912427	FALSE
ANGPTL1	0.0275638	0.013772	2.00144	0.0467035	0.291514	FALSE
ANGPTL2	8.28518e-05	0.0062011	0.0133608	0.989353	0.99615	FALSE
ANGPTL3	8.089e-05	0.00627239	0.0128962	0.989724	0.996187	FALSE
ANGPTL4	-0.00576128	0.00975464	-0.59062	0.555445	0.818831	FALSE
ANGPTL6	0.0110172	0.00777923	1.41623	0.158272	0.486847	FALSE
ANGPTL7	0.00182014	0.00737507	0.246797	0.80532	0.93085	FALSE
ANK1	0.00317676	0.013382	0.237391	0.812598	0.93293	FALSE
ANK2	0.00678302	0.0112671	0.60202	0.547846	0.814965	FALSE
ANK3	-0.00162883	0.00614269	-0.265165	0.791157	0.925474	FALSE
ANKDD1A	-0.00639346	0.00582733	-1.09715	0.273901	0.621606	FALSE
ANKH	-0.00981389	0.0066439	-1.47713	0.141222	0.462646	FALSE
ANKLE1	0.0194701	0.0121812	1.59836	0.111549	0.417064	FALSE
ANKRD10	-0.00173976	0.00481171	-0.361568	0.718058	0.897894	FALSE
ANKRD11	-0.0028754	0.00397805	-0.722817	0.470641	0.769473	FALSE
ANKRD12	0.00375717	0.00437248	0.859276	0.391222	0.716159	FALSE
ANKRD13A	0.00698548	0.00467827	1.49318	0.136975	0.454559	FALSE
ANKRD13B	-0.00668891	0.00709382	-0.942921	0.346864	0.683682	FALSE
ANKRD2	-0.00933914	0.0139013	-0.671817	0.50248	0.788648	FALSE
ANKRD23	0.000633953	0.00577592	0.109758	0.912712	0.968924	FALSE
ANKRD26	-3.57503e-05	0.00519384	-0.00688321	0.994515	0.997656	FALSE
ANKRD29	0.00617769	0.00905411	0.682308	0.495838	0.784596	FALSE
ANKRD33	0.036893	0.0132601	2.78226	0.0059177	0.114389	FALSE
ANKRD35	-0.00572314	0.0104142	-0.549552	0.583243	0.832297	FALSE
ANKRD37	-0.00743721	0.00623626	-1.19257	0.234456	0.584329	FALSE
ANKRD39	0.00236193	0.00397164	0.594699	0.55272	0.817573	FALSE
ANKRD40	-0.00212862	0.0029509	-0.721347	0.471543	0.770089	FALSE
ANKRD42	-0.00310073	0.00525564	-0.589982	0.555872	0.819114	FALSE
ANKRD45	0.0132147	0.00972442	1.35892	0.175709	0.50909	FALSE
ANKRD46	-5.55462e-05	0.00417623	-0.0133006	0.989401	0.99615	FALSE
ANKRD53	-0.00144127	0.00989897	-0.145598	0.884386	0.959021	FALSE
ANKRD54	-0.00112493	0.00406175	-0.276957	0.782101	0.921597	FALSE
ANKRD7	0.0247539	0.00861017	2.87496	0.00448037	0.0990902	FALSE
ANKRD9	-0.00941395	0.00510186	-1.8452	0.0664944	0.334925	FALSE
ANKS1A	0.00490753	0.00461947	1.06236	0.289361	0.635397	FALSE
ANLN	-0.002811	0.00542055	-0.518581	0.604629	0.846109	FALSE
ANO10	0.00332174	0.00306661	1.0832	0.280031	0.627345	FALSE
ANO7	-0.00275007	0.00741113	-0.371074	0.710977	0.895797	FALSE
ANP32A	-0.00223442	0.00326064	-0.685269	0.493971	0.782943	FALSE
ANP32B	-0.0107913	0.00316527	-3.40929	0.000788441	0.0449069	TRUE
ANP32E	-0.000560103	0.00436902	-0.128199	0.898121	0.964088	FALSE
ANPEP	-0.0180647	0.0113921	-1.58572	0.114392	0.421972	FALSE
ANTXR1	-0.00268394	0.00731663	-0.366828	0.714137	0.897053	FALSE
ANXA1	-0.022148	0.0080565	-2.74909	0.00652622	0.118369	FALSE
ANXA11	0.00336038	0.00450264	0.746314	0.456359	0.761749	FALSE
ANXA13	0.00107909	0.0134401	0.0802884	0.936089	0.977354	FALSE
ANXA2	-0.00432222	0.00522006	-0.828002	0.408661	0.730947	FALSE
ANXA4	0.00600285	0.00554613	1.08235	0.280407	0.627557	FALSE
ANXA5	0.00465516	0.00420661	1.10663	0.26979	0.617771	FALSE
ANXA6	-0.000599894	0.00487745	-0.122993	0.902237	0.965041	FALSE
ANXA7	-0.0018336	0.00331257	-0.553528	0.580523	0.831281	FALSE
ANXA9	0.00816992	0.0088732	0.92074	0.358301	0.693571	FALSE
AOAH	-0.00961944	0.00995031	-0.966748	0.334843	0.673563	FALSE
AOC2	0.00657821	0.00817416	0.804756	0.421921	0.738925	FALSE
AOC3	0.000783734	0.00893244	0.0877402	0.930171	0.975209	FALSE
AOX1	0.0145546	0.011965	1.21643	0.225264	0.573088	FALSE
AP1AR	0.0079036	0.00375846	2.10288	0.0367332	0.262237	FALSE
AP1B1	-4.09829e-05	0.0039496	-0.0103765	0.991731	0.996677	FALSE
AP1G1	-0.0019305	0.00333305	-0.579199	0.56311	0.823154	FALSE
AP1G2	-0.00286166	0.00515135	-0.555516	0.579166	0.830981	FALSE
AP1M1	-0.00587366	0.00418021	-1.40511	0.161547	0.490444	FALSE
AP1S1	0.000590832	0.00391426	0.150943	0.880173	0.957446	FALSE
AP1S3	0.0032586	0.00587226	0.554914	0.579576	0.830981	FALSE
AP2A2	0.000790909	0.00316833	0.249629	0.803131	0.930385	FALSE
AP2B1	0.00497522	0.00322519	1.54261	0.124514	0.437539	FALSE
AP2M1	-0.0140792	0.00352944	-3.98908	9.31675e-05	0.0165491	TRUE
AP2S1	0.00286733	0.00451769	0.63469	0.52636	0.800849	FALSE
AP3B1	0.000354051	0.00343571	0.10305	0.918027	0.971055	FALSE
AP3B2	0.00248961	0.0101008	0.246476	0.805568	0.93085	FALSE
AP3D1	-0.000650322	0.00343717	-0.189203	0.850127	0.94594	FALSE
AP3M1	0.00253674	0.00316023	0.802707	0.423102	0.739583	FALSE
AP3M2	0.00824536	0.00429494	1.91979	0.0563151	0.316621	FALSE
APBA1	-0.0120981	0.00669063	-1.80821	0.0720831	0.344461	FALSE
APBA2	-0.00589183	0.00893221	-0.659616	0.510263	0.791971	FALSE
APBB1	0.00310612	0.00610452	0.508823	0.61144	0.850191	FALSE
APBB2	0.0153113	0.00496137	3.0861	0.00231685	0.0751648	FALSE
APC	0.00210569	0.0041145	0.511773	0.609378	0.848628	FALSE
APC2	-0.00480682	0.00732825	-0.65593	0.512627	0.793335	FALSE
APCDD1	-0.00812177	0.00810189	-1.00245	0.317342	0.660065	FALSE
APCDD1L	0.00260848	0.0122353	0.213194	0.831394	0.940272	FALSE
APEH	-0.000733295	0.00356598	-0.205636	0.837285	0.941194	FALSE
APH1B	0.000943528	0.0048309	0.195311	0.845349	0.943679	FALSE
API5	-0.00272858	0.00282817	-0.964787	0.335822	0.67399	FALSE
APIP	-0.00453957	0.00390049	-1.16384	0.245881	0.59511	FALSE
APLNR	-0.00237513	0.00730154	-0.325292	0.745302	0.909604	FALSE
APLP1	0.00859768	0.0128617	0.668473	0.504606	0.788824	FALSE
APLP2	0.00334645	0.00462555	0.723471	0.47024	0.769154	FALSE
APOA1	0.0206411	0.0155459	1.32775	0.18578	0.522334	FALSE
APOA5	0.0146546	0.00531395	2.75777	0.00636174	0.116998	FALSE
APOB	0.0134657	0.0094529	1.4245	0.155867	0.483138	FALSE
APOBEC2	0.00897816	0.00662131	1.35595	0.176652	0.509857	FALSE
APOBEC3A	-0.00430618	0.0100604	-0.428032	0.669091	0.879204	FALSE
APOBEC3C	0.00147638	0.00569776	0.259115	0.795814	0.927712	FALSE
APOBEC4	-0.0434567	0.0142343	-3.05297	0.00257553	0.0768879	FALSE
APOC1	-0.0035076	0.00765752	-0.45806	0.647409	0.867295	FALSE
APOD	0.00306876	0.00901637	0.340354	0.733949	0.904619	FALSE
APOE	0.00519727	0.00708708	0.733345	0.464211	0.767533	FALSE
APOL1	-0.02663	0.0092442	-2.88072	0.00440253	0.098167	FALSE
APOL6	-0.017037	0.00852686	-1.99804	0.0470738	0.292197	FALSE
APOLD1	0.00628354	0.0050495	1.24439	0.214821	0.563594	FALSE
APOM	0.00577201	0.00683856	0.844038	0.399662	0.72408	FALSE
APP	0.00702329	0.0047434	1.48064	0.140283	0.461853	FALSE
APPBP2	0.00340262	0.00366983	0.927186	0.354953	0.69169	FALSE
APPL1	-0.00645713	0.00348135	-1.85478	0.0651075	0.33268	FALSE
APPL2	0.0152617	0.00393015	3.88325	0.000140209	0.0194565	TRUE
APRT	-0.0104953	0.00529087	-1.98367	0.0486675	0.297224	FALSE
APTX	-0.000592823	0.00351373	-0.168716	0.866191	0.953397	FALSE
AQP1	0.000772158	0.00589975	0.13088	0.896003	0.963328	FALSE
AQP11	0.00923942	0.00637042	1.45036	0.148532	0.473579	FALSE
AQP2	-0.0312728	0.0101945	-3.0676	0.00245819	0.0758918	FALSE
AQP3	-0.015726	0.00938313	-1.67599	0.0953111	0.390487	FALSE
AQP4	-0.00228716	0.0124316	-0.18398	0.854216	0.947866	FALSE
AQP5	-0.0371565	0.0129592	-2.8672	0.0045871	0.0999228	FALSE
AQP8	0.00477165	0.00578136	0.825351	0.410161	0.731773	FALSE
AQP9	-0.00331095	0.0132028	-0.250777	0.802245	0.930373	FALSE
ARAP1	-0.000636409	0.00400897	-0.158746	0.87403	0.956141	FALSE
ARAP2	-0.00805798	0.00701555	-1.14859	0.252105	0.601424	FALSE
ARAP3	-0.0100657	0.00712007	-1.4137	0.159012	0.487551	FALSE
ARC	-0.0333736	0.0120073	-2.77944	0.00596737	0.114389	FALSE
ARCN1	0.000277019	0.0033667	0.082282	0.934505	0.976861	FALSE
ARF1	-0.00638374	0.00275879	-2.31396	0.0216906	0.20609	FALSE
ARF3	-0.000705094	0.00302441	-0.233135	0.815896	0.934514	FALSE
ARF4	-0.00528199	0.00329712	-1.602	0.110742	0.415404	FALSE
ARF5	0.000381023	0.00419556	0.0908159	0.92773	0.974733	FALSE
ARF6	-0.00795565	0.00373072	-2.13247	0.034194	0.253568	FALSE
ARFGAP1	0.00373062	0.00332059	1.12348	0.262587	0.610245	FALSE
ARFGAP2	-0.00408942	0.00272356	-1.50149	0.134813	0.450953	FALSE
ARFGAP3	0.000116756	0.00374588	0.0311693	0.975166	0.990621	FALSE
ARFGEF1	0.00365885	0.003667	0.997777	0.319599	0.661251	FALSE
ARFGEF2	0.00806836	0.003602	2.23997	0.026199	0.22598	FALSE
ARFIP2	-0.00587579	0.00373456	-1.57335	0.117225	0.426002	FALSE
ARG1	0.00932155	0.0066791	1.39563	0.164381	0.493299	FALSE
ARG2	0.0149427	0.00477287	3.13076	0.00200601	0.0703109	FALSE
ARHGAP12	0.0105614	0.00384314	2.74812	0.00654473	0.118369	FALSE
ARHGAP15	-0.0113677	0.00844915	-1.34542	0.180019	0.513781	FALSE
ARHGAP21	0.00330013	0.00403342	0.818195	0.414224	0.734399	FALSE
ARHGAP22	-0.00644352	0.00484363	-1.33031	0.184939	0.521432	FALSE
ARHGAP24	0.0117276	0.0072654	1.61417	0.108075	0.412305	FALSE
ARHGAP25	-0.00190963	0.00463116	-0.412344	0.680531	0.883216	FALSE
ARHGAP26	-0.0181699	0.00650538	-2.79306	0.00573093	0.111844	FALSE
ARHGAP27	-0.00214145	0.00404772	-0.52905	0.59736	0.840426	FALSE
ARHGAP5	7.38283e-05	0.00389682	0.0189458	0.984903	0.994488	FALSE
ARHGDIA	-0.00680621	0.00374916	-1.8154	0.0709683	0.342469	FALSE
ARHGDIB	-0.00883599	0.00583192	-1.51511	0.131332	0.446172	FALSE
ARHGDIG	-0.00642609	0.0128118	-0.501577	0.61652	0.852653	FALSE
ARHGEF10	-0.00863548	0.00691108	-1.24951	0.212945	0.560861	FALSE
ARHGEF10L	0.00133824	0.00511341	0.261711	0.793815	0.927002	FALSE
ARHGEF11	0.00184426	0.00326774	0.564383	0.573129	0.828301	FALSE
ARHGEF12	-0.0003784	0.00417303	-0.0906775	0.92784	0.974733	FALSE
ARHGEF15	-0.00841572	0.00508562	-1.65481	0.0995401	0.397274	FALSE
ARHGEF16	0.00618376	0.00613401	1.00811	0.314626	0.658474	FALSE
ARHGEF17	0.00572389	0.00492817	1.16147	0.246844	0.595495	FALSE
ARHGEF19	0.00653258	0.00514158	1.27054	0.205376	0.550894	FALSE
ARHGEF2	-0.000375189	0.00389123	-0.096419	0.923285	0.9732	FALSE
ARHGEF4	-0.0151183	0.00785715	-1.92415	0.0557627	0.316525	FALSE
ARHGEF7	-0.00380397	0.00339292	-1.12115	0.263576	0.611394	FALSE
ARID1A	0.00323204	0.0042136	0.76705	0.443961	0.753865	FALSE
ARID1B	0.0134461	0.00393656	3.41571	0.000771098	0.0449069	TRUE
ARID3A	0.0208912	0.0079826	2.6171	0.00954923	0.135973	FALSE
ARID3B	0.00703725	0.00621023	1.13317	0.258506	0.606614	FALSE
ARID4A	0.00224274	0.00349398	0.641887	0.521685	0.797929	FALSE
ARID5A	0.00391566	0.0042401	0.923481	0.356875	0.692674	FALSE
ARIH1	-0.00244044	0.00343031	-0.711434	0.477649	0.772641	FALSE
ARIH2	0.00225195	0.00319907	0.703939	0.482294	0.775697	FALSE
ARL1	0.00285022	0.00327639	0.869925	0.385389	0.711053	FALSE
ARL10	-0.00302517	0.00676725	-0.447031	0.655339	0.870618	FALSE
ARL11	0.000533558	0.0070368	0.075824	0.939635	0.978239	FALSE
ARL13B	0.0148878	0.00573412	2.59636	0.0101247	0.139096	FALSE
ARL14	-0.00521794	0.00948624	-0.550053	0.5829	0.832195	FALSE
ARL2	0.000465498	0.00491927	0.0946275	0.924706	0.973376	FALSE
ARL2BP	-0.00604636	0.00336099	-1.79898	0.0735369	0.346991	FALSE
ARL4A	0.010747	0.0059182	1.81593	0.0708861	0.342344	FALSE
ARL4C	0.00411654	0.00734157	0.560718	0.575621	0.829667	FALSE
ARL4D	-0.00555888	0.00777018	-0.715412	0.475193	0.772087	FALSE
ARL5A	0.00293022	0.00305059	0.960542	0.337948	0.674866	FALSE
ARL5B	0.0134824	0.00458086	2.94319	0.00363454	0.0893949	FALSE
ARL6	0.00485515	0.00443083	1.09577	0.274505	0.622015	FALSE
ARL6IP1	0.00342759	0.00397202	0.862935	0.389212	0.71532	FALSE
ARL6IP5	-0.00761056	0.00449729	-1.69225	0.0921625	0.385306	FALSE
ARL8A	-0.00359858	0.00301543	-1.19339	0.234139	0.584232	FALSE
ARL8B	0.00270578	0.00293472	0.92199	0.35765	0.692909	FALSE
ARMC1	0.00479285	0.00360613	1.32908	0.185342	0.521726	FALSE
ARMC2	0.0155905	0.00577291	2.70063	0.0075173	0.123163	FALSE
ARMC3	-0.0145316	0.0136967	-1.06096	0.289996	0.635831	FALSE
ARMC4	0.00216154	0.0138843	0.155682	0.876441	0.956835	FALSE
ARMC7	0.000788748	0.00428309	0.184154	0.85408	0.947866	FALSE
ARMC8	0.00617245	0.00270612	2.28092	0.023612	0.214431	FALSE
ARMC9	0.0015967	0.00410762	0.388716	0.697902	0.890215	FALSE
ARNT2	0.0104432	0.00830163	1.25797	0.209876	0.556976	FALSE
ARNTL	0.00159726	0.00423462	0.37719	0.706434	0.892948	FALSE
ARNTL2	0.0136494	0.00905479	1.50742	0.133289	0.448322	FALSE
ARPC1A	0.00107708	0.00350132	0.30762	0.758693	0.912581	FALSE
ARPC1B	-0.0101616	0.00540516	-1.87998	0.0615722	0.32756	FALSE
ARPC2	-0.00156879	0.00271901	-0.576972	0.56461	0.823652	FALSE
ARPC3	-0.003506	0.0038224	-0.917223	0.360136	0.694872	FALSE
ARPC5	-0.00485254	0.00362935	-1.33703	0.18274	0.518159	FALSE
ARPC5L	-0.00722406	0.00395988	-1.82431	0.0696046	0.339772	FALSE
ARPP19	-0.00125108	0.00301924	-0.414368	0.679051	0.883027	FALSE
ARRB2	0.00600553	0.00332315	1.80718	0.0722448	0.344461	FALSE
ARRDC1	-0.00348772	0.00419207	-0.831981	0.406417	0.729498	FALSE
ARRDC2	-0.012314	0.00668692	-1.8415	0.067037	0.335693	FALSE
ARRDC4	-0.0101394	0.00725572	-1.39744	0.163837	0.493299	FALSE
ARSA	-0.00890025	0.00594093	-1.49812	0.135686	0.452467	FALSE
ART4	0.013563	0.00611505	2.21798	0.0276872	0.230654	FALSE
ART5	0.00806235	0.0095581	0.84351	0.399956	0.72408	FALSE
ARTN	-0.00891529	0.0070722	-1.26061	0.208925	0.556143	FALSE
ARVCF	0.00686847	0.00556375	1.2345	0.218471	0.567429	FALSE
ASAH1	0.00143889	0.00433119	0.332215	0.740077	0.907234	FALSE
ASAP1	-0.00349461	0.00462614	-0.755405	0.450899	0.758374	FALSE
ASAP2	0.00298013	0.00486328	0.612783	0.54072	0.810461	FALSE
ASAP3	0.00483566	0.00572978	0.843953	0.399709	0.72408	FALSE
ASB13	0.000275311	0.0042272	0.0651284	0.948137	0.980909	FALSE
ASB14	-0.00829106	0.00547524	-1.51428	0.131541	0.446565	FALSE
ASB16	0.00528004	0.00574721	0.918714	0.359357	0.694243	FALSE
ASB6	-0.00436418	0.00365909	-1.1927	0.234409	0.584329	FALSE
ASB8	0.000554785	0.00251175	0.220876	0.825416	0.938183	FALSE
ASCC1	0.00220433	0.00317507	0.694261	0.488329	0.779422	FALSE
ASCC3	0.00593727	0.0043934	1.35141	0.178099	0.511558	FALSE
ASCL1	0.0435715	0.0114843	3.79401	0.000196628	0.0221576	TRUE
ASCL2	0.00353895	0.0101965	0.347075	0.728902	0.903186	FALSE
ASF1A	0.0161452	0.00384779	4.19598	4.09157e-05	0.00974538	TRUE
ASF1B	-0.00242388	0.00666568	-0.363635	0.716516	0.897465	FALSE
ASGR1	0.00615391	0.00724064	0.849912	0.396395	0.721846	FALSE
ASGR2	0.000882089	0.00689086	0.128009	0.898271	0.964094	FALSE
ASH2L	0.00812502	0.00411601	1.974	0.0497652	0.298707	FALSE
ASIP	0.00783821	0.00611864	1.28104	0.201671	0.5462	FALSE
ASL	0.00122913	0.00490413	0.250631	0.802358	0.930373	FALSE
ASNS	0.000226953	0.00511884	0.0443369	0.96468	0.986905	FALSE
ASNSD1	0.000317927	0.00307997	0.103224	0.917889	0.971055	FALSE
ASPA	0.00172762	0.0064434	0.268123	0.788883	0.925462	FALSE
ASPH	-0.00469667	0.00431097	-1.08947	0.277264	0.624485	FALSE
ASPHD1	-0.00161524	0.010157	-0.159028	0.873808	0.956096	FALSE
ASPHD2	0.000921265	0.00606499	0.151899	0.879421	0.957446	FALSE
ASPM	-3.85353e-05	0.00548115	-0.00703051	0.994398	0.997656	FALSE
ASPRV1	0.0144072	0.00689405	2.0898	0.0379068	0.265906	FALSE
ASPSCR1	-0.00441392	0.00462322	-0.95473	0.340873	0.677057	FALSE
ASRGL1	-0.0272637	0.0100864	-2.70301	0.00746553	0.122824	FALSE
ASS1	-0.00180832	0.00718981	-0.251512	0.801678	0.930373	FALSE
ASTN1	0.0101769	0.0169109	0.601795	0.547995	0.815071	FALSE
ASTN2	-0.0120518	0.00594609	-2.02684	0.0440125	0.282871	FALSE
ASXL1	0.00756781	0.00381879	1.98173	0.0488865	0.297693	FALSE
ATAD2	-0.00503036	0.00491491	-1.02349	0.307319	0.651213	FALSE
ATAD3A	-0.00346691	0.00498403	-0.695603	0.487489	0.779046	FALSE
ATAD3C	-0.0211124	0.00920859	-2.29268	0.022912	0.211185	FALSE
ATAD5	0.00955294	0.00527336	1.81155	0.0715641	0.343875	FALSE
ATF1	0.00447715	0.00302474	1.48018	0.140407	0.461853	FALSE
ATF2	0.00587405	0.00357416	1.64348	0.101863	0.401659	FALSE
ATF3	-0.00356207	0.00926668	-0.384396	0.701096	0.890678	FALSE
ATF4	0.000938791	0.00357295	0.262749	0.793015	0.926663	FALSE
ATF6	0.00348073	0.00273153	1.27428	0.204051	0.548908	FALSE
ATF6B	-0.00215069	0.00374872	-0.573712	0.566811	0.825047	FALSE
ATF7	0.000328592	0.00334132	0.0983421	0.92176	0.973143	FALSE
ATF7IP	0.0121387	0.00373233	3.25232	0.00134457	0.0597079	FALSE
ATF7IP2	0.00538533	0.00659559	0.816505	0.415188	0.734807	FALSE
ATG10	0.000100883	0.00435491	0.0231654	0.981542	0.994089	FALSE
ATG12	0.00106293	0.00344451	0.308587	0.757958	0.91251	FALSE
ATG16L1	0.00450785	0.00305826	1.47399	0.142064	0.46352	FALSE
ATG4C	5.93262e-05	0.00334678	0.0177263	0.985875	0.995019	FALSE
ATG4D	-0.00792323	0.00558437	-1.41882	0.157515	0.48576	FALSE
ATG5	0.0157284	0.00397678	3.95505	0.000106348	0.017247	TRUE
ATG7	-0.00400101	0.00318384	-1.25666	0.21035	0.557121	FALSE
ATG9A	0.00636112	0.00345645	1.84036	0.0672046	0.335961	FALSE
ATIC	0.000809651	0.00323044	0.250632	0.802357	0.930373	FALSE
ATL2	0.0058269	0.00337361	1.7272	0.0856833	0.372912	FALSE
ATMIN	-0.00103018	0.00332436	-0.309888	0.75697	0.912091	FALSE
ATN1	0.00939136	0.00454145	2.06792	0.0399409	0.272159	FALSE
ATOH7	-0.00637198	0.00893715	-0.712977	0.476695	0.772641	FALSE
ATOH8	0.00244224	0.00995239	0.245393	0.806405	0.93085	FALSE
ATOX1	0.00202485	0.00457469	0.442622	0.65852	0.872789	FALSE
ATP10A	-0.0253003	0.00974869	-2.59525	0.0101563	0.139096	FALSE
ATP10D	-0.00421851	0.00603463	-0.699051	0.485336	0.777964	FALSE
ATP11B	-0.00321825	0.00502555	-0.640377	0.522664	0.798705	FALSE
ATP12A	-0.0437003	0.0164625	-2.65454	0.00858423	0.13076	FALSE
ATP13A2	0.00310336	0.00357523	0.868019	0.38643	0.712112	FALSE
ATP13A4	0.0055754	0.0114495	0.486953	0.626827	0.857204	FALSE
ATP1A1	-0.00313509	0.00363992	-0.861306	0.390106	0.715594	FALSE
ATP1A3	-0.0142963	0.017072	-0.837411	0.403366	0.727336	FALSE
ATP1B1	0.0019799	0.00615575	0.321634	0.748068	0.909721	FALSE
ATP1B2	0.00846067	0.0143678	0.588865	0.55662	0.819525	FALSE
ATP1B3	-0.00635513	0.00445705	-1.42586	0.155476	0.482696	FALSE
ATP2A1	-0.00525629	0.00832743	-0.631202	0.528633	0.801996	FALSE
ATP2A2	-0.00669122	0.00337746	-1.98114	0.0489527	0.297846	FALSE
ATP2A3	-0.00359469	0.00721385	-0.498304	0.61882	0.853433	FALSE
ATP2B1	0.00539173	0.0043389	1.24265	0.21546	0.564505	FALSE
ATP2B2	-0.0158636	0.0151625	-1.04624	0.296721	0.641379	FALSE
ATP2B4	0.0014982	0.00493271	0.303728	0.761652	0.913161	FALSE
ATP2C1	0.00980089	0.00321009	3.05315	0.00257399	0.0768879	FALSE
ATP4A	0.00767677	0.00890068	0.862492	0.389455	0.71532	FALSE
ATP4B	-0.01862	0.0091773	-2.02891	0.0437992	0.282645	FALSE
ATP6V0A1	0.00620235	0.00384332	1.6138	0.108155	0.412305	FALSE
ATP6V0B	-0.00630075	0.00494466	-1.27425	0.20406	0.548908	FALSE
ATP6V0C	0.00720498	0.00364444	1.97698	0.0494249	0.298617	FALSE
ATP6V0D1	-0.0050623	0.00345379	-1.46572	0.144302	0.466611	FALSE
ATP6V0E1	-0.00661189	0.00424996	-1.55575	0.121356	0.431765	FALSE
ATP6V1A	-0.00123085	0.00318024	-0.387032	0.699146	0.890245	FALSE
ATP6V1B1	-0.0165572	0.013065	-1.2673	0.206531	0.552541	FALSE
ATP6V1B2	0.000170196	0.0035437	0.0480278	0.961742	0.986246	FALSE
ATP6V1C1	-0.00303791	0.00385681	-0.787674	0.431824	0.745978	FALSE
ATP6V1C2	-0.0197018	0.00769802	-2.55933	0.01123	0.146746	FALSE
ATP6V1E1	-0.00390635	0.00406117	-0.961879	0.337278	0.674729	FALSE
ATP6V1E2	0.000686771	0.00569155	0.120665	0.904078	0.965824	FALSE
ATP6V1F	-0.00128547	0.00421255	-0.305152	0.76057	0.913161	FALSE
ATP6V1G1	-0.00502079	0.00375138	-1.33838	0.182298	0.517186	FALSE
ATP6V1G2	0.00800903	0.00875817	0.914464	0.36158	0.695367	FALSE
ATP6V1H	-0.00169203	0.00334789	-0.505401	0.613836	0.851941	FALSE
ATP7B	0.00813279	0.00734646	1.10704	0.269615	0.617771	FALSE
ATP8A1	-0.00505609	0.00773972	-0.653265	0.51434	0.793963	FALSE
ATP8A2	-0.00912196	0.0114699	-0.795294	0.42739	0.743163	FALSE
ATP8B1	-0.0155624	0.00717736	-2.16827	0.0313248	0.244259	FALSE
ATP8B2	0.0089069	0.0061782	1.44166	0.150969	0.476647	FALSE
ATP9A	0.00300765	0.00520122	0.578258	0.563744	0.823154	FALSE
ATP9B	-0.00120447	0.00442468	-0.272216	0.785738	0.923465	FALSE
ATR	-0.000904846	0.00354874	-0.254977	0.799004	0.929733	FALSE
ATRIP	-0.00288376	0.00353494	-0.815787	0.415597	0.734807	FALSE
ATRN	0.000489009	0.00396102	0.123455	0.901871	0.965041	FALSE
ATRNL1	-0.0269045	0.0152573	-1.76339	0.07937	0.360941	FALSE
ATXN1	0.00754298	0.00485895	1.55239	0.122158	0.433237	FALSE
ATXN10	-0.00140043	0.00330248	-0.424053	0.671985	0.879531	FALSE
ATXN2	0.00456224	0.00395054	1.15484	0.249541	0.599265	FALSE
ATXN2L	2.26275e-05	0.00305189	0.00741425	0.994092	0.997656	FALSE
ATXN7	-0.00375274	0.00394485	-0.951299	0.342607	0.679379	FALSE
AUH	-0.00287548	0.00396031	-0.726073	0.468647	0.76898	FALSE
AURKB	0.0104653	0.00626702	1.66989	0.0965127	0.392666	FALSE
AUTS2	0.00245328	0.00549694	0.4463	0.655866	0.870941	FALSE
AVIL	-0.00570301	0.00850483	-0.670561	0.503278	0.788704	FALSE
AVPI1	-0.00291976	0.00482032	-0.605718	0.545392	0.813378	FALSE
AVPR1A	-0.00292515	0.00759491	-0.385146	0.70054	0.890678	FALSE
AVPR1B	-0.0165362	0.00893849	-1.85	0.0657962	0.333754	FALSE
AXIN1	0.00542459	0.00370598	1.46374	0.144842	0.467637	FALSE
AXIN2	0.00566412	0.00664728	0.852097	0.395185	0.720392	FALSE
AXL	0.005479	0.00601361	0.9111	0.363345	0.696433	FALSE
AZGP1	-0.00103867	0.01703	-0.0609907	0.951428	0.981895	FALSE
AZI2	0.00408425	0.00259454	1.57417	0.117036	0.426002	FALSE
AZIN1	-0.00252001	0.0040533	-0.621717	0.53484	0.804653	FALSE
AZU1	-0.0130775	0.00920842	-1.42017	0.157122	0.485183	FALSE
B2M	-0.0104001	0.00668606	-1.55549	0.121418	0.431765	FALSE
B3GALNT1	0.000586019	0.0053717	0.109094	0.913238	0.969001	FALSE
B3GALNT2	0.000888862	0.00348456	0.255086	0.79892	0.929733	FALSE
B3GALT1	0.0327097	0.0132874	2.46171	0.0146786	0.169659	FALSE
B3GALT2	0.015791	0.00815332	1.93676	0.0541907	0.311564	FALSE
B3GALT5	-0.0254936	0.013174	-1.93514	0.0543901	0.31165	FALSE
B3GAT1	0.00864972	0.0152236	0.568179	0.570554	0.826703	FALSE
B3GAT2	0.00714912	0.00607937	1.17596	0.241015	0.590562	FALSE
B3GAT3	-0.00811219	0.00411051	-1.97352	0.04982	0.298707	FALSE
B3GNT3	-0.00708821	0.0119885	-0.591249	0.555025	0.818671	FALSE
B3GNT5	-0.0100453	0.00739327	-1.35872	0.175775	0.50909	FALSE
B3GNT8	0.0104124	0.00684291	1.52163	0.129689	0.443665	FALSE
B3GNTL1	-0.0119917	0.00512857	-2.33821	0.0203695	0.199507	FALSE
B4GALNT1	0.0294365	0.0102713	2.8659	0.00460522	0.0999228	FALSE
B4GALNT3	-0.00166254	0.0102623	-0.162005	0.871466	0.955241	FALSE
B4GALNT4	-0.00187456	0.00827576	-0.226512	0.821035	0.936538	FALSE
B4GALT1	-0.0111779	0.00535405	-2.08775	0.0380937	0.266161	FALSE
B4GALT2	0.00297016	0.00356928	0.832147	0.406324	0.729498	FALSE
B4GALT3	-0.000712327	0.00335519	-0.212306	0.832086	0.940272	FALSE
B4GALT4	0.0104804	0.00379712	2.76009	0.00631834	0.116842	FALSE
B4GALT5	-0.00377387	0.00392265	-0.96207	0.337182	0.674729	FALSE
B4GALT6	0.00977945	0.00690007	1.4173	0.15796	0.486316	FALSE
B4GALT7	-0.0016321	0.00351251	-0.464654	0.642688	0.864617	FALSE
BAALC	-0.00589577	0.0103557	-0.569327	0.569776	0.826014	FALSE
BACE1	-0.0101452	0.00479527	-2.11566	0.0356169	0.258853	FALSE
BACE2	-0.0209076	0.00672347	-3.10964	0.00214789	0.0727155	FALSE
BACH2	0.0239312	0.00998286	2.39723	0.0174444	0.183255	FALSE
BAD	-0.000502912	0.00393758	-0.127721	0.898499	0.964094	FALSE
BAG2	0.00815617	0.00749795	1.08779	0.278005	0.625481	FALSE
BAG3	-0.00960306	0.00358054	-2.68202	0.00793283	0.125007	FALSE
BAHD1	0.00460046	0.00383437	1.1998	0.231645	0.581052	FALSE
BAIAP2	-0.00437842	0.00507734	-0.862345	0.389536	0.71532	FALSE
BAIAP3	-0.00422304	0.0105568	-0.400031	0.689563	0.886943	FALSE
BAMBI	-0.0010149	0.0125681	-0.0807522	0.93572	0.977214	FALSE
BANF2	0.00301254	0.00460205	0.654608	0.513476	0.79348	FALSE
BANK1	-0.00583248	0.0162642	-0.358609	0.720268	0.898648	FALSE
BANP	-0.000663141	0.00284193	-0.233342	0.815736	0.934514	FALSE
BARD1	0.00193001	0.00522692	0.369245	0.712338	0.896728	FALSE
BARX2	-0.0186933	0.0177426	-1.05358	0.293353	0.638341	FALSE
BATF	-0.00282104	0.00902832	-0.312465	0.755014	0.911269	FALSE
BATF2	-0.0193132	0.00920633	-2.09782	0.0371838	0.264189	FALSE
BATF3	-0.000877869	0.00664811	-0.132048	0.89508	0.96316	FALSE
BAX	0.00529372	0.00382561	1.38376	0.167982	0.498272	FALSE
BAZ1A	-0.0127929	0.00429872	-2.97597	0.00328262	0.0860045	FALSE
BAZ1B	-0.00570284	0.00326965	-1.74418	0.0826725	0.366656	FALSE
BAZ2A	0.00243914	0.00360208	0.677147	0.499099	0.787248	FALSE
BBC3	0.00224805	0.00517135	0.434711	0.664243	0.876955	FALSE
BBOX1	0.00314594	0.0156223	0.201375	0.840611	0.942351	FALSE
BBS10	0.00787183	0.00391596	2.01019	0.0457608	0.288378	FALSE
BBS12	0.0123911	0.00509602	2.43153	0.0159206	0.174893	FALSE
BBS5	-0.000661889	0.00432121	-0.153172	0.878418	0.957344	FALSE
BBS7	0.0058876	0.00321303	1.83241	0.0683842	0.337653	FALSE
BBS9	0.00339318	0.0037805	0.897549	0.370511	0.701717	FALSE
BBX	0.00421432	0.00356815	1.18109	0.238975	0.589925	FALSE
BCAM	0.0192104	0.00753807	2.54845	0.0115748	0.148474	FALSE
BCAN	-0.0244727	0.0132695	-1.84429	0.0666279	0.334925	FALSE
BCAP29	7.74374e-05	0.00355933	0.0217562	0.982664	0.994174	FALSE
BCAR1	-0.010023	0.00409034	-2.4504	0.0151335	0.170468	FALSE
BCAR3	-0.00131369	0.00539573	-0.243469	0.807893	0.931462	FALSE
BCAS1	-0.0223491	0.0129006	-1.7324	0.0847513	0.370853	FALSE
BCAS2	-0.00150912	0.00373611	-0.403928	0.686699	0.88585	FALSE
BCAS3	0.00243951	0.00521611	0.467687	0.64052	0.863157	FALSE
BCAS4	0.00561321	0.00606345	0.925746	0.355699	0.691858	FALSE
BCAT1	0.0147359	0.0143891	1.02411	0.307028	0.651082	FALSE
BCAT2	0.00881747	0.00426334	2.06821	0.0399135	0.272149	FALSE
BCKDHB	0.00696534	0.0042497	1.63902	0.102789	0.403807	FALSE
BCKDK	-0.00319135	0.00317285	-1.00583	0.315719	0.65901	FALSE
BCL10	-0.00774282	0.00336503	-2.30097	0.0224292	0.20959	FALSE
BCL11A	0.00655038	0.0103318	0.634002	0.526807	0.801298	FALSE
BCL11B	0.00908155	0.0106888	0.849631	0.396551	0.722004	FALSE
BCL2	-0.0117922	0.00826936	-1.42601	0.155432	0.482696	FALSE
BCL2A1	-0.00522293	0.00834686	-0.625735	0.532205	0.803617	FALSE
BCL2L1	0.00816477	0.00379384	2.15211	0.0325929	0.248417	FALSE
BCL2L10	0.000670378	0.00948287	0.0706935	0.943713	0.979624	FALSE
BCL2L12	0.00541252	0.0047186	1.14706	0.252734	0.601756	FALSE
BCL2L13	0.00125151	0.00369558	0.338651	0.73523	0.905096	FALSE
BCL2L14	-0.00867116	0.00985865	-0.879549	0.380165	0.707534	FALSE
BCL2L2	-0.00505759	0.00412616	-1.22574	0.221746	0.570379	FALSE
BCL3	-0.0112115	0.00684826	-1.63713	0.103183	0.403943	FALSE
BCL6	-0.00406414	0.00543482	-0.747798	0.455465	0.761045	FALSE
BCL7A	-0.00108723	0.00623983	-0.17424	0.861854	0.951663	FALSE
BCL7B	-0.000231196	0.0032998	-0.0700635	0.944213	0.979738	FALSE
BCL7C	-0.000728085	0.00464929	-0.156601	0.875718	0.956835	FALSE
BCL9	0.00993356	0.00465879	2.13222	0.0342148	0.253568	FALSE
BCL9L	-0.00978278	0.00440479	-2.22094	0.0274826	0.229586	FALSE
BCLAF1	0.00764312	0.00268235	2.84941	0.00484079	0.102281	FALSE
BCO2	-0.0120313	0.0084402	-1.42547	0.155587	0.482696	FALSE
BCR	0.0047201	0.00479969	0.983418	0.326596	0.667812	FALSE
BDH1	-0.00239238	0.00639534	-0.374082	0.708742	0.894462	FALSE
BDH2	0.00827623	0.00457912	1.80739	0.0722123	0.344461	FALSE
BDKRB1	-0.0141387	0.00898495	-1.5736	0.117168	0.426002	FALSE
BDKRB2	-0.00888646	0.00842918	-1.05425	0.293047	0.638092	FALSE
BDNF	-0.0154631	0.00933731	-1.65605	0.0992871	0.397123	FALSE
BECN1	0.0043944	0.00303911	1.44595	0.149763	0.475468	FALSE
BEGAIN	-0.025526	0.00938834	-2.71891	0.00712853	0.120887	FALSE
BEND5	0.0225295	0.00897253	2.51094	0.0128367	0.158642	FALSE
BEND7	0.00988988	0.00659489	1.49963	0.135296	0.451993	FALSE
BEST3	-0.0150311	0.0067988	-2.21085	0.0281855	0.231543	FALSE
BEST4	-0.00190869	0.00860771	-0.221742	0.824742	0.938047	FALSE
BET1	-0.000883421	0.00325535	-0.271376	0.786384	0.923705	FALSE
BFAR	0.0118587	0.00396527	2.99063	0.00313559	0.0836158	FALSE
BFSP1	-0.0133201	0.0089774	-1.48374	0.13946	0.460578	FALSE
BFSP2	0.0167474	0.00831527	2.01405	0.0453507	0.287002	FALSE
BGLAP	0.00658541	0.00613416	1.07356	0.284319	0.630616	FALSE
BHLHA15	0.00195395	0.00826155	0.236511	0.81328	0.933126	FALSE
BHLHE22	0.00714341	0.00996473	0.716869	0.474295	0.771356	FALSE
BHLHE40	-0.0203255	0.00618049	-3.28865	0.00119037	0.0559419	FALSE
BHLHE41	0.016016	0.0104483	1.53289	0.126892	0.441616	FALSE
BHMT	0.0175978	0.0104491	1.68415	0.0937213	0.388375	FALSE
BICD1	0.0103923	0.00672756	1.54474	0.123999	0.43737	FALSE
BICD2	-0.00885056	0.00413178	-2.14207	0.0334031	0.251302	FALSE
BID	-0.00248218	0.00580868	-0.427323	0.669606	0.879204	FALSE
BIK	-0.0134416	0.00881678	-1.52455	0.12896	0.442969	FALSE
BIN1	0.0036019	0.00596662	0.603676	0.546747	0.814481	FALSE
BIN2	-0.0103653	0.00733087	-1.41392	0.158947	0.487551	FALSE
BIRC2	-0.00228143	0.0038559	-0.591674	0.554741	0.818598	FALSE
BIRC3	-0.0235445	0.0105683	-2.22783	0.0270114	0.227932	FALSE
BIRC6	0.0016649	0.00364401	0.456886	0.648251	0.867455	FALSE
BIRC7	0.00794939	0.0107161	0.741816	0.459073	0.763599	FALSE
BLCAP	-0.000695364	0.00348892	-0.199306	0.842227	0.943006	FALSE
BLK	0.0185405	0.0113328	1.636	0.10342	0.404292	FALSE
BLM	-0.00454708	0.00528822	-0.859851	0.390906	0.716069	FALSE
BLMH	0.00597539	0.00459922	1.29922	0.195372	0.53753	FALSE
BLNK	-0.00234167	0.00693994	-0.33742	0.736156	0.905492	FALSE
BLOC1S1	0.0039152	0.00448053	0.873826	0.383266	0.710217	FALSE
BLOC1S2	0.00179185	0.00358588	0.499697	0.617841	0.853097	FALSE
BLVRA	-0.0062359	0.00489346	-1.27433	0.204031	0.548908	FALSE
BLZF1	-0.00141337	0.00286627	-0.493105	0.622482	0.855502	FALSE
BMF	0.0151395	0.00730827	2.07156	0.0395964	0.270868	FALSE
BMP1	-0.0107582	0.00516711	-2.08206	0.0386162	0.267304	FALSE
BMP2	0.0030043	0.00931881	0.322391	0.747495	0.909721	FALSE
BMP2K	0.00589928	0.00516427	1.14233	0.254691	0.603136	FALSE
BMP3	0.00799654	0.0152277	0.525131	0.600076	0.842551	FALSE
BMP4	0.00909178	0.0104848	0.867138	0.386911	0.712623	FALSE
BMP6	0.0114265	0.00823979	1.38674	0.167071	0.497134	FALSE
BMP7	0.0450335	0.0190296	2.36649	0.0189178	0.190816	FALSE
BMP8A	-0.0012267	0.00617062	-0.198797	0.842625	0.9431	FALSE
BMPER	0.0114524	0.00962866	1.18941	0.235696	0.585995	FALSE
BMPR1A	0.00938428	0.00426649	2.19953	0.0289918	0.234418	FALSE
BMPR1B	0.0214088	0.00909277	2.35449	0.0195221	0.193559	FALSE
BMPR2	0.00605682	0.00388631	1.5585	0.120704	0.431291	FALSE
BNC1	-0.0225732	0.0169325	-1.33313	0.184014	0.519484	FALSE
BNC2	-0.00152856	0.00885941	-0.172535	0.863193	0.952138	FALSE
BNIP1	-0.00441922	0.00412304	-1.07184	0.285092	0.631129	FALSE
BNIP2	0.00179186	0.00351078	0.510388	0.610345	0.849345	FALSE
BNIP3	-0.00145498	0.00646518	-0.225049	0.822172	0.937025	FALSE
BNIP3L	0.00127041	0.00423663	0.299864	0.764594	0.914789	FALSE
BNIPL	-0.0110647	0.0151674	-0.729504	0.466551	0.768313	FALSE
BOC	0.00908222	0.00867319	1.04716	0.296295	0.640771	FALSE
BOD1	-0.00485739	0.003899	-1.2458	0.214301	0.563017	FALSE
BOK	-0.0113604	0.00616177	-1.84369	0.066715	0.334925	FALSE
BOLA1	-0.00614423	0.00538291	-1.14143	0.255061	0.603259	FALSE
BOLL	0.0140442	0.00742164	1.89233	0.0598993	0.324653	FALSE
BPGM	0.00427212	0.00416705	1.02521	0.306507	0.650504	FALSE
BPHL	0.00535389	0.00457602	1.16999	0.243405	0.592503	FALSE
BPI	-0.0113663	0.0124137	-0.915632	0.360968	0.695213	FALSE
BPTF	0.000783492	0.00411194	0.190541	0.84908	0.945427	FALSE
BRAF	0.00619768	0.00364855	1.69867	0.0909447	0.382618	FALSE
BRAP	0.00370073	0.00323736	1.14313	0.254357	0.602919	FALSE
BRCA1	0.026163	0.0101519	2.57715	0.0106853	0.141036	FALSE
BRCA2	-0.00189628	0.00604051	-0.313926	0.753906	0.910934	FALSE
BRD1	-0.00131015	0.0043286	-0.302672	0.762456	0.913204	FALSE
BRD2	-0.0013864	0.00292367	-0.474199	0.635878	0.860927	FALSE
BRD3	0.00295958	0.00378004	0.782948	0.434588	0.747372	FALSE
BRD4	0.00693095	0.00496674	1.39547	0.164429	0.493299	FALSE
BRD7	0.00231668	0.00335478	0.690561	0.490646	0.781601	FALSE
BRF1	-0.0114114	0.00404468	-2.82134	0.00526707	0.107531	FALSE
BRF2	0.00628832	0.00489114	1.28566	0.200057	0.544027	FALSE
BRI3	0.00244068	0.00414279	0.589141	0.556435	0.819368	FALSE
BRI3BP	-0.0108832	0.00487818	-2.231	0.0267975	0.227932	FALSE
BRIP1	-0.00293612	0.00655812	-0.447707	0.654852	0.870477	FALSE
BRIX1	-0.00133968	0.00357428	-0.374811	0.7082	0.894076	FALSE
BRPF1	-0.00162271	0.00299324	-0.542125	0.588339	0.835587	FALSE
BRSK1	0.00886288	0.00819661	1.08129	0.280878	0.627557	FALSE
BRSK2	0.00811767	0.0148893	0.545203	0.586224	0.834166	FALSE
BRWD1	-0.000508849	0.00396563	-0.128315	0.898029	0.964088	FALSE
BSCL2	-0.00428304	0.00399057	-1.07329	0.28444	0.630678	FALSE
BSDC1	-6.59755e-05	0.00313677	-0.0210329	0.98324	0.994174	FALSE
BSN	0.00937103	0.00924027	1.01415	0.311742	0.6563	FALSE
BSND	0.0086727	0.00959774	0.903619	0.36729	0.698457	FALSE
BST2	-0.0255506	0.0101991	-2.50517	0.0130415	0.15948	FALSE
BTAF1	0.00349698	0.00431281	0.810837	0.418428	0.73643	FALSE
BTBD1	-0.00807446	0.00320357	-2.52046	0.0125055	0.155836	FALSE
BTBD10	0.00194742	0.00323305	0.60235	0.547627	0.814965	FALSE
BTBD11	0.00606543	0.0125927	0.481664	0.630574	0.858389	FALSE
BTBD2	-0.000451662	0.00345886	-0.130581	0.896238	0.96337	FALSE
BTBD3	0.00896631	0.00461744	1.94184	0.0535686	0.310508	FALSE
BTBD6	-0.007895	0.00482756	-1.6354	0.103546	0.404292	FALSE
BTBD7	0.00319798	0.00406314	0.787071	0.432177	0.746013	FALSE
BTBD8	-0.000948214	0.0074527	-0.127231	0.898886	0.964094	FALSE
BTF3	-0.00680835	0.00437449	-1.55638	0.121207	0.431619	FALSE
BTG1	0.00554357	0.00362251	1.53031	0.127527	0.44196	FALSE
BTG2	-0.00475573	0.00650849	-0.730696	0.465824	0.767978	FALSE
BTG3	-0.00158466	0.0064501	-0.245679	0.806184	0.93085	FALSE
BTN1A1	0.00466038	0.00555997	0.838203	0.402922	0.727175	FALSE
BTN2A1	-0.000980589	0.00347618	-0.282088	0.778169	0.920316	FALSE
BTN2A2	-0.00296287	0.00463753	-0.638889	0.52363	0.799132	FALSE
BTN3A1	0.000673451	0.00541209	0.124435	0.901097	0.965041	FALSE
BTN3A2	-0.0102434	0.00639098	-1.6028	0.110565	0.415404	FALSE
BTN3A3	-0.00798963	0.00618946	-1.29084	0.198255	0.541476	FALSE
BTNL2	0.000179278	0.00476846	0.0375965	0.970047	0.98961	FALSE
BTNL8	-0.00136543	0.00996171	-0.137068	0.891115	0.961871	FALSE
BTNL9	-0.0149584	0.0121259	-1.2336	0.218807	0.568021	FALSE
BTRC	0.00685827	0.00352341	1.94648	0.0530044	0.309021	FALSE
BUB1	2.93548e-05	0.0052998	0.00553885	0.995586	0.998406	FALSE
BUB1B	0.00244487	0.00487699	0.501307	0.616709	0.852653	FALSE
BUB3	-0.00470822	0.00309263	-1.5224	0.129497	0.443661	FALSE
BUD13	0.00217589	0.00330024	0.659311	0.510459	0.792065	FALSE
BZW1	0.00364273	0.00296841	1.22716	0.22121	0.570023	FALSE
BZW2	-0.000760591	0.00488763	-0.155615	0.876494	0.956835	FALSE
C10orf82	0.0383032	0.0127074	3.01424	0.00291152	0.0813566	FALSE
C10orf88	0.00152533	0.00291551	0.523179	0.601432	0.843663	FALSE
C10orf95	-0.0107716	0.00661945	-1.62727	0.105262	0.406642	FALSE
C10orf99	-0.0329707	0.0176474	-1.8683	0.0631898	0.330624	FALSE
C11orf16	-0.01893	0.0132292	-1.43093	0.154018	0.480559	FALSE
C11orf24	-0.00311494	0.00312694	-0.996162	0.320381	0.662097	FALSE
C11orf42	-0.00161616	0.00546448	-0.295756	0.767724	0.915747	FALSE
C11orf49	0.00114089	0.00329442	0.346311	0.729475	0.903332	FALSE
C11orf58	0.000912424	0.00290795	0.313768	0.754026	0.910934	FALSE
C11orf65	-0.0135423	0.0062844	-2.15491	0.0323699	0.247969	FALSE
C11orf80	-0.00323745	0.0046499	-0.696241	0.48709	0.779038	FALSE
C12orf43	0.00558595	0.00355787	1.57003	0.117997	0.426909	FALSE
C12orf49	0.00740428	0.00390248	1.89732	0.059233	0.323989	FALSE
C12orf57	0.00363267	0.00555258	0.654232	0.513718	0.79348	FALSE
C12orf65	-0.000175322	0.00357491	-0.0490423	0.960935	0.985864	FALSE
C12orf75	0.010165	0.00748581	1.3579	0.176034	0.509292	FALSE
C12orf76	0.00579002	0.00417339	1.38737	0.166882	0.497134	FALSE
C14orf119	0.00023123	0.00383145	0.0603506	0.951937	0.981895	FALSE
C14orf132	0.00371474	0.00991327	0.374724	0.708265	0.894076	FALSE
C14orf93	0.00289879	0.00324059	0.894527	0.37212	0.702945	FALSE
C15orf39	-0.00427149	0.00437432	-0.976492	0.330006	0.670246	FALSE
C15orf48	-0.00736792	0.0103672	-0.710696	0.478105	0.772796	FALSE
C16orf46	0.00135158	0.00505522	0.267362	0.789467	0.925468	FALSE
C16orf54	-0.00310875	0.00832092	-0.373606	0.709095	0.894508	FALSE
C16orf58	-0.00247545	0.00307371	-0.805361	0.421573	0.738834	FALSE
C16orf70	-0.0010438	0.00317023	-0.32925	0.742313	0.907711	FALSE
C16orf71	-0.00540332	0.00792227	-0.682042	0.496005	0.784638	FALSE
C16orf72	0.0130255	0.00331631	3.92772	0.000118202	0.0177263	TRUE
C16orf86	-0.00743621	0.00529135	-1.40535	0.161476	0.49037	FALSE
C16orf87	0.00116861	0.00447151	0.261345	0.794097	0.927051	FALSE
C18orf21	0.000771371	0.00482733	0.159792	0.873207	0.955909	FALSE
C18orf54	0.00352356	0.00532025	0.662292	0.50855	0.791634	FALSE
C19orf12	0.0121835	0.00645881	1.88633	0.0607065	0.325924	FALSE
C19orf18	0.00125618	0.0077732	0.161604	0.871781	0.955277	FALSE
C19orf44	-0.00385027	0.00532032	-0.723691	0.470105	0.769154	FALSE
C19orf48	-0.000624739	0.00507229	-0.123167	0.902099	0.965041	FALSE
C19orf53	0.0022862	0.00564181	0.405225	0.685747	0.885598	FALSE
C19orf54	0.00982601	0.00530845	1.85101	0.0656495	0.333498	FALSE
C19orf57	-0.0081305	0.00772447	-1.05256	0.293817	0.638503	FALSE
C1D	0.0025887	0.0034275	0.755273	0.450978	0.758384	FALSE
C1GALT1	-0.00336276	0.00468955	-0.717077	0.474168	0.771268	FALSE
C1orf109	0.0049712	0.00438851	1.13278	0.258671	0.606642	FALSE
C1orf112	0.00775894	0.00388153	1.99894	0.0469759	0.292197	FALSE
C1orf115	-0.0078349	0.00767249	-1.02117	0.308415	0.652703	FALSE
C1orf116	-0.00848499	0.0112502	-0.75421	0.451615	0.758724	FALSE
C1orf127	-0.00704158	0.00688131	-1.02329	0.307413	0.651213	FALSE
C1orf158	-0.0325119	0.016481	-1.97269	0.0499152	0.298707	FALSE
C1orf159	0.00124649	0.00426879	0.292	0.770591	0.917495	FALSE
C1orf198	0.000735841	0.00398803	0.184512	0.853799	0.947862	FALSE
C1orf21	0.00932895	0.0079211	1.17773	0.240309	0.590511	FALSE
C1orf210	0.00128329	0.00693691	0.184994	0.853422	0.947662	FALSE
C1orf216	-0.00308983	0.00441277	-0.700201	0.48462	0.777169	FALSE
C1orf226	0.00232914	0.00579317	0.40205	0.688079	0.886643	FALSE
C1orf35	-0.00334613	0.00361218	-0.926345	0.355389	0.691858	FALSE
C1orf52	0.00236679	0.00308109	0.768168	0.443298	0.753865	FALSE
C1orf56	-0.00387547	0.00489685	-0.791423	0.42964	0.744605	FALSE
C1orf61	0.0039681	0.00712602	0.556847	0.578257	0.830557	FALSE
C1orf74	-0.000493561	0.0037501	-0.131613	0.895423	0.96316	FALSE
C1orf87	-0.0174404	0.0155377	-1.12246	0.26302	0.610645	FALSE
C1orf94	-0.00184327	0.00915584	-0.201322	0.840653	0.942351	FALSE
C1QA	-0.00657326	0.00819888	-0.801728	0.423667	0.73991	FALSE
C1QB	-0.00517828	0.00856943	-0.604274	0.54635	0.814242	FALSE
C1QBP	0.00689163	0.00453614	1.51927	0.130281	0.445128	FALSE
C1QC	-0.00678184	0.00819265	-0.827795	0.408778	0.730947	FALSE
C1QL1	0.015346	0.0128829	1.19119	0.234996	0.584978	FALSE
C1QTNF1	-0.0109781	0.00745003	-1.47356	0.14218	0.463696	FALSE
C1QTNF2	-0.00356765	0.00783835	-0.455153	0.649495	0.867599	FALSE
C1QTNF3	0.0103163	0.00997466	1.03425	0.302275	0.646707	FALSE
C1QTNF6	-0.0088755	0.00685549	-1.29466	0.196939	0.539694	FALSE
C1QTNF7	0.00743319	0.00990467	0.750473	0.453856	0.760474	FALSE
C1QTNF9	-0.00548916	0.0109279	-0.502306	0.616008	0.852653	FALSE
C1R	-0.000667998	0.00714776	-0.0934555	0.925636	0.973376	FALSE
C1S	0.00237042	0.00839294	0.28243	0.777907	0.920316	FALSE
C2	-0.0130453	0.00944731	-1.38084	0.168876	0.499654	FALSE
C20orf141	-0.0150086	0.00915617	-1.63918	0.102755	0.403807	FALSE
C20orf144	0.00522863	0.00469534	1.11358	0.266803	0.615204	FALSE
C20orf27	-0.00569453	0.00458517	-1.24195	0.215718	0.564626	FALSE
C20orf85	-0.0317416	0.0219603	-1.44541	0.149916	0.475558	FALSE
C21orf91	0.00494228	0.00503558	0.981472	0.327552	0.66863	FALSE
C22orf15	-0.0287329	0.00977418	-2.93967	0.00367433	0.0897762	FALSE
C22orf31	0.0115859	0.00837469	1.38344	0.168079	0.498272	FALSE
C2CD2	-0.00692843	0.00452629	-1.53071	0.12743	0.441889	FALSE
C2CD2L	-0.0126827	0.00439457	-2.88599	0.00433249	0.0972597	FALSE
C2orf42	0.00421947	0.00274433	1.53752	0.125754	0.439412	FALSE
C2orf49	0.00678489	0.00303122	2.23834	0.0263068	0.226165	FALSE
C2orf50	-0.0209251	0.00905947	-2.30975	0.0219281	0.207054	FALSE
C3	-0.0235555	0.012716	-1.85242	0.0654459	0.333204	FALSE
C3AR1	-0.00726906	0.00771095	-0.942693	0.346981	0.683783	FALSE
C3orf14	-0.0159867	0.00844652	-1.89269	0.0598504	0.324653	FALSE
C3orf18	0.00373034	0.0052579	0.709473	0.478861	0.7735	FALSE
C3orf36	-0.0054995	0.00630181	-0.872685	0.383887	0.710299	FALSE
C3orf38	0.00110305	0.00325159	0.339234	0.734791	0.90489	FALSE
C3orf52	-0.00219666	0.00779722	-0.281724	0.778448	0.920316	FALSE
C3orf62	0.00279802	0.00430604	0.64979	0.516577	0.794705	FALSE
C4A	-0.0524993	0.0139686	-3.75839	0.000224671	0.0237834	TRUE
C4BPA	-0.00322328	0.0164525	-0.195914	0.844878	0.943652	FALSE
C4BPB	-0.0161408	0.00942121	-1.71324	0.0882266	0.377086	FALSE
C4orf19	0.00640964	0.00981332	0.653157	0.514409	0.793963	FALSE
C4orf33	0.00667316	0.00583601	1.14344	0.254228	0.602919	FALSE
C4orf36	0.017995	0.00681353	2.64106	0.00892084	0.132988	FALSE
C4orf50	0.00185944	0.00388904	0.478122	0.633088	0.859871	FALSE
C5	-0.0143922	0.0093055	-1.54664	0.12354	0.436526	FALSE
C5AR1	-0.00258823	0.00674446	-0.383756	0.701569	0.890678	FALSE
C5orf15	0.00513315	0.00343695	1.49352	0.136886	0.454478	FALSE
C5orf24	0.00601334	0.00359133	1.6744	0.0956221	0.390932	FALSE
C5orf34	0.00206974	0.00533889	0.387672	0.698673	0.890245	FALSE
C6	-0.00422443	0.0133966	-0.315335	0.752837	0.910934	FALSE
C6orf118	-0.0137139	0.013858	-0.989597	0.323573	0.665353	FALSE
C6orf136	-0.00145144	0.0038424	-0.377744	0.706023	0.892677	FALSE
C6orf141	-0.0258924	0.010912	-2.37285	0.0186045	0.18895	FALSE
C6orf15	-0.0358598	0.0193579	-1.85246	0.0654402	0.333204	FALSE
C6orf201	0.00835401	0.00639648	1.30603	0.193049	0.533673	FALSE
C6orf47	-0.00152405	0.00337576	-0.45147	0.652143	0.869524	FALSE
C6orf62	0.00587285	0.00340791	1.7233	0.0863878	0.374264	FALSE
C6orf89	0.000798228	0.00338126	0.236074	0.813618	0.93331	FALSE
C7	-0.00103633	0.0215018	-0.0481975	0.961607	0.986246	FALSE
C7orf25	0.00282234	0.00315941	0.893313	0.372769	0.703186	FALSE
C7orf26	0.00568447	0.00354771	1.60229	0.110678	0.415404	FALSE
C7orf31	0.0115535	0.00535577	2.15721	0.0321876	0.247488	FALSE
C8G	0.00331842	0.00799608	0.415005	0.678585	0.882986	FALSE
C8orf37	-0.00831397	0.0047129	-1.76409	0.0792518	0.360941	FALSE
C8orf44	0.00183346	0.00478819	0.382913	0.702193	0.890844	FALSE
C9orf116	-0.00834865	0.00687348	-1.21462	0.225951	0.573645	FALSE
C9orf131	-0.00337674	0.00790527	-0.427151	0.669731	0.879204	FALSE
C9orf16	0.000388253	0.00514051	0.0755281	0.93987	0.978293	FALSE
C9orf24	-0.0173548	0.015966	-1.08698	0.278359	0.625552	FALSE
C9orf40	-0.0113426	0.0050995	-2.22425	0.0272553	0.228416	FALSE
C9orf64	-0.0157094	0.0037257	-4.21649	3.76464e-05	0.00917521	TRUE
C9orf72	0.00866512	0.00474986	1.82429	0.0696079	0.339772	FALSE
CA11	8.59627e-05	0.00771415	0.0111435	0.99112	0.996615	FALSE
CA12	-0.033737	0.0110236	-3.06042	0.0025151	0.0764006	FALSE
CA13	-0.010492	0.00546696	-1.91916	0.0563951	0.316731	FALSE
CA2	-0.0103753	0.00807581	-1.28473	0.200379	0.544317	FALSE
CA3	0.00404908	0.0100647	0.402305	0.687891	0.886619	FALSE
CA4	0.0177281	0.0145684	1.21689	0.225088	0.572957	FALSE
CA7	0.00666475	0.00631884	1.05474	0.292821	0.637865	FALSE
CA9	-0.0160898	0.0163163	-0.986119	0.325272	0.667121	FALSE
CAB39	0.00367293	0.00316086	1.162	0.246626	0.595495	FALSE
CABIN1	-0.00315319	0.00451846	-0.697846	0.486088	0.778455	FALSE
CABP1	0.015888	0.00747222	2.12627	0.0347129	0.255322	FALSE
CABP4	-0.00732428	0.0109563	-0.668501	0.504588	0.788824	FALSE
CABP7	-0.0113546	0.0122562	-0.926435	0.355342	0.691858	FALSE
CABYR	0.0118681	0.00775407	1.53057	0.127465	0.441889	FALSE
CACHD1	-0.00333175	0.00545628	-0.610627	0.542143	0.811666	FALSE
CACNA1A	0.00909062	0.00956027	0.950874	0.342822	0.679548	FALSE
CACNA1C	0.00525568	0.00974135	0.539523	0.590129	0.836655	FALSE
CACNA1D	0.0137821	0.00993152	1.38772	0.166775	0.497134	FALSE
CACNA1G	0.00163772	0.0123795	0.132293	0.894886	0.96316	FALSE
CACNA1H	-0.0111502	0.0103043	-1.08209	0.280524	0.627557	FALSE
CACNA2D1	0.0303197	0.0145453	2.0845	0.0383908	0.266676	FALSE
CACNA2D2	0.0126421	0.0129632	0.975236	0.330627	0.670472	FALSE
CACNB1	0.00459896	0.00604676	0.760567	0.447816	0.756874	FALSE
CACNB2	0.00601	0.00614979	0.977269	0.329622	0.669855	FALSE
CACNB3	0.00350002	0.00522236	0.670198	0.503508	0.788754	FALSE
CACNB4	0.0226654	0.0085657	2.64606	0.00879461	0.132345	FALSE
CACNG1	-0.00247075	0.0107484	-0.229872	0.818427	0.935476	FALSE
CACNG4	-0.00371613	0.0142518	-0.260749	0.794556	0.927321	FALSE
CACNG6	-0.0334853	0.0151198	-2.21466	0.027918	0.231356	FALSE
CACYBP	0.000546597	0.0034249	0.159595	0.873362	0.955909	FALSE
CAD	0.0072183	0.00463699	1.55668	0.121136	0.431546	FALSE
CADM1	-0.0055417	0.00740788	-0.748081	0.455294	0.761002	FALSE
CADM3	-0.0052735	0.0197336	-0.267235	0.789565	0.925471	FALSE
CADM4	0.0196683	0.00650532	3.02341	0.00282846	0.0803313	FALSE
CADPS	-0.020348	0.0162296	-1.25376	0.211402	0.558455	FALSE
CALB1	0.0236665	0.016916	1.39906	0.163352	0.493299	FALSE
CALB2	-0.0106764	0.0150558	-0.709123	0.479078	0.773543	FALSE
CALCB	0.0112413	0.00775077	1.45035	0.148536	0.473579	FALSE
CALCOCO1	0.00680094	0.00390351	1.74226	0.0830073	0.367364	FALSE
CALCOCO2	-0.0070562	0.00383885	-1.8381	0.0675379	0.336479	FALSE
CALCR	-0.00999262	0.00688368	-1.45164	0.148177	0.473212	FALSE
CALCRL	0.00577919	0.00518246	1.11514	0.266133	0.614135	FALSE
CALD1	0.0039476	0.00584989	0.674815	0.500577	0.787248	FALSE
CALHM1	0.00706043	0.00553537	1.27551	0.203615	0.548556	FALSE
CALHM2	-0.00372317	0.00612904	-0.607464	0.544236	0.81274	FALSE
CALM1	3.66976e-05	0.00269369	0.0136236	0.989144	0.99615	FALSE
CALML3	0.00555216	0.0118588	0.46819	0.640161	0.863157	FALSE
CALML4	-0.00596778	0.00492751	-1.21111	0.227288	0.574946	FALSE
CALML5	-0.0284411	0.0190214	-1.49522	0.136442	0.453578	FALSE
CALR	-0.00252587	0.00356282	-0.708953	0.479183	0.773543	FALSE
CALR3	-0.00983959	0.00852277	-1.15451	0.249677	0.599317	FALSE
CALU	-0.000392995	0.00353832	-0.111068	0.911674	0.968706	FALSE
CALY	0.0127978	0.0123243	1.03842	0.300336	0.645065	FALSE
CAMK1	-0.00143509	0.00421687	-0.340321	0.733973	0.904619	FALSE
CAMK1D	0.016369	0.00713494	2.29421	0.0228223	0.210732	FALSE
CAMK1G	-0.00610776	0.0120659	-0.5062	0.613277	0.851615	FALSE
CAMK2A	-0.010489	0.00724584	-1.44759	0.149305	0.474877	FALSE
CAMK2D	0.00443725	0.00549431	0.807607	0.420281	0.738213	FALSE
CAMK2G	0.00475889	0.00343116	1.38696	0.167005	0.497134	FALSE
CAMK2N1	-0.00217824	0.0110136	-0.197777	0.843421	0.9431	FALSE
CAMK4	-0.00509578	0.00926413	-0.550055	0.582898	0.832195	FALSE
CAMKK1	0.00297701	0.00694733	0.428511	0.668743	0.879204	FALSE
CAMLG	0.00175519	0.00416196	0.421723	0.673683	0.880369	FALSE
CAMP	-0.00280713	0.00998915	-0.281017	0.778989	0.920316	FALSE
CAMSAP1	0.00267191	0.00373471	0.715426	0.475185	0.772087	FALSE
CAMTA2	0.00498369	0.00361196	1.37977	0.169205	0.500358	FALSE
CAND1	0.00782933	0.00420906	1.86011	0.0643453	0.331607	FALSE
CANT1	0.00112179	0.00350751	0.319826	0.749435	0.910196	FALSE
CANX	-0.00875116	0.00380819	-2.29799	0.022602	0.210363	FALSE
CAP1	0.00400742	0.00391661	1.02319	0.307462	0.651213	FALSE
CAP2	0.00765682	0.00571266	1.34032	0.181668	0.516682	FALSE
CAPG	0.00582503	0.00573086	1.01643	0.310658	0.655334	FALSE
CAPN1	-0.00896577	0.00385021	-2.32865	0.0208818	0.202631	FALSE
CAPN10	0.00556449	0.00413143	1.34687	0.179554	0.513153	FALSE
CAPN12	0.0103696	0.00813275	1.27504	0.203782	0.548866	FALSE
CAPN3	0.00172268	0.00875776	0.196703	0.84426	0.943469	FALSE
CAPN5	0.00765571	0.00833053	0.918994	0.359211	0.694179	FALSE
CAPN9	0.00233164	0.0141046	0.165311	0.868867	0.955079	FALSE
CAPNS1	0.00348158	0.00423842	0.821432	0.412383	0.733001	FALSE
CAPRIN1	-0.00125186	0.0029367	-0.426283	0.670363	0.879204	FALSE
CAPRIN2	0.0123208	0.00477976	2.57771	0.0106686	0.141036	FALSE
CAPS	-0.0203482	0.0111513	-1.82473	0.0695411	0.339772	FALSE
CAPSL	-0.0147042	0.0169121	-0.869445	0.385651	0.711053	FALSE
CAPZA2	0.00385615	0.00362448	1.06392	0.288655	0.635183	FALSE
CAPZB	-0.00200509	0.00290519	-0.690177	0.490887	0.781601	FALSE
CARD10	-0.00830636	0.00733497	-1.13243	0.258815	0.606662	FALSE
CARD11	-0.0220805	0.0105261	-2.09769	0.0371955	0.264189	FALSE
CARD14	-0.0188272	0.00783351	-2.40342	0.0171602	0.181919	FALSE
CARD6	-0.0126822	0.00676452	-1.87481	0.0622836	0.329226	FALSE
CARD8	0.00432339	0.00359036	1.20417	0.229956	0.578575	FALSE
CARD9	-0.0154446	0.00855937	-1.8044	0.07268	0.345017	FALSE
CARHSP1	0.0136256	0.0047103	2.89273	0.00424427	0.0969092	FALSE
CARM1	-0.00962987	0.00444988	-2.16407	0.0316499	0.245683	FALSE
CARS2	-0.0100757	0.00381788	-2.63909	0.0089712	0.13317	FALSE
CASC3	0.0107243	0.00361633	2.96552	0.0033913	0.0865766	FALSE
CASC4	0.00551481	0.00390339	1.41283	0.159268	0.487765	FALSE
CASD1	-0.000977186	0.00335908	-0.290909	0.771424	0.917579	FALSE
CASKIN2	0.00124428	0.00473446	0.262813	0.792966	0.926663	FALSE
CASP1	-0.0178891	0.00808138	-2.21361	0.0279913	0.231356	FALSE
CASP10	-0.00593871	0.00755834	-0.785716	0.432968	0.746422	FALSE
CASP2	-0.00406593	0.00311393	-1.30572	0.193154	0.533681	FALSE
CASP4	-0.0138006	0.0058054	-2.37721	0.0183921	0.187682	FALSE
CASP5	-0.00106315	0.00687516	-0.154637	0.877264	0.957181	FALSE
CASP6	0.000539049	0.00458336	0.11761	0.906495	0.966823	FALSE
CASP7	-0.00306059	0.00417721	-0.732687	0.464612	0.767544	FALSE
CASP8	-0.00137366	0.00378732	-0.3627	0.717214	0.897695	FALSE
CASP9	0.00860538	0.00395649	2.175	0.0308091	0.242472	FALSE
CASQ1	0.00437776	0.0116666	0.375239	0.707882	0.894076	FALSE
CASQ2	-0.00235235	0.0100601	-0.23383	0.815357	0.934514	FALSE
CASZ1	-0.00341256	0.00592971	-0.575503	0.565601	0.824571	FALSE
CAT	-0.00103324	0.00431484	-0.239462	0.810994	0.932191	FALSE
CATSPER1	-0.0126147	0.00813243	-1.55116	0.122452	0.433546	FALSE
CATSPER2	0.0040319	0.00803062	0.502067	0.616176	0.852653	FALSE
CATSPER3	0.00349745	0.00736074	0.47515	0.635201	0.860871	FALSE
CATSPERG	0.0115581	0.00839903	1.37612	0.170331	0.501882	FALSE
CAV1	-0.00265521	0.00661965	-0.40111	0.688769	0.886849	FALSE
CAV2	4.62043e-05	0.00627116	0.00736775	0.994129	0.997656	FALSE
CAV3	-0.0107911	0.00545431	-1.97845	0.0492576	0.298351	FALSE
CBFA2T2	0.010623	0.0039986	2.65669	0.00853154	0.130534	FALSE
CBFA2T3	0.000153676	0.00974305	0.0157729	0.987431	0.995506	FALSE
CBFB	-0.00709673	0.00340645	-2.08332	0.0384995	0.266676	FALSE
CBL	-0.00094197	0.00430203	-0.218959	0.826906	0.938501	FALSE
CBLB	0.00315434	0.00433188	0.728168	0.467367	0.768933	FALSE
CBLC	0.00876031	0.0116289	0.753324	0.452145	0.758886	FALSE
CBLL1	0.00116265	0.00278142	0.418008	0.676392	0.881479	FALSE
CBLN2	0.0306763	0.0129375	2.37111	0.0186896	0.189182	FALSE
CBLN4	0.0100496	0.0090473	1.11079	0.268	0.616643	FALSE
CBR1	-0.0060593	0.00491583	-1.23261	0.219176	0.568156	FALSE
CBR3	-0.0260341	0.00985587	-2.64148	0.0089103	0.132988	FALSE
CBR4	0.0023724	0.00488809	0.485344	0.627967	0.85803	FALSE
CBS	0.00411394	0.00881589	0.46665	0.641261	0.863536	FALSE
CBX1	0.00468816	0.00417811	1.12208	0.263182	0.610886	FALSE
CBX2	0.00442236	0.00927208	0.476954	0.633918	0.860388	FALSE
CBX4	-0.00100433	0.00410395	-0.244723	0.806923	0.930929	FALSE
CBX5	0.0047138	0.00502569	0.937941	0.349412	0.686251	FALSE
CBX6	0.00901421	0.00632019	1.42626	0.155362	0.482696	FALSE
CBX7	0.0040921	0.0061209	0.668545	0.504561	0.788824	FALSE
CBX8	0.00550542	0.0042209	1.30433	0.193629	0.534493	FALSE
CBY1	0.000293954	0.00395064	0.0744067	0.940761	0.978773	FALSE
CC2D1A	-0.00468471	0.00562071	-0.833473	0.405578	0.72897	FALSE
CCAR1	0.00161702	0.00290625	0.556396	0.578565	0.830598	FALSE
CCDC102A	-0.00283099	0.0051588	-0.54877	0.583779	0.832726	FALSE
CCDC102B	0.00325277	0.00588317	0.552894	0.580956	0.831411	FALSE
CCDC106	0.000803159	0.00516408	0.155528	0.876563	0.956835	FALSE
CCDC107	0.000859455	0.00430573	0.199607	0.841992	0.942874	FALSE
CCDC110	-0.0107406	0.00702385	-1.52916	0.127812	0.442143	FALSE
CCDC112	0.00405734	0.00403395	1.0058	0.315734	0.65901	FALSE
CCDC113	-0.00818463	0.00709552	-1.15349	0.250092	0.599627	FALSE
CCDC114	-0.0192409	0.0107055	-1.79728	0.0738074	0.347179	FALSE
CCDC115	-0.000212934	0.00350863	-0.0606887	0.951668	0.981895	FALSE
CCDC116	-0.00321583	0.00601441	-0.534688	0.593463	0.838693	FALSE
CCDC117	0.00541822	0.00369842	1.46501	0.144496	0.46695	FALSE
CCDC12	0.00512055	0.00340652	1.50316	0.134382	0.450375	FALSE
CCDC122	-0.00294493	0.00638569	-0.461177	0.645175	0.865741	FALSE
CCDC126	0.0119821	0.00464779	2.57803	0.0106591	0.141036	FALSE
CCDC130	0.00613704	0.00543892	1.12836	0.260527	0.608004	FALSE
CCDC138	0.00274321	0.00489449	0.560469	0.57579	0.829683	FALSE
CCDC14	0.00702235	0.00433493	1.61995	0.106827	0.410694	FALSE
CCDC141	0.0171703	0.00776405	2.21151	0.0281388	0.231543	FALSE
CCDC151	-0.000374394	0.0107466	-0.0348383	0.972244	0.989687	FALSE
CCDC17	-0.00702057	0.00994624	-0.705851	0.481106	0.774618	FALSE
CCDC18	-0.00153069	0.00612422	-0.249941	0.802891	0.930385	FALSE
CCDC24	0.00771074	0.00464245	1.66092	0.098304	0.395936	FALSE
CCDC25	-0.00592854	0.00392756	-1.50947	0.132765	0.447676	FALSE
CCDC27	0.00746383	0.00550327	1.35625	0.176555	0.509816	FALSE
CCDC28A	0.00917079	0.00385573	2.37848	0.0183303	0.187605	FALSE
CCDC28B	0.00716079	0.00542152	1.32081	0.188081	0.525905	FALSE
CCDC3	0.0379144	0.0108473	3.49527	0.000583781	0.0399871	TRUE
CCDC34	0.000166733	0.00456036	0.0365615	0.970871	0.989675	FALSE
CCDC42	0.00217507	0.00854827	0.254446	0.799414	0.929733	FALSE
CCDC57	-0.00667654	0.00530327	-1.25895	0.209525	0.556623	FALSE
CCDC59	0.00319294	0.00341176	0.935862	0.350478	0.687672	FALSE
CCDC6	0.00915801	0.0051817	1.76738	0.0786978	0.359449	FALSE
CCDC60	-0.0473378	0.0135085	-3.5043	0.000565471	0.0395053	TRUE
CCDC62	0.00234128	0.00589108	0.397429	0.691477	0.887313	FALSE
CCDC65	-0.0127045	0.0111131	-1.1432	0.254328	0.602919	FALSE
CCDC68	-0.00758997	0.00846136	-0.897016	0.370795	0.701811	FALSE
CCDC69	-0.0142927	0.00615644	-2.32159	0.0212673	0.204279	FALSE
CCDC7	0.00259466	0.00822232	0.315563	0.752665	0.910934	FALSE
CCDC71	0.00603068	0.00322924	1.86752	0.0632987	0.330809	FALSE
CCDC74B	-0.00597636	0.00906895	-0.658991	0.510663	0.792133	FALSE
CCDC8	0.00212535	0.00703296	0.302199	0.762816	0.913531	FALSE
CCDC80	0.018428	0.00973998	1.892	0.0599431	0.324653	FALSE
CCDC81	-0.0121286	0.0108361	-1.11928	0.264371	0.612466	FALSE
CCDC82	-0.00583679	0.00388253	-1.50335	0.134335	0.450363	FALSE
CCDC84	-0.000521322	0.00457662	-0.11391	0.909424	0.967838	FALSE
CCDC85B	-0.00857431	0.00516549	-1.65992	0.0985056	0.396139	FALSE
CCDC86	-0.00484528	0.00290354	-1.66875	0.0967399	0.393281	FALSE
CCDC87	-0.00673725	0.00763945	-0.881902	0.378894	0.706801	FALSE
CCDC88A	0.00111699	0.00634939	0.175922	0.860534	0.951007	FALSE
CCDC88B	-0.00893107	0.00616576	-1.44849	0.149053	0.474362	FALSE
CCDC89	-0.00031927	0.00799275	-0.039945	0.968177	0.988475	FALSE
CCDC9	0.000441101	0.00386196	0.114217	0.909181	0.967838	FALSE
CCDC90B	0.00372086	0.00411309	0.904638	0.366751	0.698226	FALSE
CCDC91	0.0187663	0.00407265	4.60787	7.25719e-06	0.0042253	TRUE
CCDC92	0.00161105	0.0039138	0.411632	0.681052	0.883558	FALSE
CCDC96	-0.0128238	0.00775041	-1.65459	0.0995839	0.397274	FALSE
CCDC97	0.00449395	0.00387433	1.15993	0.247468	0.596473	FALSE
CCHCR1	-0.00167193	0.00502444	-0.33276	0.739666	0.907162	FALSE
CCIN	0.00391897	0.00972195	0.403105	0.687303	0.886079	FALSE
CCK	0.00743422	0.00952814	0.780239	0.436177	0.749121	FALSE
CCKBR	0.0133211	0.0154411	0.862705	0.389338	0.71532	FALSE
CCL11	0.00118675	0.0163402	0.0726273	0.942176	0.979175	FALSE
CCL13	-0.0137359	0.0130906	-1.0493	0.295315	0.639479	FALSE
CCL14	-0.00740286	0.011456	-0.646202	0.518893	0.79631	FALSE
CCL18	0.00889895	0.0143708	0.619239	0.536467	0.806509	FALSE
CCL19	-0.000261445	0.0121795	-0.0214661	0.982895	0.994174	FALSE
CCL2	-0.0177091	0.00901366	-1.9647	0.0508411	0.301374	FALSE
CCL20	-0.0146918	0.0159026	-0.92386	0.356678	0.692674	FALSE
CCL21	0.0157257	0.019374	0.811693	0.417937	0.736153	FALSE
CCL22	-0.00434257	0.00910355	-0.477019	0.633872	0.860388	FALSE
CCL23	-0.00652353	0.00671385	-0.971652	0.332403	0.671858	FALSE
CCL25	-0.00477624	0.014353	-0.332769	0.739659	0.907162	FALSE
CCL26	-0.0049463	0.00747279	-0.661908	0.508796	0.791806	FALSE
CCL28	0.0240005	0.00860097	2.79044	0.0057758	0.11251	FALSE
CCL5	-0.015089	0.0112919	-1.33627	0.182988	0.518335	FALSE
CCL7	-0.0090575	0.0123277	-0.734728	0.46337	0.767159	FALSE
CCL8	-0.00765168	0.0106765	-0.716684	0.47441	0.771422	FALSE
CCNA1	-0.01987	0.0141003	-1.40919	0.16034	0.48906	FALSE
CCNA2	0.00439819	0.00568279	0.773949	0.439879	0.752127	FALSE
CCNB1	-0.00295005	0.0055724	-0.529405	0.597115	0.840194	FALSE
CCNB1IP1	-0.000204376	0.00579952	-0.0352402	0.971924	0.989687	FALSE
CCNB2	-0.00139895	0.0054263	-0.257809	0.796821	0.928408	FALSE
CCNC	0.014601	0.00487194	2.99696	0.00307402	0.0830302	FALSE
CCND1	-0.00955085	0.0103653	-0.921427	0.357943	0.693135	FALSE
CCND2	0.0180082	0.012145	1.48277	0.139717	0.46074	FALSE
CCNDBP1	0.00261472	0.0044266	0.590683	0.555403	0.818831	FALSE
CCNE2	-0.0136557	0.00667489	-2.04583	0.0420888	0.278885	FALSE
CCNF	0.0098443	0.00512514	1.92079	0.0561881	0.316525	FALSE
CCNG1	-0.000642045	0.00567681	-0.1131	0.910066	0.967941	FALSE
CCNG2	0.017389	0.00412204	4.21853	3.7335e-05	0.00917521	TRUE
CCNH	-0.00314276	0.00345981	-0.908363	0.364785	0.697618	FALSE
CCNI	0.0119066	0.00342889	3.47242	0.000632676	0.0417009	TRUE
CCNJ	0.0150807	0.00492082	3.06468	0.00248122	0.0758918	FALSE
CCNJL	0.0222591	0.00844486	2.63582	0.00905504	0.133261	FALSE
CCNL1	-0.0029149	0.00358828	-0.81234	0.417567	0.736153	FALSE
CCNO	-0.0276237	0.0114921	-2.40371	0.0171469	0.181919	FALSE
CCNT1	0.00427742	0.00472647	0.904992	0.366564	0.698226	FALSE
CCNT2	0.00620266	0.00367623	1.68723	0.0931252	0.387543	FALSE
CCNY	0.00856733	0.00396641	2.15997	0.0319704	0.247078	FALSE
CCNYL1	0.00747911	0.00388998	1.92266	0.0559505	0.316525	FALSE
CCPG1	0.00164679	0.00377142	0.436649	0.662839	0.875709	FALSE
CCR1	-0.00789068	0.0069895	-1.12893	0.260285	0.608004	FALSE
CCR3	-8.14067e-05	0.00763269	-0.0106655	0.991501	0.996677	FALSE
CCR4	-0.00524134	0.00866242	-0.605067	0.545824	0.813805	FALSE
CCR6	0.00110057	0.00556121	0.197902	0.843324	0.9431	FALSE
CCR7	-0.0218591	0.00789175	-2.76987	0.00613867	0.115864	FALSE
CCR8	0.00786381	0.0104969	0.749155	0.454649	0.760651	FALSE
CCR9	-0.00520943	0.00632994	-0.822983	0.411503	0.731933	FALSE
CCRL2	-0.00328524	0.0059016	-0.55667	0.578378	0.830557	FALSE
CCS	-0.00152851	0.00434709	-0.351616	0.725498	0.901658	FALSE
CCT2	0.00572544	0.00425275	1.34629	0.179741	0.513405	FALSE
CCT3	0.00176699	0.00298135	0.592682	0.554067	0.818283	FALSE
CCT4	0.00392154	0.00350853	1.11772	0.265036	0.61302	FALSE
CCT7	-0.000437202	0.00294687	-0.148362	0.882207	0.957888	FALSE
CCT8	0.000138355	0.00353847	0.0391004	0.96885	0.988949	FALSE
CD101	-0.00429743	0.00618776	-0.694505	0.488176	0.779394	FALSE
CD109	-0.000707836	0.0102034	-0.0693725	0.944763	0.980017	FALSE
CD14	-0.00528339	0.00727332	-0.726407	0.468443	0.76898	FALSE
CD151	-0.00169771	0.00473297	-0.358698	0.720202	0.898648	FALSE
CD160	-0.00512481	0.00563133	-0.910053	0.363896	0.697169	FALSE
CD163L1	0.00318936	0.00938597	0.339801	0.734365	0.904619	FALSE
CD164	0.0190434	0.00401836	4.73911	4.08021e-06	0.00294442	TRUE
CD164L2	-0.0238685	0.011107	-2.14897	0.0328447	0.249068	FALSE
CD180	-0.0106194	0.00737059	-1.44079	0.151216	0.476647	FALSE
CD19	0.00902073	0.0120339	0.749607	0.454376	0.760474	FALSE
CD1A	-0.0105401	0.0161561	-0.65239	0.514902	0.794256	FALSE
CD1B	-0.0135254	0.0096354	-1.40372	0.16196	0.491129	FALSE
CD1C	-0.0177082	0.0118031	-1.5003	0.135122	0.451845	FALSE
CD1D	-0.00354873	0.00649313	-0.546536	0.58531	0.833884	FALSE
CD1E	-0.0152512	0.0131299	-1.16156	0.246807	0.595495	FALSE
CD2	-0.0164751	0.0123563	-1.33334	0.183945	0.519484	FALSE
CD200	-0.0119178	0.00969266	-1.22957	0.220311	0.568685	FALSE
CD200R1	0.00155041	0.00661472	0.234388	0.814925	0.934195	FALSE
CD209	-0.00378375	0.00873969	-0.432939	0.665528	0.877869	FALSE
CD22	-0.00190093	0.0147864	-0.128559	0.897837	0.964088	FALSE
CD226	-0.0108375	0.00743847	-1.45695	0.146706	0.470465	FALSE
CD244	-0.00781389	0.00810893	-0.963615	0.336408	0.674619	FALSE
CD247	-0.0185591	0.00922278	-2.01231	0.045535	0.287821	FALSE
CD248	-0.00626856	0.00827102	-0.757895	0.449411	0.757572	FALSE
CD27	-0.000885895	0.00971768	-0.0911633	0.927455	0.974702	FALSE
CD274	-0.0123535	0.00776767	-1.59037	0.113339	0.420213	FALSE
CD276	-0.00895061	0.00401661	-2.2284	0.0269732	0.227932	FALSE
CD28	-0.00510189	0.00679199	-0.751163	0.453442	0.760474	FALSE
CD2AP	0.00841935	0.00431033	1.9533	0.0521865	0.306566	FALSE
CD2BP2	-0.00219842	0.00309264	-0.710856	0.478006	0.772796	FALSE
CD300C	-0.00829148	0.00714441	-1.16055	0.247214	0.595997	FALSE
CD300LB	-0.00916644	0.00667032	-1.37421	0.170921	0.502737	FALSE
CD300LG	0.00354948	0.00974509	0.364232	0.716071	0.897465	FALSE
CD320	-0.00579456	0.00530118	-1.09307	0.275684	0.623205	FALSE
CD33	-0.00266375	0.00720252	-0.369836	0.711898	0.896607	FALSE
CD34	-0.00899673	0.00483752	-1.85978	0.0643923	0.331607	FALSE
CD36	0.0172106	0.0104113	1.65307	0.0998932	0.398205	FALSE
CD37	-0.0081101	0.00636215	-1.27474	0.203887	0.548866	FALSE
CD38	-0.00570497	0.0111619	-0.511111	0.60984	0.84898	FALSE
CD3D	-0.0159763	0.0121003	-1.32032	0.188245	0.525962	FALSE
CD3E	-0.0192592	0.0121376	-1.58673	0.114161	0.42142	FALSE
CD3G	-0.000638834	0.0102803	-0.0621419	0.950512	0.981706	FALSE
CD4	-0.008012	0.00588433	-1.36158	0.174869	0.507934	FALSE
CD40	-0.0181375	0.00791359	-2.29195	0.0229551	0.211211	FALSE
CD44	-0.0112598	0.00661431	-1.70234	0.090254	0.380782	FALSE
CD46	-0.00307762	0.00370631	-0.830372	0.407324	0.730158	FALSE
CD47	-0.000846745	0.00530067	-0.159743	0.873245	0.955909	FALSE
CD48	-0.00812572	0.00892445	-0.910501	0.36366	0.696865	FALSE
CD5	-0.0184729	0.00959895	-1.92447	0.0557224	0.316525	FALSE
CD53	-0.00789263	0.00756157	-1.04378	0.297852	0.642012	FALSE
CD55	-0.00961925	0.00670014	-1.43568	0.152664	0.478334	FALSE
CD58	-0.0112683	0.00499763	-2.25474	0.025239	0.220126	FALSE
CD59	-0.00754719	0.00479575	-1.57373	0.117139	0.426002	FALSE
CD6	-0.0153373	0.00925495	-1.6572	0.0990542	0.396975	FALSE
CD63	-0.00404696	0.00408172	-0.991485	0.322653	0.664715	FALSE
CD69	0.00884183	0.009184	0.962742	0.336845	0.674729	FALSE
CD7	-0.018247	0.010179	-1.79262	0.074552	0.349045	FALSE
CD70	-0.018049	0.0110769	-1.62942	0.104806	0.4062	FALSE
CD72	-0.00441637	0.00613048	-0.720395	0.472127	0.770129	FALSE
CD74	-0.0208577	0.00926219	-2.25192	0.02542	0.22097	FALSE
CD79A	0.0260603	0.0158667	1.64245	0.102076	0.40171	FALSE
CD79B	0.0214258	0.00922965	2.32141	0.0212771	0.204279	FALSE
CD80	-0.00625389	0.00866459	-0.721776	0.47128	0.769849	FALSE
CD81	-0.0039823	0.00512004	-0.777786	0.437619	0.750219	FALSE
CD83	-0.00084796	0.00485271	-0.174739	0.861462	0.951531	FALSE
CD84	-0.00491652	0.00860348	-0.571457	0.568335	0.825312	FALSE
CD86	-0.00806806	0.00755689	-1.06764	0.286975	0.633157	FALSE
CD8A	-0.00923412	0.0109151	-0.845995	0.398572	0.723296	FALSE
CD9	0.00120008	0.00598829	0.200404	0.841369	0.942692	FALSE
CD93	-0.00773058	0.00461726	-1.67428	0.0956466	0.390932	FALSE
CD96	-0.00449805	0.00935014	-0.481068	0.630997	0.858588	FALSE
CDADC1	-0.000936833	0.00370126	-0.253112	0.800443	0.930211	FALSE
CDC14A	-0.00114741	0.00484944	-0.236606	0.813206	0.933126	FALSE
CDC14B	0.000459044	0.0047727	0.0961813	0.923473	0.9732	FALSE
CDC16	-0.00919337	0.00373837	-2.45919	0.0147789	0.169857	FALSE
CDC20	-0.000249217	0.00582466	-0.0427866	0.965915	0.987482	FALSE
CDC20B	-0.0513809	0.0214812	-2.3919	0.0176921	0.184274	FALSE
CDC23	0.0032262	0.0028193	1.14433	0.253863	0.602753	FALSE
CDC25A	-0.00359716	0.00564635	-0.637077	0.524807	0.8	FALSE
CDC25B	-0.00778272	0.00570875	-1.3633	0.174329	0.50717	FALSE
CDC25C	-0.00306603	0.00554176	-0.553259	0.580707	0.831281	FALSE
CDC27	-0.00300582	0.00314958	-0.954358	0.34106	0.67721	FALSE
CDC34	0.00552345	0.0043961	1.25644	0.210428	0.557173	FALSE
CDC37	-0.00348818	0.00433027	-0.805535	0.421473	0.738834	FALSE
CDC40	0.015374	0.00389327	3.94887	0.000108925	0.017296	TRUE
CDC42	0.00369819	0.00325768	1.13522	0.257648	0.605942	FALSE
CDC42BPA	-0.0054882	0.0047952	-1.14452	0.253783	0.602753	FALSE
CDC42BPB	-0.00453385	0.00438557	-1.03381	0.30248	0.646707	FALSE
CDC42EP1	-0.00702406	0.00654539	-1.07313	0.284513	0.630678	FALSE
CDC42EP2	-0.00265692	0.00466088	-0.570047	0.569289	0.825941	FALSE
CDC42EP3	0.00682812	0.00492355	1.38683	0.167046	0.497134	FALSE
CDC42EP4	0.00296377	0.00478125	0.619873	0.53605	0.806114	FALSE
CDC42EP5	-5.48773e-05	0.0102608	-0.00534827	0.995738	0.998406	FALSE
CDC5L	0.00545529	0.00326298	1.67187	0.0961211	0.39227	FALSE
CDC6	0.00209431	0.00506256	0.413685	0.67955	0.883089	FALSE
CDC7	-0.00688963	0.00585527	-1.17666	0.240738	0.590511	FALSE
CDC73	0.00498783	0.00293415	1.69992	0.0907076	0.381935	FALSE
CDCA2	-0.0095156	0.00666171	-1.4284	0.154744	0.481364	FALSE
CDCA4	-0.0109147	0.00512696	-2.12888	0.0344936	0.254569	FALSE
CDCA5	-0.00439048	0.00496751	-0.883841	0.377849	0.706345	FALSE
CDCA7	-0.0136305	0.0079271	-1.71948	0.0870818	0.375254	FALSE
CDCA7L	0.0133667	0.00668072	2.00078	0.046775	0.291787	FALSE
CDCA8	0.00156065	0.00555297	0.281048	0.778966	0.920316	FALSE
CDCP1	-0.0178091	0.00735439	-2.42156	0.0163507	0.176827	FALSE
CDCP2	-0.00131328	0.00510169	-0.257421	0.79712	0.928408	FALSE
CDH1	0.00196454	0.00551236	0.356389	0.721927	0.899427	FALSE
CDH11	-0.00706785	0.0100748	-0.701539	0.483787	0.776565	FALSE
CDH12	0.0282833	0.0186199	1.51899	0.130353	0.445128	FALSE
CDH13	-0.0041698	0.00983972	-0.423772	0.672189	0.879645	FALSE
CDH15	-0.00719891	0.0103385	-0.696318	0.487042	0.779038	FALSE
CDH16	0.0268521	0.0197401	1.36028	0.175279	0.508422	FALSE
CDH17	0.00899187	0.00801523	1.12185	0.263279	0.610975	FALSE
CDH2	0.0237162	0.0149882	1.58232	0.115165	0.422987	FALSE
CDH20	-0.000959307	0.014825	-0.0647087	0.948471	0.981048	FALSE
CDH22	0.000802363	0.017841	0.0449731	0.964174	0.986823	FALSE
CDH24	0.00153527	0.00699159	0.219589	0.826417	0.938337	FALSE
CDH26	-0.0118426	0.00977579	-1.21142	0.227172	0.574946	FALSE
CDH3	0.0124244	0.0100766	1.233	0.219031	0.568156	FALSE
CDH4	-0.0169973	0.0120676	-1.40851	0.160541	0.48906	FALSE
CDH5	-0.00760503	0.00433142	-1.75578	0.0806641	0.363283	FALSE
CDH6	0.0126072	0.0137094	0.919605	0.358893	0.694025	FALSE
CDH8	0.0381681	0.00963797	3.96018	0.000104252	0.017247	TRUE
CDIPT	-0.00354036	0.00307933	-1.14972	0.251639	0.600861	FALSE
CDK10	-0.0028183	0.0047139	-0.597869	0.550607	0.81606	FALSE
CDK11B	0.00537236	0.00379301	1.41638	0.158227	0.486847	FALSE
CDK12	0.00127467	0.00327257	0.389501	0.697322	0.89008	FALSE
CDK13	0.000947515	0.00312922	0.302796	0.762361	0.913195	FALSE
CDK14	0.0153994	0.00755765	2.03759	0.0429149	0.28085	FALSE
CDK15	0.00867644	0.0087338	0.993432	0.321706	0.663546	FALSE
CDK17	0.00330493	0.0036035	0.917145	0.360177	0.694872	FALSE
CDK18	-0.00157139	0.00414222	-0.37936	0.704825	0.89229	FALSE
CDK19	0.0229455	0.00412883	5.55739	8.72074e-08	0.000713094	TRUE
CDK2	0.00354203	0.00427266	0.828999	0.408098	0.730885	FALSE
CDK20	-0.00943404	0.00413816	-2.27977	0.0236819	0.214663	FALSE
CDK2AP1	-0.00763187	0.00392426	-1.94479	0.053209	0.309279	FALSE
CDK2AP2	-0.0121037	0.00492566	-2.45728	0.0148555	0.170132	FALSE
CDK3	0.00582604	0.00608478	0.957477	0.339488	0.67614	FALSE
CDK4	0.00565549	0.00406063	1.39276	0.165246	0.49451	FALSE
CDK5	-0.00682819	0.00429538	-1.58966	0.113499	0.420307	FALSE
CDK5R1	0.00130041	0.00644076	0.201903	0.840199	0.942245	FALSE
CDK5R2	0.0267263	0.0112491	2.37587	0.0184571	0.188162	FALSE
CDK5RAP1	0.0035916	0.00306171	1.17307	0.242169	0.591316	FALSE
CDK5RAP2	-0.00162661	0.00398068	-0.408626	0.683253	0.884667	FALSE
CDK6	0.0058495	0.00986814	0.592766	0.554011	0.818283	FALSE
CDK7	-0.00151979	0.00407499	-0.372956	0.709578	0.894872	FALSE
CDK8	0.000902274	0.00436582	0.206668	0.836481	0.940899	FALSE
CDK9	-0.000204332	0.00299522	-0.0682195	0.945679	0.980327	FALSE
CDKAL1	0.00767269	0.00346764	2.21265	0.0280585	0.231356	FALSE
CDKL1	-0.0234006	0.00810599	-2.88683	0.0043214	0.0972597	FALSE
CDKL2	0.024575	0.0100524	2.44469	0.0153681	0.171889	FALSE
CDKL3	0.00342492	0.00506266	0.676505	0.499505	0.787248	FALSE
CDKN1A	-0.0134302	0.00600426	-2.23677	0.0264109	0.226318	FALSE
CDKN1B	0.0121783	0.0046607	2.61298	0.00966094	0.136181	FALSE
CDKN1C	0.0183409	0.0082154	2.2325	0.0266967	0.227786	FALSE
CDKN2A	-0.00296359	0.0159467	-0.185844	0.852756	0.947507	FALSE
CDKN2AIP	0.00192012	0.00362096	0.530281	0.596508	0.83983	FALSE
CDKN2C	-0.0184825	0.0107077	-1.72609	0.0858835	0.373024	FALSE
CDKN2D	-0.00731147	0.00718607	-1.01745	0.310174	0.654861	FALSE
CDKN3	-0.0032388	0.00637308	-0.5082	0.611876	0.850572	FALSE
CDNF	-0.00344503	0.00750463	-0.459053	0.646697	0.866836	FALSE
CDO1	0.0174469	0.01277	1.36624	0.173404	0.505642	FALSE
CDR2	-0.00179208	0.00348033	-0.514917	0.607182	0.847871	FALSE
CDR2L	-0.0104071	0.00810308	-1.28434	0.200517	0.544408	FALSE
CDS1	0.0106429	0.00538403	1.97676	0.0494496	0.298617	FALSE
CDSN	0.00224758	0.0102122	0.220088	0.826029	0.938337	FALSE
CDX1	-0.0118106	0.00720748	-1.63866	0.102865	0.403807	FALSE
CDYL	0.0095104	0.00348266	2.73078	0.00688576	0.119281	FALSE
CEACAM1	-0.0117414	0.0110779	-1.0599	0.290476	0.635872	FALSE
CEACAM19	0.0025575	0.00886679	0.288436	0.773313	0.918461	FALSE
CEACAM3	0.000131269	0.00570121	0.0230247	0.981654	0.994089	FALSE
CEACAM4	0.0013009	0.0063211	0.205802	0.837156	0.941149	FALSE
CEACAM5	-0.0237155	0.0135652	-1.74826	0.0819613	0.36598	FALSE
CEACAM6	-0.0439003	0.0169202	-2.59456	0.0101762	0.139096	FALSE
CEBPA	-0.0140149	0.00767895	-1.8251	0.0694849	0.339772	FALSE
CEBPB	0.0063527	0.0044885	1.41533	0.158535	0.487165	FALSE
CEBPD	-0.0156288	0.00679542	-2.2999	0.0224909	0.209863	FALSE
CEBPE	-0.000900358	0.00468715	-0.192091	0.847867	0.94472	FALSE
CEBPG	0.00744779	0.00460372	1.61778	0.107295	0.411826	FALSE
CEBPZ	0.00203373	0.00328214	0.619636	0.536206	0.806233	FALSE
CEL	-0.00781348	0.0128265	-0.609165	0.54311	0.812301	FALSE
CELSR1	-0.00427773	0.00609353	-0.702012	0.483492	0.776432	FALSE
CELSR2	-0.00289502	0.00549224	-0.52711	0.598704	0.841633	FALSE
CELSR3	0.00574407	0.00788985	0.728032	0.46745	0.768933	FALSE
CEND1	-0.00221208	0.0145408	-0.152129	0.879239	0.957446	FALSE
CENPA	0.00365836	0.00601888	0.607813	0.544004	0.81274	FALSE
CENPB	-0.00970249	0.00371186	-2.61392	0.00963544	0.136181	FALSE
CENPBD1	-0.00021351	0.00457087	-0.046711	0.96279	0.986512	FALSE
CENPE	0.00297797	0.00595049	0.500458	0.617306	0.852923	FALSE
CENPF	-5.99178e-05	0.00596171	-0.0100504	0.991991	0.996747	FALSE
CENPH	0.00434219	0.0049994	0.868543	0.386143	0.71171	FALSE
CENPJ	-0.0054855	0.0050648	-1.08306	0.280091	0.627345	FALSE
CENPM	-0.00196373	0.00616505	-0.318527	0.75042	0.910934	FALSE
CENPN	-0.00177855	0.00440008	-0.40421	0.686493	0.88585	FALSE
CENPO	0.00457841	0.00490862	0.93273	0.35209	0.689314	FALSE
CENPP	-0.00912839	0.00446698	-2.04352	0.0423183	0.278933	FALSE
CENPT	-0.00444042	0.00412578	-1.07626	0.283113	0.629759	FALSE
CEP170	0.0102862	0.00458543	2.24325	0.0259832	0.224488	FALSE
CEP250	-0.00237976	0.00556368	-0.427731	0.669309	0.879204	FALSE
CEP350	-0.00437362	0.00357653	-1.22287	0.222827	0.570876	FALSE
CEP55	0.00241775	0.00584961	0.413318	0.679819	0.883115	FALSE
CEP63	0.00472074	0.0032185	1.46675	0.144022	0.466408	FALSE
CEP68	0.000687172	0.00338817	0.202815	0.839487	0.941904	FALSE
CEP70	0.00420144	0.00402407	1.04408	0.297716	0.642012	FALSE
CEP72	-0.00639937	0.0047497	-1.34732	0.179409	0.51298	FALSE
CEP97	0.00383234	0.00471782	0.812312	0.417583	0.736153	FALSE
CERCAM	0.00588542	0.0063302	0.929737	0.353633	0.690474	FALSE
CERK	0.00498066	0.00522172	0.953834	0.341325	0.677606	FALSE
CES2	-0.00817995	0.00385544	-2.12167	0.035103	0.256662	FALSE
CES3	-0.0122335	0.0129964	-0.941297	0.347694	0.684545	FALSE
CETN3	-0.003632	0.00401669	-0.904227	0.366968	0.698226	FALSE
CETP	-0.0118311	0.00915555	-1.29224	0.197774	0.541158	FALSE
CFB	-0.0200149	0.0106238	-1.88397	0.0610268	0.326974	FALSE
CFD	-0.00472592	0.00815413	-0.579573	0.562858	0.823154	FALSE
CFDP1	0.00101773	0.0039606	0.256964	0.797472	0.928612	FALSE
CFH	-0.0114324	0.00832255	-1.37367	0.171091	0.502954	FALSE
CFL1	-0.00627348	0.00340066	-1.84478	0.0665557	0.334925	FALSE
CFL2	-0.00613912	0.00434454	-1.41306	0.159199	0.487695	FALSE
CFLAR	-0.00534865	0.00393721	-1.35849	0.175847	0.50909	FALSE
CFTR	0.0567867	0.0202764	2.80063	0.00560327	0.110743	FALSE
CGB2	0.00854236	0.0115894	0.737086	0.461938	0.766241	FALSE
CGGBP1	0.00365944	0.00288567	1.26814	0.206229	0.552052	FALSE
CGN	0.00314584	0.00578769	0.54354	0.587366	0.83483	FALSE
CGNL1	0.00310423	0.00621124	0.499777	0.617784	0.853097	FALSE
CGREF1	-0.0225159	0.00912632	-2.46714	0.0144646	0.168245	FALSE
CGRRF1	0.00736004	0.00371626	1.98049	0.0490257	0.298021	FALSE
CH25H	0.00445064	0.00902259	0.493278	0.62236	0.8555	FALSE
CHAC1	0.0087624	0.0079069	1.1082	0.269114	0.617272	FALSE
CHAD	0.00818374	0.00897868	0.911464	0.363154	0.696433	FALSE
CHAF1A	-0.00400778	0.0038648	-1.037	0.300996	0.64583	FALSE
CHAF1B	-0.00706525	0.005549	-1.27325	0.204416	0.549488	FALSE
CHCHD1	-0.00116634	0.00435694	-0.267698	0.789209	0.925468	FALSE
CHCHD10	-0.00317173	0.00869697	-0.364694	0.715727	0.897421	FALSE
CHCHD2	-0.00768415	0.00427407	-1.79786	0.0737158	0.347092	FALSE
CHCHD3	-0.00605477	0.00322784	-1.8758	0.0621475	0.328943	FALSE
CHCHD5	-0.00390491	0.00425818	-0.917038	0.360233	0.694872	FALSE
CHCHD6	0.000244629	0.00481275	0.0508292	0.959513	0.985064	FALSE
CHD1L	-0.00295314	0.00353866	-0.834537	0.404979	0.728949	FALSE
CHD2	-0.00582983	0.00372299	-1.5659	0.118961	0.427917	FALSE
CHD4	0.0030876	0.00336097	0.918666	0.359383	0.694243	FALSE
CHD5	0.00358124	0.00930233	0.384983	0.700661	0.890678	FALSE
CHD6	0.00657138	0.0043012	1.5278	0.128149	0.44272	FALSE
CHD8	-0.00243149	0.00411986	-0.590188	0.555734	0.819026	FALSE
CHEK1	-0.00245169	0.00517207	-0.474025	0.636002	0.860927	FALSE
CHERP	-0.00121462	0.00468976	-0.258994	0.795908	0.927718	FALSE
CHFR	-0.00339279	0.00406504	-0.834625	0.40493	0.728949	FALSE
CHGA	0.016725	0.0177265	0.943505	0.346567	0.683548	FALSE
CHGB	0.00832796	0.0123428	0.674721	0.500636	0.787248	FALSE
CHI3L1	-0.028905	0.0108802	-2.65667	0.00853207	0.130534	FALSE
CHI3L2	-0.0157386	0.0146739	-1.07256	0.284768	0.630678	FALSE
CHIC2	-0.00174786	0.00411102	-0.425165	0.671176	0.879204	FALSE
CHID1	-0.000270747	0.00371875	-0.0728058	0.942034	0.979175	FALSE
CHIT1	-0.0229698	0.0132048	-1.7395	0.0834925	0.367802	FALSE
CHKA	0.00676826	0.00459411	1.47325	0.142265	0.463696	FALSE
CHL1	-0.00617316	0.0139586	-0.442247	0.658791	0.872946	FALSE
CHMP1A	-0.00530633	0.00362964	-1.46194	0.145334	0.468179	FALSE
CHMP2A	-0.00390834	0.00450692	-0.867187	0.386884	0.712623	FALSE
CHMP2B	-0.00182406	0.00355451	-0.513168	0.608403	0.848469	FALSE
CHMP4B	-0.000648411	0.00316835	-0.204652	0.838053	0.941483	FALSE
CHMP4C	-0.00202557	0.00595006	-0.340428	0.733894	0.904619	FALSE
CHMP5	-0.00134215	0.00411849	-0.325883	0.744855	0.909376	FALSE
CHMP6	0.00191749	0.0040859	0.469296	0.639372	0.862926	FALSE
CHN1	0.00158691	0.007311	0.217057	0.828386	0.939528	FALSE
CHN2	-0.00141079	0.00727948	-0.193803	0.846528	0.944415	FALSE
CHODL	-0.00846742	0.0107393	-0.788455	0.431369	0.745874	FALSE
CHORDC1	-0.0104621	0.00443011	-2.36159	0.0191625	0.190927	FALSE
CHP2	-0.0145491	0.0167436	-0.868932	0.385931	0.711444	FALSE
CHPT1	-0.00297073	0.00574853	-0.516782	0.605882	0.846914	FALSE
CHRAC1	-0.00829728	0.00419074	-1.97991	0.0490922	0.29808	FALSE
CHRD	-0.00199017	0.00964392	-0.206366	0.836716	0.940958	FALSE
CHRDL2	-0.0107151	0.012025	-0.891069	0.373968	0.704171	FALSE
CHRM1	0.0154281	0.0117854	1.30909	0.192014	0.531631	FALSE
CHRM2	0.0162443	0.00661169	2.45691	0.0148703	0.170132	FALSE
CHRM4	-0.00838982	0.00899239	-0.932992	0.351955	0.689314	FALSE
CHRM5	0.00111727	0.00650131	0.171853	0.863728	0.952527	FALSE
CHRNA1	-0.00203018	0.0158109	-0.128404	0.897959	0.964088	FALSE
CHRNA10	0.00444486	0.00584971	0.759844	0.448247	0.756896	FALSE
CHRNA3	-0.011699	0.00945177	-1.23776	0.217264	0.566117	FALSE
CHRNA4	0.0150386	0.0131502	1.1436	0.254162	0.602919	FALSE
CHRNA5	-0.0168426	0.010012	-1.68225	0.0940888	0.389109	FALSE
CHRNA6	-0.0111905	0.00977922	-1.14431	0.253869	0.602753	FALSE
CHRNA7	0.00835331	0.00968389	0.862598	0.389397	0.71532	FALSE
CHRNA9	-0.0102781	0.00961659	-1.06879	0.286459	0.632911	FALSE
CHRNB1	0.0256705	0.00623375	4.11798	5.60017e-05	0.0115078	TRUE
CHRNB2	0.00614157	0.00873754	0.702895	0.482943	0.776048	FALSE
CHRNB4	-0.024469	0.0105166	-2.3267	0.0209875	0.203092	FALSE
CHRNE	0.0120899	0.00728989	1.65844	0.0988033	0.396429	FALSE
CHRNG	-0.0141878	0.00877479	-1.61688	0.107489	0.412178	FALSE
CHST1	-0.0239516	0.0111542	-2.14732	0.0329772	0.249769	FALSE
CHST10	0.00541256	0.00541503	0.999545	0.318745	0.660558	FALSE
CHST12	0.00850596	0.00341834	2.48833	0.0136555	0.162625	FALSE
CHST13	0.00336411	0.00868511	0.387343	0.698917	0.890245	FALSE
CHST14	-0.00071551	0.00442321	-0.161762	0.871657	0.955241	FALSE
CHST15	-0.00556576	0.00718879	-0.774228	0.439715	0.752127	FALSE
CHST2	-0.00859349	0.00831379	-1.03364	0.302558	0.646707	FALSE
CHST3	-0.00370916	0.00780318	-0.47534	0.635066	0.860871	FALSE
CHST4	-0.0166264	0.0118398	-1.40429	0.161792	0.490761	FALSE
CHST6	-0.0179716	0.010938	-1.64304	0.101953	0.401659	FALSE
CHST8	-0.00123108	0.010421	-0.118134	0.906081	0.966823	FALSE
CHSY1	-0.00502276	0.00462225	-1.08665	0.278506	0.625552	FALSE
CHUK	0.0110081	0.00376632	2.92276	0.00387099	0.0928329	FALSE
CIAPIN1	-0.0057777	0.00343279	-1.68309	0.0939256	0.388807	FALSE
CIB1	-0.0135558	0.00450781	-3.00718	0.00297692	0.0816704	FALSE
CIB2	0.00438063	0.00773798	0.566121	0.571949	0.827561	FALSE
CIC	0.0122132	0.00531792	2.29661	0.0226823	0.210549	FALSE
CIDEB	-0.00866795	0.00523532	-1.65567	0.0993651	0.397123	FALSE
CIDEC	0.00474754	0.012433	0.381849	0.702981	0.891291	FALSE
CIITA	-0.0256016	0.0106023	-2.41472	0.0166518	0.178802	FALSE
CILP	-0.00390009	0.0124753	-0.312624	0.754894	0.911228	FALSE
CILP2	0.00961426	0.00895105	1.07409	0.284082	0.630418	FALSE
CIRBP	0.0029689	0.00366695	0.809636	0.419116	0.737093	FALSE
CISD1	-0.00754662	0.00430129	-1.7545	0.0808832	0.363801	FALSE
CISH	-0.0220517	0.00617682	-3.57007	0.000447406	0.0349911	TRUE
CIT	0.00422316	0.00615987	0.685593	0.493768	0.782823	FALSE
CITED2	0.0140602	0.00540612	2.60079	0.00999911	0.138396	FALSE
CITED4	-0.00538677	0.00805415	-0.66882	0.504386	0.788824	FALSE
CIZ1	0.00091972	0.00323103	0.284653	0.776206	0.919942	FALSE
CKAP2	-8.62524e-05	0.00434658	-0.0198437	0.984188	0.994244	FALSE
CKAP2L	0.00710751	0.00560354	1.2684	0.206138	0.552052	FALSE
CKAP4	0.00606993	0.00486969	1.24647	0.214056	0.562798	FALSE
CKAP5	-0.00449181	0.00349858	-1.2839	0.200672	0.544546	FALSE
CKB	-0.00810191	0.00955369	-0.848039	0.397435	0.723053	FALSE
CKLF	-0.0124469	0.00505367	-2.46293	0.0146301	0.169606	FALSE
CKM	0.00624351	0.00912885	0.683932	0.494814	0.78348	FALSE
CKMT1B	-0.0211364	0.0126526	-1.67051	0.0963901	0.392499	FALSE
CKMT2	-0.00703905	0.00896178	-0.785453	0.433122	0.746422	FALSE
CKS1B	0.00443216	0.00501028	0.884613	0.377433	0.706345	FALSE
CKS2	-0.00585253	0.00603708	-0.969431	0.333507	0.672922	FALSE
CLASP2	0.000165987	0.00353044	0.0470161	0.962548	0.986424	FALSE
CLC	0.00545228	0.00710419	0.767474	0.443709	0.753865	FALSE
CLCA2	-0.0156195	0.00830651	-1.88039	0.0615153	0.32756	FALSE
CLCC1	-0.00429307	0.0029801	-1.44058	0.151275	0.476656	FALSE
CLCN1	-0.0045832	0.00910276	-0.503495	0.615173	0.852491	FALSE
CLCN3	0.00295123	0.0038137	0.773852	0.439937	0.752127	FALSE
CLCNKA	0.00830169	0.0118475	0.700709	0.484303	0.777133	FALSE
CLCNKB	0.0166493	0.0113065	1.47255	0.142453	0.463768	FALSE
CLDN1	-0.00171728	0.0106974	-0.160532	0.872625	0.955801	FALSE
CLDN10	-0.0450322	0.0176342	-2.55368	0.0114078	0.147415	FALSE
CLDN11	0.00494672	0.00893771	0.553466	0.580565	0.831281	FALSE
CLDN12	0.00113823	0.00330774	0.34411	0.731127	0.904112	FALSE
CLDN14	0.00562087	0.00752253	0.747204	0.455822	0.761278	FALSE
CLDN15	0.00822072	0.00623116	1.31929	0.188587	0.526143	FALSE
CLDN16	-0.00779255	0.0208487	-0.373766	0.708976	0.894508	FALSE
CLDN18	0.0058849	0.0081264	0.724171	0.469811	0.769154	FALSE
CLDN19	0.0746044	0.0197947	3.7689	0.00021602	0.0233391	TRUE
CLDN20	0.00362897	0.00497482	0.729468	0.466573	0.768313	FALSE
CLDN3	-0.00741523	0.00609644	-1.21632	0.225303	0.573088	FALSE
CLDN4	0.000872697	0.00530941	0.164368	0.869608	0.955116	FALSE
CLDN5	-0.0083558	0.0069969	-1.19422	0.233815	0.584232	FALSE
CLDN6	0.0543617	0.019778	2.74859	0.00653575	0.118369	FALSE
CLDN7	0.00537199	0.00721784	0.744266	0.457594	0.762656	FALSE
CLDN9	0.0345267	0.01337	2.58241	0.0105292	0.140682	FALSE
CLDND1	0.00131136	0.00328331	0.399401	0.690026	0.886954	FALSE
CLDND2	-0.0178883	0.00830917	-2.15284	0.0325348	0.248155	FALSE
CLEC10A	-0.0190935	0.010649	-1.79298	0.074494	0.349045	FALSE
CLEC11A	-0.029063	0.00765965	-3.79431	0.000196408	0.0221576	TRUE
CLEC12A	-0.00487803	0.0106102	-0.45975	0.646197	0.866447	FALSE
CLEC12B	0.00652935	0.00549275	1.18872	0.235966	0.585995	FALSE
CLEC14A	-0.00222854	0.00399203	-0.558247	0.577303	0.830368	FALSE
CLEC1A	0.00340061	0.00615309	0.552666	0.581112	0.831419	FALSE
CLEC2B	0.00104472	0.00697197	0.149845	0.881038	0.957446	FALSE
CLEC2D	0.00727737	0.00398654	1.82549	0.0694267	0.339679	FALSE
CLEC3B	-0.000465788	0.0071187	-0.0654315	0.947896	0.980909	FALSE
CLEC4A	0.00495171	0.00732926	0.675608	0.500074	0.787248	FALSE
CLEC4E	0.00592589	0.0110493	0.536312	0.592342	0.837674	FALSE
CLEC4F	-0.00225053	0.0110226	-0.204173	0.838427	0.941526	FALSE
CLEC4G	0.0113329	0.00740324	1.53081	0.127405	0.441889	FALSE
CLEC4M	-0.0118453	0.0130242	-0.909478	0.364198	0.697169	FALSE
CLEC5A	-0.00455722	0.00922542	-0.493985	0.621862	0.854927	FALSE
CLEC7A	-0.00209541	0.00853703	-0.245449	0.806362	0.93085	FALSE
CLEC9A	-0.00268548	0.00829914	-0.323586	0.746591	0.909721	FALSE
CLGN	-0.00072076	0.0129159	-0.0558042	0.955554	0.98381	FALSE
CLIC3	-0.00467511	0.0104961	-0.445412	0.656506	0.87125	FALSE
CLIC4	0.00208723	0.00415855	0.501913	0.616284	0.852653	FALSE
CLIC5	0.00267633	0.0101938	0.262544	0.793174	0.926663	FALSE
CLIC6	-0.0122856	0.0134304	-0.914755	0.361427	0.695367	FALSE
CLIP1	-0.00488505	0.00349106	-1.3993	0.163279	0.493274	FALSE
CLIP2	0.00585946	0.00657409	0.891297	0.373846	0.704153	FALSE
CLIP3	0.0287712	0.00833063	3.45366	0.000675655	0.043176	TRUE
CLIP4	-0.000258512	0.00481203	-0.053722	0.957211	0.984452	FALSE
CLK1	-7.52873e-06	0.00440487	-0.00170918	0.998638	0.999514	FALSE
CLK2	0.00394286	0.00309529	1.27383	0.204211	0.549173	FALSE
CLK3	-0.00587187	0.00314603	-1.86644	0.0634515	0.330832	FALSE
CLK4	-0.00354494	0.00446455	-0.79402	0.42813	0.74343	FALSE
CLMN	0.00353584	0.00442321	0.799384	0.425021	0.740642	FALSE
CLN3	-0.00460645	0.00381811	-1.20647	0.229068	0.577443	FALSE
CLN6	-0.0119762	0.00417623	-2.86771	0.00458007	0.0999228	FALSE
CLNS1A	0.00847845	0.00481712	1.76007	0.079933	0.361795	FALSE
CLOCK	-0.00284137	0.00447013	-0.635635	0.525744	0.800708	FALSE
CLPB	-0.00429177	0.00365253	-1.17501	0.241393	0.590568	FALSE
CLPP	-0.00631133	0.00450494	-1.40098	0.162777	0.492183	FALSE
CLPS	0.0019431	0.0104046	0.186754	0.852044	0.946816	FALSE
CLPTM1	0.00470121	0.00408863	1.14982	0.251596	0.600861	FALSE
CLPTM1L	-0.00327033	0.00351664	-0.929958	0.353519	0.690474	FALSE
CLPX	-0.000989347	0.00336152	-0.294315	0.768824	0.916537	FALSE
CLRN3	-0.0169663	0.00676604	-2.50757	0.0129561	0.15904	FALSE
CLSPN	-0.00132863	0.00737603	-0.180128	0.857236	0.949334	FALSE
CLSTN1	-0.00269804	0.00412279	-0.65442	0.513597	0.79348	FALSE
CLSTN2	-0.0142475	0.0121677	-1.17093	0.243027	0.592061	FALSE
CLSTN3	0.0217859	0.00637392	3.41797	0.000765076	0.0449069	TRUE
CLTA	-0.000284593	0.00370185	-0.0768786	0.938797	0.978239	FALSE
CLTB	-0.00703339	0.00469644	-1.4976	0.135822	0.452594	FALSE
CLTC	-0.00595347	0.00324795	-1.83299	0.0682977	0.337561	FALSE
CLTCL1	-0.00460444	0.00898828	-0.512271	0.609029	0.848528	FALSE
CLU	-0.0132602	0.011273	-1.17628	0.240887	0.590511	FALSE
CLUL1	0.0161708	0.010548	1.53306	0.126849	0.441616	FALSE
CLVS1	0.0153414	0.0130398	1.1765	0.2408	0.590511	FALSE
CMAS	0.00584203	0.00543696	1.0745	0.283899	0.630418	FALSE
CMBL	-0.0118961	0.01034	-1.15049	0.251321	0.600735	FALSE
CMKLR1	-0.0118885	0.00673263	-1.7658	0.0789631	0.360267	FALSE
CMPK1	-0.00614303	0.00352765	-1.74139	0.08316	0.367726	FALSE
CMTM1	-0.00350637	0.0055803	-0.628348	0.530497	0.803179	FALSE
CMTM2	-0.000841147	0.00594602	-0.141464	0.887647	0.960737	FALSE
CMTM3	0.00150992	0.00455968	0.331146	0.740883	0.907388	FALSE
CMTM4	-0.000587024	0.00529683	-0.110826	0.911866	0.968714	FALSE
CMTM6	-0.00113083	0.00609454	-0.185548	0.852988	0.947574	FALSE
CMTM8	-0.00183708	0.00502713	-0.365434	0.715175	0.897194	FALSE
CNBP	0.00395347	0.00254215	1.55516	0.121496	0.431765	FALSE
CNDP2	-0.00647457	0.00466477	-1.38797	0.166698	0.497134	FALSE
CNFN	0.000470775	0.00981393	0.0479701	0.961788	0.986246	FALSE
CNGA3	-0.00380771	0.00554426	-0.686785	0.493018	0.782305	FALSE
CNGB1	0.00461649	0.0114005	0.404939	0.685958	0.885652	FALSE
CNGB3	0.0314808	0.0126062	2.49726	0.0133268	0.160763	FALSE
CNIH2	-0.000557737	0.00897193	-0.0621646	0.950494	0.981706	FALSE
CNIH3	-0.00127083	0.00694589	-0.182961	0.855015	0.948188	FALSE
CNIH4	-0.00710819	0.00337006	-2.10922	0.036176	0.260872	FALSE
CNKSR3	0.00874051	0.00692052	1.26298	0.208073	0.554965	FALSE
CNN1	0.00101515	0.0101623	0.0998942	0.920529	0.972688	FALSE
CNN2	0.00448564	0.00710223	0.631582	0.528385	0.801996	FALSE
CNN3	0.00153214	0.0039267	0.390185	0.696817	0.890023	FALSE
CNNM1	-0.00835331	0.0129715	-0.643976	0.520333	0.79756	FALSE
CNNM2	0.00675348	0.00409118	1.65074	0.100369	0.398764	FALSE
CNNM3	0.00455982	0.00345497	1.31979	0.188423	0.526118	FALSE
CNNM4	0.00127005	0.00357046	0.355711	0.722433	0.899608	FALSE
CNOT1	-0.00254319	0.00361732	-0.70306	0.48284	0.776048	FALSE
CNOT10	-0.00421353	0.00300367	-1.40279	0.162237	0.491443	FALSE
CNOT2	0.00685756	0.00343496	1.9964	0.0472531	0.293025	FALSE
CNOT3	0.000898303	0.00356994	0.25163	0.801587	0.930373	FALSE
CNOT4	0.00189686	0.00281445	0.673971	0.501112	0.787472	FALSE
CNOT6	-0.00231402	0.00349774	-0.661577	0.509007	0.791806	FALSE
CNOT8	-0.00301361	0.00329695	-0.914059	0.361792	0.695389	FALSE
CNP	0.00419332	0.00338397	1.23917	0.216742	0.565196	FALSE
CNPY3	0.00710787	0.00406866	1.74698	0.082183	0.366093	FALSE
CNR1	0.0019531	0.0128679	0.151781	0.879513	0.957446	FALSE
CNRIP1	-0.00515639	0.00550648	-0.936423	0.350191	0.687394	FALSE
CNTD1	0.0126987	0.00590275	2.15131	0.0326568	0.248543	FALSE
CNTD2	0.0106016	0.0131511	0.806139	0.421125	0.738642	FALSE
CNTF	-0.0040239	0.0055685	-0.722617	0.470764	0.769553	FALSE
CNTFR	0.0705938	0.0200835	3.51502	0.000544414	0.0389339	TRUE
CNTN1	0.00283304	0.0131024	0.216224	0.829035	0.939661	FALSE
CNTN2	0.00574404	0.0109484	0.524649	0.600411	0.842682	FALSE
CNTN4	0.0396083	0.0147288	2.68917	0.00777074	0.123617	FALSE
CNTN6	0.0401522	0.0110469	3.63469	0.000354293	0.0309416	TRUE
CNTNAP1	0.000396269	0.00662593	0.0598057	0.95237	0.981895	FALSE
CNTNAP2	-0.00983643	0.0150345	-0.654258	0.513701	0.79348	FALSE
COASY	-0.00224335	0.00357916	-0.626781	0.531521	0.80348	FALSE
COBLL1	-0.00541377	0.00869214	-0.622835	0.534106	0.804459	FALSE
COCH	0.00308845	0.0151529	0.203819	0.838703	0.941677	FALSE
COG1	-0.00702518	0.00375406	-1.87135	0.0627635	0.330042	FALSE
COG2	0.000902118	0.00321852	0.28029	0.779546	0.920316	FALSE
COG3	0.00391939	0.0037812	1.03655	0.301205	0.646055	FALSE
COG5	0.0076186	0.00309716	2.45987	0.0147518	0.169857	FALSE
COG6	0.0048816	0.0038969	1.25269	0.211789	0.558779	FALSE
COG7	-0.00381914	0.00317187	-1.20407	0.229995	0.578575	FALSE
COIL	0.00400884	0.00344257	1.16449	0.245619	0.594751	FALSE
COL10A1	0.0156484	0.0153235	1.0212	0.308398	0.652703	FALSE
COL11A1	0.0121399	0.0201145	0.603542	0.546835	0.814481	FALSE
COL11A2	0.0271964	0.0125585	2.16557	0.0315337	0.244976	FALSE
COL12A1	-0.000920201	0.0102073	-0.0901513	0.928258	0.974926	FALSE
COL13A1	0.00858046	0.0143835	0.59655	0.551486	0.816786	FALSE
COL14A1	0.00213471	0.0103032	0.207189	0.836074	0.940899	FALSE
COL15A1	-0.0140975	0.00675448	-2.08713	0.0381501	0.266161	FALSE
COL17A1	-0.00805238	0.0119182	-0.675636	0.500056	0.787248	FALSE
COL19A1	0.029509	0.00856647	3.44471	0.000697104	0.0437749	TRUE
COL1A1	-0.00734442	0.0103588	-0.709001	0.479154	0.773543	FALSE
COL1A2	-0.00980445	0.00872736	-1.12341	0.262615	0.610245	FALSE
COL21A1	-0.0128455	0.0100954	-1.27241	0.204712	0.549672	FALSE
COL22A1	-0.0114063	0.0163869	-0.696064	0.487201	0.779038	FALSE
COL23A1	-0.0321787	0.0136458	-2.35815	0.0193361	0.19226	FALSE
COL27A1	-0.0168478	0.0104444	-1.61309	0.108309	0.412305	FALSE
COL2A1	0.00162099	0.0227151	0.0713618	0.943181	0.979346	FALSE
COL3A1	-0.000456635	0.0106988	-0.0426809	0.965999	0.987482	FALSE
COL4A2	-0.00475093	0.00560569	-0.847519	0.397724	0.723134	FALSE
COL4A4	0.00954414	0.00987337	0.966654	0.33489	0.673563	FALSE
COL5A1	-0.010597	0.0109302	-0.96952	0.333463	0.672922	FALSE
COL5A2	-0.00243124	0.01043	-0.233101	0.815923	0.934514	FALSE
COL5A3	-0.00240921	0.0111146	-0.21676	0.828618	0.939528	FALSE
COL6A1	-0.00968413	0.00833225	-1.16225	0.246527	0.595495	FALSE
COL6A2	-0.00914385	0.00782822	-1.16806	0.244179	0.593375	FALSE
COL6A3	-0.0146652	0.00910194	-1.61122	0.108717	0.41311	FALSE
COL7A1	-0.00544909	0.0123318	-0.441872	0.659062	0.873086	FALSE
COL8A1	0.00977234	0.011652	0.838682	0.402654	0.727175	FALSE
COL8A2	0.0114849	0.00937274	1.22535	0.221893	0.570379	FALSE
COL9A1	0.0596037	0.0203111	2.93453	0.00373313	0.0903921	FALSE
COL9A2	0.0211109	0.0110555	1.90954	0.0576311	0.319901	FALSE
COL9A3	0.0256751	0.0168395	1.52469	0.128924	0.442969	FALSE
COLEC10	-0.0136697	0.0072377	-1.88868	0.0603893	0.325054	FALSE
COLEC11	-0.0206542	0.0191011	-1.08131	0.280868	0.627557	FALSE
COLEC12	-0.00636134	0.00899682	-0.707066	0.480353	0.774119	FALSE
COMMD1	0.00517828	0.00445886	1.16135	0.246892	0.595495	FALSE
COMMD2	0.0068303	0.00346444	1.97155	0.0500472	0.298707	FALSE
COMMD3	0.00436199	0.00444317	0.981729	0.327426	0.66863	FALSE
COMMD4	-0.00673793	0.00407737	-1.65252	0.100006	0.398276	FALSE
COMMD5	-0.0126214	0.00439941	-2.86888	0.00456376	0.0999228	FALSE
COMMD6	0.000272216	0.00528239	0.0515328	0.958953	0.984698	FALSE
COMMD8	0.00494358	0.00444143	1.11306	0.267025	0.615309	FALSE
COMMD9	0.0013478	0.00339601	0.396878	0.691883	0.887627	FALSE
COMP	0.0407114	0.0190308	2.13924	0.0336348	0.251781	FALSE
COMT	-0.00416488	0.00415019	-1.00354	0.316819	0.659806	FALSE
COMTD1	-0.0134414	0.00742784	-1.8096	0.0718665	0.344461	FALSE
COPB1	-0.00176828	0.00277278	-0.63773	0.524383	0.799932	FALSE
COPB2	0.00238379	0.00299663	0.795492	0.427275	0.743087	FALSE
COPG2	0.00553495	0.00366066	1.51201	0.132118	0.446933	FALSE
COPS3	0.00359964	0.00359785	1.0005	0.318285	0.660417	FALSE
COPS5	-0.00217829	0.00363138	-0.59985	0.549288	0.815575	FALSE
COPS6	-0.00309325	0.00352023	-0.878707	0.38062	0.707879	FALSE
COPS7A	0.00572328	0.00376008	1.52212	0.129567	0.443661	FALSE
COPS7B	0.00350313	0.00300433	1.16603	0.244999	0.594213	FALSE
COPS8	0.00114619	0.0033325	0.343942	0.731253	0.904112	FALSE
COPZ1	0.0011196	0.00291934	0.383513	0.701749	0.890678	FALSE
COQ10B	0.000811658	0.00341393	0.237749	0.81232	0.93274	FALSE
COQ3	0.00839419	0.00482543	1.73958	0.0834797	0.367802	FALSE
COQ7	0.00614886	0.0037784	1.62737	0.10524	0.406642	FALSE
CORIN	0.00590744	0.0118314	0.4993	0.618119	0.853097	FALSE
CORO1A	-0.013242	0.00686819	-1.92802	0.0552756	0.315002	FALSE
CORO1B	-0.00339664	0.00315335	-1.07715	0.282716	0.629326	FALSE
CORO1C	0.00254826	0.00342276	0.744503	0.45745	0.762539	FALSE
CORO2B	-0.00717941	0.0108375	-0.662459	0.508443	0.791634	FALSE
CORO6	0.001801	0.00730814	0.246438	0.805597	0.93085	FALSE
CORO7	0.000876563	0.00416056	0.210684	0.83335	0.940604	FALSE
CORT	-0.00204619	0.00710319	-0.288066	0.773596	0.918464	FALSE
COTL1	-0.0084894	0.00522116	-1.62596	0.105541	0.406942	FALSE
COX10	0.00767493	0.00320812	2.39234	0.0176715	0.184274	FALSE
COX16	-0.0028813	0.00412636	-0.698267	0.485825	0.77839	FALSE
COX17	0.00402137	0.00468931	0.857562	0.392166	0.716885	FALSE
COX18	0.004336	0.00494878	0.876176	0.381991	0.708793	FALSE
COX4I2	0.021758	0.00725998	2.99697	0.00307392	0.0830302	FALSE
COX5A	-0.0120804	0.00566536	-2.13233	0.0342054	0.253568	FALSE
COX5B	0.00344443	0.00483999	0.71166	0.477509	0.772641	FALSE
COX6A1	-0.00580496	0.00507183	-1.14455	0.25377	0.602753	FALSE
COX6A2	0.00853137	0.0107368	0.794592	0.427798	0.74329	FALSE
COX6B1	0.00273052	0.00552539	0.494177	0.621726	0.854927	FALSE
COX7A2	0.00232849	0.00548077	0.424847	0.671408	0.879204	FALSE
COX7A2L	0.00594222	0.00378916	1.56822	0.118419	0.427127	FALSE
COX8A	-0.00547336	0.00490584	-1.11568	0.265904	0.614135	FALSE
COX8C	0.0311747	0.0127236	2.45015	0.0151436	0.170468	FALSE
CP	-0.00773821	0.0137095	-0.564443	0.573088	0.828301	FALSE
CPA1	0.0198231	0.015688	1.26359	0.207857	0.55485	FALSE
CPA2	0.0260881	0.0121153	2.15333	0.032496	0.24804	FALSE
CPA3	0.00184395	0.0122042	0.151092	0.880056	0.957446	FALSE
CPA4	0.00524148	0.0135853	0.385821	0.700042	0.890452	FALSE
CPA5	0.00297082	0.00979904	0.303175	0.762073	0.913161	FALSE
CPA6	0.00755221	0.00906145	0.833444	0.405594	0.72897	FALSE
CPB2	0.0154624	0.00863127	1.79144	0.0747427	0.349222	FALSE
CPD	0.00072224	0.00505092	0.142992	0.886441	0.959934	FALSE
CPE	0.0235469	0.00786243	2.99487	0.00309425	0.0831479	FALSE
CPEB2	0.00152317	0.00598385	0.254547	0.799336	0.929733	FALSE
CPEB4	-0.0102926	0.00472842	-2.17675	0.0306765	0.241904	FALSE
CPLX2	0.0453091	0.0203006	2.23191	0.0267358	0.227798	FALSE
CPNE2	-0.0177108	0.00546222	-3.24242	0.00138972	0.0606845	FALSE
CPNE3	-0.00316844	0.00412748	-0.767645	0.443608	0.753865	FALSE
CPNE4	0.0121294	0.0154104	0.787093	0.432164	0.746013	FALSE
CPNE5	-0.0100336	0.00952119	-1.05381	0.293246	0.638341	FALSE
CPNE6	0.00965556	0.0117087	0.824652	0.410557	0.731933	FALSE
CPNE7	-0.0263274	0.0123494	-2.13187	0.0342434	0.253568	FALSE
CPNE8	0.0135332	0.00736297	1.838	0.0675526	0.336479	FALSE
CPNE9	-0.00140846	0.00775539	-0.181611	0.856073	0.948577	FALSE
CPO	0.00559005	0.00765667	0.730088	0.466195	0.768313	FALSE
CPS1	0.0295849	0.0139272	2.12426	0.0348832	0.256006	FALSE
CPSF3	0.00181535	0.00337138	0.538457	0.590863	0.837129	FALSE
CPSF4	0.00162919	0.00324101	0.502678	0.615746	0.852559	FALSE
CPSF6	0.00411633	0.00295778	1.39169	0.165569	0.495053	FALSE
CPSF7	0.00247144	0.00265764	0.929936	0.353531	0.690474	FALSE
CPT1A	-0.00706809	0.004713	-1.4997	0.135277	0.451993	FALSE
CPT1B	-0.00934867	0.00700514	-1.33454	0.18355	0.519473	FALSE
CPT1C	0.0188549	0.0109691	1.7189	0.087187	0.375553	FALSE
CPT2	-0.00625766	0.00353658	-1.76941	0.0783568	0.358281	FALSE
CPVL	0.0117134	0.00759792	1.54166	0.124744	0.437817	FALSE
CPXM1	0.0058959	0.0103242	0.571075	0.568593	0.82544	FALSE
CPXM2	0.0101744	0.015905	0.639696	0.523106	0.798852	FALSE
CPZ	-0.00517227	0.00940351	-0.550036	0.582912	0.832195	FALSE
CR1	-0.0246453	0.00938398	-2.62632	0.00930283	0.13442	FALSE
CR2	0.000487807	0.0141944	0.0343661	0.97262	0.98969	FALSE
CRABP1	-0.0119667	0.0208382	-0.574268	0.566435	0.825047	FALSE
CRABP2	-0.000650742	0.00950799	-0.0684416	0.945503	0.980327	FALSE
CRADD	-0.000358721	0.0041258	-0.0869456	0.930802	0.975209	FALSE
CRAT	-0.0247105	0.00833306	-2.96536	0.00339297	0.0865766	FALSE
CRB2	0.00731793	0.0125951	0.581015	0.561888	0.822655	FALSE
CRB3	-0.00018052	0.00665402	-0.0271295	0.978384	0.992783	FALSE
CRBN	0.00508029	0.00333517	1.52325	0.129284	0.443359	FALSE
CRCP	-0.00166413	0.00298722	-0.557084	0.578096	0.830557	FALSE
CREB1	0.00783892	0.00254435	3.08091	0.00235571	0.075366	FALSE
CREB3L3	0.00603066	0.0048124	1.25315	0.211621	0.558636	FALSE
CREB5	0.000549138	0.00801285	0.0685321	0.945431	0.980327	FALSE
CREBL2	0.0108811	0.00404295	2.69137	0.00772156	0.123617	FALSE
CREBZF	-0.00361614	0.0046671	-0.774815	0.439369	0.751891	FALSE
CREG1	0.00104795	0.00341797	0.306599	0.759469	0.912756	FALSE
CREG2	-0.0213534	0.0073179	-2.91796	0.00392856	0.0935643	FALSE
CRELD1	-0.00144048	0.003909	-0.368503	0.71289	0.896728	FALSE
CRELD2	-0.0124281	0.00518748	-2.39579	0.0175111	0.183516	FALSE
CREM	0.00675269	0.00412761	1.63598	0.103425	0.404292	FALSE
CRHBP	-0.00769242	0.00627207	-1.22646	0.221476	0.570147	FALSE
CRHR1	0.00788731	0.0149619	0.52716	0.59867	0.841633	FALSE
CRHR2	0.00951452	0.008155	1.16671	0.244723	0.594059	FALSE
CRIM1	0.00900427	0.00499843	1.80142	0.0731506	0.346392	FALSE
CRIP1	-0.0113017	0.0111774	-1.01112	0.313186	0.658018	FALSE
CRIP2	-0.0146839	0.00577574	-2.54233	0.0117726	0.15046	FALSE
CRIP3	-0.000337424	0.0103174	-0.0327042	0.973943	0.990098	FALSE
CRIPT	0.00759219	0.00349857	2.17009	0.0311848	0.243711	FALSE
CRISPLD1	0.0187318	0.0129092	1.45105	0.148341	0.473401	FALSE
CRK	0.0117765	0.00417655	2.81968	0.00529339	0.107718	FALSE
CRKL	0.00584336	0.003707	1.5763	0.116544	0.425124	FALSE
CRLF1	-0.00250568	0.0164913	-0.151939	0.879389	0.957446	FALSE
CRLF3	0.00936978	0.00362048	2.58799	0.0103655	0.139781	FALSE
CRLS1	0.001763	0.00345246	0.51065	0.610162	0.849303	FALSE
CRMP1	0.000586121	0.00989623	0.0592267	0.952831	0.981972	FALSE
CRNN	-0.00120656	0.012811	-0.0941814	0.92506	0.973376	FALSE
CRTAM	-0.00859392	0.00973353	-0.882919	0.378345	0.706513	FALSE
CRTAP	-0.00726612	0.0033991	-2.13766	0.0337645	0.251852	FALSE
CRTC1	0.00594453	0.00515046	1.15418	0.249812	0.599504	FALSE
CRY1	0.00657607	0.00416509	1.57885	0.115958	0.42387	FALSE
CRY2	-0.00410224	0.0037565	-1.09204	0.276137	0.623645	FALSE
CRYAA	-0.00628854	0.00852413	-0.737734	0.461545	0.76571	FALSE
CRYAB	-0.00646559	0.0115783	-0.558421	0.577185	0.830368	FALSE
CRYBB1	-0.00492246	0.00726542	-0.677519	0.498864	0.787007	FALSE
CRYBB2	-0.0107004	0.00837207	-1.27811	0.202698	0.547777	FALSE
CRYBB3	-0.00242558	0.00911755	-0.266034	0.790489	0.925474	FALSE
CRYGC	-0.0141468	0.0125382	-1.1283	0.260553	0.608004	FALSE
CRYGN	0.0107096	0.0110938	0.965373	0.33553	0.67399	FALSE
CS	0.00211565	0.00293889	0.719882	0.472442	0.770254	FALSE
CSDC2	0.00830556	0.0101828	0.815644	0.415679	0.734807	FALSE
CSDE1	0.00137121	0.00358075	0.38294	0.702173	0.890844	FALSE
CSE1L	0.00359324	0.00345945	1.03867	0.300217	0.645065	FALSE
CSF1	-0.00957602	0.0078163	-1.22513	0.221973	0.570397	FALSE
CSF1R	-0.0097473	0.00773936	-1.25944	0.209345	0.556554	FALSE
CSF2	0.00228236	0.00480374	0.475122	0.635221	0.860871	FALSE
CSF2RB	-0.00297988	0.00768208	-0.3879	0.698504	0.890245	FALSE
CSF3	-0.000206927	0.00933235	-0.0221731	0.982332	0.994174	FALSE
CSF3R	-0.00247194	0.00928994	-0.266088	0.790447	0.925474	FALSE
CSGALNACT1	-0.00848865	0.00573208	-1.4809	0.140214	0.461853	FALSE
CSGALNACT2	-0.000795495	0.00357028	-0.222811	0.823911	0.93768	FALSE
CSMD1	0.0136592	0.0138782	0.984225	0.3262	0.6673	FALSE
CSMD2	-0.00476214	0.0135834	-0.350585	0.72627	0.901685	FALSE
CSMD3	0.0275013	0.00927087	2.96642	0.00338175	0.0865766	FALSE
CSNK1A1L	2.55967e-05	0.00367735	0.00696063	0.994453	0.997656	FALSE
CSNK1D	-0.00257633	0.0029964	-0.859807	0.39093	0.716069	FALSE
CSNK1E	0.00732364	0.00352322	2.07868	0.0389291	0.268132	FALSE
CSNK1G1	0.000431425	0.00345432	0.124894	0.900733	0.964907	FALSE
CSNK1G2	-0.000854207	0.00293689	-0.290854	0.771466	0.917579	FALSE
CSNK1G3	0.0040574	0.0036765	1.10361	0.271097	0.61911	FALSE
CSNK2A1	0.00137053	0.0037741	0.363141	0.716885	0.897516	FALSE
CSNK2A2	0.00146133	0.00350009	0.417512	0.676754	0.881479	FALSE
CSNK2B	0.003402	0.00373346	0.91122	0.363282	0.696433	FALSE
CSPG4	-0.0056487	0.0071268	-0.792599	0.428955	0.74409	FALSE
CSPG5	0.00278173	0.00900699	0.308841	0.757766	0.912427	FALSE
CSRNP1	0.0018791	0.0049372	0.380601	0.703906	0.89182	FALSE
CSRNP2	0.0100157	0.0037792	2.6502	0.00869124	0.131624	FALSE
CSRNP3	0.0171497	0.00832434	2.06018	0.0406822	0.275064	FALSE
CSRP1	-0.0023264	0.00475404	-0.489352	0.625131	0.856613	FALSE
CSRP2	0.00222865	0.00879489	0.253403	0.800218	0.930053	FALSE
CST1	0.0103286	0.0182252	0.56672	0.571543	0.827383	FALSE
CST2	-0.00175356	0.01538	-0.114016	0.90934	0.967838	FALSE
CST3	-9.36297e-05	0.00526146	-0.0177954	0.98582	0.995019	FALSE
CST4	-0.0103804	0.0135753	-0.764652	0.445384	0.755089	FALSE
CST5	-0.017242	0.0179495	-0.960588	0.337925	0.674866	FALSE
CST6	-0.00400348	0.0114718	-0.348985	0.72747	0.902128	FALSE
CST7	-0.00916026	0.0100923	-0.907651	0.36516	0.697756	FALSE
CSTA	0.00579548	0.00944099	0.613863	0.540007	0.809934	FALSE
CSTB	0.000612306	0.00495042	0.123688	0.901687	0.965041	FALSE
CSTF1	0.00375363	0.0027255	1.37723	0.16999	0.501123	FALSE
CSTF3	-0.00447415	0.00285695	-1.56606	0.118923	0.427917	FALSE
CTAGE1	-0.00624823	0.00563066	-1.10968	0.268476	0.616863	FALSE
CTBP1	0.00164546	0.00345328	0.476492	0.634246	0.860552	FALSE
CTBP2	0.001695	0.00388186	0.436648	0.66284	0.875709	FALSE
CTCF	-0.00095813	0.00254286	-0.376792	0.70673	0.893106	FALSE
CTCFL	0.0245931	0.0180369	1.36349	0.174269	0.50717	FALSE
CTDP1	0.00380296	0.00412179	0.922646	0.357309	0.692674	FALSE
CTDSP1	0.000980808	0.00310628	0.31575	0.752523	0.910934	FALSE
CTDSP2	0.005826	0.00328588	1.77304	0.0777511	0.35724	FALSE
CTDSPL	-0.00073599	0.00407262	-0.180716	0.856774	0.948953	FALSE
CTDSPL2	0.00827316	0.00362601	2.28162	0.0235701	0.214423	FALSE
CTF1	-0.00261423	0.00718719	-0.363735	0.716442	0.897465	FALSE
CTH	-0.00114501	0.00585095	-0.195696	0.845048	0.943652	FALSE
CTHRC1	0.0139888	0.0100087	1.39766	0.16377	0.493299	FALSE
CTLA4	-0.00642829	0.0105345	-0.610216	0.542415	0.811725	FALSE
CTNNA1	0.000970587	0.00354353	0.273904	0.784443	0.922874	FALSE
CTNNA2	0.0341231	0.0149814	2.2777	0.0238075	0.21524	FALSE
CTNNA3	0.000359306	0.00692279	0.0519018	0.958659	0.984585	FALSE
CTNNAL1	-0.000456334	0.00542203	-0.084163	0.933011	0.975941	FALSE
CTNNB1	0.00467803	0.00334245	1.39958	0.163195	0.493162	FALSE
CTNNBIP1	-0.00398514	0.00396905	-1.00406	0.316571	0.659806	FALSE
CTNNBL1	0.00729415	0.00345341	2.11216	0.0359201	0.259634	FALSE
CTNND1	-0.00105595	0.00307108	-0.343839	0.731331	0.904112	FALSE
CTNND2	0.013256	0.0170232	0.778698	0.437082	0.749776	FALSE
CTR9	0.00344674	0.00317197	1.08662	0.278517	0.625552	FALSE
CTRL	-0.00369757	0.00623294	-0.59323	0.553701	0.818283	FALSE
CTSA	0.00134718	0.00400448	0.336419	0.73691	0.905902	FALSE
CTSB	-0.0119523	0.00521694	-2.29106	0.0230071	0.211457	FALSE
[truncated: 8,482 more rows]

## Sheet: OV age-DMGs
Multiple linear regression
gene	coefficient	std.error	statistic	p.value	adj. p-value	Sig
A2M	0.00285755	0.000878757	3.25181	0.00124572	0.0396814	TRUE
A2ML1	0.000202515	0.00114354	0.177096	0.859525	0.985278	FALSE
A4GALT	2.76403e-05	0.000804696	0.0343487	0.972616	0.994829	FALSE
A4GNT	-0.0020106	0.000705404	-2.85028	0.00459588	0.0876472	FALSE
AAAS	-0.000403206	0.000335858	-1.20053	0.230651	0.763005	FALSE
AACS	0.00023342	0.000140126	1.66579	0.0965432	0.523864	FALSE
AADAC	-0.000817275	0.000274572	-2.97654	0.00309366	0.0678906	FALSE
AADAT	0.000115234	4.91878e-05	2.34273	0.0196362	0.223682	FALSE
AAGAB	-6.93056e-05	0.000367576	-0.188548	0.850543	0.985278	FALSE
AAK1	-3.14548e-05	8.63123e-05	-0.36443	0.715731	0.970217	FALSE
AAMP	1.5107e-05	2.4995e-05	0.604403	0.545921	0.940768	FALSE
AANAT	-0.00149852	0.000516641	-2.90051	0.00393281	0.0783589	FALSE
AASDH	4.46608e-05	9.79591e-05	0.455913	0.648702	0.956821	FALSE
AASS	-0.000498793	0.000932674	-0.534799	0.593088	0.947503	FALSE
AATF	2.81086e-05	2.48592e-05	1.13071	0.258863	0.790114	FALSE
AATK	0.000166976	0.000132893	1.25647	0.209685	0.737	FALSE
ABAT	-5.5276e-05	7.88354e-05	-0.701157	0.483616	0.924366	FALSE
ABCA1	9.34917e-05	4.96829e-05	1.88177	0.0605988	0.417813	FALSE
ABCA2	-0.00210218	0.000832516	-2.52509	0.0119555	0.161768	FALSE
ABCA3	0.000145519	8.9216e-05	1.63108	0.103666	0.545115	FALSE
ABCA4	-6.30471e-05	0.0003191	-0.197578	0.843478	0.985278	FALSE
ABCA5	0.000345728	0.000348301	0.992612	0.321504	0.846962	FALSE
ABCA6	-0.000241186	0.00100629	-0.239678	0.810703	0.98316	FALSE
ABCA7	0.000106303	0.000177091	0.600269	0.54867	0.940768	FALSE
ABCA8	-0.00167835	0.00117585	-1.42735	0.154266	0.651907	FALSE
ABCA9	-0.00187657	0.000844476	-2.22218	0.0268343	0.269873	FALSE
ABCB10	-2.94694e-06	6.2248e-05	-0.0473419	0.962265	0.992682	FALSE
ABCB11	-0.00117265	0.000469349	-2.49846	0.0128767	0.168685	FALSE
ABCB5	0.00011185	0.000681386	0.164151	0.869696	0.985695	FALSE
ABCB6	-0.000569415	0.000175336	-3.24756	0.00126294	0.0398664	TRUE
ABCB8	0.00017782	0.000194738	0.913123	0.361761	0.877099	FALSE
ABCC1	-0.000686737	0.000723328	-0.949414	0.342988	0.862943	FALSE
ABCC10	0.000513017	0.000432076	1.18733	0.235807	0.769211	FALSE
ABCC2	-0.00154218	0.000953638	-1.61715	0.10664	0.554724	FALSE
ABCC3	4.18125e-06	3.81225e-05	0.109679	0.912719	0.987947	FALSE
ABCC4	-0.000878459	0.000441671	-1.98895	0.0473932	0.365206	FALSE
ABCC5	-6.30089e-06	3.19709e-05	-0.197082	0.843865	0.985278	FALSE
ABCC9	-0.00082948	0.000917786	-0.903784	0.36666	0.877639	FALSE
ABCD2	-0.000238743	0.000569344	-0.41933	0.675202	0.960017	FALSE
ABCD3	0.000135288	0.000184705	0.732454	0.464323	0.918948	FALSE
ABCD4	-3.70256e-05	0.000116489	-0.317847	0.750768	0.973248	FALSE
ABCF1	-1.26255e-05	3.70528e-05	-0.340745	0.733476	0.970785	FALSE
ABCF2	2.77754e-05	3.26507e-05	0.850684	0.395458	0.892784	FALSE
ABCF3	-7.29889e-05	0.000171899	-0.424604	0.671356	0.95993	FALSE
ABCG1	0.00154444	0.000778227	1.98456	0.0478814	0.367886	FALSE
ABCG2	-1.3606e-07	0.00016759	-0.000811865	0.999353	0.999705	FALSE
ABCG4	-0.00268243	0.000840989	-3.18962	0.00153771	0.0446404	TRUE
ABCG8	-0.000436292	0.000235006	-1.85652	0.0641207	0.431867	FALSE
ABHD1	-2.50495e-05	0.000244705	-0.102366	0.918518	0.988708	FALSE
ABHD10	-4.96331e-05	9.94625e-05	-0.499013	0.618046	0.951184	FALSE
ABHD11	-1.65441e-05	2.14521e-05	-0.771209	0.441042	0.915025	FALSE
ABHD12	-0.000125887	8.91324e-05	-1.41236	0.158629	0.660348	FALSE
ABHD12B	-0.00161414	0.000669299	-2.41169	0.0163316	0.197639	FALSE
ABHD14B	-0.000746102	0.000903648	-0.825655	0.409496	0.898933	FALSE
ABHD2	-8.77808e-05	0.000259287	-0.338548	0.73513	0.970908	FALSE
ABHD4	-1.91283e-05	3.26879e-05	-0.585179	0.55876	0.942205	FALSE
ABHD5	2.06785e-05	2.36901e-05	0.872876	0.383258	0.8865	FALSE
ABHD6	4.71969e-05	4.39565e-05	1.07372	0.283601	0.816219	FALSE
ABHD8	-0.00184322	0.00070229	-2.62459	0.00901016	0.134702	FALSE
ABI1	1.56525e-05	7.98081e-05	0.196126	0.844612	0.985278	FALSE
ABI2	-1.01014e-05	2.39157e-05	-0.422376	0.672979	0.959934	FALSE
ABI3	-0.000196983	0.000482723	-0.408066	0.683446	0.961597	FALSE
ABL1	0.000100668	0.000208539	0.482727	0.629556	0.954083	FALSE
ABL2	-0.00135944	0.000863131	-1.57501	0.116051	0.57554	FALSE
ABLIM1	-0.000263808	0.000481957	-0.54737	0.584432	0.946654	FALSE
ABLIM3	-0.000268602	0.00112273	-0.23924	0.811043	0.983196	FALSE
ABO	0.00136356	0.000455594	2.99292	0.00293589	0.0660261	FALSE
ABR	-7.09117e-05	8.81755e-05	-0.804211	0.421756	0.906854	FALSE
ABRA	-0.00114025	0.000666642	-1.71044	0.0879658	0.505973	FALSE
ABT1	-5.04858e-05	4.53114e-05	-1.1142	0.265869	0.797153	FALSE
ABTB2	4.36634e-05	6.33217e-05	0.68955	0.49088	0.925514	FALSE
ACAA1	8.25691e-06	4.72695e-05	0.174677	0.861422	0.985695	FALSE
ACAD9	6.37598e-07	2.41932e-05	0.0263545	0.978988	0.996968	FALSE
ACADL	-0.000309305	0.000226587	-1.36506	0.173007	0.686488	FALSE
ACADM	5.17529e-06	2.50112e-05	0.206919	0.83618	0.985278	FALSE
ACADS	0.000539008	0.000289493	1.8619	0.0633558	0.429042	FALSE
ACADVL	-0.000206511	0.000119498	-1.72815	0.0847394	0.497239	FALSE
ACAN	-0.000104896	0.000317069	-0.330831	0.740947	0.971295	FALSE
ACAP1	0.000209481	0.000379882	0.551437	0.581645	0.945978	FALSE
ACAP2	-0.000752367	0.000484087	-1.5542	0.120935	0.587573	FALSE
ACAT1	-2.60223e-05	0.000266245	-0.0977379	0.92219	0.989951	FALSE
ACAT2	-0.000962873	0.000848248	-1.13513	0.257005	0.790089	FALSE
ACBD3	2.02779e-05	0.000131726	0.15394	0.877735	0.985829	FALSE
ACBD5	-3.53423e-05	0.000142748	-0.247585	0.804588	0.982858	FALSE
ACBD6	-5.157e-05	9.60061e-05	-0.537153	0.591463	0.947503	FALSE
ACCS	-7.93194e-05	0.000124789	-0.63563	0.525384	0.935666	FALSE
ACD	-9.46577e-06	4.9558e-05	-0.191004	0.84862	0.985278	FALSE
ACE	-7.29668e-05	0.000277691	-0.262762	0.79287	0.981933	FALSE
ACER3	-2.64747e-05	3.23527e-05	-0.818315	0.41368	0.901674	FALSE
ACHE	8.34315e-05	0.000153228	0.544493	0.586408	0.947183	FALSE
ACLY	-4.82117e-06	1.45601e-05	-0.331121	0.740728	0.971295	FALSE
ACO1	1.39737e-05	6.93777e-05	0.201415	0.840477	0.985278	FALSE
ACOT11	-0.000912846	0.00110169	-0.828586	0.407843	0.898824	FALSE
ACOT13	-9.09543e-06	0.00010255	-0.088693	0.929371	0.990388	FALSE
ACOT2	-0.00168951	0.000667679	-2.53042	0.0117782	0.160497	FALSE
ACOT4	6.68864e-05	0.000424518	0.157558	0.874885	0.985829	FALSE
ACOT7	-5.99105e-05	0.000105649	-0.567069	0.570988	0.943498	FALSE
ACOT8	-2.05208e-05	4.59098e-05	-0.446982	0.655132	0.956821	FALSE
ACOX2	0.00118444	0.00103957	1.13935	0.255244	0.787679	FALSE
ACOX3	1.32095e-05	3.01418e-05	0.438246	0.661446	0.95832	FALSE
ACOXL	-0.000567513	0.000408163	-1.39041	0.165184	0.673618	FALSE
ACP1	0.000288776	0.000719629	0.401284	0.688427	0.963246	FALSE
ACP5	-0.000382839	0.000403051	-0.949852	0.342765	0.862943	FALSE
ACP6	3.5507e-05	4.70691e-05	0.754359	0.451081	0.917069	FALSE
ACR	-0.000749285	0.000529865	-1.41411	0.158114	0.659912	FALSE
ACRBP	-0.00463013	0.00148017	-3.1281	0.00188918	0.0500295	FALSE
ACRV1	-8.55077e-05	8.27234e-05	-1.03366	0.301925	0.833336	FALSE
ACSBG1	-0.000855989	0.00038015	-2.25171	0.0248864	0.259762	FALSE
ACSBG2	-0.00179565	0.00110319	-1.6277	0.104395	0.546754	FALSE
ACSF2	-0.00141121	0.000630113	-2.23961	0.0256693	0.264258	FALSE
ACSF3	-0.0016454	0.000514881	-3.19569	0.00150654	0.044102	TRUE
ACSL1	6.66268e-05	0.00012364	0.538878	0.590273	0.947503	FALSE
ACSL3	-1.38822e-05	5.65607e-05	-0.245439	0.806243	0.982907	FALSE
ACSL5	-0.000122073	0.000214024	-0.57037	0.568749	0.9434	FALSE
ACSL6	-0.00188005	0.000876037	-2.14608	0.0324721	0.299831	FALSE
ACSM1	-1.66286e-05	7.86844e-05	-0.211333	0.832736	0.985278	FALSE
ACSM3	0.000328195	0.000463614	0.707904	0.47942	0.924268	FALSE
ACSM5	-0.00461202	0.000986798	-4.67372	4.06422e-06	0.00141977	TRUE
ACSS1	-0.00062253	0.000704328	-0.883864	0.377305	0.883215	FALSE
ACSS3	-0.000412494	0.000441061	-0.935229	0.350239	0.86785	FALSE
ACTA1	0.000111531	0.000608697	0.183228	0.854712	0.985278	FALSE
ACTA2	0.000648105	0.000620565	1.04438	0.296946	0.829013	FALSE
ACTC1	-0.00394972	0.00103265	-3.82486	0.00015191	0.010625	TRUE
ACTG1	0.000153541	0.000199793	0.768499	0.442647	0.9153	FALSE
ACTG2	-0.000582438	0.000344457	-1.69089	0.0916429	0.515909	FALSE
ACTL6A	4.20684e-05	8.18658e-05	0.513871	0.607628	0.949719	FALSE
ACTN1	4.35324e-07	3.92598e-05	0.0110883	0.991159	0.999319	FALSE
ACTN2	0.000527379	0.000775048	0.680447	0.496618	0.928623	FALSE
ACTN3	-0.00360439	0.00102981	-3.50005	0.000517917	0.022245	TRUE
ACTN4	-2.25904e-05	8.29708e-05	-0.272269	0.785557	0.980222	FALSE
ACTR1B	-0.000130113	7.60909e-05	-1.70996	0.0880544	0.506005	FALSE
ACTR2	-0.000101956	0.000134691	-0.756965	0.449523	0.916992	FALSE
ACTR3	-7.46947e-05	5.81816e-05	-1.28382	0.199954	0.726853	FALSE
ACTR3B	1.0556e-05	4.77284e-05	0.221168	0.825076	0.985278	FALSE
ACTR5	-2.30346e-05	4.07428e-05	-0.565367	0.572143	0.943498	FALSE
ACTR6	-0.000103767	8.99649e-05	-1.15342	0.24944	0.782673	FALSE
ACVR1	-0.00149438	0.0010952	-1.36448	0.173189	0.686488	FALSE
ACVR1B	-7.95928e-05	0.000157107	-0.506616	0.612706	0.950019	FALSE
ACVR1C	0.000162959	0.000138253	1.1787	0.239225	0.772836	FALSE
ACVR2A	-4.57657e-06	4.09909e-05	-0.111648	0.911161	0.987641	FALSE
ACVRL1	-0.00179719	0.000924837	-1.94325	0.0526923	0.388884	FALSE
ACY1	-0.00151686	0.00121456	-1.2489	0.212438	0.740387	FALSE
ACY3	-0.000241667	0.000486696	-0.496546	0.619784	0.951698	FALSE
ACYP1	2.17866e-05	0.000108689	0.200449	0.841232	0.985278	FALSE
ACYP2	-5.61139e-05	0.000132079	-0.424851	0.671176	0.95993	FALSE
ADA	-0.000421035	0.00114565	-0.367506	0.713438	0.969128	FALSE
ADAD2	-0.000300124	0.000353289	-0.849514	0.396107	0.893116	FALSE
ADAM10	-2.12583e-05	5.47344e-05	-0.38839	0.697936	0.967054	FALSE
ADAM11	-9.52578e-05	0.000105304	-0.904595	0.366229	0.877639	FALSE
ADAM12	0.00121499	0.000505475	2.40366	0.0166894	0.200579	FALSE
ADAM15	-3.47126e-05	4.56992e-05	-0.759587	0.447952	0.916874	FALSE
ADAM17	8.17684e-05	0.000156691	0.521846	0.602069	0.949607	FALSE
ADAM19	-4.4454e-06	4.25928e-05	-0.10437	0.916929	0.988216	FALSE
ADAM21	-0.00105431	0.00102688	-1.02671	0.30518	0.834884	FALSE
ADAM22	7.20542e-05	8.47382e-05	0.850316	0.395662	0.892784	FALSE
ADAM23	-5.00158e-05	0.000111222	-0.449693	0.653177	0.956821	FALSE
ADAM33	-0.00246968	0.00084534	-2.92153	0.00368219	0.0751844	FALSE
ADAM8	-6.08875e-05	0.000390079	-0.15609	0.876041	0.985829	FALSE
ADAMDEC1	-0.0011739	0.000614968	-1.90888	0.0569989	0.404434	FALSE
ADAMTS1	3.34918e-05	2.6495e-05	1.26408	0.206943	0.735897	FALSE
ADAMTS10	4.81489e-05	6.7266e-05	0.715799	0.474536	0.92197	FALSE
ADAMTS14	0.000808843	0.000718642	1.12552	0.26105	0.79106	FALSE
ADAMTS15	1.35844e-05	3.51983e-05	0.385939	0.699749	0.967054	FALSE
ADAMTS17	0.000105315	0.000106913	0.985052	0.325199	0.850082	FALSE
ADAMTS18	3.91829e-05	0.000263048	0.148957	0.881663	0.985829	FALSE
ADAMTS19	-0.000614373	0.000411027	-1.49472	0.135791	0.61673	FALSE
ADAMTS2	7.97039e-05	0.000120694	0.66038	0.509393	0.93199	FALSE
ADAMTS3	5.65142e-06	2.7085e-05	0.208655	0.834825	0.985278	FALSE
ADAMTS4	-0.000574638	0.000398677	-1.44136	0.150271	0.645392	FALSE
ADAMTS5	0.000110894	5.77608e-05	1.91989	0.0555878	0.400936	FALSE
ADAMTS6	5.54826e-05	0.000234314	0.236788	0.812944	0.983721	FALSE
ADAMTS8	-0.00479841	0.00117836	-4.07211	5.62535e-05	0.0058365	TRUE
ADAMTS9	-1.9914e-05	1.76774e-05	-1.12652	0.260625	0.79055	FALSE
ADAMTSL1	-0.00019128	0.000334523	-0.571799	0.567782	0.943383	FALSE
ADAMTSL2	-0.000176588	0.000114312	-1.54479	0.123194	0.591807	FALSE
ADAMTSL3	0.00115479	0.000686993	1.68093	0.0935631	0.51963	FALSE
ADAMTSL4	-9.43245e-05	0.000141571	-0.66627	0.505626	0.930743	FALSE
ADAMTSL5	3.33457e-05	0.000163442	0.204021	0.838441	0.985278	FALSE
ADAP1	-0.00318258	0.00094293	-3.37521	0.000810285	0.0296916	TRUE
ADAP2	-4.56772e-07	0.000168893	-0.0027045	0.997843	0.999468	FALSE
ADAR	0.000224215	0.000227651	0.984906	0.32527	0.850082	FALSE
ADARB1	-4.46412e-05	7.54814e-05	-0.591419	0.554576	0.941332	FALSE
ADARB2	-0.000204825	0.000355867	-0.575565	0.565235	0.943383	FALSE
ADAT1	6.80186e-05	6.35266e-05	1.07071	0.28495	0.81771	FALSE
ADCK1	-1.70264e-06	8.80173e-05	-0.0193443	0.984576	0.998865	FALSE
ADCK2	2.37249e-05	5.62337e-05	0.421898	0.673328	0.959934	FALSE
ADCY1	-0.000628052	0.000621847	-1.00998	0.313121	0.839982	FALSE
ADCY10	-0.00276837	0.00104216	-2.65636	0.00821728	0.12796	FALSE
ADCY2	-3.93569e-05	0.00037082	-0.106135	0.915529	0.988133	FALSE
ADCY3	0.00118433	0.000395244	2.99645	0.00290287	0.0655648	FALSE
ADCY4	0.000610546	0.000739271	0.825876	0.409371	0.898933	FALSE
ADCY5	-0.0016005	0.000848885	-1.88542	0.0601037	0.416578	FALSE
ADCY6	-1.20876e-05	4.22578e-05	-0.286045	0.774993	0.976764	FALSE
ADCY7	-0.000101529	7.24823e-05	-1.40074	0.162072	0.667654	FALSE
ADCY9	-0.00100434	0.000811125	-1.2382	0.216372	0.745739	FALSE
ADCYAP1	0.000534508	0.000824484	0.648294	0.517169	0.933385	FALSE
ADCYAP1R1	-6.48584e-05	7.63213e-05	-0.849808	0.395944	0.89294	FALSE
ADD1	5.97782e-06	3.02709e-05	0.197477	0.843555	0.985278	FALSE
ADD2	0.000219385	0.000107942	2.03244	0.0427747	0.346965	FALSE
ADD3	-0.000417554	0.000995139	-0.419594	0.675009	0.960017	FALSE
ADH5	1.0852e-05	2.57586e-05	0.421297	0.673766	0.960017	FALSE
ADH6	-0.000987614	0.00063354	-1.55888	0.119821	0.584924	FALSE
ADHFE1	6.2563e-05	0.000918396	0.068122	0.945723	0.991693	FALSE
ADI1	-7.67728e-07	2.2755e-05	-0.0337388	0.973102	0.994877	FALSE
ADIPOQ	-0.000296916	0.000908037	-0.326987	0.74385	0.971295	FALSE
ADIPOR1	6.15165e-06	3.11761e-05	0.19732	0.843678	0.985278	FALSE
ADIPOR2	-2.52801e-05	3.918e-05	-0.64523	0.519151	0.933385	FALSE
ADM	1.1546e-05	1.55067e-05	0.744583	0.456965	0.917102	FALSE
ADNP	-2.18687e-05	4.67391e-05	-0.46789	0.64012	0.954881	FALSE
ADO	2.97908e-05	0.000118937	0.250476	0.802349	0.982128	FALSE
ADORA2A	-0.00090348	0.000965688	-0.935582	0.350057	0.86785	FALSE
ADORA2B	1.89743e-05	4.51992e-05	0.419792	0.674864	0.960017	FALSE
ADORA3	-0.000546624	0.000417423	-1.30952	0.191116	0.715319	FALSE
ADPRH	-1.44647e-05	1.90995e-05	-0.757334	0.449299	0.916972	FALSE
ADPRHL1	-0.000270761	0.000504612	-0.536572	0.591864	0.947503	FALSE
ADRA1B	-0.000922654	0.000485836	-1.89911	0.058277	0.410125	FALSE
ADRA1D	0.000581407	0.00042611	1.36445	0.173198	0.686488	FALSE
ADRA2A	0.000118736	0.000232686	0.510283	0.610137	0.949719	FALSE
ADRA2B	-0.000659053	0.000222095	-2.96744	0.00318471	0.0685334	FALSE
ADRA2C	0.00113803	0.000595256	1.91183	0.0566177	0.402851	FALSE
ADRB2	0.000278173	0.000387924	0.71708	0.473747	0.921079	FALSE
ADRB3	0.00160978	0.000886342	1.8162	0.0700933	0.454004	FALSE
ADRM1	-3.76539e-05	0.000108143	-0.348186	0.727885	0.970368	FALSE
ADSL	2.25151e-05	2.93782e-05	0.766387	0.443902	0.915321	FALSE
AEBP1	-0.000329591	0.000127122	-2.59271	0.0098741	0.142803	FALSE
AEN	5.10122e-05	0.000198175	0.25741	0.796996	0.982128	FALSE
AFAP1	4.28129e-06	6.79077e-05	0.0630456	0.949762	0.991693	FALSE
AFF1	1.38458e-05	2.09483e-05	0.660949	0.509028	0.931811	FALSE
AFF3	-0.00061189	0.000499902	-1.22402	0.221671	0.752236	FALSE
AFF4	-4.92892e-06	0.000142273	-0.0346441	0.972382	0.994829	FALSE
AFTPH	8.45894e-07	1.45654e-05	0.0580756	0.953718	0.991693	FALSE
AGA	0.000131258	0.00075174	0.174606	0.861479	0.985695	FALSE
AGAP1	0.000716751	0.0010941	0.655107	0.512778	0.932764	FALSE
AGBL2	-0.0029644	0.00100858	-2.9392	0.00348289	0.0727105	FALSE
AGBL5	1.06517e-05	3.44142e-05	0.309514	0.757093	0.974336	FALSE
AGER	-0.000857694	0.000416902	-2.0573	0.0403097	0.337171	FALSE
AGFG1	-2.78499e-05	2.58564e-05	-1.0771	0.282091	0.814016	FALSE
AGFG2	1.78823e-05	0.000217974	0.0820388	0.934657	0.99144	FALSE
AGGF1	7.18516e-05	0.000328919	0.218448	0.827193	0.985278	FALSE
AGK	-0.000107108	9.79038e-05	-1.09401	0.274615	0.805912	FALSE
AGL	-4.8851e-05	6.97985e-05	-0.699887	0.48441	0.924756	FALSE
AGMAT	0.000416362	0.00051914	0.802022	0.42302	0.90712	FALSE
AGPAT2	-0.000780326	0.000818688	-0.953142	0.341098	0.862943	FALSE
AGPAT3	4.6976e-05	7.0333e-05	0.667909	0.50458	0.930111	FALSE
AGPAT4	-0.000945227	0.000399775	-2.3644	0.0185399	0.216127	FALSE
AGR2	-0.00072006	0.000406827	-1.76994	0.0775042	0.477791	FALSE
AGRP	-0.00018381	8.32695e-05	-2.20741	0.027857	0.27573	FALSE
AGT	-0.000196659	0.000891082	-0.220697	0.825442	0.985278	FALSE
AGTPBP1	7.22563e-06	2.24171e-05	0.322327	0.747375	0.971458	FALSE
AGTR1	-0.000226055	0.000726336	-0.311226	0.755792	0.974336	FALSE
AGTRAP	-3.72018e-05	0.000167511	-0.222087	0.824361	0.985278	FALSE
AHCTF1	-0.000809978	0.000876786	-0.923804	0.356178	0.871662	FALSE
AHCY	0.000475056	0.000455985	1.04182	0.298127	0.830068	FALSE
AHCYL1	0.000141451	0.000108706	1.30123	0.193936	0.719208	FALSE
AHCYL2	-9.74693e-06	0.000142024	-0.0686288	0.94532	0.991693	FALSE
AHNAK	3.80935e-05	6.29991e-05	0.604667	0.545746	0.940768	FALSE
AHR	1.1293e-05	4.81058e-05	0.234754	0.81452	0.983721	FALSE
AHSA1	5.14226e-06	6.89059e-05	0.0746272	0.940549	0.991693	FALSE
AHSG	-0.00261807	0.000680081	-3.84964	0.00013783	0.0101722	TRUE
AHSP	-0.000742226	0.00091148	-0.814308	0.415956	0.903466	FALSE
AIF1	0.000201055	0.000489927	0.410378	0.68175	0.961558	FALSE
AIF1L	-0.000155536	0.000119089	-1.30605	0.192291	0.717272	FALSE
AIFM2	-9.53822e-05	0.000611722	-0.155924	0.876172	0.985829	FALSE
AIFM3	-0.00085058	0.000461911	-1.84144	0.0663031	0.440483	FALSE
AIG1	-6.55104e-05	3.4847e-05	-1.87995	0.0608475	0.418701	FALSE
AIM2	-0.0039173	0.00114219	-3.42964	0.000667736	0.0261115	TRUE
AIMP1	2.2894e-05	3.5932e-05	0.637148	0.524396	0.935666	FALSE
AIP	-0.000205015	0.000244146	-0.839723	0.401569	0.895985	FALSE
AIPL1	-0.00244265	0.000835646	-2.92307	0.00366434	0.0751059	FALSE
AIRE	-0.00110633	0.000665495	-1.66242	0.0972184	0.526809	FALSE
AJAP1	0.0011001	0.00101291	1.08608	0.278104	0.80959	FALSE
AK1	2.1414e-05	2.71396e-05	0.789032	0.430564	0.909918	FALSE
AK3	0.000152355	0.000271464	0.561235	0.574954	0.943806	FALSE
AK5	0.000126126	5.83519e-05	2.16147	0.0312563	0.293144	FALSE
AK7	4.65992e-05	5.53159e-05	0.84242	0.40006	0.894983	FALSE
AKAP1	-5.00327e-05	0.000185168	-0.270202	0.787146	0.98089	FALSE
AKAP10	-1.98138e-06	1.36983e-05	-0.144645	0.885065	0.985829	FALSE
AKAP11	-4.70368e-05	8.24338e-05	-0.570601	0.568593	0.9434	FALSE
AKAP12	-0.00196717	0.000773634	-2.54277	0.0113767	0.157085	FALSE
AKAP13	-1.93091e-05	4.7325e-05	-0.40801	0.683486	0.961597	FALSE
AKAP3	-0.00112825	0.000361652	-3.11972	0.00194237	0.05089	FALSE
AKAP5	4.54468e-05	0.000195891	0.232001	0.816657	0.983721	FALSE
AKAP6	-0.00131562	0.00046824	-2.80971	0.00520832	0.0962666	FALSE
AKAP8	-2.57216e-05	3.17149e-05	-0.811028	0.417836	0.904922	FALSE
AKAP8L	7.3401e-05	3.62981e-05	2.02217	0.043829	0.350983	FALSE
AKAP9	2.84153e-05	0.000102442	0.277378	0.781634	0.978758	FALSE
AKIRIN1	1.39987e-05	3.21033e-05	0.436051	0.663037	0.958625	FALSE
AKR1A1	-3.33647e-05	6.81611e-05	-0.489497	0.62476	0.953055	FALSE
AKR1B1	0.000634681	0.000485937	1.3061	0.192276	0.717272	FALSE
AKR1B10	-0.00162583	0.000373017	-4.35858	1.66952e-05	0.00275888	TRUE
AKR7A3	-0.00168844	0.00113088	-1.49303	0.136223	0.616946	FALSE
AKT1	0.000147205	0.000131434	1.11999	0.263396	0.794289	FALSE
AKT2	-0.000699049	0.000386567	-1.80835	0.0713085	0.459602	FALSE
AKT3	-0.000110462	0.000723403	-0.152697	0.878714	0.985829	FALSE
AKTIP	7.64313e-05	5.5048e-05	1.38845	0.16578	0.674969	FALSE
ALAD	1.83613e-05	5.67081e-05	0.323786	0.746271	0.971295	FALSE
ALAS1	-0.000722732	0.000920487	-0.785163	0.432826	0.911318	FALSE
ALCAM	-7.13154e-05	5.62821e-05	-1.26711	0.20586	0.734563	FALSE
ALDH16A1	0.000174925	0.000237165	0.737564	0.461215	0.918399	FALSE
ALDH18A1	-1.41231e-05	2.11522e-05	-0.66769	0.50472	0.930111	FALSE
ALDH1A2	0.00058126	0.000735147	0.790672	0.429607	0.909703	FALSE
ALDH1A3	-0.000802491	0.000607517	-1.32094	0.187283	0.708311	FALSE
ALDH1B1	0.000119445	0.000110869	1.07736	0.281974	0.814016	FALSE
ALDH1L1	-2.20466e-05	7.27977e-05	-0.302847	0.762165	0.97444	FALSE
ALDH2	-5.36127e-05	3.96206e-05	-1.35315	0.176778	0.690765	FALSE
ALDH3A1	-0.000876061	0.000378185	-2.31648	0.0210521	0.234134	FALSE
[truncated: 10,174 more rows]

## Sheet: UCEC age-DEGs
Multiple linear regression
[truncated: 13,727 more rows]

## Sheet: UCEC age-DMGs
Multiple linear regression
[truncated: 13,727 more rows]
