# Supplementary material for: An integrative analysis of the age-associated multi-omic landscape across cancers
Source: Nat Commun. 2021 Apr 20;12:2345. doi: 10.1038/s41467-021-22560-y (PMC8058097; doi:10.1038/s41467-021-22560-y)
Supplement: Supplementary file 19 — Supplementary Data 16 [file 41467_2021_22560_MOESM19_ESM.xlsx]

## Sheet: Sheet1
Supplementary Data file for Chatsirisupachai et al. An Integrative Analysis of the Age-Associated Multi-Omic Landscape across Cancers
Supplementary Data 16: Number of overlapping genes between age-DEGs and age-DMGs
This table shows the number of overlapping genes between age-DEGs and age-DMGs in 10 cancer types
Cancer_type	Condition	Number of genes	Percentage	Methy_down Expr_up and Mythy_up Expr_down
LGG	Methy_down; Expr_down	255	0.11528
LGG	Methy_down; Expr_up	1353	0.611664	0.849005
LGG	Methy_up; Expr_down	525	0.237342
LGG	Methy_up; Expr_up	79	0.0357143
BRCA	Methy_down; Expr_down	29	0.06621
BRCA	Methy_down; Expr_up	74	0.16895	0.899543
BRCA	Methy_up; Expr_down	320	0.730594
BRCA	Methy_up; Expr_up	15	0.0342466
UCEC	Methy_down; Expr_down	8	0.0294118
UCEC	Methy_down; Expr_up	176	0.647059	0.911765
UCEC	Methy_up; Expr_down	72	0.264706
UCEC	Methy_up; Expr_up	16	0.0588235
ESCA	Methy_down; Expr_down	3	0.00699301
ESCA	Methy_down; Expr_up	275	0.641026	0.990676
ESCA	Methy_up; Expr_down	150	0.34965
ESCA	Methy_up; Expr_up	1	0.002331
KIRP	Methy_down; Expr_down	3	0.0322581
KIRP	Methy_down; Expr_up	67	0.72043	0.967742
KIRP	Methy_up; Expr_down	23	0.247312
OV	Methy_down; Expr_down	5	0.113636
OV	Methy_down; Expr_up	23	0.522727	0.840909
OV	Methy_up; Expr_down	14	0.318182
OV	Methy_up; Expr_up	2	0.0454545
LIHC	Methy_down; Expr_down	16	0.0987654
LIHC	Methy_down; Expr_up	54	0.333333	0.882716
LIHC	Methy_up; Expr_down	89	0.549383
LIHC	Methy_up; Expr_up	3	0.0185185
LAML	Methy_down; Expr_up	57	1	1
SKCM	Methy_down; Expr_down	3	0.0535714
SKCM	Methy_up; Expr_down	52	0.928571	0.946429
SKCM	Methy_up; Expr_up	1	0.0178571
PRAD	Methy_up; Expr_down	7	1	1
