# Supplementary material for: An integrative analysis of the age-associated multi-omic landscape across cancers
Source: Nat Commun. 2021 Apr 20;12:2345. doi: 10.1038/s41467-021-22560-y (PMC8058097; doi:10.1038/s41467-021-22560-y)
Supplement: Supplementary file 20 — Supplementary Data 17 [file 41467_2021_22560_MOESM20_ESM.xlsx]

## Sheet: Sheet1
Supplementary Data file for Chatsirisupachai et al. An Integrative Analysis of the Age-Associated Multi-Omic Landscape across Cancers
Supplementary Data 17: Comparison of the correlation coefficient between methylation and gene expression in age-DMGs-DEGs, age-DMGs only, age-DEGs only and other genes
This table shows the Dunn's test results to investigate the differences between correlation coefficients
BRCA
group1	group2	n1	n2	statistic	p	p.adj	p.adj.signif
age_DEGs	age_DMGs	2550	928	1.62018	0.105195	0.631168	ns
age_DEGs	age_DMGs_DEGs	2550	438	-7.6239	2.46131e-14	1.47678e-13	****
age_DEGs	others	2550	9726	-0.943652	0.345348	1	ns
age_DMGs	age_DMGs_DEGs	928	438	-7.87359	3.44619e-15	2.06772e-14	****
age_DMGs	others	928	9726	-2.41894	0.015566	0.0933958	ns
age_DMGs_DEGs	others	438	9726	7.64314	2.11992e-14	1.27195e-13	****
ESCA
group1	group2	n1	n2	statistic	p	p.adj	p.adj.signif
age_DEGs	age_DMGs	871	1080	-7.05421	1.73579e-12	1.04147e-11	****
age_DEGs	age_DMGs_DEGs	871	429	-19.1024	2.41162e-81	1.44697e-80	****
age_DEGs	others	871	11564	9.00781	2.10208e-19	1.26125e-18	****
age_DMGs	age_DMGs_DEGs	1080	429	-14.1139	3.11688e-45	1.87013e-44	****
age_DMGs	others	1080	11564	20.044	2.27909e-89	1.36745e-88	****
age_DMGs_DEGs	others	429	11564	29.3533	2.16833e-189	1.301e-188	****
KIRP
group1	group2	n1	n2	statistic	p	p.adj	p.adj.signif
age_DEGs	age_DMGs	1128	425	-3.4944	0.00047513	0.00285078	**
age_DEGs	age_DMGs_DEGs	1128	93	-9.45662	3.18e-21	1.91e-20	****
age_DEGs	others	1128	11871	2.5164	0.0118562	0.071137	ns
age_DMGs	age_DMGs_DEGs	425	93	-7.17455	7.25e-13	4.35e-12	****
age_DMGs	others	425	11871	5.61686	1.94e-08	1.17e-07	****
age_DMGs_DEGs	others	93	11871	10.5536	4.89e-26	2.93e-25	****
LAML
group1	group2	n1	n2	statistic	p	p.adj	p.adj.signif
age_DEGs	age_DMGs	300	378	-0.983449	0.325387	1	ns
age_DEGs	age_DMGs_DEGs	300	57	-7.04717	1.82588e-12	1.09553e-11	****
age_DEGs	others	300	9011	4.85409	1.20942e-06	7.25651e-06	****
age_DMGs	age_DMGs_DEGs	378	57	-6.63104	3.33341e-11	2.00004e-10	****
age_DMGs	others	378	9011	6.8744	6.22507e-12	3.73504e-11	****
age_DMGs_DEGs	others	57	9011	9.80737	1.0466e-22	6.27963e-22	****
LGG
group1	group2	n1	n2	statistic	p	p.adj	p.adj.signif
age_DEGs	age_DMGs	2635	3087	-10.8226	2.69e-27	1.61e-26	****
age_DEGs	age_DMGs_DEGs	2635	2212	-24.5536	3.96e-133	2.37e-132	****
age_DEGs	others	2635	5841	2.58786	0.0096573	0.0579438	ns
age_DMGs	age_DMGs_DEGs	3087	2212	-15.1134	1.32e-51	7.93e-51	****
age_DMGs	others	3087	5841	15.629	4.62e-55	2.77e-54	****
age_DMGs_DEGs	others	2212	5841	30.7938	3.17e-208	1.9e-207	****
LIHC
group1	group2	n1	n2	statistic	p	p.adj	p.adj.signif
age_DEGs	age_DMGs	301	1802	1.72478	0.0845665	0.507399	ns
age_DEGs	age_DMGs_DEGs	301	162	-8.81679	1.18e-18	7.07e-18	****
age_DEGs	others	301	10906	-1.17132	0.24147	1	ns
age_DMGs	age_DMGs_DEGs	1802	162	-11.7836	4.74e-32	2.84e-31	****
age_DMGs	others	1802	10906	-6.91481	4.68e-12	2.81e-11	****
age_DMGs_DEGs	others	162	10906	9.98996	1.69e-23	1.01e-22	****
OV
group1	group2	n1	n2	statistic	p	p.adj	p.adj.signif
age_DEGs	age_DMGs	634	580	3.68271	0.00023077	0.00138461	**
age_DEGs	age_DMGs_DEGs	634	44	-4.76183	1.92e-06	1.15e-05	****
age_DEGs	others	634	9222	3.07123	0.00213177	0.0127906	*
age_DMGs	age_DMGs_DEGs	580	44	-6.10072	1.06e-09	6.34e-09	****
age_DMGs	others	580	9222	-1.99735	0.0457867	0.27472	ns
age_DMGs_DEGs	others	44	9222	5.74704	9.08e-09	5.45e-08	****
PRAD
group1	group2	n1	n2	statistic	p	p.adj	p.adj.signif
age_DEGs	age_DMGs	150	188	2.83387	0.00459885	0.0275931	*
age_DEGs	age_DMGs_DEGs	150	7	-2.41161	0.0158822	0.0952931	ns
age_DEGs	others	150	13365	5.08445	3.69e-07	2.21e-06	****
age_DMGs	age_DMGs_DEGs	188	7	-3.22853	0.00124427	0.00746565	**
age_DMGs	others	188	13365	1.45984	0.144334	0.866005	ns
age_DMGs_DEGs	others	7	13365	3.57082	0.00035587	0.00213519	**
SKCM
group1	group2	n1	n2	statistic	p	p.adj	p.adj.signif
age_DEGs	age_DMGs	206	276	-0.0638237	0.949111	1	ns
age_DEGs	age_DMGs_DEGs	206	56	-5.10835	3.25e-07	1.95e-06	****
age_DEGs	others	206	12786	6.3541	2.1e-10	1.26e-09	****
age_DMGs	age_DMGs_DEGs	276	56	-5.21262	1.86e-07	1.12e-06	****
age_DMGs	others	276	12786	7.43173	1.07e-13	6.43e-13	****
age_DMGs_DEGs	others	56	12786	9.08067	1.08e-19	6.47e-19	****
UCEC
group1	group2	n1	n2	statistic	p	p.adj	p.adj.signif
age_DEGs	age_DMGs	1038	798	2.15418	0.0312261	0.187356	ns
age_DEGs	age_DMGs_DEGs	1038	272	-9.39713	5.6074e-21	3.36444e-20	****
age_DEGs	others	1038	11618	5.77475	7.70693e-09	4.62416e-08	****
age_DMGs	age_DMGs_DEGs	798	272	-10.5613	4.50553e-26	2.70332e-25	****
age_DMGs	others	798	11618	2.34066	0.0192499	0.115499	ns
age_DMGs_DEGs	others	272	11618	13.4852	1.91208e-41	1.14725e-40	****
