# Supplementary material for: An integrative analysis of the age-associated multi-omic landscape across cancers
Source: Nat Commun. 2021 Apr 20;12:2345. doi: 10.1038/s41467-021-22560-y (PMC8058097; doi:10.1038/s41467-021-22560-y)
Supplement: Supplementary file 21 — Supplementary Data 18 [file 41467_2021_22560_MOESM21_ESM.xlsx]

## Sheet: GSEA
Supplementary Data file for Chatsirisupachai et al. An Integrative Analysis of the Age-Associated Multi-Omic Landscape across Cancers
Supplementary Data 18: List of enriched GO terms identified using GSEA

## Sheet: BRCA Expression
Expression
ONTOLOGY	ID	Description	setSize	enrichmentScore	NES	pvalue	p.adjust	qvalues	rank	leading_edge	core_enrichment
BP	GO:0007423	sensory organ development	466	-0.364874	-1.61075	0.001	0.00538884	0.00316321	3253	tags=33%, list=24%, signal=26%	3208/116039/1410/84465/10210/8549/54360/6496/102/10220/7275/56890/8825/2823/5781/283571/6169/54903/4040/9839/7070/7048/7043/654/197021/9547/3150/7474/124590/5469/115908/10018/170692/57545/6498/6597/1282/60436/10765/23047/2487/8516/28996/6664/22882/25836/596/80326/10083/7482/220202/2254/2103/5308/5961/1739/5754/2296/1735/93/157506/23347/7528/4628/168667/6678/2043/8642/23287/9261/1906/4212/4976/220…
BP	GO:0010608	posttranscriptional regulation of gene expression	464	-0.317567	-1.40228	0.001	0.00538884	0.00316321	4584	tags=41%, list=34%, signal=28%	84919/54464/5594/83759/5708/118460/5460/8864/84271/149986/5713/9444/1977/5693/10213/1432/677/7538/6233/6125/22916/84881/23367/7247/1612/1981/55795/100101267/84541/120526/4928/1019/11236/208/51204/57721/10492/65110/4528/10526/221662/54517/5436/22894/2309/23645/57510/10762/5393/5187/2915/143471/55323/23521/5682/5036/127933/9782/5706/64506/23264/440275/7015/6188/4690/6169/85451/940/143689/2651/23225…
BP	GO:0044770	cell cycle phase transition	500	-0.463433	-2.05284	0.001	0.00538884	0.00316321	3790	tags=46%, list=28%, signal=35%	23354/8451/22981/29766/9184/3275/4174/10121/324/3320/8554/55722/57551/1028/8697/301/121441/23236/55755/9702/23026/10776/7756/5371/143471/5682/901/55031/5087/8091/6496/3306/5934/5706/7321/7015/4193/5356/815/11190/79027/57521/23476/1021/4850/1642/7325/9525/8883/9134/1164/8453/22822/27338/8454/2033/51053/6118/678/10537/5558/4849/4869/57695/7532/54617/1033/5885/246175/596/10083/5728/8881/3276/5530/54…
BP	GO:2000147	positive regulation of cell motility	442	-0.329751	-1.45355	0.001	0.00538884	0.00316321	3929	tags=36%, list=29%, signal=26%	7074/7852/10795/152007/208/1812/7941/2252/729230/3791/3592/4780/51176/2260/10512/324/5335/85360/7010/3678/301/3655/10509/1901/4851/4192/8877/6356/81/382/9982/5293/23411/9043/57343/4215/102/7015/4249/4193/1277/9806/3717/6387/79647/7070/54910/5286/57556/2651/50507/5578/7048/6846/9547/7474/5155/5743/5168/4072/1012/4739/22800/22954/25836/1236/596/91663/5530/6667/2254/3674/7060/9510/1235/5420/57580/70…
BP	GO:0000226	microtubule cytoskeleton organization	431	-0.441203	-1.94248	0.001001	0.00538884	0.00316321	3790	tags=46%, list=28%, signal=34%	23354/4134/23032/22981/10432/7415/27185/3837/10121/324/85458/55722/57551/51199/2009/5590/117583/54768/79989/8631/253012/55755/1946/9702/6905/146057/7756/7802/10048/55130/7405/3796/1410/9639/2011/56890/344148/10381/6188/221421/11190/10464/347733/23177/2622/147872/118611/8480/9525/27436/79998/57545/2931/55012/8851/4869/54617/51361/9857/6867/2932/6760/51174/285643/675/54801/166614/899/29072/157922/2…
CC	GO:0000228	nuclear chromosome	434	-0.451773	-1.98871	0.001001	0.00538884	0.00316321	3577	tags=44%, list=26%, signal=34%	3065/661/545/64105/64426/23236/9984/142/10951/5393/5371/92797/8563/23064/64710/4205/1677/23411/8091/3190/5424/3306/2117/7015/8208/5356/9839/8861/23476/4773/6938/147872/4152/1642/1663/26747/6877/10155/988/54815/3662/6597/6118/1676/5558/54556/22920/864/54617/51755/64421/7158/5885/25836/6760/55226/675/6667/6602/4176/6929/10128/5427/5431/4172/57820/2296/5426/2241/4084/6599/2073/23347/7528/5591/80351/…
MF	GO:0000987	proximal promoter sequence-specific DNA binding	458	-0.331177	-1.46089	0.001001	0.00538884	0.00316321	4282	tags=39%, list=31%, signal=28%	5309/3199/6773/4802/2018/8013/9519/5013/5241/6239/3204/5465/11179/7343/579/6598/2078/80709/1106/2908/6596/5993/4089/64764/6722/7182/51176/10732/6670/2649/3516/7161/7181/3065/6095/4222/63977/2005/2309/2100/467/4851/5187/11107/406/2004/4205/1386/5087/1747/11108/8091/3190/5934/10725/79365/4773/4778/6938/266743/200014/124535/4692/5469/64641/3202/9575/3662/6498/4825/2033/6597/5978/6664/1997/7071/6667/…
BP	GO:0002009	morphogenesis of an epithelium	476	-0.377364	-1.66843	0.001001	0.00538884	0.00316321	3424	tags=34%, list=25%, signal=27%	57167/80199/9021/4851/5371/57664/4192/6356/143471/317/5682/5087/8549/5706/9788/6788/54903/4040/9839/84870/54910/5100/7048/7474/10155/5469/115908/84283/6789/3202/57545/7041/1173/1282/2119/5727/55083/10765/2487/6664/596/80326/7482/5728/54101/51684/6910/29072/26005/128272/1739/5420/7421/8463/5754/10252/5711/54361/157506/4838/7414/23002/2043/10890/5685/9645/8642/1213/1906/10630/84446/1857/57534/4323/…
MF	GO:0003682	chromatin binding	415	-0.455741	-2.00791	0.001001	0.00538884	0.00316321	4078	tags=50%, list=30%, signal=36%	55252/7343/257101/6598/9025/2078/23468/23152/4928/10734/9985/905/7486/4089/5966/7155/6722/51176/6670/904/6871/3516/3065/661/4222/63977/2005/2309/10951/4851/51322/90780/5187/11107/83439/64710/4205/81/2074/138715/1386/1747/11108/8091/57343/5424/5934/8019/473/8208/55870/10725/339287/84733/8861/23476/4773/80173/4152/10782/5089/1663/3150/10155/5469/1164/11128/26287/55211/64641/9575/6498/4825/2033/8028…
MF	GO:0003712	transcription coregulator activity	476	-0.318983	-1.41031	0.001001	0.00538884	0.00316321	3743	tags=34%, list=27%, signal=25%	10432/7182/3275/6871/29842/8554/607/1822/3065/6884/2005/2100/467/9862/117143/5371/7639/4205/81/9477/23411/9242/8091/6496/473/10401/8861/79365/4778/5253/10782/23389/10915/64210/10155/5469/5784/221895/6882/165/7041/2033/6597/51053/4779/4869/10765/2957/56254/28996/2077/6664/22882/7158/54856/22954/6760/114803/84159/51684/6602/4520/6929/8856/7050/9079/7421/221336/4848/2296/6671/135112/4084/6599/54361/…
BP	GO:0006281	DNA repair	410	-0.378831	-1.66867	0.001001	0.00538884	0.00316321	4018	tags=44%, list=29%, signal=32%	9025/79728/10459/55666/9985/2178/113510/7486/50485/65123/54778/7014/8451/10432/25898/7415/9232/4174/2139/11144/8924/7161/57551/57646/5436/545/5378/56852/5984/54891/51750/142/5371/7374/92797/23064/64710/2074/7405/55031/79840/23411/8091/5424/84991/9401/9716/8208/55218/6188/151987/55120/147872/1642/1663/55775/64210/3150/10155/9656/988/10038/22992/2033/6118/91875/4869/23047/728340/5965/5985/54617/100…
BP	GO:0007276	gamete generation	469	-0.335378	-1.48075	0.001001	0.00538884	0.00316321	3725	tags=35%, list=27%, signal=26%	7182/3301/881/10732/9232/10121/400629/11144/2649/8924/8554/221656/81616/85315/11086/26091/2309/79989/9702/4851/28981/90780/4192/406/23064/23411/8549/3306/102/80237/6752/130026/144195/7704/330/283629/338323/164091/143689/26108/55120/22955/374308/147872/1656/55329/5104/10018/5743/9575/5926/6498/11063/51298/2119/558/152015/51361/2176/596/4948/675/26064/9510/2177/1235/84930/5139/57820/2296/6691/59338…
BP	GO:0016055	Wnt signaling pathway	449	-0.369912	-1.63184	0.001001	0.00538884	0.00316321	4402	tags=43%, list=32%, signal=30%	261734/5713/1749/147495/9113/10413/1456/5693/10213/387914/1432/6233/51366/79413/23500/9209/54894/23499/5336/81029/6801/10459/163/10076/7074/55737/2775/29969/2300/100113407/51176/7415/27185/324/55681/607/85458/3516/3065/9646/8326/63977/2309/23236/2262/79705/80199/5331/5145/4851/57664/90780/4192/83439/406/143471/284654/5682/55031/8549/6496/5706/2011/83595/130574/7015/6788/51473/815/1277/54903/4040/…
BP	GO:0022604	regulation of cell morphogenesis	411	-0.353952	-1.5594	0.001001	0.00538884	0.00316321	3766	tags=37%, list=28%, signal=28%	832/3791/27185/10512/11149/56965/51199/301/91584/10509/8831/1946/134430/127833/4192/6356/2633/54751/81/114798/10611/102/2011/23077/6092/6387/9839/1136/26037/55023/347733/7070/54764/54910/57556/4352/8997/7474/10059/5168/5881/152503/57643/6498/4825/121512/7694/8851/66008/55607/7750/7225/4739/54915/10097/1808/114793/2932/22836/65249/10979/5728/91663/5530/91010/22871/118987/1002/157922/1739/23603/102…
BP	GO:0040017	positive regulation of locomotion	470	-0.327741	-1.44737	0.001001	0.00538884	0.00316321	3929	tags=36%, list=29%, signal=27%	7074/7852/55737/10795/152007/208/1812/7941/2252/729230/3791/3592/4780/51176/2260/10512/324/11149/5335/85360/7010/3678/301/3655/10509/1901/4851/4192/9048/8877/6356/81/382/9982/5293/23411/9043/57343/4215/102/7015/4249/4193/1277/9806/3717/6387/79647/347733/3603/7070/54910/5286/1642/57556/2651/50507/5578/7048/6846/9547/7474/9525/5155/5743/5168/4072/1012/4739/22800/22954/25836/1236/596/91663/5530/6667…
BP	GO:0044089	positive regulation of cellular component biogenesis	435	-0.355241	-1.56412	0.001001	0.00538884	0.00316321	3798	tags=36%, list=28%, signal=27%	6722/8451/56919/3791/7415/324/3320/19/123720/26050/7010/253260/51199/545/342184/8631/9746/55755/1946/80199/3038/142/2934/6356/23300/23064/57633/114798/382/9639/5706/84128/2823/6188/4690/79647/9774/7070/1642/5305/50507/5578/7043/1307/10096/9525/55329/10018/23400/79998/5881/83732/6118/8851/10092/653857/10097/9908/147381/2932/1236/246175/22871/54874/57600/9001/6850/51100/2764/8396/8440/9079/1739/484…
CC	GO:0044454	nuclear chromosome part	409	-0.436811	-1.92436	0.001001	0.00538884	0.00316321	3577	tags=43%, list=26%, signal=32%	3065/661/545/64105/64426/23236/9984/142/10951/5371/92797/8563/64710/4205/1677/23411/3190/5424/3306/2117/7015/8208/5356/9839/8861/4773/6938/147872/4152/1642/1663/26747/6877/10155/988/54815/3662/6597/6118/1676/5558/54556/864/54617/51755/64421/7158/25836/6760/55226/675/6667/6602/4176/6929/5427/5431/4172/57820/2296/5426/2241/4084/6599/2073/23347/7528/5591/80351/79711/5500/57634/8621/8295/5347/5111/18…
BP	GO:0048667	cell morphogenesis involved in neuron differentiation	496	-0.364983	-1.61506	0.001001	0.00538884	0.00316321	3816	tags=38%, list=28%, signal=28%	89884/7155/6722/23032/7345/2596/10939/27185/10512/3320/5335/56965/26050/51199/91584/10509/10427/51062/55740/8831/1946/134430/4851/9048/288/23114/4205/10048/114798/10611/5293/9369/2051/102/57679/2011/23077/5781/473/51473/6092/10381/815/6812/6387/85451/56896/9839/1136/26037/347733/7070/54910/7204/57556/494470/5578/4692/8997/7474/10059/57643/6498/4825/6464/285220/5727/8851/66008/55607/7225/54915/100…
BP	GO:0051272	positive regulation of cellular component movement	456	-0.329211	-1.4515	0.001001	0.00538884	0.00316321	3929	tags=36%, list=29%, signal=26%	7074/7852/10795/152007/208/1812/7941/2252/729230/3791/3592/4780/51176/2260/10512/324/5335/85360/7010/3678/301/3655/10509/1901/4851/4192/8877/6356/81/382/9982/5293/23411/9043/57343/4215/102/7015/4249/4193/1277/9806/3717/6387/79647/347733/7070/54910/5286/57556/2651/50507/5578/7048/6846/9547/7474/5155/5743/5168/4072/1012/4739/22800/22954/25836/1236/596/91663/5530/6667/2254/3674/7060/9510/1235/5420/5…
BP	GO:0051301	cell division	477	-0.502793	-2.22297	0.001001	0.00538884	0.00316321	2767	tags=41%, list=20%, signal=34%	8480/10617/10096/9525/5586/9134/1164/5155/27338/6660/79998/57448/23331/2119/678/5727/205564/8812/23047/57695/54617/152015/4739/10097/6867/5885/285643/8881/675/54801/148479/26524/23421/899/2254/29072/11339/51100/2103/7060/25909/147841/84930/1163/1813/4628/5500/93323/3070/56288/10890/4627/8900/1778/5581/64682/26271/1213/57405/7039/115106/10274/5347/9212/7443/8658/898/84722/8914/10376/54820/348235/5…
BP	GO:0051962	positive regulation of nervous system development	434	-0.343284	-1.51114	0.001001	0.00538884	0.00316321	4142	tags=39%, list=30%, signal=28%	54149/375790/1981/4914/23499/4131/655/23011/22938/57555/7074/7852/64764/5756/6722/729230/4780/27185/2260/56965/26050/10677/7161/51199/3065/91584/3655/9746/1946/146433/4851/127833/4192/5270/23064/57633/114798/9043/80237/2011/6092/4690/6387/9839/347733/6938/57556/654/8997/7474/10059/6498/4825/2033/2119/60436/5978/4830/55607/7225/6664/10097/147381/22954/25836/23531/596/5728/22871/27/1002/9001/51704/…
BP	GO:0061564	axon development	437	-0.367036	-1.61652	0.001001	0.00538884	0.00316321	4106	tags=40%, list=30%, signal=29%	4914/23499/4147/4131/655/23011/8828/7074/7852/5792/4089/89884/7155/6722/23032/7345/2596/10939/27185/10512/3320/5335/26050/51199/91584/10509/51062/55740/8831/1946/134430/4851/9048/288/23114/10048/114798/5293/9369/2051/57679/2011/23077/5781/6092/10381/6812/3717/6387/56896/9839/26037/347733/7070/54910/7204/57556/494470/5578/4692/7474/57643/6498/4825/6464/285220/5727/8851/66008/54915/8399/1808/9846/2…
CC	GO:0070161	anchoring junction	496	-0.394325	-1.7449	0.001001	0.00538884	0.00316321	4101	tags=42%, list=30%, signal=31%	7052/9223/308/23011/1005/28513/1004/5034/6201/4008/55742/23616/5756/143903/6193/23032/1828/29766/867/324/85458/3691/7010/2037/3678/301/3655/3339/55740/342184/117583/6130/1946/1006/55691/2934/4851/117143/4092/23114/54751/81/1466/23164/23521/10611/382/3190/102/5817/10580/8825/2318/64403/8572/6188/8675/6169/3717/6641/79652/5478/54800/7070/488/8470/50507/84260/6146/10096/4026/1656/9656/6218/6222/9265…
BP	GO:0198738	cell-cell signaling by wnt	450	-0.368457	-1.6252	0.001001	0.00538884	0.00316321	4402	tags=43%, list=32%, signal=30%	261734/5713/1749/147495/9113/10413/1456/5693/10213/387914/1432/6233/51366/79413/23500/9209/54894/23499/5336/81029/6801/10459/163/10076/7074/55737/2775/29969/2300/100113407/51176/7415/27185/324/55681/607/85458/3516/3065/9646/8326/63977/2309/23236/2262/79705/80199/5331/5145/4851/57664/90780/4192/83439/406/143471/284654/5682/55031/8549/6496/5706/2011/83595/130574/7015/6788/51473/815/1277/54903/4040/…
BP	GO:0001501	skeletal system development	444	-0.354373	-1.5613	0.001002	0.00538884	0.00316321	4650	tags=45%, list=34%, signal=31%	9321/26160/57599/3198/3236/8879/85301/7059/5079/4883/56034/56243/3223/5788/1749/1116/4664/1432/124857/3199/3203/55294/3234/5479/7092/3204/4147/81029/579/655/23169/6261/4148/27173/338773/64764/55151/1303/56172/6722/11173/2260/10265/6670/7010/1028/342184/81578/2121/651/79705/80199/4192/656/116039/5087/8091/54360/10220/11091/5781/1513/55870/7704/10655/1277/6169/54903/4040/5745/2662/5305/7048/7043/65…
BP	GO:0001525	angiogenesis	421	-0.332002	-1.46175	0.001002	0.00538884	0.00316321	3754	tags=35%, list=27%, signal=26%	10465/729230/3791/4780/51176/2260/5335/113026/3516/7010/6095/3678/301/3339/1901/354/4851/5371/4192/8877/6356/2004/1386/9982/23411/8091/57343/23462/4215/2969/7015/7410/221981/3953/26051/84870/7070/5286/57556/1284/5578/7048/1634/9047/7474/5469/1286/5743/6789/5168/3202/161742/4854/6464/1282/1012/1960/28996/5728/91010/6667/56999/2254/6850/29072/7060/55576/1215/4223/2296/7057/2028/83478/57125/2335/483…
CC	GO:0005813	centrosome	402	-0.359512	-1.58245	0.001002	0.00538884	0.00316321	3509	tags=37%, list=26%, signal=28%	121441/56852/79989/253012/55755/9702/28981/4092/3932/9099/5682/7405/3796/9639/57679/10580/56890/11190/10464/151987/54903/1021/57489/80173/23177/118611/1663/84260/4692/9525/5586/9134/229/55012/5930/4869/22920/4830/23352/51361/9857/2932/8881/675/64770/54801/84333/899/27241/9001/22948/51715/26005/84930/4172/7516/55125/80351/9786/5902/93323/79959/1778/9261/4082/115106/5347/84446/5111/2140/9212/79598/…
CC	GO:0005912	adherens junction	483	-0.38881	-1.7193	0.001002	0.00538884	0.00316321	4562	tags=46%, list=33%, signal=32%	8496/5594/3936/7184/10787/8394/9414/10525/6129/3660/5788/6223/79026/144100/57091/6187/2665/6125/11170/5479/7052/9223/308/23011/1005/28513/1004/5034/6201/4008/55742/23616/5756/143903/6193/23032/29766/867/324/85458/3691/7010/2037/3678/301/3655/3339/55740/342184/117583/6130/1946/1006/55691/2934/4851/117143/4092/23114/54751/81/1466/23164/23521/10611/382/3190/102/5817/10580/8825/2318/64403/8572/6188/8…
BP	GO:0007409	axonogenesis	402	-0.367961	-1.61965	0.001002	0.00538884	0.00316321	4106	tags=40%, list=30%, signal=29%	4914/23499/4147/4131/655/23011/8828/7074/7852/4089/89884/7155/6722/23032/7345/2596/10939/27185/10512/3320/5335/26050/51199/91584/10509/51062/55740/8831/1946/134430/4851/9048/288/23114/10048/114798/5293/9369/2051/57679/2011/23077/5781/6092/10381/6812/6387/56896/9839/26037/347733/7070/54910/7204/57556/494470/5578/4692/7474/57643/6498/4825/6464/285220/5727/8851/66008/54915/8399/1808/9846/2932/3798/5…
BP	GO:0007507	heart development	490	-0.385696	-1.70547	0.001002	0.00538884	0.00316321	3074	tags=35%, list=22%, signal=28%	6788/5781/287/4193/6092/8572/54903/4040/80173/4152/8470/50507/7048/10052/7474/5469/5155/60485/1363/9472/6789/10038/10637/161742/57545/2033/2931/25831/6464/5019/5727/5978/51196/157378/5292/196528/7412/56950/6664/25836/5728/57493/51684/56999/6910/2254/29072/5308/26005/9510/10269/8463/5754/10252/2296/93/7528/5591/4838/3720/4628/11117/170506/6678/23768/6331/9645/8642/9794/1906/1399/8814/11174/5111/22…
BP	GO:0010975	regulation of neuron projection development	418	-0.340502	-1.50015	0.001002	0.00538884	0.00316321	4106	tags=39%, list=30%, signal=28%	4914/23499/4131/655/23011/952/3956/7074/7852/5792/6383/64764/5756/6722/4780/27185/2260/10512/56965/10677/51199/91584/3655/10509/8831/1946/134430/127833/4192/23064/114798/10611/382/5793/102/9856/2011/23077/4193/6092/4690/6387/9839/1136/26037/347733/7070/54910/57556/8997/7474/10059/57643/6498/4825/2033/2931/8851/4830/66008/55607/7225/54915/10097/1808/2932/65249/6695/11202/5728/5530/22871/27/1002/57…
BP	GO:0030335	positive regulation of cell migration	428	-0.334901	-1.47402	0.001002	0.00538884	0.00316321	3929	tags=36%, list=29%, signal=27%	7074/7852/10795/152007/208/1812/7941/2252/729230/3791/3592/4780/51176/2260/10512/324/5335/85360/7010/3678/301/3655/10509/1901/4851/4192/8877/6356/81/382/9982/5293/23411/9043/57343/4215/102/7015/4249/4193/1277/3717/6387/79647/7070/54910/5286/57556/2651/50507/5578/7048/6846/9547/7474/5155/5743/5168/1012/4739/22800/22954/25836/1236/596/91663/5530/6667/2254/3674/7060/9510/1235/5420/57580/7057/2241/84…
CC	GO:0031012	extracellular matrix	432	-0.40156	-1.76743	0.001002	0.00538884	0.00316321	2859	tags=36%, list=21%, signal=29%	1299/27299/1284/2662/7043/1307/1634/64129/7474/5155/115908/1286/5104/1463/165/64386/7041/5654/1282/83729/50509/9672/2615/1012/3998/56955/54829/1842/7482/1278/7837/56999/2254/2811/51144/1292/145864/7060/9510/1739/439921/1215/7057/8482/54361/2335/4239/710/4060/11117/6678/5803/23768/4320/1300/2199/80781/9860/869/9508/9507/25890/2/2200/5212/4316/4323/127435/26585/1289/1291/10234/9509/221914/10082/737…
BP	GO:0044772	mitotic cell cycle phase transition	473	-0.467106	-2.06418	0.001002	0.00538884	0.00316321	3790	tags=47%, list=28%, signal=35%	23354/8451/22981/29766/9184/3275/4174/10121/324/3320/8554/55722/57551/1028/8697/301/121441/23236/55755/9702/23026/10776/7756/5371/143471/5682/901/55031/5087/8091/3306/5934/5706/7321/7015/4193/5356/815/11190/79027/57521/23476/1021/4850/1642/7325/9525/8883/9134/1164/8453/22822/27338/8454/2033/51053/6118/678/10537/5558/4849/57695/7532/54617/1033/5885/246175/596/10083/5728/8881/3276/5530/54801/26524/…
MF	GO:0050839	cell adhesion molecule binding	428	-0.324402	-1.42781	0.001002	0.00538884	0.00316321	4000	tags=36%, list=29%, signal=26%	8615/28513/1004/5034/57555/5792/50848/55742/57488/5756/832/29766/3791/867/3691/55854/3678/301/3655/85377/8745/6130/1006/5331/288/81/23164/10611/55898/9369/3190/102/5817/2011/5781/11122/64403/4690/6387/10528/7070/5578/1307/5586/1656/1363/53616/4854/10518/7087/4072/8851/1012/7412/1982/114793/1842/22871/54874/7534/1002/1500/6850/1937/51100/7060/1739/7057/5317/8482/2335/7414/3676/11117/5902/5803/4430…
MF	GO:0000978	RNA polymerase II proximal promoter sequence-specific DNA binding	447	-0.324141	-1.42892	0.00100301	0.00538884	0.00316321	4282	tags=38%, list=31%, signal=27%	5309/3199/6773/4802/2018/8013/9519/5013/5241/6239/3204/5465/11179/579/6598/2078/80709/1106/2908/6596/5993/4089/64764/6722/7182/51176/10732/6670/2649/3516/7161/7181/3065/6095/4222/63977/2005/2309/2100/467/4851/5187/11107/406/2004/4205/1386/5087/1747/11108/8091/3190/5934/10725/79365/4773/6938/266743/200014/124535/4692/5469/64641/3202/9575/3662/6498/4825/2033/6597/5978/6664/1997/7071/6667/6910/4520/…
BP	GO:0010720	positive regulation of cell development	447	-0.331114	-1.45966	0.00100301	0.00538884	0.00316321	3748	tags=35%, list=27%, signal=26%	729230/4780/27185/2260/10512/56965/10677/7161/51199/3065/91584/3655/1946/146433/4851/127833/4192/5270/23064/114798/9043/80237/2011/6092/4690/6387/9839/347733/6938/57556/4352/654/8997/7474/10059/9472/10038/5881/6498/4825/2033/2119/60436/5978/4830/55607/7225/4739/6664/10097/22954/25836/23531/596/5728/91663/22871/27/1002/9001/51704/6929/221336/5139/57580/5754/3987/6453/7516/1813/8482/2335/4076/17050…
BP	GO:0048568	embryonic organ development	380	-0.342774	-1.5058	0.00100301	0.00538884	0.00316321	2995	tags=29%, list=22%, signal=23%	6169/54903/4040/84870/347733/7048/7043/7474/124590/10155/5469/5155/115908/6789/3202/57448/57545/2709/5727/5930/196528/2487/8516/28996/6434/6664/25836/10083/57623/2778/51684/2254/29072/26005/1739/7274/10049/8463/5754/2296/5426/3201/157506/4838/9645/1906/2200/57534/4323/8932/7976/5629/79805/6608/55636/6299/220/525/5396/84678/7289/860/4522/4237/7472/65009/10818/657/2303/23414/286204/2201/130497/1290…
BP	GO:0051493	regulation of cytoskeleton organization	447	-0.363237	-1.60127	0.00100301	0.00538884	0.00316321	2474	tags=36%, list=18%, signal=31%	832/29766/10432/119/324/123720/85360/85458/10677/7010/57551/253260/51199/342184/54959/1901/55755/1946/146057/2934/4192/6356/29767/382/9639/2011/56890/23077/6188/11190/4690/6387/118611/50507/7043/8480/10096/9525/79998/5881/2931/8851/10092/4869/653857/55607/10097/2932/1236/22836/91663/27/899/157922/2764/8440/128272/1739/57580/2241/54361/4591/79929/79648/5902/79959/1778/5581/81551/1213/1906/4130/205…
CC	GO:0000785	chromatin	389	-0.438964	-1.92919	0.00100503	0.00538884	0.00316321	2971	tags=43%, list=22%, signal=35%	57673/221656/7161/3065/9646/661/64426/23236/57167/10951/5371/64710/4205/1677/23411/8091/3190/5934/2117/8208/84733/9839/8861/4773/6938/4152/1663/26747/3150/6877/10155/1656/5469/26287/54815/3090/3662/6597/6118/1676/54556/23047/864/56254/54617/6655/51755/84524/5885/25836/6760/6667/6602/4176/6929/11339/25909/2296/2241/4084/6599/7528/79711/55806/3070/57634/8621/1912/8295/10274/64324/5347/5111/1857/551…
CC	GO:0005911	cell-cell junction	390	-0.338055	-1.48577	0.00100503	0.00538884	0.00316321	4947	tags=45%, list=36%, signal=29%	10806/375519/79977/55966/4868/23586/3611/3856/914/9074/91862/5295/50855/4619/2683/23268/23322/24145/9414/5912/57216/54922/261734/79026/144100/6809/3737/200576/9076/2706/1445/9223/6801/1005/28513/1004/10076/10686/7074/2173/1019/50848/260425/23616/5756/1828/29766/324/11149/5335/7010/83481/3678/301/3655/5590/117583/8777/8631/1006/3759/55691/4092/288/137075/23114/81/10611/5817/10580/8825/287/64403/85…
BP	GO:0006397	mRNA processing	376	-0.378194	-1.66015	0.00100503	0.00538884	0.00316321	4038	tags=40%, list=30%, signal=29%	51729/55599/10291/1665/4928/22938/9406/23451/255967/984/57721/10465/10492/283989/51319/9785/10179/904/221662/56903/5436/1993/9646/9984/284695/11157/2081/55234/79811/8563/6632/23064/9343/9879/3190/84991/64506/9716/5356/151987/55596/4154/51645/25929/220988/988/29896/54439/11338/55544/29890/51163/3187/5930/5978/54033/56254/6434/51755/23091/246175/1994/10914/104/55677/9733/103/55197/54957/5431/9128/8…
BP	GO:0048732	gland development	372	-0.357434	-1.56831	0.00100503	0.00538884	0.00316321	2883	tags=30%, list=21%, signal=24%	340481/5253/7048/7043/8997/7474/5469/5104/10018/27122/887/3202/2001/570/2119/5727/10765/4830/2487/596/80326/5728/675/84159/64841/5618/5308/7421/10269/2296/1813/6599/54361/5591/4838/3720/1399/26019/5111/6715/10718/5629/5471/790/6608/2146/64919/6299/9095/8543/220/1543/4233/25/1385/23213/5764/3400/6714/7298/7472/10818/255738/657/5290/8829/7128/5915/7042/3321/1459/144455/4781/10116/6790/999/8660/7973…
CC	GO:0005924	cell-substrate adherens junction	368	-0.391022	-1.71347	0.00100604	0.00538884	0.00316321	4618	tags=46%, list=34%, signal=32%	3690/858/8496/5594/3936/7184/10787/8394/10525/6129/3660/5788/6223/79026/57091/6187/2665/6125/11170/5479/7052/308/23011/5034/6201/4008/55742/5756/143903/6193/23032/867/85458/3691/7010/2037/3678/301/3655/3339/55740/6130/2934/117143/23114/54751/81/1466/23164/23521/382/3190/102/5817/10580/2318/6188/8675/6169/3717/6641/5478/7070/8470/50507/6146/10096/4026/9656/6218/6222/7525/10518/7041/10092/30845/486…
BP	GO:0009314	response to radiation	363	-0.398241	-1.74423	0.00100604	0.00538884	0.00316321	3903	tags=40%, list=29%, signal=29%	7486/2916/50848/65123/208/1812/2779/3592/867/8554/57646/301/121457/545/8831/5481/56852/142/5145/5371/5187/6356/2903/64710/9099/2074/1410/55031/79840/23411/8091/5424/5934/440275/10010/1196/4193/11190/60626/6387/54112/1642/50507/8704/5153/3150/5743/9575/2033/23596/4869/6785/4216/54617/7412/25896/64421/7158/22954/25836/164312/596/675/2776/1958/2177/10269/7516/1813/2073/90427/7528/4239/5591/170506/55…
BP	GO:0016569	covalent chromatin modification	368	-0.383042	-1.6785	0.00100604	0.00538884	0.00316321	4107	tags=43%, list=30%, signal=31%	23304/10196/84312/27097/6598/51773/9025/8202/84332/22938/79813/5929/4089/1812/1911/10432/51176/3275/2139/6871/2091/57673/221656/3065/9646/2005/64426/117143/51322/90780/5187/11107/51230/1386/9329/23411/79918/11108/8091/55167/57343/11091/55870/51702/3717/339287/8861/23476/23168/5253/4152/1642/10782/5578/23186/6877/10155/1105/9575/3662/5926/54790/22992/2033/54556/5978/10765/57602/5245/56254/56950/25…
BP	GO:0016570	histone modification	358	-0.375682	-1.64423	0.00100604	0.00538884	0.00316321	4107	tags=42%, list=30%, signal=31%	2672/10626/23304/10196/84312/27097/6598/51773/9025/8202/84332/22938/79813/5929/4089/1812/1911/10432/51176/3275/2139/6871/2091/57673/221656/3065/9646/2005/64426/117143/51322/90780/5187/11107/51230/1386/9329/23411/79918/11108/8091/55167/57343/11091/55870/51702/3717/339287/8861/23476/23168/5253/1642/10782/5578/23186/6877/9575/3662/5926/54790/22992/2033/54556/5978/10765/57602/5245/56254/56950/25836/1…
CC	GO:0030055	cell-substrate junction	370	-0.394248	-1.72821	0.00100604	0.00538884	0.00316321	4618	tags=47%, list=34%, signal=32%	3690/858/8496/5594/3936/7184/10787/8394/10525/6129/3660/5788/6223/79026/57091/6187/2665/6125/11170/5479/7052/308/23011/5034/6201/4008/55742/5756/143903/6193/23032/867/85458/3691/7010/83481/2037/3678/301/3655/3339/55740/6130/2934/117143/23114/54751/81/1466/23164/23521/382/3190/102/5817/10580/2318/6188/8675/6169/3717/6641/5478/7070/8470/50507/6146/10096/4026/9656/6218/6222/7525/10518/7041/10092/308…
BP	GO:0045785	positive regulation of cell adhesion	356	-0.334983	-1.4662	0.00100604	0.00538884	0.00316321	3748	tags=36%, list=27%, signal=27%	729230/3791/3592/27185/7010/3678/301/3655/3574/342184/5590/8631/4192/4092/288/3932/7037/921/1493/5781/6188/7704/4690/9806/3717/10725/6387/8861/940/1021/4860/80173/7070/2651/5578/7048/1307/7474/939/55423/5881/9265/78986/7525/55083/22920/3718/916/1012/864/1960/4739/7412/2932/1236/1842/11221/91663/5530/51144/6850/8440/5420/57580/3987/54361/2335/4838/3676/11117/151888/1803/9655/5581/2199/1399/1793/10…
BP	GO:0061458	reproductive system development	358	-0.372117	-1.62862	0.00100604	0.00538884	0.00316321	3074	tags=39%, list=22%, signal=31%	51176/867/10265/6670/400629/11144/113026/3516/1028/301/2309/9021/4851/55585/5270/23411/1747/23462/6788/5781/6092/55870/4040/84870/152006/1299/654/1634/7474/10155/5469/5155/5104/54477/10018/5743/6789/57448/5926/2709/5654/5727/10765/4216/558/25836/22836/596/7482/5728/675/57623/84159/899/2254/29072/9510/1739/7421/7274/10049/2296/59338/6599/54361/157506/4838/7812/329/1399/6715/3294/4323/5927/659/7980…
CC	GO:0005925	focal adhesion	366	-0.392461	-1.7201	0.00100705	0.00538884	0.00316321	4618	tags=46%, list=34%, signal=32%	3690/858/8496/5594/3936/7184/10787/8394/10525/6129/3660/5788/6223/79026/57091/6187/2665/6125/11170/5479/7052/308/23011/5034/6201/4008/55742/5756/143903/6193/23032/867/85458/3691/7010/2037/3678/301/3655/3339/55740/6130/2934/117143/23114/54751/81/1466/23164/23521/382/3190/102/5817/10580/2318/6188/8675/6169/3717/6641/5478/7070/8470/50507/6146/10096/4026/9656/6218/6222/7525/7041/10092/30845/4869/1012…
BP	GO:0043062	extracellular structure organization	367	-0.4309	-1.88794	0.00100705	0.00538884	0.00316321	2778	tags=37%, list=20%, signal=30%	1299/1284/1307/1634/5155/1286/8515/1463/165/64386/5654/7087/1282/50509/58494/8516/7412/342371/1842/1278/7837/56999/51144/649/3674/1292/10049/1215/2296/7057/2335/22801/4239/3676/4060/11117/1803/6678/23768/4320/1300/2199/80781/9508/9507/10630/25890/23187/2/2200/5212/4643/4316/4323/26585/1289/1291/9509/7373/3910/84171/3680/3914/169611/4017/1294/8435/9644/4629/6423/5644/25/3909/23213/169044/151887/23…
BP	GO:1901987	regulation of cell cycle phase transition	374	-0.447341	-1.96239	0.00100705	0.00538884	0.00316321	3790	tags=44%, list=28%, signal=33%	23354/8451/22981/29766/9184/3275/10121/324/3320/55722/57551/1028/8697/301/121441/23236/55755/9702/23026/7756/5371/143471/5682/55031/5087/8091/6496/3306/5934/5706/7321/7015/4193/5356/11190/79027/57521/23476/1021/4850/1642/7325/9525/8883/8454/2033/6118/678/10537/4849/4869/7532/54617/5885/246175/596/5728/8881/3276/54801/25959/9510/4848/5711/55125/23019/5591/1030/93323/1031/79959/1778/64682/5685/2627…
BP	GO:0048608	reproductive structure development	355	-0.374332	-1.63763	0.00100806	0.00538884	0.00316321	3074	tags=34%, list=22%, signal=27%	6788/5781/6092/55870/4040/84870/152006/1299/654/1634/7474/10155/5469/5155/5104/10018/5743/6789/57448/5926/2709/5654/5727/10765/4216/558/25836/22836/596/7482/5728/675/57623/84159/899/2254/29072/9510/1739/7421/7274/10049/2296/59338/6599/54361/157506/4838/7812/329/1399/6715/3294/4323/5927/659/79805/2189/55636/6299/3624/2175/6423/23213/5764/3400/8031/63951/6874/6714/6240/55366/7472/10818/5798/23414/4…
BP	GO:1901990	regulation of mitotic cell cycle phase transition	354	-0.446429	-1.9528	0.00100806	0.00538884	0.00316321	3790	tags=44%, list=28%, signal=32%	23354/8451/22981/29766/9184/3275/10121/324/3320/55722/57551/1028/8697/301/121441/23236/55755/9702/23026/7756/5371/143471/5682/55031/5087/8091/3306/5934/5706/7321/7015/4193/5356/11190/79027/57521/23476/1021/4850/1642/7325/9525/8883/8454/2033/6118/678/10537/4849/7532/54617/5885/246175/596/5728/8881/3276/54801/25959/9510/4848/5711/55125/23019/5591/1030/93323/1031/79959/1778/64682/5685/26271/115106/5…
CC	GO:0005874	microtubule	346	-0.385834	-1.6861	0.00100908	0.00538884	0.00316321	2518	tags=30%, list=18%, signal=25%	547/55083/22911/22920/54617/51361/1808/3798/6760/51174/285643/8881/54801/166614/22948/10128/157922/1739/27130/6547/26052/79929/93323/1778/347240/1213/23623/4130/115106/5347/440738/9212/10808/55346/10576/84722/8661/10426/10376/54820/348235/79884/112714/7278/7203/55137/283431/3192/5116/8826/143/1783/29127/10615/23095/89796/23093/79187/7461/221150/146909/10513/3833/79739/10982/6840/10253/6790/22974/…
BP	GO:0048285	organelle fission	348	-0.439949	-1.92324	0.00100908	0.00538884	0.00316321	2997	tags=38%, list=22%, signal=31%	10464/80821/55023/940/29082/147872/1634/10096/7474/9525/9134/1164/5155/164045/27338/10059/79998/4779/23047/2827/54617/10097/5885/25836/285643/675/148479/57697/2177/84930/5139/57820/55125/54361/5902/8900/64682/26271/8621/1906/2059/7039/10274/5347/4976/4603/9212/79598/8658/898/84722/5888/54820/79884/3479/10460/891/2175/3192/23244/27085/1111/81620/11065/7175/29127/10040/63979/9319/25788/10615/79075/…
BP	GO:0060249	anatomical structure homeostasis	345	-0.339354	-1.48276	0.00100908	0.00538884	0.00316321	3904	tags=38%, list=29%, signal=28%	338773/7486/50485/6530/7189/7014/908/6722/729230/3320/57551/3574/545/1901/5284/5984/171392/79705/134430/51750/142/4851/5371/2074/7037/5424/54360/9401/7275/56890/7015/5781/1513/54903/8861/143689/2651/5745/50507/5578/124590/9134/5881/1182/10518/6118/5558/4216/71/5985/64421/22954/596/55226/10083/675/2778/51208/6850/22948/167227/2103/5427/9079/5166/2296/5426/5591/92345/80351/167691/170506/9887/4130/5…
CC	GO:0097060	synaptic membrane	341	-0.337022	-1.47004	0.0010101	0.00538884	0.00316321	3945	tags=36%, list=29%, signal=26%	401190/57555/7074/9783/2916/6530/112476/1812/10280/27185/9162/286/415117/301/2743/8745/8777/9746/1006/288/2915/2903/10243/114798/9892/1410/10611/3356/57479/102/64506/23362/8825/2823/287/8572/815/6812/1136/26037/3092/54910/5100/23208/27253/26059/1363/10059/53616/8787/3748/8516/5728/22871/57863/55450/1739/6547/1813/26052/3751/6538/85461/747/2043/869/23623/1399/107/3760/320/1272/27092/8082/5582/9403…
BP	GO:0001503	ossification	329	-0.382147	-1.66533	0.00101112	0.00538884	0.00316321	2833	tags=33%, list=21%, signal=26%	5745/2662/7043/654/7474/115908/5743/22856/9923/5727/5978/5245/6664/22800/54829/25836/596/23560/1278/7071/2778/51684/2254/9902/649/103/10269/2296/93/8482/54361/23020/22801/9188/3486/170506/6678/8642/5179/26271/1213/9770/4323/26585/659/1291/4086/3479/6608/1655/3192/6423/525/5764/3400/6863/7171/860/55366/63979/25884/148979/657/4921/79633/25937/2303/5587/2201/130497/1290/3183/7042/1959/1660/4015/5536…
BP	GO:0001667	ameboidal-type cell migration	335	-0.350465	-1.527	0.00101112	0.00538884	0.00316321	3219	tags=33%, list=24%, signal=26%	382/9982/23411/5793/4215/5781/199953/60626/9839/54910/5286/57556/5578/7048/1634/7474/5586/1910/5155/5743/5168/161742/1012/1960/11221/5728/6667/84159/6273/56999/25959/5308/1235/23603/4902/4223/7057/2241/8482/2335/4838/3676/1803/168667/6678/4627/5581/5646/1906/1793/8874/10487/7145/26585/659/5629/6868/3146/6608/4017/55466/4233/9475/25/5764/6863/6714/3688/10563/1545/223117/10163/4921/5290/8829/2303/9…
BP	GO:0001701	in utero embryonic development	323	-0.35263	-1.53807	0.00101112	0.00538884	0.00316321	3874	tags=38%, list=28%, signal=28%	4089/7189/6722/8451/4010/51176/2260/6670/5335/113026/3516/1028/9646/57167/10566/9021/4851/90780/2530/285855/23462/102/57679/6788/60626/85451/84870/4154/23168/5745/7048/7043/10155/5469/5155/10018/6789/84525/57448/6498/2709/5727/5930/4849/57493/3276/675/57623/80312/9871/29072/26005/7274/10049/4848/57820/2296/7516/157506/4838/4628/321/4627/1906/9508/57680/320/4643/57534/3294/79718/55627/55273/79805/…
BP	GO:0018212	peptidyl-tyrosine modification	322	-0.352093	-1.53538	0.00101112	0.00538884	0.00316321	3832	tags=37%, list=28%, signal=27%	149233/5756/2252/3791/3592/6503/867/2260/868/7010/253260/3678/3574/5590/1946/79705/640/9021/2915/3932/2074/3356/2051/9244/1196/5781/8460/10464/3717/7070/50507/654/5155/3595/5168/7525/6464/116379/285220/25778/3718/84632/916/558/10645/4739/2444/27/51704/58533/6850/5610/5618/7294/8440/7060/2046/2241/9655/2043/5581/3702/7039/5608/1272/26585/5062/3480/6868/3593/5621/3479/3589/7465/22876/4233/4750/6423…
BP	GO:0030198	extracellular matrix organization	323	-0.466349	-2.03408	0.00101112	0.00538884	0.00316321	2859	tags=41%, list=21%, signal=33%	1299/1284/1307/1634/5155/1286/8515/1463/165/64386/5654/7087/1282/50509/58494/8516/7412/342371/1842/1278/7837/56999/51144/649/3674/1292/10049/1215/2296/7057/2335/22801/4239/3676/4060/11117/1803/6678/23768/4320/1300/2199/80781/9508/9507/10630/25890/23187/2/2200/5212/4643/4316/4323/26585/1289/1291/9509/7373/3910/84171/3680/3914/169611/4017/1294/9644/4629/6423/5644/25/3909/23213/169044/151887/1306/43…
BP	GO:0050673	epithelial cell proliferation	328	-0.386987	-1.6864	0.00101112	0.00538884	0.00316321	3393	tags=36%, list=25%, signal=28%	2081/4851/90780/4192/6356/1386/116039/9982/23411/57343/8549/9788/26051/6387/57521/3487/1021/80173/5578/654/3150/7474/687/1910/5469/5155/60485/3202/4825/5654/5727/10765/4830/84280/1012/864/1960/6664/11202/11221/5728/675/6667/2254/7060/1739/7421/7057/5591/4838/3676/3486/168667/6678/1030/6331/7039/58189/4323/6934/659/5629/79805/6868/3479/1001/3146/6608/64919/4017/6423/23213/5764/252983/55366/7472/48…
BP	GO:0050808	synapse organization	329	-0.358609	-1.56276	0.00101112	0.00538884	0.00316321	4140	tags=41%, list=30%, signal=29%	375790/1981/4914/43/4131/8828/79012/57555/7074/5792/55737/1812/2596/10939/7415/27185/119/26050/784/2743/9118/8326/8831/9746/1946/1006/56131/288/2915/23114/10243/57633/114798/10611/382/92737/102/57679/2823/6092/9806/26037/266743/6780/5100/8997/56125/7474/27253/26059/10059/1282/2119/8851/23024/5978/71/55607/10097/147381/11202/5728/22871/7534/1739/6453/1813/26052/4076/10810/4628/54434/170506/6678/85…
BP	GO:0051052	regulation of DNA metabolic process	325	-0.432468	-1.88604	0.00101112	0.00538884	0.00316321	3485	tags=44%, list=25%, signal=33%	5984/9984/51750/142/5371/92797/253461/64710/317/2074/7037/23411/8091/57343/27101/6188/151987/58525/940/4152/50507/1663/64210/10155/5155/51053/6118/1676/5930/4869/4216/57695/5985/54617/10097/7158/55226/23560/675/80312/23201/64802/29072/22948/9869/7270/167227/10269/23347/5591/92345/80351/170506/9887/254225/26271/165918/5111/2140/200558/55183/9212/8658/7913/10576/79915/8932/26585/8914/56893/5888/659…
BP	GO:0060537	muscle tissue development	326	-0.378592	-1.65127	0.00101112	0.00538884	0.00316321	3710	tags=39%, list=27%, signal=29%	51176/2260/10512/2139/11149/221662/607/3516/7161/51676/127294/1901/467/4851/4092/406/4205/1466/10611/9242/92737/27101/79647/8470/50507/7048/10052/1634/7474/5469/60485/26287/59269/9472/10038/2033/2931/5292/196528/8516/6664/596/5728/57493/5530/56999/6910/2254/1958/1739/10269/4223/2296/6285/7528/3720/4628/9794/1906/1465/22989/26585/5629/5997/4086/3479/6608/55636/115509/1655/891/4629/3192/1385/6443/3…
CC	GO:0062023	collagen-containing extracellular matrix	339	-0.391633	-1.70659	0.00101112	0.00538884	0.00316321	2859	tags=36%, list=21%, signal=29%	1299/27299/1284/2662/7043/1307/1634/64129/7474/5155/115908/1286/5104/165/7041/5654/1282/83729/50509/9672/1012/3998/54829/1842/7482/1278/7837/56999/2254/1292/7060/9510/1739/439921/1215/7057/8482/2335/4239/710/4060/11117/6678/5803/1300/2199/80781/869/9508/9507/25890/2/2200/5212/127435/26585/1289/1291/9509/221914/10082/7373/3910/90187/4969/3914/4017/1294/6423/5644/3909/23213/5764/151887/23452/1306/8…
BP	GO:0008380	RNA splicing	324	-0.380702	-1.65926	0.00101215	0.00538884	0.00316321	4038	tags=40%, list=30%, signal=29%	51729/55599/10291/1665/4928/22938/9406/23451/57721/10465/10492/283989/51319/9785/10179/10199/221662/5436/283742/1993/9984/284695/11157/2081/55234/8563/6632/23064/9343/9879/3190/84991/9716/1196/5356/151987/55596/4154/51645/25929/113146/220988/988/29896/11338/55544/29890/51163/3187/5978/54033/6434/51755/23091/1994/64121/10914/55677/9733/54957/5431/9128/8570/79869/23020/5546/1477/55131/11218/23283/8…
BP	GO:0014706	striated muscle tissue development	311	-0.358933	-1.56211	0.00101215	0.00538884	0.00316321	3710	tags=37%, list=27%, signal=28%	51176/2260/10512/2139/11149/221662/607/3516/7161/51676/127294/1901/467/4851/4092/406/4205/10611/9242/92737/27101/79647/8470/50507/7048/10052/1634/7474/5469/60485/26287/59269/9472/10038/2033/2931/5292/196528/6664/596/5728/57493/5530/56999/6910/2254/1958/10269/4223/2296/6285/7528/3720/4628/9794/1906/22989/26585/5629/5997/4086/3479/6608/55636/115509/1655/891/4629/3192/1385/6443/3344/7472/3688/65009/…
BP	GO:0030111	regulation of Wnt signaling pathway	311	-0.380057	-1.65405	0.00101215	0.00538884	0.00316321	4456	tags=47%, list=33%, signal=32%	22943/57216/261734/5713/1749/147495/9113/10413/1456/5693/10213/387914/1432/51366/79413/23500/54894/23499/81029/10459/10076/7074/55737/29969/2300/100113407/51176/7415/27185/324/55681/85458/3516/3065/8326/63977/2309/2262/79705/80199/4851/57664/4192/83439/406/143471/284654/5682/55031/8549/6496/5706/83595/130574/7015/6788/51473/1277/54903/4040/9839/3487/84870/55182/54764/7474/115908/27122/6789/3090/5…
BP	GO:0001654	eye development	310	-0.397885	-1.73103	0.00101317	0.00538884	0.00316321	3253	tags=36%, list=24%, signal=28%	3208/116039/1410/84465/10210/6496/10220/7275/56890/2823/283571/4040/9839/7070/7048/654/197021/3150/7474/5469/170692/57545/6498/6597/1282/60436/10765/23047/28996/6664/22882/25836/596/10083/7482/220202/2254/5308/5961/1739/2296/1735/93/157506/7528/4628/23287/4212/4976/2200/343035/22989/1289/659/5629/86/5584/55636/64919/220/3624/1543/54549/5764/84678/7289/1270/6240/4237/7472/2047/10818/1545/8829/2303…
CC	GO:0016607	nuclear speck	310	-0.34371	-1.49534	0.00101317	0.00538884	0.00316321	3997	tags=38%, list=29%, signal=27%	10291/1665/22938/23451/204851/2908/7486/10465/10432/25898/51319/8554/10482/34/9646/661/23236/6446/9984/51322/55234/9343/55898/10210/9879/7015/1196/10401/26051/5356/84624/7704/9774/8446/6938/3603/4152/114034/988/54815/54439/11338/29890/5930/57602/728340/54033/51755/23091/11221/54801/9733/6929/11339/9263/7764/4223/9128/5546/170506/57634/254225/9794/8621/124245/23360/1793/9507/57703/9360/1647/27332/…
BP	GO:0018108	peptidyl-tyrosine phosphorylation	319	-0.354267	-1.54258	0.00101317	0.00538884	0.00316321	3832	tags=37%, list=28%, signal=27%	149233/5756/2252/3791/3592/6503/867/2260/868/7010/253260/3678/3574/5590/1946/79705/640/9021/2915/3932/2074/3356/2051/9244/1196/5781/10464/3717/7070/50507/654/5155/3595/5168/7525/6464/116379/285220/25778/3718/84632/916/558/10645/4739/2444/27/51704/58533/6850/5610/5618/7294/8440/7060/2046/2241/9655/2043/5581/3702/7039/5608/1272/26585/5062/3480/6868/3593/5621/3479/3589/7465/22876/4233/4750/6423/25/2…
BP	GO:0045787	positive regulation of cell cycle	310	-0.463556	-2.01674	0.00101317	0.00538884	0.00316321	3292	tags=43%, list=24%, signal=33%	8563/9099/5087/8091/3306/5934/7015/5781/4193/5356/58525/4040/57521/55023/23476/940/4850/7325/1663/5578/7474/9525/5586/5469/1164/5155/10018/2033/8851/8812/4849/4869/54617/5885/22954/25836/246175/3276/675/9510/4848/1163/1813/23019/54361/5902/1778/5581/26271/1906/7039/4212/5111/1647/9212/898/84722/79915/5629/6868/3479/134353/2146/891/894/1543/9475/3192/25/27085/1111/1017/81620/252983/11065/8444/7175…
BP	GO:0048880	sensory system development	318	-0.388573	-1.6914	0.0010142	0.00538884	0.00316321	3253	tags=35%, list=24%, signal=27%	3208/116039/1410/84465/10210/6496/10220/7275/56890/2823/283571/4040/9839/7070/7048/654/197021/3150/7474/5469/170692/57545/6498/6597/1282/60436/10765/23047/28996/6664/22882/25836/596/10083/7482/220202/2254/5308/5961/1739/2296/1735/93/157506/7528/4628/23287/4212/4976/2200/343035/22989/1289/659/5629/86/5584/55636/64919/220/3624/1543/54549/5764/84678/7289/1270/6240/4237/7472/2047/10818/1545/8829/2303…
BP	GO:0150063	visual system development	314	-0.39069	-1.7	0.0010142	0.00538884	0.00316321	3253	tags=35%, list=24%, signal=28%	3208/116039/1410/84465/10210/6496/10220/7275/56890/2823/283571/4040/9839/7070/7048/654/197021/3150/7474/5469/170692/57545/6498/6597/1282/60436/10765/23047/28996/6664/22882/25836/596/10083/7482/220202/2254/5308/5961/1739/2296/1735/93/157506/7528/4628/23287/4212/4976/2200/343035/22989/1289/659/5629/86/5584/55636/64919/220/3624/1543/54549/5764/84678/7289/1270/6240/4237/7472/2047/10818/1545/8829/2303…
BP	GO:0000280	nuclear division	316	-0.476105	-2.0708	0.00101523	0.00538884	0.00316321	2739	tags=39%, list=20%, signal=32%	10096/7474/9525/9134/1164/5155/164045/27338/79998/4779/23047/2827/54617/10097/5885/25836/285643/675/148479/57697/2177/84930/5139/57820/55125/54361/5902/8900/64682/26271/8621/1906/2059/7039/10274/5347/4603/9212/79598/8658/898/84722/5888/54820/79884/3479/10460/891/2175/3192/23244/27085/1111/81620/11065/7175/29127/10040/63979/9319/25788/10615/79075/10051/7272/990/285498/995/83540/5901/113130/10592/1…
BP	GO:0031346	positive regulation of cell projection organization	317	-0.346758	-1.50848	0.00101523	0.00538884	0.00316321	4142	tags=38%, list=30%, signal=27%	54149/375790/6239/4914/23499/4131/655/23011/7074/7852/64764/5756/6722/4780/27185/2260/324/56965/10677/51199/91584/3655/1946/80199/127833/4192/23300/23064/114798/2011/2823/6092/4690/6387/9839/79647/347733/7043/8997/7474/55329/10059/5168/6498/2033/4830/55607/10097/1236/22871/54874/27/1002/9001/23603/5754/6453/26052/8482/2335/4076/170506/2043/8437/2059/84258/9373/8874/4976/1857/11075/1272/10154/160/…
BP	GO:0031589	cell-substrate adhesion	306	-0.375598	-1.63169	0.00101523	0.00538884	0.00316321	3736	tags=38%, list=27%, signal=28%	3791/27185/11149/123720/3691/7010/3678/3655/3339/57348/342184/5590/8631/1946/4851/4192/2633/81/10580/1277/9806/3717/8861/1021/7070/2651/1307/8515/10018/5881/50509/916/558/1012/8516/4739/7412/2932/1236/596/6695/1842/10979/5728/91663/56999/51144/3674/23603/57580/3987/7057/2241/54361/2335/22801/54749/7414/3676/11117/5581/2199/1399/1793/10630/25890/8874/5212/4323/201294/8910/6376/90187/3914/9475/25/5…
BP	GO:0030900	forebrain development	308	-0.409706	-1.77963	0.00101626	0.00538884	0.00316321	3928	tags=41%, list=29%, signal=30%	7852/2173/2775/1812/7155/6722/57721/51176/27185/2260/26050/85458/3516/200894/51199/3065/91584/23236/54407/4851/4192/317/6496/6752/6092/6387/4040/9839/1021/80055/7474/5881/6513/4854/547/8851/10092/4830/558/6434/6867/2932/7482/5728/166614/9001/29072/5308/6547/1813/8482/54361/4628/79648/552/6331/23287/1399/57688/6715/10718/5629/54820/6608/2146/55636/1600/9693/64919/6299/5592/9095/10460/220/3624/1385…
BP	GO:0042692	muscle cell differentiation	304	-0.355411	-1.54342	0.00101729	0.00538884	0.00316321	4456	tags=44%, list=33%, signal=30%	22943/90/4283/845/58/9444/27063/1432/50937/124857/26263/1491/5465/7140/9149/1073/6261/30846/338773/64091/4089/6722/7345/29766/10939/11149/8554/221662/607/3516/6095/127294/4851/29767/4205/1466/10611/23411/9043/23462/92737/27101/287/2318/79652/79365/4773/54910/488/8470/50507/1910/5155/26287/9472/10038/5738/55544/2931/663/8538/71/8516/22954/596/5530/6910/2254/6929/10269/80306/54361/7528/80314/4628/8…
BP	GO:0060562	epithelial tube morphogenesis	290	-0.369017	-1.60035	0.00101729	0.00538884	0.00316321	3424	tags=36%, list=25%, signal=27%	57167/80199/4851/5371/4192/6356/317/5087/8549/9788/6788/54903/4040/9839/54910/7048/7474/5469/115908/6789/3202/57545/1282/2119/5727/55083/10765/6664/596/7482/51684/29072/26005/1739/5420/7421/8463/5754/10252/54361/157506/4838/2043/9645/8642/1906/1857/57534/4323/7976/8914/5629/5898/6608/6299/8543/4233/6423/25/2045/84678/7798/7289/6714/4522/55366/7472/65009/79633/79192/8829/2303/1948/130497/80000/704…
CC	GO:0099572	postsynaptic specialization	287	-0.365609	-1.58549	0.00101729	0.00538884	0.00316321	4050	tags=39%, list=30%, signal=28%	4131/6801/22839/401190/57555/7074/55737/2785/112476/10280/4134/2596/27185/119/9162/8831/5590/8777/9746/2915/2903/10243/5662/114798/1410/10611/57479/102/64506/57679/23362/8825/815/6188/6169/1136/26037/54910/23208/54477/6222/220988/53616/7525/8787/5727/8851/55607/8516/10097/6695/22871/1500/55450/8440/1739/1813/26052/9829/3751/85461/2043/23623/2059/6175/107/6457/57534/27092/8661/659/5062/5582/8898/5…
BP	GO:0010639	negative regulation of organelle organization	299	-0.358484	-1.55503	0.00101833	0.00538884	0.00316321	2439	tags=28%, list=18%, signal=23%	4869/3998/55607/5885/55226/91663/80312/57600/899/167227/157922/2764/4591/79929/3720/80351/1789/26271/2059/5347/4976/26155/11075/9212/79598/8658/22823/5927/3479/891/3178/4233/3192/5394/27085/1111/81620/7175/6714/7520/10040/9319/10163/25942/1786/7272/10891/80119/4171/55170/25802/1859/3183/54454/9882/163782/9353/991/5573/4751/4085/23332/10403/10395/84101/9700/699/23028/7153/29028/26586/120/6418/6497…
BP	GO:0051169	nuclear transport	289	-0.403094	-1.7475	0.00101833	0.00538884	0.00316321	4418	tags=47%, list=32%, signal=32%	84271/10892/347/4792/4763/1977/1432/8720/51366/10553/26263/22916/79833/55795/100101267/4928/29969/3839/1812/65110/6741/10526/51319/9785/3837/55341/868/10482/9984/57510/55308/10762/5371/406/4600/8563/6632/127933/92335/6496/5781/9670/4193/23225/25929/3842/8480/10155/5469/5784/5743/10204/54439/6815/11338/29890/53371/64328/4869/2733/2932/84455/3840/51307/5530/51684/55677/9631/51068/2254/6850/29072/51…
CC	GO:0098978	glutamatergic synapse	291	-0.368127	-1.59554	0.00101833	0.00538884	0.00316321	3534	tags=36%, list=26%, signal=27%	8326/8831/5590/23236/8745/9746/1006/84249/2903/6456/3208/114798/382/3356/102/2823/6812/3717/3092/6780/5100/5327/6146/7474/345651/54477/27253/26059/53616/7525/8787/55607/147381/2932/1994/5530/22871/7534/1500/1739/6453/1813/26052/3751/10810/4628/6678/2043/2060/869/2059/107/320/6457/27092/10718/5062/10082/4884/11346/5584/5789/5501/9900/8087/55327/2045/1949/6714/3556/3688/2047/9455/8829/87/1948/2894/…
BP	GO:0001655	urogenital system development	295	-0.415985	-1.80377	0.00101937	0.00538884	0.00316321	3620	tags=41%, list=26%, signal=31%	3691/7010/7161/1028/301/3655/342184/4851/90780/4092/317/116039/5087/8549/10220/9788/9244/6092/7704/26108/654/1634/7474/5155/1286/10018/4854/2650/1282/4072/5727/55083/51196/384/8516/6664/25836/596/7482/5728/84159/1958/25959/9510/1739/5420/10269/10252/2296/93/6599/2028/54361/157506/168667/2043/8642/1399/3248/6715/2200/4643/5629/5471/4086/6608/6299/23213/2045/3400/8826/168002/55366/10818/255738/7963…
BP	GO:0006913	nucleocytoplasmic transport	286	-0.402812	-1.74638	0.00101937	0.00538884	0.00316321	4418	tags=47%, list=32%, signal=32%	84271/10892/347/4792/4763/1977/1432/8720/51366/10553/26263/22916/79833/55795/100101267/4928/29969/3839/1812/65110/6741/10526/51319/9785/3837/55341/868/10482/9984/57510/55308/10762/5371/406/4600/8563/6632/127933/92335/6496/5781/9670/4193/23225/25929/3842/8480/10155/5469/5784/5743/10204/54439/6815/11338/29890/53371/64328/4869/2733/2932/84455/3840/51307/5530/51684/55677/9631/51068/2254/6850/29072/51…
BP	GO:0008544	epidermis development	286	-0.36546	-1.58445	0.00101937	0.00538884	0.00316321	2966	tags=28%, list=22%, signal=22%	8861/1474/80173/340481/488/7474/8643/5469/60485/84283/6789/2709/5727/9119/3889/596/80326/10083/114803/1823/5308/9079/7421/10269/2296/5317/3887/7357/7976/25932/1001/6608/2146/3914/64919/1294/3624/9475/3909/3854/5046/55366/6093/25818/6654/23022/7042/5650/1830/1829/9333/60529/23493/144501/3861/865/3918/2735/55612/3852/2069/3872/8609/7027/1956/25928/94234/5744/10913/4038/1825/50604/646/1308/861/6304/…
CC	GO:0098984	neuron to neuron synapse	293	-0.356793	-1.54601	0.00101937	0.00538884	0.00316321	3945	tags=38%, list=29%, signal=28%	401190/57555/7074/55737/2785/112476/10280/4134/2596/27185/119/9162/8831/5590/8777/9746/2915/2903/10243/5662/6456/114798/1410/10611/57479/102/64506/57679/23362/8825/815/6188/6169/1136/26037/54910/23208/54477/6222/220988/53616/8787/5727/8851/55607/8516/10097/6695/22871/7534/1500/55450/8440/1739/1813/26052/9829/3751/85461/2043/5179/23623/2059/6175/107/6457/57534/27092/8661/659/5062/5582/8898/5621/11…
CC	GO:0014069	postsynaptic density	273	-0.369745	-1.59627	0.00102041	0.00538884	0.00316321	3945	tags=39%, list=29%, signal=28%	401190/7074/55737/2785/112476/10280/4134/2596/27185/119/9162/8831/5590/8777/9746/2915/2903/10243/5662/114798/1410/10611/57479/102/64506/57679/23362/8825/815/6188/6169/1136/26037/54910/23208/54477/6222/220988/53616/8787/5727/8851/55607/8516/10097/6695/22871/1500/55450/8440/1739/1813/26052/9829/3751/85461/2043/23623/2059/6175/107/6457/57534/27092/8661/659/5062/5582/8898/5621/11346/1600/81831/8087/3…
MF	GO:0015631	tubulin binding	273	-0.429465	-1.8541	0.00102041	0.00538884	0.00316321	3676	tags=43%, list=27%, signal=32%	324/123720/85458/57551/2009/342184/8631/55755/9702/6905/146057/28981/7756/9654/4600/3796/1410/27101/56890/6188/56896/80173/2622/23208/8480/4692/27436/10018/10059/547/23149/8851/55083/4830/54617/51361/1808/9857/3798/285643/675/29072/22948/10128/157922/5536/4741/26052/79929/55342/81551/347240/23287/4130/5347/84446/4976/440738/23139/11075/10808/84722/10426/5997/54820/348235/5621/79884/8633/23637/283…
BP	GO:0018205	peptidyl-lysine modification	303	-0.385484	-1.67253	0.00102041	0.00538884	0.00316321	4175	tags=43%, list=31%, signal=30%	2672/10626/7052/57691/100101267/27097/6598/51773/8202/4928/84332/22938/79813/5929/4089/4016/51176/6871/8554/57673/9646/10762/117143/90780/5187/11107/51230/1386/9329/23411/79918/10210/55167/57343/11091/10401/4193/55870/339287/8861/23476/23168/10782/23225/8480/6877/10155/9575/3662/5926/54790/2033/53371/205564/54556/6613/56950/10055/675/55677/9631/1958/29072/9869/10269/7799/80314/3720/26276/1789/576…
BP	GO:0033044	regulation of chromosome organization	274	-0.445159	-1.92079	0.00102041	0.00538884	0.00316321	2367	tags=33%, list=17%, signal=28%	56254/5885/25836/55226/80312/55677/144108/9733/22948/9869/167227/10269/92345/3720/80351/79648/170506/1789/9887/64682/26271/64324/5347/26155/55183/9212/8658/10576/22823/5927/55729/817/10460/891/3178/7203/3192/5394/1111/81620/11240/7175/6714/55209/7520/56252/9319/3181/25942/1786/7272/10891/80119/5587/990/5599/4171/55170/5588/3183/2237/113130/54454/4609/10664/5514/140690/57708/991/4751/4085/10403/84…
BP	GO:0051056	regulation of small GTPase mediated signal transduction	285	-0.364924	-1.58134	0.00102041	0.00538884	0.00316321	4505	tags=44%, list=33%, signal=30%	4803/55160/1398/7126/54922/4763/50937/2665/10564/10144/253959/117289/50861/4914/10928/2841/9886/9909/57522/7074/23616/64411/91614/57568/867/19/9162/394/85360/8831/26230/84249/4851/5662/382/9639/57679/23362/7410/116984/3717/26037/7204/22821/10617/8997/5881/9265/6464/121512/23101/50649/84144/51196/6655/80243/57493/27/83892/25959/5922/128272/57580/10252/6453/83478/8437/1399/2059/54509/8874/2/392/592…
BP	GO:0060070	canonical Wnt signaling pathway	285	-0.380748	-1.64991	0.00102041	0.00538884	0.00316321	4402	tags=44%, list=32%, signal=31%	261734/5713/1749/9113/10413/1456/5693/10213/1432/51366/79413/23500/81029/10459/10076/55737/100113407/51176/7415/27185/324/55681/607/85458/3516/3065/8326/63977/2309/2262/79705/80199/4851/57664/90780/4192/83439/406/143471/284654/5682/55031/8549/5706/83595/130574/6788/1277/54903/4040/3487/84870/55182/26108/7474/115908/27122/6789/2931/2487/2932/80326/7482/5728/2776/147111/1500/26524/51704/2254/1958/2…
BP	GO:0043010	camera-type eye development	270	-0.391716	-1.69022	0.00102145	0.00538884	0.00316321	3253	tags=35%, list=24%, signal=27%	3208/116039/1410/84465/10210/6496/10220/7275/56890/2823/283571/4040/9839/7070/7048/197021/3150/7474/5469/57545/6498/6597/1282/60436/10765/23047/28996/6664/22882/10083/7482/220202/5308/5961/1739/2296/1735/93/157506/7528/4628/4976/2200/343035/22989/659/5629/86/55636/64919/220/3624/1543/54549/5764/84678/7289/6240/7472/2047/10818/1545/8829/2303/57381/10319/23093/10152/2201/93986/6654/10763/114789/704…
CC	GO:0005819	spindle	269	-0.459242	-1.98055	0.00102249	0.00538884	0.00316321	2812	tags=39%, list=21%, signal=31%	147872/1663/64210/8480/9525/27436/79998/57448/23331/79801/55012/4869/22920/54617/4739/9857/5885/8881/54801/26524/27130/4628/93323/4627/26271/1213/115106/10274/5347/55183/9212/93627/7443/8658/84722/11073/79718/10426/54820/348235/79884/10460/891/3192/143/7175/29127/998/10927/10615/55689/81610/79902/7272/55171/990/1894/29899/221150/8317/146909/3833/10982/150468/7840/9126/6790/22974/991/284403/983/47…
CC	GO:0032279	asymmetric synapse	275	-0.366981	-1.5826	0.00102249	0.00538884	0.00316321	3945	tags=39%, list=29%, signal=28%	401190/7074/55737/2785/112476/10280/4134/2596/27185/119/9162/8831/5590/8777/9746/2915/2903/10243/5662/114798/1410/10611/57479/102/64506/57679/23362/8825/815/6188/6169/1136/26037/54910/23208/54477/6222/220988/53616/8787/5727/8851/55607/8516/10097/6695/22871/1500/55450/8440/1739/1813/26052/9829/3751/85461/2043/23623/2059/6175/107/6457/57534/27092/8661/659/5062/5582/8898/5621/11346/1600/81831/8087/3…
BP	GO:0045930	negative regulation of mitotic cell cycle	269	-0.402726	-1.73681	0.00102249	0.00538884	0.00316321	3470	tags=38%, list=25%, signal=29%	55755/23026/7756/5371/143471/5682/1386/55031/8091/5934/5706/4193/79027/1021/4850/8883/9656/8454/2033/6118/678/4849/5885/246175/596/5728/3276/25959/1739/4848/2296/5711/23019/5546/5591/79648/1030/1031/5685/26271/5347/84446/5111/1647/9212/8658/11073/7976/2146/55159/891/7465/29980/25/27085/1111/64858/1017/81620/7175/57472/10040/9319/5933/1112/7272/990/7077/2619/995/51339/144455/5514/2191/6790/55055/1…
BP	GO:0050678	regulation of epithelial cell proliferation	277	-0.39587	-1.70956	0.00102249	0.00538884	0.00316321	3778	tags=40%, list=28%, signal=30%	2252/3791/2260/5335/7010/83481/253260/1028/54959/4851/90780/4192/6356/1386/116039/9982/23411/57343/9788/26051/6387/57521/1021/80173/5578/654/3150/7474/687/1910/5469/5155/60485/3202/5654/5727/10765/4830/1012/864/1960/6664/11221/5728/675/6667/2254/7060/1739/7421/7057/5591/4838/3676/6678/1030/6331/7039/58189/6934/659/5629/79805/6868/3479/1001/3146/6608/64919/6423/23213/5764/252983/7472/4853/10818/65…
CC	GO:0000790	nuclear chromatin	265	-0.404074	-1.74159	0.00102354	0.00538884	0.00316321	3284	tags=37%, list=24%, signal=29%	64710/4205/1677/23411/3190/2117/8208/9839/8861/4773/6938/4152/1663/26747/6877/10155/54815/3662/6597/1676/54556/864/54617/51755/25836/6760/6667/6602/6929/2296/2241/4084/6599/7528/79711/57634/8621/8295/1857/55183/8467/8932/6934/26039/8914/5888/86/3146/2146/9095/1385/55723/57459/79595/10635/6874/860/11177/25942/80816/10891/10933/8204/3183/113130/115426/11052/79809/1660/6932/4609/5991/6749/157570/105…
BP	GO:0010721	negative regulation of cell development	282	-0.376902	-1.63009	0.00102354	0.00538884	0.00316321	3625	tags=38%, list=27%, signal=28%	283659/85458/7161/10509/2309/8831/55755/1946/4851/6356/2633/81/5087/382/5793/23462/6496/10220/9856/440275/7015/4193/7070/4152/54910/57556/7474/1656/1910/5469/4854/4825/2931/8851/5978/66008/2487/7225/6664/22882/10683/2932/596/6695/11202/11221/5728/5530/22871/51208/23603/7274/1735/26052/8482/7528/4838/2043/9860/1840/3949/2200/11075/152559/57534/7025/10718/5997/3479/6376/1600/9693/22876/2045/5764/34…
BP	GO:0010948	negative regulation of cell cycle process	282	-0.387875	-1.67755	0.00102354	0.00538884	0.00316321	4043	tags=41%, list=30%, signal=30%	655/10459/23468/79813/1019/10795/7014/1911/9184/10432/3275/9232/324/57551/8326/55755/23026/7756/5371/143471/317/5682/55031/8091/5934/5706/56890/4193/79027/1021/4850/8883/8454/2033/6118/678/8812/4849/4869/5885/246175/596/5728/3276/899/25959/4848/5711/23019/4591/5591/80314/1030/1031/5685/26271/5347/84446/5111/1647/9212/8658/11073/5888/5932/1876/2146/55159/891/7465/29980/27085/1111/1017/81620/7175/5…
BP	GO:0018209	peptidyl-serine modification	265	-0.3912	-1.6861	0.00102354	0.00538884	0.00316321	4198	tags=44%, list=31%, signal=31%	9201/22983/23012/1981/5567/9149/10459/22853/204851/208/1812/2589/114805/3320/253260/545/5590/202374/6446/146057/142/2081/5334/4092/2074/127933/8091/23228/2011/815/4690/9806/283629/57521/5578/7048/1634/7474/5586/10114/5155/50859/54541/5743/6789/10038/375449/2931/8851/388228/28996/2932/596/166614/26524/57600/6850/8440/84930/5591/53944/5581/11329/9261/8115/64324/5347/23139/9770/152559/9212/7443/8658…
BP	GO:0051961	negative regulation of nervous system development	264	-0.349979	-1.5074	0.00102459	0.00538884	0.00316321	3625	tags=36%, list=27%, signal=27%	283659/85458/7161/10509/2309/8831/55755/4851/6356/5087/382/5793/23462/6496/10220/9856/440275/7015/4193/6092/7070/4152/54910/57556/7474/1656/1910/5469/4854/4825/2931/8851/5978/66008/7225/6664/22882/10683/2932/6695/11202/11221/5728/5530/22871/51684/1735/26052/8482/2043/9860/1840/3949/11075/152559/57534/7025/10718/8898/6376/1600/9693/22876/2045/5764/3400/81618/7289/1270/1949/223117/657/8829/1281/194…
BP	GO:0007178	transmembrane receptor protein serine/threonine kinase signaling pathway	278	-0.367111	-1.58424	0.00102564	0.00538884	0.00316321	3743	tags=38%, list=27%, signal=29%	10432/51176/867/3516/1028/285704/5590/651/121551/10566/142/4851/5371/4092/656/2530/23411/10220/10468/7321/9392/2651/494470/2662/7048/7043/654/7474/27122/10637/6498/7041/5654/2033/83729/2615/60436/8516/28996/6664/54829/10979/1278/2254/58533/1958/93/7057/4756/4838/11117/168667/1030/56288/94031/3248/2200/151742/26585/659/55273/6868/4086/9110/1655/3624/6423/25/1385/23213/23089/9372/6714/65997/860/168…
BP	GO:0000375	RNA splicing, via transesterification reactions	255	-0.397819	-1.71051	0.00102669	0.00538884	0.00316321	4038	tags=41%, list=30%, signal=30%	51729/55599/10291/1665/4928/22938/23451/57721/10465/10492/51319/9785/10179/10199/221662/5436/1993/11157/55234/6632/23064/9343/9879/3190/84991/9716/5356/55596/4154/51645/25929/220988/988/29896/11338/29890/51163/3187/5978/54033/6434/1994/10914/9733/54957/5431/9128/8570/79869/23020/5546/1477/11218/23283/8621/7072/51692/10656/57703/55749/79665/26986/6732/22826/58155/5433/3191/10081/55094/3185/3189/94…
BP	GO:0000377	RNA splicing, via transesterification reactions with bulged adenosine as nucleophile	252	-0.396599	-1.70515	0.00102669	0.00538884	0.00316321	4038	tags=41%, list=30%, signal=29%	51729/55599/10291/1665/4928/22938/23451/57721/10465/10492/51319/9785/10179/221662/5436/1993/11157/55234/6632/23064/9343/9879/3190/84991/9716/5356/55596/4154/51645/25929/220988/988/29896/11338/29890/51163/3187/5978/54033/6434/1994/10914/9733/54957/5431/9128/79869/23020/5546/1477/11218/23283/8621/7072/51692/10656/57703/55749/79665/26986/6732/22826/58155/5433/3191/10081/55094/3185/3189/9410/81608/49…
BP	GO:0000398	mRNA splicing, via spliceosome	252	-0.396599	-1.70515	0.00102669	0.00538884	0.00316321	4038	tags=41%, list=30%, signal=29%	51729/55599/10291/1665/4928/22938/23451/57721/10465/10492/51319/9785/10179/221662/5436/1993/11157/55234/6632/23064/9343/9879/3190/84991/9716/5356/55596/4154/51645/25929/220988/988/29896/11338/29890/51163/3187/5978/54033/6434/1994/10914/9733/54957/5431/9128/79869/23020/5546/1477/11218/23283/8621/7072/51692/10656/57703/55749/79665/26986/6732/22826/58155/5433/3191/10081/55094/3185/3189/9410/81608/49…
BP	GO:0009416	response to light stimulus	253	-0.352532	-1.51623	0.00102669	0.00538884	0.00316321	3903	tags=36%, list=29%, signal=26%	7486/2916/208/1812/2779/3592/8554/57646/545/8831/5481/56852/142/5145/5371/5187/2903/9099/2074/55031/23411/5424/5934/440275/4193/11190/60626/54112/1642/8704/5153/3150/5743/9575/2033/23596/4869/6785/4216/54617/22954/164312/596/675/2776/1813/2073/90427/7528/4239/170506/5500/85461/4212/84446/5111/26155/9212/3593/11346/5501/10714/1385/1111/5764/10874/10988/3688/65009/4311/5599/5428/993/23173/2237/5587…
BP	GO:0018105	peptidyl-serine phosphorylation	252	-0.389207	-1.67337	0.00102669	0.00538884	0.00316321	3531	tags=38%, list=26%, signal=29%	545/5590/202374/6446/146057/2081/5334/4092/2074/127933/8091/23228/2011/815/4690/283629/57521/5578/7048/7474/5586/10114/5155/54541/5743/6789/375449/2931/8851/388228/28996/2932/596/166614/26524/57600/6850/8440/84930/5591/53944/5581/11329/9261/8115/64324/5347/23139/9770/152559/9212/7443/8658/5062/5582/5584/817/5592/891/3589/22876/9475/7150/6423/65125/1017/8444/6714/6093/5290/7272/5587/5599/5588/8544…
BP	GO:0043588	skin development	254	-0.408406	-1.75635	0.00102669	0.00538884	0.00316321	4922	tags=50%, list=36%, signal=32%	79977/826/3857/5154/3856/51083/3066/182/3880/51384/10058/2810/57599/92344/79152/8394/22943/57216/147495/9113/10413/4763/677/7538/10626/9076/3204/3664/8202/388697/6261/4089/64834/4050/6722/2252/1828/26050/3691/3516/10999/3065/301/3655/80199/4851/64434/8549/10468/1513/55870/1277/8861/80173/340481/7474/8643/5469/60485/84283/6789/50509/9119/3889/596/80326/114803/1278/1823/2778/51684/9079/7421/10269/2…
BP	GO:0072001	renal system development	261	-0.424634	-1.82696	0.00102669	0.00538884	0.00316321	3620	tags=41%, list=26%, signal=31%	3691/7010/7161/1028/3655/342184/4851/90780/4092/317/116039/5087/8549/10220/9788/9244/6092/7704/26108/654/1634/7474/5155/1286/10018/4854/2650/1282/4072/5727/55083/51196/384/8516/6664/25836/596/7482/84159/1958/25959/9510/1739/5420/10269/10252/2296/93/2028/54361/157506/168667/2043/8642/3248/2200/4643/5629/5471/4086/6608/6299/23213/2045/8826/168002/55366/255738/79633/79192/25937/79902/8829/2303/9688/…
BP	GO:1903311	regulation of mRNA metabolic process	253	-0.357054	-1.53568	0.00102669	0.00538884	0.00316321	4333	tags=42%, list=32%, signal=29%	5693/10213/1432/87178/677/7538/6233/22916/23367/1981/55795/4928/22938/79899/984/57721/10492/10179/904/221662/5436/9646/22894/5393/55234/79811/143471/5682/3190/51594/5706/84991/64506/4154/5578/3842/29896/11338/55544/29890/678/5978/4869/10644/54033/56254/6434/246175/1994/10914/7534/55677/9733/167227/5711/8570/79869/5317/23019/170506/5685/55095/9261/7072/10656/57703/8021/23404/27254/26986/6732/8125/…
BP	GO:0010769	regulation of cell morphogenesis involved in differentiation	257	-0.389115	-1.67231	0.00102775	0.00538884	0.00316321	3703	tags=40%, list=27%, signal=29%	27185/10512/56965/51199/91584/10509/8831/1946/134430/4192/2633/81/114798/10611/102/2011/23077/6092/6387/9839/1136/26037/347733/7070/54910/57556/4352/8997/7474/10059/5881/57643/6498/4825/8851/66008/55607/7225/4739/54915/10097/1808/2932/65249/5728/91663/5530/22871/1002/23603/57580/3987/26052/8482/2335/4076/170506/2043/1399/57688/1793/10630/84446/8874/4976/10154/10090/26039/659/201294/1123/1600/9693…
CC	GO:0045211	postsynaptic membrane	248	-0.355344	-1.52405	0.00102987	0.00538884	0.00316321	4040	tags=37%, list=30%, signal=27%	6801/8828/401190/57555/7074/112476/1812/10280/27185/9162/286/2743/8777/9746/288/2915/2903/10243/114798/10611/3356/57479/102/64506/23362/8825/287/8572/815/1136/26037/3092/54910/5100/27253/53616/8787/5728/22871/55450/1739/6547/1813/26052/3751/6538/85461/747/2043/869/23623/1399/107/1272/27092/8082/9568/11346/3756/55327/2045/1949/9229/23345/9455/8829/1948/2894/57689/388336/1000/9231/1759/53826/9456/3…
BP	GO:0034330	cell junction organization	250	-0.410214	-1.76083	0.00103093	0.00538884	0.00316321	4241	tags=46%, list=31%, signal=32%	8443/11170/9076/2706/1445/23499/6801/1005/28513/1004/57555/204851/50848/23616/6722/1828/3791/324/123720/3691/7010/3678/3655/342184/1946/1006/4092/23114/54751/81/382/5817/10580/287/2318/64403/8861/7070/5578/7043/10052/654/1307/5586/1012/71/596/10979/5728/57493/9080/1002/1500/57863/1739/23603/3987/7057/5317/54361/2335/7414/23705/56288/64405/8874/7145/7094/83660/4323/1001/5584/11228/9693/3914/54549/…
CC	GO:0098687	chromosomal region	249	-0.529566	-2.27176	0.00103093	0.00538884	0.00316321	4018	tags=57%, list=29%, signal=41%	9025/23468/4928/10734/9985/7486/64946/7014/9184/6741/79019/4174/324/11144/545/64105/9984/23219/51750/142/10951/7756/5371/8563/23064/7405/5424/9401/7015/55166/22955/5253/147872/1642/6118/27309/23047/64421/7158/55839/5885/55226/675/23421/4176/11339/25909/147841/5431/4172/23347/5591/80351/170506/5500/3070/57405/10274/5347/5111/9770/55183/9212/8658/26039/79723/5888/1616/91687/54820/348235/64769/55777…
BP	GO:0044843	cell cycle G1/S phase transition	216	-0.50061	-2.13349	0.00103413	0.00538884	0.00316321	3077	tags=47%, list=23%, signal=37%	7015/4193/5356/815/79027/57521/23476/1021/4850/7325/9134/8453/8454/2033/51053/6118/5558/4849/57695/54617/1033/246175/596/5728/3276/5530/26524/4176/25959/2103/5427/9510/1719/4172/4848/5426/23019/5591/1030/1031/8900/26271/5111/1647/898/5471/6868/5932/1876/134353/2146/55159/891/894/7465/3624/1543/27085/3400/1017/81620/252983/57472/7298/3688/10926/6241/5933/81610/990/4171/995/993/51339/4175/54107/460…
BP	GO:0071559	response to transforming growth factor beta	216	-0.391128	-1.6669	0.00103413	0.00538884	0.00316321	2864	tags=35%, list=21%, signal=28%	9392/1284/2651/2662/50507/7048/7043/7474/6660/27122/10637/7525/6498/7041/5654/2033/678/2615/864/8516/28996/6664/54829/80326/10979/1278/58533/5139/93/3987/7057/54361/4838/11117/1030/56288/94031/5179/1906/1399/3248/2200/659/6868/4086/9110/6375/9475/1385/23089/9372/6714/65997/7472/4093/6093/657/7044/10891/1281/2201/4052/7042/4015/2534/92/10631/64750/8483/55612/6935/4053/6422/6497/4087
BP	GO:0001822	kidney development	246	-0.420968	-1.80265	0.0010352	0.00538884	0.00316321	3392	tags=39%, list=25%, signal=30%	4851/90780/4092/317/116039/5087/10220/9788/9244/6092/7704/26108/654/1634/5155/1286/10018/4854/2650/4072/5727/55083/51196/384/8516/6664/25836/596/7482/84159/1958/25959/9510/1739/5420/10269/10252/2296/93/2028/54361/157506/168667/2043/8642/3248/2200/4643/5629/5471/4086/6608/6299/23213/2045/8826/168002/55366/255738/79633/79192/25937/79902/8829/2303/4311/1948/130497/26508/80000/5915/57122/7042/5125/46…
BP	GO:0048511	rhythmic process	244	-0.436252	-1.86741	0.0010352	0.00538884	0.00316321	3380	tags=41%, list=25%, signal=31%	5371/4192/5187/406/23064/9099/23411/6496/23077/6092/79365/1642/7043/687/10059/9575/22992/2033/23596/8851/10765/558/1960/2932/191/5728/7071/2776/6667/22871/220202/1958/9510/59338/1813/3751/5591/5500/5608/5111/107/6715/4316/4800/5927/79723/8914/5582/5629/2146/5501/1655/3624/55269/9475/7150/3192/1385/5764/10874/3400/6714/56938/7298/55366/25942/5798/92369/10891/5599/1859/8204/7042/1959/1660/23239/150…
BP	GO:0050768	negative regulation of neurogenesis	246	-0.353375	-1.51321	0.0010352	0.00538884	0.00316321	3625	tags=37%, list=27%, signal=27%	10512/283659/85458/7161/10509/2309/8831/55755/4851/6356/5087/382/5793/23462/6496/10220/9856/440275/7015/4193/7070/4152/54910/57556/7474/1656/1910/5469/4854/4825/2931/8851/5978/66008/7225/6664/22882/10683/2932/6695/11202/11221/5728/5530/22871/1735/26052/8482/2043/9860/1840/3949/11075/152559/57534/7025/10718/6376/1600/9693/22876/2045/5764/3400/81618/1270/1949/223117/657/8829/1281/1948/9037/9448/928…
BP	GO:0060828	regulation of canonical Wnt signaling pathway	246	-0.391738	-1.67749	0.0010352	0.00538884	0.00316321	4402	tags=46%, list=32%, signal=31%	261734/5713/1749/9113/10413/1456/5693/10213/1432/51366/79413/23500/81029/10459/10076/55737/100113407/7415/324/55681/3516/3065/8326/63977/2309/2262/79705/80199/4851/57664/4192/406/143471/284654/5682/55031/8549/5706/83595/130574/6788/1277/54903/4040/3487/84870/55182/7474/115908/27122/6789/2931/2487/2932/2776/147111/1500/26524/51704/2254/1958/27130/5754/5711/80351/53944/85409/5685/57680/1857/8658/69…
BP	GO:0007059	chromosome segregation	236	-0.537204	-2.29592	0.00103627	0.00538884	0.00316321	3018	tags=47%, list=22%, signal=37%	6188/10464/55166/29082/147872/1663/64210/10096/9525/9134/164045/79998/23047/54617/10097/55839/5885/25836/285643/148479/57697/11339/2177/57820/1778/64682/26271/57405/10274/5347/9212/8658/6732/898/84722/54820/348235/23369/10460/891/7150/3192/23244/81620/7175/29127/998/9319/10615/81610/79075/10051/7272/990/1894/56916/285498/83540/5901/2237/113130/221150/10592/1459/55355/10664/146909/3833/157570/9126…
BP	GO:0048863	stem cell differentiation	232	-0.390182	-1.66751	0.00103627	0.00538884	0.00316321	4053	tags=42%, list=30%, signal=30%	84541/655/8828/4909/1106/4089/6722/553115/4780/10512/221662/3516/54517/7161/4222/10509/4851/143471/5682/79918/8091/6496/5706/80237/2823/4040/9839/8861/1021/6938/54910/57556/1910/6660/4072/678/5978/2487/6664/51755/80326/6910/6929/29072/5610/2103/5308/23603/8463/4902/2296/5711/8482/157506/2335/3720/170506/5685/8621/1906/2/22823/26585/6608/3192/25/5764/9221/860/7520/223117/657/8829/2303/9965/130497/…
BP	GO:0051146	striated muscle cell differentiation	236	-0.346902	-1.4826	0.00103627	0.00538884	0.00316321	4456	tags=44%, list=33%, signal=30%	22943/90/4283/845/58/27063/1432/50937/124857/26263/5465/7140/9149/1073/6261/30846/338773/64091/4089/6722/7345/29766/10939/11149/221662/607/3516/127294/4851/29767/4205/1466/10611/9043/92737/27101/2318/79365/4773/8470/50507/26287/9472/10038/5738/55544/2931/8538/71/22954/596/5530/6910/10269/7528/4628/85461/552/4627/9794/26509/1906/1465/4323/26585/5629/5997/3479/6608/2146/891/4629/3756/3192/6443/3688…
BP	GO:0061448	connective tissue development	230	-0.372651	-1.59165	0.00103627	0.00538884	0.00316321	4080	tags=42%, list=30%, signal=30%	4147/81029/579/655/9149/4148/1019/64764/1303/6722/11173/2260/81578/2121/651/4851/4192/656/1386/116039/23411/8091/54360/1513/7704/1277/4040/5745/7048/654/7474/5155/6660/22856/64641/3202/5019/8538/864/2487/7482/84159/2778/2254/1958/649/1292/10269/4060/1906/5212/26585/1289/79718/659/1291/4086/7373/4017/1294/6423/23213/5396/3400/860/871/7298/9658/25884/1690/657/5290/2303/10891/130497/5915/114789/4015…
BP	GO:0006260	DNA replication	218	-0.494826	-2.10987	0.00103734	0.00538884	0.00316321	2534	tags=42%, list=19%, signal=35%	51053/6118/5558/5930/57695/5965/5985/54617/8099/25939/23560/675/4176/57697/7270/5427/10269/4172/5426/26271/5111/898/11073/79915/8914/5888/23054/5932/5980/4673/55159/10714/29980/7150/23244/1111/5983/1017/81620/9156/11177/6240/55704/10926/6241/25942/79075/5937/80119/990/4171/580/5428/2237/9837/4175/54107/11232/1660/144455/8317/11124/6749/55388/51514/4781/157570/890/1763/9126/4678/79733/983/26057/29…
BP	GO:0007548	sex differentiation	211	-0.374014	-1.59185	0.00103734	0.00538884	0.00316321	3069	tags=34%, list=22%, signal=27%	5781/6092/84733/4040/152006/10184/1299/654/7474/10018/5926/558/25836/22836/596/7482/675/84159/2254/9510/2296/59338/54361/157506/7812/1399/6715/4323/5927/2189/55636/6299/3624/2175/6423/8031/63951/6874/6714/6240/55366/657/5798/23414/7022/130497/80000/57122/8204/7042/6932/117/25976/8999/9353/92/4678/3148/5159/4436/64220/259266/2069/83990/653/6422/2295/3815/835/81930/8626/5156
BP	GO:0030336	negative regulation of cell migration	211	-0.357333	-1.52085	0.00103734	0.00538884	0.00316321	2380	tags=27%, list=17%, signal=23%	196528/56254/596/23560/11221/5728/104/56999/6910/23603/4223/7057/1813/54361/4838/7414/11117/3486/127435/10718/26585/6376/25932/286205/3146/5592/55466/6423/23213/5764/11240/8428/10563/65009/1545/657/10891/1281/9466/9353/1809/9231/999/23143/11009/5911/23332/6366/10395/3084/8434/134/653/6422/11057/6091/63923/5217
BP	GO:0034329	cell junction assembly	211	-0.421158	-1.7925	0.00103734	0.00538884	0.00316321	4241	tags=47%, list=31%, signal=33%	8443/11170/9076/2706/23499/6801/1005/28513/1004/204851/50848/23616/6722/1828/3791/324/123720/3691/7010/3678/3655/342184/1946/1006/4092/23114/54751/81/10580/287/2318/64403/8861/7070/5578/10052/1307/5586/1012/71/596/10979/5728/57493/1002/1500/1739/23603/3987/7057/5317/54361/2335/7414/56288/64405/8874/7145/7094/83660/4323/1001/5584/9693/3914/9475/25/3909/8826/6714/998/1015/6093/8829/1894/87/84552/94…
BP	GO:0034504	protein localization to nucleus	229	-0.391065	-1.66926	0.00103734	0.00538884	0.00316321	4382	tags=45%, list=32%, signal=31%	347/4792/4763/1432/23568/8720/51366/200576/9201/114882/100101267/655/4928/7486/29969/3839/1812/908/10526/3837/868/10762/142/5371/6135/406/9258/10210/6496/7015/9670/4193/5356/7704/1277/26108/3842/10155/5469/5743/10204/53371/2932/84455/3840/51307/5530/51208/166614/51684/9631/51068/2254/6850/22948/51715/3841/10049/25885/10527/79711/55705/9972/5347/8021/10576/5296/6608/7203/23650/3192/23534/9221/7175…
BP	GO:0040029	regulation of gene expression, epigenetic	233	-0.429925	-1.83593	0.00103734	0.00538884	0.00316321	2879	tags=37%, list=21%, signal=30%	5253/4152/23225/8480/10155/54487/5926/2033/29890/53371/1994/5530/84333/80312/9631/6602/103/9869/5431/10269/25885/23019/23347/9188/80314/3720/3070/1789/9972/8021/55183/8467/7913/22823/8932/5433/55729/4086/23165/3428/3146/2146/23369/1655/84172/8087/3192/5394/1111/11240/7175/57472/3181/25942/1786/79902/9688/7022/91746/10933/57122/5901/54107/54454/1660/10664/140690/9031/9698/57708/23279/79753/10849/6…
BP	GO:0044839	cell cycle G2/M phase transition	221	-0.449802	-1.91732	0.00103734	0.00538884	0.00316321	3686	tags=44%, list=27%, signal=33%	23354/22981/10121/3320/55722/57551/121441/23236/55755/9702/10776/143471/5682/55031/5087/8091/3306/5706/11190/23476/9525/8883/22822/8454/4869/7532/5885/10083/54801/2103/84930/5711/55125/5500/1030/93323/6873/79959/1778/5685/26271/115106/5347/84446/9212/11073/79915/54820/4660/891/7465/29980/9662/5116/4659/1111/1017/8444/5243/22995/3161/5569/25942/1112/990/995/5218/10763/993/8317/51514/890/7840/6790/…
BP	GO:0071560	cellular response to transforming growth factor beta stimulus	211	-0.382658	-1.62864	0.00103734	0.00538884	0.00316321	2864	tags=34%, list=21%, signal=27%	9392/1284/2651/2662/50507/7048/7043/7474/6660/27122/10637/7525/6498/7041/5654/2033/678/2615/8516/28996/6664/54829/80326/10979/1278/58533/5139/93/3987/7057/54361/4838/11117/1030/56288/94031/5179/1906/1399/3248/2200/659/6868/4086/9110/6375/1385/23089/9372/6714/65997/7472/4093/657/7044/10891/1281/2201/4052/7042/4015/2534/92/10631/64750/8483/55612/6935/4053/6422/6497/4087
BP	GO:0072331	signal transduction by p53 class mediator	233	-0.39768	-1.69824	0.00103734	0.00538884	0.00316321	3605	tags=41%, list=26%, signal=31%	7161/57646/3065/6884/545/2309/5984/5371/6135/51230/23411/10210/3190/5934/80237/4193/4839/4850/6877/26287/54541/161742/3090/6882/2033/6118/91875/8851/4849/5985/28996/56950/246175/596/3276/675/10269/55003/4848/23019/6873/5111/26155/1647/9212/11073/79915/5932/64769/3428/133746/6883/1655/891/1111/5983/1017/8444/6874/9156/57472/55170/995/580/1859/7159/1459/144455/6749/5563/1763/6790/22974/2305/79733/9…
BP	GO:0090068	positive regulation of cell cycle process	233	-0.527683	-2.25339	0.00103734	0.00538884	0.00316321	3222	tags=48%, list=24%, signal=38%	5087/8091/3306/5934/7015/4193/5356/58525/57521/55023/23476/940/4850/7325/1663/7474/9525/5586/5469/5155/2033/8851/4849/4869/54617/5885/25836/246175/3276/9510/4848/1813/23019/54361/5902/1778/5581/26271/1906/7039/5111/1647/9212/898/79915/6868/3479/134353/2146/891/894/1543/9475/3192/27085/1017/81620/252983/11065/8444/7175/29127/57472/998/10926/10615/81610/25942/990/1894/29899/995/993/2237/113130/1154…
BP	GO:0110053	regulation of actin filament organization	218	-0.349734	-1.49122	0.00103734	0.00538884	0.00316321	3859	tags=34%, list=28%, signal=25%	23616/5756/832/29766/119/123720/10677/253260/342184/1901/2934/6356/29767/382/9639/4690/6387/50507/7043/10096/5881/10092/653857/55607/10097/1236/91663/2764/8440/1739/57580/2241/54361/5581/2059/6376/11346/64857/133746/4233/9475/25/6863/998/961/6093/10163/8829/10152/25802/5345/9037/163782/9353/54551/7840/8936/23332/6366/10395/2475/285590/171024/120/6422/80206/10391/11113/50944/79822/56776/3925/5217/…
BP	GO:0007411	axon guidance	239	-0.357179	-1.52618	0.00103842	0.00538884	0.00316321	4227	tags=41%, list=31%, signal=29%	3199/6709/8013/375790/4914/4147/655/8828/7852/4089/89884/23032/2596/10512/5335/91584/10509/55740/1946/9048/23114/10048/5293/9369/2051/23077/5781/6092/10381/6387/56896/347733/54910/7204/57556/494470/5578/7474/57643/6464/285220/5727/8851/54915/8399/1808/9846/3798/65249/1002/4902/2046/4756/8482/4628/23768/2043/57688/10154/7976/659/6608/8633/1123/1600/64919/2045/91653/1949/10752/6714/2047/10818/22311…
CC	GO:0061695	transferase complex, transferring phosphorus-containing groups	219	-0.389673	-1.66131	0.00103842	0.00538884	0.00316321	3679	tags=41%, list=27%, signal=30%	904/84174/5436/9646/661/6884/9021/2081/64425/7405/901/5293/55255/5424/10580/7015/1021/23168/5286/64210/6877/9134/1164/11128/29982/6882/8851/5558/8812/2957/728340/51755/55703/899/3667/55197/5427/5431/4172/79616/93/5426/1163/25885/23248/10983/9655/2960/6873/8900/8621/8295/5288/5111/898/79871/5433/3480/5296/6883/5635/5980/10714/891/894/23085/84172/5289/1017/6874/55209/5290/8464/5218/5428/54107/15009…
BP	GO:0097485	neuron projection guidance	240	-0.356721	-1.52456	0.00103842	0.00538884	0.00316321	4227	tags=41%, list=31%, signal=29%	3199/6709/8013/375790/4914/4147/655/8828/7852/4089/89884/23032/2596/10512/5335/91584/10509/55740/1946/9048/23114/10048/5293/9369/2051/23077/5781/6092/10381/6387/56896/347733/54910/7204/57556/494470/5578/7474/57643/6464/285220/5727/8851/54915/8399/1808/9846/3798/65249/1002/4902/2046/4756/8482/4628/23768/2043/57688/10154/7976/659/6608/8633/1123/1600/64919/2045/91653/1949/10752/6714/2047/10818/22311…
BP	GO:0098742	cell-cell adhesion via plasma-membrane adhesion molecules	219	-0.404446	-1.72429	0.00103842	0.00538884	0.00316321	3472	tags=37%, list=25%, signal=28%	9746/56113/1946/1006/4155/56112/6402/56131/137075/114798/5817/6092/11122/64403/60626/9071/5100/7048/56125/27253/56121/4072/22920/1012/7412/9080/26025/91663/1823/22871/51208/1002/57863/8641/23705/8642/869/64405/6376/653499/1001/1600/5789/120114/54549/65125/3556/9073/1015/3688/79633/286204/56100/23022/56099/7042/57689/56105/1830/1829/83872/347902/1000/54798/999/8404/1009/91624/5099/5010/152330/6091…
BP	GO:0060485	mesenchyme development	241	-0.392194	-1.67529	0.0010395	0.00538884	0.00316321	4053	tags=46%, list=30%, signal=33%	84541/655/8828/10459/80709/7074/152007/4089/553115/51176/2260/10512/221662/3516/4222/10509/80199/4851/4192/4092/8091/23462/80237/4193/6092/1277/4040/9839/54910/57556/2651/7048/7043/7474/10155/1910/3202/7041/2487/6664/10683/2932/596/80326/5728/6910/2254/5308/23603/8463/4902/5754/10252/2296/8482/54361/157506/2335/4838/8642/1906/10630/23187/26585/659/55273/6608/2146/1655/4017/6423/10439/9221/7472/60…
BP	GO:0090287	regulation of cellular response to growth factor stimulus	226	-0.35167	-1.50041	0.0010395	0.00538884	0.00316321	2841	tags=29%, list=21%, signal=23%	57556/494470/7048/7043/1634/7474/27122/6498/7041/5654/2033/25778/8516/28996/6664/54829/2254/58533/10252/7057/4756/54361/11117/168667/1030/94031/26509/9508/2200/26585/659/6868/9110/6423/25/23213/23089/65997/860/5046/10563/286204/2201/4052/63893/4015/51496/9353/10253/8936/64750/55612/6935/11167/66000/6422/25928/6497/81792/6091/4087/4916/55959/2246/64388
BP	GO:0000082	G1/S transition of mitotic cell cycle	205	-0.500448	-2.12107	0.00104058	0.00538884	0.00316321	3077	tags=47%, list=23%, signal=37%	7015/4193/5356/815/79027/57521/23476/1021/4850/7325/9134/8453/8454/2033/51053/6118/5558/4849/57695/54617/1033/246175/596/5728/3276/5530/26524/4176/25959/2103/5427/9510/1719/4172/4848/5426/23019/5591/1030/1031/8900/26271/5111/1647/898/5471/6868/5932/1876/134353/2146/55159/891/894/7465/3624/1543/27085/3400/1017/81620/57472/7298/3688/10926/6241/5933/990/4171/995/993/51339/4175/54107/4609/144455/8317…
BP	GO:0031503	protein-containing complex localization	220	-0.346845	-1.47776	0.00104058	0.00538884	0.00316321	4695	tags=44%, list=34%, signal=29%	255758/9321/26160/3690/5906/8976/64854/84271/1977/6809/22916/89891/146395/55795/100101267/163/4928/55737/7014/6741/9785/10482/55722/545/5590/79989/9984/55308/10762/28981/4092/10243/8563/3208/102/7275/3092/80173/23225/3842/8480/53616/11338/29890/53371/4869/22920/2733/3798/22871/55677/9631/51068/29072/1739/26052/167691/9887/2060/26019/51692/9972/55153/8021/27092/5433/23165/10082/81608/3192/7175/605…
BP	GO:0043414	macromolecule methylation	205	-0.3738	-1.5843	0.00104058	0.00538884	0.00316321	4096	tags=42%, list=30%, signal=30%	10196/6598/5870/84332/22938/79813/5929/4089/57721/3275/2091/57673/221656/283742/9646/63892/142/5865/90780/1787/11107/23411/79918/11108/57343/11091/55870/4839/23476/143689/23168/127253/64863/4152/10782/10155/54815/5926/54790/29890/56254/56950/23091/57570/3276/2778/80312/55677/29072/9869/10269/7799/3720/1789/339175/64324/55183/22823/8932/79723/55729/2146/79872/80204/55209/163589/55251/5290/1786/234…
BP	GO:0046777	protein autophosphorylation	210	-0.351829	-1.49437	0.00104058	0.00538884	0.00316321	3736	tags=38%, list=27%, signal=28%	3791/6503/2260/7010/57551/545/640/2081/3932/5529/127933/4215/440275/2011/1196/815/3717/283629/9262/7070/5528/10155/5155/23400/6789/7525/5292/10645/51755/23178/2932/2444/27/6850/5610/7294/2046/2241/2043/3702/9261/9770/9212/7443/26585/5062/5582/3480/790/817/25/65125/2045/8826/6714/10040/8428/2047/4921/7272/5587/1859/150094/2534/6790/4751/5159/5911/9833/2475/8805/53904/1956/84206/3815/2322/54206/814…
BP	GO:0140014	mitotic nuclear division	220	-0.513085	-2.18604	0.00104058	0.00538884	0.00316321	1829	tags=37%, list=13%, signal=32%	5902/64682/26271/8621/1906/2059/7039/10274/5347/9212/79598/8658/84722/54820/79884/3479/10460/891/3192/23244/27085/1111/81620/11065/7175/29127/10040/9319/10615/79075/10051/7272/990/995/83540/5901/113130/10592/146909/3833/9126/6790/11130/54443/22974/991/4751/8556/5159/51203/4085/23332/9928/10403/9918/332/84101/1104/9700/699/64151/6683/3619/2069/1062/1908/9585/4605/9055/83987/11004/23397/701/3832/55…
BP	GO:1901988	negative regulation of cell cycle phase transition	205	-0.412257	-1.74729	0.00104058	0.00538884	0.00316321	3470	tags=39%, list=25%, signal=29%	55755/23026/7756/5371/143471/5682/55031/8091/5934/5706/4193/79027/1021/4850/8883/8454/2033/6118/678/4849/5885/246175/596/5728/3276/25959/4848/5711/23019/5591/1030/1031/5685/26271/5347/84446/5111/1647/9212/11073/2146/55159/891/7465/29980/1111/1017/81620/7175/57472/9319/5933/1112/7272/990/995/51339/144455/51514/6790/79733/991/983/4085/91607/51512/10403/84101/699/5325/6659/7027/5718/63967/701/1063/5…
BP	GO:0048705	skeletal system morphogenesis	212	-0.351755	-1.49563	0.00104167	0.00538884	0.00316321	5276	tags=49%, list=39%, signal=31%	162466/23314/3200/309/57728/7703/2737/1280/64399/497189/7020/79977/4313/50515/2138/9321/57599/3198/3236/8879/85301/7059/5079/1749/4664/1432/3199/3203/3234/3204/4147/579/655/4148/27173/338773/1303/2260/10265/7010/342184/81578/80199/116039/1277/4040/7048/7043/654/22856/3202/8538/6664/25836/84159/2778/649/1292/29072/51715/1739/10269/2296/93/59338/3201/157506/4838/5212/4323/26585/659/1291/7373/1294/6…
BP	GO:0000086	G2/M transition of mitotic cell cycle	208	-0.454158	-1.92696	0.00104275	0.00538884	0.00316321	3790	tags=45%, list=28%, signal=33%	23354/22981/10121/3320/55722/57551/121441/23236/55755/9702/10776/143471/5682/55031/5087/8091/3306/5706/11190/23476/9525/8883/22822/8454/7532/5885/10083/54801/2103/84930/5711/55125/5500/1030/93323/6873/79959/1778/5685/26271/115106/5347/84446/9212/11073/54820/4660/891/7465/29980/9662/5116/4659/1017/5243/22995/3161/5569/25942/1112/990/995/5218/10763/993/8317/51514/890/7840/6790/22974/2305/983/4751/2…
BP	GO:0006310	DNA recombination	201	-0.433135	-1.8326	0.00104275	0.00538884	0.00316321	4685	tags=59%, list=34%, signal=39%	84083/23137/57599/3329/7292/51377/118460/3836/5788/10213/22976/84296/80010/7515/7247/23304/23503/9025/79728/10459/9985/6832/113510/7486/7014/79605/7155/10432/51176/4174/400629/11144/9984/54891/51750/142/7374/92797/23064/64710/7037/9401/55218/151987/940/147872/64210/164045/6118/5965/54617/10097/64421/7158/5885/25836/25939/675/4176/6929/57697/29072/1235/4172/57820/7516/23347/7528/5591/165918/200558…
BP	GO:0045165	cell fate commitment	207	-0.358344	-1.51863	0.00104275	0.00538884	0.00316321	2738	tags=29%, list=20%, signal=24%	7474/8643/6660/64641/3662/4854/2001/7041/4825/4779/5727/596/80326/7482/4170/51684/6910/6929/54361/5591/4838/10890/4063/10630/6934/5629/3593/4086/6608/64919/9095/8543/6423/5396/860/7472/3688/4853/148979/657/8829/2303/2619/9096/8324/10253/23493/6913/23269/3084/2475/9496/85440/285590/6422/25928/639/4087/4916/25925/2736
BP	GO:0046578	regulation of Ras protein signal transduction	202	-0.356723	-1.50896	0.00104493	0.00538884	0.00316321	3697	tags=37%, list=27%, signal=27%	867/19/9162/8831/26230/84249/4851/5662/382/9639/57679/23362/7410/3717/7204/22821/10617/8997/9265/6464/121512/23101/50649/51196/6655/80243/57493/27/83892/25959/5922/128272/57580/10252/6453/8437/1399/2059/8874/5923/3479/64857/286205/4233/25/23263/3688/4853/8829/1894/10160/7077/1281/6654/7042/11214/9290/9448/10982/10253/8660/2305/117178/5159/9928/10395/3084/2151/57480/55785/2149/6091/23636/3925
MF	GO:0008017	microtubule binding	203	-0.421557	-1.78383	0.00104603	0.00538884	0.00316321	3821	tags=44%, list=28%, signal=32%	256364/4134/55614/324/123720/2009/342184/8631/55755/9702/146057/7756/4600/3796/1410/56890/6188/56896/2622/8480/27436/10018/10059/547/23149/55083/51361/1808/9857/3798/285643/10128/157922/5536/4741/26052/79929/55342/347240/4130/5347/4976/440738/23139/84722/10426/54820/348235/5621/79884/283431/29127/55704/10615/84251/81610/23095/79187/7461/146909/9448/3833/10982/51203/1759/56992/84140/23332/9928/332…
BP	GO:0021537	telencephalon development	203	-0.40507	-1.71406	0.00104603	0.00538884	0.00316321	3822	tags=40%, list=28%, signal=30%	1812/6722/51176/27185/26050/85458/200894/51199/3065/91584/23236/54407/4192/6496/6092/6387/4040/9839/1021/7474/6513/8851/4830/6434/6867/2932/5728/166614/6547/1813/8482/4628/79648/552/6331/23287/1399/57688/6715/10718/5629/54820/6608/2146/55636/1600/64919/6299/10460/220/3624/84678/3400/26047/89839/79633/55236/8829/1281/93986/5915/1459/22903/4781/9353/1000/284403/23224/5021/9928/3084/23028/259266/391…
BP	GO:0051495	positive regulation of cytoskeleton organization	195	-0.369234	-1.55696	0.00104822	0.00538884	0.00316321	3656	tags=34%, list=27%, signal=26%	123720/7010/253260/51199/342184/55755/2934/6356/382/9639/6188/4690/50507/7043/10096/9525/79998/5881/8851/10092/653857/10097/1236/2764/8440/1739/2241/54361/5902/1778/5581/1906/11075/84722/5629/6376/11346/133746/4233/9475/25/6863/998/10615/961/8829/10152/29899/10763/25802/5345/9037/54551/8936/23332/6366/2475/285590/6683/171024/6422/10733/4916/23636/55835/56776/5217
BP	GO:0090092	regulation of transmembrane receptor protein serine/threonine kinase signaling pathway	195	-0.383783	-1.61831	0.00104822	0.00538884	0.00316321	2834	tags=33%, list=21%, signal=27%	494470/2662/7048/7043/654/7474/27122/10637/6498/7041/5654/2033/83729/8516/28996/6664/54829/2254/58533/93/7057/4756/4838/11117/168667/1030/94031/2200/26585/659/6868/9110/3624/6423/25/23213/23089/65997/168002/5046/657/7044/25937/7272/9688/286204/2201/4052/7042/63893/4015/51496/92/64750/8483/55612/6935/11167/353500/653/6422/25928/6497/4087/64388
MF	GO:0003714	transcription corepressor activity	193	-0.360889	-1.5206	0.00104932	0.00538884	0.00316321	3205	tags=35%, list=23%, signal=27%	29842/8554/1822/3065/467/7639/23411/9242/473/8861/79365/10782/10915/10155/5469/221895/165/6597/51053/10765/28996/2077/22882/54856/51684/7050/221336/4084/54361/7528/863/55806/1789/64324/4212/26155/55749/1810/79718/1616/55729/5932/1876/286205/284252/2146/3192/3400/3068/25942/25937/23414/26508/8204/10664/144455/7091/23013/79733/57708/9219/6935/862/6497/11278/150572/1788/55835
BP	GO:0016358	dendrite development	200	-0.361808	-1.52817	0.00104932	0.00538884	0.00316321	3280	tags=34%, list=24%, signal=26%	4205/10611/382/102/9856/473/51473/815/1136/26037/8997/10059/2931/8851/916/66008/55607/7225/10097/80243/2932/5728/5530/22871/8440/57580/6453/26052/4076/170506/2043/4130/1399/4976/26039/5062/2146/1600/9693/5789/5592/5764/8826/998/3688/2047/55236/8829/10160/10152/57498/22903/1501/2534/9231/991/5911/2475/8609/7804/653/11178/4139/1952/53335/4038/50944/5649
BP	GO:0048762	mesenchymal cell differentiation	193	-0.416847	-1.75638	0.00104932	0.00538884	0.00316321	4053	tags=47%, list=30%, signal=33%	84541/655/8828/10459/80709/7074/152007/4089/553115/51176/2260/10512/3516/10509/80199/4851/4192/4092/8091/23462/80237/1277/4040/9839/54910/57556/2651/7048/7043/7474/10155/1910/7041/2487/6664/2932/596/80326/5728/6910/5308/23603/4902/10252/2296/8482/54361/157506/2335/1906/10630/23187/26585/55273/6608/2146/1655/4017/6423/10439/9221/7472/81610/223117/657/25937/8829/2303/9965/286204/130497/26508/7042/9…
BP	GO:0098813	nuclear chromosome segregation	192	-0.531486	-2.23806	0.00104932	0.00538884	0.00316321	2930	tags=45%, list=21%, signal=36%	55166/29082/147872/1663/10096/9525/9134/164045/79998/23047/54617/10097/5885/25836/285643/148479/57697/2177/57820/1778/64682/26271/10274/5347/9212/8658/898/84722/10460/891/3192/23244/81620/7175/29127/998/9319/10615/81610/79075/10051/7272/990/1894/285498/83540/5901/2237/113130/10592/10664/146909/3833/157570/9126/11130/991/339834/4751/51203/4085/9928/10403/9918/150465/84101/9700/699/64151/3619/1062/…
BP	GO:1901991	negative regulation of mitotic cell cycle phase transition	197	-0.417093	-1.76096	0.00104932	0.00538884	0.00316321	3470	tags=39%, list=25%, signal=30%	55755/23026/7756/5371/143471/5682/55031/8091/5934/5706/4193/79027/1021/4850/8883/8454/2033/6118/678/4849/5885/246175/596/5728/3276/25959/4848/5711/23019/5591/1030/1031/5685/26271/5347/84446/5111/1647/9212/11073/2146/55159/891/7465/29980/1017/81620/7175/57472/9319/5933/1112/7272/990/995/51339/144455/6790/79733/991/983/4085/91607/51512/10403/84101/699/5325/6659/7027/5718/63967/701/1063/5311/835/641
BP	GO:0006403	RNA localization	190	-0.439601	-1.85062	0.00105042	0.00538884	0.00316321	4418	tags=49%, list=32%, signal=34%	84271/51602/9444/1977/87178/677/7538/22916/55795/100101267/4928/7014/908/65110/6741/9785/2091/10482/545/9984/57510/55308/10762/4600/8563/23225/7048/8480/220988/10204/54439/11338/29890/53371/4869/10644/9908/2733/55677/9631/51068/29072/22948/10128/167227/54680/25909/8570/7528/92345/170506/9887/26019/51692/9972/55153/8021/23404/8658/10576/130132/5433/23039/23165/81608/3178/7203/3192/5394/7175/6059/3…
BP	GO:0007050	cell cycle arrest	196	-0.377698	-1.59254	0.00105042	0.00538884	0.00316321	3917	tags=41%, list=29%, signal=30%	1019/10795/208/3592/324/123720/7161/1028/8326/23645/2081/4851/5371/127933/8091/92335/5934/440275/4193/56475/57521/1021/4850/4291/6498/2033/8851/8812/4849/1033/1982/246175/64121/3276/4848/7057/23019/79648/1030/1031/5608/5111/1647/6934/3593/5621/133746/891/3624/25/27085/1017/57472/8522/4853/2619/995/580/5496/7042/115426/4609/144455/5563/2191/6790/2305/55771/79733/983/8556/51512/2475/4436/5325/6659/…
BP	GO:0007160	cell-matrix adhesion	194	-0.380915	-1.60465	0.00105042	0.00538884	0.00316321	3798	tags=38%, list=28%, signal=28%	6722/3791/27185/123720/3691/7010/3655/342184/5590/8631/1946/10580/8861/1021/7070/1307/8515/10018/50509/916/1012/8516/7412/2932/1236/596/1842/10979/5728/56999/3674/23603/3987/7057/54361/2335/22801/54749/7414/3676/11117/8874/4323/8910/6376/9475/25/8826/6714/3688/6093/83700/4921/8829/1281/87/10516/9448/10631/23332/6366/10395/55612/3673/3672/22795/6422/81792/4811/10391/63923/1308/158326/55920
BP	GO:0015931	nucleobase-containing compound transport	194	-0.388412	-1.63623	0.00105042	0.00538884	0.00316321	2842	tags=32%, list=21%, signal=26%	60386/23225/7048/8480/220988/10204/54439/11338/29890/53371/4869/10644/9908/2733/29957/55677/9631/51068/3177/29072/10128/25909/8570/9887/26019/51692/9972/55153/8021/8658/130132/5433/23039/23165/81608/3178/3192/84912/7175/6059/3181/79902/9688/64062/91746/57122/5901/114789/11052/1660/64901/56648/7514/23279/10250/9939/23511/9793/134/144983/23636/10657/6421
BP	GO:0071103	DNA conformation change	194	-0.521922	-2.19866	0.00105042	0.00538884	0.00316321	4041	tags=57%, list=30%, signal=41%	51773/9025/1106/6832/113510/7486/50485/64946/84181/7155/8451/79019/4174/301/64105/56852/5984/51750/142/23132/92797/23064/2074/1677/8091/9401/8208/55870/55166/1642/1663/1105/164045/80205/4869/5965/5985/54617/55839/25836/148479/23421/4176/144108/9733/11339/4172/23347/79648/79711/170506/3070/23569/57680/26155/8467/6732/5888/1616/91687/266812/3146/4673/55636/891/7150/25/55723/5983/79172/7175/54892/75…
BP	GO:0016458	gene silencing	184	-0.42121	-1.77078	0.00105152	0.00538884	0.00316321	3205	tags=39%, list=23%, signal=30%	23411/57343/23264/90459/7015/143689/22955/5253/4152/23225/8480/10155/54487/53371/4849/246175/1994/5530/80312/9631/103/9869/5431/10269/4848/23019/23347/3070/9972/8021/55183/8467/26986/8932/5433/55729/4086/23165/3146/2146/23369/1655/8087/1017/7175/57472/3181/25942/1786/79902/9688/10933/57122/5901/54107/54454/1660/9698/57708/23279/79753/23511/5511/29028/1956/4087/8289/8493/9931/1788/23636
CC	GO:0035770	ribonucleoprotein granule	191	-0.421122	-1.77358	0.00105152	0.00538884	0.00316321	4418	tags=46%, list=32%, signal=31%	84271/80336/1511/2690/1977/677/7538/23367/11273/57532/27097/255967/85363/200316/7415/3837/5436/9118/55308/11157/406/127933/3190/64506/57521/143689/4154/6780/1656/220988/9575/4849/9908/1994/22868/167227/4848/8570/23019/4076/170506/5685/55095/7072/26019/53339/6175/440738/54542/26986/219988/5433/3191/23369/5042/8087/9475/7150/3192/8826/8444/55629/998/163589/6093/23345/26065/9627/580/4691/1660/5563/5…
BP	GO:0000075	cell cycle checkpoint	180	-0.490337	-2.05921	0.00105263	0.00538884	0.00316321	3843	tags=51%, list=28%, signal=37%	65123/7155/8451/9184/324/57551/57646/545/9984/55755/7756/5371/51322/8563/261726/1386/8091/5934/440275/5781/4193/4850/8883/9656/988/9575/2033/6118/4849/6664/25896/7158/246175/3276/1739/4848/23019/5546/5591/1030/5347/84446/5111/1647/9212/11073/8914/5629/55159/891/7465/29980/1111/64858/1017/81620/7175/79968/57472/9319/1112/7272/990/995/144455/5514/51514/10116/1763/6790/55055/11130/79733/991/983/4085…
BP	GO:0001763	morphogenesis of a branching structure	180	-0.395503	-1.66095	0.00105263	0.00538884	0.00316321	3394	tags=38%, list=25%, signal=29%	9021/4851/5371/4192/6356/5087/473/54903/4040/84870/7048/7474/5469/6789/3202/1282/2119/5727/10765/596/7482/29072/1739/7421/10252/1813/54361/157506/8642/1906/4323/8914/5629/6608/6299/4233/6423/25/23213/2045/6714/55366/7472/10818/79633/8829/2303/80000/4609/9353/10116/6474/10253/9231/64783/3371/6663/6591/6422/639/10672/1909/53335/284217/2246/2736/5311/8626/374
MF	GO:0005539	glycosaminoglycan binding	180	-0.383801	-1.6118	0.00105263	0.00538884	0.00316321	3385	tags=38%, list=25%, signal=29%	7756/4192/6402/5270/284654/26279/9982/9806/84870/7048/1634/6146/5104/1463/50859/50509/5727/3075/1842/2254/51144/145864/7060/9510/55576/7057/2335/129804/9508/25890/2200/5212/4316/1289/5621/23213/5764/151887/404037/6372/3161/5046/7058/10563/3068/8829/9388/89797/9037/84659/83716/59352/9353/1809/10631/11095/3918/11167/2135/1462/4053/11096/7705/6422/7130/55959/2246/64388
BP	GO:0009952	anterior/posterior pattern specification	180	-0.371179	-1.5588	0.00105263	0.00538884	0.00316321	4456	tags=46%, list=33%, signal=31%	22943/57216/3223/50937/3199/2018/3203/3234/5013/10959/3204/79728/204851/4089/6722/51176/10512/3516/4222/80199/4851/5087/23462/6496/10220/7704/10655/4040/9839/8861/79365/22955/80055/5100/7474/3202/56033/2033/28996/10683/7482/4223/2296/93/7516/3201/7528/5591/4838/54626/1399/57534/659/6608/9095/6423/84678/7289/5046/163589/7472/10818/657/2303/286204/130497/26508/9096/5125/92/60529/23493/6790/1044/885…
BP	GO:0032886	regulation of microtubule-based process	179	-0.433032	-1.81773	0.00105263	0.00538884	0.00316321	3092	tags=39%, list=23%, signal=30%	2011/56890/51072/6188/11190/118611/8480/9525/79998/2931/8851/4869/2932/899/9001/157922/4591/79929/79648/5902/79959/1778/81551/1213/4130/10274/5347/23187/11075/79598/84722/348235/79884/10460/4233/9475/3192/25/1111/7175/10615/79187/29899/1859/221150/79809/5563/10982/7840/9126/6790/22974/7514/4751/23332/636/6683/4744/26586/220134/6491/3832/10733/25999/254263/23636/55835/3925/81930
BP	GO:0051321	meiotic cell cycle	179	-0.457807	-1.92172	0.00105263	0.00538884	0.00316321	2739	tags=36%, list=20%, signal=29%	143689/147872/10096/7474/9134/1164/55329/164045/149420/2827/10097/5885/675/57697/2177/84930/5139/57820/7516/54361/4627/8900/26271/5347/4603/898/5888/10426/5932/2175/1017/9156/63979/9319/25788/10927/10051/7272/285498/995/83540/993/10592/4882/9126/6790/991/339834/5573/4751/2956/8438/9918/9700/699/259266/2069/84057/7153/83990/23397/701/51441/56776/81930
MF	GO:0003729	mRNA binding	189	-0.437634	-1.84141	0.00105374	0.00538884	0.00316321	4431	tags=50%, list=32%, signal=34%	6129/80336/9444/677/7538/6187/6125/22916/23367/7247/1981/4928/23451/6201/5814/6193/57721/56919/10492/6741/221662/10482/1993/57510/5393/55323/8563/23521/64506/9716/22950/6188/85451/5939/25929/1656/220988/54439/8672/55544/678/10644/56254/6434/1982/9908/1994/104/22948/1719/3609/8570/4628/170506/55095/23283/7072/27254/54542/26986/8661/8932/58155/23369/1655/3178/5042/8087/3192/7175/7298/3181/1995/5937…
BP	GO:0060348	bone development	182	-0.369725	-1.55301	0.00105374	0.00538884	0.00316321	2823	tags=34%, list=21%, signal=27%	5781/1277/4040/5305/7048/7043/654/5469/54808/22856/2033/2778/51208/1292/51715/5308/10269/2296/79648/6678/8642/6715/2200/5212/4323/26585/659/1291/10234/4086/3479/7373/1294/6423/23213/7289/1101/6714/860/871/4853/29123/1690/10163/79633/1112/5915/4015/11214/4882/6474/64131/1044/1293/285590/4325/6497/55959/3815/158326/8600
BP	GO:0050803	regulation of synapse structure or activity	178	-0.400125	-1.67839	0.00105485	0.00538884	0.00316321	4140	tags=45%, list=30%, signal=32%	375790/1981/4914/8828/79012/57555/7074/55737/2596/7415/27185/26050/8326/8831/9746/1946/1006/57633/114798/10611/382/102/2823/6092/26037/5100/8997/7474/10059/2119/8851/55607/10097/147381/11202/5728/22871/7534/6453/1813/26052/4076/54434/170506/6678/23768/2043/869/1399/4976/94030/5621/158038/5789/25/2045/5764/7058/3556/2047/10152/388336/347902/2534/1000/9231/23394/991/57030/1759/5021/9456/7846/7804/4…
BP	GO:0006302	double-strand break repair	167	-0.45423	-1.89669	0.00105597	0.00538884	0.00316321	4376	tags=57%, list=32%, signal=40%	9320/10213/22976/84296/51366/80010/7515/23503/9025/79728/10459/9985/113510/7486/7415/4174/11144/8924/51750/142/5371/92797/23064/64710/7405/79840/8091/9401/55218/151987/147872/1663/55775/64210/9656/10038/22992/6118/5965/54617/10097/64421/7158/5885/25836/25939/675/4176/29072/4172/7516/23347/7528/5591/254225/165918/2140/200558/55183/7913/8914/56893/5888/5932/5980/55159/55137/1111/64858/10635/7520/51…
BP	GO:0007266	Rho protein signal transduction	167	-0.412807	-1.72373	0.00105597	0.00538884	0.00316321	2614	tags=31%, list=19%, signal=25%	5881/121512/23101/50649/1012/152015/6655/80243/22836/1278/57493/27/83892/25959/128272/57580/6453/2059/54509/10630/390/8874/392/5923/64857/286205/4233/9475/25/23263/998/3688/6093/8829/57381/1894/10160/1281/6654/11214/9290/5159/10395/2151/57480/4804/55785/2149/10672/6091/65979/3925
CC	GO:0036464	cytoplasmic ribonucleoprotein granule	181	-0.427045	-1.79196	0.00105597	0.00538884	0.00316321	4418	tags=46%, list=32%, signal=32%	84271/80336/1511/2690/1977/677/7538/23367/11273/57532/27097/255967/85363/200316/7415/3837/5436/9118/55308/11157/406/127933/3190/64506/57521/143689/4154/6780/1656/9575/4849/9908/1994/167227/4848/8570/23019/4076/170506/5685/55095/7072/26019/53339/6175/440738/54542/26986/219988/5433/23369/5042/8087/9475/7150/3192/8826/8444/55629/998/163589/6093/23345/26065/9627/580/4691/1660/5563/55239/1974/9698/234…
BP	GO:0010810	regulation of cell-substrate adhesion	183	-0.395718	-1.6601	0.00105708	0.00538884	0.00316321	4469	tags=49%, list=33%, signal=33%	683/1398/80005/347/56477/4763/57091/340485/11170/6239/3204/23499/3956/5054/3791/27185/7010/3678/3655/342184/5590/8631/1946/4851/4192/2633/81/1277/9806/3717/8861/1021/7070/2651/1307/5881/916/1012/4739/2932/1236/596/6695/1842/5728/91663/51144/23603/57580/3987/7057/54361/2335/11117/5581/2199/1399/1793/10630/25890/8874/5212/4323/201294/6376/90187/9475/25/5764/8826/151887/6714/998/6093/4921/8829/10562…
BP	GO:0031032	actomyosin structure organization	175	-0.440286	-1.84258	0.00105708	0.00538884	0.00316321	1907	tags=27%, list=14%, signal=24%	54361/4628/4627/1906/84978/1465/5629/4629/4233/9475/1265/25/8476/6863/1264/6714/29127/998/3688/961/6093/10163/221061/8829/1894/2035/25802/5345/11214/7840/54443/5573/5159/23332/10395/2475/79784/285590/6422/4604/80206/10391/11113/9493/79822/3925/5217/5156
BP	GO:0051054	positive regulation of DNA metabolic process	186	-0.398781	-1.67531	0.00105708	0.00538884	0.00316321	3693	tags=45%, list=27%, signal=33%	2260/2139/3320/545/5984/51750/142/5371/2074/7037/23411/57343/27101/6188/58525/940/50507/1663/64210/10155/5155/4216/5985/54617/10097/7158/23201/22948/9869/23347/5591/92345/80351/170506/165918/5111/2140/200558/55183/9212/8658/10576/79915/26585/8914/5888/5582/55729/3146/3178/7203/5983/1017/81620/6714/7520/10926/3181/1786/79075/10891/54726/5588/1660/4609/144455/8317/11124/5514/1763/2305/79733/983/475…
BP	GO:1902749	regulation of cell cycle G2/M phase transition	175	-0.446428	-1.86829	0.00105708	0.00538884	0.00316321	3790	tags=43%, list=28%, signal=31%	23354/22981/10121/3320/55722/57551/121441/55755/9702/143471/5682/55031/5087/8091/3306/5706/11190/23476/9525/8883/8454/4869/7532/5885/54801/5711/55125/93323/79959/1778/5685/26271/115106/5347/84446/9212/11073/79915/54820/891/29980/9662/5116/1111/1017/8444/22995/3161/5569/25942/1112/990/995/993/8317/51514/7840/6790/22974/983/4751/23332/51512/9928/9793/7846/84131/5718/63967/10733/1063/203068/55835/55…
BP	GO:0001649	osteoblast differentiation	185	-0.432158	-1.81347	0.0010582	0.00538884	0.00316321	2475	tags=35%, list=18%, signal=29%	5727/5978/5245/6664/22800/23560/2778/51684/2254/9902/103/93/8482/54361/23020/22801/9188/3486/5179/26271/1213/9770/26585/659/1291/4086/3479/6608/1655/3192/6423/3400/7171/860/55366/63979/148979/657/4921/25937/5587/2201/3183/1660/4015/55363/6474/92/1591/9464/865/3371/2735/285590/169200/1462/6591/6422/6497/5744/2194/63923/2736/8626/374
BP	GO:0007163	establishment or maintenance of cell polarity	185	-0.390338	-1.63799	0.0010582	0.00538884	0.00316321	3860	tags=38%, list=28%, signal=28%	55742/23616/4134/10121/3320/286/7010/253260/5590/117583/55755/55691/2934/382/2011/8825/10096/7474/9265/55083/10092/10097/2932/1236/22836/1739/5754/10252/917/79648/56288/10890/4627/1399/54509/390/5347/84446/10487/10090/54820/25932/5584/7465/9475/55327/998/6363/2047/6093/83700/57381/29899/286204/84552/1058/10253/9231/4085/23332/6366/10403/55612/85440/9793/667/9585/11004/154810/2195/284217
BP	GO:0007623	circadian rhythm	169	-0.437289	-1.8268	0.0010582	0.00538884	0.00316321	3380	tags=41%, list=25%, signal=31%	5371/5187/406/23064/9099/23411/6496/23077/79365/1642/687/9575/22992/2033/23596/1960/2932/191/5728/7071/2776/22871/220202/1958/1813/3751/5591/5500/107/6715/5927/79723/8914/5582/5629/2146/5501/55269/9475/7150/3192/1385/10874/3400/56938/7298/55366/25942/92369/10891/5599/1859/8204/23239/150094/5563/54551/983/23435/2475/3184/9967/7153/134/1956/4804/4916/10236/6421
BP	GO:0048738	cardiac muscle tissue development	185	-0.408218	-1.71302	0.0010582	0.00538884	0.00316321	2836	tags=35%, list=21%, signal=28%	8470/50507/7048/10052/7474/5469/60485/9472/10038/2931/5292/196528/5728/57493/56999/6910/2254/10269/2296/7528/3720/4628/9794/1906/26585/5629/5997/4086/3479/55636/891/4629/3192/1385/6443/7472/3688/65009/10818/657/2303/23414/1948/5915/6444/7042/11214/1829/8324/150094/23493/5573/983/5159/2735/3084/2475/10277/8854/653/4604/80206/8289/5999/5156
MF	GO:0140097	catalytic activity, acting on DNA	169	-0.448143	-1.87215	0.0010582	0.00538884	0.00316321	3960	tags=49%, list=29%, signal=35%	1106/6832/113510/7486/50485/84181/7014/79605/7155/4174/11144/56852/5984/51750/23132/7374/92797/83940/23064/1677/8091/5424/9401/7015/55218/6188/64863/1663/55775/1105/164045/80205/4830/5965/5985/54617/64421/4176/5427/4172/5426/2073/170506/1789/57680/5111/200558/5888/5932/5980/55636/10714/7150/64858/5983/9156/7520/55247/25788/1786/79075/80119/89797/56916/4171/5428/2237/9837/4175/54107/11232/1660/176…
MF	GO:0004386	helicase activity	138	-0.521459	-2.14972	0.00106157	0.00538884	0.00316321	3980	tags=53%, list=29%, signal=38%	1665/1106/6832/113510/6596/7486/50485/90957/84181/56919/9785/4174/79009/56852/5984/55308/51750/23132/92797/23064/9879/9401/9716/55601/1663/1656/1105/164045/80205/6597/5965/5985/54617/4176/57697/4172/1662/23020/9188/170506/3070/57634/11218/57680/8467/79665/5888/8886/55636/1655/5983/7520/8458/25788/79075/80119/89797/56916/4171/9837/4175/1660/1763/1974/1108/91607/10721/11325/8438/83990/51659/9931/641
BP	GO:0033002	muscle cell proliferation	172	-0.38863	-1.62276	0.00106157	0.00538884	0.00316321	3077	tags=34%, list=23%, signal=27%	7015/4193/3717/79647/7048/7043/5155/60485/5743/4854/5136/1012/5292/196528/10257/5728/6910/2254/9510/2296/7057/5591/3720/3486/1906/3248/6934/3593/4086/3479/6376/4969/5592/891/1264/3351/7520/7472/65009/2047/2773/657/1786/2303/10891/23414/7128/5345/7042/23493/5573/983/5159/2735/2475/6502/3673/2069/1956
BP	GO:0050807	regulation of synapse organization	172	-0.396026	-1.65364	0.00106157	0.00538884	0.00316321	4140	tags=45%, list=30%, signal=32%	375790/1981/4914/8828/79012/57555/7074/55737/2596/7415/27185/26050/8326/9746/1946/1006/57633/114798/10611/382/102/2823/6092/26037/5100/8997/7474/10059/2119/8851/55607/10097/147381/11202/5728/22871/7534/6453/1813/26052/4076/54434/170506/6678/23768/2043/869/1399/4976/94030/5621/158038/5789/25/2045/5764/7058/3556/2047/10152/388336/347902/2534/1000/9231/23394/991/5021/9456/7846/7804/4038/4916/203068/…
BP	GO:0060541	respiratory system development	172	-0.389185	-1.62508	0.00106157	0.00538884	0.00316321	2805	tags=33%, list=21%, signal=27%	7048/7043/7474/60485/3202/10905/2033/342371/6664/7482/57493/6910/2254/5754/10252/93/157506/23347/4838/6678/10630/54542/4323/8914/659/5629/9509/1717/55636/220/1385/5764/7289/7472/657/23414/4311/93986/4015/83716/4781/10253/9231/5159/3371/2735/9496/64220/8854/1956/6497/4087/284217/2246/2736/54206/5156
BP	GO:0071824	protein-DNA complex subunit organization	165	-0.452823	-1.88665	0.00106157	0.00538884	0.00316321	4066	tags=50%, list=30%, signal=35%	7343/6598/51773/9025/9330/10001/23126/64946/8451/79019/4174/11144/8554/64105/142/64425/5706/8208/55166/4778/1642/6882/6597/51053/6118/4869/196528/54617/55814/55839/23421/6602/4176/144108/9733/29072/11339/4172/6599/2073/79711/3070/2960/23569/8467/55832/1810/5888/1616/91687/266812/55729/6883/3146/4673/1385/55723/81620/79172/4171/4175/10541/54107/55355/4609/10664/50809/1058/23493/4678/3148/11198/106…
BP	GO:0050679	positive regulation of epithelial cell proliferation	160	-0.412415	-1.71345	0.0010627	0.00538884	0.00316321	3778	tags=45%, list=28%, signal=33%	2252/3791/2260/5335/7010/253260/54959/4851/4192/6356/116039/9982/23411/57343/26051/6387/57521/5578/654/7474/5469/5155/5654/10765/4830/1012/1960/6664/6667/2254/7060/4838/3676/6331/7039/6934/659/5629/79805/6868/3479/1001/3146/6608/5764/252983/7472/4853/657/8829/5798/5587/7128/130497/93986/4609/9037/8324/3148/9420/10000/128239/2475/3912/4893/653/1956/6422/3915/2246/8626/374
BP	GO:0007093	mitotic cell cycle checkpoint	139	-0.49759	-2.05127	0.00106383	0.00538884	0.00316321	2716	tags=41%, list=20%, signal=33%	8883/9656/2033/6118/4849/246175/3276/1739/4848/23019/5546/5591/1030/5347/84446/5111/1647/9212/11073/55159/891/7465/29980/64858/1017/81620/7175/57472/9319/1112/7272/990/995/144455/5514/6790/55055/11130/79733/991/983/4085/51512/10403/84101/4436/54962/699/5325/6659/7153/7027/63967/701/1063/835/641
BP	GO:0010389	regulation of G2/M transition of mitotic cell cycle	164	-0.446462	-1.85597	0.00106383	0.00538884	0.00316321	3790	tags=43%, list=28%, signal=31%	23354/22981/10121/3320/55722/57551/121441/55755/9702/143471/5682/55031/5087/8091/3306/5706/11190/23476/9525/8883/8454/7532/5885/54801/5711/55125/93323/79959/1778/5685/26271/115106/5347/84446/9212/11073/54820/891/29980/9662/5116/1017/22995/3161/5569/25942/1112/990/995/993/8317/51514/7840/6790/22974/983/4751/23332/9928/9793/7846/84131/5718/63967/10733/1063/203068/55835/55920/641
BP	GO:0019827	stem cell population maintenance	139	-0.444879	-1.83397	0.00106383	0.00538884	0.00316321	3874	tags=47%, list=28%, signal=34%	4089/8451/57721/607/3516/5436/9646/2309/57167/4851/5087/79918/8091/8861/23168/1656/60485/55211/2001/678/4849/5978/22882/2176/23091/25836/6760/1994/7071/80312/2103/9079/2177/5431/4848/80306/23019/4838/79648/23569/55183/22823/5433/5629/2308/6608/6299/4017/5396/5764/84678/4853/657/8324/1000/9126/81606/259266/6659/6422/6497/4087/8289/3815/8626
MF	GO:0005201	extracellular matrix structural constituent	137	-0.533897	-2.19654	0.00106724	0.00538884	0.00316321	2859	tags=47%, list=21%, signal=38%	1299/1284/1307/1634/64129/115908/1286/165/1282/50509/56955/54829/1278/7837/1292/7057/2335/4239/4060/11117/6678/1300/2199/80781/25890/2200/127435/1289/1291/7373/3910/90187/4969/3914/1294/3909/169044/1306/7058/4237/1281/10418/2201/1290/4052/10516/83872/3908/4240/131873/10631/3371/1293/3918/8483/1462/22795/4053/3912/4811/3915/80144/284217/1308/7980
BP	GO:0007088	regulation of mitotic nuclear division	137	-0.508634	-2.0926	0.00106724	0.00538884	0.00316321	1829	tags=38%, list=13%, signal=33%	5902/64682/26271/8621/1906/7039/10274/5347/9212/79598/8658/79884/3479/10460/891/3192/27085/1111/81620/11065/7175/10040/9319/7272/990/995/113130/9126/6790/54443/991/4751/8556/5159/51203/4085/10403/84101/1104/9700/699/2069/1062/1908/9585/83987/701/3832/1063/4288/23636/9787
BP	GO:0007416	synapse assembly	137	-0.39171	-1.61156	0.00106724	0.00538884	0.00316321	4140	tags=44%, list=30%, signal=31%	56130/8443/375790/1981/4914/43/4131/57555/55737/1812/2596/119/26050/9746/1946/56131/57633/114798/10611/382/92737/2823/6092/9806/266743/56125/7474/27253/55607/147381/5728/22871/1813/26052/23768/869/1399/94030/158038/5789/54549/2045/7058/3556/2047/9379/10160/1948/347902/1000/9231/23394/999/5021/3084/4038/4916/26045/50944/145581
BP	GO:0021543	pallium development	137	-0.40707	-1.67475	0.00106724	0.00538884	0.00316321	2474	tags=31%, list=18%, signal=25%	6513/8851/4830/6434/6867/2932/5728/166614/79648/1399/6715/5629/54820/6608/2146/1600/10460/3400/26047/89839/79633/55236/8829/1281/93986/1459/22903/9353/1000/284403/23224/9928/23028/259266/3912/7804/493/66000/1956/6091/3736/5649
BP	GO:0051168	nuclear export	162	-0.414953	-1.72407	0.00106724	0.00538884	0.00316321	3737	tags=42%, list=27%, signal=31%	6741/9785/55341/10482/9984/57510/55308/10762/8563/127933/92335/5781/4193/23225/8480/5784/10204/54439/6815/11338/29890/53371/64328/4869/2733/2932/55677/9631/51068/29072/9887/26019/51692/9972/55153/8021/6934/5433/23039/23165/81608/3178/7175/6059/3181/79902/9688/64062/91746/580/57122/5901/1959/10541/11052/1660/11214/64901/51496/7514/23279/10250/9939/23511/51512/1434/23636/10657
CC	GO:0000775	chromosome, centromeric region	144	-0.594636	-2.45487	0.00106952	0.00538884	0.00316321	2458	tags=50%, list=18%, signal=41%	27309/23047/7158/55839/5885/23421/11339/25909/147841/3070/57405/10274/5347/9770/9212/26039/79723/1616/91687/54820/348235/64769/5501/891/3192/23244/27085/4659/81620/1783/79172/7175/10615/25942/1786/79902/79075/7272/83540/57122/113130/221150/55355/10664/157570/1058/9126/9031/6790/55055/11130/7514/23279/4751/4085/23332/10403/9918/332/699/64151/9793/3619/1062/220134/11004/701/55143/1063/1788/55920/81…
CC	GO:0019897	extrinsic component of plasma membrane	144	-0.398187	-1.64386	0.00106952	0.00538884	0.00316321	4036	tags=46%, list=30%, signal=33%	2219/1005/28513/1004/7074/4145/7881/2775/2785/57488/2786/2779/5996/324/9162/301/1006/640/57664/4092/5270/3932/9892/64403/3092/488/9265/7525/30820/1012/10979/2444/2776/2778/1002/1500/2241/1399/64405/54331/1001/7018/342667/8826/6769/6714/29127/55359/1015/7472/255738/2773/10160/83850/2782/2774/2534/1000/4240/999/1009/93145/10672/1837/3838/54206
BP	GO:0021915	neural tube development	144	-0.399707	-1.65014	0.00106952	0.00538884	0.00316321	3595	tags=40%, list=26%, signal=29%	10512/200894/10427/57167/80199/4851/317/6788/54903/4040/9839/54910/7474/115908/6789/57545/5727/6664/51684/29072/26005/8463/5754/4838/8642/1857/57534/7976/5629/5898/6608/8543/6423/25/84678/7798/7289/4522/51339/7042/6932/23432/55626/10395/6659/9585/8854/23648/653/6422/6497/6491/8289/144165/65979/2736/5311
BP	GO:0006338	chromatin remodeling	136	-0.501694	-2.059	0.00107066	0.00538884	0.00316321	2535	tags=40%, list=19%, signal=33%	6597/4869/10765/54617/55839/114803/23421/6602/144108/11339/6599/23347/3720/3070/23569/57680/8467/1810/8932/5927/79723/1616/91687/86/3146/55636/7150/1111/57459/11240/79172/7175/11177/10360/56916/3183/54107/55355/4609/9682/1058/9031/4678/3148/9219/1108/5928/6603/5757/81611/8289/150572/2186/6304/8626
CC	GO:0044450	microtubule organizing center part	136	-0.420967	-1.72769	0.00107066	0.00538884	0.00316321	3686	tags=45%, list=27%, signal=33%	10121/8924/55722/51199/121441/55755/146057/10198/3932/3796/10210/56890/11190/10464/54903/57489/118611/229/9857/51174/64770/899/27241/9001/26005/55125/80351/9786/79959/347240/5347/8658/10426/9662/4750/5116/80323/8444/22995/55704/10615/6093/54875/199221/5901/163786/7840/6790/55165/284403/117178/23332/9859/132320/9793/7153/84131/6491/10733/55835/22873
BP	GO:0051170	import into nucleus	141	-0.443641	-1.82699	0.00107066	0.00538884	0.00316321	4382	tags=50%, list=32%, signal=34%	347/4792/4763/1432/8720/51366/10553/79833/100101267/4928/29969/3839/1812/10526/3837/868/10762/5371/406/6632/6496/9670/25929/3842/10155/5469/5743/10204/53371/84455/3840/51307/5530/51684/9631/2254/6850/51715/3841/10527/79711/11218/55705/9972/8021/5296/6608/3178/23534/9221/7175/5569/23633/79902/1894/9688/57122/5901/64901/5514/999/23435/23511/1434/55612/3843/144165/23636/3838/60468
BP	GO:0098727	maintenance of cell number	141	-0.451471	-1.85924	0.00107066	0.00538884	0.00316321	3789	tags=48%, list=28%, signal=35%	4089/8451/57721/607/3516/5436/9646/2309/57167/4851/5087/79918/8091/8861/23168/1656/60485/55211/2001/678/4849/5978/22882/2176/23091/25836/6760/1994/7071/80312/2103/9079/2177/5431/4848/80306/23019/4838/79648/23569/55183/22823/5433/5629/3479/2308/6608/2146/6299/4017/5396/5764/84678/4853/657/8324/1000/9126/81606/259266/6659/6422/6497/4087/8289/3815/8626
BP	GO:1901796	regulation of signal transduction by p53 class mediator	159	-0.412673	-1.70997	0.00107066	0.00538884	0.00316321	4364	tags=49%, list=32%, signal=34%	5366/7862/8148/27063/1432/9891/80010/6125/79813/6201/204851/7486/7161/3065/6884/545/5984/5371/6135/51230/23411/3190/80237/4193/4839/6877/26287/161742/3090/6882/2033/6118/91875/8851/5985/28996/56950/596/10269/55003/6873/26155/9212/11073/79915/5932/64769/133746/6883/1655/1111/5983/1017/8444/6874/9156/55170/580/1859/7159/1459/6749/5563/1763/6790/22974/9219/1108/11198/8805/8445/23028/83990/5928/6591/…
BP	GO:1902806	regulation of cell cycle G1/S phase transition	141	-0.47309	-1.94827	0.00107066	0.00538884	0.00316321	3154	tags=43%, list=23%, signal=33%	5934/7015/4193/5356/79027/57521/1021/4850/7325/2033/6118/4849/54617/246175/596/5728/3276/25959/9510/4848/23019/5591/1030/1031/5111/1647/898/6868/134353/2146/55159/891/894/7465/1543/27085/1017/252983/57472/5933/81610/990/995/51339/144455/6790/79733/983/26057/91607/51512/9928/2735/5325/6659/7027/493/1956/5311/835
CC	GO:0000793	condensed chromosome	158	-0.583546	-2.41723	0.00107181	0.00538884	0.00316321	2315	tags=47%, list=17%, signal=39%	7158/55839/5885/675/23421/10128/2103/25909/147841/2177/57820/57405/10274/5347/9770/55183/9212/8467/11073/26039/5888/54820/348235/64769/3146/5501/891/3192/1111/1017/81620/79172/54892/10615/79902/10051/285498/83540/57122/113130/221150/10592/55355/10664/1058/9126/9031/6790/55055/11130/79677/3148/339834/4751/4085/23332/10403/9918/332/1104/699/64151/9793/3619/1062/7153/220134/120/11004/23397/701/1063/…
BP	GO:0051236	establishment of RNA localization	158	-0.447517	-1.85375	0.00107181	0.00538884	0.00316321	4341	tags=49%, list=32%, signal=34%	9444/1977/87178/677/7538/22916/55795/100101267/4928/7014/65110/6741/9785/10482/545/9984/57510/55308/10762/4600/8563/23225/7048/8480/220988/10204/54439/11338/29890/53371/4869/10644/9908/2733/55677/9631/51068/29072/10128/25909/8570/9887/26019/51692/9972/55153/8021/8658/130132/5433/23039/23165/81608/3178/3192/7175/6059/3181/79902/9688/64062/91746/57122/5901/11052/1660/64901/56648/7514/23279/10250/99…
MF	GO:0004713	protein tyrosine kinase activity	130	-0.408234	-1.67036	0.00107296	0.00538884	0.00316321	4144	tags=48%, list=30%, signal=34%	51232/1445/4914/9149/8828/22853/204851/4145/3791/6503/2260/7010/640/3932/2051/1196/3717/10114/5157/7525/285220/25778/3718/558/10645/28996/2444/27/6850/5610/7294/2046/2241/2043/3702/5608/3480/7465/4233/4750/25/2045/8444/1949/6714/55359/2047/4921/8829/7272/1859/2534/9031/5159/9833/8445/1956/3716/4916/3815/2322/5156
BP	GO:0007051	spindle organization	133	-0.523392	-2.14375	0.00107296	0.00538884	0.00316321	3790	tags=56%, list=28%, signal=41%	23354/4134/7415/3837/55722/2009/6905/7756/7405/3796/9639/6188/10464/147872/8480/9525/79998/54617/6867/285643/54801/1739/55125/93323/4627/1778/26271/1213/57405/115106/10274/5347/9212/79598/8658/84722/10426/79884/10460/891/3192/5116/7175/29127/10615/7272/79187/29899/83540/5901/3833/10982/9126/6790/22974/991/284403/4751/23332/10403/332/1104/9700/6683/9793/259266/1062/4605/9055/6491/3832/203068/23636…
BP	GO:0007156	homophilic cell adhesion via plasma membrane adhesion molecules	133	-0.433865	-1.77706	0.00107296	0.00538884	0.00316321	3472	tags=38%, list=25%, signal=28%	9746/56113/1006/56112/56131/5817/6092/11122/64403/5100/56125/27253/56121/1012/26025/1823/1002/57863/8641/23705/8642/64405/1001/120114/54549/1015/3688/79633/56100/23022/56099/56105/1830/1829/83872/347902/1000/54798/999/1009/91624/5099/152330/6091/1952/2195/1825/2196/1824/54510
BP	GO:0016331	morphogenesis of embryonic epithelium	133	-0.46554	-1.9068	0.00107296	0.00538884	0.00316321	3074	tags=39%, list=22%, signal=31%	6788/54903/4040/9839/54910/5100/7474/115908/6789/57545/7041/5727/6664/7482/51684/29072/8463/5754/54361/157506/4838/1857/57534/7976/5898/8543/220/6423/25/23213/84678/7798/7289/4522/7472/79192/130497/9096/7042/10395/6659/9585/8854/653/6422/6497/6491/8289/144165/65979/2736/8626
BP	GO:0030323	respiratory tube development	154	-0.420582	-1.7412	0.00107296	0.00538884	0.00316321	2805	tags=35%, list=21%, signal=28%	7048/7043/7474/60485/3202/10905/2033/342371/6664/7482/57493/6910/2254/5754/10252/93/157506/4838/6678/10630/54542/4323/8914/659/5629/9509/1717/1385/5764/7289/7472/657/23414/4311/93986/5125/4015/83716/4781/10253/9231/5159/3371/2735/9496/64220/8854/1956/4087/284217/2246/2736/54206/5156
BP	GO:0048592	eye morphogenesis	130	-0.41168	-1.68446	0.00107296	0.00538884	0.00316321	3206	tags=37%, list=23%, signal=29%	84465/10210/6496/10220/283571/4040/7070/197021/3150/7474/28996/6664/22882/25836/596/10083/7482/5308/1735/7528/23287/2200/1289/5629/5584/220/54549/5764/84678/1270/4237/7472/2047/10818/10152/2201/1290/5915/8842/6935/64220/6497/2295/639/2195/8289/65979/6101
BP	GO:0099173	postsynapse organization	130	-0.451611	-1.84784	0.00107296	0.00538884	0.00316321	3557	tags=45%, list=26%, signal=33%	2743/9118/8326/8831/10243/10611/382/102/26037/8997/7474/10059/2119/8851/71/55607/10097/5728/22871/1739/26052/4076/4628/54434/170506/85461/2043/869/1399/4976/3480/8898/5621/5789/2045/5764/998/3556/2047/9379/10163/8829/10152/87/388336/1501/2534/1000/9722/9456/4744/7804/66000/4038/4916/26045/50944/5649
BP	GO:2001252	positive regulation of chromosome organization	142	-0.391456	-1.61257	0.00107296	0.00538884	0.00316321	2430	tags=30%, list=18%, signal=25%	4216/56254/5885/25836/80312/9733/22948/9869/92345/3720/80351/170506/1789/55183/9212/8658/10576/22823/55729/891/3178/7203/3192/81620/7175/7520/3181/25942/1786/10891/5587/5588/2237/5514/57708/4751/9700/3184/23028/6591/26147/9787/6421
BP	GO:0003205	cardiac chamber development	150	-0.44303	-1.82971	0.00107411	0.00538884	0.00316321	4043	tags=49%, list=30%, signal=35%	655/8828/163/4089/55742/6722/10512/3516/7010/57167/4851/4092/9782/23462/287/4193/6092/54903/7048/7474/5469/60485/1363/2931/25831/157378/6664/57493/51684/6910/9510/10269/5754/2296/4628/6331/9794/11174/659/5629/6608/55636/6299/8543/6423/7798/7472/4853/10818/657/8829/2303/23414/26508/6654/80000/4052/5915/7042/5125/9353/6474/23493/9464/64783/3084/64220/6659/10277/653/639/6091/8289
BP	GO:0030324	lung development	150	-0.41477	-1.713	0.00107411	0.00538884	0.00316321	2805	tags=35%, list=21%, signal=28%	7048/7043/7474/60485/3202/10905/2033/342371/6664/7482/57493/6910/2254/5754/10252/93/157506/4838/6678/10630/54542/4323/8914/659/5629/9509/1717/1385/5764/7472/657/23414/4311/93986/4015/83716/4781/10253/9231/5159/3371/2735/9496/64220/8854/1956/4087/284217/2246/2736/54206/5156
BP	GO:0051017	actin filament bundle assembly	135	-0.41228	-1.68914	0.00107411	0.00538884	0.00316321	1907	tags=30%, list=14%, signal=26%	83543/55607/4739/10083/54361/4430/2059/4082/54509/390/6376/11346/4233/9475/25/6863/6714/998/961/6093/10163/221061/8829/87/5345/1809/7840/23332/10395/2475/285590/171024/120/6422/10391/50944/79822/56776/3925/5217
BP	GO:0051783	regulation of nuclear division	157	-0.476704	-1.97415	0.00107411	0.00538884	0.00316321	1984	tags=36%, list=15%, signal=31%	5139/54361/5902/64682/26271/8621/1906/7039/10274/5347/9212/79598/8658/79884/3479/10460/891/3192/27085/1111/81620/11065/7175/10040/9319/7272/990/995/113130/9126/6790/54443/991/339834/5573/4751/8556/5159/51203/4085/10403/84101/1104/9700/699/2069/1062/1908/9585/83987/701/3832/1063/4288/23636/9787
BP	GO:0061572	actin filament bundle organization	135	-0.41228	-1.68914	0.00107411	0.00538884	0.00316321	1907	tags=30%, list=14%, signal=26%	83543/55607/4739/10083/54361/4430/2059/4082/54509/390/6376/11346/4233/9475/25/6863/6714/998/961/6093/10163/221061/8829/87/5345/1809/7840/23332/10395/2475/285590/171024/120/6422/10391/50944/79822/56776/3925/5217
BP	GO:0000070	mitotic sister chromatid segregation	129	-0.543452	-2.22418	0.00107527	0.00538884	0.00316321	1757	tags=43%, list=13%, signal=38%	23047/54617/5885/25836/285643/148479/64682/26271/5347/9212/8658/84722/10460/891/3192/23244/81620/7175/29127/9319/10615/79075/10051/7272/990/83540/5901/113130/10592/146909/3833/11130/991/4751/51203/4085/9928/10403/9918/84101/9700/699/64151/3619/1062/9055/11004/23397/701/55143/1063/23636/9493/9787/81930
BP	GO:0000819	sister chromatid segregation	149	-0.543322	-2.24189	0.00107527	0.00538884	0.00316321	1757	tags=38%, list=13%, signal=33%	64682/26271/10274/5347/9212/8658/84722/10460/891/3192/23244/81620/7175/29127/9319/10615/79075/10051/7272/990/83540/5901/2237/113130/10592/10664/146909/3833/157570/9126/11130/991/4751/51203/4085/9928/10403/9918/84101/9700/699/64151/3619/1062/7153/9055/11004/23397/701/55143/1063/23636/9493/9787/6421/81930
BP	GO:0031570	DNA integrity checkpoint	129	-0.497744	-2.03711	0.00107527	0.00538884	0.00316321	3603	tags=50%, list=26%, signal=37%	57551/57646/545/9984/5371/51322/8563/261726/1386/8091/5934/440275/5781/4193/4850/8883/9656/988/9575/2033/6118/4849/25896/7158/246175/3276/4848/23019/5591/5347/84446/5111/1647/11073/8914/55159/891/29980/1111/1017/81620/79968/57472/1112/990/995/144455/5514/51514/10116/1763/6790/79733/983/51512/4436/54962/5325/6659/7153/83990/7027/63967/835/641
BP	GO:0035051	cardiocyte differentiation	129	-0.41939	-1.71644	0.00107527	0.00538884	0.00316321	2836	tags=36%, list=21%, signal=29%	8470/50507/9472/10038/2931/5978/7412/6910/5308/10269/10252/7528/4628/170506/9794/1906/26585/5629/5997/3479/891/4629/3192/6443/3688/10818/1948/5915/6444/7042/11214/8324/150094/23493/983/5159/9464/3084/2475/1956/4604/80206/8289/144165/5999/5156
BP	GO:0035107	appendage morphogenesis	131	-0.413974	-1.69259	0.00107527	0.00538884	0.00316321	3710	tags=41%, list=27%, signal=30%	51176/2260/10512/3065/342184/57167/4851/116039/64327/5087/7704/54903/4040/4154/494470/5089/7474/5469/10018/5727/6664/25836/3899/2778/6910/2254/26005/157506/55636/6299/6423/5396/7289/860/657/2201/130497/5915/341640/7042/1889/5125/6474/60529/9464/9496/8434/6659/8854/6497/4038/80144/2736/8626
BP	GO:0035108	limb morphogenesis	131	-0.413974	-1.69259	0.00107527	0.00538884	0.00316321	3710	tags=41%, list=27%, signal=30%	51176/2260/10512/3065/342184/57167/4851/116039/64327/5087/7704/54903/4040/4154/494470/5089/7474/5469/10018/5727/6664/25836/3899/2778/6910/2254/26005/157506/55636/6299/6423/5396/7289/860/657/2201/130497/5915/341640/7042/1889/5125/6474/60529/9464/9496/8434/6659/8854/6497/4038/80144/2736/8626
BP	GO:0035148	tube formation	131	-0.420748	-1.72029	0.00107527	0.00538884	0.00316321	3424	tags=38%, list=25%, signal=29%	57167/80199/4851/317/6788/54903/4040/9839/54910/7474/115908/10018/6789/57545/5727/6664/51684/29072/5420/8463/5754/54361/4838/1857/57534/7976/5629/5898/8543/6423/25/84678/7798/7289/4522/79192/130497/7042/4781/10395/6659/9585/653/6422/6497/10913/6491/8289/144165/65979
MF	GO:0042393	histone binding	149	-0.516027	-2.12926	0.00107527	0.00538884	0.00316321	3100	tags=46%, list=23%, signal=36%	11091/8019/8208/3717/84733/55023/23476/26108/5253/1164/1105/8028/6597/54556/4869/10765/56254/54617/7158/114803/148479/144108/9733/1163/6599/10527/55705/57680/165918/26155/8467/7443/8658/7913/22823/8125/5927/79718/1616/23038/55723/54892/10360/10927/55689/4171/55170/54799/10541/115426/54454/55355/6749/9682/140690/9031/4678/2956/9918/11198/1104/8805/29028/5928/6418/5757/26147/81611
BP	GO:0050657	nucleic acid transport	156	-0.447188	-1.85103	0.00107527	0.00538884	0.00316321	4341	tags=49%, list=32%, signal=34%	9444/1977/87178/677/7538/22916/55795/100101267/4928/7014/65110/6741/9785/10482/9984/57510/55308/10762/4600/8563/23225/7048/8480/220988/10204/54439/11338/29890/53371/4869/10644/9908/2733/55677/9631/51068/29072/10128/25909/8570/9887/26019/51692/9972/55153/8021/8658/130132/5433/23039/23165/81608/3178/3192/7175/6059/3181/79902/9688/64062/91746/57122/5901/11052/1660/64901/56648/7514/23279/10250/9939/2…
BP	GO:0050658	RNA transport	156	-0.447188	-1.85103	0.00107527	0.00538884	0.00316321	4341	tags=49%, list=32%, signal=34%	9444/1977/87178/677/7538/22916/55795/100101267/4928/7014/65110/6741/9785/10482/9984/57510/55308/10762/4600/8563/23225/7048/8480/220988/10204/54439/11338/29890/53371/4869/10644/9908/2733/55677/9631/51068/29072/10128/25909/8570/9887/26019/51692/9972/55153/8021/8658/130132/5433/23039/23165/81608/3178/3192/7175/6059/3181/79902/9688/64062/91746/57122/5901/11052/1660/64901/56648/7514/23279/10250/9939/2…
BP	GO:0051147	regulation of muscle cell differentiation	131	-0.399521	-1.63349	0.00107527	0.00538884	0.00316321	4456	tags=48%, list=33%, signal=33%	22943/4283/1432/50937/26263/1491/5465/30846/338773/4089/6722/8554/221662/3516/4851/4205/23411/9043/79365/4773/5155/26287/9472/10038/55544/2931/663/22954/596/2254/6929/80306/7528/9794/1906/4775/4323/26585/5629/5997/3479/2146/25/91653/998/10818/1786/1948/11214/8324/150094/1000/6474/23493/26057/3084/2475/6935/2069/93145/150572/3815/5999
BP	GO:0051302	regulation of cell division	132	-0.492171	-2.01445	0.00107527	0.00538884	0.00316321	2803	tags=41%, list=21%, signal=33%	7043/5586/5155/79998/57448/5727/675/2254/29072/51100/2103/7060/25909/1813/5581/7039/5347/9212/79884/5289/6423/5764/29127/998/55660/5933/990/1894/79187/7042/4609/144455/146909/6840/6790/79733/8556/81606/51289/9928/4904/6683/3619/259266/2069/9585/9055/10112/11113/2246/23636/9493/641/8626
BP	GO:0065004	protein-DNA complex assembly	132	-0.438549	-1.79498	0.00107527	0.00538884	0.00316321	4066	tags=51%, list=30%, signal=36%	7343/6598/51773/9330/10001/23126/64946/8451/79019/4174/11144/8554/64105/142/64425/5706/8208/55166/1642/6882/6597/51053/6118/4869/55814/55839/23421/4176/144108/9733/11339/4172/2073/79711/3070/23569/8467/55832/1810/5888/1616/91687/266812/55729/6883/3146/4673/1385/55723/81620/79172/4171/4175/10541/54107/55355/50809/1058/23493/4678/3148/1062/6925/5928/6418/85453/1063
BP	GO:2000045	regulation of G1/S transition of mitotic cell cycle	131	-0.475573	-1.94444	0.00107527	0.00538884	0.00316321	3154	tags=43%, list=23%, signal=33%	5934/7015/4193/5356/79027/57521/1021/4850/7325/2033/6118/4849/54617/246175/596/5728/3276/25959/9510/4848/23019/5591/1030/1031/5111/1647/898/6868/134353/2146/55159/891/894/7465/1543/27085/1017/57472/5933/990/995/51339/144455/6790/79733/983/26057/91607/51512/9928/5325/6659/7027/1956/5311/835
BP	GO:0000723	telomere maintenance	126	-0.448387	-1.83095	0.00107643	0.00538884	0.00316321	3903	tags=49%, list=29%, signal=35%	7486/50485/7014/908/3320/545/5984/51750/142/5371/5424/9401/7015/9134/6118/5558/4216/5985/64421/55226/675/22948/167227/5427/5426/5591/92345/80351/170506/9887/5111/55183/9212/8658/10576/898/5888/10714/3178/7203/3192/5394/64858/5983/9156/6714/7520/56252/3181/80119/5588/3183/2237/54107/4609/5514/1763/9937/79677/4751/3184/641
CC	GO:0030496	midbody	146	-0.484653	-1.99734	0.00107643	0.00538884	0.00316321	3242	tags=43%, list=24%, signal=33%	7405/382/10210/57553/58525/29082/1663/9525/5586/6513/57448/23331/79801/5727/27309/6867/55226/1500/9816/51100/4628/54434/5347/9212/93627/84722/25932/55777/5898/5501/5289/3192/8826/29127/998/10615/60412/2773/1894/5901/6840/6790/54443/55165/983/4751/5911/9928/332/6683/3619/259266/1062/2669/9585/9055/10112/55143/1063/11113/23636/9493/55920
BP	GO:0071478	cellular response to radiation	151	-0.422624	-1.74563	0.00107643	0.00538884	0.00316321	3602	tags=41%, list=26%, signal=31%	57646/545/5481/142/5145/64710/1410/55031/23411/8091/5424/5934/440275/10010/4193/54112/1642/50507/5743/9575/2033/23596/4869/54617/25896/7158/25836/1958/10269/90427/7528/4239/170506/5111/26155/1647/9212/5888/3428/10714/6423/1111/5764/10635/10988/7520/63979/1894/4311/993/23173/55872/54107/4609/2782/23028/6591/6422/85453/11011/6101/641
BP	GO:0000910	cytokinesis	128	-0.499015	-2.0388	0.00107759	0.00538884	0.00316321	2764	tags=41%, list=20%, signal=33%	10617/10096/9525/5586/79998/57448/152015/10097/285643/675/29072/51100/25909/1813/4628/4627/5581/5347/9212/79884/9475/5289/81620/29127/998/55660/6093/990/1894/79187/144455/6840/1058/6790/54443/79733/55165/8556/51203/51289/9928/9700/6683/3619/9585/26586/9055/10112/11113/23636/9493/56776/3925
CC	GO:0005681	spliceosomal complex	147	-0.406037	-1.67248	0.00107759	0.00538884	0.00316321	4027	tags=41%, list=29%, signal=29%	55599/10291/1665/22938/23451/10465/10492/9785/11157/51322/55234/6632/9343/3190/84991/9716/5356/55596/51645/220988/988/11338/3187/6434/103/9128/23020/55131/10625/57703/26986/58155/10081/55094/3185/3189/9410/494115/1655/3178/55119/3192/5411/8458/55660/3181/6627/8539/3183/10946/23450/79753/10250/9939/4904/10285/5511/84950/144983/10236
BP	GO:0032200	telomere organization	127	-0.447786	-1.82896	0.00107759	0.00538884	0.00316321	3903	tags=49%, list=29%, signal=35%	7486/50485/7014/908/3320/545/5984/51750/142/5371/5424/9401/7015/9134/6118/5558/4216/5985/64421/55226/675/22948/167227/5427/5426/5591/92345/80351/170506/9887/5111/55183/9212/8658/10576/898/5888/10714/3178/7203/3192/5394/64858/5983/9156/6714/7520/56252/3181/80119/5588/3183/2237/54107/4609/5514/1763/9937/79677/4751/3184/641
BP	GO:0045931	positive regulation of mitotic cell cycle	127	-0.501923	-2.05008	0.00107759	0.00538884	0.00316321	3351	tags=53%, list=25%, signal=40%	8451/29766/2260/301/23236/8877/9099/5087/3306/7015/5781/4193/5356/57521/55023/23476/940/7325/5578/9525/5586/5155/25836/675/9510/5902/26271/1906/7039/4212/898/6868/3479/134353/891/894/1543/3192/25/27085/81620/11065/7175/25942/990/995/993/113130/8317/5514/51514/6790/983/26057/5159/51203/4085/10403/150465/9700/2069/1908/9585/1956/23636/9787/55920
BP	GO:0048754	branching morphogenesis of an epithelial tube	134	-0.393854	-1.61234	0.00107759	0.00538884	0.00316321	3392	tags=39%, list=25%, signal=29%	4851/5371/4192/6356/5087/54903/4040/7048/7474/5469/6789/3202/1282/2119/5727/10765/596/7482/1739/7421/10252/54361/157506/8642/1906/4323/8914/6608/6299/4233/6423/25/6714/55366/7472/79633/8829/2303/80000/4609/9353/10253/9231/64783/3371/10672/1909/284217/2246/2736/5311/374
BP	GO:1903046	meiotic cell cycle process	134	-0.48684	-1.993	0.00107759	0.00538884	0.00316321	2739	tags=39%, list=20%, signal=31%	10096/7474/9134/1164/164045/2827/10097/5885/675/57697/2177/84930/5139/57820/54361/4627/8900/26271/5347/4603/898/5888/2175/63979/9319/25788/10051/7272/285498/995/83540/993/10592/6790/991/339834/5573/2956/8438/9918/9700/699/259266/2069/84057/7153/83990/23397/701/51441/56776/81930
BP	GO:0070507	regulation of microtubule cytoskeleton organization	155	-0.451277	-1.86538	0.00107875	0.00538884	0.00316321	3092	tags=41%, list=23%, signal=32%	2011/56890/6188/11190/118611/8480/9525/79998/2931/8851/4869/2932/899/157922/4591/79929/79648/5902/79959/1778/81551/1213/4130/10274/5347/23187/11075/79598/84722/348235/79884/10460/4233/9475/3192/25/1111/7175/10615/79187/29899/1859/221150/5563/10982/7840/9126/6790/22974/7514/4751/23332/636/6683/26586/220134/6491/3832/10733/25999/23636/55835/3925/81930
BP	GO:0035265	organ growth	152	-0.403802	-1.66595	0.00107991	0.00538884	0.00316321	3850	tags=46%, list=28%, signal=33%	55151/1303/80014/2252/2260/3516/7161/3574/81578/2121/1901/4851/10611/6788/5781/3953/8470/7048/60485/10018/9472/6789/10038/2931/5292/196528/596/5728/57493/26524/6910/2254/1292/10269/2296/93/7528/3720/1906/5212/5629/1291/5997/4086/3479/7373/6608/1294/891/7472/65009/1690/657/4921/2303/23414/54796/5915/7042/11214/10253/23493/5573/983/5159/1293/2735/2475/4087/5999
BP	GO:0030010	establishment of cell polarity	119	-0.426901	-1.72676	0.00108578	0.00538884	0.00316321	3859	tags=40%, list=28%, signal=29%	23616/4134/10121/3320/253260/5590/117583/55755/55691/2934/382/2011/7474/9265/55083/2932/1236/5754/10252/79648/56288/10890/4627/1399/5347/84446/10090/54820/5584/7465/9475/998/6363/2047/6093/83700/29899/1058/10253/4085/23332/6366/10403/55612/85440/9585/154810/284217
BP	GO:0006479	protein methylation	123	-0.418805	-1.70073	0.00108696	0.00538884	0.00316321	4175	tags=47%, list=31%, signal=33%	2672/10196/6598/5870/84332/22938/79813/5929/4089/3275/2091/57673/283742/9646/5865/90780/11107/23411/79918/11108/57343/11091/55870/23476/23168/10782/5926/54790/56254/56950/3276/80312/55677/29072/9869/7799/3720/1789/64324/55183/22823/79723/2146/80204/55209/55251/1786/23463/55170/200424/10664/140690/6018/80335/23028/26147/150572/6304
BP	GO:0008213	protein alkylation	123	-0.418805	-1.70073	0.00108696	0.00538884	0.00316321	4175	tags=47%, list=31%, signal=33%	2672/10196/6598/5870/84332/22938/79813/5929/4089/3275/2091/57673/283742/9646/5865/90780/11107/23411/79918/11108/57343/11091/55870/23476/23168/10782/5926/54790/56254/56950/3276/80312/55677/29072/9869/7799/3720/1789/64324/55183/22823/79723/2146/80204/55209/55251/1786/23463/55170/200424/10664/140690/6018/80335/23028/26147/150572/6304
BP	GO:0016573	histone acetylation	123	-0.403133	-1.63709	0.00108696	0.00538884	0.00316321	4361	tags=44%, list=32%, signal=30%	7862/22976/10626/27097/6598/51773/8202/4089/51176/6871/57673/117143/90780/5187/51230/1386/9329/23411/55167/11091/339287/8861/6877/9575/3662/2033/54556/675/55677/10269/80314/57634/8295/8089/26155/51562/1810/64769/6883/86/1111/11177/55209/55689/25942/8464/10891/9913/10933/54107/10664/26122/6591/6418
MF	GO:0019838	growth factor binding	123	-0.427127	-1.73452	0.00108696	0.00538884	0.00316321	5109	tags=56%, list=37%, signal=35%	94/1280/2321/143282/199713/4915/5154/3572/3560/3690/90/6223/2690/124857/6187/3559/10626/51232/4914/8828/3977/3490/3791/2260/3691/7010/3655/9702/9982/1277/3487/7048/7043/5155/347252/5654/6464/1282/2615/79651/1278/7837/9001/93/7057/3486/85409/94031/6331/2/1289/659/3480/1291/5764/5046/10563/657/8829/1281/4052/8539/92/5159/4053/1956/4804/4916/5156
BP	GO:0034332	adherens junction organization	123	-0.426546	-1.73216	0.00108696	0.00538884	0.00316321	4382	tags=50%, list=32%, signal=35%	347/144100/11170/1445/23499/1005/28513/1004/204851/3791/123720/7010/342184/1946/1006/4092/382/5817/10580/64403/8861/7070/654/1307/1012/596/10979/5728/1002/1500/57863/23603/3987/7057/54361/7414/23705/64405/8874/4323/1001/11228/9475/25/8826/6714/1015/6093/8829/87/9448/10982/1000/9231/999/1009/23332/10395/3673/6422/10391/55920
BP	GO:0060041	retina development in camera-type eye	123	-0.425111	-1.72634	0.00108696	0.00538884	0.00316321	3253	tags=37%, list=24%, signal=29%	3208/84465/10210/6496/7275/56890/2823/4040/7070/5469/6597/1282/60436/28996/22882/10083/220202/5961/1735/93/4628/4976/343035/659/5629/86/55636/54549/5764/6240/1545/8829/57381/10319/23093/7042/2782/8842/57030/5159/493/6497/284217/6101/835/5156
CC	GO:0000922	spindle pole	121	-0.479143	-1.93888	0.00108814	0.00538884	0.00316321	2863	tags=46%, list=21%, signal=37%	51199/2009/121441/55755/3796/10210/199953/147872/1663/8480/9525/79998/57448/23331/4869/4739/5885/26524/93323/115106/10274/5347/9212/8658/84722/11073/10426/54820/10460/891/3192/10615/81610/55171/990/29899/150468/7840/9126/6790/22974/991/284403/4751/8556/4085/84140/9793/259266/9585/26586/9055/3832/1063/23636/9787
BP	GO:0010212	response to ionizing radiation	121	-0.478568	-1.93655	0.00108814	0.00538884	0.00316321	3697	tags=49%, list=27%, signal=36%	867/57646/301/121457/545/142/5371/64710/2074/1410/79840/23411/8091/10010/1196/4193/50507/9575/54617/7412/25896/64421/7158/25836/596/675/1958/2177/10269/7516/5591/1789/165918/1647/2140/11073/84328/5888/3428/55159/6423/10635/7520/6240/63979/1894/5428/54107/4609/3861/8438/4436/23028/6591/6422/85453/11011/1788/641
BP	GO:0090288	negative regulation of cellular response to growth factor stimulus	121	-0.417632	-1.68997	0.00108814	0.00538884	0.00316321	2841	tags=33%, list=21%, signal=26%	57556/7048/7043/1634/7474/6498/7041/5654/28996/54829/58533/10252/7057/54361/11117/168667/94031/2200/26585/6868/9110/6423/25/23213/23089/65997/10563/2201/4052/51496/9353/10253/64750/6422/25928/6497/81792/4087/55959/64388
BP	GO:0000077	DNA damage checkpoint	120	-0.481786	-1.94766	0.00108932	0.00538884	0.00316321	3603	tags=48%, list=26%, signal=36%	57551/57646/545/9984/5371/51322/8563/261726/1386/8091/5934/440275/5781/4193/4850/9656/988/9575/2033/6118/4849/25896/7158/246175/3276/4848/23019/5591/5347/84446/5111/1647/55159/891/29980/1111/1017/79968/57472/1112/995/144455/5514/51514/10116/6790/79733/983/51512/4436/54962/5325/6659/83990/7027/63967/835/641
BP	GO:0001837	epithelial to mesenchymal transition	120	-0.411229	-1.66242	0.00108932	0.00538884	0.00316321	4053	tags=47%, list=30%, signal=33%	84541/655/10459/80709/7074/152007/4089/553115/51176/3516/80199/4851/4192/4092/8091/23462/80237/1277/4040/2651/7048/7043/7474/10155/7041/2932/5728/6910/10252/2296/54361/10630/23187/26585/55273/2146/1655/4017/6423/10439/9221/7472/81610/25937/286204/26508/7042/9231/23493/23332/2475/6591/653/6422/2295/4087
BP	GO:0006606	protein import into nucleus	125	-0.444271	-1.80568	0.00108932	0.00538884	0.00316321	4382	tags=50%, list=32%, signal=35%	347/4792/4763/1432/8720/51366/100101267/4928/29969/3839/1812/10526/3837/868/10762/5371/406/6496/9670/3842/10155/5469/5743/10204/53371/84455/3840/51307/5530/51684/9631/2254/6850/51715/3841/10527/79711/55705/9972/8021/5296/6608/23534/9221/7175/5569/23633/79902/1894/9688/57122/5901/64901/5514/999/23435/23511/1434/55612/3843/144165/23636/3838
BP	GO:0035264	multicellular organism growth	122	-0.408453	-1.65392	0.00108932	0.00538884	0.00316321	2601	tags=34%, list=19%, signal=28%	3202/2033/5727/5930/153/25836/596/57493/104/84159/2778/10269/1735/59338/7516/1813/80351/321/6668/320/54542/79718/3479/23038/1717/55777/6608/55636/2844/1385/4886/29123/5290/25937/6654/5915/114789/2475/285590/57282/51316/6491
BP	GO:0048813	dendrite morphogenesis	122	-0.410503	-1.66222	0.00108932	0.00538884	0.00316321	3280	tags=39%, list=24%, signal=30%	4205/10611/102/473/51473/815/1136/26037/8997/10059/8851/66008/55607/7225/10097/80243/2932/5728/5530/22871/26052/4076/170506/2043/4976/26039/9693/5789/5764/998/3688/2047/8829/10160/10152/57498/22903/1501/2534/5911/8609/7804/11178/1952/4038/50944/5649
BP	GO:0055123	digestive system development	124	-0.475331	-1.92919	0.00108932	0.00538884	0.00316321	2805	tags=41%, list=21%, signal=33%	7048/7043/7474/1910/60485/887/3202/56033/6664/25836/596/51208/2254/93/4838/8642/1399/57680/6608/1600/6299/891/1543/6423/7298/55366/79633/1281/5915/51339/688/7042/5125/6932/6474/60529/55212/5021/2735/64220/8854/6663/1956/6422/2295/639/4087/2736/3815/8626/5156
BP	GO:0140013	meiotic nuclear division	120	-0.481122	-1.94497	0.00108932	0.00538884	0.00316321	2739	tags=39%, list=20%, signal=32%	147872/10096/7474/9134/1164/164045/2827/10097/5885/675/57697/2177/84930/5139/57820/54361/8900/26271/5347/4603/898/5888/2175/63979/9319/25788/10051/7272/285498/83540/10592/6790/991/339834/5573/8438/9700/699/259266/2069/84057/7153/83990/23397/701/56776/81930
BP	GO:0001764	neuron migration	118	-0.472206	-1.90562	0.00109051	0.00538884	0.00316321	4080	tags=49%, list=30%, signal=35%	4147/4131/8828/7852/1812/7155/6722/27185/2260/4192/92737/9856/2011/2823/51473/815/6387/85451/347733/57556/4692/54541/4825/8851/558/25836/6695/1813/4628/23768/9860/1399/9373/1233/10718/7976/54820/6376/1600/9693/5592/29967/10752/89796/8829/1281/23060/2534/2676/3084/259266/9585/4139/4916/63923/460/285313/5649
MF	GO:0005178	integrin binding	118	-0.467111	-1.88506	0.00109051	0.00538884	0.00316321	2976	tags=42%, list=22%, signal=33%	6387/7070/5578/1307/53616/10518/7087/7412/1842/6850/7060/7057/8482/2335/11117/5803/4627/84978/7094/2200/4323/1289/6868/3479/6376/3146/6423/3909/5764/6714/10666/1015/3688/83700/7077/1281/87/10516/4240/2191/11095/3084/3673/667/3912/11096/1956/63923/2246
BP	GO:0072175	epithelial tube formation	118	-0.432217	-1.74424	0.00109051	0.00538884	0.00316321	3424	tags=40%, list=25%, signal=30%	10427/57167/80199/317/6788/54903/4040/9839/54910/7474/115908/6789/57545/5727/6664/51684/29072/5420/8463/5754/54361/4838/1857/57534/7976/5629/5898/8543/6423/25/84678/7798/7289/4522/79192/130497/7042/10395/6659/9585/653/6422/6497/6491/8289/144165/65979
BP	GO:0006261	DNA-dependent DNA replication	117	-0.505709	-2.03544	0.00109649	0.00538884	0.00316321	3903	tags=58%, list=29%, signal=42%	7486/50485/7014/2260/4174/5984/9984/51750/92797/64710/5424/9401/58525/1663/9134/51053/6118/5558/5965/5985/54617/8099/25939/675/4176/57697/5427/10269/4172/5426/26271/5111/898/79915/8914/5888/5980/55159/10714/29980/5983/1017/81620/11177/10926/79075/990/4171/5428/2237/9837/4175/54107/11232/144455/8317/55388/1763/9126/79733/2956/91607/10721/54962/51659/64785/11169/641
BP	GO:0018210	peptidyl-threonine modification	117	-0.412185	-1.65902	0.00109649	0.00538884	0.00316321	4123	tags=45%, list=30%, signal=32%	1981/655/9149/22853/204851/2589/114805/146057/4092/8877/2011/815/283629/57521/5528/5578/7048/7474/10114/54541/161742/2931/8851/388228/7225/28996/2932/596/53944/56288/5347/7443/8658/790/817/9475/65125/8476/1111/8444/6093/7272/5587/5599/1859/1459/8317/10253/983/2475/8445/2591/11113
BP	GO:0030902	hindbrain development	117	-0.404239	-1.62703	0.00109649	0.00538884	0.00316321	3595	tags=40%, list=26%, signal=30%	200894/6095/10427/23026/146057/4192/5270/6752/5781/473/4040/8861/54910/8704/8851/916/596/9001/2296/4628/6331/23287/869/1399/1272/58155/5629/4086/6608/2146/1600/25/5764/84678/3688/10891/93986/1959/9283/4781/9928/10395/2735/3184/8854/653/2736
BP	GO:0048565	digestive tract development	117	-0.495448	-1.99414	0.00109649	0.00538884	0.00316321	2805	tags=43%, list=21%, signal=34%	7048/7043/7474/1910/60485/887/3202/6664/25836/596/51208/2254/93/4838/8642/1399/57680/6608/1600/6299/891/1543/6423/7298/55366/79633/1281/5915/51339/688/7042/5125/6932/6474/60529/55212/5021/2735/64220/8854/6663/1956/6422/2295/639/4087/2736/3815/8626/5156
BP	GO:0051028	mRNA transport	117	-0.457234	-1.84034	0.00109649	0.00538884	0.00316321	4492	tags=52%, list=33%, signal=35%	23299/84271/9444/1977/677/7538/22916/55795/100101267/4928/65110/9785/10482/9984/55308/10762/4600/8563/23225/8480/220988/10204/11338/29890/53371/10644/9908/2733/55677/9631/29072/10128/25909/8570/9887/26019/51692/9972/8021/8658/5433/23039/23165/81608/3178/7175/3181/79902/9688/91746/57122/1660/64901/56648/7514/23279/10250/9939/23511/144983/23636
BP	GO:0009411	response to UV	116	-0.43858	-1.76284	0.0010989	0.00538884	0.00316321	3602	tags=43%, list=26%, signal=32%	57646/545/5481/56852/142/5371/2074/55031/23411/5424/5934/440275/4193/1642/3150/5743/2033/4869/4216/54617/22954/596/675/2073/90427/7528/4239/170506/84446/5111/26155/9212/3593/10714/1111/5764/4311/5599/993/2237/55872/4609/7398/51514/2956/4436/54962/23028/10277/1956
BP	GO:0001838	embryonic epithelial tube formation	112	-0.434277	-1.73967	0.00110011	0.00538884	0.00316321	3540	tags=40%, list=26%, signal=30%	10427/57167/80199/317/6788/54903/4040/9839/54910/7474/115908/6789/57545/5727/6664/51684/29072/8463/5754/54361/4838/1857/57534/7976/5898/8543/6423/25/84678/7798/7289/4522/79192/130497/7042/10395/6659/9585/653/6422/6497/6491/8289/144165/65979
BP	GO:0003206	cardiac chamber morphogenesis	114	-0.411991	-1.65234	0.00110011	0.00538884	0.00316321	4043	tags=44%, list=30%, signal=31%	655/8828/4089/55742/6722/10512/3516/7010/4851/4092/23462/4193/6092/54903/7048/7474/5469/60485/1363/2931/6664/57493/6910/9510/2296/659/5629/6608/55636/6423/7472/4853/657/8829/2303/23414/26508/6654/5915/7042/9353/6474/23493/9464/64783/3084/6659/10277/653/6091
BP	GO:0003231	cardiac ventricle development	114	-0.439712	-1.76352	0.00110011	0.00538884	0.00316321	3424	tags=42%, list=25%, signal=32%	57167/4851/4092/9782/23462/4193/6092/7048/7474/5469/60485/1363/2931/25831/157378/6664/57493/51684/6910/10269/5754/2296/6331/659/5629/55636/6299/8543/6423/7798/10818/657/2303/23414/26508/80000/4052/7042/9353/23493/9464/64783/3084/64220/6659/10277/639/6091
BP	GO:0016202	regulation of striated muscle tissue development	112	-0.398855	-1.59777	0.00110011	0.00538884	0.00316321	4582	tags=47%, list=34%, signal=32%	3776/5594/22943/10413/1432/50937/26263/5465/4089/51176/2260/221662/3516/7161/4851/406/79647/7048/60485/9472/10038/2931/5292/596/5728/6910/2254/6285/7528/3720/1906/26585/5997/3479/1655/891/1385/7472/2047/10818/657/23414/1948/4015/8324/6474/23493/983/2735/3084/2475/1063/5999
BP	GO:0030326	embryonic limb morphogenesis	112	-0.422424	-1.69219	0.00110011	0.00538884	0.00316321	3710	tags=43%, list=27%, signal=31%	51176/2260/3065/57167/4851/116039/64327/5087/7704/54903/4040/4154/5089/7474/5469/10018/5727/25836/3899/2778/6910/2254/26005/157506/55636/6299/6423/5396/7289/860/657/2201/130497/5915/341640/7042/1889/6474/60529/9464/9496/8434/8854/6497/4038/80144/2736/8626
BP	GO:0031023	microtubule organizing center organization	112	-0.494461	-1.98076	0.00110011	0.00538884	0.00316321	3790	tags=51%, list=28%, signal=37%	23354/23032/10432/55722/51199/253012/55755/7405/9639/56890/11190/23177/118611/9525/4869/675/54801/899/26005/7516/55125/4591/79648/5902/93323/79959/115106/5347/84446/1647/54820/79884/9662/9475/4659/1111/1017/22995/54875/84552/163786/7840/6790/7514/284403/983/4751/117178/23224/23332/9793/6491/3832/10733/23636/55835/5311
BP	GO:0035023	regulation of Rho protein signal transduction	112	-0.422562	-1.69274	0.00110011	0.00538884	0.00316321	3161	tags=37%, list=23%, signal=28%	9639/57679/7410/7204/8997/121512/23101/50649/6655/80243/57493/27/83892/25959/128272/57580/6453/2059/8874/5923/64857/286205/4233/25/23263/3688/8829/1894/10160/1281/6654/11214/9290/5159/10395/2151/57480/55785/2149/6091/3925
BP	GO:0035113	embryonic appendage morphogenesis	112	-0.422424	-1.69219	0.00110011	0.00538884	0.00316321	3710	tags=43%, list=27%, signal=31%	51176/2260/3065/57167/4851/116039/64327/5087/7704/54903/4040/4154/5089/7474/5469/10018/5727/25836/3899/2778/6910/2254/26005/157506/55636/6299/6423/5396/7289/860/657/2201/130497/5915/341640/7042/1889/6474/60529/9464/9496/8434/8854/6497/4038/80144/2736/8626
CC	GO:0000781	chromosome, telomeric region	107	-0.480612	-1.9154	0.00110132	0.00538884	0.00316321	4018	tags=53%, list=29%, signal=38%	9025/23468/7486/7014/6741/4174/11144/545/9984/51750/142/10951/5371/8563/23064/5424/9401/7015/147872/1642/6118/64421/7158/55226/675/4176/5431/4172/23347/5591/80351/170506/5500/5111/55183/8658/5888/2146/5501/1111/64858/1017/7520/3181/80119/4171/2237/4175/5514/1763/9937/79677/983/80335/4436/23028/641
BP	GO:0002062	chondrocyte differentiation	107	-0.422942	-1.68557	0.00110132	0.00538884	0.00316321	4080	tags=44%, list=30%, signal=31%	4147/81029/579/4148/64764/1303/11173/2260/81578/4192/116039/8091/54360/7704/5745/7048/654/6660/22856/864/7482/2254/1292/5212/26585/659/1291/7373/4017/1294/6423/23213/860/871/1690/657/130497/5915/4781/6474/1293/6591/5744/81792/55959/2736/51320
BP	GO:0006997	nucleus organization	104	-0.427451	-1.70069	0.00110254	0.00538884	0.00316321	2909	tags=35%, list=21%, signal=27%	29082/26108/124491/5578/9525/4779/23760/53371/57602/28996/9631/165324/25909/10269/23175/79188/9972/5347/7443/6732/23165/891/84172/8444/9221/7175/23345/9688/57122/3148/983/23435/6683/9133/2113/26135
BP	GO:0007098	centrosome cycle	106	-0.499326	-1.98853	0.00110254	0.00538884	0.00316321	3790	tags=53%, list=28%, signal=38%	23354/23032/10432/55722/51199/253012/55755/7405/9639/56890/11190/23177/118611/9525/4869/675/54801/899/26005/7516/55125/4591/79648/5902/93323/79959/115106/5347/84446/1647/54820/79884/9662/9475/4659/1111/1017/22995/54875/84552/163786/7840/6790/7514/284403/983/4751/117178/23224/9793/6491/3832/10733/23636/55835/5311
BP	GO:0007292	female gamete generation	105	-0.426038	-1.69551	0.00110254	0.00538884	0.00316321	2265	tags=32%, list=17%, signal=27%	596/675/9510/84930/5139/54361/11218/26271/3248/5347/5997/3479/891/3624/5764/6714/163589/9319/7272/6654/8204/4882/8654/6790/339834/5573/259266/2069/7153/7130/23397/51441/6875/56776
BP	GO:0032355	response to estradiol	115	-0.400981	-1.60797	0.00110254	0.00538884	0.00316321	3086	tags=32%, list=23%, signal=25%	6752/1277/6812/4152/10018/5743/8787/5727/5728/1789/5179/3248/58189/5111/6715/8932/8886/5932/2146/5764/10891/8204/117/7035/890/10631/5159/5021/3673/3184/2113/8854/1956/6422/1788/81930/374
BP	GO:0042770	signal transduction in response to DNA damage	113	-0.439933	-1.7622	0.00110254	0.00538884	0.00316321	2641	tags=36%, list=19%, signal=30%	988/161742/3090/2033/4849/28996/56950/246175/3276/675/10269/4848/23019/5591/5347/5111/1647/79915/1655/891/25/1111/1017/8444/57472/995/1859/144455/51514/6790/2305/79733/983/51512/23028/5325/6659/7027/6591/8493/835
BP	GO:0044344	cellular response to fibroblast growth factor stimulus	113	-0.399402	-1.59985	0.00110254	0.00538884	0.00316321	3823	tags=41%, list=28%, signal=30%	1373/2252/55614/867/2260/5436/9702/80199/2730/23064/9982/5781/1277/7474/988/161742/79801/678/3187/25778/10765/1960/2254/5431/10252/7057/54361/23768/1399/7072/5433/3185/3178/23213/8826/860/10563/10818/79633/9965/10253/10631/2591/6422/55959/2246
BP	GO:0045995	regulation of embryonic development	104	-0.450889	-1.79395	0.00110254	0.00538884	0.00316321	3725	tags=48%, list=27%, signal=35%	7182/4780/2260/10427/23236/80199/4155/4851/6788/10655/54903/7474/6789/60436/25836/9334/7482/91663/51684/5754/54361/4838/170506/23187/1857/7976/1289/3479/3910/6423/65125/3909/23213/7289/29127/7472/657/286204/130497/1290/9096/23432/8324/3908/983/1044/23332/6996/6422/284217
BP	GO:0048706	embryonic skeletal system development	115	-0.408093	-1.63649	0.00110254	0.00538884	0.00316321	5269	tags=56%, list=39%, signal=34%	23314/3200/57728/7703/2737/1280/7020/79977/50515/2138/2131/3198/3236/5079/56243/3223/3199/3203/3204/579/655/23169/27173/10265/6670/80199/116039/5087/10655/1277/54903/7048/7043/7474/3202/6664/25836/2778/2254/29072/1739/3201/157506/4838/4323/23213/5396/7289/860/4522/2303/130497/54799/5125/6474/92/60529/64131/6913/6935/4325/4087/55959/5156
BP	GO:0071774	response to fibroblast growth factor	115	-0.405806	-1.62732	0.00110254	0.00538884	0.00316321	3823	tags=41%, list=28%, signal=30%	1373/2252/55614/867/2260/5436/9702/80199/2730/23064/9982/5781/1277/7474/988/161742/79801/678/3187/25778/10765/1960/2254/5431/10252/7057/54361/23768/1399/7072/5433/3185/3178/23213/8826/860/10563/10818/79633/9965/10253/10631/3371/2591/6422/55959/2246
BP	GO:0010811	positive regulation of cell-substrate adhesion	110	-0.448559	-1.79035	0.00110375	0.00538884	0.00316321	3736	tags=47%, list=27%, signal=35%	3791/27185/7010/3678/3655/342184/5590/8631/4192/9806/3717/1021/7070/1307/5881/916/1012/4739/2932/1236/1842/91663/51144/57580/3987/54361/2335/11117/5581/2199/1399/1793/25890/8874/5212/201294/6376/90187/25/5764/8826/151887/998/6093/8829/10562/6251/9448/6366/55612/6422/4811
BP	GO:0018107	peptidyl-threonine phosphorylation	110	-0.419619	-1.67484	0.00110375	0.00538884	0.00316321	3415	tags=41%, list=25%, signal=31%	146057/4092/8877/2011/815/283629/57521/5528/5578/7048/7474/10114/54541/161742/2931/8851/388228/7225/28996/2932/596/53944/56288/5347/7443/8658/790/817/9475/65125/8476/1111/8444/6093/7272/5587/5599/1859/1459/8317/10253/983/2475/8445/11113
CC	GO:0034399	nuclear periphery	110	-0.462115	-1.84445	0.00110375	0.00538884	0.00316321	3615	tags=43%, list=26%, signal=32%	1822/5590/9984/284695/5371/9782/10580/3717/4152/26747/7041/8507/5885/285643/25909/7528/6678/9972/8089/10274/5111/9360/11016/6732/23165/25932/84823/790/55269/55137/3192/7175/55660/3181/56916/9688/57122/9126/10250/10238/862/4001/1063/1788/6421/6304/641
BP	GO:0032392	DNA geometric change	100	-0.515359	-2.04053	0.00110619	0.00538884	0.00316321	3960	tags=54%, list=29%, signal=39%	1106/6832/113510/7486/50485/84181/8451/4174/301/56852/5984/51750/142/23132/92797/23064/2074/9401/1642/1663/1105/164045/80205/5965/5985/54617/4176/4172/170506/57680/5888/3146/55636/5983/7520/25788/3181/79075/80119/89797/56916/4171/9837/4175/1660/1763/3148/1108/10721/8438/7153/83990/51659/641
BP	GO:1900180	regulation of protein localization to nucleus	102	-0.440241	-1.74691	0.00110619	0.00538884	0.00316321	2726	tags=35%, list=20%, signal=28%	10155/5743/10204/53371/2932/84455/51208/166614/51684/51068/22948/51715/25885/5347/10576/5296/6608/7203/23650/9221/7175/6714/5569/25942/1894/85443/5901/2534/999/983/23435/51512/55612/3843/4804/23636
BP	GO:0006405	RNA export from nucleus	108	-0.451653	-1.79872	0.00110742	0.00538884	0.00316321	3737	tags=44%, list=27%, signal=33%	6741/9785/10482/9984/57510/55308/10762/8563/23225/8480/54439/11338/29890/53371/4869/2733/55677/9631/51068/29072/9887/26019/51692/9972/55153/8021/5433/23165/81608/3178/7175/6059/3181/79902/9688/64062/91746/57122/5901/11052/1660/7514/23279/10250/9939/23511/23636/10657
BP	GO:0031644	regulation of neurological system process	109	-0.415064	-1.65238	0.00110742	0.00538884	0.00316321	2220	tags=28%, list=16%, signal=23%	11202/5728/22871/6285/10810/54434/56288/552/869/1906/27092/55273/8898/4884/9475/10874/6714/388336/118738/9456/2475/3673/134/6663/66000/2149/254263/50944/5999/5649
MF	GO:0035326	enhancer binding	108	-0.412496	-1.64278	0.00110742	0.00538884	0.00316321	3336	tags=40%, list=24%, signal=30%	406/1386/23411/9242/6496/80237/6689/7704/8861/79365/6938/4801/3202/9575/6597/4779/6664/6929/2103/4223/6599/7528/55749/4800/8932/86/9095/8543/1385/57459/3183/25976/3096/3148/1108/1044/9967/6663/5928/6603/4087/6421/60468
BP	GO:0042476	odontogenesis	109	-0.440567	-1.75391	0.00110742	0.00538884	0.00316321	4134	tags=48%, list=30%, signal=34%	54757/5465/26504/655/5054/2775/7189/9622/51176/3691/3065/3655/54959/1386/116039/1747/1277/4040/7043/10018/5654/54829/80326/1278/5308/2296/93/6331/1906/2308/6608/64919/3624/6714/860/29123/25818/657/130497/7042/9464/3371/7570/3912/11096/25928/10913/4038/2736/8626/8600/5156
BP	GO:1902850	microtubule cytoskeleton organization involved in mitosis	108	-0.557093	-2.21864	0.00110742	0.00538884	0.00316321	2309	tags=49%, list=17%, signal=41%	6867/285643/29072/10252/55125/79648/1778/1213/57405/10274/5347/9212/79598/8658/84722/54820/79884/10460/891/3192/5116/7175/29127/7272/79187/29899/83540/5901/3833/1058/10253/9126/6790/22974/991/284403/4751/51203/4085/23332/10403/332/1104/9700/6683/1062/4605/9055/6491/3832/23636/9493/3925
BP	GO:2001251	negative regulation of chromosome organization	108	-0.531866	-2.11817	0.00110742	0.00538884	0.00316321	2308	tags=41%, list=17%, signal=34%	5885/55226/80312/167227/3720/80351/1789/26271/5347/26155/9212/8658/22823/5927/891/3178/3192/5394/81620/7175/6714/7520/9319/25942/1786/7272/80119/4171/55170/3183/54454/991/4085/10403/84101/9700/699/23028/7153/29028/6418/6497/701/1063
BP	GO:0016571	histone methylation	101	-0.475961	-1.88494	0.00110988	0.00538884	0.00316321	4175	tags=51%, list=31%, signal=36%	2672/10196/6598/84332/22938/79813/5929/4089/3275/2091/57673/9646/90780/11107/23411/79918/11108/57343/11091/55870/23476/23168/10782/5926/54790/56254/56950/3276/80312/55677/29072/9869/7799/3720/1789/64324/55183/22823/79723/2146/55209/1786/55170/200424/10664/140690/6018/80335/23028/26147/150572/6304
BP	GO:0051053	negative regulation of DNA metabolic process	101	-0.460305	-1.82294	0.00110988	0.00538884	0.00316321	4582	tags=55%, list=34%, signal=37%	3776/54464/27000/9320/27063/51366/7515/55294/10459/50485/7014/545/9984/51750/142/92797/8091/6188/10155/51053/1676/7158/55226/23560/675/80312/64802/7270/167227/23347/80351/254225/26271/55183/8658/8914/56893/659/81931/3178/29980/3192/23244/5394/6714/7520/80119/990/3183/9126/2956/91607/10721/4436/54962/641
BP	GO:0055007	cardiac muscle cell differentiation	103	-0.422904	-1.67706	0.00110988	0.00538884	0.00316321	2836	tags=36%, list=21%, signal=29%	8470/50507/9472/10038/2931/6910/10269/7528/4628/9794/1906/26585/5629/5997/3479/891/4629/3192/6443/3688/10818/1948/5915/6444/11214/8324/150094/23493/983/5159/3084/2475/4604/80206/8289/5999/5156
BP	GO:0120031	plasma membrane bounded cell projection assembly	421	-0.316054	-1.39153	0.00200401	0.00955635	0.0056095	3860	tags=35%, list=28%, signal=26%	55742/5756/6722/23354/4134/117177/832/22981/2596/27185/10121/324/3320/123720/55722/10677/200894/3655/57348/121441/1901/54768/79989/55755/9702/80199/146057/2934/4851/28981/7802/23300/51256/107080638/55130/382/9788/2823/138639/7410/51473/26051/221421/11190/4690/10464/54903/79647/57489/80173/2622/7043/3842/84260/10096/55329/57545/121512/30845/22920/50649/1012/83543/55607/7532/10097/10257/1236/54801/…
MF	GO:0004674	protein serine/threonine kinase activity	378	-0.324866	-1.42729	0.00200602	0.00955635	0.0056095	3220	tags=31%, list=24%, signal=25%	127933/8780/92335/30811/4215/440275/2011/6788/1196/815/283629/9262/23476/1021/7204/5578/7048/8997/5586/10114/1024/6789/375449/2931/83732/149420/8812/25778/4216/388228/5292/10645/28996/51755/23178/2932/54101/166614/26524/54861/6850/5610/9263/84930/93/340156/5591/53944/5581/11329/9261/8621/5608/8814/5347/84446/23139/9212/7443/6732/23683/659/5062/5582/5584/817/65061/5592/9475/4750/7150/65125/8476/11…
BP	GO:0050769	positive regulation of neurogenesis	390	-0.32596	-1.43261	0.00201005	0.00955635	0.0056095	4142	tags=38%, list=30%, signal=27%	54149/1981/4914/23499/4131/655/23011/22938/7074/7852/64764/5756/6722/729230/4780/27185/2260/56965/10677/7161/51199/3065/91584/3655/1946/146433/4851/127833/4192/5270/23064/114798/9043/80237/2011/6092/4690/6387/9839/347733/6938/57556/654/8997/7474/10059/6498/4825/2033/2119/60436/5978/4830/55607/7225/6664/10097/22954/25836/23531/596/5728/22871/27/1002/9001/51704/6929/221336/5754/6453/7516/1813/8482/…
MF	GO:0001228	DNA-binding transcription activator activity, RNA polymerase II-specific	361	-0.324834	-1.42205	0.00201613	0.00955635	0.0056095	4282	tags=41%, list=31%, signal=29%	5309/6773/4802/8013/3234/9519/5013/5241/22877/6239/3204/5465/3664/346389/2078/80709/7690/2908/6596/5993/4089/64764/5966/89884/6722/7182/4780/51176/2649/5359/3516/7161/6095/4222/2005/2309/467/142/4851/406/5326/2004/64710/4205/138715/1386/5087/23411/1747/11108/8091/3190/6496/359948/6689/10725/9839/4661/4773/6938/266743/5089/7572/4692/988/64641/3202/9575/3662/56033/2001/2033/4779/8538/2119/5978/6664…
BP	GO:0032970	regulation of actin filament-based process	331	-0.332985	-1.45043	0.00202429	0.00955635	0.0056095	3886	tags=34%, list=28%, signal=25%	50848/4089/23616/5756/832/29766/119/123720/85458/10677/7010/57551/253260/10021/342184/54959/1901/1946/3759/2934/4192/6356/29767/382/9639/287/4690/6387/488/50507/7043/10096/5881/8851/10092/653857/55607/10097/1236/22836/91663/27/2764/8440/128272/1739/57580/2241/54361/4627/5581/6331/1906/2059/54509/10630/390/5629/6376/11346/64857/133746/817/4233/9475/1265/25/6863/55704/998/4853/961/6093/83700/10163/…
MF	GO:0016887	ATPase activity	317	-0.333283	-1.44986	0.00203046	0.00955635	0.0056095	4849	tags=45%, list=35%, signal=30%	4437/5982/5825/8607/6891/8632/84083/10058/63971/57674/51182/10061/55193/2967/3329/22880/221458/83473/196385/2968/166378/127602/55582/10730/89891/23499/10928/308/7140/23456/3416/55567/113510/84056/7486/50485/6782/84181/7155/55614/81570/50617/7415/4174/3320/19/11144/5378/56852/5984/4363/154664/92797/10060/84239/2074/3796/3306/5706/4626/89845/4622/488/1663/23195/9525/23400/6597/547/5985/54617/10257/…
BP	GO:0045666	positive regulation of neuron differentiation	302	-0.339228	-1.47301	0.00203459	0.00955635	0.0056095	4142	tags=40%, list=30%, signal=28%	54149/1981/4914/23499/4131/655/23011/7074/7852/64764/5756/6722/4780/27185/2260/56965/10677/51199/91584/3655/1946/127833/4192/23064/114798/9043/2011/6092/4690/6387/9839/347733/6938/654/8997/7474/10059/6498/4825/2033/2119/60436/5978/4830/55607/7225/6664/10097/22954/23531/596/5728/22871/27/1002/51704/6929/221336/5754/6453/8482/2335/4076/170506/1789/2043/8437/84258/9373/4976/1857/11075/6457/1272/1015…
BP	GO:1902903	regulation of supramolecular fiber organization	286	-0.341748	-1.48164	0.00203874	0.00955635	0.0056095	3874	tags=35%, list=28%, signal=25%	4089/23616/5756/832/29766/119/324/123720/10677/57551/253260/51199/342184/1901/55755/146057/2934/6356/29767/1410/382/9639/6188/4690/6387/50507/7043/10096/79998/5881/165/8851/10092/653857/55607/10097/1236/91663/157922/2764/8440/1739/57580/2241/54361/79929/11117/5581/1906/4130/2059/3949/11075/84722/5629/6376/11346/64857/133746/4233/9475/25/6863/998/961/6093/10163/8829/10152/25802/5345/1859/11214/903…
CC	GO:0005667	transcription factor complex	303	-0.337773	-1.46552	0.00204082	0.00955635	0.0056095	3743	tags=35%, list=27%, signal=26%	10432/51176/2649/607/3516/3065/9015/6884/142/90780/4092/83439/406/4205/9329/5087/6496/5934/6617/83595/10725/8861/4773/6938/266743/5089/25929/64210/23186/6877/10155/4801/9575/6882/2033/8538/2957/864/728340/28996/6664/55814/6929/8856/5308/9079/7421/8463/7528/5591/2960/6873/10625/8295/4775/2140/4800/6934/51008/55729/4086/23054/1876/6883/8543/3192/1385/1017/6874/860/56938/5933/4093/5450/25942/25937/8…
BP	GO:0048562	embryonic organ morphogenesis	256	-0.344744	-1.4825	0.00205339	0.00955635	0.0056095	2379	tags=25%, list=17%, signal=21%	2487/8516/28996/6664/25836/10083/2778/51684/2254/29072/26005/1739/8463/5754/3201/157506/4838/9645/1906/2200/57534/4323/7976/5629/6608/55636/6299/220/525/5396/84678/7289/860/4522/4237/65009/10818/2303/286204/2201/130497/5915/6932/6474/10253/60529/6913/9464/55212/2735/6935/64220/121227/55084/53904/4325/2295/6491/4087/8289/65979/2736/5311/5156
CC	GO:0019898	extrinsic component of membrane	248	-0.347538	-1.49057	0.00205973	0.00955635	0.0056095	4065	tags=40%, list=30%, signal=29%	64066/2219/1005/28513/1004/30846/7074/4145/7881/2775/2785/57488/2786/2779/5996/324/9162/84174/301/85377/1006/640/9021/5371/57664/4092/5270/3932/5662/3208/9892/5293/55187/64403/3092/5286/488/54832/29982/10018/9265/7525/30820/1012/84455/10979/2444/2776/2778/1002/1500/94025/23001/2241/23230/9655/1399/64405/5288/4976/54331/5621/5296/1001/4118/7018/5289/525/342667/8826/6769/7175/6714/29127/55359/1015/…
BP	GO:0090130	tissue migration	249	-0.335844	-1.44072	0.00206186	0.00955635	0.0056095	3219	tags=33%, list=24%, signal=25%	382/9982/23411/5793/4215/5781/9839/5286/5578/7048/1634/7474/5586/5155/5743/5168/161742/1012/1960/11221/5728/6667/6273/56999/25959/1235/23603/4223/7057/1803/168667/6678/4627/5581/5646/1906/1793/26585/659/5629/6868/3146/4017/55466/4233/9475/25/5764/6863/6714/3688/10563/1545/5290/8829/2303/57381/5587/1948/72/7042/9037/9448/59/10982/9353/2191/411/54443/10000/23332/2475/55612/3673/2113/6091/154810/224…
BP	GO:0022412	cellular process involved in reproduction in multicellular organism	246	-0.347507	-1.48808	0.00207039	0.00955635	0.0056095	3665	tags=34%, list=27%, signal=25%	400629/11144/221656/85315/2309/79989/9702/90780/4192/8549/3306/130026/6092/7704/283629/164091/143689/26108/374308/147872/1656/5104/2119/152015/51361/2176/596/4948/675/1235/84930/5139/57820/2296/6691/54361/8900/11218/55342/26271/54763/5347/23139/4603/6732/3479/2189/891/3624/2175/5764/6714/163589/63979/3688/9319/83700/7272/6654/4882/9353/8654/140690/6790/3148/339834/5573/2475/4436/259266/2069/7153/…
BP	GO:0003007	heart morphogenesis	229	-0.346142	-1.47751	0.00207469	0.00955635	0.0056095	2805	tags=35%, list=21%, signal=29%	3516/7010/200894/10427/127294/1901/4851/4092/1386/23462/4193/6092/54903/7048/7474/5469/60485/1363/10637/2931/5727/5292/196528/6664/25836/57493/51684/6910/5308/26005/9510/10269/8463/10252/2296/4838/23768/9645/8642/1399/57534/1289/659/55273/5629/6608/55636/9095/6423/10439/4886/7472/4853/65009/657/79633/8829/2303/23414/26508/6654/5915/7042/9353/6474/23493/9464/64783/55212/10395/3084/2475/6659/10277/…
BP	GO:0030217	T cell differentiation	218	-0.340455	-1.45165	0.00207469	0.00955635	0.0056095	3868	tags=36%, list=28%, signal=26%	915/149233/6722/729230/3592/51176/6670/6095/301/3574/5590/925/4192/4092/3932/26279/5293/79840/1493/26191/3953/7704/114836/10803/940/4773/1021/4860/7048/8809/6146/939/3662/1880/678/3718/916/864/1960/84524/1236/596/11221/1958/6850/2177/1235/57580/917/54361/5591/9655/4063/3702/1840/54542/6868/3593/3146/55636/64919/2175/25/860/6363/6654/6932/8324/865/2475/6935/6659/639/2736/3815/3575/861/6304/814
MF	GO:0001664	G protein-coupled receptor binding	219	-0.344422	-1.46839	0.00207684	0.00955635	0.0056095	3925	tags=35%, list=29%, signal=25%	55737/2775/5697/23032/7345/2779/729230/5443/3301/3691/1901/6356/284654/7275/5781/3717/6387/4040/84870/488/6846/2921/9547/7474/8643/1910/115908/887/5727/5245/90226/153/80326/7482/2776/2778/51704/2920/26052/54361/5367/552/5179/1906/1857/5621/6376/5898/9693/6375/10874/6863/7289/6372/6363/7472/10563/2919/2773/6374/9455/112609/2774/8324/2534/1759/6366/9456/636/57561/1908/134/6422/54102/10672/3716/50944
BP	GO:0071383	cellular response to steroid hormone stimulus	207	-0.352753	-1.49494	0.00208551	0.00955635	0.0056095	4375	tags=44%, list=32%, signal=30%	9113/10413/1977/677/7538/51366/8013/11170/2706/5241/5465/655/8202/2908/114907/10432/7182/3301/51176/3275/2649/8554/85315/7181/3065/6095/301/2309/2100/142/5187/406/23411/6752/3717/164091/4864/266743/687/5469/10018/54541/9575/7041/2033/6597/678/5978/5245/25959/8856/2103/5536/7421/4848/23019/4838/3174/1789/1906/6715/898/7025/1616/23054/2308/1655/3192/8031/11240/6714/10891/26508/5915/5901/8204/11214/…
BP	GO:0060560	developmental growth involved in morphogenesis	203	-0.349888	-1.48056	0.00209205	0.00955635	0.0056095	4103	tags=38%, list=30%, signal=27%	23499/4131/23011/8828/7074/7852/6722/27185/10512/3320/51199/91584/10509/342184/5590/1901/1946/134430/4851/127833/6356/6456/440275/6387/4040/9839/54910/57556/7048/4692/7474/10155/5469/4825/8851/55083/10765/1808/2932/1002/5754/10252/8482/157506/2335/7414/3676/8437/84258/9373/659/6299/6423/25/2045/8826/10439/3688/223117/25942/8829/9037/9353/10253/10631/23394/6790/23566/8936/3371/150465/66000/6422/53…
BP	GO:0048588	developmental cell growth	190	-0.359895	-1.51507	0.00210084	0.00955635	0.0056095	4104	tags=38%, list=30%, signal=27%	5465/23499/4131/23011/8828/7074/7852/6722/27185/3275/10512/3320/51199/91584/10509/5590/1946/134430/127833/6456/10611/440275/6387/9839/54910/57556/8470/7048/4692/7474/9472/10038/4825/2931/8851/1808/2932/1002/8482/2335/7528/7414/3676/8437/1906/84258/9373/659/5997/3479/25/2045/8826/10439/3688/223117/25942/8829/11214/9037/9353/10631/23394/6790/23566/8936/150465/2475/66000/53335/4916/51320/5999
BP	GO:0061138	morphogenesis of a branching epithelium	166	-0.377904	-1.57628	0.0021164	0.00955635	0.0056095	3394	tags=37%, list=25%, signal=28%	9021/4851/5371/4192/6356/5087/54903/4040/84870/7048/7474/5469/6789/3202/1282/2119/5727/10765/596/7482/1739/7421/10252/54361/157506/8642/1906/4323/8914/5629/6608/6299/4233/6423/25/23213/6714/55366/7472/10818/79633/8829/2303/80000/4609/9353/10116/10253/9231/64783/3371/6663/6591/6422/10672/1909/284217/2246/2736/5311/8626/374
BP	GO:0071229	cellular response to acid chemical	176	-0.379153	-1.58657	0.0021164	0.00955635	0.0056095	2778	tags=31%, list=20%, signal=25%	1307/7474/5155/7525/1282/4830/22850/64121/1278/27/6602/1958/3667/143686/8463/5166/5754/552/5581/1906/4976/3949/54331/3779/1291/891/1385/6714/7520/7472/1786/10891/1281/130497/1290/5915/2707/2782/8324/5563/2534/3371/2475/6935/3184/3843/8854/1956/6422/53335/4916/1788/5311/5156
BP	GO:0050770	regulation of axonogenesis	160	-0.368701	-1.53183	0.0021254	0.00955635	0.0056095	4103	tags=41%, list=30%, signal=29%	23499/4131/23011/7074/6722/27185/10512/51199/91584/10509/8831/1946/134430/114798/2011/23077/6092/6387/9839/26037/347733/7070/54910/57556/7474/57643/6498/4825/8851/66008/54915/1808/2932/65249/5728/1002/8482/2335/2043/57688/84446/10154/10090/659/1123/1600/25/2045/1949/10439/223117/25942/8829/57689/9037/9353/1000/6474/23394/23566/150465/4804/6091/4038/4916
BP	GO:0007179	transforming growth factor beta receptor signaling pathway	164	-0.366702	-1.5244	0.00212766	0.00955635	0.0056095	2864	tags=32%, list=21%, signal=25%	9392/2651/2662/7048/7043/27122/10637/6498/7041/5654/2033/2615/8516/28996/6664/54829/10979/1278/58533/93/7057/4838/11117/1030/56288/94031/3248/2200/659/6868/4086/9110/1385/23089/9372/6714/65997/4093/657/7044/1281/2201/4052/7042/4015/92/64750/55612/6935/4053/6497/4087
BP	GO:0048736	appendage development	158	-0.384112	-1.59111	0.00214362	0.00955635	0.0056095	3710	tags=39%, list=27%, signal=29%	51176/2260/10512/3691/3065/3655/342184/57167/4851/116039/64327/5087/7704/54903/4040/4154/494470/5089/7474/5469/10018/5727/6664/25836/3899/2778/6910/2254/5308/26005/4223/157506/54542/26585/659/55636/6299/6423/5396/7289/860/657/2201/130497/5915/341640/7042/1889/5125/6474/60529/9464/55212/9496/8434/6659/8854/6497/4038/80144/2736/8626
BP	GO:0060173	limb development	158	-0.384112	-1.59111	0.00214362	0.00955635	0.0056095	3710	tags=39%, list=27%, signal=29%	51176/2260/10512/3691/3065/3655/342184/57167/4851/116039/64327/5087/7704/54903/4040/4154/494470/5089/7474/5469/10018/5727/6664/25836/3899/2778/6910/2254/5308/26005/4223/157506/54542/26585/659/55636/6299/6423/5396/7289/860/657/2201/130497/5915/341640/7042/1889/5125/6474/60529/9464/55212/9496/8434/6659/8854/6497/4038/80144/2736/8626
BP	GO:0006475	internal protein amino acid acetylation	129	-0.379727	-1.55411	0.00215054	0.00955635	0.0056095	4060	tags=42%, list=30%, signal=30%	7862/22976/10626/27097/6598/51773/8202/4089/51176/6871/57673/117143/90780/5187/51230/1386/9329/23411/55167/11091/339287/8861/6877/9575/3662/2033/54556/675/55677/10269/80314/57634/8295/8089/26155/51562/1810/64769/6883/86/1111/11177/55209/55689/25942/8464/10891/9913/10933/54107/10664/26122/6591/6418
BP	GO:0006611	protein export from nucleus	149	-0.390911	-1.613	0.00215054	0.00955635	0.0056095	3737	tags=40%, list=27%, signal=30%	6741/9785/10482/9984/57510/55308/10762/8563/127933/92335/5781/4193/23225/8480/5784/10204/6815/11338/29890/53371/64328/4869/2733/2932/55677/9631/51068/29072/9887/26019/51692/9972/55153/8021/6934/5433/23039/23165/81608/7175/6059/3181/79902/9688/91746/580/57122/5901/1959/10541/64901/51496/7514/23279/10250/9939/23511/51512/1434/23636
BP	GO:0007369	gastrulation	153	-0.38796	-1.60253	0.00215285	0.00955635	0.0056095	3874	tags=41%, list=28%, signal=29%	4089/1303/6722/55614/51176/2260/2139/3691/7358/9646/3678/4155/8091/83595/60626/4040/8861/23168/1284/7048/7474/2001/60436/8516/91663/29072/2296/93/2335/4838/3676/23187/4323/1289/659/1291/4086/3914/9095/1294/3624/6423/65125/3909/3688/10818/60412/657/2303/286204/130497/1290/8324/92/2132/5573/23332/3673/3912/6422/4087/8289
BP	GO:0072006	nephron development	127	-0.400639	-1.63639	0.00215517	0.00955635	0.0056095	2704	tags=31%, list=20%, signal=26%	5155/1286/4854/5727/55083/51196/596/7482/1958/1739/5420/2296/2028/54361/8642/4643/6608/6299/23213/8826/55366/79633/79192/25937/79902/2303/130497/26508/80000/57122/4609/8842/59/23279/5159/4811/55959/2246/5311/5156
BP	GO:0030177	positive regulation of Wnt signaling pathway	155	-0.381696	-1.57776	0.0021575	0.00955635	0.0056095	4456	tags=46%, list=33%, signal=32%	22943/5713/1749/10413/1456/5693/10213/51366/79413/23500/23499/55737/7415/27185/85458/3516/8326/63977/2262/79705/57664/406/143471/284654/5682/55031/8549/5706/130574/7015/1277/9839/84870/55182/54764/7474/6597/51704/2254/5754/5711/80351/53944/5685/8658/8932/79718/22881/1001/6299/9736/6423/25/65125/23213/6714/55366/10927/7128/55789/51339/9037/59352/64750/8434/259266/6659/1956/6422/5718/6497/55959
BP	GO:0018393	internal peptidyl-lysine acetylation	125	-0.391915	-1.59289	0.00217865	0.00955635	0.0056095	4361	tags=43%, list=32%, signal=30%	7862/22976/10626/27097/6598/51773/8202/4089/51176/6871/57673/117143/90780/5187/51230/1386/9329/23411/55167/11091/339287/8861/6877/9575/3662/2033/54556/675/55677/10269/80314/57634/8295/8089/26155/51562/1810/64769/6883/86/1111/11177/55209/55689/25942/8464/10891/9913/10933/54107/10664/26122/6591/6418
BP	GO:0031047	gene silencing by RNA	124	-0.389496	-1.58082	0.00217865	0.00955635	0.0056095	3136	tags=35%, list=23%, signal=28%	23264/90459/7015/143689/23225/8480/54487/53371/4849/246175/1994/5530/9631/103/5431/10269/4848/23019/9972/8021/26986/5433/4086/23165/23369/1655/8087/7175/57472/3181/79902/9688/57122/5901/1660/9698/23279/79753/23511/5511/1956/4087/9931/23636
BP	GO:0048660	regulation of smooth muscle cell proliferation	124	-0.379217	-1.5391	0.00217865	0.00955635	0.0056095	3077	tags=33%, list=23%, signal=26%	7015/4193/3717/7048/7043/5155/5743/4854/5136/1012/10257/5728/2254/9510/7057/5591/3486/1906/3248/6934/3593/3479/6376/4969/5592/1264/3351/7520/65009/2773/657/1786/10891/7128/5345/5159/2475/6502/3673/2069/1956
BP	GO:0072073	kidney epithelium development	125	-0.384002	-1.56073	0.00217865	0.00955635	0.0056095	2491	tags=30%, list=18%, signal=25%	4072/5727/55083/384/596/7482/25959/1739/5420/10252/2296/54361/168667/2043/8642/4643/4086/6608/6299/2045/8826/55366/79633/79192/25937/2303/1948/130497/26508/80000/5915/4609/8842/9353/6422/4087/2246/5311
MF	GO:0017124	SH3 domain binding	114	-0.394592	-1.58256	0.00220022	0.00956843	0.00561659	3697	tags=38%, list=27%, signal=28%	867/9232/868/5359/55740/342184/8831/8631/2530/7405/102/26191/57088/9844/9047/84632/916/9829/2060/1793/10656/1840/392/6868/25/10040/84251/10163/10152/6654/7159/60312/7456/8030/1809/1759/8038/9467/11113/50944/8728/10657/54206
BP	GO:1901861	regulation of muscle tissue development	115	-0.397298	-1.5932	0.00220507	0.00956843	0.00561659	3710	tags=47%, list=27%, signal=35%	3776/5594/22943/10413/1432/50937/26263/5465/4089/51176/2260/221662/3516/7161/4851/406/79647/7048/60485/9472/10038/2931/5292/596/5728/6910/2254/6285/7528/3720/1906/26585/5997/3479/1655/891/1385/7472/2047/10818/657/10891/23414/1948/4015/8324/6474/23493/983/2735/3084/2475/1063/5999
CC	GO:0005913	cell-cell adherens junction	102	-0.427332	-1.69569	0.00221239	0.00956843	0.00561659	4030	tags=42%, list=29%, signal=30%	1005/28513/1004/29766/324/301/3655/117583/1006/4092/10611/5817/10580/64403/8572/488/1656/1012/1982/1002/1500/5317/7414/56288/10890/4627/64405/659/1001/23650/1015/10818/87/1501/83872/1000/9231/999/117178/1009/5021/2196/1824
BP	GO:0071426	ribonucleoprotein complex export from nucleus	100	-0.416219	-1.64799	0.00221239	0.00956843	0.00561659	4418	tags=47%, list=32%, signal=32%	84271/1977/22916/55795/100101267/4928/6741/9785/10482/9984/55308/10762/8563/23225/8480/11338/29890/53371/4869/2733/55677/9631/51068/29072/9887/26019/51692/9972/55153/8021/5433/23165/81608/7175/6059/3181/79902/9688/91746/57122/5901/7514/23279/10250/9939/23511/23636
BP	GO:0072089	stem cell proliferation	102	-0.421335	-1.67189	0.00221239	0.00956843	0.00561659	3710	tags=42%, list=27%, signal=31%	51176/27185/2260/2009/8326/4851/9048/8091/6496/7015/7474/6660/4072/5292/342371/6664/7482/5610/1813/747/10890/7976/54820/6376/6608/3192/6423/5764/3400/5243/29127/10818/10763/3148/55612/85440/23028/259266/6663/6591/51441/861/3736
BP	GO:0030031	cell projection assembly	433	-0.317657	-1.39947	0.003	0.0129118	0.00757912	3798	tags=35%, list=28%, signal=26%	6722/23354/4134/117177/832/22981/2596/27185/10121/324/3320/123720/55722/10677/200894/3655/57348/121441/1901/54768/79989/55755/9702/80199/146057/2934/4851/28981/7802/23300/51256/107080638/55130/382/9788/2823/138639/7410/51473/26051/221421/11190/4690/10464/54903/79647/57489/80173/2622/7043/3842/84260/10096/55329/5881/57545/121512/30845/22920/50649/1012/83543/55607/7532/10097/10257/1236/54801/22871/…
BP	GO:0007264	small GTPase mediated signal transduction	488	-0.31037	-1.37257	0.00300601	0.0129118	0.00757912	2764	tags=25%, list=20%, signal=21%	10617/9844/8997/23179/10155/5881/9265/6464/121512/23101/57403/50649/1012/84144/51196/152015/6655/80243/22800/9908/22836/64121/1278/57493/27/83892/25959/9869/5922/51715/128272/57580/10252/6453/83478/10890/8437/1399/2059/54509/1793/10630/390/8874/2/392/5923/57584/3479/5296/64857/5898/286205/1123/1600/9693/22808/4233/9475/25/57569/23263/1017/6714/29127/23092/998/3688/4853/6093/10163/89839/8844/1786/…
BP	GO:0003012	muscle system process	375	-0.319236	-1.40116	0.00301508	0.0129118	0.00757912	3954	tags=34%, list=29%, signal=25%	6261/7074/7852/2775/4089/55151/5756/1812/6722/29766/10398/10021/9312/127294/2309/3759/142/2934/4851/10627/4092/8877/29767/4205/1410/10611/3356/10580/6752/287/4626/6641/1136/4622/5286/488/8470/92241/5578/10052/1910/84676/26287/9472/5743/10038/55800/2931/23336/30845/51196/384/5530/9631/7169/5733/1739/6547/1813/7528/7414/3720/6331/26509/6330/1906/5608/3760/7094/7170/8082/5997/4660/3479/2308/2146/817…
MF	GO:0003779	actin binding	364	-0.320009	-1.40177	0.00302115	0.0129118	0.00757912	4283	tags=38%, list=31%, signal=27%	644150/399687/6709/11170/23500/84940/23012/23499/7140/9749/4131/1073/7852/6530/55742/5756/832/29766/119/123720/85458/27252/10677/4645/2037/55740/127294/342184/23026/2934/2633/29767/81/3208/23164/10611/57553/10580/9788/199953/2318/4626/8572/51088/6641/3092/4622/92241/10096/3652/11275/121512/8851/10092/8507/653857/83543/55607/54617/7225/51361/10097/114793/10083/10979/91010/27/7169/2275/2764/23603/8…
MF	GO:0046982	protein heterodimerization activity	343	-0.324153	-1.41556	0.00302725	0.0129118	0.00757912	2936	tags=27%, list=21%, signal=22%	79365/347733/3092/6938/266743/23023/7043/654/6861/8883/5155/4801/10018/1182/6882/4869/916/2957/558/58494/152015/6655/22882/25841/153/10055/596/64121/4170/5530/23590/7169/58533/6929/8463/1813/917/3676/5049/22806/1647/1857/1810/8914/1616/9568/3593/4086/5296/6883/3624/8087/7171/6874/9221/5596/3688/10563/83700/9455/8464/10051/9913/93986/26508/6654/9096/580/5901/7042/10592/54107/1058/9126/60529/23493/…
BP	GO:0048545	response to steroid hormone	317	-0.328797	-1.43034	0.00304569	0.0129546	0.00760428	4375	tags=42%, list=32%, signal=29%	9113/10413/58/1977/677/7538/51366/8013/11170/9076/2706/5241/5465/655/952/6898/8202/5732/10076/2908/1373/3490/1828/114907/10432/7182/3301/51176/3275/2649/8554/85315/7181/3065/6095/301/2309/2100/142/4851/4192/5187/406/23411/6752/4193/1277/3717/164091/4864/266743/7048/7043/654/687/84676/5469/10018/54541/5743/387758/9575/7041/2033/6597/11063/678/5978/5245/596/25959/8856/2103/5536/7421/4848/6285/7057/…
BP	GO:0071214	cellular response to abiotic stimulus	263	-0.338836	-1.45931	0.00307377	0.0129864	0.00762293	3531	tags=32%, list=26%, signal=24%	545/5481/54407/3759/142/5145/64710/3208/1410/55031/23411/8091/5424/5934/440275/10010/5781/4193/1277/54112/1642/92241/50507/654/5743/6513/9575/2033/23596/55144/355/5978/4869/54617/25896/7158/25836/5728/1958/10269/90427/7528/4239/170506/552/5111/26155/1647/9212/51562/4316/5888/3428/10714/6423/1265/1111/5764/10635/10988/7520/63979/1894/4311/5599/9990/993/23173/55872/54107/4609/2782/4638/3673/23028/6…
BP	GO:0104004	cellular response to environmental stimulus	263	-0.338836	-1.45931	0.00307377	0.0129864	0.00762293	3531	tags=32%, list=26%, signal=24%	545/5481/54407/3759/142/5145/64710/3208/1410/55031/23411/8091/5424/5934/440275/10010/5781/4193/1277/54112/1642/92241/50507/654/5743/6513/9575/2033/23596/55144/355/5978/4869/54617/25896/7158/25836/5728/1958/10269/90427/7528/4239/170506/552/5111/26155/1647/9212/51562/4316/5888/3428/10714/6423/1265/1111/5764/10635/10988/7520/63979/1894/4311/5599/9990/993/23173/55872/54107/4609/2782/4638/3673/23028/6…
BP	GO:0050730	regulation of peptidyl-tyrosine phosphorylation	217	-0.338381	-1.44365	0.00310238	0.0129864	0.00762293	3832	tags=35%, list=28%, signal=25%	149233/2252/3592/867/868/253260/3678/3574/5590/1946/79705/9021/2915/2074/3356/9244/5781/10464/3717/7070/50507/654/5155/5168/7525/6464/116379/84632/916/4739/51704/58533/6850/8440/7060/9655/2043/5581/7039/1272/26585/5062/6868/3593/5621/3479/3589/22876/6423/25/2045/8826/1270/54892/6714/8829/2534/23394/11009/3084/2475/2069/9467/134/7804/1956/6422/85480/4038/50604/3815/2322/54206/5649/374
BP	GO:0032259	methylation	244	-0.335707	-1.43702	0.00310559	0.0129864	0.00762293	3983	tags=39%, list=29%, signal=28%	5870/84332/22938/79813/5929/4089/57721/3275/2091/57673/221656/283742/9646/63977/196410/63892/142/5865/90780/1787/11107/11185/23411/79918/25840/11108/57343/11091/55870/4839/23476/143689/23168/127253/64863/4152/10782/10155/54815/5926/54790/29890/57019/56254/56950/23091/57570/191/3276/2778/80312/55677/29072/9869/10269/7799/3720/1789/339175/64324/55183/56981/22823/8932/79723/55729/56978/2146/79872/54…
BP	GO:0090132	epithelium migration	244	-0.336603	-1.44086	0.00310559	0.0129864	0.00762293	3219	tags=32%, list=24%, signal=25%	382/9982/23411/5793/4215/5781/9839/5286/5578/7048/1634/7474/5586/5155/5743/5168/161742/1012/1960/11221/5728/6667/6273/56999/25959/1235/23603/4223/7057/1803/168667/6678/4627/5581/5646/1906/1793/26585/659/5629/6868/3146/4017/55466/4233/9475/25/5764/6863/6714/3688/10563/1545/5290/8829/2303/57381/5587/1948/7042/9037/9448/10982/9353/2191/411/54443/10000/23332/2475/55612/3673/2113/6091/154810/2246/2196…
BP	GO:0010631	epithelial cell migration	243	-0.338175	-1.44694	0.00310881	0.0129864	0.00762293	3219	tags=33%, list=24%, signal=25%	382/9982/23411/5793/4215/5781/9839/5286/5578/7048/1634/7474/5586/5155/5743/5168/161742/1012/1960/11221/5728/6667/6273/56999/25959/1235/23603/4223/7057/1803/168667/6678/4627/5581/5646/1906/1793/26585/659/5629/6868/3146/4017/55466/4233/9475/25/5764/6863/6714/3688/10563/1545/5290/8829/2303/57381/5587/1948/7042/9037/9448/10982/9353/2191/411/54443/10000/23332/2475/55612/3673/2113/6091/154810/2246/2196…
BP	GO:2000146	negative regulation of cell motility	221	-0.341642	-1.45627	0.00311203	0.0129864	0.00762293	2380	tags=27%, list=17%, signal=22%	196528/56254/596/23560/11221/5728/104/56999/6910/23603/4223/7057/1813/54361/4838/7414/11117/3486/84978/127435/10718/26585/6376/25932/286205/3146/5592/55466/6423/23213/5764/11240/8428/10563/65009/1545/657/10891/1281/9466/9353/1809/9231/999/23143/11009/5911/23332/6366/10395/3084/8434/134/653/6422/11057/6091/63923/5217
BP	GO:0051216	cartilage development	177	-0.365441	-1.52979	0.0031746	0.0130524	0.00766164	4080	tags=41%, list=30%, signal=29%	4147/81029/579/655/4148/64764/1303/6722/11173/2260/81578/2121/651/4192/656/116039/8091/54360/1513/7704/1277/4040/5745/7048/654/7474/6660/22856/3202/8538/864/2487/7482/2778/2254/649/1292/10269/4060/1906/5212/26585/659/1291/4086/7373/4017/1294/6423/23213/5396/860/871/7298/25884/1690/657/130497/5915/4781/6474/9464/1293/6935/353500/6591/653/5744/81792/55959/2736/51320
BP	GO:2001020	regulation of response to DNA damage stimulus	169	-0.367428	-1.53496	0.0031746	0.0130524	0.00766164	3531	tags=42%, list=26%, signal=32%	545/9984/51750/142/5371/92797/8563/2074/55031/23411/8091/3190/80237/4193/6188/151987/6387/9774/1663/64210/10155/161742/3090/6498/6118/56950/10097/7158/22954/596/4170/23201/29072/10269/23347/5591/254225/26271/165918/5111/2140/55183/7913/79915/8914/56893/5888/5582/3146/55159/1655/55137/6423/25/1111/10635/8444/79968/63979/1859/1660/4609/5514/7398/10116/2305/10721/23028/6591/1956/56776
MF	GO:0005516	calmodulin binding	173	-0.362116	-1.51283	0.00318134	0.0130524	0.00766164	4040	tags=43%, list=30%, signal=31%	6801/5130/79012/29888/6261/2596/5996/119/4645/3780/23236/55755/5331/4155/3783/8877/4626/28954/815/6641/3782/4622/5153/6263/165/3786/355/5136/10645/23352/109/5530/5534/157922/27130/6547/79929/4628/4430/4627/6331/9261/4082/107/79598/4643/22989/5997/817/1655/4629/3756/1265/5116/8826/1264/2035/65108/4638/9098/5137/440279/128239/79784/259266/2669/493/53904/1956/120/4804/800/814/5999
BP	GO:0007187	G protein-coupled receptor signaling pathway, coupled to cyclic nucleotide second messenger	165	-0.360374	-1.50147	0.00318471	0.0130524	0.00766164	4579	tags=39%, list=33%, signal=27%	136/1133/4883/4283/1131/1395/1269/1132/5567/11245/5732/2775/2916/146/2829/1812/2779/5996/19/301/1901/3356/8549/6752/60626/5745/5578/113/2931/2827/90226/109/153/2776/2778/5733/1813/1906/2861/107/54331/5997/2740/9693/3351/4886/55366/10163/2773/3352/112609/2782/23432/11214/2774/9283/23566/57561/134/9590/493/5744/10672/1909/2899
MF	GO:0008022	protein C-terminus binding	168	-0.365538	-1.52427	0.00318471	0.0130524	0.00766164	3545	tags=38%, list=26%, signal=28%	3839/7014/7155/8554/3339/6884/8777/10963/3932/6456/2074/23411/7015/10401/7704/11190/3717/9525/9656/2033/55607/5245/10055/25836/675/6667/23421/1739/2335/8089/6457/26986/160/11073/5888/5501/55137/9662/25/6714/7520/8161/8844/1112/10971/29899/2035/51440/10516/4691/5213/991/4085/1759/4436/132320/6925/7153/667/1063/4288/284217/50944
BP	GO:0060491	regulation of cell projection assembly	139	-0.383626	-1.58146	0.00319149	0.0130524	0.00766164	3830	tags=38%, list=28%, signal=28%	5756/6722/4134/832/2596/324/80199/23300/51256/107080638/382/2823/51473/26051/79647/57489/7043/84260/55329/55607/1236/22871/54874/9001/5420/23603/2241/26052/2059/8814/79598/5898/9662/6714/55704/998/6363/10163/8829/5337/688/9353/1809/54443/23224/6366/2475/3815/55835/22873/6101/55920/5217
BP	GO:0055002	striated muscle cell development	137	-0.379962	-1.56322	0.00320171	0.0130524	0.00766164	4399	tags=45%, list=32%, signal=31%	845/58/27063/124857/26263/5465/7140/1073/6261/4089/6722/7345/29766/10939/11149/127294/29767/4205/1466/10611/92737/2318/4773/8470/9472/10038/2931/71/596/5530/10269/7528/4628/9794/26509/1906/1465/5629/5997/3479/6608/891/4629/3192/6443/3688/25802/6444/4015/11214/6474/23493/5573/983/5159/9456/2475/4604/6497/80206/5999/5156
BP	GO:0120032	regulation of plasma membrane bounded cell projection assembly	137	-0.379118	-1.55975	0.00320171	0.0130524	0.00766164	3830	tags=38%, list=28%, signal=28%	5756/6722/4134/832/2596/324/80199/23300/51256/107080638/382/2823/51473/26051/79647/57489/7043/84260/55329/55607/1236/22871/54874/9001/5420/23603/2241/26052/2059/8814/79598/5898/9662/55704/998/6363/10163/8829/5337/688/9353/1809/54443/23224/6366/2475/3815/55835/22873/6101/55920/5217
MF	GO:0008201	heparin binding	133	-0.382351	-1.56607	0.00321888	0.0130524	0.00766164	3385	tags=37%, list=25%, signal=28%	7756/4192/6402/5270/284654/26279/9982/84870/6146/5104/50509/5727/3075/1842/2254/51144/7060/9510/7057/2335/129804/9508/25890/2200/4316/1289/5764/151887/6372/5046/7058/10563/3068/8829/9388/89797/83716/59352/9353/10631/11095/3918/11167/4053/11096/7705/6422/2246/64388
BP	GO:0010770	positive regulation of cell morphogenesis involved in differentiation	132	-0.377954	-1.54696	0.00322581	0.0130524	0.00766164	4547	tags=47%, list=33%, signal=32%	4135/5361/4803/1398/80005/57091/6239/23499/4131/23011/7074/6722/27185/56965/51199/91584/1946/4192/114798/6092/6387/9839/347733/4352/8997/10059/5881/6498/4739/10097/91663/1002/57580/3987/8482/2335/4076/170506/2043/1399/1793/8874/4976/10154/26039/659/201294/5789/25/998/8829/10562/9037/9353/6474/23394/23566/7804/4804/6091/4916/5649
BP	GO:0018394	peptidyl-lysine acetylation	132	-0.377536	-1.54525	0.00322581	0.0130524	0.00766164	4060	tags=40%, list=30%, signal=29%	27097/6598/51773/8202/4089/51176/6871/57673/117143/90780/5187/51230/1386/9329/23411/55167/11091/339287/8861/6877/9575/3662/2033/54556/675/55677/10269/80314/57634/8295/8089/26155/51562/1810/64769/6883/86/1111/11177/55209/55689/25942/8464/10891/9913/10933/54107/10664/26122/5563/6659/6591/6418
BP	GO:0001738	morphogenesis of a polarized epithelium	126	-0.376768	-1.5385	0.00322928	0.0130524	0.00766164	4596	tags=41%, list=34%, signal=28%	23322/81839/5708/22943/57216/5713/5693/10213/163/7074/23245/23616/10427/80199/57664/143471/5682/5706/54903/84870/7474/115908/1173/128272/5754/5711/23002/10890/5685/1213/84446/1857/160/7976/22881/10082/6423/25/3909/998/4919/51339/8324/9231/64750/6422/5718/2295/1952/144165/284217/8626
BP	GO:0048659	smooth muscle cell proliferation	125	-0.376761	-1.5313	0.00326797	0.0131743	0.0077332	3077	tags=33%, list=23%, signal=26%	7015/4193/3717/7048/7043/5155/5743/4854/5136/1012/10257/5728/2254/9510/7057/5591/3486/1906/3248/6934/3593/3479/6376/4969/5592/1264/3351/7520/65009/2773/657/1786/10891/7128/5345/5159/2475/6502/3673/2069/1956
BP	GO:0001704	formation of primary germ layer	105	-0.406528	-1.61786	0.00330761	0.0132993	0.00780661	3845	tags=43%, list=28%, signal=31%	1303/6722/55614/51176/2260/2139/3691/9646/3678/8091/83595/23168/1284/7474/2001/8516/29072/2296/2335/4838/3676/4323/1289/659/1291/4086/3914/9095/1294/3624/6423/3909/3688/60412/657/2303/286204/1290/8324/2132/5573/3673/3912/4087/8289
BP	GO:0022612	gland morphogenesis	109	-0.402704	-1.60317	0.00332226	0.0133185	0.00781787	2805	tags=38%, list=21%, signal=30%	4851/5371/4192/6356/4040/7048/7043/7474/5469/2119/5727/10765/596/7421/54361/10718/5629/23213/5764/3400/6714/10818/8829/7128/7042/4781/10116/9420/3371/2735/6591/1956/5268/6422/25928/10913/55959/284217/2736/8626/374
BP	GO:0071166	ribonucleoprotein complex localization	101	-0.413707	-1.6384	0.00332963	0.0133185	0.00781787	4418	tags=47%, list=32%, signal=32%	84271/1977/22916/55795/100101267/4928/6741/9785/10482/9984/55308/10762/8563/23225/8480/11338/29890/53371/4869/2733/55677/9631/51068/29072/9887/26019/51692/9972/55153/8021/5433/23165/81608/7175/6059/3181/79902/9688/91746/57122/5901/7514/23279/10250/9939/23511/23636
BP	GO:0032956	regulation of actin cytoskeleton organization	291	-0.330459	-1.43228	0.00407332	0.0162504	0.00953884	3886	tags=34%, list=28%, signal=25%	50848/4089/23616/5756/832/29766/119/123720/85458/10677/7010/57551/253260/342184/54959/1901/1946/2934/4192/6356/29767/382/9639/4690/6387/50507/7043/10096/5881/8851/10092/653857/55607/10097/1236/22836/91663/27/2764/8440/128272/1739/57580/2241/54361/5581/1906/2059/54509/390/5629/6376/11346/64857/133746/4233/9475/25/6863/55704/998/4853/961/6093/83700/10163/8829/57381/1894/10152/25802/5345/11214/9037/…
CC	GO:0098857	membrane microdomain	272	-0.330964	-1.42837	0.0040858	0.0162504	0.00953884	3736	tags=33%, list=27%, signal=25%	3791/119/867/11149/19/868/5359/7010/285704/5590/1901/8631/1946/925/3932/931/138715/3356/10580/130574/287/330/3717/4040/1136/4864/7070/7048/1910/9472/5743/161742/6513/51090/355/5727/1012/23673/91663/3667/1739/5420/23603/973/3751/1803/329/6331/26509/10630/107/1272/659/10376/6868/5621/2040/6608/4118/23213/8826/6714/871/10666/3688/2047/2773/657/23621/4311/117/7035/2534/1000/999/5573/64750/9722/3945/1…
CC	GO:0045121	membrane raft	271	-0.332803	-1.43501	0.00409417	0.0162504	0.00953884	3736	tags=34%, list=27%, signal=25%	3791/119/867/11149/19/868/5359/7010/285704/5590/1901/8631/1946/925/3932/931/138715/3356/10580/130574/287/330/3717/4040/1136/4864/7070/7048/1910/9472/5743/161742/6513/51090/355/5727/1012/23673/91663/3667/1739/5420/23603/973/3751/1803/329/6331/26509/10630/107/1272/659/10376/6868/5621/2040/6608/4118/23213/8826/6714/871/10666/3688/2047/2773/657/23621/4311/117/7035/2534/1000/999/5573/64750/9722/3945/1…
BP	GO:2000027	regulation of animal organ morphogenesis	226	-0.340479	-1.45266	0.004158	0.0164364	0.00964805	3392	tags=32%, list=25%, signal=25%	4851/57664/4192/143471/5682/5706/6092/54903/84870/7048/7474/5469/115908/1173/2119/5292/54829/596/80326/7482/6910/128272/7421/5754/10252/2296/1735/5711/54361/23002/5685/1213/1906/1857/160/26585/7976/659/22881/10082/6608/6423/25/23213/5764/1101/1270/860/998/55366/7472/10818/657/2303/4919/7128/93986/51339/7042/4609/8324/4781/64750/9464/2735/6591/6422/5718/6091/1952/55959/144165/2246
MF	GO:0001227	DNA-binding transcription repressor activity, RNA polymerase II-specific	205	-0.338502	-1.43469	0.00416233	0.0164364	0.00964805	3721	tags=35%, list=27%, signal=26%	4799/10732/6670/7181/2309/467/11107/2004/9242/8091/23462/2117/7704/9839/79365/4773/200014/23186/3090/165/6498/4825/9925/5978/2077/84524/84159/6929/7050/7764/4084/7528/3720/54626/26137/6668/146198/4775/7025/5629/3428/1876/2308/6299/5396/148979/79192/7022/93986/26508/9096/6932/4609/10664/144455/54927/23493/3096/2305/79733/6913/440695/6935/6591/94234/639/11278/53335/6304/60468/29942
BP	GO:0008406	gonad development	169	-0.357834	-1.49487	0.0042328	0.0166721	0.00978637	2267	tags=28%, list=17%, signal=24%	22836/596/7482/675/84159/2254/9510/2296/59338/54361/157506/7812/1399/6715/4323/5927/2189/6299/3624/2175/6423/8031/63951/6874/6714/6240/5798/23414/7022/130497/57122/8204/7042/25976/9353/92/4678/3148/5159/4436/259266/2069/83990/6422/3815/835/81930/5156
BP	GO:0007188	adenylate cyclase-modulating G protein-coupled receptor signaling pathway	149	-0.372698	-1.53785	0.00430108	0.016806	0.00986498	4579	tags=40%, list=33%, signal=27%	136/1133/4883/4283/1131/1395/1132/5567/11245/5732/2775/2916/146/1812/2779/5996/19/1901/8549/6752/60626/5745/5578/113/2931/2827/90226/109/153/2776/2778/5733/1813/1906/2861/107/54331/5997/2740/9693/3351/4886/55366/10163/2773/3352/112609/2782/23432/11214/2774/9283/57561/134/9590/493/5744/10672/1909/2899
BP	GO:0048015	phosphatidylinositol-mediated signaling	156	-0.364835	-1.51015	0.00430108	0.016806	0.00986498	5082	tags=50%, list=37%, signal=32%	153090/2321/9368/375033/4915/5154/80310/284/4150/6403/5295/5294/51384/5594/8394/4803/4883/56034/4058/4763/677/145264/4914/5336/79899/3791/867/2260/5335/7010/23236/5331/2934/8395/5270/3356/5293/23411/23007/26051/3717/940/5286/5305/10617/1634/5155/51196/9846/80243/5728/5783/3667/8396/59338/1906/5288/3480/3479/5296/22876/3756/5289/6714/11126/5290/7042/2534/8660/55165/5159/1956/2149/4916/3815/2322/56…
BP	GO:0090090	negative regulation of canonical Wnt signaling pathway	156	-0.359677	-1.4888	0.00430108	0.016806	0.00986498	4456	tags=42%, list=33%, signal=28%	22943/261734/5713/9113/5693/10213/1432/81029/10459/10076/100113407/324/55681/3065/2309/80199/4851/4192/143471/5682/5706/6788/4040/3487/7474/115908/27122/6789/2931/2487/2932/147111/1500/26524/1958/27130/5711/85409/5685/57680/1857/6934/26585/22881/2308/6423/25937/9096/51339/388336/7091/1000/27303/2735/55612/169200/80114/6663/6591/6422/5718/25928/4038/63923/144165
BP	GO:0061351	neural precursor cell proliferation	127	-0.371032	-1.51547	0.00431034	0.016806	0.00986498	3710	tags=39%, list=27%, signal=28%	51176/27185/2260/85458/6095/2009/8326/2309/4851/4192/9048/6496/80237/473/9839/7474/6660/79801/547/1813/5803/747/10890/7976/58155/5629/54820/6376/2308/6608/4673/5764/84678/3400/29127/6240/7472/2047/10818/10763/9283/1000/9928/9833/85440/23028/259266/6663/3736
BP	GO:0048634	regulation of muscle organ development	114	-0.38796	-1.55596	0.00440044	0.017114	0.0100458	4582	tags=46%, list=34%, signal=31%	3776/5594/22943/10413/1432/50937/26263/5465/4089/51176/2260/221662/3516/7161/4851/406/79647/7048/60485/9472/10038/2931/5292/596/5728/6910/2254/6285/7528/3720/1906/26585/5997/3479/1655/891/1385/7472/2047/10818/657/23414/1948/4015/8324/6474/23493/983/2735/3084/2475/1063/5999
BP	GO:0007015	actin filament organization	339	-0.325945	-1.42035	0.00505561	0.0196048	0.0115078	2414	tags=33%, list=18%, signal=28%	23616/5756/6722/832/29766/119/123720/10677/253260/55740/127294/342184/1901/2934/6356/29767/81/382/9639/57553/10580/4690/3717/6387/3092/147872/8470/50507/7043/10096/5881/10092/653857/83543/55607/4739/10097/1236/22836/596/10083/91663/7169/2764/8440/1739/23603/57580/2241/54361/10810/55761/4430/5581/9645/2059/4082/54509/390/10487/7170/5629/6376/11346/64857/133746/5584/4233/9475/25/6863/7171/6714/998/…
BP	GO:0006402	mRNA catabolic process	301	-0.32638	-1.41744	0.0050813	0.0196048	0.0115078	4431	tags=38%, list=32%, signal=26%	6129/6223/5713/5693/6229/10213/9652/1432/87178/677/7538/6233/6187/6125/22916/23367/1981/55795/6832/6201/79899/255967/6193/57721/10492/65110/6741/221662/5436/22894/6157/6130/11157/2081/5393/6135/143471/23521/5682/51594/5706/6188/6169/4850/5578/3842/6146/1656/6218/6222/55544/678/4849/4869/10644/6133/22882/246175/1994/51154/7534/167227/4848/5711/8570/5317/23019/170506/6202/9887/7812/5685/55095/9261/…
BP	GO:0003002	regionalization	290	-0.321864	-1.39586	0.00508647	0.0196048	0.0115078	3165	tags=30%, list=23%, signal=24%	23462/6496/10220/6092/7704/10655/54903/4040/9839/8861/79365/22955/80055/5100/5089/7474/55329/22856/3202/56033/4825/2033/5727/28996/6434/10683/7482/51684/5308/4223/10252/2296/93/7516/3201/7528/5591/4838/54626/1906/1399/57534/22823/26585/659/6608/9095/6423/84678/7289/5046/163589/7472/10818/657/79192/8829/2303/286204/130497/26508/9096/1959/79809/5125/23432/92/60529/23493/6790/1044/2735/8854/23648/64…
BP	GO:0001101	response to acid chemical	288	-0.328008	-1.42199	0.00509165	0.0196048	0.0115078	2795	tags=27%, list=20%, signal=22%	654/6319/1307/7474/5155/5743/7525/1282/5727/4830/22850/1236/4277/64121/1278/27/6602/1958/3667/143686/5536/1719/8463/9227/5166/5754/7528/6678/552/5581/80781/1906/5111/4976/3949/3294/54331/3779/1291/2308/891/5289/1385/5764/6714/7298/7520/6363/7472/1786/10891/1281/130497/1290/9536/5915/2707/2782/8324/5563/2534/5159/3371/6366/2475/6935/3673/3184/3843/8854/493/1956/6422/8001/53335/4916/1788/5311/5156
BP	GO:0006417	regulation of translation	270	-0.329707	-1.42266	0.00510725	0.0196159	0.0115144	4644	tags=43%, list=34%, signal=29%	5611/1653/84919/54464/5594/83759/8864/84271/149986/9444/1977/677/7538/6125/22916/84881/23367/1612/1981/84541/120526/1019/11236/208/51204/57721/10492/65110/4528/221662/54517/5436/2309/23645/5187/2915/55323/23521/5036/127933/64506/440275/6188/4690/6169/85451/940/143689/25929/1802/6146/54952/400961/8672/678/8507/4849/4869/10644/54915/1982/23178/2733/246175/55226/1994/22868/5610/10128/8440/64410/1719…
CC	GO:0098589	membrane region	281	-0.324749	-1.40359	0.00512295	0.0196274	0.0115211	3736	tags=33%, list=27%, signal=25%	3791/119/867/11149/19/868/5359/7010/285704/5590/1901/8631/1946/925/3932/931/138715/3356/10580/130574/287/330/3717/4040/1136/4864/7070/7048/1910/9472/5743/161742/6513/51090/355/5727/1012/23673/91663/3667/1739/5420/23603/973/3751/1803/329/6331/26509/10630/107/1272/659/10376/6868/5621/2040/6608/4118/23213/8826/6714/871/10666/3688/2047/2773/657/23621/4311/117/7035/2534/1000/999/7514/5573/64750/9722/3…
BP	GO:0090596	sensory organ morphogenesis	223	-0.331649	-1.41642	0.00517598	0.0197815	0.0116116	3243	tags=30%, list=24%, signal=24%	116039/84465/10210/6496/10220/283571/6169/4040/7070/197021/3150/7474/124590/115908/2487/8516/28996/6664/22882/25836/596/10083/7482/2254/5308/5754/1735/7528/23287/1906/2200/7976/1289/5629/5584/55636/6299/220/54549/525/5396/5764/84678/1270/4237/7472/2047/10818/10152/2201/130497/1290/5915/8842/10253/6935/64220/121227/55084/53904/6497/2295/639/2195/8289/65979/2736/6101
BP	GO:0031668	cellular response to extracellular stimulus	222	-0.331822	-1.4157	0.00519211	0.0197941	0.011619	2712	tags=28%, list=20%, signal=23%	5469/6263/10059/5743/6513/10518/355/558/5292/7412/90226/596/7482/64121/7071/25959/5610/143686/51100/7421/5166/54361/3676/54434/1030/552/5179/4976/440738/6715/8658/659/3428/2308/3178/5289/6423/5764/9213/8428/255738/92196/5587/5599/3992/150094/5563/2534/10631/55626/23394/1591/3371/2475/6502/8805/83990/6591/6422/53335/8493/1824
BP	GO:0031669	cellular response to nutrient levels	193	-0.34307	-1.44552	0.00524659	0.0199525	0.011712	2712	tags=28%, list=20%, signal=23%	5469/6263/10059/5743/6513/10518/355/5292/90226/596/7482/64121/7071/25959/5610/143686/51100/7421/5166/54361/54434/1030/5179/4976/440738/6715/8658/659/3428/2308/3178/5289/5764/9213/8428/255738/92196/5587/5599/3992/150094/5563/2534/10631/55626/1591/3371/2475/8805/83990/6591/6422/53335/8493/1824
BP	GO:0045137	development of primary sexual characteristics	174	-0.355982	-1.4884	0.00529661	0.0200933	0.0117946	2267	tags=28%, list=17%, signal=24%	22836/596/7482/675/84159/2254/9510/2296/59338/54361/157506/7812/1399/6715/4323/5927/2189/6299/3624/2175/6423/8031/63951/6874/6714/6240/5798/23414/7022/130497/57122/8204/7042/117/25976/9353/92/4678/3148/5159/4436/259266/2069/83990/6422/3815/835/81930/5156
BP	GO:0055001	muscle cell development	149	-0.368065	-1.51874	0.00537634	0.020219	0.0118684	4399	tags=44%, list=32%, signal=30%	845/58/27063/124857/26263/5465/7140/1073/6261/4089/6722/7345/29766/10939/11149/127294/4851/29767/4205/1466/10611/92737/287/2318/4773/488/8470/9472/10038/2931/71/596/5530/10269/7528/4628/9794/26509/1906/1465/5629/5997/3479/6608/891/4629/3192/6443/3688/25802/6444/4015/11214/6474/23493/5573/983/5159/9456/2475/23028/4604/6497/80206/5999/5156
BP	GO:0071772	response to BMP	132	-0.37177	-1.52165	0.00537634	0.020219	0.0118684	2834	tags=33%, list=21%, signal=26%	494470/654/7474/6498/5654/28996/6664/1958/93/4756/4838/168667/94031/2200/26585/659/55273/4086/1655/6423/25/23213/860/5046/4093/657/286204/26508/63893/51496/92/3096/64750/11167/56963/353500/653/6422/25928/6497/81792/4087/64388
BP	GO:0071773	cellular response to BMP stimulus	132	-0.37177	-1.52165	0.00537634	0.020219	0.0118684	2834	tags=33%, list=21%, signal=26%	494470/654/7474/6498/5654/28996/6664/1958/93/4756/4838/168667/94031/2200/26585/659/55273/4086/1655/6423/25/23213/860/5046/4093/657/286204/26508/63893/51496/92/3096/64750/11167/56963/353500/653/6422/25928/6497/81792/4087/64388
BP	GO:1902275	regulation of chromatin organization	146	-0.379812	-1.56527	0.00538213	0.020219	0.0118684	2367	tags=28%, list=17%, signal=23%	56254/25836/80312/55677/144108/9733/9869/10269/3720/1789/64324/26155/55183/22823/5927/55729/817/891/3192/1111/11240/7175/55209/25942/1786/10891/5587/5599/55170/54454/10664/140690/57708/23028/29028/6591/6418/6497/26147/4288/11011
BP	GO:0030509	BMP signaling pathway	121	-0.382564	-1.54807	0.0054407	0.0203622	0.0119524	2834	tags=38%, list=21%, signal=30%	4851/4092/656/10468/7321/494470/654/7474/6498/5654/28996/6664/1958/93/4756/4838/168667/94031/2200/26585/659/55273/4086/1655/6423/25/23213/860/5046/4093/657/286204/63893/51496/92/3096/64750/11167/56963/353500/653/6422/25928/6497/4087/64388
BP	GO:0046661	male sex differentiation	125	-0.373899	-1.51966	0.00544662	0.0203622	0.0119524	2940	tags=34%, list=22%, signal=27%	152006/10184/1299/654/7474/10018/5926/22836/596/7482/84159/2254/59338/54361/7812/1399/6715/4323/5927/3624/2175/6423/8031/6240/55366/657/23414/7022/80000/7042/92/4678/3148/5159/4436/259266/83990/653/6422/3815/81930/5156
BP	GO:0001736	establishment of planar polarity	114	-0.375987	-1.50794	0.00550055	0.0204605	0.0120102	4596	tags=41%, list=34%, signal=28%	23322/81839/5708/22943/57216/5713/5693/10213/163/7074/23245/10427/80199/57664/143471/5682/5706/54903/84870/7474/115908/1173/128272/5754/5711/23002/5685/1213/84446/1857/160/7976/22881/10082/6423/25/998/4919/51339/8324/64750/6422/5718/2295/1952/144165/8626
BP	GO:0007164	establishment of tissue polarity	114	-0.375987	-1.50794	0.00550055	0.0204605	0.0120102	4596	tags=41%, list=34%, signal=28%	23322/81839/5708/22943/57216/5713/5693/10213/163/7074/23245/10427/80199/57664/143471/5682/5706/54903/84870/7474/115908/1173/128272/5754/5711/23002/5685/1213/84446/1857/160/7976/22881/10082/6423/25/998/4919/51339/8324/64750/6422/5718/2295/1952/144165/8626
BP	GO:0035194	posttranscriptional gene silencing by RNA	104	-0.398153	-1.58413	0.00551268	0.0204605	0.0120102	2809	tags=35%, list=21%, signal=28%	23225/8480/54487/53371/1994/5530/9631/103/5431/10269/23019/9972/8021/5433/4086/23165/23369/1655/8087/7175/57472/3181/79902/9688/57122/5901/1660/9698/23279/79753/23511/5511/1956/4087/9931/23636
BP	GO:0048593	camera-type eye morphogenesis	100	-0.398471	-1.57772	0.00553097	0.0204792	0.0120211	3206	tags=36%, list=23%, signal=28%	84465/10210/6496/10220/283571/4040/7070/197021/3150/7474/28996/6664/22882/10083/7482/5308/1735/7528/5629/220/54549/5764/84678/7472/2047/10818/10152/8842/6935/64220/6497/2295/2195/8289/65979/6101
BP	GO:0031123	RNA 3'-end processing	103	-0.393542	-1.56062	0.00554939	0.0204982	0.0120323	4495	tags=47%, list=33%, signal=32%	118460/84271/80336/80789/87178/677/22916/26512/6832/6741/9785/904/2091/56903/9646/9984/5393/8563/64506/90459/114034/11338/56254/25896/10914/55197/79869/23248/1477/170506/23283/25888/51692/23404/26986/5433/134353/57508/81608/64895/891/5394/55149/580/11052/10250/9939/1479
BP	GO:0007389	pattern specification process	368	-0.3144	-1.37771	0.00603622	0.0222432	0.0130566	4223	tags=38%, list=31%, signal=27%	2018/3203/23500/3234/5013/10959/3204/5567/50805/25914/64853/579/655/79728/8828/4909/204851/4089/54778/6722/4010/51176/2260/10512/324/3516/200894/4222/8831/80199/4851/55130/5087/23462/6496/10220/6092/7704/10655/54903/4040/9839/8861/79365/80173/22955/2622/80055/5100/5089/7048/7474/55329/22856/3202/10637/57545/56033/4825/2033/5727/28996/6434/10683/7482/51684/6910/5308/26005/4223/10252/2296/93/7516/3…
BP	GO:0006936	muscle contraction	299	-0.323784	-1.40451	0.00610998	0.0224538	0.0131802	3361	tags=29%, list=25%, signal=22%	10627/4092/8877/29767/1410/3356/10580/6752/287/4626/6641/1136/4622/5286/488/92241/10052/1910/84676/26287/5743/55800/23336/30845/51196/384/9631/7169/5733/1739/6547/1813/7414/6331/26509/6330/1906/5608/3760/7094/7170/8082/5997/4660/817/5592/4629/9475/6332/23213/10874/342667/7171/1264/6769/6869/58498/6093/5290/3352/25802/6444/72/1829/59/8654/9722/4638/5021/9456/2475/79784/3673/1908/3672/134/493/4604/…
BP	GO:0048638	regulation of developmental growth	273	-0.325023	-1.4032	0.00612245	0.0224538	0.0131802	4169	tags=38%, list=30%, signal=27%	5479/375790/5465/23499/4131/23011/7852/1019/80014/6722/10939/27185/2260/10512/3516/7161/83481/91584/3574/10509/23236/1946/134430/4851/127833/6788/6387/54910/57556/7048/7474/60485/10018/9472/6789/10038/4825/2931/5727/8851/5292/1808/153/2932/25836/596/11221/5728/1002/26524/6910/2254/10269/2296/1735/1813/8482/2335/7528/5591/3720/80351/8437/1906/84258/9373/659/5629/5997/3479/55777/6608/55636/891/2844…
BP	GO:0010976	positive regulation of neuron projection development	236	-0.327224	-1.3985	0.00621762	0.0227488	0.0133534	4142	tags=39%, list=30%, signal=27%	54149/4914/23499/4131/655/23011/7074/7852/64764/5756/6722/4780/27185/2260/56965/10677/51199/91584/3655/1946/127833/4192/23064/114798/2011/6092/4690/6387/9839/347733/8997/7474/10059/6498/2033/4830/55607/10097/22871/27/1002/5754/6453/8482/2335/4076/170506/2043/8437/84258/9373/4976/1857/11075/1272/10154/160/26039/659/5997/221914/6376/5584/2146/9693/5789/5764/8826/1270/65009/8829/5587/57498/9037/9353…
BP	GO:0043543	protein acylation	192	-0.342077	-1.44047	0.00629591	0.0229266	0.0134577	4467	tags=43%, list=33%, signal=29%	55140/9397/7862/1738/22976/4836/10626/27097/6598/51773/8202/55625/4089/51176/6871/57673/57551/4967/117143/90780/8877/5187/51230/406/1386/9329/23411/55167/11091/401647/339287/8861/340481/1743/84243/6877/9575/3662/2033/54556/283576/2932/5495/675/55677/80018/10269/79929/80314/253832/57634/8295/8089/26155/51562/1810/64769/6883/2308/86/1111/11177/55209/55689/25942/79075/8464/10891/9913/10933/51201/801…
BP	GO:0045665	negative regulation of neuron differentiation	193	-0.341682	-1.43968	0.00629591	0.0229266	0.0134577	3681	tags=37%, list=27%, signal=27%	10512/85458/7161/10509/2309/8831/55755/4851/5087/382/5793/23462/6496/10220/9856/440275/4193/7070/54910/57556/7474/1656/1910/5469/4854/2931/8851/5978/66008/7225/22882/2932/6695/11202/5728/5530/22871/1735/26052/8482/2043/9860/1840/11075/152559/57534/7025/1600/9693/22876/2045/3400/81618/1270/1949/223117/8829/1948/9037/9448/9283/9353/1809/5780/259266/56963/10363/152330/4804/53335/4038
BP	GO:0071897	DNA biosynthetic process	164	-0.3549	-1.47534	0.00638298	0.023189	0.0136118	2501	tags=29%, list=18%, signal=24%	6118/4216/5245/5985/55226/22948/167227/5427/5426/92345/80351/9887/5111/286826/9212/8658/10576/26585/659/5980/10714/3178/7203/3192/5394/5983/143/6714/7298/7520/3181/79075/80119/5588/5428/3183/54107/11232/4015/4609/51514/4751/5159/10721/3184/7027/25849/1063
BP	GO:1902115	regulation of organelle assembly	159	-0.360651	-1.49441	0.00642398	0.0232198	0.0136298	3470	tags=35%, list=25%, signal=27%	55755/80199/2934/23300/51256/107080638/56890/51473/29082/57489/118611/5305/84260/9525/55329/4869/9908/246175/9001/51100/8396/4848/23019/4591/79959/1778/869/1906/8814/10274/5347/79598/5629/5789/9662/3192/7175/6714/57472/55704/3556/10615/29899/11214/5563/7840/9126/23224/6491/10733/4916/23636/26045/55835/22873/6101
BP	GO:0006473	protein acetylation	157	-0.357	-1.47843	0.00644468	0.0232198	0.0136298	4060	tags=40%, list=30%, signal=29%	27097/6598/51773/8202/4089/51176/6871/57673/57551/117143/90780/8877/5187/51230/406/1386/9329/23411/55167/11091/339287/8861/6877/9575/3662/2033/54556/2932/675/55677/80018/10269/80314/57634/8295/8089/26155/51562/1810/64769/6883/2308/86/1111/11177/55209/55689/25942/79075/8464/10891/9913/10933/80155/54107/10664/26122/5563/157570/84140/6659/6591/6418
BP	GO:0014065	phosphatidylinositol 3-kinase signaling	131	-0.371198	-1.51769	0.00645161	0.0232198	0.0136298	5082	tags=50%, list=37%, signal=31%	153090/2321/9368/375033/4915/5154/80310/284/4150/6403/5295/5294/51384/5594/8394/56034/4058/4763/677/145264/4914/79899/3791/867/2260/7010/8395/5270/3356/5293/23411/26051/3717/940/5286/5305/10617/1634/5155/80243/5728/5783/3667/8396/59338/1906/5288/3480/3479/5296/6714/11126/5290/7042/2534/8660/55165/5159/1956/2149/4916/3815/2322/5649/5156
BP	GO:0031960	response to corticosteroid	129	-0.370577	-1.51666	0.00645161	0.0232198	0.0136298	4335	tags=43%, list=32%, signal=30%	1977/677/7538/11170/9076/2706/6898/10076/2908/1373/3490/114907/301/2309/142/4851/4192/6752/1277/266743/654/687/84676/10018/54541/5743/387758/11063/678/5978/596/6285/23205/6678/1789/552/1906/5111/6715/10081/790/2308/5069/3192/178/3351/6714/7298/11214/9353/7200/1956/4916/2322/54206/374
BP	GO:0042552	myelination	119	-0.377581	-1.52727	0.00651466	0.0233922	0.013731	3401	tags=34%, list=25%, signal=26%	4155/23114/9639/287/79628/7572/83742/53616/51090/256987/225/9334/11202/5728/81846/1739/6285/6547/10810/23205/5803/56288/9331/8898/4118/5764/3400/5653/83700/5915/1959/118738/9928/3084/2475/10100/7368/6663/84668/6497/4916
BP	GO:0007224	smoothened signaling pathway	114	-0.375076	-1.50429	0.00660066	0.0235887	0.0138464	3595	tags=39%, list=26%, signal=29%	200894/6095/2121/79989/80199/146057/28981/5270/51473/54903/2622/7048/8643/22856/57545/4825/5727/916/28996/51174/51684/2254/26005/9786/221914/6608/5396/132884/7289/91653/860/2619/79809/23432/9283/6474/9231/55212/2735/8445/6422/6491/2736/55835/22873
BP	GO:0046546	development of primary male sexual characteristics	107	-0.379407	-1.51207	0.00660793	0.0235887	0.0138464	2940	tags=35%, list=22%, signal=27%	152006/10184/1299/7474/10018/5926/22836/596/7482/84159/2254/59338/54361/7812/1399/6715/4323/5927/3624/2175/6423/8031/6240/23414/7022/7042/92/4678/3148/5159/4436/259266/83990/6422/3815/81930/5156
BP	GO:0016441	posttranscriptional gene silencing	105	-0.395028	-1.5721	0.00661521	0.0235887	0.0138464	2809	tags=34%, list=21%, signal=27%	23225/8480/54487/53371/1994/5530/9631/103/5431/10269/23019/9972/8021/5433/4086/23165/23369/1655/8087/7175/57472/3181/79902/9688/57122/5901/1660/9698/23279/79753/23511/5511/1956/4087/9931/23636
BP	GO:0007043	cell-cell junction assembly	109	-0.37831	-1.50606	0.00664452	0.0236386	0.0138756	4241	tags=43%, list=31%, signal=30%	8443/9076/2706/6801/1005/28513/1004/50848/6722/1828/324/1006/23114/81/287/64403/5578/10052/5586/1012/57493/1002/1500/1739/5317/7414/56288/64405/7094/83660/1001/5584/9475/1015/6093/1894/84552/1501/1000/9231/999/1009/865/7368/6591/861/149461
BP	GO:0042060	wound healing	433	-0.30564	-1.34653	0.007	0.0248387	0.0145801	4130	tags=36%, list=30%, signal=26%	6239/5465/23499/5567/308/5336/81029/23468/2814/5054/30846/7852/6722/832/2596/4780/10398/51206/9162/607/5359/83481/3065/3678/301/8326/6814/54959/2934/4851/4192/10627/5270/3932/2004/5781/7410/1277/6812/3717/79647/4778/4352/5578/7048/7043/23208/1634/23186/5327/7474/5155/5104/3710/170692/5738/30845/558/71/3998/57834/7225/11221/1278/5728/5530/2776/2778/7534/2811/6850/3674/128272/5754/7057/54361/2335/1…
BP	GO:0051656	establishment of organelle localization	428	-0.307652	-1.35409	0.00701403	0.0248387	0.0145801	3851	tags=34%, list=28%, signal=25%	90019/112476/1812/10239/4134/7345/553115/157769/867/3837/10121/9162/415117/8697/10427/5590/117583/55755/9381/127833/81/9892/3356/5293/23243/8825/8723/199953/815/10464/6812/55166/29082/26958/147872/488/23208/6861/10096/9525/26059/10059/79998/8120/547/4869/22920/3998/66008/10097/9846/2932/3798/22871/54874/7534/51068/9001/6850/9871/10128/1739/10252/2241/1813/26052/3676/4628/79648/321/56288/4627/1778…
BP	GO:0007517	muscle organ development	323	-0.32285	-1.40818	0.00707786	0.0249755	0.0146604	3710	tags=36%, list=27%, signal=27%	51176/2260/11149/221662/607/3516/7161/51676/1120/127294/2121/1901/467/4851/4092/406/4205/9099/1410/55898/23411/9242/2218/92737/79647/6938/5077/7048/1634/7474/5469/60485/26287/59269/9472/10038/2033/2931/5292/1960/6664/596/5728/57493/5530/104/84159/6910/2254/1958/2275/4223/2296/6285/22801/7528/3720/1906/53339/22989/26585/5629/5997/8910/3479/6608/55636/115509/1655/891/22808/8087/1385/6443/1270/3344/…
BP	GO:0006401	RNA catabolic process	324	-0.32217	-1.40415	0.00708502	0.0249755	0.0146604	4437	tags=38%, list=32%, signal=26%	27044/6129/6223/5713/5693/6229/10213/9652/1432/87178/677/7538/6233/6187/6125/22916/23367/1981/55795/6832/6201/79899/255967/6193/57721/10492/65110/6741/221662/5436/22894/6157/6130/11157/2081/5393/6135/143471/23521/5682/51594/5706/6188/6169/4850/5578/3842/6146/1656/6218/6222/55544/678/4849/4869/10644/6133/22882/10940/246175/1994/51154/7534/10128/167227/4848/5711/8570/5317/23019/92345/170506/6202/98…
BP	GO:0040013	negative regulation of locomotion	263	-0.322109	-1.38727	0.00717213	0.025225	0.0148069	4846	tags=44%, list=35%, signal=29%	10221/3611/5771/100/91862/5176/182/54437/114757/285/8976/7075/1398/5912/347/56477/4763/3418/79772/114882/26228/3204/2841/57522/5054/10076/85363/6722/4780/10512/83481/10509/2309/23236/80199/4851/5371/4092/4345/5793/6092/11122/6387/7070/54910/57556/1634/7474/10155/50859/161742/196528/56254/22954/596/23560/11221/5728/104/56999/6910/23603/4223/7057/1813/8482/54361/4838/7414/11117/3486/84978/127435/10…
BP	GO:0048017	inositol lipid-mediated signaling	159	-0.357845	-1.48278	0.00749465	0.0262994	0.0154375	5082	tags=50%, list=37%, signal=32%	153090/2321/9368/375033/4915/5154/80310/284/4150/6403/5295/5294/51384/5594/8394/4803/4883/56034/4058/4763/677/145264/4914/5336/79899/3791/867/2260/5335/7010/23236/5331/2934/8395/5270/3356/5293/23411/23007/26051/3717/940/5286/5305/10617/1634/5155/51196/9846/80243/5728/5783/3667/8396/59338/1906/5288/3480/3479/5296/22876/3756/5289/6714/11126/5290/5337/7042/2534/8660/55165/5159/1956/2149/4916/3815/23…
BP	GO:0001952	regulation of cell-matrix adhesion	102	-0.384975	-1.52761	0.00774336	0.027017	0.0158588	4890	tags=51%, list=36%, signal=33%	55966/3611/5328/5295/182/683/347/56477/4763/340485/11170/3204/23499/5054/3791/27185/7010/342184/5590/8631/1946/8861/1021/7070/1307/916/1012/2932/1236/596/5728/23603/3987/7057/54361/4323/6376/9475/25/8826/6714/6093/4921/8829/9448/10631/23332/6366/10395/55612/6422/55920
BP	GO:0007173	epidermal growth factor receptor signaling pathway	102	-0.390035	-1.54769	0.00774336	0.027017	0.0158588	4259	tags=46%, list=31%, signal=32%	27246/55294/23624/8027/685/55614/867/5335/868/5284/6456/5781/84985/3092/5286/6464/84632/1012/79651/51196/9001/58533/8440/10252/2241/9655/2060/7039/8874/9770/6868/25/8826/6714/998/5290/6654/58513/10253/2069/3672/134/1956/23636/222584/54206/374
BP	GO:0002040	sprouting angiogenesis	101	-0.383039	-1.51695	0.00776915	0.027017	0.0158588	3860	tags=42%, list=28%, signal=30%	55742/6722/3791/51176/7010/3678/301/4851/9982/4215/26051/84870/5286/57556/5743/161742/1012/1960/56999/4223/7057/168667/26585/4086/4017/25/3688/8829/2303/57381/1948/144455/9037/9353/79733/10000/1870/8434/4804/6091/3716/2246
BP	GO:0007613	memory	103	-0.383336	-1.52015	0.00776915	0.027017	0.0158588	4001	tags=43%, list=29%, signal=30%	4909/23152/1812/6722/3678/5590/23236/6446/4192/2903/3356/440275/266743/8704/8997/3710/5743/8516/54915/342371/164312/11202/5728/1979/6285/6547/1813/4130/107/3949/5923/5621/1385/5764/6863/25769/2237/23394/57030/5021/2475/50944/814/5649
BP	GO:0007265	Ras protein signal transduction	382	-0.308242	-1.35465	0.00802407	0.0278408	0.0163423	2843	tags=26%, list=21%, signal=22%	7204/22821/10617/9844/8997/10155/5881/9265/6464/121512/23101/57403/50649/1012/51196/152015/6655/80243/22800/9908/22836/1278/57493/27/83892/25959/9869/5922/51715/128272/57580/10252/6453/10890/8437/1399/2059/54509/10630/390/8874/392/5923/3479/64857/5898/286205/9693/22808/4233/9475/25/23263/1017/998/3688/4853/6093/10163/8844/1786/8829/57381/5587/1894/10160/10152/29899/7077/1281/6654/5337/7042/2782/1…
CC	GO:0005635	nuclear envelope	374	-0.309023	-1.35562	0.00805639	0.0278903	0.0163714	3511	tags=33%, list=26%, signal=25%	5590/23236/54498/55308/10762/142/2081/51230/4600/23411/9782/27101/199953/116535/5356/79647/4864/55120/124491/147872/26031/23225/11270/8480/9801/1910/55329/3710/9472/10204/29890/53371/663/64328/6434/2733/596/23560/3840/2776/9631/5733/3177/10128/3841/23001/25909/10269/6453/30832/22929/10527/80314/80351/5902/23175/79188/26509/55705/9972/8089/8021/55183/8658/23039/4086/5621/23165/1717/286205/84823/57…
BP	GO:0006470	protein dephosphorylation	268	-0.317273	-1.36812	0.00817996	0.0282547	0.0165853	3482	tags=33%, list=25%, signal=25%	57546/23645/23261/10776/3932/261726/5529/9258/5793/8073/5781/138639/26191/4249/4626/11122/26051/4690/3717/151987/8446/192111/5528/115352/5784/6815/78986/1033/5791/2932/5495/596/11221/5728/5530/1827/5783/5534/5610/55197/5536/1739/84930/1813/9829/3486/54434/5500/5803/2140/5794/151742/79871/57181/8898/9110/5789/5501/84959/9475/4659/5764/5775/6093/81706/5798/995/9108/993/5496/23239/5514/51496/157313/…
BP	GO:0051271	negative regulation of cellular component movement	254	-0.325184	-1.39845	0.00821355	0.0283074	0.0166162	2380	tags=26%, list=17%, signal=22%	196528/56254/596/23560/11221/5728/104/56999/6910/23603/4223/7057/1813/8482/54361/4838/7414/11117/3486/84978/127435/10718/26585/6376/25932/286205/3146/5592/55466/6423/23213/5764/11240/8428/10563/65009/1545/223117/657/8829/10891/1281/87/9466/9037/9353/1809/9231/999/23143/11009/5911/23332/6366/10395/3084/8434/134/653/6422/11057/6091/63923/254263/5217
MF	GO:0005125	cytokine activity	156	-0.352513	-1.45914	0.00860215	0.0295467	0.0173437	3548	tags=37%, list=26%, signal=27%	3574/651/146433/9235/656/6356/114900/10220/9244/6387/3603/2662/6846/7043/654/2921/9547/7474/10637/29949/83729/200081/649/9966/116173/2920/4838/1906/26585/3593/6376/3146/6375/3589/3624/1270/27190/6372/6363/7472/10563/2919/6374/113540/7044/54097/7042/11009/6366/3084/353500/653/85480/50604/64388/8600/374
BP	GO:0002244	hematopoietic progenitor cell differentiation	151	-0.360621	-1.48952	0.00861141	0.0295467	0.0173437	3798	tags=37%, list=28%, signal=27%	6722/4780/11149/54517/7161/2009/4222/55526/23335/4851/143471/5682/5706/10468/8861/1021/6938/4291/26108/5978/9119/596/57623/6929/5610/103/2296/5711/6547/5591/170506/5803/5685/3624/25/23495/7520/168002/83700/25942/55008/6654/157570/54443/5159/865/6659/7153/23648/6422/5718/51441/3815/2322/861/5156
BP	GO:0007272	ensheathment of neurons	121	-0.37218	-1.50605	0.00870511	0.029736	0.0174548	3401	tags=34%, list=25%, signal=26%	4155/23114/9639/287/79628/7572/83742/53616/51090/256987/225/9334/11202/5728/81846/1739/6285/6547/10810/23205/5803/56288/9331/8898/4118/5764/3400/5653/83700/5915/1959/118738/9928/3084/2475/10100/7368/6663/84668/6497/4916
BP	GO:0008366	axon ensheathment	121	-0.37218	-1.50605	0.00870511	0.029736	0.0174548	3401	tags=34%, list=25%, signal=26%	4155/23114/9639/287/79628/7572/83742/53616/51090/256987/225/9334/11202/5728/81846/1739/6285/6547/10810/23205/5803/56288/9331/8898/4118/5764/3400/5653/83700/5915/1959/118738/9928/3084/2475/10100/7368/6663/84668/6497/4916
BP	GO:0008584	male gonad development	106	-0.375301	-1.49461	0.00882029	0.030063	0.0176467	2940	tags=34%, list=22%, signal=27%	152006/1299/7474/10018/5926/22836/596/7482/84159/2254/59338/54361/7812/1399/6715/4323/5927/3624/2175/6423/8031/6240/23414/7022/7042/92/4678/3148/5159/4436/259266/83990/6422/3815/81930/5156
BP	GO:0007610	behavior	481	-0.295099	-1.30511	0.00900901	0.0306386	0.0179846	4840	tags=42%, list=35%, signal=28%	80045/729956/6310/100/1139/51083/5176/3156/84961/3066/5532/283869/3198/3776/3236/5594/5079/84502/64854/4803/257194/22943/116372/261734/1143/4763/1977/3737/5309/80010/2922/8013/1981/4914/5465/11245/6801/4909/23152/57555/55737/7881/2775/2916/5697/1812/56172/6722/7345/9162/8554/26050/3678/2743/8326/8831/5590/23236/6446/267/4192/55585/2915/5270/6356/2903/29767/9099/114798/3356/9369/6496/57679/440275/…
BP	GO:0030098	lymphocyte differentiation	300	-0.316754	-1.37417	0.00916497	0.0311005	0.0182557	4403	tags=40%, list=32%, signal=28%	10892/5788/54106/10320/677/1378/3559/56262/55795/4914/5336/257101/2841/3956/915/149233/6722/729230/3592/51176/6670/3516/6095/301/3574/8326/5590/925/4192/4092/3932/931/26279/5293/79840/23228/1493/359948/26191/3953/7704/114836/10803/940/4773/1021/4860/7048/115352/8809/6146/939/3662/2033/55012/1880/678/3718/916/558/864/1960/7412/84524/64421/54856/1236/596/11221/1958/6929/6850/2177/1235/57580/973/917…
BP	GO:0045927	positive regulation of growth	201	-0.33334	-1.41037	0.00938478	0.0317765	0.0186526	4169	tags=40%, list=30%, signal=28%	5479/375790/1981/23499/4131/952/6832/7852/6722/51176/27185/2260/29842/3516/3574/23236/1946/4851/5393/127833/8877/55031/102/6387/57521/7048/9472/10038/5292/22850/54617/1982/22954/55602/25836/596/1002/6910/2254/1735/1813/8482/2335/5591/51193/552/8437/1906/84258/9373/23404/4323/659/5629/6868/3479/6608/55636/891/2844/6423/1385/84678/998/7472/657/8829/23414/7042/9037/23394/23493/983/23566/2735/2475/28…
MF	GO:0017048	Rho GTPase binding	141	-0.367705	-1.51428	0.00963597	0.0324846	0.0190682	3161	tags=32%, list=23%, signal=25%	9639/57679/7410/7204/8997/5586/121512/23101/50649/6655/80243/114793/91010/83892/128272/23603/57580/6453/23002/2059/1793/8874/1857/5923/5062/64857/9475/8826/23263/6093/1894/10160/10152/6654/84552/81624/11214/54443/8936/128239/80143/85440/57480/55785/55920
BP	GO:0048771	tissue remodeling	141	-0.367343	-1.51278	0.00963597	0.0324846	0.0190682	4143	tags=41%, list=30%, signal=29%	1445/7052/952/338773/7189/729230/10512/3516/301/3574/1901/171392/79705/4192/7037/1513/4193/3953/4040/84870/5745/50507/5578/7043/115908/558/5530/51208/6850/7060/7421/5166/2296/93/9770/4323/26585/659/3593/3146/55636/84959/9475/5764/3351/6714/55366/4853/6093/2303/7128/9290/9464/169200/1956/6422/2149/8600
BP	GO:0042737	drug catabolic process	103	0.322973	1.6557	0.00990099	0.0333053	0.0195499	2966	tags=39%, list=22%, signal=31%	6799/6817/2184/1548/51005/55577/113675/5016/3425/1555/137902/221/1549/80896/196743/5092/25824/2954/3242/1312/6531/1580/38/7001/275/120227/1577/1621/5447/622/259307/1571/5106/161823/9588/1118/10007/1486/217/1512
BP	GO:0030099	myeloid cell differentiation	320	-0.313337	-1.36596	0.0101112	0.0339385	0.0199217	3897	tags=35%, list=29%, signal=26%	5814/5929/7189/149233/6722/8451/29766/10398/51176/6670/9398/3516/1028/3065/9646/2309/171392/79705/146433/142/5371/8563/5293/7037/23411/9258/11091/5781/10401/7704/3717/8861/1021/4850/4778/5305/4352/5578/7048/5153/5469/3202/3662/5926/54790/2033/4779/1880/10537/3718/4830/28996/9846/1236/3276/7071/2778/51208/54861/2811/3674/103/7057/863/84456/1030/4627/4212/9770/2200/3593/10234/23054/3428/3589/3624/8…
CC	GO:0031902	late endosome membrane	102	0.340237	1.73761	0.0102041	0.0341759	0.020061	2594	tags=36%, list=19%, signal=30%	57406/80700/78992/8938/6556/967/83547/8673/9570/153129/23555/9482/128866/54432/9896/10490/9528/3109/968/388/25978/57192/27243/79720/950/57231/64601/155382/9399/4891/3108/127829/252839/255231/57617/9516/51160
BP	GO:0006414	translational elongation	110	0.319316	1.67072	0.0104167	0.0348124	0.0204346	2750	tags=32%, list=20%, signal=26%	28957/116541/116540/92259/29904/29074/10573/55168/60678/7284/84545/51069/29093/63931/64976/64975/122704/10884/90480/219927/90850/128308/51073/64981/80325/64928/51023/6150/64949/64951/63875/64979/54148/79590/118487
MF	GO:0019842	vitamin binding	104	0.306912	1.56963	0.0105263	0.0349519	0.0205165	893	tags=20%, list=7%, signal=19%	211/2571/55788/5836/51380/112398/113235/5264/5834/113675/10841/94233/8566/79676/10994/26061/23042/2806/6948/2350/326625
BP	GO:0032543	mitochondrial translation	106	0.348512	1.80485	0.0105263	0.0349519	0.0205165	2750	tags=35%, list=20%, signal=28%	28957/116541/51654/116540/92259/29074/10573/4701/55168/7284/84545/51069/29093/63931/64976/64975/122704/219402/10884/90480/219927/54516/128308/51073/64981/55005/64928/708/51023/6150/64949/64951/63875/64979/54148/79590/118487
BP	GO:0055076	transition metal ion homeostasis	105	0.324366	1.6657	0.0105263	0.0349519	0.0205165	2276	tags=30%, list=17%, signal=25%	80762/3162/4682/164656/113235/79901/6556/7922/2512/4495/7780/475/283375/2038/169026/55240/2495/9114/6500/1317/150684/8692/3263/6717/81894/6647/4891/6279/84317/6341/6280
BP	GO:0030278	regulation of ossification	161	-0.351906	-1.46247	0.0106496	0.035174	0.0206469	3617	tags=34%, list=26%, signal=25%	3516/8326/1901/4851/4192/116039/5087/7704/1021/2662/7043/654/7474/115908/22856/5727/5978/6664/25836/596/2778/51684/10269/93/54361/26271/9770/26585/659/4086/3479/1655/6423/5764/6863/860/657/4921/5587/2201/130497/7042/1959/55363/92/9464/2735/169200/6591/6422/6497/4038/63923/8626/374
MF	GO:0001085	RNA polymerase II transcription factor binding	140	-0.359864	-1.48126	0.0106838	0.035174	0.0206469	3874	tags=41%, list=28%, signal=29%	4089/6722/4780/8554/2091/3516/1822/3065/5393/4205/1386/5934/473/10401/8861/79365/10915/26287/78986/2033/2957/28996/7158/2932/6667/6910/54680/5308/9079/8463/2960/6873/6934/5932/9095/3192/1385/3400/5933/25942/23414/9096/51339/1959/1660/23013/23493/57708/6913/9219/1108/23269/55212/9496/23028/7003/6925
BP	GO:0001890	placenta development	130	-0.365684	-1.49626	0.0107296	0.035174	0.0206469	3710	tags=38%, list=27%, signal=28%	51176/6670/400629/113026/3516/1028/9021/1747/23462/6788/55870/84870/1634/10155/5469/5155/5743/6789/57448/2709/5654/4216/57623/899/29072/7421/7274/10049/4838/329/3294/659/79805/5764/7472/4311/2707/144455/23493/79733/64783/56977/653/1956/639/10733/8289/2186/8728/5311
BP	GO:0045216	cell-cell junction organization	135	-0.36578	-1.49862	0.0107411	0.035174	0.0206469	4402	tags=42%, list=32%, signal=29%	261734/144100/8443/9076/2706/6801/1005/28513/1004/57555/50848/6722/1828/324/1006/23114/81/287/64403/5578/7043/10052/5586/1012/57493/9080/1002/1500/1739/3987/5317/7414/56288/64405/7094/83660/1001/5584/54549/9475/1015/6093/1894/84552/7042/1829/1501/1000/9231/999/1009/865/7368/6591/2149/861/149461
CC	GO:0005777	peroxisome	112	0.407915	2.11812	0.0107527	0.035174	0.0206469	2682	tags=36%, list=20%, signal=29%	8504/5191/30/8309/92960/5264/10005/8528/83594/283927/1891/7265/945/26061/51024/1384/9409/196743/224/2053/3417/5605/55825/56947/84263/25824/5824/26063/1428/65084/23417/10901/6647/641372/9380/373156/5826/10654/5193/11001
CC	GO:0042579	microbody	112	0.407915	2.11812	0.0107527	0.035174	0.0206469	2682	tags=36%, list=20%, signal=29%	8504/5191/30/8309/92960/5264/10005/8528/83594/283927/1891/7265/945/26061/51024/1384/9409/196743/224/2053/3417/5605/55825/56947/84263/25824/5824/26063/1428/65084/23417/10901/6647/641372/9380/373156/5826/10654/5193/11001
BP	GO:0072329	monocarboxylic acid catabolic process	112	0.396625	2.0595	0.0107527	0.035174	0.0206469	984	tags=22%, list=7%, signal=21%	51390/84693/51084/5191/30/2184/197257/8309/171586/35/5264/1666/10005/37/23659/80724/283927/3425/1891/549/26061/1384/2110/1579/224
MF	GO:0005342	organic acid transmembrane transporter activity	116	0.267401	1.40139	0.0108696	0.0353318	0.0207395	1968	tags=23%, list=14%, signal=20%	26503/10559/6536/157724/376497/113235/23428/145389/11309/6539/6519/8402/54977/9963/153129/124565/9058/113829/159963/1497/10861/83733/64849/6507/151258/8604/366
BP	GO:0007034	vacuolar transport	116	0.284689	1.49199	0.0108696	0.0353318	0.0207395	2594	tags=29%, list=19%, signal=24%	80762/1191/22898/80700/29911/83547/51172/2896/757/9570/8678/9482/2580/65018/128866/5660/9114/10490/55850/84315/388/25978/27243/79720/950/274/64601/6653/155382/23274/3303/57617/55275/51160
MF	GO:0046943	carboxylic acid transmembrane transporter activity	116	0.267401	1.40139	0.0108696	0.0353318	0.0207395	1968	tags=23%, list=14%, signal=20%	26503/10559/6536/157724/376497/113235/23428/145389/11309/6539/6519/8402/54977/9963/153129/124565/9058/113829/159963/1497/10861/83733/64849/6507/151258/8604/366
BP	GO:0038127	ERBB signaling pathway	124	-0.363201	-1.47409	0.0108933	0.0353344	0.020741	4259	tags=44%, list=31%, signal=30%	27246/55294/23624/8027/685/4145/55614/867/3320/5335/868/3516/5284/6456/5781/84985/79628/3092/5286/5578/6464/84632/1012/79651/51196/9542/9001/58533/8440/10252/2241/9655/2060/7039/8874/9770/6868/25/8826/6714/998/5290/6654/58513/10253/3084/2069/3672/134/1956/23636/222584/54206/374
BP	GO:0033674	positive regulation of kinase activity	492	-0.29251	-1.29358	0.011022	0.0356772	0.0209422	3248	tags=28%, list=24%, signal=22%	2074/3356/23411/9043/8091/92335/4215/57679/2011/6788/5781/7410/6188/10464/3717/9839/57521/1136/50507/7048/7043/7474/1164/5155/113/6789/6464/55012/8851/8812/25778/4216/84632/51196/55607/4739/109/23531/1236/51704/1958/6850/5610/5618/3667/9966/1739/2046/93/7057/6453/1163/1813/80829/2043/9261/8115/1906/1399/7039/5608/107/1647/1857/9770/84722/10718/26585/5062/1616/5629/6868/3593/5621/3479/2146/1600/96…
BP	GO:0017148	negative regulation of translation	102	-0.375511	-1.49006	0.0110619	0.0357315	0.0209741	4335	tags=45%, list=32%, signal=31%	1977/677/7538/23367/1612/1981/11236/57721/10492/221662/54517/23521/64506/440275/6188/85451/400961/678/8507/4849/10644/246175/5610/1719/1979/4848/3609/8570/23019/4076/170506/55095/7072/5997/8087/9475/3646/7175/7298/6093/4691/3658/9698/3184/51441/10236
BP	GO:1901342	regulation of vasculature development	273	-0.311634	-1.3454	0.0112245	0.0361808	0.0212378	3748	tags=35%, list=27%, signal=26%	729230/3791/4780/5335/7010/3678/301/3339/354/4851/5371/4192/8877/6356/1386/9982/23411/8091/57343/23462/4215/102/2969/7015/26051/4773/5286/57556/1284/5578/7048/1634/7474/5155/5743/5168/3202/161742/28996/6667/56999/2254/1958/7060/1215/4223/2296/7057/54361/4838/11117/168667/6678/140862/23576/4775/55273/79805/4086/6376/126259/9693/9475/6423/25/23213/5764/11126/7058/3688/10563/1545/6093/1786/8829/2303…
MF	GO:0003713	transcription coactivator activity	279	-0.313874	-1.3549	0.0112821	0.0362152	0.021258	4458	tags=41%, list=33%, signal=28%	8864/6605/4863/81550/10413/27063/9440/23568/1488/10553/4802/9519/5465/27097/6598/9149/8202/10001/4928/22938/915/10432/7182/3275/6871/8554/607/2100/9862/117143/5371/4205/81/9477/6496/473/4778/5253/10915/64210/10155/5469/6882/7041/2033/6597/4869/2957/56254/28996/6664/22954/6760/114803/84159/6602/4520/6929/8856/7421/2296/6671/135112/6599/7528/23175/329/9794/1840/55749/898/7025/1810/5927/6942/26039/1…
BP	GO:0019058	viral life cycle	278	-0.315344	-1.36084	0.0112821	0.0362152	0.021258	4307	tags=38%, list=32%, signal=27%	1488/1378/6233/5806/5479/9076/23367/100101267/6598/2219/3416/3956/4928/5034/7852/50848/85363/3839/7155/200316/10465/7415/3837/5359/3678/5481/10762/2934/4851/5371/64710/7405/3356/7037/8091/10663/5817/440275/940/5478/4864/29082/6780/1642/23225/8480/10155/9525/5586/1656/4940/53371/8812/558/22954/596/27074/9080/104/9631/5610/103/9869/3609/51193/1803/2060/6504/9972/5288/8021/3949/7913/26986/6732/5629/…
BP	GO:0035567	non-canonical Wnt signaling pathway	139	-0.355242	-1.46445	0.0117021	0.037453	0.0219846	4757	tags=42%, list=35%, signal=28%	1454/50855/5532/57674/81839/5708/22943/57216/5713/5693/10213/23500/163/7074/2775/51176/8326/23236/5331/5145/57664/143471/5682/5706/815/54903/84870/7474/115908/1173/2487/5530/5534/128272/5754/5711/54361/23002/5685/1213/1857/54331/160/6934/7976/22881/10082/6423/25/998/4919/51339/2782/8324/64750/6422/5718/1952/144165
BP	GO:0016999	antibiotic metabolic process	118	0.259557	1.36448	0.0117647	0.037453	0.0219846	3399	tags=40%, list=25%, signal=30%	6799/6817/51005/55577/10841/137902/221/6480/4191/80896/57016/7755/10811/65018/5162/3417/405753/6389/1497/25824/84532/144193/1580/8802/7001/3034/81889/6647/10327/5106/8801/9588/3420/6482/6770/10007/90527/217/130752/116285/1244/10020/3040/55902/6392/1800/8574
BP	GO:0071695	anatomical structure maturation	144	-0.358255	-1.47901	0.0117647	0.037453	0.0219846	3685	tags=38%, list=27%, signal=28%	10265/11144/29842/3516/1028/2309/1901/64434/23114/23294/6496/473/7474/1910/84283/5881/3202/4825/8851/596/9334/675/5139/2046/84456/8642/26271/4976/9331/26585/3479/6376/1001/891/7298/9319/26047/79633/7042/5991/4882/10116/6790/64131/26057/2475/55612/23028/132320/8434/2069/8854/53335/51441
CC	GO:1904813	ficolin-1-rich granule lumen	118	0.27751	1.45885	0.0117647	0.037453	0.0219846	2859	tags=35%, list=21%, signal=28%	226/1471/5689/5836/6993/240/9861/327/978/10533/427/80301/4332/1675/51719/28988/2950/3417/1/2495/1509/1520/4282/2990/3101/2720/23412/1508/9961/51646/5265/1460/79792/3303/1522/116844/2992/2799/1476/3728/51071
BP	GO:0050773	regulation of dendrite development	127	-0.362191	-1.47936	0.0118534	0.0376579	0.0221049	3235	tags=34%, list=24%, signal=26%	10611/382/102/9856/1136/26037/8997/10059/2931/8851/55607/7225/10097/2932/5728/5530/22871/57580/6453/26052/4076/170506/2043/1399/4976/26039/2146/9693/5789/5764/8826/10152/9231/991/5911/2475/7804/653/11178/4139/53335/50944/5649
CC	GO:0030176	integral component of endoplasmic reticulum membrane	120	0.309342	1.62587	0.0119048	0.0376659	0.0221096	3733	tags=45%, list=27%, signal=33%	1201/28972/219855/6253/51604/161247/57142/8733/26608/11153/51000/7494/3115/662/84447/3107/6786/54872/3117/3118/23770/54788/972/619373/22908/3113/3120/9524/121665/202018/10195/10998/10170/11001/3122/54344/128486/8818/118813/81502/128869/3123/7095/9986/9451/51141/54499/9695/54020/550/7466/6238/84888/3106
BP	GO:0140053	mitochondrial gene expression	125	0.323804	1.73801	0.0119048	0.0376659	0.0221096	2750	tags=34%, list=20%, signal=27%	28957/116541/51654/116540/92259/29074/10573/25821/4701/55168/400916/7284/84545/51069/29093/5442/63931/64976/64975/122704/219402/10884/90480/219927/54516/128308/55006/51073/64981/55005/64928/708/51023/6150/64949/64951/63875/64979/54148/60528/79590/118487
CC	GO:0099699	integral component of synaptic membrane	119	-0.363667	-1.47099	0.0119435	0.0377113	0.0221362	2175	tags=43%, list=16%, signal=36%	821/64084/3765/3359/7779/1131/3737/146395/2900/8828/57555/1812/8745/9746/2903/114798/3356/2823/5100/23208/27253/53616/22871/57863/6547/1813/3751/6538/747/2043/107/3760/27092/2045/3351/1949/3688/8829/1948/2894/57689/388336/1000/53826/134/493/4916/254263/26045/3736/145581
CC	GO:0044297	cell body	472	-0.292505	-1.29224	0.012024	0.037888	0.02224	3937	tags=34%, list=29%, signal=25%	22853/7074/2173/5792/55737/23245/7881/2775/2785/6530/23032/7345/2779/729230/27185/3320/9162/3065/9312/3780/5590/54407/10846/267/3759/84249/4155/3783/4345/933/6456/23585/3208/1410/3356/26507/5126/92737/102/57679/27101/29850/2823/56896/4040/3775/57521/1136/3782/6780/54800/7070/4352/7043/23208/6861/4692/5153/3710/23400/1363/5881/2931/547/8851/5136/3748/916/66008/55607/8516/3798/55450/5783/22948/2300…
BP	GO:0048232	male gamete generation	366	-0.306811	-1.34471	0.0120846	0.0380012	0.0223064	3725	tags=32%, list=27%, signal=24%	7182/3301/881/10732/9232/10121/400629/11144/8924/8554/81616/11086/26091/79989/9702/4851/28981/90780/406/23064/23411/3306/102/80237/6752/130026/144195/7704/330/283629/338323/143689/26108/22955/374308/147872/1656/55329/5104/10018/9575/5926/6498/11063/51298/2119/558/152015/51361/4948/675/26064/1235/57820/6691/59338/353189/7528/10983/170506/5367/23705/8900/5049/84953/55342/1399/1912/54763/23139/4603/…
CC	GO:0031965	nuclear membrane	241	-0.320385	-1.36855	0.012474	0.0391461	0.0229784	3550	tags=34%, list=26%, signal=26%	9118/23236/54498/55308/10762/2081/51230/23411/9782/199953/116535/5356/79647/147872/26031/23225/11270/9801/1910/3710/9472/10204/53371/6434/2733/596/23560/3840/2776/9631/3177/10128/23001/25909/10269/30832/22929/80314/23175/79188/26509/9972/8089/55183/8658/4086/5621/23165/1717/286205/84823/57508/23369/894/3756/25/7175/10927/23345/79902/9688/29843/10885/57122/3930/23239/51514/23200/7514/26057/23224/9…
BP	GO:0071241	cellular response to inorganic substance	177	-0.338535	-1.41716	0.0126984	0.0397695	0.0233444	3405	tags=33%, list=25%, signal=25%	142/2934/127833/288/4205/3208/27101/1663/654/23208/6861/7474/113/23400/6263/5743/84301/4779/57586/4501/29957/22871/5536/6331/8437/1906/84258/107/8914/1616/5621/25932/2308/817/891/7018/1543/3756/1385/65125/8826/1017/4314/23621/10891/1894/5599/221184/673/254428/5563/890/999/3184/1956/5311/3736/641
BP	GO:1903034	regulation of response to wounding	141	-0.351169	-1.44618	0.012848	0.0401564	0.0235715	2806	tags=28%, list=21%, signal=23%	5578/7048/5327/5155/170692/11202/11221/5728/2811/6850/7057/54361/710/2043/4627/5581/9860/1906/10630/58189/5592/22876/84959/5764/1270/8428/2303/7128/5588/5345/7035/2191/5627/4638/23332/2475/56963/2149/4916/5156
BP	GO:0030216	keratinocyte differentiation	146	-0.352603	-1.45314	0.0129171	0.040291	0.0236505	2738	tags=25%, list=20%, signal=20%	7474/5469/60485/84283/6789/9119/3889/1823/7421/2296/5317/3887/7357/25932/1001/64919/9475/3854/5046/6093/25818/23022/1830/1829/9333/144501/3861/865/3852/2069/3872/1825/50604/861/54206/1824/8626
BP	GO:0002521	leukocyte differentiation	433	-0.297269	-1.30965	0.013	0.0404677	0.0237542	4403	tags=38%, list=32%, signal=27%	10892/5788/54106/10320/4763/1432/677/1378/140685/3559/56262/55294/55795/3204/4914/5336/257101/2841/3956/915/7189/149233/6722/8451/729230/3592/51176/6670/9398/3516/6095/301/3574/8326/5590/171392/79705/146433/925/142/4192/4092/3932/931/8563/26279/5293/7037/79840/23411/23228/1493/359948/26191/10401/3953/7704/114836/10803/940/4773/1021/4860/5578/7048/115352/8809/6146/5153/5469/939/3662/2033/55012/188…
BP	GO:0007283	spermatogenesis	354	-0.306871	-1.34233	0.0131048	0.040712	0.0238976	3725	tags=32%, list=27%, signal=24%	7182/3301/881/10732/9232/10121/400629/11144/8924/8554/81616/11086/26091/79989/9702/4851/28981/90780/406/23064/23411/3306/102/80237/6752/130026/144195/7704/330/283629/338323/143689/26108/22955/374308/147872/1656/55329/5104/10018/9575/5926/6498/11063/51298/2119/558/152015/51361/4948/675/26064/1235/57820/6691/59338/353189/7528/10983/170506/5367/23705/8900/5049/84953/55342/1399/1912/54763/23139/4603/…
BP	GO:0051258	protein polymerization	228	-0.319935	-1.36683	0.0134855	0.0416464	0.0244461	3766	tags=33%, list=28%, signal=25%	832/29766/119/3320/123720/10677/253260/51199/342184/55755/2934/7756/6356/4600/29767/10048/382/6188/4690/3717/29082/10096/27338/10059/79998/5881/8851/10092/653857/55607/10097/1236/91663/157922/2764/8440/1739/57580/2241/55125/10810/55761/5581/26271/2059/4976/11075/84722/10426/54820/64857/133746/4233/25/11065/8522/10152/25802/1859/81624/163782/9353/54551/8936/23332/6366/2475/9793/120/80206/25999/558…
BP	GO:0006665	sphingolipid metabolic process	128	0.251158	1.34348	0.0135135	0.0416464	0.0244461	2385	tags=30%, list=17%, signal=25%	1201/3074/6610/6609/123099/4758/410/23659/30815/221/427/10400/94101/23042/224/8705/2760/5660/64801/129807/5476/25870/285362/57515/29906/2720/25865/8398/29095/8560/2629/9524/124976/56848/8869/581/2055/55304
CC	GO:0031227	intrinsic component of endoplasmic reticulum membrane	127	0.28759	1.52993	0.0135135	0.0416464	0.0244461	3733	tags=44%, list=27%, signal=32%	1201/28972/219855/6253/3300/51604/161247/57142/8733/26608/11153/51000/7494/3115/662/84447/3107/6786/54872/3117/3118/23770/54788/972/619373/22908/3113/3120/9524/121665/1571/202018/10195/10998/10170/11001/3122/54344/128486/8818/118813/81502/128869/3123/7095/9986/9451/51141/54499/9695/54020/550/7466/6238/84888/3106
BP	GO:0045333	cellular respiration	147	0.363261	2.01127	0.0135135	0.0416464	0.0244461	2785	tags=41%, list=20%, signal=33%	728294/93058/4695/374291/7349/4706/2647/7384/27089/4705/4713/4191/4716/80219/4701/126328/4709/4729/2110/65018/4728/1350/83943/4723/5162/1351/664/4712/4726/3417/4714/4718/6389/4707/91942/4724/7385/4717/4731/83733/11277/8802/23410/201163/84701/51103/8604/4697/1329/81889/1337/4708/4696/7386/8801/1537/3420/4710/4704/4711
MF	GO:0060090	molecular adaptor activity	207	-0.331113	-1.40323	0.0135558	0.0416935	0.0244737	4182	tags=43%, list=31%, signal=30%	55294/26228/1981/10133/9223/8027/163/23468/142679/51283/85363/260425/80014/50852/553115/10432/6503/27185/8935/10121/84174/286/301/8631/267/55691/79368/288/9043/5706/10580/5781/287/4690/151987/57521/940/3092/1642/8470/26747/64210/9047/60485/9472/54815/6464/1173/84632/9846/1278/80176/51068/6602/3667/8440/1739/6453/55070/23019/23768/11218/23623/4130/1399/2059/392/160/7373/1123/5116/8826/6714/9659/10…
CC	GO:0044798	nuclear transcription factor complex	176	-0.338293	-1.41559	0.0137566	0.0422271	0.0247869	3223	tags=31%, list=24%, signal=24%	9329/5087/6617/83595/10725/8861/4773/6938/25929/64210/6877/10155/4801/6882/2957/864/728340/28996/6664/55814/6929/8856/7421/8463/2960/6873/8295/4775/4800/6934/1876/6883/3192/1385/6874/5450/8464/2976/5915/144455/7091/79733/1871/10849/865/1870/7003/6925/6659/7027/4087/6875/861/6421
CC	GO:0005766	primary lysosome	131	0.361039	1.93169	0.0138889	0.0424643	0.0249262	1772	tags=31%, list=13%, signal=28%	387263/3074/2519/2517/54472/410/29108/8635/10043/5834/6813/967/527/5878/2512/2896/4126/2548/387921/311/5547/8673/4332/719/9145/2760/5660/55754/5476/2357/4718/29952/6037/968/58485/10970/2990/5657/2720/150372/25798
CC	GO:0042582	azurophil granule	131	0.361039	1.93169	0.0138889	0.0424643	0.0249262	1772	tags=31%, list=13%, signal=28%	387263/3074/2519/2517/54472/410/29108/8635/10043/5834/6813/967/527/5878/2512/2896/4126/2548/387921/311/5547/8673/4332/719/9145/2760/5660/55754/5476/2357/4718/29952/6037/968/58485/10970/2990/5657/2720/150372/25798
MF	GO:0008237	metallopeptidase activity	149	-0.349344	-1.44148	0.0139785	0.0426402	0.0250294	2847	tags=31%, list=21%, signal=25%	27299/10617/1363/155185/53616/170692/165/64386/51321/114803/56999/649/9510/10269/2028/203102/7511/22802/4320/23287/9508/9507/11174/10003/4316/84735/4323/79805/6868/9509/2346/5069/10988/4314/56265/4311/23173/1889/2191/11095/8038/11096/4325/4319/81792/8728
CC	GO:0043025	neuronal cell body	414	-0.297656	-1.31073	0.014014	0.0426402	0.0250294	4050	tags=35%, list=30%, signal=26%	4131/26504/6801/55238/22853/7074/2173/5792/55737/23245/7881/6530/7345/2779/729230/3320/9162/3065/9312/3780/5590/54407/10846/267/3759/84249/4155/3783/4345/933/6456/23585/3208/1410/3356/26507/5126/92737/102/57679/29850/2823/56896/4040/3775/57521/1136/3782/6780/54800/7070/4352/7043/6861/4692/5153/3710/23400/1363/5881/2931/547/8851/5136/3748/66008/55607/8516/3798/55450/23001/5536/6285/6547/6453/1813/…
BP	GO:0099177	regulation of trans-synaptic signaling	377	-0.302908	-1.33055	0.0140562	0.0426402	0.0250294	3022	tags=27%, list=22%, signal=21%	815/6812/3717/1136/26037/347733/266743/6780/488/23208/5327/6146/27253/3710/10059/5743/55607/7532/54915/2932/5728/5530/22871/9001/1979/6285/6547/1813/54434/321/2043/5581/869/1906/4130/84446/107/320/27092/5923/10718/5582/8898/5621/6376/4884/11346/9693/25/1385/5764/10874/6863/3351/1949/794/6714/3688/2047/25769/23621/4311/9627/140730/2894/57616/1959/57689/388336/55784/2534/1000/3908/23394/999/991/100…
BP	GO:0050804	modulation of chemical synaptic transmission	376	-0.303792	-1.33355	0.0140704	0.0426402	0.0250294	3022	tags=27%, list=22%, signal=22%	815/6812/3717/1136/26037/347733/266743/6780/488/23208/5327/6146/27253/3710/10059/5743/55607/7532/54915/2932/5728/5530/22871/9001/1979/6285/6547/1813/54434/321/2043/5581/869/1906/4130/84446/107/320/27092/5923/10718/5582/8898/5621/6376/4884/11346/9693/25/1385/5764/10874/6863/3351/1949/794/6714/3688/2047/25769/23621/4311/9627/140730/2894/57616/1959/57689/388336/55784/2534/1000/3908/23394/999/991/100…
CC	GO:0042581	specific granule	135	0.315341	1.68539	0.0140845	0.0426402	0.0250294	2937	tags=39%, list=21%, signal=31%	84514/30/6810/54472/4758/5768/51382/10043/6813/6518/10555/8566/221/3903/311/23601/8673/945/53831/719/55754/1509/5777/79895/10970/56954/8694/3689/4317/10321/9761/8560/3683/6843/7226/5004/4973/126014/79792/1522/57126/5795/116844/1118/11001/5005/2358/3728/94103/3684/64114/101
CC	GO:0030666	endocytic vesicle membrane	145	0.25692	1.41001	0.0142857	0.0430804	0.0252878	2082	tags=26%, list=15%, signal=22%	115677/89780/6810/2210/6556/2209/527/23166/83547/535/10312/8673/9332/8992/9230/8322/115548/7477/9114/4481/339122/8578/2890/9026/3115/3107/81035/57192/3117/3118/8685/950/972/55647/155066/928/3113/3120
CC	GO:0031301	integral component of organelle membrane	154	0.31814	1.76548	0.0142857	0.0430804	0.0252878	2807	tags=36%, list=21%, signal=29%	8504/25972/10559/6536/92960/5768/5799/90196/81552/5025/153129/89941/22987/51024/10897/2110/9409/9145/65018/128637/51000/6804/400916/113829/664/3955/23761/54760/57134/56947/10791/221496/54332/8677/2555/9445/8674/4242/84303/54968/5986/6843/8834/9127/6341/55501/10282/387990/143425/64921/5498/5193/9997/11001/6856/51241
CC	GO:0005775	vacuolar lumen	143	0.315583	1.72675	0.0144928	0.0434109	0.0254818	2767	tags=41%, list=20%, signal=33%	4669/387263/3074/2519/2517/6609/54472/4758/410/29108/8722/8635/5834/2512/3425/2896/4126/2548/387921/427/6448/6948/4332/2760/5660/129807/5476/3988/10437/1509/176/29952/6037/1520/58485/2990/5657/2720/950/1508/972/10577/2629/5641/6385/55313/2331/23197/196463/9588/23593/23324/2992/27163/2799/66005/5005/23604
BP	GO:0022900	electron transport chain	143	0.430252	2.35417	0.0144928	0.0434109	0.0254818	3077	tags=47%, list=23%, signal=37%	2745/728294/1347/2230/4695/10587/374291/1528/4706/7384/27089/4705/84419/4713/27294/4716/4701/126328/4709/4729/2110/65018/4728/1350/83943/4723/1351/4712/4726/4714/4718/6389/4707/91942/4724/7385/4835/4717/4731/83733/8560/84701/51103/1346/8604/5447/4697/1329/8608/56901/1337/4708/10327/4696/7386/56964/1537/3420/51022/4710/4704/4711/217/444/80142/653361/1340
BP	GO:0050890	cognition	244	-0.317192	-1.35776	0.0144928	0.0434109	0.0254818	3655	tags=34%, list=27%, signal=25%	9162/8554/3678/8326/8831/5590/23236/6446/267/4192/2915/4248/6356/2903/29767/3356/9369/440275/60626/266743/54112/6484/8704/8997/5153/3710/5743/2033/8516/54915/342371/109/10097/25836/164312/11202/5728/2764/1979/6285/6547/1813/85461/5803/4130/4212/84446/107/3949/5923/5582/5621/7991/11346/55636/2740/1385/5764/6863/10752/3688/65009/9379/26047/25769/55236/4311/93986/2237/1959/2534/23394/57030/5021/2475…
BP	GO:0009895	negative regulation of catabolic process	232	-0.318077	-1.35936	0.0145078	0.0434109	0.0254818	3380	tags=32%, list=25%, signal=25%	5371/51322/6135/5270/4248/2903/51594/64784/23077/26191/3953/91319/4864/29082/23400/54541/6815/55544/2931/1676/57602/5245/28996/1982/596/27074/1994/4170/51684/64802/10128/6599/5317/90427/863/92345/170506/2043/9860/9261/4130/26986/56893/5582/8898/55432/4233/3192/6093/5290/92196/51582/10891/7077/29843/3183/55872/1660/1459/9682/2534/23450/23435/4085/4904/3084/2475/3184/9967/134/493/1956/11178/11011/5…
BP	GO:0006352	DNA-templated transcription, initiation	207	-0.329733	-1.39738	0.0145985	0.043598	0.0255917	4356	tags=43%, list=32%, signal=30%	10413/8148/9440/22976/8013/9519/5241/5465/7343/6598/51773/9330/10001/22938/2908/1019/6722/7182/2649/3516/5436/7181/6095/9015/6884/2100/9862/4851/23064/64425/9477/9329/5706/2969/9774/6877/10155/5469/29982/1024/6882/4854/6597/2957/55814/5728/6910/8856/2103/7421/5431/8463/25885/3174/170506/2960/6873/9794/8467/7025/55832/1810/5433/55729/23054/6883/3146/7019/891/84172/1385/6874/860/4853/25937/10891/59…
BP	GO:1903320	regulation of protein modification by small protein conjugation or removal	192	-0.328103	-1.38162	0.0146905	0.0436652	0.0256311	4458	tags=44%, list=33%, signal=30%	8864/10892/9320/22976/6187/8555/51366/6125/11170/55294/10196/54602/10459/23142/6201/7189/54778/9532/553115/25898/3301/7415/3320/8554/9646/4092/8877/6135/51256/107080638/10210/10010/23077/7321/26191/10401/6188/330/27338/10059/11338/2931/56254/54765/23560/5728/165324/9733/1958/57697/84930/5581/329/26271/10625/9373/5347/54165/5582/1616/25/285671/27085/64359/11065/92369/7128/54726/57162/2534/10116/99…
BP	GO:0007033	vacuole organization	136	0.315955	1.68576	0.0147059	0.0436652	0.0256311	3240	tags=36%, list=24%, signal=28%	4669/1201/3074/26471/84286/55054/440026/29911/3257/55968/10533/90410/1203/51172/2896/2548/11337/8678/23192/65018/94241/128866/9896/11345/11277/79142/81876/950/157807/55647/64601/2629/84317/2055/7942/57617/57533/147007/58476/4647/84067/55062/54664/5899/23557/9140/9066/22930/5868
CC	GO:0070820	tertiary granule	141	0.304881	1.64132	0.0147059	0.0436652	0.0256311	2994	tags=40%, list=22%, signal=31%	226/1471/5768/6556/6813/5799/527/978/535/10312/2548/427/3903/5547/23601/8673/945/53831/22875/11314/28988/2357/3417/2495/1509/5269/5777/79895/1520/56954/3689/10288/4317/79930/10321/6843/7226/5004/51646/3687/4973/2207/126014/79792/374395/127829/57126/116844/1118/1476/3958/2358/3684/101/1512/51143
BP	GO:0000956	nuclear-transcribed mRNA catabolic process	171	-0.338931	-1.41684	0.0148148	0.0439042	0.0257714	5275	tags=54%, list=39%, signal=34%	6235/9775/6158/6143/9337/56915/6142/3921/6217/6128/57819/6147/6122/23112/22794/23049/6234/6194/23644/23381/6205/4116/4736/57690/342977/6137/6165/6207/54464/118460/6129/6223/6229/9652/677/7538/6233/6187/6125/22916/1981/55795/6201/255967/6193/65110/6741/5436/22894/6157/6130/11157/5393/6135/23521/51594/6188/6169/4850/6146/1656/6218/6222/678/4849/6133/246175/51154/167227/4848/23019/170506/6202/9887/7…
BP	GO:0045860	positive regulation of protein kinase activity	460	-0.291438	-1.28629	0.015	0.0443273	0.0260198	3248	tags=28%, list=24%, signal=22%	2074/3356/23411/9043/8091/92335/4215/57679/2011/6788/5781/6188/10464/3717/9839/57521/1136/50507/7048/7043/7474/1164/5155/113/6789/6464/55012/8851/8812/4216/84632/51196/55607/4739/109/23531/1236/51704/1958/6850/5610/5618/9966/1739/93/7057/1163/1813/80829/2043/9261/8115/1906/1399/7039/5608/107/1647/1857/9770/84722/10718/26585/5062/1616/5629/6868/3593/5621/3479/2146/1600/9693/891/894/4750/25/65125/8…
BP	GO:0071407	cellular response to organic cyclic compound	453	-0.294564	-1.29944	0.015015	0.0443273	0.0260198	4408	tags=38%, list=32%, signal=27%	114881/845/9113/10413/27063/1977/677/7538/51366/1811/8013/11170/54762/23367/2706/5241/5465/655/8202/3956/22938/6261/2908/1019/55151/1373/1812/114907/10432/7182/3301/51176/3275/19/2649/8554/85315/7181/10021/3065/6095/301/3655/2309/1946/2100/167127/142/5187/406/2730/23411/8780/6528/6752/4193/1277/3717/4040/164091/4864/266743/50507/8480/687/5469/5155/10018/6263/54541/10059/988/9472/5743/9575/10518/7…
BP	GO:0022613	ribonucleoprotein complex biogenesis	357	-0.302422	-1.32346	0.0150905	0.0444157	0.0260716	3789	tags=32%, list=28%, signal=23%	8451/6193/55299/3320/10199/2091/22894/545/6130/134430/51386/51018/11157/5393/64434/6135/6632/23064/285855/23521/5036/23411/8780/84128/90459/27340/6169/4839/10528/11103/26747/25929/23195/51575/1656/79954/6218/51388/8668/83732/4869/57602/9908/28987/8669/246175/55226/23560/51154/5728/22868/51068/9816/9733/103/54680/55003/4848/1662/79869/23019/23020/9188/92345/10153/6202/1778/11218/54881/22984/55153/…
BP	GO:0051099	positive regulation of binding	155	-0.348909	-1.44223	0.0151025	0.0444157	0.0260716	3463	tags=33%, list=25%, signal=25%	267/26086/142/5334/90780/6135/55323/382/8091/23228/7015/6788/3717/1663/7474/10155/115908/6789/64641/3662/2033/51053/4830/28996/2932/25836/51068/2296/2043/8932/6934/3479/3146/9693/4233/3646/25/81620/8829/2035/10418/51339/5901/113130/1660/3148/9464/3673/23028/6497/3925
CC	GO:0044455	mitochondrial membrane part	140	0.463248	2.48129	0.0151515	0.0444752	0.0261066	2807	tags=50%, list=21%, signal=40%	1347/4695/10229/374291/4706/7384/27089/131118/51805/4705/51004/84419/4713/89941/4716/51024/4701/126328/4709/4729/2110/140823/65018/4728/83943/4723/400916/664/4712/4726/23761/4714/4718/6389/4707/56947/4724/7385/4717/4731/54332/84303/84701/54968/51103/1346/4697/8834/622/54543/56901/6341/1337/4708/4696/387990/10651/7386/56964/5498/1537/29928/9997/26519/6770/4710/51117/4704/4711/51241
BP	GO:0009913	epidermal cell differentiation	191	-0.329321	-1.38695	0.0157729	0.0462112	0.0271256	2738	tags=24%, list=20%, signal=19%	7474/8643/5469/60485/84283/6789/5727/9119/3889/10083/1823/5308/7421/2296/5317/3887/7357/25932/1001/2146/64919/9475/3854/5046/6093/25818/23022/1830/1829/9333/23493/144501/3861/865/2735/3852/2069/3872/8609/1825/50604/861/54206/1824/8626
BP	GO:1901136	carbohydrate derivative catabolic process	161	0.268882	1.49088	0.015873	0.0464166	0.0272462	2859	tags=35%, list=21%, signal=28%	4669/3074/5141/1471/2519/2517/79873/4758/51005/4245/131870/55577/978/5016/283927/79077/3425/4126/3094/6448/80896/22875/4913/56953/2760/5660/129807/55347/176/79661/2990/55768/8692/2720/38/7378/26270/6548/23417/2247/2629/164668/6385/2331/93611/80267/161823/5143/1118/10007/2799/111089941/55741/1486/252969/3704/51071
BP	GO:0031396	regulation of protein ubiquitination	168	-0.339947	-1.41756	0.0159236	0.0464763	0.0272812	4458	tags=45%, list=33%, signal=31%	8864/10892/9320/22976/6187/8555/51366/6125/11170/55294/10196/54602/10459/23142/6201/7189/54778/9532/553115/25898/3301/3320/9646/4092/8877/6135/51256/107080638/10210/23077/7321/26191/6188/330/27338/10059/11338/2931/56254/54765/23560/5728/165324/57697/84930/5581/329/26271/10625/9373/5347/54165/5582/1616/25/285671/27085/64359/11065/92369/7128/57162/2534/10116/991/4085/2475/6502/84101/23028/57561/665…
BP	GO:0090066	regulation of anatomical structure size	421	-0.295148	-1.29948	0.0160321	0.0467047	0.0274153	4050	tags=32%, list=30%, signal=23%	4131/9886/23011/952/1073/1019/23616/4881/5756/1373/1812/6722/832/29766/6558/27185/119/10512/123720/10677/253260/91584/10509/342184/1946/23645/134430/10242/2934/5865/3783/6356/2730/29767/6559/382/3356/57679/7410/4690/6387/57521/54910/5286/57556/10096/7474/1910/23400/5743/5881/1182/4825/1173/8851/10092/57403/653857/55607/10097/1808/153/2932/1236/10083/5728/91663/1002/361/2764/8440/1739/57580/2296/2…
BP	GO:0006575	cellular modified amino acid metabolic process	164	0.260959	1.45849	0.016129	0.0468578	0.0275052	3028	tags=37%, list=22%, signal=29%	26090/6583/376497/112398/113235/2729/10491/114884/10841/3029/2941/81579/10400/389434/2806/1384/2350/4258/2356/2950/27232/3417/7849/405753/1497/112399/57515/26873/3249/2954/27306/2628/1428/2879/23474/124975/5447/54681/6647/114879/445/255189/1375/373156/471/9027/1757/223/79017/1733/51022/5319/2946/90527/8876/5320/5322/81490/2593/23657
CC	GO:0031252	cell leading edge	349	-0.303836	-1.32859	0.0161453	0.0468578	0.0275052	3929	tags=34%, list=29%, signal=25%	7074/7852/55742/23616/5756/208/64411/143903/117177/324/5335/3691/286/3678/55740/5590/8631/26230/84249/2934/5662/3208/382/57679/9788/23362/6092/8572/10381/6188/8861/1021/7070/8470/10096/5586/11275/5881/9265/121512/10092/3748/57403/50649/4830/83543/55607/8516/4739/10097/10979/91663/1500/5783/9079/5420/23603/6285/59338/6453/2241/10810/4628/54434/1803/4627/2059/10630/8874/7094/83660/11075/8910/6868/1…
BP	GO:0060071	Wnt signaling pathway, planar cell polarity pathway	102	-0.365439	-1.45009	0.0165929	0.0479898	0.0281696	3376	tags=39%, list=25%, signal=30%	81839/5708/22943/57216/5713/5693/10213/163/7074/57664/143471/5682/5706/54903/84870/7474/115908/1173/128272/5754/5711/23002/5685/1213/1857/160/7976/22881/10082/6423/25/998/4919/51339/8324/64750/6422/5718/1952/144165
BP	GO:0007611	learning or memory	218	-0.321703	-1.3717	0.0165975	0.0479898	0.0281696	3655	tags=34%, list=27%, signal=26%	9162/8554/3678/8326/8831/5590/23236/6446/267/4192/2915/6356/2903/29767/3356/9369/440275/60626/266743/54112/8704/8997/5153/3710/5743/2033/8516/54915/342371/109/10097/164312/11202/5728/2764/1979/6285/6547/1813/85461/5803/4130/4212/84446/107/3949/5923/5582/5621/11346/2740/1385/5764/6863/3688/65009/9379/26047/25769/55236/4311/93986/2237/1959/2534/23394/57030/5021/2475/64220/1956/50944/3815/814/5649
BP	GO:0006643	membrane lipid metabolic process	168	0.281207	1.56853	0.0166667	0.0480997	0.0282341	2385	tags=30%, list=17%, signal=25%	5283/1201/3074/6610/9091/2517/6609/123099/4758/410/9487/51604/23659/30815/221/427/9488/65258/10400/94101/23042/8733/4258/224/8705/2760/5660/64801/129807/5476/64090/25870/285362/57515/29906/2720/25865/8398/54872/29095/8560/2629/9524/124976/56848/8869/581/80235/2055/55304
CC	GO:0031300	intrinsic component of organelle membrane	173	0.29522	1.66264	0.0169491	0.0487328	0.0286057	2807	tags=34%, list=21%, signal=27%	8504/25972/10559/6536/92960/5768/5799/90196/81552/5025/153129/89941/22987/51024/25837/10897/2110/9409/9145/65018/9230/128637/51000/6804/400916/113829/664/3955/23761/54760/57134/56947/10791/221496/54332/8677/2555/9445/8674/4242/84303/54968/5986/6843/8834/9127/6341/55501/10282/387990/143425/64921/5498/5193/9997/11001/6856/51241
BP	GO:1901605	alpha-amino acid metabolic process	173	0.259474	1.46132	0.0169491	0.0487328	0.0286057	2457	tags=28%, list=18%, signal=23%	435/2571/2184/51380/112398/2746/2729/113675/10491/8528/92292/10841/549/10400/389434/2806/130013/8564/125061/2356/27232/22928/5092/112399/2954/144193/56954/29920/2639/2628/3242/1428/1312/38/6507/275/3034/84680/3067/8604/11112/54681/445/2805/259307/4846/1757/5723
CC	GO:0015629	actin cytoskeleton	439	-0.29373	-1.29338	0.017017	0.0488241	0.0286593	3766	tags=33%, list=28%, signal=25%	832/29766/10398/119/10121/27252/10677/7010/4645/2037/27147/301/127294/342184/5590/23026/2934/10627/2633/29767/54751/81/23164/1410/10611/3190/10580/9788/2011/51473/4626/8572/9262/55166/3092/4622/8470/118611/92241/50507/10699/8997/10096/4026/124590/6877/345651/3652/11275/5881/6513/4854/7525/10518/10092/57403/71/653857/83543/55607/7412/10097/22954/10979/91663/27/7169/9001/2275/2764/27145/23603/6453/…
BP	GO:0042110	T cell activation	394	-0.297862	-1.31009	0.0170512	0.0488241	0.0286593	3868	tags=32%, list=28%, signal=24%	915/7189/149233/6722/729230/3592/51176/6670/84174/6095/301/3574/5590/925/2934/924/4192/4092/3932/1650/26279/5293/7037/79840/921/1493/440275/5781/26191/3953/6188/7704/4690/114836/10803/940/4773/1021/4860/7070/7048/8809/6146/939/55423/3662/7525/1880/678/2615/3718/916/864/384/1960/7412/84524/1236/4277/596/11221/5530/1958/6850/5618/8440/1739/2177/1235/57580/917/54361/5591/151888/1803/9655/4627/4063/3…
BP	GO:0050731	positive regulation of peptidyl-tyrosine phosphorylation	162	-0.343343	-1.42654	0.0170758	0.0488241	0.0286593	3590	tags=33%, list=26%, signal=25%	253260/3678/1946/79705/9021/2915/2074/3356/9244/5781/10464/3717/50507/654/5155/5168/7525/84632/916/4739/51704/6850/7060/2043/7039/1272/26585/5062/6868/3593/5621/3479/3589/25/8826/1270/54892/6714/8829/2534/23394/11009/3084/2475/2069/134/7804/85480/4038/50604/3815/2322/5649/374
BP	GO:0051897	positive regulation of protein kinase B signaling	145	-0.34615	-1.42709	0.0171674	0.0489953	0.0287598	3778	tags=35%, list=28%, signal=26%	2252/50852/2260/3320/7010/253260/3932/5293/9258/6788/5781/940/3092/2651/50507/5155/558/1236/9542/2254/3667/7057/6453/7039/6934/3480/6376/5296/4233/6714/6363/3688/10818/5290/9965/9037/2534/10253/8660/5159/6366/3084/2475/2069/1956/85453/2246/3815/8600/5156/374
CC	GO:0099240	intrinsic component of synaptic membrane	127	-0.356101	-1.45448	0.0172414	0.0491157	0.0288305	2175	tags=42%, list=16%, signal=35%	821/64084/3765/3359/7779/1131/3737/146395/2900/8828/401190/57555/1812/8745/9746/2903/114798/3356/2823/5100/23208/27253/53616/22871/57863/6547/1813/3751/6538/747/2043/107/3760/1272/27092/2045/3351/1949/3688/8829/1948/2894/57689/388336/1000/53826/134/493/4916/254263/26045/3736/145581
CC	GO:0101002	ficolin-1-rich granule	171	0.313748	1.75198	0.0175439	0.0498853	0.0292823	2994	tags=38%, list=22%, signal=30%	226/1471/5689/5836/6993/6556/240/9861/5799/327/527/978/10533/535/10312/2548/427/80301/5547/22875/11314/4332/1675/51719/28988/2950/2357/3417/1/2495/1509/5269/1520/4282/2990/3101/3689/10288/2720/79930/23412/1508/9961/7226/51646/5265/3687/2207/1460/79792/3303/374395/127829/1522/116844/2992/2799/1476/3958/2358/3728/51071/101/1512/51143

## Sheet: BRCA Methylation
DNA methylation
ONTOLOGY	ID	Description	setSize	enrichmentScore	NES	pvalue	p.adjust	qvalues	rank	leading_edge	core_enrichment
BP	GO:0007423	sensory organ development	466	0.377327	1.682	0.0010142	0.0128071	0.00910678	2756	tags=32%, list=20%, signal=27%	168667/8854/5459/6664/2736/2823/7482/23493/2201/10804/3615/27151/7431/3150/2916/1735/8516/341640/10319/7484/51384/2138/2296/5080/6496/8549/2779/429/55636/2697/54549/57096/835/79583/53904/1270/7291/5309/5176/668/5308/64093/10541/4212/9172/775/285590/80326/51761/6297/79633/3815/10461/55212/5979/2303/5629/3199/2295/2637/1746/170692/1750/2195/1019/2625/2047/2254/1889/650/9481/654/6722/284217/1906/196…
CC	GO:0044297	cell body	472	0.338129	1.50865	0.0010142	0.0128071	0.00910678	2701	tags=29%, list=20%, signal=24%	5028/4131/1501/2823/7345/7349/3736/70/25/3751/2044/2901/6861/6194/8516/22953/6376/58157/774/9162/2899/27092/1136/79791/2779/547/429/26047/10846/653361/2045/92737/4311/9312/152/3326/5309/5176/9455/1917/116444/3748/3752/116/8633/3746/775/3749/3780/5881/81565/22983/1152/57731/4923/116443/58/23544/5979/114327/6543/3798/6276/4644/80023/72/3759/9627/9481/3611/80975/23191/3800/460/126006/84630/2043/2782…
BP	GO:0001501	skeletal system development	444	0.333866	1.4867	0.00101626	0.0128071	0.00910678	2630	tags=30%, list=19%, signal=25%	51320/8600/11214/6664/257/2736/7482/4838/1311/2201/5744/4325/3202/3239/4883/3235/7484/2138/2296/10655/4853/860/6422/55636/2697/651/4665/5125/7291/4781/9061/64131/1101/57453/6659/5308/53834/3481/3232/285590/55959/3231/7704/79633/11091/3815/6913/353500/2303/7398/3199/5075/1746/1750/1690/3234/5745/2254/6714/650/249/654/1240/4208/6722/1906/1969/7092/6474/63827/3549/9759/8642/3209/1028/64856/6939/1068…
BP	GO:0002009	morphogenesis of an epithelium	476	0.345509	1.54041	0.00101626	0.0128071	0.00910678	3345	tags=34%, list=24%, signal=26%	374/1952/8854/4233/2304/6664/2736/7482/4838/10082/3202/22943/25/2119/3239/1482/9420/341640/8324/7484/51384/9863/9021/2138/94234/389/8549/10672/6422/2697/2045/6262/23332/7291/64750/3909/6659/1951/3872/84870/9096/5701/80326/58495/79633/54361/128272/55212/84283/5979/977/2303/9024/54910/5629/2295/2637/5361/5154/2625/6714/650/56998/3611/4208/6722/284217/79192/1906/1969/54922/5727/3549/6663/239/8642/20…
BP	GO:0007610	behavior	481	0.363165	1.61847	0.00101626	0.0128071	0.00910678	2941	tags=33%, list=22%, signal=27%	1268/5028/552/5743/1959/7345/7349/353/2861/22943/6335/2257/3351/5581/3751/8811/164312/2119/25769/2916/8516/22953/3235/2740/2906/3357/6496/9099/6616/774/9162/5730/1136/54112/107/5649/8704/26050/8326/26047/3084/55636/2697/4009/10752/4311/79784/5309/5176/63951/9455/2743/1958/4908/116/4212/7057/22871/5582/2911/51761/57731/4923/3815/4886/54207/23544/9456/23316/3953/6543/1742/4644/56729/266743/2847/420…
BP	GO:0008015	blood circulation	436	0.33073	1.47173	0.00101626	0.0128071	0.00910678	2747	tags=30%, list=20%, signal=24%	781/1268/5028/3741/552/6546/5743/150/23493/1311/7349/4842/70/783/2257/3351/3751/9446/4881/4883/1482/22953/2740/148/3357/2296/774/9722/27092/5139/147/55636/2697/6262/27129/5125/4311/153/152/1727/3752/5345/116/80333/775/55799/5732/26509/57731/4923/10052/4886/1636/2730/2303/6331/6543/388125/1907/185/2034/1113/8913/93589/3759/6714/1889/56998/654/7137/1906/7139/3363/9759/3352/64167/1829/239/3778/3768/…
BP	GO:0044057	regulation of system process	475	0.348259	1.5524	0.00101626	0.0128071	0.00910678	3087	tags=33%, list=23%, signal=27%	781/3741/552/9699/6546/5743/150/23493/7349/4842/3736/783/2257/3751/9446/10398/4881/1482/2740/148/2906/774/9722/27092/1136/818/5649/147/2697/6262/80223/27129/153/9312/4868/152/668/152404/3752/80333/775/22871/10810/55799/2911/5732/2308/57731/4923/3815/10052/1636/9456/23316/388336/6331/6543/1742/1907/185/2034/254263/2171/1113/8913/56729/93589/3759/66000/6714/1889/654/6722/3673/7137/335/1906/7139/575…
BP	GO:0048667	cell morphogenesis involved in neuron differentiation	496	0.387861	1.73106	0.00101626	0.0128071	0.00910678	3016	tags=34%, list=22%, signal=28%	1952/285220/5459/4131/5623/1959/2736/1501/57715/220164/7345/4897/7204/1000/84570/25/2044/3996/8609/26037/23768/9846/5335/5080/6091/85440/23566/1136/152330/79791/107/5649/57689/26050/140578/2676/91653/10090/4009/2045/10752/64843/2932/4781/5786/4744/3326/57453/8660/2675/1951/8633/22871/57520/81565/51761/133418/57731/3196/57556/5979/23316/9024/54910/3199/1742/3798/51473/2637/5361/55715/2046/22854/55…
BP	GO:0061564	axon development	437	0.394142	1.754	0.00101626	0.0128071	0.00910678	2990	tags=35%, list=22%, signal=28%	1268/285220/5459/4131/5623/1959/2736/57715/220164/7345/4897/7204/1000/84570/25/2044/3996/8609/26037/23768/9846/5335/5080/6091/85440/23566/152330/107/5649/57689/26050/140578/2676/91653/10090/4009/2045/10752/64843/1270/2932/4781/5786/4744/3326/57453/8660/2675/1951/8633/55118/10100/81565/51761/133418/57731/57556/5979/9024/54910/3199/3798/2637/5361/55715/2046/22854/5588/2625/2047/5295/6714/6794/34773…
BP	GO:0003013	circulatory system process	446	0.33673	1.49971	0.00101729	0.0128071	0.00910678	2747	tags=30%, list=20%, signal=25%	781/1268/5028/3741/552/11214/6546/5743/150/23493/1311/7349/4842/70/783/2257/3351/3751/9446/4881/10268/4883/1482/22953/2740/148/3357/2296/774/9722/27092/5139/147/55636/2697/6262/27129/5125/4311/153/152/1727/3752/5345/116/80333/775/55799/5732/26509/57731/4923/10052/4886/1636/2730/2303/6331/6543/388125/1907/185/2034/1113/8913/93589/3759/6714/1889/56998/654/7137/1906/7139/3363/9759/3352/64167/1829/23…
MF	GO:0000978	RNA polymerase II proximal promoter sequence-specific DNA binding	447	0.339635	1.51252	0.00101833	0.0128071	0.00910678	3619	tags=36%, list=26%, signal=28%	5459/84969/6664/1959/2736/2078/54626/3202/11166/4821/8609/3239/1482/3662/3665/6668/5080/94234/7071/6603/860/429/23648/1316/83881/55636/1747/7291/4781/2016/5309/668/6659/5308/4212/3232/3087/2100/10732/6913/1108/29841/23316/2303/5629/3199/406/5075/3195/1746/1750/51193/2625/266743/4208/6722/50804/6934/6932/79776/4605/6777/4772/7024/6663/9759/93649/5451/4222/6939/84699/51176/6943/4150/51341/145258/48…
BP	GO:0016055	Wnt signaling pathway	449	0.326141	1.45313	0.00101833	0.0128071	0.00910678	3088	tags=30%, list=23%, signal=24%	1952/4233/1501/7482/8325/169200/10082/1000/22943/25/2869/83595/1482/8324/7484/51384/9863/3487/6496/130574/8549/56033/8326/6422/6262/2932/64750/1958/6659/1951/84870/2776/283149/9096/3087/5701/7091/80326/55959/387914/2308/2300/54361/10461/8861/128272/11197/284654/388336/406/51473/4139/2625/2254/6714/650/6794/56998/3611/8434/6934/6932/4772/79412/6663/168002/7015/2782/55031/7314/7855/5216/6423/7474/2…
BP	GO:0034762	regulation of transmembrane transport	451	0.35372	1.57586	0.00101833	0.0128071	0.00910678	2134	tags=27%, list=16%, signal=23%	781/3741/6546/1389/219527/150/4842/3736/783/6335/56848/2257/25/5581/3751/9446/8811/88/10268/6376/5335/774/9722/146395/27092/10089/6334/54102/5649/2259/55636/2697/6262/23416/1180/9312/7291/8911/8660/3748/3752/3788/7057/80333/3746/775/3749/22871/55799/57520/4923/54207/777/9456/2280/388336/6331/1742/1188/6236/81831/4644/254263/2171/8913/93589/3759/1804/259232/5295/9481/4208/5174/1906/9965/131096/575…
BP	GO:0051656	establishment of organelle localization	428	0.330903	1.47128	0.00101833	0.0128071	0.00910678	3333	tags=29%, list=24%, signal=23%	1268/374/5028/4869/9699/29082/9892/4131/5217/8120/7345/783/56848/3351/2901/3996/6861/23025/148/9846/201294/5080/6616/9162/85440/29109/26059/1058/107/547/10125/23332/2932/150365/10615/4744/91272/140730/23243/3797/22871/5582/6850/81565/3998/3815/116443/55212/9783/3798/1759/4644/254263/1113/4139/891/3800/79998/1176/23299/7314/6857/5871/81/9638/4628/56681/4627/5864/114088/8825/23224/9900/10403/8936/2…
MF	GO:0000987	proximal promoter sequence-specific DNA binding	458	0.337393	1.50298	0.00101937	0.0128071	0.00910678	3619	tags=36%, list=26%, signal=28%	5459/84969/6664/1959/2736/2078/54626/3202/11166/4821/8609/3239/1482/3662/3665/6668/5080/94234/7071/6603/860/429/23648/1316/83881/55636/1747/7291/4781/2016/5309/668/6659/5308/4212/3232/3087/2100/10732/6913/1108/29841/23316/2303/5629/3199/406/5075/3195/1746/1750/51193/2625/266743/4208/6722/50804/6934/6932/79776/4605/6777/4772/7024/6663/9759/93649/5451/4222/6939/84699/51176/6943/4150/51341/145258/48…
BP	GO:0198738	cell-cell signaling by wnt	450	0.325433	1.44991	0.00101937	0.0128071	0.00910678	3088	tags=30%, list=23%, signal=24%	1952/4233/1501/7482/8325/169200/10082/1000/22943/25/2869/83595/1482/8324/7484/51384/9863/3487/6496/130574/8549/56033/8326/6422/6262/2932/64750/1958/6659/1951/84870/2776/283149/9096/3087/5701/7091/80326/55959/387914/2308/2300/54361/10461/8861/128272/11197/284654/388336/406/51473/4139/2625/2254/6714/650/6794/56998/3611/8434/6934/6932/4772/79412/6663/168002/7015/2782/55031/7314/7855/5216/6423/7474/2…
CC	GO:0043025	neuronal cell body	414	0.351379	1.56063	0.00102249	0.0128071	0.00910678	2701	tags=31%, list=20%, signal=26%	4131/1501/2823/7345/7349/3736/25/3751/2044/2901/6861/8516/22953/6376/58157/774/9162/2899/1136/79791/2779/547/429/26047/10846/653361/2045/92737/4311/9312/152/3326/5309/5176/9455/1917/116444/3748/3752/116/8633/3746/775/3749/3780/5881/81565/22983/1152/57731/4923/116443/23544/5979/114327/6543/3798/6276/4644/80023/3759/9627/9481/3611/80975/23191/3800/460/126006/84630/2043/7314/23245/7855/9638/4628/645…
CC	GO:0098793	presynapse	412	0.353855	1.57139	0.00102354	0.0128071	0.00910678	2566	tags=29%, list=19%, signal=24%	1268/5028/9699/9892/1272/8492/5217/2823/7349/83992/4842/3736/2550/1000/783/3351/2901/2555/8745/2916/6861/1006/23025/51560/148/9829/148281/6616/774/9162/2899/26059/94030/547/115827/4311/152/10236/3748/4908/401190/116/2917/140730/3746/3177/3749/22871/5582/81565/4923/7781/9783/54910/115207/1742/1759/22854/9627/284612/3611/23191/3673/2897/57863/57555/2043/51305/273/11021/6857/4915/8877/6456/6717/5100…
MF	GO:0003682	chromatin binding	415	0.333269	1.47885	0.00102564	0.0128071	0.00910678	4061	tags=36%, list=30%, signal=26%	4869/1959/2736/2078/4821/56848/3239/3150/1482/2296/5080/10360/80816/1058/6603/860/429/55636/1747/51317/222698/1958/3151/7091/2308/58495/6304/4779/1108/8861/29841/2303/10782/79987/1746/2962/4208/6722/6934/3184/6777/4772/6663/9759/1104/4222/81/26287/51176/22893/25988/604/80149/6742/6597/8648/2313/225689/10413/1745/4205/9985/5579/10734/9314/51053/2494/56917/26057/6046/57616/10361/23558/5585/5563/306…
BP	GO:0007409	axonogenesis	402	0.397274	1.76321	0.00102775	0.0128071	0.00910678	2990	tags=35%, list=22%, signal=28%	285220/5459/4131/5623/1959/2736/57715/220164/7345/4897/7204/1000/84570/25/2044/3996/8609/26037/23768/9846/5335/5080/6091/85440/23566/152330/107/5649/57689/26050/140578/2676/91653/10090/4009/2045/10752/64843/2932/4781/5786/4744/3326/57453/8660/2675/1951/8633/81565/51761/133418/57731/57556/5979/9024/54910/3199/3798/2637/5361/55715/2046/22854/5588/2625/2047/5295/6714/6794/347733/3611/23191/3800/6722…
BP	GO:0048568	embryonic organ development	380	0.349558	1.5484	0.00103093	0.0128071	0.00910678	3338	tags=34%, list=24%, signal=26%	8854/5459/2304/6664/257/2736/23493/4838/2201/10804/4325/3202/1482/8516/3235/7484/51384/9021/2138/2296/5080/6496/6434/860/23414/55636/2697/6262/3856/53904/5125/7291/57453/668/3481/84870/3232/51761/58495/3815/6913/55212/2303/5629/3199/2295/2637/1746/3880/2034/1750/5154/2625/2254/347733/4208/6722/1906/1969/6932/5727/6474/3549/1028/7942/7855/7474/51176/25949/6943/2020/145258/8463/613/7124/3204/8648/1…
BP	GO:0042391	regulation of membrane potential	348	0.425378	1.87134	0.00103199	0.0128071	0.00910678	2059	tags=32%, list=15%, signal=28%	781/1268/3741/9699/6546/4897/3736/2550/783/6335/2257/25/3751/2901/88/2555/22953/148/2906/774/9162/9722/2899/27092/1136/54112/10089/6334/5649/8326/2259/2697/6262/2905/23416/1180/153/2932/79784/8911/2743/152404/401190/3752/116/140730/3746/2776/775/22871/2911/4923/116443/10052/54207/777/2730/9783/23316/6331/1742/254263/8913/3759/259232/66000/343450/6714/266743/9481/4208/1906/2897/2894/131096/1140/57…
BP	GO:0061458	reproductive system development	358	0.33076	1.45863	0.00103199	0.0128071	0.00910678	3434	tags=34%, list=25%, signal=26%	5743/2736/7482/23493/4838/56977/3239/6194/9420/7484/9021/2296/599/2620/1594/23414/6422/55636/2697/1747/3856/835/4311/3326/5176/668/63951/10409/116/3481/84870/50846/58495/3815/54361/10461/2295/2069/3880/2034/56729/2625/2254/6714/6794/131118/8728/654/4678/6932/5727/93649/8031/7314/1028/7942/7855/6423/7474/3952/659/51176/6092/6943/5159/25976/7022/30812/3205/8648/64783/9985/10049/130497/5156/10481/84…
MF	GO:0001228	DNA-binding transcription activator activity, RNA polymerase II-specific	361	0.338733	1.49493	0.00103306	0.0128071	0.00910678	3675	tags=37%, list=27%, signal=28%	5459/84969/6664/6666/1959/2736/2078/3202/11166/26145/23269/8609/2119/3239/1482/3662/2296/5080/6496/7071/56033/860/1316/83881/1747/4009/4781/5309/668/1958/6659/4212/3232/9096/6297/58495/3196/4779/6913/29841/2303/1961/406/2295/5075/3195/2637/1746/2034/3234/51193/2625/1879/266743/4208/6722/7716/4605/6777/4772/7024/6663/93649/7027/4222/3131/6939/9496/84699/51176/6943/4808/3204/7022/861/30812/2313/420…
BP	GO:0023061	signal release	378	0.323425	1.43111	0.00103306	0.0128071	0.00910678	2985	tags=30%, list=22%, signal=24%	1268/5028/8600/3741/9699/6664/5217/150/7349/54097/783/3351/5581/2044/2901/8609/6861/23025/2740/148/148281/4826/6616/774/9162/1136/26059/818/107/6422/55636/2697/80223/2932/152/668/8660/6659/116/140730/2850/775/3749/22871/29085/5582/116443/91942/777/353500/2645/9783/9024/406/5019/8425/185/4644/1113/56729/2625/9627/654/4208/1906/6934/57555/6857/7036/6717/3952/5864/114088/7124/8825/9900/54795/84446/5…
BP	GO:0034765	regulation of ion transmembrane transport	387	0.364462	1.61394	0.00103306	0.0128071	0.00910678	2216	tags=28%, list=16%, signal=24%	781/3741/6546/219527/150/4842/3736/783/6335/56848/2257/25/5581/3751/9446/8811/88/10268/6376/5335/774/9722/146395/27092/10089/6334/54102/5649/2259/55636/2697/6262/23416/1180/9312/7291/8911/8660/3748/3752/3788/7057/80333/3746/775/3749/22871/55799/57520/4923/54207/777/9456/2280/388336/6331/1742/1188/6236/81831/4644/254263/8913/93589/3759/1804/259232/4208/5174/131096/57555/1192/3778/342667/81/3768/56…
BP	GO:0048608	reproductive structure development	355	0.329714	1.45227	0.00103306	0.0128071	0.00910678	3434	tags=34%, list=25%, signal=26%	5743/2736/7482/23493/4838/56977/3239/6194/9420/7484/9021/2296/599/2620/1594/23414/6422/55636/2697/1747/3856/835/4311/3326/5176/668/63951/10409/116/3481/84870/50846/58495/3815/54361/10461/2295/2069/3880/2034/56729/2625/2254/6714/6794/131118/8728/654/4678/6932/5727/93649/8031/7314/1028/7942/7855/6423/7474/3952/659/51176/6092/6943/5159/25976/7022/30812/3205/8648/64783/9985/10049/130497/5156/10481/84…
BP	GO:0007389	pattern specification process	368	0.33826	1.49379	0.00103413	0.0128071	0.00910678	3338	tags=34%, list=24%, signal=27%	1952/8854/257/340665/1959/2736/7482/23493/4838/10718/54626/3202/55130/4821/22943/3239/1482/3235/2138/2296/5080/6496/10655/6091/6434/56033/429/5649/23648/6422/2697/5125/2016/57453/5308/10409/3232/9096/3087/7704/58495/50805/8861/55212/2303/3199/5075/2637/1746/5046/3234/650/55502/56998/4208/6722/79192/1906/5727/3549/8642/4222/7855/6939/10683/6423/23770/7474/659/51176/5100/6092/27152/84667/145258/201…
MF	GO:0015267	channel activity	350	0.350021	1.54053	0.00103413	0.0128071	0.00910678	2369	tags=29%, list=17%, signal=25%	781/1268/3741/8989/219527/2823/10343/203859/3736/783/6335/3351/3751/2901/2555/25769/22953/2906/6616/774/2899/27092/1136/10089/6334/54102/57348/2697/6262/2905/23416/1180/29927/9312/7439/8911/2743/116444/3748/2700/3752/3788/80333/3746/775/3749/3780/55799/116443/10052/285175/54207/777/83959/6331/1188/8913/93589/3759/259232/343450/11322/2897/2894/131096/1140/1192/51305/55144/3778/3768/56659/6263/3081…
MF	GO:0022803	passive transmembrane transporter activity	351	0.347196	1.52842	0.00103413	0.0128071	0.00910678	2369	tags=29%, list=17%, signal=25%	781/1268/3741/8989/219527/2823/10343/203859/3736/783/6335/3351/3751/2901/2555/25769/22953/2906/6616/774/2899/27092/1136/10089/6334/54102/57348/2697/6262/2905/23416/1180/29927/9312/7439/8911/2743/116444/3748/2700/3752/3788/80333/3746/775/3749/3780/55799/116443/10052/285175/54207/777/83959/6331/1188/8913/93589/3759/259232/343450/11322/2897/2894/131096/1140/1192/51305/55144/3778/3768/56659/6263/3081…
MF	GO:0046873	metal ion transmembrane transporter activity	359	0.344595	1.5196	0.00103413	0.0128071	0.00910678	2369	tags=30%, list=17%, signal=25%	781/1268/3741/6546/8989/284111/219527/2823/10343/55117/3736/783/6335/3351/3751/2901/25769/2906/6616/774/2899/27092/6528/10089/6334/6581/57348/6262/2905/23416/29927/9312/7991/8911/116444/3748/7782/6520/3752/3788/80333/3746/775/3749/3780/55799/116443/54207/777/7781/83959/6331/6543/6526/6524/8913/93589/3759/259232/343450/2897/8884/131096/123606/7922/51305/3778/10568/3768/56659/6263/30819/784/54805/5…
CC	GO:0097060	synaptic membrane	341	0.413942	1.81868	0.00103413	0.0128071	0.00910678	2794	tags=39%, list=20%, signal=32%	1268/5028/9699/9892/1272/6546/2823/4897/286/3736/2550/1000/3351/3751/2901/88/2555/8745/2916/1006/26037/23025/8516/148/2906/148281/6616/9162/2899/146395/27092/1136/26059/94030/107/57689/2045/400745/2905/152/5786/9455/2743/116444/3748/401190/3752/2917/140730/3746/775/22871/5582/2911/116443/392862/9456/9783/8082/388336/8508/54910/115207/1742/375323/1759/254263/2171/9229/22854/66000/9627/2897/64101/2…
BP	GO:0099177	regulation of trans-synaptic signaling	377	0.372423	1.64653	0.0010352	0.0128071	0.00910678	2338	tags=31%, list=17%, signal=26%	1268/5028/9699/4131/5743/1959/5217/10718/7349/1000/783/22943/25/3351/5581/2901/25769/2916/26037/23025/148/2906/6376/5335/6616/774/9162/2899/27092/1136/152330/107/5649/57689/2259/2905/4311/2932/5786/152404/4908/116/2917/140730/3749/22871/5582/2911/4923/3815/116443/2770/392862/9456/9783/23316/388336/6543/1742/1759/254263/2171/56729/22854/66000/2047/9627/6714/266743/347733/23191/4208/6722/1906/2897/…
BP	GO:0003012	muscle system process	375	0.388826	1.71857	0.00103627	0.0128071	0.00910678	2369	tags=30%, list=17%, signal=25%	781/1837/5028/3741/11214/6546/5743/150/23493/1311/7349/4842/3736/70/783/2257/9446/7431/8811/88/10398/1482/22953/148/3357/9722/1136/818/1938/1160/147/4637/2697/6262/1180/9312/79784/7094/152/7169/3752/9172/775/4606/51761/55959/26509/2308/3815/10052/58/9456/8082/6331/1907/1113/8913/72/3759/4208/6722/3673/7137/1906/7139/6525/1140/3363/9759/3352/1829/93649/4000/3778/342667/3768/8877/30819/26287/1824/6…
BP	GO:0060537	muscle tissue development	326	0.343283	1.50353	0.00103627	0.0128071	0.00910678	2563	tags=28%, list=19%, signal=23%	8854/11214/6546/6664/1959/23493/70/22943/88/1482/8516/22953/3235/148/8324/2138/2296/1938/23414/3084/80206/4637/55636/2697/6262/92737/4868/7291/79784/668/1958/9172/283149/4606/56999/10052/58/9456/6443/5239/5573/2280/2303/5629/406/2047/891/2254/650/4208/6722/2817/7137/1906/2139/7139/6474/3549/9759/1829/93649/4000/3131/4628/26287/7474/51176/6943/5159/25976/30812/10413/4205/811/7832/130497/5156/4604/…
BP	GO:0050804	modulation of chemical synaptic transmission	376	0.3704	1.63664	0.00103734	0.0128071	0.00910678	2338	tags=30%, list=17%, signal=26%	1268/5028/9699/4131/5743/1959/5217/10718/7349/1000/783/22943/25/3351/5581/2901/25769/2916/26037/23025/148/2906/6376/5335/6616/774/9162/2899/27092/1136/152330/107/5649/57689/2259/2905/4311/2932/5786/152404/4908/116/2917/140730/3749/22871/5582/2911/4923/3815/116443/2770/392862/9456/9783/23316/388336/6543/1742/1759/254263/56729/22854/66000/2047/9627/6714/266743/347733/23191/4208/6722/1906/2897/64101…
CC	GO:0033267	axon part	318	0.370911	1.62264	0.00103842	0.0128071	0.00910678	3010	tags=33%, list=22%, signal=26%	1268/4131/8492/8120/2823/7345/7349/4897/286/4842/3736/3351/2901/1006/23025/6616/9162/85440/2899/26059/6334/547/91653/26047/79784/152/10236/3326/10642/5176/10409/116/8633/8941/3746/3749/5881/5582/55118/7786/81565/57731/4923/9024/5101/1742/3798/1759/4644/66000/3611/23191/3800/3673/5727/1627/2043/1176/9638/4915/4628/6717/10439/5864/6092/1826/114787/10381/63923/23095/84446/2059/59341/2902/5923/5579/3…
BP	GO:0048880	sensory system development	318	0.382427	1.67302	0.00103842	0.0128071	0.00910678	2320	tags=31%, list=17%, signal=26%	8854/6664/2823/7482/2201/3615/27151/7431/3150/2916/1735/341640/10319/7484/51384/2296/5080/6496/2779/55636/2697/54549/57096/835/79583/1270/7291/5309/5176/668/5308/64093/4212/9172/775/285590/51761/6297/10461/55212/5979/2303/5629/2295/1746/170692/2195/1019/2625/2047/2254/654/6722/284217/1969/3549/43/2782/23210/60436/1028/7855/4915/4628/23770/7275/7474/659/4916/5159/1826/1543/8842/493/30812/1417/6597…
MF	GO:0005216	ion channel activity	322	0.368451	1.61262	0.0010395	0.0128071	0.00910678	2369	tags=31%, list=17%, signal=26%	781/1268/3741/8989/219527/2823/10343/203859/3736/783/6335/3351/3751/2901/2555/25769/22953/2906/6616/774/2899/27092/1136/10089/6334/54102/57348/6262/2905/23416/1180/29927/9312/7439/8911/2743/116444/3748/3752/3788/80333/3746/775/3749/3780/55799/116443/10052/285175/54207/777/83959/6331/1188/8913/93589/3759/259232/343450/11322/2897/2894/131096/1140/1192/51305/55144/3778/3768/56659/6263/30819/784/1182…
MF	GO:0022838	substrate-specific channel activity	332	0.357758	1.56741	0.0010395	0.0128071	0.00910678	2369	tags=30%, list=17%, signal=26%	781/1268/3741/8989/219527/2823/10343/203859/3736/783/6335/3351/3751/2901/2555/25769/22953/2906/6616/774/2899/27092/1136/10089/6334/54102/57348/6262/2905/23416/1180/29927/9312/7439/8911/2743/116444/3748/3752/3788/80333/3746/775/3749/3780/55799/116443/10052/285175/54207/777/83959/6331/1188/8913/93589/3759/259232/343450/11322/2897/2894/131096/1140/1192/51305/55144/3778/3768/56659/6263/30819/784/1182…
BP	GO:0150063	visual system development	314	0.387588	1.69251	0.00104058	0.0128071	0.00910678	2320	tags=31%, list=17%, signal=27%	8854/6664/2823/7482/2201/3615/27151/7431/3150/2916/1735/341640/10319/7484/51384/2296/5080/6496/2779/55636/2697/54549/57096/835/79583/1270/7291/5309/5176/668/5308/64093/4212/9172/775/285590/51761/6297/10461/55212/5979/2303/5629/2295/1746/170692/2195/1019/2625/2047/2254/654/6722/284217/1969/3549/43/2782/23210/60436/1028/7855/4915/4628/23770/7275/7474/659/4916/5159/1826/1543/8842/493/30812/1417/6597…
BP	GO:0001503	ossification	329	0.350493	1.53386	0.00104275	0.0128071	0.00910678	2967	tags=33%, list=22%, signal=26%	2194/374/8600/6546/6664/5743/1959/2736/1591/1311/169200/2201/5744/4325/22943/117581/2296/7071/5587/1594/860/9365/8326/6422/2697/651/4665/7291/64131/64093/3481/285590/5701/50846/7704/79633/54361/353500/2303/3199/4330/10492/5745/2254/650/56998/249/3611/654/4208/1969/5727/6474/3549/79412/43/9759/1192/8642/6423/7474/3952/659/51176/27152/7124/54795/63923/30812/656/83999/29887/9188/4880/4038/4192/13049…
CC	GO:0032279	asymmetric synapse	275	0.414294	1.79566	0.00104275	0.0128071	0.00910678	2794	tags=35%, list=20%, signal=29%	5028/4131/1501/6222/4897/4842/1000/3751/2901/88/6188/26037/8516/2906/9829/9863/6136/9162/146395/27092/1136/6132/107/57689/2045/400745/2905/152/4744/6175/9455/152404/401190/2917/775/22871/5582/2911/6128/116443/9456/9045/388336/54910/1742/10486/1759/81831/254263/2171/9229/5662/119/66000/6714/5727/64101/2894/1627/2043/8525/4915/659/613/1600/8825/2903/2059/1949/220988/7804/8927/440073/2902/4038/10243…
BP	GO:0050808	synapse organization	329	0.39263	1.71826	0.00104275	0.0128071	0.00910678	3376	tags=39%, list=25%, signal=30%	389941/4131/1501/5217/2823/4897/83992/1000/783/22943/25/9118/2119/2555/1006/26037/23025/22953/3480/23768/9863/6376/9722/26059/94030/5649/57689/26050/8326/3084/54549/4009/2045/92737/4744/386724/2743/22871/10810/7162/23544/9456/23316/388336/1742/375323/4644/119/22854/66000/2047/266743/23191/4208/87/63827/64101/1140/57555/43/1627/2043/203068/4076/7855/5216/4915/4628/7474/784/5100/5864/6092/2561/4916…
BP	GO:0060070	canonical Wnt signaling pathway	285	0.34506	1.49819	0.00104275	0.0128071	0.00910678	3069	tags=32%, list=22%, signal=25%	1501/7482/8325/169200/1000/22943/83595/1482/8324/7484/3487/130574/8549/8326/6422/6262/2932/64750/1958/6659/84870/2776/283149/9096/5701/7091/80326/55959/2308/54361/284654/388336/406/2625/2254/6714/650/6794/3611/8434/6934/6932/79412/6663/55031/7855/6423/7474/26108/51176/54795/63923/83999/55612/5718/10413/9314/8607/4038/4192/2487/340419/343637/7471/5682/7481/90780/5204/1454/9241/55681/84445/23072/74…
BP	GO:0003002	regionalization	290	0.367402	1.59455	0.00104384	0.0128071	0.00910678	2563	tags=31%, list=19%, signal=26%	1952/8854/340665/1959/2736/7482/23493/4838/54626/3202/4821/22943/3239/1482/3235/2296/5080/6496/10655/6091/6434/56033/429/5649/23648/6422/5125/2016/57453/5308/10409/3232/9096/3087/7704/58495/8861/2303/3199/5075/2637/1746/5046/3234/650/55502/56998/4208/6722/79192/1906/5727/4222/7855/6939/10683/6423/23770/7474/659/51176/5100/6092/27152/84667/145258/2018/3204/3205/1745/7832/10252/4038/130497/23509/40…
CC	GO:0014069	postsynaptic density	273	0.412144	1.78772	0.00104384	0.0128071	0.00910678	2794	tags=35%, list=20%, signal=29%	5028/4131/1501/6222/4897/4842/1000/3751/2901/88/6188/26037/8516/2906/9829/9863/6136/9162/146395/27092/1136/6132/107/57689/2045/400745/2905/152/4744/6175/9455/152404/401190/775/22871/5582/2911/6128/116443/9456/9045/388336/54910/1742/10486/1759/81831/254263/2171/9229/5662/119/66000/6714/5727/64101/2894/1627/2043/8525/4915/659/613/1600/8825/2903/2059/1949/220988/7804/8927/440073/2902/4038/10243/8851…
BP	GO:0030900	forebrain development	308	0.381072	1.66001	0.00104384	0.0128071	0.00910678	2435	tags=30%, list=18%, signal=25%	552/8854/6546/2736/7482/10718/3736/1000/22943/2044/5080/6496/6091/85440/6434/23440/547/429/5649/26050/79048/6751/26047/3084/55636/4009/2932/4781/10642/2016/26038/5308/116/8941/3746/5881/55118/81565/79633/54361/284403/114327/5629/6331/166614/2637/1746/66000/6714/650/6722/63827/7314/9638/4915/4628/7474/51176/6092/145258/1600/4854/54149/23224/2018/493/3912/8648/7804/1745/2902/7832/26468/6585/1812/88…
BP	GO:0060562	epithelial tube morphogenesis	290	0.341777	1.48333	0.00104384	0.0128071	0.00910678	3381	tags=34%, list=25%, signal=26%	374/4233/6664/2736/7482/4838/3202/25/2119/1482/7484/2138/8549/10672/6422/2697/2045/6262/7291/6659/58495/79633/54361/55212/5979/2303/54910/5629/2637/2625/6714/650/56998/3611/4208/6722/284217/79192/1906/1969/54922/5727/3549/239/8642/2043/5216/6423/7474/51176/6943/8463/7124/30812/10413/64783/3911/8914/10252/4192/130497/7475/8543/65266/340419/7471/7481/8915/4609/9355/8289/6497/9241/8829/200894/84445/…
CC	GO:0098978	glutamatergic synapse	291	0.412615	1.79113	0.00104384	0.0128071	0.00910678	2154	tags=31%, list=16%, signal=26%	1268/5028/5217/2823/10718/4897/10082/83992/3736/70/3751/2901/88/8745/1006/23025/148/148281/5335/6616/9162/9722/2899/146395/27092/26059/107/57689/8326/81873/3084/2045/2905/2932/152/9455/401190/22871/10810/2911/116443/7781/9456/5573/388336/1742/1759/4644/254263/22854/2047/6714/87/63827/64101/2894/1627/2043/93145/6857/8525/5216/4628/6456/7474/5100/3265/4916/613/5577/9900/493/388662/2903/2059/1949/89…
BP	GO:0014706	striated muscle tissue development	311	0.346221	1.50971	0.00104493	0.0128071	0.00910678	2962	tags=31%, list=22%, signal=24%	8854/11214/6546/6664/1959/23493/70/22943/88/1482/22953/3235/148/8324/2138/2296/1938/23414/3084/80206/4637/55636/2697/6262/92737/4868/7291/79784/668/1958/9172/283149/4606/56999/10052/58/9456/6443/5239/5573/2280/2303/5629/406/2047/891/2254/650/4208/6722/2817/7137/1906/2139/7139/6474/9759/1829/93649/4000/3131/4628/26287/7474/51176/6943/5159/30812/10413/4205/811/7832/5156/4604/8289/6497/7134/5465/924…
BP	GO:0030111	regulation of Wnt signaling pathway	311	0.329348	1.43613	0.00104493	0.0128071	0.00910678	3069	tags=31%, list=22%, signal=24%	1501/169200/1000/22943/25/83595/1482/8324/3487/6496/130574/8549/56033/8326/6422/2932/64750/1958/6659/84870/2776/9096/3087/5701/7091/55959/387914/2308/2300/11197/284654/388336/406/51473/2254/6714/650/6794/56998/3611/8434/6934/4772/79412/6663/168002/7015/55031/6423/7474/51176/145258/54795/861/63923/6597/83999/10927/55612/5718/10413/8607/4038/4192/2487/340419/343637/5682/7481/5204/6497/3675/1454/147…
BP	GO:0042692	muscle cell differentiation	304	0.383408	1.66734	0.00104493	0.0128071	0.00910678	3405	tags=37%, list=25%, signal=28%	552/11214/6546/92304/23493/7345/1311/4842/70/1000/22943/25/88/1482/8516/22953/148/8324/79933/91653/3084/80206/3856/92737/4868/3481/9172/4606/26509/3815/58/54361/9456/6443/5239/5573/54910/5629/2069/3880/891/2254/284612/650/55544/4208/6722/9149/1906/50804/7139/6474/4772/1140/9759/93649/4000/93145/30846/4628/26287/4627/5159/4205/811/26057/5156/7111/2318/7471/29766/4604/10290/2323/23462/8289/6497/546…
MF	GO:0004930	G protein-coupled receptor activity	298	0.336617	1.46271	0.00104603	0.0128071	0.00910678	1513	tags=22%, list=11%, signal=20%	118442/1268/5028/1952/552/150/3248/8325/2550/2861/56848/2848/3351/8811/2916/4881/84109/10268/4883/285601/2740/148/8324/3357/2899/23566/8549/54112/146/114815/8326/147/6751/5737/84634/153/152/4157/10888/6785/1951/2917/2850/54329/2911/5732/2835/4923/4886/64582/5746/185/83756/5745/1240/2847/10936/81491/171389/3363/3352/10886/387509/7855/155/5731/8877
BP	GO:0006936	muscle contraction	299	0.413733	1.7975	0.00104603	0.0128071	0.00910678	2369	tags=32%, list=17%, signal=27%	781/1837/3741/6546/5743/150/1311/7349/4842/3736/70/783/2257/9446/7431/8811/88/10398/1482/22953/148/3357/9722/1136/1938/1160/147/4637/2697/6262/1180/9312/79784/7094/152/7169/3752/9172/775/4606/51761/55959/26509/3815/10052/58/9456/8082/6331/1907/1113/8913/72/3759/6722/3673/7137/1906/7139/6525/1140/3363/9759/3352/1829/93649/3778/342667/3768/8877/30819/26287/1824/6717/9631/817/3672/54795/493/80149/67…
BP	GO:0045666	positive regulation of neuron differentiation	302	0.370112	1.61013	0.00104603	0.0128071	0.00910678	3306	tags=33%, list=24%, signal=26%	1268/9699/1272/6664/4131/2736/4897/4821/22943/2119/23025/1482/9863/6376/6091/23566/5587/79791/429/5649/140578/4058/1270/152/5176/116/3232/22871/81565/51761/5979/23316/5629/1742/1746/5361/9373/650/6794/347733/3611/654/1894/23191/4208/6722/6474/84258/1627/2043/60436/4076/6857/8835/9638/4915/7474/659/55364/6092/4916/1600/1826/54149/4804/604/4803/8648/7804/1745/4192/160/8153/1002/50944/57154/8437/367…
CC	GO:0098984	neuron to neuron synapse	293	0.413839	1.79547	0.00104603	0.0128071	0.00910678	2794	tags=35%, list=20%, signal=29%	5028/4131/1501/6222/4897/4842/1000/3751/2901/88/6188/26037/8516/2906/9829/9863/6136/9162/146395/27092/1136/6132/107/57689/2045/400745/2905/152/4744/6175/9455/152404/401190/2917/775/22871/5582/2911/6128/4923/116443/7781/9456/9045/388336/54910/1742/10486/1759/81831/254263/2171/9229/5662/119/66000/6714/5727/64101/2894/57555/1627/2043/6857/8525/4915/6456/659/613/1600/8825/2903/2059/1949/220988/7804/8…
CC	GO:0099572	postsynaptic specialization	287	0.40984	1.77787	0.00104603	0.0128071	0.00910678	2794	tags=35%, list=20%, signal=29%	5028/4131/1501/6222/4897/4842/1000/3751/2901/88/6188/26037/8516/2906/9829/9863/6136/9162/146395/27092/1136/6132/107/57689/2045/400745/2905/152/4744/6175/9455/152404/401190/3752/775/22871/5582/2911/6128/116443/9456/9045/388336/54910/1742/10486/1759/81831/254263/2171/9229/5662/119/66000/6714/5727/64101/2894/1140/57555/1627/2043/8525/4915/659/2561/613/1600/8825/2903/2059/1949/220988/7804/8927/440073…
BP	GO:0001654	eye development	310	0.393033	1.7113	0.00104712	0.0128071	0.00910678	2320	tags=32%, list=17%, signal=27%	8854/6664/2823/7482/2201/3615/27151/7431/3150/2916/1735/341640/10319/7484/51384/2296/5080/6496/2779/55636/2697/54549/57096/835/79583/1270/7291/5309/5176/668/5308/64093/4212/9172/775/285590/51761/6297/10461/55212/5979/2303/5629/2295/1746/170692/2195/1019/2625/2047/2254/654/6722/284217/1969/3549/43/2782/23210/60436/1028/7855/4915/4628/23770/7275/7474/659/4916/5159/1826/1543/8842/493/30812/1417/6597…
BP	GO:0006402	mRNA catabolic process	301	0.343344	1.49204	0.00104712	0.0128071	0.00910678	4556	tags=40%, list=33%, signal=27%	4869/6157/6181/6222/6130/6122/6202/7431/6188/6194/6136/28960/6187/6205/6132/79048/6161/6217/6167/10643/10236/6175/10642/8761/6142/6206/5701/6128/11224/8570/9045/3921/10492/55544/6193/50804/6124/3184/25873/399664/56829/6229/7314/84069/23521/9698/80149/5578/5718/7832/22882/131870/340152/53918/27254/9704/5682/23019/79072/9349/1153/7538/6169/6135/26135/1655/23644/6210/5690/2081/23404/6207/4292/5721/3…
BP	GO:0001655	urogenital system development	295	0.38215	1.65818	0.00104822	0.0128071	0.00910678	3542	tags=41%, list=26%, signal=31%	168667/6492/8854/6664/2736/7482/3248/3239/8516/9420/7484/9863/2138/2296/8549/6422/2045/29927/5125/4311/4868/5176/1958/6659/10409/1286/9096/55959/231/7704/79633/54361/1636/5979/2303/5629/9244/185/5154/2625/650/6794/56998/3611/654/4208/79192/5727/168002/93649/8642/2043/23210/1028/7474/26108/6092/6943/5159/25976/4854/2018/8842/30812/10413/3911/10252/4038/51107/8692/130497/11277/5156/10481/1592/7475/…
BP	GO:0043010	camera-type eye development	270	0.391998	1.69711	0.00104822	0.0128071	0.00910678	2696	tags=35%, list=20%, signal=29%	8854/6664/2823/7482/2201/3615/7431/3150/2916/1735/10319/7484/51384/2296/5080/6496/2779/55636/2697/54549/57096/835/79583/7291/5309/5176/668/5308/9172/775/51761/10461/5979/2303/5629/2295/1746/2195/1019/2625/2047/6722/284217/1969/3549/43/2782/23210/60436/1028/7855/4915/4628/23770/7275/7474/659/4916/5159/1826/1543/8842/493/30812/1417/6597/10152/1745/8419/22882/9314/114789/3208/7287/5156/7475/7111/306…
BP	GO:1904062	regulation of cation transmembrane transport	270	0.35827	1.5511	0.00104822	0.0128071	0.00910678	2216	tags=26%, list=16%, signal=22%	781/6546/219527/150/4842/3736/783/56848/2257/25/5581/9446/8811/88/10268/6376/5335/9722/146395/27092/5649/2259/55636/6262/7291/3788/80333/3746/775/22871/57520/4923/9456/2280/388336/6331/1742/6236/81831/4644/254263/3759/1804/4208/5174/57555/342667/81/30819/784/6717/84959/817/493/2903/6769/10105/2902/799/5923/6622/3208/3784/1812/130497/4318/50944/65266/255738/84502
MF	GO:0022836	gated channel activity	263	0.400899	1.73249	0.00105042	0.0128071	0.00910678	2369	tags=33%, list=17%, signal=28%	781/1268/3741/8989/219527/203859/3736/783/6335/3351/3751/2901/2555/22953/2906/6616/774/2899/27092/1136/10089/6334/54102/57348/6262/2905/23416/1180/9312/8911/2743/116444/3748/3752/3788/80333/3746/775/3749/3780/55799/116443/54207/777/6331/1188/8913/93589/3759/259232/343450/11322/2897/2894/131096/1140/1192/51305/3778/3768/56659/6263/30819/784/1182/2561/54795/2903/3754/23415/10021/3760/59341/2902/377…
BP	GO:0090150	establishment of protein localization to membrane	267	0.366787	1.58662	0.00105152	0.0128071	0.00910678	3881	tags=36%, list=28%, signal=27%	253832/29082/6157/6181/6222/6130/6122/6202/23463/6188/6194/6136/6187/6616/6205/6132/6161/653361/6217/51201/29927/6167/10139/6175/6142/116444/6206/51308/6747/85377/6128/11224/9045/9141/3921/22844/6193/5174/6124/25873/25813/131540/7027/6229/2810/23163/784/3265/23521/7159/84243/26003/208/3320/3208/55625/8851/116841/9349/6169/79683/6135/5534/6210/1956/57120/3745/6207/117177/5599/9697/83871/155382/265…
BP	GO:0072001	renal system development	261	0.408673	1.76456	0.00105263	0.0128071	0.00910678	2804	tags=37%, list=21%, signal=30%	168667/6492/8854/6664/2736/7482/3248/8516/7484/9863/2138/2296/8549/6422/2045/29927/5125/4311/4868/5176/1958/6659/10409/1286/9096/55959/231/7704/79633/54361/1636/5979/2303/5629/9244/185/5154/2625/650/56998/3611/654/4208/79192/5727/168002/93649/8642/2043/23210/1028/7474/26108/6092/6943/5159/25976/4854/2018/8842/30812/10413/3911/10252/4038/51107/8692/130497/11277/5156/1592/7475/84159/4318/65266/5119…
MF	GO:0022839	ion gated channel activity	256	0.409437	1.76446	0.00105597	0.0128071	0.00910678	2369	tags=34%, list=17%, signal=29%	781/1268/3741/8989/219527/203859/3736/783/6335/3351/3751/2901/2555/22953/2906/6616/774/2899/27092/1136/10089/6334/54102/57348/6262/2905/23416/1180/9312/8911/2743/116444/3748/3752/3788/80333/3746/775/3749/3780/55799/116443/54207/777/6331/1188/8913/93589/3759/259232/343450/2897/2894/131096/1140/1192/51305/3778/3768/56659/6263/30819/784/1182/2561/54795/2903/3754/23415/10021/3760/59341/2902/3775/9424…
BP	GO:0048562	embryonic organ morphogenesis	256	0.374504	1.61391	0.00105597	0.0128071	0.00910678	3338	tags=37%, list=24%, signal=28%	5459/2304/6664/257/2736/4838/2201/10804/4325/3202/1482/8516/3235/7484/51384/2138/5080/6496/860/55636/2697/6262/53904/7291/57453/668/3232/51761/58495/6913/55212/2303/5629/3199/2295/2637/1746/1750/2625/2254/4208/6722/1906/1969/6932/6474/3549/7855/7474/6943/145258/8463/613/3204/10413/130497/2487/5156/60529/7471/7481/51168/8289/6169/9241/3200/200894/3201/57216/10265/525/28514/27173/8557/25902/8575/55…
CC	GO:1990351	transporter complex	255	0.396724	1.70915	0.00105708	0.0128071	0.00910678	2033	tags=30%, list=15%, signal=26%	781/3741/219527/4842/3736/783/6335/3751/2901/2555/2906/6616/774/9722/2899/27092/1136/6334/54102/57348/26047/6262/2905/1180/9312/57828/7439/8911/2743/116444/3748/3752/3788/80333/3746/775/3749/3780/22871/55799/116443/285175/777/2280/388336/6331/1742/1188/254263/8913/93589/3759/1804/2897/1140/1192/55144/93145/3778/6263/30819/784/2561/54795/2903/2059/3754/23415/10021/3760/2902/3775/9424/3784/3786/266…
MF	GO:0005261	cation channel activity	250	0.390102	1.67748	0.00105932	0.0128071	0.00910678	2369	tags=33%, list=17%, signal=28%	781/1268/3741/8989/219527/2823/10343/3736/783/6335/3351/3751/2901/25769/22953/2906/6616/774/2899/27092/1136/10089/6334/6262/2905/23416/29927/9312/8911/116444/3748/3752/3788/80333/3746/775/3749/3780/55799/116443/285175/54207/777/83959/6331/8913/93589/3759/259232/343450/2897/131096/1140/51305/3778/3768/56659/6263/30819/784/54795/2903/3754/23415/10021/3760/59341/2902/3775/9424/57582/3784/3786/56479/…
BP	GO:0097485	neuron projection guidance	240	0.450397	1.93429	0.00105932	0.0128071	0.00910678	2943	tags=41%, list=22%, signal=33%	285220/5459/5623/1959/2736/57715/220164/4897/7204/2044/8609/23768/9846/5335/5080/6091/152330/5649/2676/91653/10570/4009/2045/10752/64843/4781/5786/57453/8660/2675/1951/8633/133418/57731/57556/5979/54910/3199/3798/2637/5361/55715/2046/22854/5588/2625/2047/5295/6714/347733/23191/3800/2817/284217/6709/1969/5727/4684/2043/53358/9638/4628/26999/128434/7474/659/6092/1600/1826/10381/55816/1949/5578/6585…
CC	GO:1902495	transmembrane transporter complex	249	0.406492	1.74847	0.00105932	0.0128071	0.00910678	2033	tags=31%, list=15%, signal=27%	781/3741/219527/4842/3736/783/6335/3751/2901/2555/2906/6616/774/9722/2899/27092/1136/6334/54102/57348/26047/6262/2905/1180/9312/57828/7439/8911/2743/116444/3748/3752/3788/80333/3746/775/3749/3780/22871/55799/116443/285175/777/2280/388336/6331/1742/1188/254263/8913/93589/3759/1804/2897/1140/1192/55144/93145/3778/6263/30819/784/2561/54795/2903/2059/3754/23415/10021/3760/2902/3775/9424/3784/3786/266…
CC	GO:0019898	extrinsic component of membrane	248	0.362969	1.56021	0.00106045	0.0128071	0.00910678	2787	tags=32%, list=20%, signal=26%	1837/9892/1000/23344/1006/148281/9021/6616/9162/4145/1012/10672/2779/2676/653361/80274/683/124997/8897/1004/2675/2776/85377/2770/2280/1742/83850/6725/5662/5295/6714/1010/6663/2782/23098/93145/30846/342667/8835/8651/55359/152789/84317/30968/80149/6769/5287/55062/27163/29887/29127/10979/3208/112574/130497/84958/94120/2788/1002/255738/257364/9655/566/7018/55040/54206/2629/246/64403/525/54832/4067/52…
BP	GO:0021700	developmental maturation	238	0.381979	1.63991	0.00106045	0.0128071	0.00910678	3585	tags=42%, list=26%, signal=32%	8854/4131/4897/3202/23025/80336/6376/6496/54763/5139/860/429/5649/54760/26047/2697/64131/8941/5881/57731/79633/152015/23544/84283/5979/8907/1742/2069/2034/4644/2046/2625/5745/891/26256/650/8434/63827/3549/6663/8642/23294/1028/7855/5216/30819/7474/3952/5864/1182/51341/30812/5991/55612/2902/9985/26468/4880/8419/26057/8851/10481/9331/50944/7471/994/5798/10981/6363/5468/1235/6261/84456/163175/26271/1…
CC	GO:0045211	postsynaptic membrane	248	0.406142	1.74578	0.00106045	0.0128071	0.00910678	2794	tags=38%, list=20%, signal=31%	5028/1272/6546/4897/286/3736/2550/1000/3751/2901/88/2555/26037/148/2906/9162/2899/146395/27092/1136/107/57689/2045/400745/2905/152/9455/2743/116444/401190/3752/2917/3746/775/22871/2911/116443/392862/9456/8082/388336/54910/115207/1742/375323/1759/254263/2171/9229/66000/2897/64101/2894/1140/57555/1627/2043/8572/3778/5100/2561/4916/613/8825/2903/1949/1312/440073/2902/9568/2912/10243/1812/58512/50944…
BP	GO:0001822	kidney development	246	0.410503	1.76414	0.0010627	0.0128071	0.00910678	2804	tags=37%, list=21%, signal=30%	168667/6492/8854/6664/2736/7482/3248/8516/7484/9863/2138/2296/6422/2045/29927/5125/4311/4868/5176/1958/6659/10409/1286/55959/231/7704/79633/54361/1636/5979/2303/5629/9244/185/5154/2625/650/56998/3611/654/4208/79192/5727/168002/8642/2043/23210/1028/26108/6092/6943/5159/25976/4854/8842/30812/10413/3911/10252/4038/51107/8692/130497/11277/5156/1592/7475/84159/4318/65266/51196/7471/255738/7481/90780/4…
BP	GO:0007411	axon guidance	239	0.447525	1.92047	0.0010627	0.0128071	0.00910678	2943	tags=41%, list=22%, signal=32%	285220/5459/5623/1959/2736/57715/220164/4897/7204/2044/8609/23768/9846/5335/5080/6091/152330/5649/2676/91653/4009/2045/10752/64843/4781/5786/57453/8660/2675/1951/8633/133418/57731/57556/5979/54910/3199/3798/2637/5361/55715/2046/22854/5588/2625/2047/5295/6714/347733/23191/3800/2817/284217/6709/1969/5727/4684/2043/53358/9638/4628/26999/128434/7474/659/6092/1600/1826/10381/55816/1949/5578/6585/6712/…
BP	GO:0060485	mesenchyme development	241	0.364784	1.56442	0.0010627	0.0128071	0.00910678	2516	tags=31%, list=18%, signal=26%	8854/6664/340665/57715/23493/84541/4838/70/3202/1482/51384/3357/2296/6091/23414/3084/6422/23332/7291/2932/5308/10409/283149/80326/58495/58/54361/9221/57556/5979/2303/54910/2295/5075/2637/72/2254/650/4208/1906/9965/6663/8642/4222/6939/10683/6423/7474/10439/659/51176/6092/6943/145258/5159/8463/30812/81610/10413/3182/3911/10252/4192/130497/2487/3066/4902/7481/4609/23462/309/9241/8829/1910/1655
BP	GO:1903522	regulation of blood circulation	235	0.404226	1.73268	0.00106383	0.0128071	0.00910678	2704	tags=34%, list=20%, signal=28%	781/3741/552/6546/5743/150/23493/7349/4842/783/3751/9446/4881/1482/2740/148/774/9722/27092/147/2697/6262/27129/153/152/3752/80333/775/55799/5732/57731/10052/1636/6331/6543/1907/185/2034/1113/8913/93589/3759/1889/7137/1906/7139/9759/1829/3768/6263/30819/1824/784/6717/3952/659/9631/817/54795/493/80149/10021/3760/4205/3775/4880/9424/3784/5021/3710/6863/10008/6261/10265/11149/3781/489/80005/1956/2548
BP	GO:0042254	ribosome biogenesis	236	0.352856	1.51298	0.00106496	0.0128071	0.00910678	3193	tags=29%, list=23%, signal=23%	4869/10528/6130/6122/6202/6194/6136/387338/10171/10360/6187/5036/55636/6217/6175/51121/64216/57418/6128/11224/9221/9045/3921/81875/10199/84231/23378/6193/51491/54913/83732/6229/55011/79954/2971/9188/64963/131870/28987/25879/2091/90459/55695/51068/27340/5822/6169/10514/8602/65003/6135/51602/4927/10248/54881/26284/23404/55226/85865/25926/55052/9775/51010/55003/23212/8568/10556/120379/11137
BP	GO:0051146	striated muscle cell differentiation	236	0.405031	1.7367	0.00106496	0.0128071	0.00910678	3135	tags=36%, list=23%, signal=28%	552/11214/6546/92304/23493/7345/1311/4842/70/1000/22943/88/1482/22953/148/8324/79933/3084/80206/3856/92737/4868/3481/9172/4606/26509/58/9456/6443/5239/5573/5629/3880/891/650/55544/4208/6722/9149/1906/50804/7139/6474/1140/9759/93649/4000/30846/4628/26287/4627/5159/4205/811/5156/7111/2318/7471/29766/4604/2323/8289/6497/5465/79365/6261/9150/85461/71/11149/23135/28514/10938/8557/10014/84033/3192/4878…
CC	GO:0150034	distal axon	234	0.403401	1.72654	0.00106724	0.0128071	0.00910678	2805	tags=34%, list=21%, signal=27%	1268/4131/8492/2823/7349/4842/3736/3351/2901/1006/23025/6616/9162/85440/2899/26059/91653/79784/152/10236/3326/10642/10409/116/8633/8941/3746/3749/5881/5582/55118/7786/81565/4923/9024/5101/4644/3611/23191/3800/3673/5727/1627/2043/9638/4915/4628/6717/10439/5864/1826/114787/10381/63923/84446/2059/59341/2902/5923/5579/3320/6622/7287/8851/80228/57616/23467/5798/3675/8829/267/85461/71/4986/10497/50861/…
BP	GO:0003015	heart process	232	0.403957	1.72908	0.00106838	0.0128071	0.00910678	2528	tags=32%, list=18%, signal=27%	781/3741/552/11214/6546/23493/7349/4842/70/783/2257/3751/9446/4881/10268/1482/2740/148/774/9722/27092/147/2697/6262/27129/153/3752/80333/775/55799/57731/10052/1636/6331/6543/1907/2034/1113/8913/93589/3759/6714/7137/1906/7139/9759/1829/3768/6263/30819/1824/784/6717/9631/817/54795/493/80149/10021/3760/10413/4205/3775/4880/9424/3784/11277/3710/7134/6863/10008/6261/10265/11149/3781
CC	GO:0034702	ion channel complex	231	0.429045	1.83452	0.00107066	0.0128071	0.00910678	2033	tags=33%, list=15%, signal=29%	781/3741/219527/4842/3736/783/6335/3751/2901/2555/2906/6616/774/9722/2899/27092/1136/6334/54102/57348/26047/6262/2905/1180/9312/57828/7439/8911/2743/116444/3748/3752/3788/80333/3746/775/3749/3780/22871/55799/116443/285175/777/2280/388336/6331/1742/1188/254263/8913/93589/3759/1804/2897/1140/1192/55144/93145/3778/6263/30819/784/2561/54795/2903/2059/3754/23415/10021/3760/2902/3775/9424/3784/3786/266…
BP	GO:0060047	heart contraction	222	0.39201	1.66881	0.00107875	0.0128071	0.00910678	1977	tags=28%, list=14%, signal=24%	781/3741/552/6546/23493/7349/4842/70/783/2257/3751/9446/4881/1482/2740/148/774/9722/27092/147/2697/6262/27129/153/3752/80333/775/55799/57731/10052/1636/6331/6543/1907/2034/1113/8913/93589/3759/7137/1906/7139/9759/1829/3768/6263/30819/1824/784/6717/9631/817/54795/493/80149/10021/3760/4205/3775/4880/9424/3784
BP	GO:0098742	cell-cell adhesion via plasma-membrane adhesion molecules	219	0.380362	1.61739	0.00107991	0.0128071	0.00910678	2791	tags=36%, list=20%, signal=29%	1952/57575/1000/1366/1006/6376/6091/152330/1012/57689/54549/9076/9074/1004/57453/386724/152404/1951/53834/5099/22871/8641/11122/133418/79633/54798/5979/9708/5101/56107/56109/2195/22854/1365/650/1010/335/9071/64101/57863/26025/56141/5607/1829/8642/56112/128434/1824/137075/149461/56136/5100/6092/56147/1600/1826/347902/56103/10893/9752/56137/56121/9314/421/1002/56134/56139/56122/56124/114798/4155/84…
BP	GO:0008016	regulation of heart contraction	197	0.421245	1.77008	0.00108342	0.0128071	0.00910678	1977	tags=30%, list=14%, signal=26%	781/3741/552/6546/23493/7349/4842/783/3751/9446/4881/1482/2740/148/774/9722/27092/147/2697/6262/27129/153/3752/80333/775/55799/57731/10052/6331/6543/1907/2034/1113/8913/93589/3759/7137/1906/7139/9759/1829/3768/6263/30819/1824/784/6717/9631/817/54795/493/80149/10021/3760/4205/3775/4880/9424/3784
BP	GO:0021537	telencephalon development	203	0.399294	1.68343	0.00108814	0.0128071	0.00910678	2435	tags=32%, list=18%, signal=27%	552/6546/10718/3736/1000/2044/5080/6496/6091/6434/429/5649/26050/79048/26047/3084/55636/4009/2932/4781/10642/2016/8941/55118/81565/79633/284403/114327/5629/6331/166614/1746/66000/650/6722/63827/9638/4915/4628/7474/51176/6092/1600/23224/2018/493/3912/8648/7804/1745/2902/7832/26468/1812/8851/4192/5021/349667/9355/6497/8891/6513/8829/200894/22903
BP	GO:0045165	cell fate commitment	207	0.392725	1.65814	0.00108814	0.0128071	0.00910678	2209	tags=30%, list=16%, signal=25%	6666/2736/7482/23493/4838/25925/4821/22943/23269/2619/1482/3662/8324/7484/51384/2138/5080/85440/4853/860/429/3084/6422/3593/64843/57453/26038/285590/9096/80326/50846/54361/4779/6913/2303/5629/3199/1746/2034/2625/650/4208/6934/5727/2139/3549/6423/23770/7474/9496/4916/145258/4854/30812/1745/3574/9314/8643/7475/8543/7471/7481
BP	GO:0031669	cellular response to nutrient levels	193	0.379082	1.586	0.00109409	0.0128071	0.00910678	3040	tags=31%, list=22%, signal=25%	5028/5743/1591/7482/7484/7071/5587/1594/3178/6422/8897/3992/2308/54361/143686/144577/23378/6722/440738/3171/4023/8493/6263/1824/784/3952/10533/659/55364/54795/57026/84557/80149/8648/968/5287/55062/1312/440275/5563/255738/55626/5468/10518/10514/4780/6513/2629/53335/25959/3725/467/3745/11345/7184/5032/5599/120892/6647/5166
BP	GO:0090092	regulation of transmembrane receptor protein serine/threonine kinase signaling pathway	195	0.380317	1.59292	0.00109409	0.0128071	0.00910678	2365	tags=27%, list=17%, signal=22%	168667/6664/4838/2201/22943/65997/25/8516/9863/6422/651/64750/3326/7044/7057/283149/58495/2280/353500/8425/51496/5046/2254/650/6794/3611/654/63976/23090/168002/79674/93649/7314/1028/6423/23770/7474/659/51341/656/55612/1745/53918/23592/7471/3622/4052/57154/63893/6497/3675/9241
BP	GO:0001649	osteoblast differentiation	185	0.377437	1.57074	0.00110254	0.0128071	0.00910678	2967	tags=35%, list=22%, signal=28%	2194/374/6664/2736/1591/169200/2201/5744/117581/5587/860/6422/2697/651/7291/64093/3481/285590/5701/50846/54361/3199/10492/5745/2254/650/56998/249/3611/654/4208/1969/5727/6474/3549/43/9759/1192/6423/659/51176/7124/54795/63923/30812/9188/4880/340419/7171/2091/7481/6497/10514/9241/10457/26271/1655/3486/6096/2735/56975/3192/655/6238/55366
BP	GO:0001763	morphogenesis of a branching structure	180	0.398358	1.65563	0.00110619	0.0128071	0.00910678	3585	tags=44%, list=26%, signal=33%	374/4233/2736/7482/3202/25/2119/3239/7484/9021/2138/10672/6422/2045/84870/79633/54361/2303/5629/2637/1746/5361/5154/6714/650/56998/3611/6722/284217/1906/1969/54922/5727/6474/3549/6663/8642/7855/6423/7474/51176/6943/7124/30812/10413/64783/3911/8914/10252/4192/10481/7475/340419/7471/4609/9241/8829/57216/53335/64412/9353/3237/1512/120892/655/55366/51804/80000/2294/1813/8626/1605/64399/4851/3371/1011…
BP	GO:0009952	anterior/posterior pattern specification	180	0.416877	1.7326	0.00110619	0.0128071	0.00910678	2563	tags=36%, list=19%, signal=29%	1952/8854/340665/2736/7482/23493/4838/54626/3202/22943/3239/3235/2296/5080/6496/10655/56033/23648/6422/5125/10409/3232/9096/3087/7704/8861/2303/3199/5075/2637/5046/3234/650/55502/56998/6722/4222/7855/6939/10683/6423/7474/659/51176/5100/84667/2018/3204/3205/7832/130497/23509/60529/7471/23462/6497/79365/9241/3200/3206/3201/57216/23237/28514
CC	GO:0034703	cation channel complex	174	0.46028	1.91105	0.00110619	0.0128071	0.00910678	2033	tags=37%, list=15%, signal=32%	781/3741/219527/4842/3736/783/6335/3751/2901/2906/6616/774/9722/2899/27092/6334/26047/6262/2905/9312/57828/8911/116444/3748/3752/3788/80333/3746/775/3749/3780/22871/55799/116443/285175/777/2280/388336/6331/1742/254263/8913/93589/3759/1804/2897/93145/3778/6263/30819/784/54795/2903/2059/3754/23415/10021/3760/2902/3775/9424/3784/3786/56479
BP	GO:0031032	actomyosin structure organization	175	0.393094	1.63147	0.00110742	0.0128071	0.00910678	2498	tags=33%, list=18%, signal=27%	4233/11214/5217/70/25/88/1482/389/29109/79933/80206/6422/3856/9647/23332/79784/5345/84978/9172/285590/4606/58/54361/257019/2037/5239/5573/55160/5629/3880/5295/6714/1894/4208/6722/335/1906/7139/399687/5216/4628/4627/122786/5159/221061/4205/29127/10163/5156/7111/29766/4604/7481/6863/8829/408/71
CC	GO:0070382	exocytic vesicle	177	0.391915	1.62717	0.00110742	0.0128071	0.00910678	2759	tags=32%, list=20%, signal=26%	9892/83992/2555/6861/23025/83849/148281/201294/6616/9162/547/115827/4311/4908/81565/7781/54910/1742/1759/57586/9627/284612/84258/51305/273/11021/6857/6456/5864/1182/8675/114088/9900/388662/2903/84446/4803/8927/2902/5867/6622/51107/84958/94120/116841/3916/8224/51138/320/8676/9899/525/4986/10497/112476/6571
BP	GO:0019080	viral gene expression	173	0.392225	1.62579	0.00111359	0.0128071	0.00910678	2772	tags=28%, list=20%, signal=22%	6157/6181/6222/6130/6122/6202/6188/6194/6136/6187/6205/6132/6161/8662/6217/6167/6175/6142/6206/6128/11224/9045/3921/2962/51193/6193/6124/25873/8666/6229/51176/23521/9631/6597/5439/440275/8562/9349/7538/6169/9150/9883/6135/5432/4927/6210/3725/6207
BP	GO:0007187	G protein-coupled receptor signaling pathway, coupled to cyclic nucleotide second messenger	165	0.417186	1.72153	0.00111483	0.0128071	0.00910678	1923	tags=31%, list=14%, signal=27%	1268/5028/11214/150/5744/4842/2550/2861/3351/8811/2916/2869/10268/4883/2740/148/3357/2899/23566/8549/146/10672/107/2779/147/6751/5737/153/152/4157/116/2917/2776/5732/2770/4886/1113/5745/2847/1906/113/3363/3352/2782/155/5731/493/5578/799/10163/2912
BP	GO:0035637	multicellular organismal signaling	169	0.432276	1.78272	0.00112233	0.0128071	0.00910678	2016	tags=33%, list=15%, signal=29%	781/3741/552/6546/4897/4842/3736/783/6335/2257/3751/4881/1482/27092/54112/6334/26047/2697/6262/1180/79784/8911/3752/80333/775/55799/57731/10052/6331/6543/8913/93589/3759/3673/1829/3768/4915/6263/30819/1824/784/6717/149461/4916/9631/817/54795/493/10021/3760/4205/3775/4880/9424/3784/1812
BP	GO:0006413	translational initiation	158	0.409804	1.68301	0.00112486	0.0128071	0.00910678	2330	tags=26%, list=17%, signal=22%	4869/6157/6181/6222/6130/6122/6202/6188/6194/6136/6187/6205/6132/6161/8662/6217/6167/6175/6142/6206/6128/11224/9045/3921/728689/6193/6124/25873/23645/8666/6229/55364/23521/7124/317649/440275/6199/8562/9349/8891/6169
BP	GO:0006612	protein targeting to membrane	158	0.459571	1.8874	0.00112486	0.0128071	0.00910678	2934	tags=35%, list=21%, signal=28%	253832/29082/6157/6181/6222/6130/6122/6202/23463/6188/6194/6136/6187/6205/6132/6161/653361/6217/51201/29927/6167/6175/6142/6206/6747/85377/6128/11224/9045/3921/6193/5174/6124/25873/131540/6229/784/3265/23521/84243/208/3208/55625/8851/9349/6169/79683/6135/6210/3745/6207/117177/9697/155382/51304
BP	GO:0061138	morphogenesis of a branching epithelium	166	0.414686	1.70702	0.00112613	0.0128071	0.00910678	3585	tags=44%, list=26%, signal=33%	374/4233/2736/7482/3202/25/2119/3239/7484/9021/2138/10672/6422/84870/79633/54361/2303/5629/2637/5361/5154/6714/650/56998/3611/6722/284217/1906/1969/54922/5727/3549/6663/8642/7855/6423/7474/51176/6943/7124/30812/10413/64783/3911/8914/10252/4192/10481/7475/340419/7471/4609/9241/8829/57216/64412/9353/3237/1512/655/55366/51804/80000/2294/8626/1605/64399/4851/3371/10116/5499/133/5076
MF	GO:0005244	voltage-gated ion channel activity	156	0.495247	2.02976	0.0011274	0.0128071	0.00910678	2033	tags=38%, list=15%, signal=33%	781/1268/3741/219527/3736/783/6335/3351/3751/2906/6616/774/27092/10089/6334/54102/2905/23416/1180/9312/8911/3748/3752/3788/80333/3746/775/3749/55799/116443/54207/777/6331/1188/8913/93589/3759/259232/343450/131096/1192/51305/3778/3768/56659/30819/784/1182/2903/3754/23415/10021/3760/2902/3775/9424/57582/3784/3786/56479
MF	GO:0022832	voltage-gated channel activity	156	0.495247	2.02976	0.0011274	0.0128071	0.00910678	2033	tags=38%, list=15%, signal=33%	781/1268/3741/219527/3736/783/6335/3351/3751/2906/6616/774/27092/10089/6334/54102/2905/23416/1180/9312/8911/3748/3752/3788/80333/3746/775/3749/55799/116443/54207/777/6331/1188/8913/93589/3759/259232/343450/131096/1192/51305/3778/3768/56659/30819/784/1182/2903/3754/23415/10021/3760/2902/3775/9424/57582/3784/3786/56479
MF	GO:0003735	structural constituent of ribosome	137	0.435033	1.75995	0.00112994	0.0128071	0.00910678	2938	tags=31%, list=21%, signal=25%	6157/6181/6222/6130/6122/6202/6188/6194/6136/6187/6205/6132/6161/26589/6217/6167/6175/51121/6142/6206/6128/11224/9045/3921/6193/6124/64432/25873/6229/23521/64963/9349/6169/65003/6135/51649/116541/6210/54460/6207/55052/10240/56945
BP	GO:0007156	homophilic cell adhesion via plasma membrane adhesion molecules	133	0.447328	1.80831	0.00112994	0.0128071	0.00910678	2791	tags=41%, list=20%, signal=33%	1952/57575/1000/1006/6091/152330/1012/54549/1004/57453/152404/1951/5099/8641/11122/133418/79633/54798/5979/9708/5101/56107/56109/2195/1010/57863/26025/56141/1829/8642/56112/128434/1824/56136/5100/6092/56147/1826/347902/56103/9752/56137/56121/1002/56134/56139/56122/56124/56098/64403/1013/56106/56143/5291/56130
BP	GO:0007416	synapse assembly	137	0.450858	1.82397	0.00112994	0.0128071	0.00910678	3376	tags=44%, list=25%, signal=33%	4131/2823/4897/1000/22943/2555/23768/9863/94030/26050/3084/54549/2045/92737/386724/22871/7162/23316/375323/119/2047/266743/4208/64101/57555/43/7855/4915/7474/6092/2561/4916/1826/347902/8927/2902/6585/6622/4038/6712/1812/5021/50944/654429/56122/114798/5364/1141/8443/56130/27445/266727/51804/26167/56131/1813/6259/5457/8292/56133
BP	GO:0021543	pallium development	137	0.447293	1.80954	0.00112994	0.0128071	0.00910678	2678	tags=36%, list=20%, signal=29%	3736/1000/2044/5080/6091/6434/429/5649/26047/4009/2932/10642/2016/8941/81565/79633/284403/114327/5629/166614/1746/66000/6722/63827/9638/4915/51176/1600/23224/2018/493/3912/8648/7804/1745/2902/7832/26468/1812/8851/4192/9355/8891/6513/8829/22903/23135/9353/1956
CC	GO:0044391	ribosomal subunit	155	0.418039	1.71084	0.00112994	0.0128071	0.00910678	2938	tags=29%, list=21%, signal=23%	6157/6181/6222/3040/6130/6122/6202/6188/6194/6136/387338/6187/6205/6132/6161/26589/6217/6167/6175/51121/6142/6206/6128/11224/9045/3921/64978/6193/6124/25873/6229/23521/64963/9349/6169/65003/6135/25929/116541/6210/54460/6207/55052/10240/56945
BP	GO:0055002	striated muscle cell development	137	0.424912	1.719	0.00112994	0.0128071	0.00910678	3048	tags=39%, list=22%, signal=31%	11214/6546/23493/7345/1311/70/88/1482/22953/148/79933/80206/3856/92737/9172/4606/26509/58/9456/6443/5239/5573/5629/3880/891/4208/6722/1906/7139/6474/1140/9759/4000/4628/5159/4205/5156/7111/2318/29766/4604/6497/5465/6261/9150/71/11149/8557/84033/3192/4878/7528/4621/51804
BP	GO:0006937	regulation of muscle contraction	136	0.419549	1.69681	0.00113122	0.0128071	0.00910678	2341	tags=33%, list=17%, signal=28%	6546/5743/150/7349/4842/3736/9446/10398/1482/148/9722/1136/147/6262/9312/152/775/3815/6331/1907/1113/3759/6722/3673/7137/1906/7139/9759/1829/93649/3778/8877/1824/6717/817/54795/80149/10021/3784/2023/5021/51196/7134/309/10008
BP	GO:0007188	adenylate cyclase-modulating G protein-coupled receptor signaling pathway	149	0.430288	1.75375	0.00113122	0.0128071	0.00910678	2016	tags=32%, list=15%, signal=28%	1268/5028/11214/150/5744/4842/2550/2861/3351/8811/2916/2869/10268/4883/2740/148/2899/8549/146/10672/107/2779/147/5737/153/152/4157/116/2917/2776/5732/2770/4886/1113/5745/2847/1906/113/3352/2782/155/5731/493/5578/799/10163/2912/1812
BP	GO:0097479	synaptic vesicle localization	138	0.429485	1.73874	0.00113122	0.0128071	0.00910678	2957	tags=38%, list=22%, signal=30%	1268/5028/9699/9892/5217/8120/1000/783/3351/2901/6861/23025/148/9863/6616/9162/26059/107/2932/140730/22871/5582/116443/9783/9024/3798/1759/254263/3800/57555/1176/6857/5864/114088/8825/9900/84446/5579/6622/1812/116841/1138/8224/320/10947/8676/10497/112476/1141/120892/27445/63908
BP	GO:0048754	branching morphogenesis of an epithelial tube	134	0.425848	1.72058	0.00113379	0.0128071	0.00910678	3345	tags=43%, list=24%, signal=33%	374/4233/2736/7482/3202/25/2119/7484/2138/10672/79633/54361/2303/2637/6714/650/56998/3611/6722/284217/1906/1969/54922/5727/3549/8642/6423/7474/51176/6943/7124/30812/10413/64783/3911/8914/10252/4192/7475/340419/7471/4609/9241/8829/57216/64412/9353/3237/1512/655/55366/51804/80000/2294/1605/64399/4851/3371
BP	GO:0048489	synaptic vesicle transport	130	0.415254	1.67188	0.00113507	0.0128071	0.00910678	3868	tags=45%, list=28%, signal=32%	1268/5028/9699/9892/5217/8120/783/3351/2901/6861/23025/148/6616/9162/26059/107/2932/140730/22871/5582/116443/9783/3798/1759/254263/3800/1176/6857/5864/114088/8825/9900/5579/6622/1812/116841/1138/320/10947/8676/10497/112476/1141/120892/27445/63908/388552/1813/9751/90019/6517/6812/9066/5023/321/1499/9581/375
BP	GO:0097480	establishment of synaptic vesicle localization	130	0.415254	1.67188	0.00113507	0.0128071	0.00910678	3868	tags=45%, list=28%, signal=32%	1268/5028/9699/9892/5217/8120/783/3351/2901/6861/23025/148/6616/9162/26059/107/2932/140730/22871/5582/116443/9783/3798/1759/254263/3800/1176/6857/5864/114088/8825/9900/5579/6622/1812/116841/1138/320/10947/8676/10497/112476/1141/120892/27445/63908/388552/1813/9751/90019/6517/6812/9066/5023/321/1499/9581/375
BP	GO:0099173	postsynapse organization	130	0.436054	1.75562	0.00113507	0.0128071	0.00910678	2547	tags=35%, list=19%, signal=29%	1501/4897/1000/9118/2119/26037/3480/9863/9722/5649/8326/2045/4744/2743/22871/9456/23316/388336/1742/375323/66000/2047/87/64101/1140/57555/1627/2043/4076/4628/7474/4916/10152/7804/10163/4038/10243/6712/8851/50944/1139/3675/8829/85461/71/23237
BP	GO:0035107	appendage morphogenesis	131	0.413469	1.66616	0.00113766	0.0128071	0.00910678	2387	tags=31%, list=17%, signal=25%	8854/6664/257/2736/2201/22943/3239/3235/341640/860/55636/2697/79583/5125/7291/6659/775/7704/1750/2254/1889/8434/5727/6474/3549/6423/7474/9496/51176/27152/3205/4038/130497/60529/340419/3066/6497/80144/9241/3206
BP	GO:0035108	limb morphogenesis	131	0.413469	1.66616	0.00113766	0.0128071	0.00910678	2387	tags=31%, list=17%, signal=25%	8854/6664/257/2736/2201/22943/3239/3235/341640/860/55636/2697/79583/5125/7291/6659/775/7704/1750/2254/1889/8434/5727/6474/3549/6423/7474/9496/51176/27152/3205/4038/130497/60529/340419/3066/6497/80144/9241/3206
BP	GO:0006941	striated muscle contraction	140	0.443653	1.79629	0.00113895	0.0128071	0.00910678	1799	tags=30%, list=13%, signal=26%	781/1837/3741/6546/7349/4842/70/783/2257/9446/1482/148/9722/1938/147/2697/6262/79784/3752/775/51761/10052/9456/6331/1113/8913/3759/7137/7139/1140/9759/1829/342667/1824/6717/9631/817/54795/80149/6769/10021/3760
BP	GO:0035051	cardiocyte differentiation	129	0.426384	1.71724	0.00113895	0.0128071	0.00910678	2962	tags=34%, list=22%, signal=27%	11214/6546/23493/70/22943/88/1482/148/8324/3084/80206/7291/5308/9172/4606/6443/5629/891/650/4208/6722/1906/93649/4000/4628/5159/4205/811/10252/5156/4604/8289/5465/9150/11149/23135/28514/1956/8557/302/3192/655/4878/7528
BP	GO:0019935	cyclic-nucleotide-mediated signaling	143	0.434556	1.75913	0.00114155	0.0128071	0.00910678	2118	tags=34%, list=15%, signal=29%	118442/11214/9699/150/7349/5744/4842/2044/8811/4881/10268/51555/2740/148/3357/8549/5139/146/10672/107/147/10846/5737/153/152/4157/64784/116/7057/2776/5732/2770/5573/1113/5745/113/10900/2782/155/5731/5577/493/5578/799/196/4880/1812/117/11163
BP	GO:0070972	protein localization to endoplasmic reticulum	126	0.48279	1.93606	0.00114286	0.0128071	0.00910678	1388	tags=25%, list=10%, signal=23%	29082/6157/6181/6222/6130/6122/6202/2901/6188/6194/6136/6187/6205/6132/6161/6262/6217/29927/6167/6175/6142/6206/6747/6128/11224/9045/3921/6193/6124/25873/23645/6229
CC	GO:0099240	intrinsic component of synaptic membrane	127	0.441843	1.77377	0.00114286	0.0128071	0.00910678	2016	tags=35%, list=15%, signal=30%	1268/5028/1272/6546/2823/4897/3736/1000/3351/3751/2901/8745/148/148281/146395/27092/107/57689/2045/152/5786/401190/3752/3746/22871/388336/254263/22854/64101/2894/57863/1140/57555/2043/5100/2561/4916/493/2903/1949/3760/2902/2912/51107/1812
BP	GO:0003018	vascular process in circulatory system	144	0.41789	1.69361	0.00114416	0.0128071	0.00910678	2016	tags=33%, list=15%, signal=28%	5028/3741/552/6546/5743/150/1311/7349/4842/3351/4881/148/3357/2296/5139/147/2697/153/152/5345/116/1636/2730/2303/388125/1907/185/1113/6714/1889/56998/654/1906/3363/3352/239/3778/155/3952/659/613/3672/54795/59341/143282/4880/1812
BP	GO:0035296	regulation of tube diameter	116	0.46717	1.84698	0.00115473	0.0128071	0.00910678	1690	tags=32%, list=12%, signal=28%	5028/3741/552/6546/5743/150/1311/7349/4842/3351/4881/148/3357/2296/147/2697/153/152/5345/116/1636/2730/2303/1907/185/1113/1889/1906/3363/3352/239/3778/155/3952/659/3672/54795
BP	GO:0050880	regulation of blood vessel size	116	0.46717	1.84698	0.00115473	0.0128071	0.00910678	1690	tags=32%, list=12%, signal=28%	5028/3741/552/6546/5743/150/1311/7349/4842/3351/4881/148/3357/2296/147/2697/153/152/5345/116/1636/2730/2303/1907/185/1113/1889/1906/3363/3352/239/3778/155/3952/659/3672/54795
BP	GO:0097746	regulation of blood vessel diameter	116	0.46717	1.84698	0.00115473	0.0128071	0.00910678	1690	tags=32%, list=12%, signal=28%	5028/3741/552/6546/5743/150/1311/7349/4842/3351/4881/148/3357/2296/147/2697/153/152/5345/116/1636/2730/2303/1907/185/1113/1889/1906/3363/3352/239/3778/155/3952/659/3672/54795
BP	GO:0061337	cardiac conduction	121	0.45914	1.82292	0.00115875	0.0128071	0.00910678	1977	tags=33%, list=14%, signal=29%	781/3741/6546/4842/783/3751/4881/1482/27092/2697/6262/3752/80333/775/55799/57731/10052/6331/6543/8913/93589/3759/1829/3768/6263/30819/1824/784/6717/9631/817/54795/493/10021/3760/4205/3775/4880/9424/3784
BP	GO:0001764	neuron migration	118	0.49346	1.9525	0.00116009	0.0128071	0.00910678	2424	tags=36%, list=18%, signal=30%	4131/2823/10718/4897/23768/6376/5080/79791/83482/429/5649/2676/3084/2697/92737/10752/7291/1951/8941/81565/57556/51473/9373/4139/2625/347733/4208/6722/460/4915/4628/4916/1600/63923/85451/26468/1812/8851/4192/3675/8829/29967
BP	GO:0035150	regulation of tube size	117	0.474391	1.87542	0.00116144	0.0128071	0.00910678	1690	tags=32%, list=12%, signal=29%	5028/3741/552/6546/5743/150/1311/7349/4842/3351/4881/148/7484/3357/2296/147/2697/153/152/5345/116/1636/2730/2303/1907/185/1113/1889/1906/3363/3352/239/3778/155/3952/659/3672/54795
CC	GO:0044306	neuron projection terminus	106	0.451155	1.75946	0.00116686	0.0128071	0.00910678	3010	tags=42%, list=22%, signal=33%	8492/7345/7349/4842/3736/3351/2901/1006/23025/9162/2899/4311/152/10236/116/3746/3749/5582/4923/1742/3611/23191/3673/5780/2043/6857/4915/6717/5864/63923/8927/2902/5579/6622/7287/5798/85461/71/4986/10497/112476/6571/2571/120892/1395
BP	GO:0060048	cardiac muscle contraction	109	0.467474	1.82498	0.00117096	0.0128071	0.00910678	1799	tags=31%, list=13%, signal=27%	781/3741/6546/7349/4842/70/783/2257/9446/1482/148/9722/147/2697/6262/3752/775/10052/6331/1113/8913/3759/7137/7139/9759/1829/1824/6717/9631/817/54795/80149/10021/3760
BP	GO:0001508	action potential	111	0.487363	1.90396	0.00117509	0.0128071	0.00910678	2831	tags=45%, list=21%, signal=36%	781/1268/3741/6546/4897/3736/783/6335/2257/3751/148/9722/54112/6334/2697/6262/1180/79784/8911/3752/2776/775/4923/10052/6331/8913/3759/1829/4915/30819/1824/784/6717/149461/4916/9631/817/54795/10021/3760/3784/1812/6863/10008/5774/2629/3781/1141/3745/610
MF	GO:0022843	voltage-gated cation channel activity	111	0.544499	2.12717	0.00117509	0.0128071	0.00910678	2033	tags=42%, list=15%, signal=36%	781/1268/3741/219527/3736/783/3351/3751/2906/6616/774/27092/2905/23416/9312/8911/3748/3752/3788/3746/775/3749/55799/116443/777/8913/93589/3759/343450/131096/51305/3778/3768/30819/784/2903/3754/23415/10021/3760/2902/3775/9424/57582/3784/3786/56479
BP	GO:0060078	regulation of postsynaptic membrane potential	111	0.447769	1.74928	0.00117509	0.0128071	0.00910678	2319	tags=37%, list=17%, signal=31%	9699/3736/2550/3751/2901/2555/22953/2906/9162/2899/1136/5649/2259/2905/153/2932/2743/152404/401190/116/22871/2911/4923/116443/23316/1742/66000/266743/4208/2897/2894/1140/57555/784/2561/2903/2902/6622/50944/1139/1138
BP	GO:0000184	nuclear-transcribed mRNA catabolic process, nonsense-mediated decay	103	0.483951	1.87765	0.00117647	0.0128071	0.00910678	1388	tags=26%, list=10%, signal=24%	6157/6181/6222/6130/6122/6202/6188/6194/6136/6187/6205/6132/79048/6161/6217/6167/6175/6142/6206/6128/11224/9045/3921/6193/6124/25873/6229
MF	GO:0005267	potassium channel activity	103	0.472797	1.83437	0.00117647	0.0128071	0.00910678	2033	tags=36%, list=15%, signal=31%	3741/219527/3736/3751/2901/6616/2899/10089/23416/9312/3748/3752/3788/80333/3746/3749/3780/54207/3759/343450/2897/131096/51305/3778/3768/56659/30819/3754/23415/10021/3760/3775/9424/57582/3784/3786/56479
BP	GO:0035270	endocrine system development	103	0.455942	1.76898	0.00117647	0.0128071	0.00910678	2383	tags=33%, list=17%, signal=27%	8854/2304/2736/3202/4821/1482/5080/6496/23440/429/2932/6659/5308/116/3232/2308/54361/406/5075/2625/650/654/6722/335/1028/7474/5991/4192/5156/84159/2113/7481/9241/3200
BP	GO:0055007	cardiac muscle cell differentiation	103	0.47629	1.84793	0.00117647	0.0128071	0.00910678	2962	tags=37%, list=22%, signal=29%	11214/6546/23493/70/22943/88/1482/148/8324/3084/80206/9172/4606/6443/5629/891/650/4208/6722/1906/93649/4000/4628/5159/4205/811/5156/4604/8289/5465/9150/11149/23135/28514/8557/3192/4878/7528
BP	GO:0072599	establishment of protein localization to endoplasmic reticulum	102	0.536829	2.08045	0.00117786	0.0128071	0.00910678	1388	tags=29%, list=10%, signal=27%	29082/6157/6181/6222/6130/6122/6202/6188/6194/6136/6187/6205/6132/6161/6262/6217/29927/6167/6175/6142/6206/6747/6128/11224/9045/3921/6193/6124/25873/6229
CC	GO:0098797	plasma membrane protein complex	484	0.308633	1.37516	0.00203252	0.0190335	0.0135342	2126	tags=24%, list=16%, signal=21%	781/3741/219527/8325/10804/4842/3736/2550/1000/783/6335/3695/3751/2901/1006/10268/8516/3480/2906/6616/774/9722/2899/27092/1136/1012/6334/10672/2779/26047/2697/653361/3856/2905/1004/9312/57828/8911/2743/116444/3748/2700/6520/3752/3788/80333/3746/2776/775/3749/3780/22871/6850/55799/2911/116443/2770/10052/777/5979/6443/5239/2280/9180/8082/388336/6331/1742/10333/3880/8631/254263/8913/93589/3759/1804/…
BP	GO:0007507	heart development	490	0.316149	1.4101	0.00203459	0.0190335	0.0135342	2962	tags=29%, list=22%, signal=24%	8854/11214/6546/6664/2736/23493/4838/70/22943/2257/88/1482/23768/148/341640/8324/51384/3357/2138/2296/6091/79933/4853/429/83881/23414/3084/80206/55636/2697/80274/6262/27129/5125/7291/6659/5308/10409/53834/9172/775/285590/4606/58495/56999/79633/2300/10052/4886/50805/55212/6443/5573/2280/2303/5629/6331/5019/2625/891/2254/1889/284612/650/3611/4208/6722/7137/1906/9965/5727/7139/6474/4772/3549/5607/18…
BP	GO:0051962	positive regulation of nervous system development	434	0.314152	1.39757	0.00203459	0.0190335	0.0135342	2432	tags=24%, list=18%, signal=21%	1268/9699/1272/6664/4131/2736/4897/4821/22943/2119/23025/1482/23768/9863/6376/5080/6091/23566/5587/79791/23440/94030/429/5649/26050/140578/4058/4311/1270/152/5309/5176/386724/116/3232/22871/10810/81565/51761/3815/7162/57556/5979/23316/5629/1742/1746/5361/9373/2047/650/6794/347733/3611/654/1894/23191/4208/6722/6474/84258/57555/6663/84630/1627/2043/60436/4076/6857/8835/9638/4915/7474/659/55364/6092…
BP	GO:0010975	regulation of neuron projection development	418	0.314852	1.39855	0.00204708	0.0190335	0.0135342	3242	tags=32%, list=24%, signal=25%	1268/9699/1272/4131/57715/4897/1000/22943/25/7431/26037/23025/9863/6376/6616/6091/23566/5587/1136/79791/5649/57689/140578/55704/6422/10090/2045/4058/1270/2932/5176/116/22871/57520/81565/51761/3196/57556/5979/23316/9024/54910/1742/5361/9373/4139/2625/6794/347733/3611/23191/4208/6722/5780/6474/84258/1627/2043/23098/4076/6857/9638/4915/6423/7474/10439/659/6092/4916/11202/1600/1826/54149/4804/84446/1…
BP	GO:0090066	regulation of anatomical structure size	421	0.322213	1.43209	0.00204708	0.0190335	0.0135342	2161	tags=24%, list=16%, signal=21%	5028/3741/552/6546/4131/5743/5217/57715/150/1311/7349/4897/4842/25/3351/5581/88/133746/4881/148/7484/3357/2296/23566/81873/147/80206/2697/2045/153/4868/2932/152/3326/5345/116/653857/5881/81565/57731/1636/57556/5979/2730/2303/54910/1907/185/10000/1113/119/1019/1889/3611/23191/6722/1906/6709/23645/3363/3352/23580/239/1627/3778/155/5216/7474/10439/3952/659/1182/4916/1826/3672/54795/57026/8936/2059/4…
BP	GO:0050769	positive regulation of neurogenesis	390	0.315317	1.39821	0.00205973	0.0190335	0.0135342	3356	tags=31%, list=25%, signal=24%	1268/9699/1272/6664/4131/2736/4897/4821/22943/2119/23025/1482/9863/6376/5080/6091/23566/5587/79791/23440/429/5649/140578/4058/4311/1270/152/5176/116/3232/22871/81565/51761/3815/57556/5979/23316/5629/1742/1746/5361/9373/650/6794/347733/3611/654/1894/23191/4208/6722/6474/84258/6663/84630/1627/2043/60436/4076/6857/8835/9638/4915/7474/659/55364/6092/4916/1600/1826/7124/54149/4804/604/30812/4803/8648/…
BP	GO:0006816	calcium ion transport	344	0.318157	1.39895	0.00206186	0.0190335	0.0135342	2369	tags=25%, list=17%, signal=21%	781/6546/8989/5743/2823/150/10343/7349/4842/783/56848/25/5581/9446/25769/2916/10268/22953/148/2906/6376/3357/5335/774/9722/23566/27092/1594/818/2259/55636/2697/6262/2905/29927/7439/8911/9455/116444/6520/775/55799/4923/116443/777/9456/2280/2645/6543/6236/4644/8913/93589/259232/2847/342667/6263/784/6717/84959/817/5159/30968/54795/493/2903/8996/6769/59341/2902/799/5579/114789/6622/3208/1812/117/8022…
BP	GO:0048732	gland development	372	0.321875	1.42289	0.00206825	0.0190335	0.0135342	3254	tags=31%, list=24%, signal=24%	2194/374/8600/8854/4233/2304/2736/4838/10718/353/3202/25/2119/3239/1482/9420/3235/64841/2296/5080/6496/6091/23440/429/5253/3084/6422/2697/9076/4781/5176/8660/5308/116/3481/3232/80326/55959/54361/5629/5075/5361/5154/2625/6714/650/6794/6722/3673/284217/335/1969/5727/3184/3549/6663/81606/1028/8835/7474/51176/6195/6943/1036/7124/1543/3205/55294/8648/208/3911/3155/4192/2487/5156/10481/84159/5021/8543/…
BP	GO:0010959	regulation of metal ion transport	320	0.336823	1.47407	0.00207684	0.0190335	0.0135342	2034	tags=22%, list=15%, signal=20%	781/3741/1272/6546/5743/219527/150/7349/4842/3736/783/56848/2257/25/5581/9446/8811/88/2916/10268/1482/22953/6376/5335/774/9722/23566/818/2259/55636/2697/6262/7439/9455/116444/3788/116/80333/3746/775/57520/57731/4923/9456/2280/2645/6331/6236/81831/4644/3759/1804/2847/342667/81/30819/784/6717/154215/84959/817/5159/493/6769/2902/799/6622/3208/3784/1812/130497/117
BP	GO:0019932	second-messenger-mediated signaling	332	0.336483	1.4742	0.002079	0.0190335	0.0135342	2262	tags=27%, list=17%, signal=23%	118442/8600/552/11214/9699/6546/150/7349/5744/4842/2044/9446/8811/4881/10268/51555/22953/2740/148/2906/3357/5335/9722/8549/5139/1012/146/10672/107/147/3084/10846/5737/6262/2905/683/153/2932/152/4157/64784/9455/116/7057/2776/775/6850/5732/2770/5573/2280/1907/185/4644/1113/5745/1240/11123/7137/1906/113/4772/9759/10900/2782/155/10645/5731/8877/6717/817/7124/5577/54795/493/2903/5578/2902/799/196/4880…
CC	GO:0043235	receptor complex	335	0.326768	1.43242	0.002079	0.0190335	0.0135342	2399	tags=29%, list=18%, signal=24%	118442/285220/4233/150/2550/2861/3695/2044/2901/2555/4881/10268/51555/8516/22953/3480/2906/2322/2899/27092/1136/4853/3590/26050/2676/3593/2045/2905/4058/5786/3326/1380/116444/2675/2917/22871/6850/2911/3815/116443/10461/3977/5979/9180/388336/3953/9244/1742/10333/5361/8631/254263/2046/2047/83756/5745/650/3673/1969/2897/81491/1140/2043/93145/51559/7036/155/4915/3949/659/54518/2561/4916/5159/4854/367…
BP	GO:0006401	RNA catabolic process	324	0.336138	1.47084	0.00208117	0.0190335	0.0135342	4872	tags=43%, list=36%, signal=28%	4869/6157/6181/6222/6130/6122/6202/7431/6188/6194/6136/28960/6187/6205/6132/79048/6161/1763/6217/6167/10643/10236/6175/10642/8761/146857/6142/6206/5701/6128/11224/8570/9045/3921/10492/55544/6193/50804/6124/3184/25873/399664/56829/6229/7314/84069/23521/9698/80149/5578/5718/7832/22882/131870/340152/53918/27254/9704/5682/23019/79072/9349/1153/7538/5511/6169/6135/26135/1655/23644/6210/5690/2081/23404…
BP	GO:0051480	regulation of cytosolic calcium ion concentration	287	0.332141	1.44082	0.00209205	0.0190335	0.0135342	2378	tags=27%, list=17%, signal=23%	781/1268/5028/3741/552/6546/8989/169200/4842/783/25/3351/5581/9446/8811/10268/22953/2740/148/2906/6376/3357/5335/23566/10672/8326/147/55636/2697/5737/6262/2905/116/775/2911/5732/4923/2280/1742/1907/185/4644/5745/1240/2847/1906/2782/5731/6263/7474/784/6717/84959/817/54795/493/79608/2903/8996/10161/59341/2902/799/6622/1812/117/5156/5021/51196/84502/3710/6363/9170/6863/1235/10518/6261/794
CC	GO:0005840	ribosome	188	0.371709	1.54943	0.00220507	0.0190335	0.0135342	2945	tags=28%, list=22%, signal=22%	6157/6181/6222/3040/6130/6122/6202/6188/6194/6136/387338/6187/6205/6132/1938/6161/26589/6217/6167/6175/51121/6142/6206/6128/11224/9045/3921/64978/6193/6124/64432/25873/6229/23521/64963/440275/6622/9349/6169/23/65003/6135/51649/25929/116541/6210/54460/6207/55052/10240/56945/6238
BP	GO:0099003	vesicle-mediated transport in synapse	174	0.38381	1.59355	0.00221239	0.0190335	0.0135342	2957	tags=32%, list=22%, signal=26%	1268/5028/9699/9892/5217/8120/783/3351/2901/6861/23025/148/9829/148281/6616/9162/146395/26059/107/2932/140730/22871/5582/116443/9783/3798/1759/254263/3800/57555/1176/273/6857/6456/5864/114088/8825/9900/5579/6622/3208/1812/116841/1138/320/10947/8676/71/23237/10497/112476/8411/1141/120892/27445/63908
BP	GO:0099504	synaptic vesicle cycle	164	0.397959	1.63928	0.00223964	0.0190335	0.0135342	2957	tags=35%, list=22%, signal=28%	1268/5028/9699/9892/5217/1000/783/3351/2901/6861/23025/148/9829/9863/6616/9162/26059/107/2259/2932/140730/22871/5582/116443/9783/9024/1759/9373/23191/57555/273/6857/6456/5864/1182/114088/9900/84446/8927/5579/6622/1812/8851/116841/1138/8224/320/8676/71/10497/112476/8411/1141/6571/120892/27445/63908
BP	GO:0048736	appendage development	158	0.405034	1.66343	0.00224972	0.0190335	0.0135342	2387	tags=30%, list=17%, signal=25%	8854/6664/257/2736/1311/2201/22943/3239/3235/341640/860/55636/2697/79583/5125/7291/6659/5308/64093/775/7704/55212/1750/2254/1889/8434/5727/6474/3549/79412/6423/7474/9496/659/51176/27152/3205/83999/4038/130497/60529/340419/343637/3066/6497/80144/9241/3206
BP	GO:0060173	limb development	158	0.405034	1.66343	0.00224972	0.0190335	0.0135342	2387	tags=30%, list=17%, signal=25%	8854/6664/257/2736/1311/2201/22943/3239/3235/341640/860/55636/2697/79583/5125/7291/6659/5308/64093/775/7704/55212/1750/2254/1889/8434/5727/6474/3549/79412/6423/7474/9496/659/51176/27152/3205/83999/4038/130497/60529/340419/343637/3066/6497/80144/9241/3206
BP	GO:0055001	muscle cell development	149	0.395321	1.61123	0.00226244	0.0190335	0.0135342	3048	tags=37%, list=22%, signal=29%	11214/6546/23493/7345/1311/70/88/1482/22953/148/79933/80206/3856/92737/9172/4606/26509/58/9456/6443/5239/5573/5629/3880/891/284612/4208/6722/1906/7139/6474/1140/9759/4000/4628/5159/4205/5156/7111/2318/29766/4604/6497/5465/6261/9150/71/11149/8557/84033/3192/4878/7528/4621/51804
BP	GO:0021953	central nervous system neuron differentiation	142	0.399724	1.62093	0.00226757	0.0190335	0.0135342	3819	tags=46%, list=28%, signal=33%	2736/4821/22943/7484/5080/6091/23440/429/6422/4009/64843/4781/3326/2016/26038/6659/5881/81565/57731/4779/8861/5629/166614/2637/1746/2047/5727/2043/7314/4915/6423/7474/3952/6092/54149/1745/7832/26468/3320/1812/23077/9331/8543/7471/1454/8829/9353/85442/1141/431707/266727/2624/8925/5081/1813/6259/5457/27089/9334/64919/1749/388585/57282/1499/4825
BP	GO:0017156	calcium ion regulated exocytosis	129	0.401694	1.6178	0.0022779	0.0190335	0.0135342	2957	tags=36%, list=22%, signal=29%	1268/5028/9699/5217/150/783/3351/2901/6861/23025/148/83849/148281/6616/9162/26059/107/2932/8911/140730/8941/22871/5582/116443/9783/57586/8913/84258/6857/5864/114088/9900/5579/6622/1812/116841/1138/320/8676/8938/10497/112476/1141/3745/120892/27445/63908
CC	GO:0030426	growth cone	143	0.397792	1.6103	0.00228311	0.0190335	0.0135342	2454	tags=30%, list=18%, signal=25%	1268/4131/2823/6616/85440/26059/91653/79784/10236/3326/10642/10409/8633/8941/5881/55118/7786/81565/5101/4644/23191/3800/5727/1627/2043/9638/4628/10439/1826/114787/10381/2059/59341/5923/3320/6622/8851/80228/57616/23467/3675/8829/267
CC	GO:0030427	site of polarized growth	147	0.395329	1.60521	0.00228833	0.0190335	0.0135342	2454	tags=30%, list=18%, signal=25%	1268/4131/2823/2916/6616/85440/26059/91653/79784/10236/3326/10642/10409/8633/8941/5881/55118/7786/81565/5101/4644/23191/3800/5727/1627/2043/9638/4628/10439/1826/114787/10381/2059/59341/5923/3320/6622/8851/80228/57616/23467/3675/8829/267
BP	GO:0055123	digestive system development	124	0.436426	1.74594	0.00229358	0.0190335	0.0135342	3385	tags=43%, list=25%, signal=32%	8854/2304/6664/2736/4838/3202/4821/3239/56033/429/83881/6422/5125/3481/58495/79633/2300/3815/55212/5979/2295/891/2254/6932/6474/3549/6663/93649/8642/1028/6423/7474/6943/1600/7124/1543/5156/60529/5021/7481/57216/1910/1956/55036/339829/2735/55366/3274/2294/6522/8626/4851/348093
BP	GO:0010469	regulation of signaling receptor activity	125	0.404943	1.61971	0.00230415	0.0190335	0.0135342	2976	tags=37%, list=22%, signal=29%	5028/150/22943/88/10268/130574/146395/27092/5649/653361/152/8896/22871/4061/2100/9456/388336/1742/2069/81831/254263/6714/4208/57555/57732/2903/55294/2902/799/5923/50944/23467/255738/9655/4585/9241/8829/54206/23237/66004/7039/823/116372/6868/4884/8440
BP	GO:0072073	kidney epithelium development	125	0.411546	1.64612	0.00230415	0.0190335	0.0135342	3137	tags=39%, list=23%, signal=30%	168667/6492/7482/7484/9863/2138/2296/6422/2045/4868/10409/79633/54361/5979/2303/9244/2625/650/56998/3611/4208/79192/5727/8642/2043/6092/6943/8842/30812/10413/3911/10252/130497/7475/65266/7471/7481/4609/9241/84445/28514/25959/64412/9353/3237/655/55366/51804/80000
CC	GO:0031674	I band	123	0.417182	1.66382	0.00230681	0.0190335	0.0135342	2813	tags=37%, list=21%, signal=30%	3741/6546/286/4842/70/88/10398/148/9722/79933/6334/80206/6262/3856/9172/775/4606/9456/5239/2280/6331/3880/87/9759/8572/81/6263/26287/6717/2275/23224/55742/493/10979/10049/2318/1410/4604/283807/6261/91156/6513/3781/8557/84033/114907
BP	GO:0060041	retina development in camera-type eye	123	0.428482	1.70889	0.00230681	0.0190335	0.0135342	2563	tags=38%, list=19%, signal=31%	2823/3615/2916/1735/10319/5080/6496/2779/55636/54549/57096/835/5176/51761/10461/5979/5629/1746/284217/3549/43/2782/23210/60436/4915/4628/7275/659/5159/1826/8842/493/30812/6597/1745/22882/3208/7287/5156/9355/5204/6497/130557/8829/10265/5158/28514
BP	GO:0019933	cAMP-mediated signaling	121	0.436959	1.73486	0.0023175	0.0190335	0.0135342	2034	tags=34%, list=15%, signal=29%	118442/11214/9699/150/7349/5744/4842/2044/8811/10268/51555/2740/148/8549/5139/146/10672/107/147/10846/5737/153/152/4157/64784/116/2776/5732/2770/1113/5745/113/2782/155/5731/493/5578/799/196/1812/117
CC	GO:0042383	sarcolemma	120	0.393638	1.56096	0.0023175	0.0190335	0.0135342	2773	tags=33%, list=20%, signal=27%	781/1837/6546/286/4842/1000/783/148/9722/27092/6262/3856/1180/3752/775/6443/5239/8082/6331/3880/3759/239/342667/6263/784/6717/817/493/6769/3760/3916/2318/10518/6261/6513/11149/5534/3745/84033/302
BP	GO:0030048	actin filament-based movement	119	0.440385	1.74277	0.00232019	0.0190335	0.0135342	2341	tags=37%, list=17%, signal=31%	781/3741/70/783/2257/7431/88/9722/4637/2697/6262/79784/7169/3752/775/4606/10052/58/6331/4644/8913/3759/7137/7139/1829/81/4628/1824/6717/4627/122786/9631/817/23224/55742/54795/3760/10163/3784/7111/7171/4604/7134/10008
CC	GO:0099699	integral component of synaptic membrane	119	0.430774	1.70474	0.00232019	0.0190335	0.0135342	2016	tags=35%, list=15%, signal=30%	1268/5028/6546/2823/4897/3736/1000/3351/3751/2901/8745/148/148281/146395/27092/107/57689/2045/152/5786/3752/3746/22871/388336/254263/64101/2894/57863/1140/57555/2043/5100/2561/4916/493/2903/1949/3760/2902/2912/51107/1812
BP	GO:0030902	hindbrain development	117	0.413863	1.63613	0.00232288	0.0190335	0.0135342	3060	tags=37%, list=22%, signal=29%	8854/1272/1959/2736/25/2296/429/8704/6751/4009/4781/8941/3746/1152/8861/23544/54910/5629/3199/6331/2637/3184/4628/51176/2020/1600/8648/2902/6712/8851/4192/7471/9241/200894/28514/372/85442/8443/2735/655/2624/22891/8925
BP	GO:0048565	digestive tract development	117	0.426026	1.68422	0.00232288	0.0190335	0.0135342	3385	tags=43%, list=25%, signal=32%	8854/2304/6664/2736/4838/3202/4821/3239/429/83881/6422/5125/58495/79633/2300/3815/55212/5979/2295/891/2254/6932/6474/3549/6663/93649/8642/6423/7474/6943/1600/7124/1543/5156/60529/5021/7481/57216/1910/1956/55036/339829/2735/55366/3274/2294/6522/8626/4851/348093
MF	GO:0005088	Ras guanyl-nucleotide exchange factor activity	114	0.38286	1.50672	0.002331	0.0190335	0.0135342	2859	tags=35%, list=21%, signal=28%	11214/1795/7204/50649/57480/10125/153/81846/1794/55785/221002/128272/55200/55160/6305/1894/9138/1104/153020/9467/613/2059/54869/7410/64857/5923/27237/163259/9827/23101/9828/121512/115727/57139/80243/6654/85442/84033/117177/29
MF	GO:0015085	calcium ion transmembrane transporter activity	114	0.412516	1.62343	0.002331	0.0190335	0.0135342	2369	tags=34%, list=17%, signal=29%	781/1268/6546/8989/2823/10343/783/3351/25769/2906/774/27092/6262/2905/29927/8911/116444/6520/775/55799/116443/777/6543/8913/93589/6263/784/54795/493/2903/59341/2902/80228/84502/3710/1139/123041/309/6261
CC	GO:0030018	Z disc	115	0.41469	1.63289	0.00233645	0.0190335	0.0135342	2813	tags=37%, list=21%, signal=30%	3741/6546/286/4842/88/10398/148/9722/79933/6334/80206/6262/3856/9172/775/4606/9456/5239/2280/6331/3880/87/9759/8572/81/6263/6717/2275/23224/55742/493/10049/2318/1410/4604/283807/6261/91156/6513/3781/8557/84033/114907
BP	GO:0030534	adult behavior	115	0.400169	1.57571	0.00233645	0.0190335	0.0135342	3667	tags=45%, list=27%, signal=33%	7345/2257/3235/2906/1136/26050/26047/55636/10752/9455/2743/57731/4923/23544/9456/1140/2043/3952/1600/9698/2059/1949/2902/6622/6712/181/1812/7111/50944/3066/22876/1138/5465/114798/163175/525/9369/4986/372/80243/1141/5090/26090/238/7200/1813/434/55074/10269/9378/3218/4864
BP	GO:0045598	regulation of fat cell differentiation	105	0.413459	1.61262	0.00233645	0.0190335	0.0135342	3544	tags=41%, list=26%, signal=31%	51320/5743/1389/169200/7204/23414/6422/285590/201501/7704/2308/83643/11197/406/2625/650/1240/63976/4023/6423/7474/3952/7124/54795/11007/80149/59341/2487/7471/11221/5468/7538/129685/3192/338761/2624/222236/252995/122953/81029/22933/10498/2784
BP	GO:0048706	embryonic skeletal system development	115	0.404748	1.59375	0.00233645	0.0190335	0.0135342	3317	tags=43%, list=24%, signal=33%	6664/257/4838/4325/3202/3235/7484/2138/10655/860/5125/7291/64131/57453/3232/55959/3231/6913/2303/3199/1746/2254/4208/6474/3549/7474/145258/3204/3205/54799/1745/130497/5156/60529/7481/9241/3200/3201/10265/27173/25902/655/9775/51804/3225/5081/116039/7020/6935/3216
MF	GO:0035326	enhancer binding	108	0.417921	1.62828	0.00233918	0.0190335	0.0135342	3052	tags=38%, list=22%, signal=30%	6664/3202/3239/3665/6496/6603/83881/7704/4779/1108/8861/406/2625/4208/4772/6663/60468/4801/51176/25976/3204/6597/2313/196/2494/8543/3066/2103/5971/79365/4780/6689/10743/64412/3725/5928/9242/5090/7528/2624/6421
BP	GO:1904064	positive regulation of cation transmembrane transport	113	0.386378	1.51697	0.00234192	0.0190335	0.0135342	2134	tags=28%, list=16%, signal=24%	781/219527/4842/3736/783/25/9446/8811/88/10268/6376/5335/9722/27092/5649/2259/6262/3746/4923/3759/5174/342667/81/30819/784/6717/6769/799/6622/3784/1812/65266
MF	GO:0005262	calcium channel activity	100	0.409315	1.58568	0.00234467	0.0190335	0.0135342	2369	tags=35%, list=17%, signal=29%	781/1268/8989/2823/10343/783/3351/25769/2906/774/27092/6262/2905/29927/8911/116444/775/55799/116443/777/8913/93589/6263/784/54795/2903/59341/2902/80228/84502/3710/1139/123041/309/6261
BP	GO:0070252	actin-mediated cell contraction	100	0.442906	1.71581	0.00234467	0.0190335	0.0135342	2341	tags=37%, list=17%, signal=31%	781/3741/70/783/2257/7431/88/9722/4637/2697/6262/7169/3752/775/4606/10052/58/6331/8913/3759/7137/7139/1829/1824/6717/122786/9631/817/55742/54795/3760/3784/7111/7171/4604/7134/10008
CC	GO:0043204	perikaryon	104	0.410397	1.59396	0.00234742	0.0190335	0.0135342	2761	tags=33%, list=20%, signal=26%	4131/1501/7349/3736/3751/2901/8516/58157/2899/26047/10846/9312/3748/116/775/4923/6543/460/2043/23245/7855/10439/3672/3775/3208/89848/1410/5798/349667/10008/8001/4986/85442/3745
CC	GO:0015934	large ribosomal subunit	102	0.395423	1.53244	0.00235571	0.0190335	0.0135342	2550	tags=25%, list=19%, signal=21%	6157/6181/6130/6122/6136/387338/6132/6161/26589/6167/6175/51121/6142/6128/11224/9045/64978/6124/25873/23521/9349/6169/65003/6135/25929/116541
BP	GO:0016079	synaptic vesicle exocytosis	102	0.412614	1.59906	0.00235571	0.0190335	0.0135342	2957	tags=36%, list=22%, signal=29%	1268/5028/9699/5217/783/3351/2901/6861/23025/148/6616/9162/26059/107/2932/140730/22871/5582/116443/9783/6857/5864/114088/9900/5579/6622/1812/116841/1138/320/8676/10497/112476/1141/120892/27445/63908
BP	GO:0030326	embryonic limb morphogenesis	112	0.424346	1.66059	0.00235571	0.0190335	0.0135342	2387	tags=33%, list=17%, signal=27%	8854/257/2736/2201/22943/3239/3235/341640/860/55636/2697/79583/7291/775/7704/1750/2254/1889/8434/5727/6474/3549/6423/7474/9496/51176/27152/3205/4038/130497/60529/340419/3066/6497/80144/9241/3206
BP	GO:0035113	embryonic appendage morphogenesis	112	0.424346	1.66059	0.00235571	0.0190335	0.0135342	2387	tags=33%, list=17%, signal=27%	8854/257/2736/2201/22943/3239/3235/341640/860/55636/2697/79583/7291/775/7704/1750/2254/1889/8434/5727/6474/3549/6423/7474/9496/51176/27152/3205/4038/130497/60529/340419/3066/6497/80144/9241/3206
BP	GO:0051588	regulation of neurotransmitter transport	110	0.407702	1.58847	0.00236686	0.0190335	0.0135342	2957	tags=35%, list=22%, signal=27%	1268/5028/8600/9699/5217/4842/783/3351/2901/23025/148/9162/1136/107/2932/140730/3749/22871/5582/4923/116443/9783/9627/4208/6857/5864/9900/5579/6622/1812/1138/320/8938/10497/1141/120892/4878/63908
BP	GO:0051648	vesicle localization	264	0.334455	1.44574	0.00315789	0.0247066	0.0175682	2016	tags=21%, list=15%, signal=18%	1268/374/5028/9699/9892/5217/8120/1000/783/3351/2901/6861/23025/148/9863/6616/9162/26059/107/547/10125/23332/2932/140730/23243/22871/5582/81565/3998/116443/55212/9783/9024/3798/1759/4644/254263/3800/26276/57555/1176/6857/5871/81/56681/5864/114088/8825/9900/23095/84446/225689/55062/5579/6622/1812
BP	GO:0042063	gliogenesis	251	0.338099	1.45568	0.00316456	0.0247066	0.0175682	2373	tags=27%, list=17%, signal=22%	374/5028/6664/1959/1000/4821/25/7431/2119/10319/6376/5080/1938/429/5649/3084/4665/56978/92737/1270/4781/2016/5309/6659/116/8941/10810/10100/4779/3953/1746/79628/650/3611/2817/6663/84630/2250/7015/2043/4915/3949/51176/4916/1600/7124/23224/10893/85414/3912/30812/1745/208/118738/1812/8851/4192/9331/3066/5453/11221/5468/6497/8891/566/9241/430
BP	GO:0050890	cognition	244	0.353205	1.51582	0.00319489	0.0247066	0.0175682	2696	tags=31%, list=20%, signal=25%	1268/5743/1959/7349/22943/8811/164312/25769/8516/2740/6616/9162/54112/107/5649/8704/8326/26047/55636/4009/10752/4311/5176/7991/4908/4212/5582/4923/3815/54207/23316/6543/1742/266743/23191/4208/6722/84630/6484/53358/4915/3949/152789/11202/7124/5577/2903/84446/4803/10347/57468/1312/2902/7832/5923/440275/1812/4192/5021/50944/84502/3710/109/1139/3675/6863/342371/267/85461/9993/23237/9369/4986/1956/3725
BP	GO:0003007	heart morphogenesis	229	0.349017	1.49093	0.00322234	0.0247066	0.0175682	2808	tags=32%, list=21%, signal=26%	8854/6664/23493/4838/70/22943/1482/23768/51384/3357/2138/2296/6091/79933/4853/23414/3084/55636/2697/6262/7291/6659/5308/53834/9172/4606/58495/79633/4886/55212/2280/2303/5629/2625/650/3611/4208/6722/7137/5727/7139/6474/3549/8642/6423/7474/10439/659/6092/8463/55742/10413/64783/10252/11277/4604/7481/23462/7134/9241/6261/8829/200894/57216/28514/9353/6654/3725/2548/9510/8557/55036/339829
BP	GO:0090287	regulation of cellular response to growth factor stimulus	226	0.358235	1.52584	0.00324324	0.0247066	0.0175682	2365	tags=28%, list=17%, signal=24%	168667/6664/2201/22943/65997/25/8516/6091/860/6422/64094/64750/3326/4908/7057/283149/3087/55959/26509/387914/147372/54361/57556/8425/51496/5046/66000/2625/2254/6794/3611/23191/2817/63976/23090/79674/93649/7314/1028/26999/6423/23770/7474/659/4916/51341/8936/55816/55612/1745/143282/79812/10252/5579/53918/23592/7471/3622/4052/57154/63893/6497/3675/9241
BP	GO:0048738	cardiac muscle tissue development	185	0.357891	1.48939	0.00330761	0.0247066	0.0175682	2962	tags=32%, list=22%, signal=25%	8854/11214/6546/23493/70/22943/88/1482/148/8324/2296/23414/3084/80206/55636/2697/6262/9172/4606/56999/10052/6443/5573/2280/2303/5629/891/2254/650/4208/6722/7137/1906/7139/1829/93649/4000/4628/7474/5159/10413/4205/811/5156/4604/8289/7134/5465/9241/9150/11149/23135/28514/8557/2735/3192/655/4878/7528
BP	GO:0048167	regulation of synaptic plasticity	162	0.382015	1.57759	0.00333704	0.0247066	0.0175682	2274	tags=31%, list=17%, signal=26%	9699/4131/5743/1959/25/25769/26037/23025/2906/6376/6616/9162/152330/107/5649/2259/2905/4311/2932/152404/140730/22871/3815/392862/9783/388336/6543/1742/266743/4208/6722/1627/2043/4915/5864/3265/2903/84446/2902/5923/440275/6622/1812/57616/116841/50944/84502/3710/23154/1139
BP	GO:0019083	viral transcription	161	0.383818	1.58229	0.00334076	0.0247066	0.0175682	2772	tags=27%, list=20%, signal=22%	6157/6181/6222/6130/6122/6202/6188/6194/6136/6187/6205/6132/6161/6217/6167/6175/6142/6206/6128/11224/9045/3921/2962/51193/6193/6124/25873/6229/51176/23521/9631/6597/5439/9349/7538/6169/9150/9883/6135/5432/4927/6210/3725/6207
BP	GO:0030278	regulation of ossification	161	0.373074	1.538	0.00334076	0.0247066	0.0175682	2936	tags=34%, list=21%, signal=27%	374/6546/6664/1959/1311/169200/2201/22943/117581/5587/1594/860/9365/8326/6422/2697/7291/64093/7704/54361/3199/650/56998/3611/654/4208/5727/79412/9759/1192/6423/7474/659/27152/7124/54795/63923/83999/4880/4038/4192/130497/57154/6497/6863/9241/26271/1655/4054/6096/2735/56975/4146/655
BP	GO:0060541	respiratory system development	172	0.370352	1.53434	0.00334076	0.0247066	0.0175682	3405	tags=39%, list=25%, signal=30%	8854/6664/2736/7482/4838/3202/429/23414/55636/4311/4781/1717/10409/53834/147372/5629/1907/2034/5154/2254/6722/284217/93649/23210/7474/9496/10905/659/51176/5864/6943/5159/7124/55294/10413/54768/3911/8914/10252/5156/340419/7481/6497/3675/9963/9241/3988/342371/54206/9394/57216/4054/1956/55036/1512/339829/9242/2735/51804/2324/26257/2294/1605/64399/4851/3371/6910
BP	GO:0000956	nuclear-transcribed mRNA catabolic process	171	0.376009	1.55547	0.00334821	0.0247066	0.0175682	4177	tags=39%, list=31%, signal=27%	6157/6181/6222/6130/6122/6202/6188/6194/6136/28960/6187/6205/6132/79048/6161/6217/6167/6175/6142/6206/6128/11224/9045/3921/6193/6124/25873/6229/23521/80149/7832/53918/9704/23019/9349/7538/6169/6135/1655/23644/6210/23404/6207/4292/9775/51010/154197/6165/255967/5436/4116/5518/9939/6160/5520/80153/25804/118460/170506/6218/55795/65110/677/80349/5976/9924
CC	GO:0008021	synaptic vesicle	164	0.374799	1.54389	0.00335946	0.0247066	0.0175682	2759	tags=30%, list=20%, signal=25%	9892/83992/2555/6861/23025/148281/6616/9162/547/115827/4311/4908/81565/7781/54910/1742/1759/9627/284612/51305/273/11021/6857/6456/5864/1182/8675/114088/9900/388662/2903/84446/4803/8927/2902/5867/6622/51107/116841/3916/8224/51138/320/8676/9899/525/4986/10497/112476/6571
BP	GO:0030323	respiratory tube development	154	0.377685	1.54683	0.00337838	0.0247066	0.0175682	3405	tags=39%, list=25%, signal=30%	8854/6664/2736/7482/4838/3202/429/23414/5125/4311/4781/1717/147372/5629/1907/2034/5154/2254/6722/284217/93649/23210/7474/9496/10905/659/5864/6943/5159/7124/55294/10413/3911/8914/10252/5156/340419/7481/3675/9963/9241/3988/342371/54206/9394/57216/4054/1956/55036/1512/339829/2735/2324/26257/2294/1605/64399/4851/3371/6910
BP	GO:0007626	locomotory behavior	167	0.380525	1.56583	0.00338219	0.0247066	0.0175682	4043	tags=46%, list=30%, signal=32%	7345/2861/2257/5581/3751/2119/2916/3235/2906/9099/6616/774/1136/54112/8704/3084/55636/4009/10752/5309/2743/1958/2911/57731/4923/4886/23544/1742/4644/460/57555/2043/93145/1600/1826/9698/2059/1949/2902/6622/1812/29801/7111/22876/51168/320/163175/4986/372/80243/2548/1141/6571/2571/5090/26090/120892/238/6647/7200/1813/57561/83715/55074/10269/5660/3218/4864/321/57282/55283/5538/793/83464/58524/123803
MF	GO:0015079	potassium ion transmembrane transporter activity	133	0.386554	1.56263	0.00338983	0.0247066	0.0175682	2099	tags=30%, list=15%, signal=26%	3741/219527/3736/3751/2901/25769/6616/2899/10089/23416/9312/3748/3752/3788/80333/3746/3749/3780/54207/3759/343450/2897/131096/51305/3778/3768/56659/30819/3754/23415/10021/3760/57468/3775/9424/57582/3784/3786/56479/9990
CC	GO:0042734	presynaptic membrane	137	0.392787	1.58904	0.00338983	0.0247066	0.0175682	2066	tags=32%, list=15%, signal=28%	1268/5028/9699/9892/1272/2823/3736/2550/1000/3351/2901/8745/2916/23025/148/6616/9162/2899/26059/94030/3748/401190/2917/140730/3746/9783/115207/1759/22854/9627/2897/57863/57555/2043/6857/5100/493/2903/1949/3760/2912/51107/1812/23390
BP	GO:0006338	chromatin remodeling	136	0.395229	1.59845	0.00339367	0.0247066	0.0175682	4112	tags=40%, list=30%, signal=28%	4869/54617/80336/10360/54107/1058/6603/5757/55636/26038/6304/1108/2625/4678/9759/81611/55011/9682/22893/51341/3070/6597/8607/10361/3066/4609/8289/6602/83444/55355/23135/5928/10014/1616/1810/5081/8626/9271/1029/6601/144108/1499/2145/11176/2186/27443/51548/473/125476/55839/6599/23030/11339/6944
BP	GO:2001257	regulation of cation channel activity	138	0.393997	1.59507	0.00339367	0.0247066	0.0175682	2216	tags=30%, list=16%, signal=25%	781/219527/4842/3736/783/2257/9446/8811/88/9722/146395/27092/5649/2259/3788/3746/22871/4923/9456/2280/388336/1742/6236/81831/4644/254263/4208/57555/342667/30819/784/6717/817/2903/6769/2902/5923/3208/4318/50944/84502
BP	GO:0030324	lung development	150	0.375394	1.52977	0.00340136	0.0247066	0.0175682	3405	tags=39%, list=25%, signal=30%	8854/6664/2736/7482/4838/3202/429/23414/4311/4781/1717/147372/5629/1907/2034/5154/2254/6722/284217/93649/23210/7474/9496/10905/659/5864/6943/5159/7124/55294/10413/3911/8914/10252/5156/340419/7481/3675/9963/9241/3988/342371/54206/9394/57216/4054/1956/55036/1512/339829/2735/2324/26257/2294/1605/64399/4851/3371/6910
BP	GO:0048469	cell maturation	148	0.371969	1.51296	0.00340522	0.0247066	0.0175682	3055	tags=39%, list=22%, signal=30%	4897/3202/80336/6376/6496/54763/5139/860/429/54760/26047/2697/5881/57731/152015/84283/5979/2069/2034/2046/2625/5745/891/26256/3549/6663/23294/1028/7855/30819/51341/30812/5991/9985/26468/4880/8419/10481/9331/994/6363/5468/1235/84456/163175/26271/1910/10265/23787/53335/11144/56975/1738/120892/163589/2624/29842
BP	GO:0051147	regulation of muscle cell differentiation	131	0.377965	1.52309	0.00341297	0.0247066	0.0175682	3385	tags=34%, list=25%, signal=26%	11214/92304/23493/1000/22943/25/1482/8324/91653/3084/3481/3815/5629/2069/2254/650/55544/4208/6722/1906/6474/4772/9759/93649/93145/30846/26287/4205/26057/2323/5465/79365/9150/28514/1013/10938/10014/7528/998/6300/6935/8536/4851/348093
BP	GO:0072006	nephron development	127	0.384763	1.54463	0.00342857	0.0247066	0.0175682	3137	tags=39%, list=23%, signal=31%	7482/7484/9863/2138/2296/29927/4868/1958/10409/1286/55959/79633/54361/5979/2303/2625/650/56998/3611/4208/79192/5727/8642/6943/5159/4854/8842/30812/10413/3911/130497/5156/7475/65266/51196/7471/7481/4609/3675/9241/80310/84445/57216/28514/64412/3237/655/55366/51804/80000
BP	GO:0051668	localization within membrane	124	0.38694	1.54797	0.00344037	0.0247066	0.0175682	2122	tags=25%, list=16%, signal=21%	10082/1000/3695/2901/2119/9863/6616/146395/27092/1012/5649/8326/2743/51308/1794/22871/388336/1742/3798/375323/1759/254263/3800/1627/56681/8174/3265/4038/3208/10243/116841
BP	GO:0030509	BMP signaling pathway	121	0.389265	1.5455	0.00347625	0.0248487	0.0176692	2365	tags=30%, list=17%, signal=25%	168667/6664/4838/1311/22943/25/1482/860/4093/6422/6262/64750/1958/353500/51496/5046/650/3611/654/9197/23090/6423/23770/7474/659/51176/656/1745/53918/23592/7471/57154/63893/6497/3675/9241
BP	GO:0071326	cellular response to monosaccharide stimulus	107	0.385057	1.50064	0.00350877	0.0249386	0.0177331	2761	tags=31%, list=20%, signal=25%	150/10804/5581/2044/2901/8609/3480/6434/5176/8660/6659/2850/29085/91942/2730/9024/5019/6722/55011/6717/3952/54795/6597/5563/51085/5798/408/8938/4986/2081/10497/57539/3745
BP	GO:0071333	cellular response to glucose stimulus	104	0.385973	1.4991	0.00352113	0.0249386	0.0177331	2761	tags=31%, list=20%, signal=25%	150/10804/5581/2044/2901/8609/3480/6434/5176/8660/6659/2850/29085/91942/2730/9024/5019/6722/55011/6717/54795/6597/5563/51085/5798/408/8938/4986/2081/10497/57539/3745
BP	GO:0010720	positive regulation of cell development	447	0.304131	1.3544	0.00407332	0.0286224	0.0203526	3356	tags=30%, list=25%, signal=23%	1268/8600/9699/1272/6664/4131/2736/4897/4821/22943/25/2119/23025/1482/9863/6376/201294/5080/6091/23566/5587/5139/79791/23440/429/5649/140578/4058/4311/1270/152/5176/116/3232/22871/5881/81565/51761/3815/57556/5979/23316/5629/1742/1746/5361/9373/650/6794/347733/3611/654/1894/23191/4208/6722/335/1906/6474/84258/6663/84630/1627/2043/60436/4076/6857/8835/9638/4915/7474/659/55364/6092/4916/1600/1826/71…
BP	GO:0016049	cell growth	390	0.305815	1.35607	0.00411946	0.0286224	0.0203526	2990	tags=29%, list=22%, signal=24%	51320/552/11214/9699/5459/4131/92304/57715/10718/11116/7349/4897/56848/54617/25/3275/4881/23025/148/3487/23566/1594/6422/2697/4009/2045/2932/3326/2016/668/3872/81565/55540/2100/57556/54910/8425/347252/185/5361/9373/66000/51193/5588/6794/3611/23191/6722/1906/26153/84258/5607/93649/1627/55031/2810/6857/8835/26999/6423/8877/6456/7474/10439/659/55364/51176/6195/4916/817/1826/11007/604/8936/4803/6597/…
BP	GO:0070838	divalent metal ion transport	386	0.30557	1.35362	0.00412797	0.0286224	0.0203526	2369	tags=25%, list=17%, signal=21%	781/6546/8989/5743/2823/150/10343/7349/4842/783/56848/25/5581/9446/25769/2916/10268/22953/148/2906/6376/3357/5335/774/9722/23566/27092/1594/818/2259/55636/2697/6262/2905/29927/7439/7991/8911/9455/116444/7782/6520/775/55799/4923/116443/777/7781/9456/2280/2645/6543/6236/4644/8913/93589/3759/259232/2847/123606/7922/342667/6263/784/6717/84959/54805/817/5159/30968/54795/493/2903/8996/6769/59341/2902/7…
BP	GO:0050673	epithelial cell proliferation	328	0.318629	1.39527	0.00414508	0.0286224	0.0203526	3326	tags=34%, list=24%, signal=26%	168667/374/8600/8854/6664/3915/4838/3202/3150/9420/8324/51384/3357/5335/2138/3487/5080/599/6091/8549/5587/4853/1012/6422/2697/7291/4781/5176/7057/55959/58495/3815/5629/6331/2069/185/10000/1750/2625/2254/650/6794/654/4208/335/1969/6934/5727/3549/5607/2810/1028/6423/7474/3952/659/6195/27152/3265/11202/130367/7124/4804/3912/5578/55294/55612/195814/10413/5813/4192/130497/4893/5798/90780/4609/80173/11…
BP	GO:0032970	regulation of actin filament-based process	331	0.321824	1.41034	0.004158	0.0286224	0.0203526	2708	tags=28%, list=20%, signal=23%	4233/11214/5217/25/5581/2044/88/133746/6376/389/9722/29109/79933/4853/81873/55704/80206/6422/6262/9647/683/23332/4868/4908/5345/653857/775/5881/285590/29085/57731/54361/128272/55160/5629/6331/5154/3759/119/5295/3611/1894/23191/4208/335/1906/6709/1829/23580/1627/5216/1824/6717/4627/122786/3265/4916/817/5159/54795/57026/8936/2059/10152/10021/64857/10163/256949/6712/8851/4192/5156/51474/8153/10787/8…
BP	GO:0007517	muscle organ development	323	0.324822	1.42136	0.00416233	0.0286224	0.0203526	2835	tags=29%, list=21%, signal=24%	51460/6664/1959/23493/70/22943/1482/22953/3235/8324/2296/9099/283078/1938/140578/23414/3084/4637/55636/2697/6262/92737/1270/4868/7291/79784/668/1958/10409/53834/9172/283149/4606/58/55898/9456/6443/2280/2303/5629/406/2047/891/2254/650/4208/2817/7137/1906/7139/6474/6525/43/9759/93649/3131/6939/26287/7474/6717/51176/6943/1120/145258/2275/30812/6876/10413/22808/4205/7832/3911/84159/60529/1410/4604/50…
BP	GO:0007178	transmembrane receptor protein serine/threonine kinase signaling pathway	278	0.334249	1.45124	0.00417101	0.0286224	0.0203526	3385	tags=31%, list=25%, signal=23%	168667/6664/4838/3248/1311/2201/22943/65997/25/7431/1482/8516/9863/860/4093/6422/651/6262/64750/3326/7044/1958/7057/283149/58495/2280/353500/8425/51496/5046/2254/6714/650/6794/3611/654/63976/9197/23090/168002/79674/93649/60436/7314/1028/6423/23770/7474/659/51176/51341/656/55612/1745/10979/53918/23592/7471/3622/4052/57154/4053/63893/6497/3675/9241/1655/4054/5796/3725/4756/6868/655/50848/11167/5696…
BP	GO:0060828	regulation of canonical Wnt signaling pathway	246	0.3413	1.46674	0.0042508	0.0290408	0.0206501	3069	tags=30%, list=22%, signal=24%	1501/169200/1000/22943/83595/1482/8324/3487/130574/8549/8326/6422/2932/64750/1958/6659/84870/2776/9096/5701/7091/55959/2308/284654/388336/406/2254/6714/650/6794/3611/8434/6934/79412/6663/55031/6423/7474/54795/63923/83999/55612/5718/10413/8607/4038/4192/2487/340419/343637/5682/7481/5204/1454/9241/55681/84445/23072/5690/3485/1956/23189/147111/5721/7089/2735/100113407/9736/5693/120892/55366/5692/639…
BP	GO:0007611	learning or memory	218	0.354077	1.50755	0.00429646	0.0291555	0.0207316	2876	tags=32%, list=21%, signal=26%	1268/5743/1959/7349/22943/8811/164312/25769/8516/2740/6616/9162/54112/107/5649/8704/8326/26047/4009/4311/5176/4908/4212/5582/4923/3815/54207/23316/6543/1742/266743/4208/6722/84630/53358/4915/3949/11202/5577/2903/84446/4803/10347/57468/1312/2902/7832/5923/440275/1812/4192/5021/50944/84502/3710/109/1139/3675/6863/342371/267/85461/23237/9369/4986/1956/3725/1141/814/431707
BP	GO:0031668	cellular response to extracellular stimulus	222	0.357304	1.52107	0.00431499	0.0291555	0.0207316	3040	tags=30%, list=22%, signal=24%	5028/552/5743/1591/7482/7484/7071/5587/1594/3178/6422/8897/3992/2308/54361/143686/144577/23378/6722/26153/93649/440738/3171/4023/8493/6423/6263/1824/784/3952/10533/659/55364/54795/57026/84557/80149/8648/968/5287/55062/1312/875/440275/5563/255738/55626/5468/10518/10514/4780/6513/2629/4067/53335/25959/3725/467/3745/11345/7184/5032/5599/120892/6647/5166
BP	GO:0090257	regulation of muscle system process	199	0.352503	1.48432	0.004329	0.0291555	0.0207316	2451	tags=28%, list=18%, signal=23%	6546/5743/150/7349/4842/3736/9446/10398/1482/148/9722/1136/818/147/6262/9312/152/775/2308/3815/6331/1907/1113/3759/6722/3673/7137/1906/7139/9759/1829/93649/4000/3778/8877/1824/6717/817/54795/493/80149/8996/5578/10021/4205/9314/3784/2023/5021/51196/7134/5465/309/10008/9150/54206
BP	GO:0045927	positive regulation of growth	201	0.353762	1.4906	0.00434311	0.0291555	0.0207316	3435	tags=36%, list=25%, signal=27%	552/9699/4131/23493/11116/7349/54617/1735/23025/23566/23414/6422/55636/9647/10409/3872/3481/285590/81565/51761/57731/5629/9373/51193/891/2254/3611/23191/4208/6722/1906/84258/5607/1627/55031/2810/6857/6423/8877/3952/659/51176/6195/4916/1826/4803/10413/3574/8153/1002/57154/8437/8829/28514/1956/23404/6868/2735/5591/3984/51330/2690/29842/998/5479/1813/79594/7852/58191/4851/6910/84861
BP	GO:0033500	carbohydrate homeostasis	185	0.355173	1.47808	0.00441014	0.0293503	0.0208701	2761	tags=30%, list=20%, signal=24%	1268/150/54097/10804/5581/2044/2901/8609/6194/3480/5080/6434/147/5176/8660/6659/2850/29085/2308/91942/2730/2645/9024/3953/143686/5019/2171/5295/6794/6722/6934/5727/3171/55011/6717/3952/54795/4804/6597/59341/5771/3667/5563/51085/5798/5468/408/64478/79602/8938/7425/4986/2081/10497/57539/3745
BP	GO:0042593	glucose homeostasis	185	0.355173	1.47808	0.00441014	0.0293503	0.0208701	2761	tags=30%, list=20%, signal=24%	1268/150/54097/10804/5581/2044/2901/8609/6194/3480/5080/6434/147/5176/8660/6659/2850/29085/2308/91942/2730/2645/9024/3953/143686/5019/2171/5295/6794/6722/6934/5727/3171/55011/6717/3952/54795/4804/6597/59341/5771/3667/5563/51085/5798/5468/408/64478/79602/8938/7425/4986/2081/10497/57539/3745
BP	GO:0050807	regulation of synapse organization	172	0.362663	1.50249	0.00445434	0.0295172	0.0209888	2120	tags=27%, list=16%, signal=23%	389941/2823/4897/83992/1000/22943/25/2119/1006/26037/23768/94030/5649/26050/8326/2045/386724/22871/7162/9456/23316/388336/375323/2047/23191/4208/57555/1627/2043/203068/4076/4915/7474/5100/6092/4916/11202/7124/347902/10152/7804/2902/6585/6622/4038/8851/5021
BP	GO:0051302	regulation of cell division	132	0.375174	1.51221	0.00454545	0.0299922	0.0213266	3583	tags=38%, list=26%, signal=28%	5581/79187/7484/3357/5080/55660/79884/3481/9212/8556/114327/2069/5154/6795/2254/1894/79998/5727/2250/5586/2810/81606/6423/56241/27152/641/57026/51289/55958/29127/4192/994/2103/4609/80310/146909/7039/28514/8555/341019/6840/63977/998/1813/8626/9270/22933/79541/5934/27183
BP	GO:0061351	neural precursor cell proliferation	127	0.377146	1.51405	0.00457143	0.0300353	0.0213572	3353	tags=34%, list=25%, signal=26%	2009/3736/1000/6376/5080/6496/85440/23440/547/429/8326/57096/10642/2016/5309/116/2308/5629/2637/2047/3611/6663/1627/7474/51176/2018/7832/29127/4192/7471/10763/9355/747/4067/120892/2624/6660/1813/6259/64399/85458/4851/22933
BP	GO:0009267	cellular response to starvation	123	0.379017	1.51161	0.00461361	0.030184	0.021463	3040	tags=32%, list=22%, signal=25%	7482/7484/7071/5587/3178/6422/8897/3992/2308/54361/143686/144577/23378/440738/3171/8493/1824/10533/659/55364/84557/80149/5287/55062/1312/440275/5563/255738/55626/10514/4780/6513/2629/3725/467/11345/5599/120892/5166
BP	GO:0035023	regulation of Rho protein signal transduction	112	0.379222	1.48401	0.00471143	0.0306938	0.0218255	2859	tags=36%, list=21%, signal=28%	4233/11214/7204/25/148/50649/6091/79933/57480/55785/128272/55200/55160/83892/1894/335/54922/9138/5159/613/604/2059/54869/7410/10161/64857/5923/27237/3675/8829/408/23101/9828/121512/25959/80243/6654/23189/84033/29
MF	GO:0022890	inorganic cation transmembrane transporter activity	455	0.302761	1.34784	0.00509684	0.0330652	0.0235117	2369	tags=26%, list=17%, signal=22%	781/1268/3741/6546/8989/284111/219527/2823/10343/55117/3736/783/6335/3351/3751/2901/25769/22953/2906/6616/774/2899/27092/6528/1136/10089/6334/6581/57348/6262/2905/23416/29927/9312/7991/8911/116444/3748/7782/6520/3752/3788/80333/3746/775/3749/3780/55799/116443/285175/54207/777/7781/83959/6331/6543/6526/6524/8913/93589/3759/259232/1345/343450/2897/9197/8884/131096/123606/1140/7922/51305/3778/10568/…
BP	GO:0022613	ribonucleoprotein complex biogenesis	357	0.310266	1.36685	0.00516529	0.033264	0.0236531	4446	tags=36%, list=33%, signal=25%	4869/10528/6130/6122/6202/6194/6136/387338/10171/10360/6187/5036/55636/8662/6217/3326/6175/51121/64216/57418/6128/11224/11168/9221/9045/8161/3921/728689/10907/81875/10199/84231/23378/6193/51491/54913/8666/83732/6229/55011/79954/23521/10181/8996/2971/91746/9188/64963/3320/8607/131870/8562/5563/28987/25879/2091/23019/90459/55695/51068/1153/27340/5822/6169/10514/8602/65003/6135/51602/4927/25929/1024…
MF	GO:0046982	protein heterodimerization activity	343	0.310579	1.36428	0.00517063	0.033264	0.0236531	3028	tags=29%, list=22%, signal=23%	5028/4869/6492/150/23493/6861/1482/148/54107/599/5034/1058/5596/8326/147/3593/80274/153/9312/7291/152/9455/7169/6659/3780/9096/4923/152015/6913/9221/2730/9244/406/10333/185/2034/5154/119/83756/5295/26256/266743/650/347733/654/4208/3673/1104/25801/6857/4801/84699/6717/1182/81890/8463/30812/64067/6883/10413/4205/7003/4547/9568/9218/196/8914/22882/8464/56655/51085/60529/7171/6874/5468/3675/79365/687…
BP	GO:0031346	positive regulation of cell projection organization	317	0.315611	1.37956	0.00519211	0.033264	0.0236531	2432	tags=24%, list=18%, signal=20%	1268/9699/1272/4131/2823/23025/9863/6376/6091/23566/5587/79791/5649/140578/55704/4058/1270/5176/116/22871/81565/51761/3815/5979/22873/23316/1742/5361/9373/6714/6794/347733/3611/23191/6722/3673/6474/84258/9759/23580/1627/2043/4076/6857/5216/9638/4915/7474/659/6092/3265/4916/1826/54149/4804/2059/4803/54869/150696/7804/10163/4192/160/8153/10787/1002/50944/7471/57154/6363/54849/8437/3675/4780/8829/11…
BP	GO:0007204	positive regulation of cytosolic calcium ion concentration	260	0.331813	1.43085	0.00527426	0.0334582	0.0237911	2369	tags=28%, list=17%, signal=23%	781/1268/5028/552/6546/8989/4842/783/25/5581/9446/8811/10268/22953/2740/148/2906/6376/3357/5335/23566/10672/147/55636/2697/5737/6262/2905/116/775/2911/5732/4923/2280/1742/1907/185/4644/5745/1240/2847/1906/2782/5731/6263/784/6717/84959/817/54795/493/79608/2903/8996/10161/59341/2902/799/6622/1812/117/5156/5021/51196/84502/3710/6363/9170/6863/1235/10518/6261
BP	GO:0048863	stem cell differentiation	232	0.339906	1.45492	0.00534188	0.0334582	0.0237911	3094	tags=31%, list=23%, signal=24%	8854/6664/340665/2823/57715/84541/11166/25/1482/3357/2296/6496/860/429/3084/6422/7291/5308/5701/80326/58495/3815/1636/9221/8861/57556/5979/2303/54910/2637/2625/4208/6722/1906/9965/6663/93649/81606/4222/145258/8463/3204/861/9698/30812/5718/10413/3911/130497/2487/5156/5682/2103/4902/309/4780/8829/1910/117854/4054/5690/399694/5721/10509/3192/5693/655/5692/2624/5708/6660
BP	GO:0043270	positive regulation of ion transport	220	0.347472	1.47864	0.00539957	0.0334582	0.0237911	2034	tags=25%, list=15%, signal=21%	781/5028/8600/552/1272/219527/150/7349/4842/3736/783/56848/2257/25/9446/8811/88/2916/10268/1482/22953/6376/5335/9722/23566/27092/5649/2259/6262/3746/51761/4923/9456/6331/3759/2847/335/5174/1906/342667/81/30819/784/6717/3952/5159/6769/10347/2902/799/6622/3784/1812/117
BP	GO:0007548	sex differentiation	211	0.343502	1.45552	0.00540541	0.0334582	0.0237911	3243	tags=34%, list=24%, signal=26%	7482/3239/7484/2296/599/2620/23414/6422/55636/2697/8999/835/668/63951/10409/116/50846/3815/54361/10461/2295/2069/56729/2625/2254/6714/131118/654/4678/6932/8031/7314/6423/7474/3952/6092/6943/5159/25976/7022/30812/3205/8648/9985/10184/130497/117/5156/84159/3622/5798/6874/91181/3206/1586/408/10265/7425/9353/1271/9510/11144/431707/55366/6647/51804/8204/80000/1299/83943/8626/4521
BP	GO:0022898	regulation of transmembrane transporter activity	211	0.35231	1.49284	0.00540541	0.0334582	0.0237911	2216	tags=26%, list=16%, signal=22%	781/219527/150/4842/3736/783/56848/2257/5581/9446/8811/88/9722/146395/27092/5649/2259/2697/6262/7291/3788/3746/22871/57520/4923/9456/2280/388336/1742/6236/81831/4644/254263/4208/5174/57555/342667/81/30819/784/6717/817/2903/6769/10105/2902/5923/6622/3208/130497/4318/50944/65266/255738/84502
BP	GO:0051924	regulation of calcium ion transport	204	0.346767	1.46291	0.00542888	0.0334582	0.0237911	2034	tags=23%, list=15%, signal=20%	781/6546/5743/150/7349/4842/783/56848/25/5581/9446/2916/10268/22953/6376/5335/774/9722/23566/818/2259/55636/2697/6262/7439/9455/116444/775/4923/9456/2280/6236/4644/2847/342667/784/6717/84959/817/5159/6769/2902/799/6622/3208/1812/117
BP	GO:0071241	cellular response to inorganic substance	177	0.357087	1.48257	0.0055371	0.0334582	0.0237911	3072	tags=33%, list=22%, signal=26%	5743/3736/6861/83849/148281/107/653361/9076/5176/22871/2308/4779/6331/1742/57586/891/654/1894/4208/1906/113/3184/84258/2978/6857/7036/6263/7474/817/641/1017/1543/84557/10105/4205/811/8914/6622/3208/11277/4318/5563/8437/7018/4780/6261/4499/246/4496/1956/3725/1616/5599/10235/120892/9775/6647/221184/254428
BP	GO:0050803	regulation of synapse structure or activity	178	0.360157	1.49469	0.00554324	0.0334582	0.0237911	2023	tags=26%, list=15%, signal=23%	389941/2823/4897/83992/1000/22943/25/2119/1006/26037/23768/94030/5649/26050/8326/2045/386724/22871/7162/9456/23316/388336/375323/1759/2047/23191/4208/57555/1627/2043/203068/4076/4915/7474/5100/6092/4916/11202/7124/347902/10152/7804/2902/6585/6622/4038/8851
BP	GO:0034764	positive regulation of transmembrane transport	159	0.365188	1.503	0.00558659	0.0334582	0.0237911	2134	tags=27%, list=16%, signal=23%	781/1389/219527/4842/3736/783/25/9446/8811/88/10268/6376/5335/9722/27092/5649/2259/6262/8660/3746/4923/3759/5295/5174/9965/7015/8218/342667/81/30819/784/6717/6769/4205/208/799/114882/6622/3667/3784/1812/25999/65266
BP	GO:0034284	response to monosaccharide	164	0.365319	1.50484	0.0055991	0.0334582	0.0237911	2761	tags=29%, list=20%, signal=23%	6546/5743/150/10804/4821/5581/2044/2901/8609/3480/6434/2697/5176/8660/1958/6659/7057/2850/29085/91942/2730/2645/9024/5019/3795/6722/3673/6934/23098/4023/55011/6717/3952/10533/54795/6597/5563/51085/5798/8891/408/8938/4986/2081/10497/57539/3745
BP	GO:0009749	response to glucose	154	0.357435	1.46389	0.00563063	0.0334582	0.0237911	2761	tags=29%, list=20%, signal=23%	6546/150/10804/4821/5581/2044/2901/8609/3480/6434/2697/5176/8660/1958/6659/7057/2850/29085/91942/2730/2645/9024/5019/3795/6722/6934/23098/4023/55011/6717/10533/54795/6597/5563/51085/5798/8891/408/8938/4986/2081/10497/57539/3745
MF	GO:0042393	histone binding	149	0.356501	1.45301	0.00565611	0.0334582	0.0237911	4214	tags=41%, list=31%, signal=29%	4869/51460/56848/54617/10360/5757/5253/26038/10541/11091/4678/23378/1104/81611/55011/26108/51176/9682/25988/912/54799/6597/10927/5579/6622/6046/10361/5585/3622/90780/29117/6749/6879/55355/23476/5928/5977/1616/11198/23613/11137/57713/5929/10498/51147/79718/6601/144108/10527/7443/115426/2145/11176/83743/6599/25862/6944/4302/3717/8658/54892
BP	GO:0050806	positive regulation of synaptic transmission	149	0.367151	1.49641	0.00565611	0.0334582	0.0237911	2755	tags=34%, list=20%, signal=28%	1268/9699/5743/783/25/5581/25769/23025/148/2906/6616/27092/107/5649/2905/4311/2932/152404/116/140730/22871/4923/9783/23316/6543/1742/56729/57555/2043/6857/4915/784/7124/2903/2902/440275/6622/1812/57616/5021/116841/50944/3710/1139/6863/794/23237/8938/1956/10497/1141
BP	GO:1903305	regulation of regulated secretory pathway	136	0.376996	1.52471	0.00565611	0.0334582	0.0237911	3008	tags=35%, list=22%, signal=28%	1268/5028/9699/5217/150/783/56848/3351/2901/6861/148/83849/9846/148281/201294/9162/107/2932/8911/140730/8941/22871/5582/6850/116443/9783/57586/8913/84258/6857/5864/114088/613/5579/1812/3916/1138/320/8938/4067/10497/1141/3745/29/120892/4878/63908/2624
BP	GO:0099643	signal release from synapse	142	0.374778	1.51977	0.00566893	0.0334582	0.0237911	3702	tags=42%, list=27%, signal=31%	1268/5028/9699/5217/783/3351/2901/6861/23025/148/148281/6616/774/9162/1136/26059/107/2932/140730/3749/22871/5582/116443/9783/9627/4208/6857/5864/114088/8825/9900/84446/27163/5579/6622/1812/116841/1138/8224/320/8676/8938/10497/112476/1141/6571/2571/120892/27445/63908/22895/1813/9751/90019/55327/6812/9378/9066/5023/321
BP	GO:0007269	neurotransmitter secretion	141	0.369089	1.49619	0.00567537	0.0334582	0.0237911	3702	tags=42%, list=27%, signal=31%	1268/5028/9699/5217/783/3351/2901/6861/23025/148/6616/774/9162/1136/26059/107/2932/140730/3749/22871/5582/116443/9783/9627/4208/6857/5864/114088/8825/9900/84446/27163/5579/6622/1812/116841/1138/8224/320/8676/8938/10497/112476/1141/6571/2571/120892/27445/63908/22895/1813/9751/90019/55327/6812/9378/9066/5023/321
CC	GO:0044309	neuron spine	145	0.367913	1.49333	0.00568828	0.0334582	0.0237911	2714	tags=32%, list=20%, signal=26%	6546/4131/2823/83992/4842/3751/88/26037/8516/9162/10642/3748/22871/5701/4923/9456/388336/6543/1742/1759/254263/5662/3759/23191/64101/2043/8572/4915/4628/6717/5577/2903/10152/1312/2902/3208/1812/8851/50944/1410/320/408/3781/23237/112476/8411
BP	GO:0051897	positive regulation of protein kinase B signaling	145	0.361659	1.46795	0.00568828	0.0334582	0.0237911	2678	tags=30%, list=20%, signal=25%	374/8600/4233/85453/10268/3480/6376/9365/3084/3326/4157/8660/7057/3481/3815/5979/2069/5154/2625/5295/2254/6714/3611/9965/6934/2250/2159/3952/4150/5159/7124/799/114882/3320/3667/56917/5156/6363/10456/7039/10855/118788/5293/1956
MF	GO:0001085	RNA polymerase II transcription factor binding	140	0.362596	1.4681	0.00569476	0.0334582	0.0237911	3017	tags=34%, list=22%, signal=26%	1959/23493/54531/23269/83881/23414/2932/5309/5308/10915/9096/6913/1108/8861/55212/1822/2637/6722/6934/4772/9759/93649/26287/9496/145258/8463/4808/4205/7003/196/9314/8607/5932/3066/2091/5468/5465/79365/4780/9150/51602/6879/3725/10014/3192/23013/6925
BP	GO:0048639	positive regulation of developmental growth	140	0.356992	1.44541	0.00569476	0.0334582	0.0237911	3405	tags=36%, list=25%, signal=27%	9699/4131/23493/1735/23025/23566/23414/55636/10409/3481/285590/81565/51761/57731/5629/9373/891/2254/3611/23191/4208/6722/1906/84258/1627/6857/3952/659/4916/1826/4803/10413/3574/8153/1002/57154/8437/8829/28514/2735/5591/3984/51330/2690/5479/1813/79594/7852/4851/6910
BP	GO:0001738	morphogenesis of a polarized epithelium	126	0.371674	1.49047	0.00571429	0.0334582	0.0237911	3229	tags=34%, list=24%, signal=26%	1952/10082/22943/25/8324/7484/9863/6422/64750/3909/1951/84870/5701/128272/9024/2295/284217/23245/7855/6939/5216/6423/7474/27152/84446/5718/55966/3911/160/7471/5682/57154/7481/57216/5690/5721/5693/5692/5708/998/2294/8626/6259
CC	GO:0043197	dendritic spine	144	0.369661	1.49815	0.00572082	0.0334582	0.0237911	2547	tags=31%, list=19%, signal=25%	6546/4131/2823/83992/4842/3751/88/26037/8516/9162/10642/3748/22871/5701/4923/9456/388336/6543/1742/1759/254263/5662/3759/23191/64101/2043/8572/4915/4628/6717/5577/2903/10152/1312/2902/3208/1812/8851/50944/1410/320/408/3781/23237
BP	GO:0071695	anatomical structure maturation	144	0.379621	1.53852	0.00572082	0.0334582	0.0237911	2919	tags=38%, list=21%, signal=30%	8854/4897/3202/80336/6376/6496/5139/26047/2697/64131/8941/5881/57731/79633/84283/5979/2069/4644/2046/2625/891/650/8434/8642/23294/1028/30819/7474/3952/51341/5991/55612/2902/9985/4880/26057/8851/10481/9331/7471/994/6261/84456/163175/26271/1910/10265/5364/23787/53335/372/11144/56975/120892
BP	GO:0033135	regulation of peptidyl-serine phosphorylation	106	0.379952	1.48177	0.00583431	0.0338653	0.0240807	2678	tags=31%, list=20%, signal=25%	5743/1389/5217/7349/4842/22943/10268/85440/5587/9647/3326/4908/57731/5979/10045/4915/6423/7474/4916/7124/493/5334/799/3320/6622/51085/22876/8412/10456/408/117854/960/1956
BP	GO:0071331	cellular response to hexose stimulus	106	0.378778	1.4772	0.00583431	0.0338653	0.0240807	2761	tags=30%, list=20%, signal=24%	150/10804/5581/2044/2901/8609/3480/6434/5176/8660/6659/2850/29085/91942/2730/9024/5019/6722/55011/6717/54795/6597/5563/51085/5798/408/8938/4986/2081/10497/57539/3745
MF	GO:0044325	ion channel binding	101	0.38061	1.47567	0.00587544	0.0339763	0.0241596	2761	tags=31%, list=20%, signal=25%	9699/6546/219527/286/4842/2257/88/6262/3326/3752/140730/3746/29085/9456/2280/9783/6331/6714/87/81/30819/6717/817/6769/3784/10008/408/4067/8557/57120/3745
CC	GO:0005667	transcription factor complex	303	0.324248	1.41032	0.00627615	0.0361581	0.025711	3200	tags=32%, list=23%, signal=25%	6664/6666/11166/83595/1482/6496/860/79101/429/23648/4093/3326/6659/5308/283149/7091/9329/8861/406/2295/2034/1019/2962/6621/8295/266743/55502/83463/6934/6932/4772/7027/5451/2976/6939/4801/51176/145258/8463/4808/1017/861/30812/4601/3205/1390/5991/6883/10413/4205/7003/3182/10474/196/53635/9314/8464/2494/8692/10481/51085/60529/8543/51008/3622/2113/6874/5453/90780/5468/6497/5465/430/10456/3206/81857/6…
BP	GO:0018209	peptidyl-serine modification	265	0.329345	1.42493	0.00630915	0.0362131	0.0257501	3198	tags=33%, list=23%, signal=26%	114805/5743/1389/5217/7349/4842/22943/5581/10268/147746/85440/5587/9647/2932/3326/83983/4908/9212/5582/6850/7786/22983/57731/5979/9024/2591/166614/10045/10000/4139/5588/6795/891/6714/3611/9149/146664/84630/5586/50859/4915/6423/7474/4916/817/7124/1017/493/5578/5334/63967/208/799/5579/3320/6622/1812/8851/5585/5563/51085/22876/202374/8412/1454/10456/408/8445/117854/960/2081/1956/8444/2872/5591/5599/…
BP	GO:0018105	peptidyl-serine phosphorylation	252	0.332467	1.43126	0.0063358	0.0362314	0.0257631	3198	tags=33%, list=23%, signal=26%	5743/1389/5217/7349/4842/22943/5581/10268/147746/85440/5587/9647/2932/3326/83983/4908/9212/5582/6850/7786/22983/57731/5979/9024/166614/10045/10000/4139/5588/6795/891/6714/3611/9149/84630/5586/4915/6423/7474/4916/817/7124/1017/493/5578/5334/63967/208/799/5579/3320/6622/1812/8851/5585/5563/51085/22876/202374/8412/1454/10456/408/8445/117854/960/2081/1956/8444/2872/5591/5599/814/9641/120892/5603/8440…
BP	GO:0048511	rhythmic process	244	0.334212	1.43431	0.00638978	0.0364052	0.0258867	3052	tags=32%, list=22%, signal=26%	92369/1959/3615/3751/6496/9099/2620/7071/5730/107/835/7291/2932/10236/5176/1958/2776/22871/5582/5629/406/2069/56729/1019/6714/3184/3363/3131/4915/3952/10533/6092/4916/84667/4808/4804/1390/55294/8648/9956/196/8914/181/23077/8851/4192/3036/5156/5563/83759/23239/5021/3066/2113/5798/5468/5971/1454/5465/79365/10514/408/4783/1655/10743/4986/9353/1956/3725/9510/1141/6096/5591/5599/3192/55366/4843/8204/6…
BP	GO:0032412	regulation of ion transmembrane transporter activity	205	0.343363	1.44707	0.00653595	0.0371011	0.0263816	2216	tags=25%, list=16%, signal=22%	781/219527/150/4842/3736/783/56848/2257/5581/9446/8811/88/9722/146395/27092/5649/2259/6262/3788/3746/22871/57520/4923/9456/2280/388336/1742/6236/81831/4644/254263/4208/5174/57555/342667/81/30819/784/6717/817/2903/6769/10105/2902/5923/3208/130497/4318/50944/65266/255738/84502
CC	GO:0044445	cytosolic part	192	0.349773	1.46268	0.00657895	0.0372084	0.0264578	2541	tags=27%, list=19%, signal=22%	6157/6181/6222/3040/6130/6122/6202/6188/6194/6136/6187/6616/6205/6132/6161/6217/5214/6167/6175/51121/6142/1727/6206/5582/6128/11224/9456/9045/3921/908/6193/6124/25873/171389/1627/6229/6456/5213/23521/114088/196/5579/440275/2023/116841/9349/10693/6169/6135/25929/23085
BP	GO:0097530	granulocyte migration	111	-0.413542	-2.03839	0.00662252	0.0373181	0.0265359	1729	tags=35%, list=13%, signal=31%	6278/5919/3071/7369/3627/6356/5319/3553/719/6280/3557/2207/6362/6348/6358/6366/6368/6355/6279/23604/6370/7060/728/6357/6351/6361/6375/51135/284340/5144/6360/5142/6846/6354/10563/4283/3929/57126/301
BP	GO:0050770	regulation of axonogenesis	160	0.355995	1.46745	0.00667408	0.0374719	0.0266452	2990	tags=35%, list=22%, signal=28%	4131/57715/4897/1000/25/26037/6091/23566/57689/140578/10090/2045/2932/81565/57556/5979/9024/54910/5361/6794/347733/3611/23191/6722/6474/1627/2043/4915/7474/10439/659/6092/4916/1600/1826/4804/84446/1949/4803/2902/4038/23077/8851/8153/1002/1123/8829/114798/5364/150465/9353/57643/10509/65249/3984/51330
BP	GO:0009746	response to hexose	159	0.361896	1.48945	0.00670391	0.037503	0.0266673	2761	tags=28%, list=20%, signal=23%	6546/5743/150/10804/4821/5581/2044/2901/8609/3480/6434/2697/5176/8660/1958/6659/7057/2850/29085/91942/2730/2645/9024/5019/3795/6722/6934/23098/4023/55011/6717/10533/54795/6597/5563/51085/5798/8891/408/8938/4986/2081/10497/57539/3745
BP	GO:0071248	cellular response to metal ion	158	0.358527	1.47243	0.00674916	0.0376198	0.0267504	3072	tags=33%, list=22%, signal=26%	5743/3736/6861/83849/148281/107/653361/9076/5176/22871/4779/6331/1742/57586/891/654/1894/4208/1906/113/84258/2978/6857/7036/6263/7474/817/1543/84557/10105/4205/811/6622/3208/4318/5563/8437/7018/4780/6261/4499/246/4496/1956/3725/1616/5599/10235/120892/6647/221184/254428
BP	GO:0048813	dendrite morphogenesis	122	0.375929	1.4969	0.00692042	0.0384357	0.0273305	3132	tags=36%, list=23%, signal=28%	1952/1501/8609/26037/1136/79791/5649/26050/2932/22871/57520/3196/23316/1742/51473/2047/6794/3611/1627/2043/23098/4076/1826/6383/10152/7804/4205/2902/4038/8851/50944/1139/8829/22903/23072/23237/80243/85442/1141/55619/120892/22891/998/7225
BP	GO:0001678	cellular glucose homeostasis	119	0.377852	1.4953	0.00696056	0.0385201	0.0273905	2761	tags=31%, list=20%, signal=25%	150/10804/5581/2044/2901/8609/3480/6434/5176/8660/6659/2850/29085/2308/91942/2730/2645/9024/5019/5295/6722/3171/55011/6717/54795/4804/6597/5563/51085/5798/408/8938/4986/2081/10497/57539/3745
BP	GO:0007498	mesoderm development	105	0.373012	1.45486	0.00700935	0.0386515	0.027484	2365	tags=31%, list=17%, signal=26%	4838/22943/8516/2138/2296/23648/83881/23414/10320/3196/8861/5573/2303/6722/3673/1969/2139/6939/10683/6423/7474/659/51176/84667/8463/10413/9314/130497/7481/9355/3675/6169/9241
BP	GO:0000226	microtubule cytoskeleton organization	431	0.300135	1.33491	0.00712106	0.0391278	0.0278227	2869	tags=24%, list=21%, signal=20%	4869/4233/4131/80323/2009/11116/55130/54617/25/3996/6188/79187/57405/5080/85440/1058/55704/345895/79959/23332/2932/10615/4744/22981/79884/85478/9212/57701/8556/81565/85378/11076/2770/284403/114327/9024/23387/166614/8631/83987/4139/6795/891/347733/79998/4605/84223/23177/1104/256364/4000/23299/203068/152206/4627/93323/23224/1017/27285/10381/10403/51361/84446/225689/59341/29127/54768/2597/136332/102…
BP	GO:0043588	skin development	254	0.328548	1.41406	0.00740741	0.0405569	0.0288388	2888	tags=32%, list=21%, signal=26%	4233/2304/1311/11166/22943/51384/2296/5080/94234/8549/1594/26050/9076/3856/3872/80326/51761/58495/81537/8861/84283/29841/2069/3880/4644/5046/5154/6722/3673/1969/3887/168002/1829/239/2810/7062/6939/7474/1824/3892/27152/613/7124/3204/861/3882/2125/55612/151516/10413/3911/4038/8643/60529/3066/5453/80173/9355/7538/3675/80144/64834/147495/6261/54206/2629/57216/28514/10855/10913/144501/1956/26085/6654/…
BP	GO:0002822	regulation of adaptive immune response based on somatic recombination of immune receptors built from immunoglobulin superfamily domains	125	-0.326329	-1.62546	0.00746269	0.0407152	0.0289514	3249	tags=41%, list=24%, signal=31%	910/567/54542/9984/149233/55183/940/3135/3133/729230/10459/3594/246778/941/84868/5777/8767/56940/3569/115650/6885/722/3558/64332/3134/8417/6556/3553/2207/2213/718/5788/10039/3570/920/30009/51043/725/29126/9173/3586/8741/6375/84695/3718/5027/3263/91543/7292/301/634
BP	GO:0048588	developmental cell growth	190	0.34874	1.45587	0.00769231	0.0418202	0.0297371	2990	tags=32%, list=22%, signal=25%	51320/11214/9699/5459/4131/57715/4897/25/3275/23025/148/23566/2045/2932/3326/2016/668/81565/57556/54910/5361/9373/66000/6794/3611/23191/6722/1906/84258/1627/6857/26999/6456/7474/10439/659/55364/4916/1826/8936/4803/6585/3320/440275/8851/8153/1002/57154/9355/8437/5465/8829/9150/53335/150465/9353/10509/4878/7528/3984/51330
BP	GO:0090276	regulation of peptide hormone secretion	167	0.353253	1.45361	0.00789177	0.0426418	0.0303214	1766	tags=23%, list=13%, signal=20%	1268/8600/3741/150/7349/5581/2044/8609/2740/4826/6616/6422/55636/2697/152/8660/6659/116/2850/775/29085/91942/777/353500/2645/9024/406/5019/1113/6934/57555/7036/6717/3952/7124/54795/5578/5991
BP	GO:0016331	morphogenesis of embryonic epithelium	133	0.359767	1.45435	0.0079096	0.0426418	0.0303214	2365	tags=26%, list=17%, signal=21%	8854/6664/2736/7482/4838/25/7484/51384/6422/7291/6659/9096/58495/54361/5979/54910/2625/79192/5727/5216/6423/7474/5100/8463/30812/3911/130497/7475/8543/8915/9355/8289/6497/9241
BP	GO:0071772	response to BMP	132	0.362582	1.46146	0.00795455	0.0426418	0.0303214	2365	tags=28%, list=17%, signal=23%	168667/6664/4838/1311/22943/25/1482/860/4093/6422/6262/64750/1958/353500/51496/5046/2625/650/3611/654/9197/23090/6423/23770/7474/659/51176/656/1745/53918/23592/7471/57154/63893/6497/3675/9241
BP	GO:0071773	cellular response to BMP stimulus	132	0.362582	1.46146	0.00795455	0.0426418	0.0303214	2365	tags=28%, list=17%, signal=23%	168667/6664/4838/1311/22943/25/1482/860/4093/6422/6262/64750/1958/353500/51496/5046/2625/650/3611/654/9197/23090/6423/23770/7474/659/51176/656/1745/53918/23592/7471/57154/63893/6497/3675/9241
CC	GO:0019897	extrinsic component of plasma membrane	144	0.356071	1.44308	0.00800915	0.0426418	0.0303214	2773	tags=31%, list=20%, signal=25%	1837/9892/1000/23344/1006/6616/9162/4145/1012/10672/2779/80274/1004/2776/2770/1742/83850/6725/6714/1010/2782/93145/342667/55359/30968/6769/29127/10979/112574/84958/94120/2788/1002/255738/7018/55040/54206/246/64403/4067/1013/3055/8411/302
BP	GO:0021915	neural tube development	144	0.3574	1.44846	0.00800915	0.0426418	0.0303214	2500	tags=26%, list=18%, signal=21%	8854/6664/2736/4838/25/5080/23648/6422/7291/6659/6297/58495/54910/5629/2637/3705/1969/6932/5727/8642/5216/6423/23770/7474/27152/145258/8463/8543/7471/55626/8915/9355/8289/6497/9241/200894/57216
MF	GO:0008083	growth factor activity	122	0.364702	1.4522	0.00807382	0.0428384	0.0304612	2617	tags=29%, list=19%, signal=23%	374/5623/4838/10718/22943/2257/2259/3084/3593/651/1270/7044/4908/2919/3481/353500/2069/5154/2254/650/654/9965/8190/2250/656/4803/3574/4192/4902/7873/6320/441549/80310/7039/7425
MF	GO:0008324	cation transmembrane transporter activity	493	0.291807	1.30256	0.00812183	0.0429456	0.0305374	2369	tags=25%, list=17%, signal=22%	781/1268/3741/6546/8989/284111/219527/2823/10343/55117/3736/783/6335/3351/3751/2901/25769/22953/2906/6616/774/2899/27092/6528/1136/10089/6334/6581/57348/6262/2905/23416/29927/9312/7991/8911/116444/3748/7782/6520/3752/6542/3788/80333/3746/775/3749/3780/55799/116443/285175/54207/777/7781/83959/6331/6543/6526/6524/8913/284439/93589/3759/259232/1345/51458/343450/2897/9197/8884/131096/123606/1140/7922…
BP	GO:0002819	regulation of adaptive immune response	139	-0.285317	-1.43846	0.00819672	0.0431936	0.0307138	3249	tags=39%, list=24%, signal=30%	910/567/54542/9984/149233/55183/29108/940/3135/3133/729230/10459/3594/246778/941/84868/5777/8767/56940/3569/115650/6885/722/3558/64332/3134/8417/6556/3553/2207/2213/718/5788/10039/3570/920/30009/51043/725/29126/64092/9173/962/3586/8741/6375/84695/3718/5027/3263/91543/7292/301/634
CC	GO:0070820	tertiary granule	141	-0.345177	-1.7449	0.00826446	0.0433001	0.0307895	2982	tags=35%, list=22%, signal=28%	9725/945/5328/116844/10288/5768/5337/5269/25852/5799/1143/5777/3684/53831/1729/1828/1823/1832/4317/978/3071/5004/8417/8773/6556/2207/10562/1604/23601/226/5912/3043/170482/79930/7130/6947/338339/22918/10321/3608/8972/4973/5236/79895/1520/160364/8778/57126/634/1118
BP	GO:0055074	calcium ion homeostasis	379	0.300839	1.33188	0.00827301	0.0433001	0.0307895	2378	tags=25%, list=17%, signal=22%	781/1268/5028/8600/3741/552/6546/8989/169200/4842/783/25/3351/5581/9446/8811/25769/10268/22953/2740/148/2906/6376/3357/5335/23566/1594/10672/9365/8326/147/55636/2697/5737/6262/2905/116/775/2911/5732/2835/4923/2280/6543/1742/1907/185/4644/5745/284612/9481/1240/2847/7137/1906/2782/54757/5731/6263/7474/784/6717/84959/817/9900/30968/54795/493/79608/2903/8996/10161/29887/59341/811/2902/799/5579/6622/1…
BP	GO:0070588	calcium ion transmembrane transport	252	0.327756	1.41098	0.00844773	0.0440564	0.0313272	2369	tags=27%, list=17%, signal=23%	781/6546/8989/2823/150/10343/4842/783/25/5581/9446/25769/10268/2906/6376/3357/5335/774/9722/27092/2259/55636/6262/2905/29927/8911/116444/775/55799/4923/116443/777/2280/6543/6236/4644/8913/93589/259232/342667/6263/784/6717/84959/817/30968/54795/493/2903/8996/6769/59341/2902/799/114789/6622/3208/1812/80228/51196/84502/3710/6363/1139/123041/309/10008/6261
BP	GO:0006959	humoral immune response	152	-0.401696	-2.06729	0.00847458	0.0440564	0.0313272	2059	tags=36%, list=15%, signal=31%	3569/2220/712/722/1361/930/57115/6278/354/5919/6590/3627/5319/6556/3553/719/6280/6037/2213/1604/718/5788/3110/3848/727/8547/713/725/6279/1755/2244/29760/728/6441/2219/717/6357/5266/602/54209/5648/5699/1191/714/3075/3263/78989/629/3458/10563/4283/51435/5320/729/5225
BP	GO:0006836	neurotransmitter transport	218	0.340151	1.44825	0.00859291	0.0445217	0.0316581	2957	tags=32%, list=22%, signal=25%	1268/5028/8600/9699/5217/55117/4842/783/3351/2901/2555/6861/23025/148/6616/774/9162/1136/26059/107/6581/2932/116/140730/3177/3749/22871/5582/6850/4923/116443/9783/9627/4208/1906/6857/5864/114088/8825/9900/55238/388662/84446/27163/5579/6622/1812/116841/6534/1138/8224/6540/320/10165/8676/9899/6538/8938/4067/57153/10497/112476/1141/6571/2571/120892/27445/4878/63908
BP	GO:0006813	potassium ion transport	196	0.343185	1.43931	0.0087146	0.0450011	0.031999	2134	tags=26%, list=16%, signal=22%	3741/219527/150/4842/3736/3751/8811/88/25769/6616/9722/10089/23416/9312/3748/3752/3788/116/80333/3746/3749/3780/54207/2645/81831/3759/1804/259232/343450/131096/51305/3778/3768/56659/30819/1017/3754/23415/10021/3760/57468/3775/9424/57582/3784/3786/1812/56479/9990/65266
BP	GO:0042742	defense response to bacterium	154	-0.370572	-1.90887	0.00877193	0.0451462	0.0321022	2225	tags=34%, list=16%, signal=29%	6156/5054/8767/1511/3148/3569/2220/1051/7099/57115/6278/354/5919/129530/2896/6590/5319/6556/6280/2207/6037/5580/3570/920/6403/2268/948/163351/5544/57379/6279/345611/22861/2150/115361/1755/58484/2244/728/6441/27086/338339/602/3586/54209/5027/219972/10563/3929/3140/55576/5320/5225
CC	GO:0030017	sarcomere	174	0.348404	1.44655	0.00884956	0.0453444	0.0322431	2386	tags=30%, list=17%, signal=25%	3741/6546/286/4842/70/88/10398/148/9722/79933/6334/80206/6262/3856/7169/9172/775/4606/58/9456/5239/2280/6331/3880/3611/7137/7139/87/9759/8572/81/6263/26287/6717/2275/23224/55742/493/54545/10979/2023/10049/7111/7171/2318/1410/29766/4604/283807/7134/6261/91156/6513
MF	GO:0005085	guanyl-nucleotide exchange factor activity	178	0.350296	1.45377	0.00886918	0.0453444	0.0322431	3095	tags=33%, list=23%, signal=26%	11214/1795/7204/50649/8924/85440/57480/10125/153/51195/81846/1794/55785/221002/128272/55200/55160/10045/5662/6305/1894/126006/9138/1104/153020/9467/613/2059/54869/7410/64857/440073/5923/27237/23077/9844/163259/51196/8412/8891/9827/23101/9828/121512/115727/57139/80243/80005/6654/85442/84033/117177/26269/29/55619/10235/8925/9909/5900
BP	GO:0097529	myeloid leukocyte migration	169	-0.336013	-1.73033	0.00900901	0.0457952	0.0325637	2265	tags=33%, list=17%, signal=28%	3269/131450/5054/928/3569/1441/4282/1230/6278/5919/3071/7369/3627/6356/5319/3553/5800/719/6280/3557/2207/6362/6348/1588/3570/727/6358/6366/6368/6355/6279/4323/23604/2185/6370/7060/728/6441/6357/6351/6361/4920/54209/6375/51135/284340/5144/6360/5142/6846/6354/10563/4283/3929/57126/301
BP	GO:0060538	skeletal muscle organ development	134	0.352927	1.42595	0.00907029	0.0457952	0.0325637	3214	tags=34%, list=24%, signal=26%	6664/1959/22943/22953/3235/1938/4637/92737/4868/7291/79784/668/1958/10409/53834/9172/283149/58/9456/406/2047/4208/2817/6474/9759/93649/3131/26287/6943/30812/7832/6497/6261/1310/1655/11149/28514/1271/467/9242/6840/51804/64091/5081/115509
BP	GO:0010770	positive regulation of cell morphogenesis involved in differentiation	132	0.354552	1.42909	0.00909091	0.0457952	0.0325637	3088	tags=33%, list=23%, signal=25%	4131/25/201294/6091/23566/79791/5649/140578/5881/81565/23316/5361/6794/347733/3611/23191/6722/335/6474/1627/2043/4076/4915/659/6092/4916/1826/4804/4803/7804/811/4192/8153/1002/8829/114798/5364/80005/9353/4739/3984/51330/998
[truncated: 139 more rows]

## Sheet: ESCA Expression
Expression
[truncated: 643 more rows]

## Sheet: ESCA Methylation
DNA Methylation
[truncated: 500 more rows]

## Sheet: KIRP Expression
Expression
[truncated: 858 more rows]

## Sheet: KIRP Methylation
DNA Methylation
[truncated: 38 more rows]

## Sheet: LAML Expression
Expression
[truncated: 585 more rows]

[truncated: 12 more sheets: LAML Methylation, LGG Expression, LGG Methylation, LIHC Expression, LIHC Methylation, OV Expression, OV Methylation, PRAD Expression, PRAD Methylation, SKCM Expression, SKCM Methylation, UCEC Methylation]
