# Supplementary material for: An integrative analysis of the age-associated multi-omic landscape across cancers
Source: Nat Commun. 2021 Apr 20;12:2345. doi: 10.1038/s41467-021-22560-y (PMC8058097; doi:10.1038/s41467-021-22560-y)
Supplement: Supplementary file 23 — Source Data [file 41467_2021_22560_MOESM23_ESM.zip]

Archive with 11 entries (10 files):
- Source Data/
- Source Data/Source Data_Supplementary_Fig_6.xlsx
- __MACOSX/Source Data/._Source Data_Supplementary_Fig_6.xlsx
- Source Data/Source Data_Supplementary_Fig_11.xlsx
- __MACOSX/Source Data/._Source Data_Supplementary_Fig_11.xlsx
- Source Data/Source Data.xlsx
- __MACOSX/Source Data/._Source Data.xlsx
- Source Data/Source Data_Supplementary_Fig_5.xlsx
- __MACOSX/Source Data/._Source Data_Supplementary_Fig_5.xlsx
- Source Data/Source Data_Supplementary_Fig_9.xlsx
- __MACOSX/Source Data/._Source Data_Supplementary_Fig_9.xlsx
