# Supplementary material for: An integrative analysis of the age-associated multi-omic landscape across cancers
Source: Nat Commun. 2021 Apr 20;12:2345. doi: 10.1038/s41467-021-22560-y (PMC8058097; doi:10.1038/s41467-021-22560-y)
Supplement: Supplementary file 23 — Source Data [file 41467_2021_22560_MOESM23_ESM.zip › Source Data/Source Data_Supplementary_Fig_6.xlsx]

## Sheet: Sheet1
Source data file for Chatsirisupachai et al. An Integrative Analysis of the Age-Associated Multi-Omic Landscape across Cancers
Supplementary Fig. 6

## Sheet: BRCA
	TCGA-AR-A24L	TCGA-B6-A0RG	TCGA-AR-A0TQ	TCGA-E9-A1NE	TCGA-AN-A041	TCGA-AO-A03M	TCGA-AO-A129	TCGA-C8-A273	TCGA-PL-A8LZ	TCGA-S3-A6ZH	TCGA-BH-A0DG	TCGA-AO-A03U	TCGA-BH-A0HA	TCGA-BH-A1FE	TCGA-AN-A0FF	TCGA-EW-A6SD	TCGA-E9-A3QA	TCGA-A2-A04X	TCGA-A2-A25E	TCGA-AO-A03L	TCGA-BH-A1FN	TCGA-C8-A137	TCGA-C8-A1HO	TCGA-D8-A1XL	TCGA-E2-A15S	TCGA-EW-A6S9	TCGA-A2-A3XU	TCGA-A8-A07J	TCGA-BH-A0BL	TCGA-BH-A1ES	TCGA-E2-A14Y	TCGA-PL-A8LX	TCGA-A2-A04P	TCGA-A2-A04R	TCGA-AN-A04A	TCGA-AO-A0JA	TCGA-AO-A12F	TCGA-AR-A0U1	TCGA-D8-A1XD	TCGA-D8-A27N	TCGA-OL-A66I	TCGA-A2-A0CL	TCGA-A2-A0D4	TCGA-A2-A0T3	TCGA-A7-A0D9	TCGA-E2-A14N	TCGA-E2-A1IO	TCGA-E9-A229	TCGA-AO-A124
3p21.31	-0.49277	0.078691	0.0044474	-0.066118	-0.2005	-0.44297	-0.44825	-0.69604	-0.017915	-0.76639	-0.37932	-0.0024938	-0.67407	-0.067993	0.00069327	0.067475	-0.037399	0.016737	-0.61556	-0.4909	-0.72189	-0.72917	0.0011093	-0.43507	-0.011473	-0.16274	0.081033	-0.66513	-0.19785	0	0.005061	0.010146	-0.4643	0.011958	0.0089666	-0.65787	0.035242	-0.33721	-0.0034197	-0.55857	-0.050183	-0.17126	-0.79568	-0.348	0.0034687	-0.071873	-0.44005	-0.56922	-0.078677
6q27	-0.023703	-0.40838	-0.15464	-0.17082	-0.65631	0.44257	-0.054186	-0.70028	-0.28558	-0.773	-0.0033674	-0.0040162	-0.67398	-0.14116	-0.70478	-0.63373	0.055943	-0.54425	-0.66778	-0.5029	0.84122	-0.74745	-0.80527	-0.4197	-0.79744	0.034677	0.0037465	-0.67594	0.23816	-0.466	-0.0022859	0.013492	0.11784	-0.89228	-0.040752	-0.002184	1.0226	0.084217	-0.0070576	0.0044411	0.1813	0.019923	-0.373	-0.37705	-0.0080244	0	-0.035934	-0.58196	-0.10368
17q21.31	0.38023	0.44037	-0.29733	0.015308	0.96	-0.43094	-0.29331	-0.7303	-0.052776	0.32076	-0.40506	0.0076392	0.029325	0.017124	-0.0047079	-0.59015	-0.16726	-0.61876	0.61335	-0.52964	0.18737	-0.73128	-0.7715	0.76888	0.041175	-0.56276	0.13105	0.011679	-0.016859	-0.70684	-0.65187	0	-0.49549	0.79529	-0.47014	-0.64046	0.082827	-0.31563	-0.0039188	-0.60545	-0.22516	0.067088	0.11508	1.6954	0.066945	-0.013815	0.00019002	0.010982	0.57487
[truncated: 962 more columns]

## Sheet: CESC
	TCGA-EK-A2H1	TCGA-C5-A0TN	TCGA-UC-A7PD	TCGA-C5-A3HF	TCGA-EK-A2H0	TCGA-ZJ-A8QQ	TCGA-DG-A2KH	TCGA-DS-A0VL	TCGA-JX-A3PZ	TCGA-ZJ-AB0I	TCGA-C5-A1BN	TCGA-C5-A7XC	TCGA-EK-A2RE	TCGA-VS-A8Q8	TCGA-GH-A9DA	TCGA-MU-A51Y	TCGA-EK-A2IP	TCGA-FU-A23K	TCGA-MY-A913	TCGA-FU-A2QG	TCGA-VS-A9UY	TCGA-VS-A9V2	TCGA-C5-A2LY	TCGA-C5-A8XK	TCGA-LP-A5U2	TCGA-VS-A9U7	TCGA-4J-AA1J	TCGA-C5-A1BI	TCGA-EA-A44S	TCGA-C5-A1BL	TCGA-EK-A2RL	TCGA-EX-A3L1	TCGA-FU-A5XV	TCGA-Q1-A5R1	TCGA-VS-A9UC	TCGA-VS-A9UQ	TCGA-EK-A2RC	TCGA-EK-A3GK	TCGA-FU-A770	TCGA-MA-AA41	TCGA-Q1-A73S	TCGA-C5-A1BJ	TCGA-C5-A1MP	TCGA-DS-A7WH	TCGA-HM-A6W2	TCGA-RA-A741	TCGA-ZJ-AAXN	TCGA-C5-A7CM	TCGA-C5-A7X8
11q22.1	0.13618	3.6569	3.6569	-0.0029091	-0.0053992	-0.012135	-0.0020268	3.6569	3.6569	-0.017391	3.3102	3.6569	-0.0016629	-0.72526	-0.0023553	-0.52614	0.73891	-0.010922	3.6569	0	-0.025346	-0.0041546	3.6569	3.6569	-0.024935	-0.80609	0.71189	0	0.0046592	-0.6434	-0.86023	3.6569	-0.0087146	-0.032041	-0.029038	-0.56485	-0.017977	0.00041593	0.0029133	-0.043801	-0.031496	2.2626	-0.041159	-0.052473	-0.016017	3.6569	3.6569	-0.71128	-0.73504
[truncated: 238 more columns]

## Sheet: GBM
	TCGA-12-1091	TCGA-02-0011	TCGA-02-0010	TCGA-06-2570	TCGA-06-A5U0	TCGA-15-1444	TCGA-32-1973	TCGA-06-2566	TCGA-06-5416	TCGA-14-1456	TCGA-06-2569	TCGA-12-0773	TCGA-02-0014	TCGA-32-4208	TCGA-02-0026	TCGA-02-0058	TCGA-02-0080	TCGA-06-1805	TCGA-02-0104	TCGA-06-0882	TCGA-06-A7TL	TCGA-08-0355	TCGA-02-0069	TCGA-06-0221	TCGA-08-0245	TCGA-14-1821	TCGA-06-0151	TCGA-08-0350	TCGA-02-0027	TCGA-27-1836	TCGA-81-5911	TCGA-06-0176	TCGA-12-3653	TCGA-27-2521	TCGA-02-0024	TCGA-02-0084	TCGA-12-0616	TCGA-14-0783	TCGA-15-1447	TCGA-16-1460	TCGA-19-4065	TCGA-26-1438	TCGA-27-1837	TCGA-02-0114	TCGA-02-0023	TCGA-06-0178	TCGA-12-0826	TCGA-14-3477	TCGA-02-0028
2p24.3	-0.0083005	-0.040345	-0.0046045	0.0030522	0	0.0351	0	0.0077105	-0.34939	-0.004259	0.79686	0.1221	3.6569	-0.029009	-0.031896	-0.00055444	0.013331	0.067864	1.0612	0.00041593	-0.046448	0.00028874	0.015727	0.98641	-0.80336	-0.028004	0.62138	-0.035741	-0.0086571	3.6569	-0.002288	0	0.025752	0.05523	-0.16285	-0.05496	-0.07214	-0.27063	-0.49829	0.005358	-0.0053656	0.010219	-0.0048461	0.0026357	-0.0060573	0.0068806	-0.10684	0.48578	0.0076255
7p11.2	2.9819	0	0.088226	-0.0020784	0.024755	-0.019452	0.028811	0.049435	0.010982	0.75261	-0.050247	1.5008	0.0098669	0.022444	0.032627	0.0038854	-0.013383	-0.01751	-0.016882	0.50595	-0.010587	3.6569	0.60702	-0.19298	0.58576	0.03737	1.3682	0.0060744	0.49985	3.6569	3.6569	0.7381	3.6569	0.011121	0.038913	0.053243	3.6569	3.6569	0.059751	-0.0049018	0.6804	0.87707	3.6569	-0.0030475	3.6569	0.0014628	1.3509	-0.2941	-0.007929
7q21.2	-0.017529	0	0.088226	-0.0020784	0.043612	1.8538	0.028811	0.049435	0.010982	-0.0089906	0.001803	1.5008	0.0098669	0.022444	0.032627	0.0038854	1.4266	-0.0027516	0.0010926	0.50595	-0.010587	0.12286	-0.043388	3.6569	0.00067815	0.018202	1.3682	0.0060744	0.49985	-0.0029408	0.7415	0.74975	1.3944	0.14518	-0.38537	0.053243	0.13169	0.8004	0.059751	0.7989	0.67977	0.87707	0.7549	0.0015199	0.44767	0.0014628	1.3509	-0.2941	-0.007929
7q31.2	-0.017529	0	1.8269	-0.0050483	0.043612	-0.02384	0.028811	0.049435	0.010982	0.83726	0.85087	1.5008	0.0098669	0.022444	0.032627	0.0038854	1.4266	-0.0027516	0.0079175	0.50595	-0.010587	0.0017452	0	0.81418	0.00067815	0.073889	1.3682	0.0060744	0.49985	-0.0029408	0.76063	0.81895	1.4149	0.14518	3.6569	0.053243	3.6569	0.8004	0.059751	0.7989	0.67977	0.87707	0.7549	0.0015199	0.44767	0.0014628	1.3509	-0.2941	-0.007929
7q32.1	0.99696	0	0.044254	-0.0050483	0.043612	-0.02384	0.040609	0.049435	0.010982	0.83726	-0.041391	1.5008	0.72112	0.022444	0.032627	0.0038854	1.4266	-0.0027516	0.0079175	0.50595	-0.0084385	0.0017452	0	0.75135	0.00067815	0.073889	1.3682	0.0060744	0.49985	-0.0021101	0.76063	0.72867	1.4149	0.14518	-0.38951	0.068808	0.00055459	0.8004	0.059751	0.7989	0.67977	0.87707	0.7549	0.0015199	0.44767	0.0014628	1.3509	-0.078278	-0.007929
5q35.2	0.034254	-0.87665	-0.12593	-0.0053992	-0.96127	-0.32825	0.0077783	0.046559	0.27521	-0.0066432	-0.94053	-0.049289	-0.00037628	0.0079175	-0.79047	0.0054139	-0.069379	-0.078451	-0.86657	0.010564	-0.80912	-0.0063554	0.3784	0	0.0097125	-0.2003	0.66897	-0.28218	0.0028324	-0.011505	0.0036437	0.050819	-0.99091	-0.46156	0.034313	-0.25998	-0.037218	-0.0049121	-0.62318	-0.0035184	-0.28705	0	0.0037465	-0.024251	0.0042512	0.0022954	0.1637	-0.23047	0.4523
10q23.31	-0.9257	-0.57519	-0.80463	-0.04428	-1.2929	-0.61297	-0.9421	-0.54509	-0.010508	-0.025917	0.070274	-0.015604	-0.85987	-0.8364	-0.53331	0.51525	-0.04077	-0.74067	-0.86567	-0.52415	-0.8041	-0.74971	-0.023429	-0.14411	-0.84115	-0.079865	-0.71516	-0.042062	-0.52702	-1.0281	-0.77973	-0.028765	-1.1078	-0.16891	0.027919	-0.24299	-0.84131	-0.86016	-0.011924	-0.024805	-0.37358	-0.47807	-0.82427	-0.005586	-0.74195	0.0027118	-0.78444	-0.97167	0.0032441
10q26.3	-0.98109	-0.92971	-0.66488	-0.04428	-1.1688	-0.62865	-0.94591	-0.62159	-0.010508	-0.045772	-0.0038349	-0.016872	-0.87619	-0.88856	-0.51419	-0.55873	-0.04077	-0.67884	-1.0263	-0.52415	-0.88287	-0.74272	-0.049695	-0.14411	-0.049574	-0.079865	-0.71516	-0.096776	-0.53309	-0.79943	-0.79936	-0.028765	-1.1394	-0.31003	0.027919	-0.30604	-0.85728	-0.89137	-0.078966	-0.012218	-0.37358	-0.47807	-0.83098	-0.0067947	-0.8183	0.0027118	-0.781	-1.0022	-0.044228
[truncated: 440 more columns]

## Sheet: HNSC
	TCGA-CN-4737	TCGA-CV-A465	TCGA-CV-5979	TCGA-BA-6873	TCGA-CV-7416	TCGA-MT-A51X	TCGA-CV-7255	TCGA-CV-7180	TCGA-CR-5249	TCGA-H7-A6C4	TCGA-CN-5365	TCGA-CR-6470	TCGA-CV-7440	TCGA-BA-4076	TCGA-BB-7866	TCGA-CN-A640	TCGA-CN-A6V7	TCGA-CQ-7065	TCGA-BA-5557	TCGA-BA-A6DA	TCGA-CV-6945	TCGA-HD-A4C1	TCGA-KU-A6H8	TCGA-P3-A5QA	TCGA-CR-7385	TCGA-UF-A7JC	TCGA-BB-7863	TCGA-CV-7409	TCGA-DQ-5624	TCGA-IQ-A61O	TCGA-BA-A6DD	TCGA-CR-7397	TCGA-D6-A6EO	TCGA-BA-4077	TCGA-C9-A480	TCGA-CR-7371	TCGA-CR-7372	TCGA-P3-A6T2	TCGA-BA-A4II	TCGA-CN-A63Y	TCGA-CQ-5329	TCGA-CV-A45R	TCGA-BA-5149	TCGA-BA-6872	TCGA-BB-A5HU	TCGA-CN-6988	TCGA-CN-A641	TCGA-CR-6481	TCGA-CV-7428
13q34	0.57344	0.5713	0.0040191	-0.10355	3.6569	0.71678	0.60016	0.043157	-0.29011	0.0087528	-0.032377	-0.014766	0.26122	-0.01583	-0.016704	-0.061689	-0.85043	0.057796	0.030873	-0.4746	-0.035312	-0.0047079	-0.01904	-0.32467	-0.33606	0.43961	0.0090312	-0.019007	-0.11978	-0.17018	-0.1847	-0.12871	-0.014366	-0.020607	0.0093098	-0.0019399	0.58251	-0.020824	-0.27679	0.26592	0.43463	0.33044	-0.015879	0.0017867	-0.061152	-0.48921	-0.029175	-0.26697	-0.093139
[truncated: 440 more columns]

## Sheet: KIRC
	TCGA-DV-5568	TCGA-DV-5569	TCGA-B0-5084	TCGA-A3-3349	TCGA-BP-4797	TCGA-AS-3778	TCGA-BP-4332	TCGA-A3-A8OW	TCGA-AK-3426	TCGA-B8-5546	TCGA-CJ-4908	TCGA-CZ-5988	TCGA-BP-5194	TCGA-CZ-4858	TCGA-AK-3436	TCGA-B0-5117	TCGA-BP-4354	TCGA-BP-4758	TCGA-BP-4968	TCGA-BP-4975	TCGA-BP-5000	TCGA-A3-3335	TCGA-B8-4146	TCGA-B8-5552	TCGA-BP-4987	TCGA-CJ-4881	TCGA-CZ-5469	TCGA-DV-5573	TCGA-MM-A563	TCGA-A3-3351	TCGA-B8-5545	TCGA-BP-4762	TCGA-BP-4807	TCGA-BP-4982	TCGA-CJ-4868	TCGA-CJ-4886	TCGA-CJ-4899	TCGA-B0-5115	TCGA-B8-5165	TCGA-BP-4338	TCGA-BP-4765	TCGA-BP-4766	TCGA-BP-4972	TCGA-BP-5001	TCGA-CZ-5458	TCGA-BP-4970	TCGA-BP-5200	TCGA-CJ-5681	TCGA-CW-5581
3q11.2	0.54277	0.0023581	-0.247	0.0027944	0.024829	0.0093098	-0.7338	0.0072217	0.011173	-0.00097017	0.0035811	0.0051359	0.010146	0.36887	0.46631	-0.006788	-0.056712	-0.69862	0.033267	-0.71078	-0.45617	0.015634	0.0079596	0.010006	0.02539	0.1522	-0.087314	-0.46696	0.026373	-0.0023553	0	0.14266	-0.83888	0.017124	-0.11103	0.032704	0.0091705	-0.20735	0.0044411	0.49475	0.010615	-0.0073907	0.039054	0.00458	-0.49496	0.011941	-0.35476	0.0044018	0.013074
[truncated: 447 more columns]

## Sheet: LIHC
	TCGA-XR-A8TE	TCGA-DD-A1EC	TCGA-ED-A7PY	TCGA-RC-A6M5	TCGA-DD-A1EH	TCGA-DD-A1EL	TCGA-RC-A6M3	TCGA-UB-A7MB	TCGA-DD-A4NB	TCGA-BW-A5NP	TCGA-DD-A39W	TCGA-ED-A7XO	TCGA-G3-A7M8	TCGA-DD-A4NP	TCGA-DD-AACN	TCGA-WX-AA47	TCGA-MR-A8JO	TCGA-CC-5263	TCGA-DD-AAVW	TCGA-ED-A66X	TCGA-CC-A3MB	TCGA-DD-A3A4	TCGA-DD-AAVQ	TCGA-DD-AAVX	TCGA-DD-AAVZ	TCGA-FV-A3R3	TCGA-G3-AAV7	TCGA-CC-A8HU	TCGA-DD-AACS	TCGA-DD-A119	TCGA-DD-AACO	TCGA-DD-A114	TCGA-RC-A7SH	TCGA-DD-A39Z	TCGA-DD-AACW	TCGA-DD-AAD3	TCGA-DD-AADI	TCGA-CC-5261	TCGA-DD-AAVR	TCGA-G3-A5SI	TCGA-2Y-A9H3	TCGA-CC-A3M9	TCGA-CC-A5UD	TCGA-DD-A3A3	TCGA-DD-AADP	TCGA-DD-AAE0	TCGA-DD-AAE8	TCGA-G3-A25T	TCGA-DD-A1EI
4q21.3	-0.023541	0.39912	-0.8605	0.0033299	-0.62598	-0.73888	-0.38549	-0.21935	-0.025806	-0.8392	0.00072694	-0.38027	0.00027728	0.0093098	-0.73345	-0.0099565	-0.063784	-0.7429	-0.58465	-0.26454	-0.49381	0.0013868	-0.25322	-0.023465	-0.78201	-0.0040162	-0.61227	-0.87502	-0.89573	-0.22625	-0.039122	-0.21664	-0.82713	-0.0056757	-0.92387	-0.68051	-0.76843	-0.33184	-0.033677	-0.95826	-0.28323	-0.10092	-0.57763	-0.044344	-0.7651	-0.48072	-0.61351	-0.00027724	-0.40562
6q27	0.72811	-0.0092556	0.0063871	0.031577	-0.8126	0	0.26059	-0.26745	0.0080567	-0.88403	-0.0080881	0.0090312	0.0016642	-0.00097017	0.3715	-0.018156	0.061994	0.4863	-0.0040162	0.25307	0.43851	-0.0051227	0.026373	0.00037903	0.062199	0.0083351	0.028635	-0.0051227	0.022433	-0.42331	0.010424	-0.23153	0.062997	-0.76295	-0.9689	-0.3036	0	0.017767	0.018986	0.0037061	0.15218	-0.25842	0.65112	-0.023979	-0.78866	0.50444	-0.0047917	-0.39941	-0.16955
16q23.1	0.73397	-0.00082053	-0.82094	0.20121	-0.81524	0.095944	0.021603	-0.81352	0.058795	-0.83944	0.017578	0.012546	-0.00027724	-0.011611	-0.73117	0.040751	0.20846	-0.81285	-0.54492	-0.27977	-0.32321	0.0024969	-0.53327	-0.064691	-0.72615	0.014888	-0.64083	-0.85615	-0.9346	-0.022469	-1.2929	-0.16967	-0.85278	-0.7491	-0.94225	-0.62159	-0.76822	-0.35378	0.05694	-0.96444	-0.25733	-0.45993	-0.55056	0.050247	-0.78766	-0.52995	-0.4899	0.13658	-0.43801
[truncated: 306 more columns]

## Sheet: LUAD
	TCGA-44-3917	TCGA-35-4123	TCGA-49-AARO	TCGA-53-7624	TCGA-L9-A5IP	TCGA-05-4420	TCGA-49-AARQ	TCGA-55-8512	TCGA-73-A9RS	TCGA-38-4632	TCGA-50-5051	TCGA-69-7973	TCGA-86-8076	TCGA-95-7948	TCGA-44-2666	TCGA-86-8358	TCGA-49-4490	TCGA-73-4676	TCGA-78-7535	TCGA-97-A4M6	TCGA-49-6767	TCGA-86-8279	TCGA-05-4398	TCGA-44-7670	TCGA-71-6725	TCGA-86-A4D0	TCGA-L4-A4E5	TCGA-44-7667	TCGA-50-6593	TCGA-NJ-A7XG	TCGA-44-6779	TCGA-55-7910	TCGA-86-8674	TCGA-99-8028	TCGA-NJ-A4YF	TCGA-05-4417	TCGA-44-2668	TCGA-44-5644	TCGA-49-4510	TCGA-49-AAR4	TCGA-49-AARE	TCGA-53-7813	TCGA-55-8094	TCGA-44-7672	TCGA-4B-A93V	TCGA-55-6969	TCGA-67-6215	TCGA-73-4666	TCGA-78-7145
1p34.3	0.37166	0	-0.060447	0.62733	1.547	0.34177	0.67085	-0.0041546	-0.3847	0.043299	-0.3933	-0.46386	-0.0027707	0	0.00069327	0.61799	0.20828	0.52871	0.50216	0.068808	0	0.31306	-0.087364	0.018806	0.37512	-0.045499	0.026654	-0.086819	0.13688	-0.28787	0.31023	-0.010232	-0.0023553	0.052895	0.0073609	-0.23288	-0.11755	3.1142	0.23019	0.12493	-0.3551	-0.075169	0.023499	-0.085192	0.0041632	0.15577	-0.0024938	-0.28215	0.79413
1p22.3	0.33788	0.29839	0.11891	0.07604	0	0.34177	0.67085	-0.0041546	-0.3847	0.59566	-0.43756	-0.46386	-0.0027707	-0.7139	0.00069327	-0.060043	0.20828	1.8121	0.46233	-0.42375	1.147	0.31306	-0.087364	-0.3078	-0.15528	-0.56017	0.026654	0.030525	0.25046	-0.28787	0.35888	0.93773	-0.0023553	0.052895	-0.017803	-0.23288	-0.12432	-0.44329	-0.58531	0.11974	-0.34469	-0.38612	0.91047	-0.085192	0	0.15577	1.0226	-0.29023	0.79413
5p15.33	-0.30016	0.30761	0.22167	0.36461	0.89688	0.95713	0.35953	0.0016642	0.076279	0.83019	0.41145	0.68757	-0.0055375	0.39911	0.017264	0.50316	0.88743	0.96165	0.4356	0.43395	0.26514	1.3732	0.27421	0.67048	1.0462	0.82529	1.7434	0.17966	1.9335	0.7523	-0.36272	1.4649	0.00083195	0.37883	1.0515	0.057939	0.55978	2.6871	0.1937	0.37366	-0.73827	0.15193	1.7457	0.26938	0.50794	0.98618	0.66937	0.045849	1.2416
8p11.21	0.39529	-0.030131	0.29078	0.047126	-0.082801	1.1484	-0.41937	-0.0051227	-0.38839	-0.1207	0.94527	0.27956	0.026795	0.77156	0.010842	-0.037748	-0.24226	0.98742	0.44236	0.019083	1.181	2.1263	0.13047	2.0966	-0.2159	1.9826	-0.61181	-0.03054	0.6038	0.00047037	0	-0.017718	0.50707	-0.073695	1.9858	0.35817	0.0077783	-0.46525	0.86926	-0.076929	0.32447	-0.31506	0.45726	-0.13807	0.43733	1.018	0.020623	0.053379	0.76619
8q11.21	0.9009	0.37397	0.29078	-0.3267	0.81435	0.26561	-0.41937	-0.0051227	-0.38839	1.2143	0.94527	0.64194	0.026795	0.77156	0.010842	-0.037748	-0.24226	0.98742	0.44236	0.019083	-0.070937	2.224	0.13047	3.0841	0.94784	2.827	0.49874	-0.03054	0.6038	0.00047037	0	-0.017718	0.50707	-0.073695	3.1216	0.35817	0.4553	1.6005	0.86926	-0.076929	0.32447	1.3091	1.3248	0.28786	0.43733	0.65277	0.020623	0.053379	-0.0085766
11q13.3	0.023145	0.023766	0.073692	0.49476	0.43412	0.34064	-0.017941	-0.011198	0.61208	0.96103	-0.00047664	0.31233	0	0.018803	0.0029133	0.14368	0	0.7353	0.49212	-0.042381	1.5011	0.99987	-0.026902	0.16708	0.7835	0.38667	0.025531	0.022444	0.42282	0.092662	0.32672	0.7706	-0.0087146	-0.033405	0.90613	0.25574	0.045348	0.48802	-0.55376	0.067594	1.0455	0.12201	0.1411	0.054233	0.54083	0.032986	0.68579	0.53134	-0.42518
16p11.2	0	-0.34515	0.33099	-0.49632	0.43851	1.0561	-0.39286	0.29883	0.49199	-0.075478	0.018803	0.31129	0.001803	0.0014155	-0.016997	-0.093601	0.60272	-0.0040162	0.50466	0.022913	-0.35396	0.5266	-0.13644	0.61413	0.24856	0.25355	0.015308	0.0027745	0.40164	-0.34036	0.3285	0.67623	-0.0085766	-0.032041	0.68928	0.10818	0.048514	1.2894	-0.14827	-0.053724	0.10739	-0.12404	0	-0.012729	0.78678	0.010285	0.84514	0.014749	0.43226
[truncated: 411 more columns]

## Sheet: OV
	TCGA-36-2540	TCGA-31-1946	TCGA-24-1416	TCGA-24-1105	TCGA-29-2436	TCGA-09-1664	TCGA-25-2408	TCGA-36-2538	TCGA-25-2404	TCGA-36-2530	TCGA-61-1721	TCGA-13-0884	TCGA-29-1688	TCGA-36-2537	TCGA-13-0792	TCGA-13-0793	TCGA-29-1769	TCGA-59-2363	TCGA-61-1725	TCGA-61-2008	TCGA-61-2109	TCGA-61-2611	TCGA-13-0901	TCGA-13-1412	TCGA-29-1707	TCGA-09-2051	TCGA-13-0766	TCGA-13-0887	TCGA-13-0903	TCGA-23-1110	TCGA-23-1117	TCGA-24-1845	TCGA-25-1314	TCGA-36-2545	TCGA-61-1737	TCGA-13-1494	TCGA-23-1028	TCGA-24-1426	TCGA-29-1696	TCGA-29-1763	TCGA-31-1955	TCGA-36-1577	TCGA-61-1995	TCGA-04-1348	TCGA-10-0931	TCGA-10-0937	TCGA-13-0725	TCGA-13-0751	TCGA-13-0799
1q21.3	0.047552	0.0034687	0.011261	0.019482	0.68068	0.0065262	0.73606	0.0064722	0.46485	0.091085	-0.0033243	-0.02334	0.089416	0.010857	0.059282	0.069239	0.092155	0.078006	0.01447	0.71584	0.0085236	0.14962	0.70088	0.048194	0.32963	0.72282	0.047552	0.059794	0.00013863	0.049478	1.3276	1.0939	1.0439	0.24202	0.016093	0.035383	0.057796	0.030293	0.0058309	0.74337	0.043336	0.0030522	0.063138	2.2978	0.24887	0.054233	0.02511	0.97152	0.85601
3q26.2	-0.01138	1.7019	0.010146	0.070386	0.0020805	-0.0071958	0.023145	1.066	1.4027	0.80296	-0.00013862	1.1074	0.97172	-0.022691	0.10025	0.70757	2.363	0.017404	0.10818	0.55868	1.7812	0.3658	0.68837	1.8948	0.082476	0.67382	0.51438	0.88666	0.0019418	0.98986	1.231	1.2746	0.041175	0.18474	1.5085	0.57612	0.91178	0.80204	0.0026357	1.3389	-0.0091286	0.61353	0.063187	2.2181	0.044148	0.90009	1.3065	1.6556	0.01447
8p11.21	0.0048831	0.0063871	-0.86727	0.046984	-0.00041585	-0.012576	-0.0034627	-0.67164	0.065513	-0.90057	0.0029515	0.45922	0.053315	0.033157	0.90001	-0.65975	-0.067586	0.065799	-0.0069195	-0.56972	-0.9018	-0.1723	1.1655	-0.080119	0.032422	0.67845	-0.0036011	-0.27236	0.0066653	0.45728	-0.078491	0.59009	-0.68679	-0.0026322	0.011261	-0.0041546	0.041984	-0.010232	-0.0123	0.74699	0.76638	0.045566	0.054482	-0.053188	0.030591	-0.0011087	-0.77532	1.2043	0.065656
8q24.21	0.0020805	1.4165	0.77849	2.8766	1.2906	-0.011473	-0.0034627	0.68973	1.9055	0.82265	0.0016677	1.9245	1.8945	0.94633	3.0601	0.69764	0.49304	1.7882	2.4457	2.4769	1.3695	0.44956	3.6569	0.13508	0.044007	1.6018	1.512	1.7964	2.079	1.2561	0.72336	0.78678	3.6569	1.8187	0.80772	0.57113	1.0938	-0.0029091	1.7599	0.65332	0.67957	0.62442	0.054482	0.0073609	0.63116	3.1651	1.3336	1.5438	0.0055529
10p15.3	0.0029133	-0.50683	-0.46982	1.2734	0.25558	0.00027728	-0.010968	-0.62887	-0.025009	0.83815	0.0064389	0.91117	-0.29674	0.0054435	0.54093	0.016286	0.48097	-0.013402	0.021323	-0.043059	0.67333	-0.13264	-0.036026	-0.82692	1.7004	-0.51866	-0.22182	0.083054	0.0081959	1.9056	2.025	-0.017666	0	-0.24216	0.061365	0.075271	0.88286	-0.28461	0.0038854	0.89819	0	0.14147	0.064475	1.8707	-0.030267	-0.012024	-0.012713	0.90368	-0.91266
12p13.33	-0.001545	-0.031496	-0.0037395	-0.72976	0.00055459	0.0056919	-0.054904	0.029552	-0.52	0.016498	0.011398	0.076998	-0.85273	0.018273	1.1463	-0.63953	0.68385	0.80344	0.019363	-0.56575	0.083682	0.13869	2.6374	0.01566	-0.038986	0.55301	0.82294	0.096961	-0.015741	-0.090202	0.59491	0.55868	0.75452	0.019503	-0.00069303	-0.19837	0.0467	0.010146	0.015727	0.74813	1.4593	0.62424	0.044538	-0.088772	-0.11312	0.16505	-0.018353	0.29979	-0.82798
12p12.1	0.0040243	0.001803	-0.0037395	0.57291	0.00055459	0.0056919	0.0094491	0.029552	3.6569	0.016498	0.011398	0.34291	-0.79327	0.018273	1.9189	-0.63953	3.6569	0.78215	0.019363	0.013353	0.0024072	0.28537	0.71158	0	-0.038986	2.1592	0.054803	0.090575	0.0038854	-0.63466	-0.22541	0.55868	-0.0094046	0.019503	-0.00069303	0.53573	-0.78083	0.033267	0.015727	0.18851	1.4593	-0.020961	0.044538	0.046842	0.97502	-0.00013862	-0.018353	0.29979	0.023145
12q15	-0.0063668	-0.29768	-0.0037395	-0.32124	0.0055529	0.0056919	0.0094491	0.029552	0.47907	0.79152	0.011398	0.34291	0.097833	0.018273	1.1404	-0.47674	-0.55469	-0.83171	0.0026986	-0.54965	0.0024072	-0.18115	3.6569	0.0020674	-0.038986	-0.014228	0.57184	0.098997	-0.85837	-0.025815	-0.025776	0.47512	-0.6639	0.0016642	0.054233	0.049114	0.055088	0.010703	-0.00027724	0.18851	0.17784	-0.0080244	0.044538	1.0032	-0.043059	-0.00013862	-0.018353	-0.42237	0.021323
14q32.33	0	0.074984	0.010118	0.11345	-0.0031859	0.010006	0.69764	-0.66109	-0.48607	0.90926	-0.022606	-0.32248	0.16468	-0.61381	-0.51778	0.035158	-0.65547	0.049682	0.43902	-0.027535	1.1055	0.042208	0.60861	2.0554	0.1383	-0.046041	1.0614	-0.41102	-0.024935	-0.64813	0.64632	0.0063871	0.50794	0.25855	0.069095	0.022725	0.93854	0.038065	0	-0.43208	0.039478	0.64366	0.03916	-0.043873	1.5935	1.966	-0.67637	-0.35556	-0.86436
19p13.12	0.0375	0.0044411	1.6361	0.12387	-0.0053992	0.054945	-0.031632	0.0011942	-0.48806	0.13266	-0.0026322	0.62752	0.047694	0.11026	-0.033733	-0.015329	-0.69883	0.81045	0.11873	0.10979	0.11043	0.16825	1.0475	-0.71671	0.14102	-0.071071	0.026654	0.33658	0.098124	-0.12387	0.55104	0.78727	0.90553	-0.0087146	0.00069327	0.028341	-0.035414	1.2125	0.07096	-0.34325	0.79568	-0.023867	0.051636	3.6569	-0.070536	0.089127	-0.00055444	0.25293	0.017684
19q12	0.0375	0.0044411	-0.036946	0.14132	-0.0053992	0.054945	-0.031632	0.0011942	3.5832	-0.84567	-0.0026322	0.032479	0.047694	0.11026	0.53706	0.024689	-0.69883	0.069035	-0.69042	-0.027788	0.085015	0.16825	-0.04003	-0.71671	0.14102	1.146	0.026654	0.059787	0.098124	0.95848	0.53324	0.78727	0.0062481	-0.0087146	0.00069327	0.028341	-0.035414	1.8936	0.07096	1.9907	-0.083465	0.020203	0.051636	2.7823	-0.070536	0.089127	-0.00055444	2.3229	0.017684
19q13.2	0.0375	-0.67242	-0.036946	0.14132	-0.0053992	-0.82179	-0.031632	0.0011942	3.6569	-0.79164	-0.0026322	0.032479	0.029268	0.11026	0.45234	-0.034736	-0.69883	0.069035	-0.69042	0.031859	0.085015	0.16825	-0.030361	-0.71671	0.14102	0.26577	-0.37842	0.059787	0.098124	1.0544	0.53324	0.78727	0.0062481	-0.0087146	0.00069327	-0.50069	-0.11495	1.6589	0.07096	1.9907	-0.083465	-0.016017	0.051494	0.88246	-0.070536	0.089127	-0.00055444	0.92873	0.017684
20q11.21	0.015587	0.0033299	0.001803	0.1345	0.63774	0.0099995	0.71547	-0.053712	0.49822	0.061337	-0.0095426	0.44579	0.0083351	0.037755	-0.018353	0.07053	0.11316	0.06011	-0.10865	-0.072942	0.056278	0.16269	0.75153	-0.0051886	0.10453	-0.044009	-0.010232	0.22176	-0.01037	1.3883	0.5194	0.49787	-0.025756	0.037359	0.0023581	0.046984	0.036512	0.65295	-0.0081624	0.77358	0.118	0.020623	0.045672	1.0367	-0.02562	0.0048579	0.006109	0.96864	-0.020824
6q26	-0.00055444	-0.75124	-0.88839	-0.78412	0.0043021	0	0.026693	-0.65177	-0.52371	-0.86864	0.0026357	-0.71701	-0.89059	-0.75182	-1.0732	-0.64499	-0.16102	0.026092	-0.79953	-0.53404	-0.9106	-0.22388	-0.0020347	-0.79515	-0.87553	-0.40606	-0.42807	-0.86499	-0.64468	-0.71679	-0.57596	-1.1658	-0.019314	-0.77031	-0.72803	-0.59361	-0.027398	-0.83414	-0.96724	-0.42935	-0.79575	-0.012989	-0.78136	-0.89005	-0.8824	-0.87229	-0.76604	-0.43648	-0.89789
12q23.1	0.00083195	-0.30991	-0.0037395	-0.32426	0.0024969	0.0056919	0.0094491	-0.65691	0.024834	-0.0032524	0.019083	0.34291	0.0558	-0.75124	-0.52536	-0.51917	0.50256	-0.83171	0.0062481	-0.57299	0.0024072	-0.18115	0.022489	0.0020674	-0.099868	-0.018019	-0.25152	0.018803	-0.88839	-0.031738	-0.57355	-0.061085	-0.67328	-0.75957	0.72074	0.018663	0.020203	-0.00013862	-0.00027724	-0.37104	0.17784	-0.72765	0.044538	0.022304	-0.043059	-0.00013862	-0.76089	-0.42372	4.815e-05
[truncated: 507 more columns]

## Sheet: PRAD
	TCGA-HC-8260	TCGA-EJ-7125	TCGA-EJ-5512	TCGA-EJ-8469	TCGA-KK-A6E7	TCGA-VP-A876	TCGA-2A-A8VT	TCGA-EJ-5497	TCGA-HC-A48F	TCGA-J4-8200	TCGA-V1-A8WN	TCGA-YL-A9WJ	TCGA-CH-5769	TCGA-EJ-5510	TCGA-G9-7509	TCGA-HC-8213	TCGA-HC-8261	TCGA-XJ-A9DQ	TCGA-EJ-5516	TCGA-EJ-7793	TCGA-G9-7522	TCGA-J4-8198	TCGA-V1-A9OF	TCGA-VN-A88O	TCGA-EJ-5494	TCGA-EJ-5502	TCGA-HC-7230	TCGA-HC-8259	TCGA-KK-A6DY	TCGA-KK-A8IH	TCGA-2A-A8VL	TCGA-EJ-5522	TCGA-EJ-7318	TCGA-EJ-A8FO	TCGA-G9-6351	TCGA-HC-A6HY	TCGA-V1-A8X3	TCGA-XJ-A83G	TCGA-XJ-A9DX	TCGA-2A-A8VV	TCGA-FC-7708	TCGA-G9-7521	TCGA-HC-7817	TCGA-HC-A6AO	TCGA-J4-A83K	TCGA-V1-A8WV	TCGA-EJ-7788	TCGA-EJ-7792	TCGA-EJ-7797
7q22.1	0.11418	0.14017	0.0016642	-0.0018014	0.040217	0.07988	0.031718	0.0012964	0.061937	0.002668	-0.0047515	0.057939	0.0052749	0.001803	-0.033132	0.0049583	0.28644	-0.00069303	-0.0096806	0.00083195	-0.00094781	0.6435	0.0093098	0.0097276	0.13258	-0.0044166	0.00013863	0.0027745	0.029953	0.042307	0.0011093	0.041883	0.07743	0.0041632	0.0026357	-0.0055375	0.012516	0.070817	1.8952	0.00053542	-0.01915	0.07484	0.00597	0.00069327	0.00597	0.42142	0.0072852	-0.0030475	0.0036139
8p11.23	-0.0013249	0.23552	0.00013863	-0.77948	0.015758	-0.060883	-1.0828	-0.0016146	0.070673	0.0062481	-0.0023609	-0.39619	0.0023581	0.0019418	-0.20772	-0.01904	-0.0063668	-0.17399	0.0011093	-0.0059522	-0.024661	-0.0030475	-0.016778	-0.32554	0	-0.0085608	-0.00055444	-0.0014604	0.37108	-0.0039442	-0.0023553	0.0079175	-0.47797	0.0012481	-0.0018014	0.0022193	-0.42014	0.17603	1.2116	-0.21486	-0.33871	-0.58461	-0.0049844	-0.76763	-0.018078	-0.43832	-0.70042	0	0.00056088
11q13.2	0.0065262	-0.012131	-0.011576	-0.0019399	0.03485	0.087534	0.044792	0	0.051387	-0.0033243	0.0038854	0	-0.0031859	0	0.0075	0.00090803	0.0043021	0.0040243	0.00597	0.001803	0.0016642	0.0020008	-0.00055444	0.0026357	0.0093098	0.0068806	0.0086135	0.0019449	0.0071475	0.0075	0.003191	-0.0026322	0.0054139	0	0.00055459	-7.9246e-05	0.0094491	0.0282	0.96083	0.0026846	0.0041632	0.042874	0.0081959	-0.0073116	-0.0011087	0.39745	0.0058944	0.00458	0.00069955
2q22.1	-0.0018478	0.0015567	0.0040243	-0.00055444	-0.090331	0.039608	0.0057889	0.0026841	0.058081	-0.01042	0.0013868	-0.00027724	0	-0.00055444	0.0022193	0.0048579	-0.0051227	0.0015255	-0.0018014	-0.0032565	-0.010094	0.0014075	0.017264	0.0043021	-0.00033363	-0.006201	-0.016979	0.0003815	-0.003675	0.0037465	-0.001579	0.00027728	0.07737	-0.0018014	0.0022193	-0.0070843	0.0020805	-0.62239	-0.062079	-0.01741	9.1744e-05	-0.022237	-0.044957	-0.032178	0.0044411	-0.040888	0.0033933	0.0012481	-0.0016566
13q22.1	0	-0.02093	0	-0.759	-0.34983	-0.25406	0.038913	-0.025982	-0.83922	-0.0053454	0.00027728	-0.0034627	-0.0048909	-0.37493	0.11565	0.0034687	0.0023581	-0.0008316	-0.36011	-0.0022168	-0.0014048	-0.67435	-0.0099565	0.0076392	-0.0047079	-0.068921	0.0043021	-0.00055444	-0.43035	-0.84827	-0.005261	0	-0.12278	-0.1365	0.003191	0.00015574	-0.029311	-0.021098	0.045566	-0.014455	0.00041593	-0.30416	-0.051991	0.0011093	-0.070269	-0.39422	-0.066459	-0.0022168	-0.00096389
[truncated: 385 more columns]

[truncated: 2 more sheets: SARC, THCA]
