# Supplementary material for: An integrative analysis of the age-associated multi-omic landscape across cancers
Source: Nat Commun. 2021 Apr 20;12:2345. doi: 10.1038/s41467-021-22560-y (PMC8058097; doi:10.1038/s41467-021-22560-y)
Supplement: Supplementary file 23 — Source Data [file 41467_2021_22560_MOESM23_ESM.zip › Source Data/Source Data_Supplementary_Fig_11.xlsx]

## Sheet: Sheet1
Source data file for Chatsirisupachai et al. An Integrative Analysis of the Age-Associated Multi-Omic Landscape across Cancers
Supplementary Fig. 11

## Sheet: BLCA
gene	methylation_coeff	expression_coeff
A1BG	-0.000205443	0.0135819
A2M	-0.00070516	0.00430417
A2ML1	-0.00270457	0.0235912
A4GALT	-0.000602234	-0.00956365
A4GNT	0.000169753	0.00482882
AAAS	-6.31821e-05	0.00111327
AACS	7.23708e-05	-0.000314948
AADAC	-8.91646e-05	0.00182624
AADAT	-0.000254869	0.000728698
AAK1	-0.000146245	-0.00199429
AAMP	4.89183e-06	0.00499048
AANAT	-1.81371e-05	0.0028809
AARS2	9.81005e-05	0.000341626
AARSD1	3.83871e-05	0.00706734
AASDH	2.0791e-05	-0.00733575
AASS	0.00052938	-0.0192446
AATF	-5.17828e-05	0.00379855
AATK	-0.000747526	0.00316307
ABAT	-0.000710346	-0.00634134
ABCA1	-0.000702512	-0.00767145
ABCA10	-9.7141e-05	0.00281578
ABCA12	0.000258629	0.0102639
ABCA13	-0.000340055	0.00917841
ABCA2	7.85588e-05	0.000687994
ABCA3	0.000801762	0.00996987
ABCA4	-0.000774554	0.0146596
ABCA5	-0.000267554	-0.00888767
ABCA6	0.000796604	0.00901293
ABCA7	-2.35794e-05	-0.00113814
ABCA8	-0.000127152	0.00556988
ABCA9	0.00128348	0.00767791
ABCB1	0.00048118	-0.0138008
ABCB10	-5.08291e-05	-0.00532691
ABCB11	0.000881423	-0.00166076
ABCB4	-0.000324419	-0.0120842
ABCB5	-0.00145162	0.000798843
ABCB6	0.00130252	-0.00657434
ABCB8	0.000147256	0.00131004
ABCB9	-0.00149152	0.00435316
ABCC1	0.00327837	-0.00586652
ABCC10	-0.00026921	-0.00353094
ABCC11	0.000899228	0.00614856
ABCC2	-0.000350995	-0.0249044
ABCC3	0.000628624	-0.0142457
ABCC4	-4.60958e-05	-0.0181856
ABCC5	-0.000745568	-0.00547158
ABCC6	-0.00128056	-0.0019257
ABCC9	-0.00121195	0.00294945
ABCD2	0.000265159	-0.0194388
ABCD3	0.000513206	0.00408604
ABCD4	-1.3518e-05	-0.00580674
ABCF1	-3.65699e-06	0.000728837
ABCF2	-6.83725e-05	0.00261424
ABCF3	-0.000260595	0.00177105
ABCG1	4.48931e-05	0.00230983
ABCG2	0.000298422	-0.012931
ABCG4	-0.000246027	-0.000643763
ABCG5	-0.00033704	0.0110545
ABHD1	-0.000895015	0.0104321
ABHD10	-0.000616228	0.00243683
ABHD11	-0.000557121	0.00231796
ABHD12	-0.000197509	0.00781203
ABHD12B	-2.59648e-05	-0.00381534
ABHD14A	-0.000336654	0.0115874
ABHD14B	-0.000405034	0.0108237
ABHD15	-0.00109759	-0.00102528
ABHD2	-0.00122291	0.0039074
ABHD3	0.000289613	-0.00749743
ABHD4	-0.000105866	0.00239999
ABHD5	-0.000462973	0.00701551
ABHD6	-1.21585e-05	-0.00194959
ABHD8	-0.00114188	0.00468579
ABI1	-0.000190602	-0.00171925
ABI2	-0.00049484	-0.00492114
ABI3	-0.00150793	-0.00762083
ABI3BP	-0.00022671	-0.00707286
ABL1	-0.000210001	-0.00530558
ABL2	0.00137148	-0.00116277
ABLIM1	0.000356031	-0.00659335
ABLIM2	0.000186557	-0.00863878
ABLIM3	-0.000993036	-0.00718819
ABO	0.000986719	-0.0123426
ABR	0.00216146	-0.00838411
ABRA	-0.000987831	0.00269066
ABT1	8.33899e-05	0.00315824
ABTB1	-5.84868e-05	-0.00452796
ABTB2	0.00061994	-0.00799639
ACAA1	-0.000796337	0.00636941
ACAA2	-0.000413047	0.00666681
ACACA	-0.00072479	0.00510417
ACACB	-0.00190793	-0.00972483
ACAD11	0.000196512	-0.0116948
ACAD9	-0.000298325	0.00346852
ACADL	-0.000838376	0.00440986
ACADM	-9.26499e-06	-0.00827746
ACADS	-0.000891631	0.00612763
ACADSB	-0.00047135	0.00300163
ACADVL	9.40723e-05	-0.00130301
ACAN	-0.00127273	-0.00106665
ACAP1	0.0005249	-0.0220147
ACAP2	-0.000826801	-0.000909428
ACAP3	-0.000234772	0.00416103
ACAT1	-0.000755031	0.00666613
ACAT2	-0.000600211	0.00943355
ACBD3	2.74078e-05	0.00121713
ACBD4	-0.00159055	0.00193834
ACBD5	-0.000466484	-0.000769223
ACBD6	-3.89051e-05	0.00628103
ACBD7	-0.000234492	0.00969263
ACCS	-0.000503756	0.00108028
ACD	1.24008e-06	-0.000957078
ACE	-6.10735e-05	-0.00574193
ACER2	-0.00169617	0.00588198
ACER3	8.42172e-05	-0.00864475
ACHE	-0.000123099	-0.00796338
ACIN1	0.00120334	-0.00288353
ACLY	-0.00308075	0.00434329
ACO1	0.00032216	-0.00479136
ACO2	0.000545844	0.00390952
ACOT11	-0.00195064	0.00485609
ACOT13	-2.97418e-06	0.00634554
ACOT2	-8.80514e-05	-0.000884173
ACOT4	0.000130804	0.000496989
ACOT6	-0.000573127	-0.00247295
ACOT7	-2.63122e-05	0.00400734
ACOT8	-0.000106942	0.00809397
ACOX1	-0.000529614	0.0113386
ACOX2	-0.000352191	0.00153719
ACOX3	-0.000343963	0.00910883
ACOXL	-0.00215992	-0.00590688
ACP1	-0.00120024	0.00646518
ACP2	-0.000116932	0.000865951
ACP5	0.00113373	0.00854932
ACP6	-1.19698e-05	0.00693932
ACR	-0.00176377	-0.00190259
ACRBP	0.000460812	0.0200606
ACRV1	-0.00156116	0.0123449
ACSBG1	-0.000558735	-0.0119335
ACSBG2	0.000731094	0.00433318
ACSF2	-0.000423128	-0.000291202
ACSF3	0.000437463	0.00224491
ACSL1	-0.00144654	0.00100325
ACSL3	-0.000414472	0.00191927
ACSL5	-0.0014678	-0.00941162
ACSL6	-0.000707291	-0.0117671
ACSM1	0.00134134	0.00309714
ACSM3	0.000717786	0.00736512
ACSM5	-7.48165e-06	0.00416139
ACSS1	0.000408179	-0.00119447
ACSS2	-0.000102337	0.000589327
ACSS3	0.00061008	0.0120795
ACTA1	-0.000727275	0.00440376
ACTA2	-0.00114368	0.00870562
ACTBL2	0.000227581	-0.0134648
ACTC1	0.000397356	0.0162132
ACTG1	-0.000176989	0.0023728
ACTG2	-0.00023413	0.0154227
ACTL6A	0.000166953	0.00104635
ACTL8	-0.00180025	0.0232697
ACTN1	0.000623912	-0.0069789
ACTN2	-0.000824187	-0.00168742
ACTN3	-0.000251821	0.0062226
ACTN4	0.000447099	-0.00119438
ACTR10	0.000236371	-0.00132166
ACTR1A	1.30896e-05	0.00105085
ACTR1B	-0.000117585	0.00222295
ACTR2	3.68817e-06	-0.00320991
ACTR3	0.00245214	-0.00340115
ACTR3B	-0.000160643	0.00220617
ACTR3C	0.000821845	-0.00437025
ACTR5	5.89792e-05	-0.000811911
ACTR6	2.48245e-05	-0.00226299
ACTR8	4.27945e-05	0.00390938
ACVR1	0.00179851	-0.0062079
ACVR1B	-0.000383111	-0.00210255
ACVR1C	-0.000645298	0.0292098
ACVR2A	-0.000766748	0.00409741
ACVRL1	-0.000429562	-0.001064
ACY1	-0.00218231	0.0137519
ACY3	-0.000306293	-0.00922097
ACYP1	0.000108926	0.00103955
ACYP2	-0.000212881	-0.000218373
ADA	-0.00149911	0.00548704
ADAD2	-0.000910052	0.0181045
ADAL	0.000284929	-0.00313843
ADAM10	-0.000300471	0.00179523
ADAM11	-7.86324e-05	0.0143065
ADAM12	-0.00204113	0.00171022
ADAM15	-0.000266353	0.00987577
ADAM17	-0.00055907	0.000348074
ADAM19	0.000105766	-0.00833373
ADAM20	-0.000125311	-0.00273441
ADAM21	0.000625656	0.0129901
ADAM22	-8.29206e-05	-0.00195722
ADAM23	2.86151e-05	-0.0243002
ADAM28	0.000108382	-0.0280593
ADAM32	-0.000615358	0.0123251
ADAM33	0.000122573	-0.00529774
ADAM8	0.00117002	-0.00837984
ADAMDEC1	-0.00319834	-0.0200345
ADAMTS1	-0.00170291	0.0150283
ADAMTS10	-0.000982087	-0.00123725
ADAMTS12	0.000490782	-0.00333664
ADAMTS14	-0.00241417	-0.00519698
ADAMTS15	0.000983638	-0.0128388
ADAMTS16	-0.000601305	0.00951776
ADAMTS17	0.000234154	-0.0152178
ADAMTS18	-0.000368194	0.00018666
ADAMTS19	-0.000436938	0.00978572
ADAMTS2	-0.0010781	0.0014053
ADAMTS20	0.000354627	0.0188333
ADAMTS3	-0.000345438	-0.00130694
ADAMTS4	-5.59134e-05	0.00719328
ADAMTS5	-0.0010276	-0.000598524
ADAMTS6	-1.96434e-06	0.00489462
ADAMTS7	-0.00109738	0.0008151
ADAMTS8	-0.00179642	-0.0146198
ADAMTS9	-0.000391062	0.0120575
ADAMTSL1	-0.0016542	0.0112519
ADAMTSL2	-9.93883e-06	-0.00166815
ADAMTSL3	0.00272449	-0.0119261
ADAMTSL4	-0.00150366	-0.00360602
ADAMTSL5	-0.000310662	-0.00213001
ADAP1	-0.000299262	-0.00392132
ADAP2	0.000663282	-0.00499975
ADAR	-5.34558e-06	-0.00251362
ADARB1	-0.0004972	-0.00329103
ADARB2	-0.0018312	-0.011469
ADAT1	1.39236e-05	-0.00806623
ADAT2	1.69473e-05	-0.00298462
ADAT3	-0.000458657	0.00297993
ADCK1	6.27069e-05	-0.00293999
ADCK2	-0.0022075	0.00684398
ADCK5	0.000253593	0.00496025
ADCY1	1.20866e-05	0.00328232
ADCY10	-0.000761861	0.00781747
ADCY2	-0.00114484	0.00405746
ADCY3	-1.75964e-07	-0.00281302
ADCY4	-0.000103	0.00646309
ADCY5	-0.000735907	0.00119678
ADCY6	-0.000130284	-0.00479128
ADCY7	-0.000564682	-0.00841493
ADCY9	0.000641615	-0.00864149
ADCYAP1	0.00154182	-0.00514531
ADD1	0.000215712	-0.00118666
ADD2	0.000516157	-0.00368913
ADD3	-0.000768256	-0.00199579
ADH1A	0.00032106	0.0072642
ADH1B	0.000420759	0.0311881
ADH1C	0.000397271	0.0153892
ADH4	5.63879e-05	0.015212
ADH5	3.27296e-05	0.00152475
ADH6	0.000250859	0.00553099
ADH7	0.000327296	-0.00405736
ADHFE1	0.001725	-0.0247048
ADI1	0.000323283	0.00712725
ADIPOR1	-1.50158e-05	-0.000865591
ADIPOR2	2.74396e-05	0.00192549
ADM	0.000215181	-0.00670566
ADM2	-0.00014109	0.0172368
ADNP	-0.000832417	-0.0061639
ADNP2	0.000474601	-0.00271657
ADO	-0.000366268	-0.00302452
ADORA1	-0.000379693	0.000572164
ADORA2A	-0.000554271	-0.00575804
ADORA2B	0.00182874	-0.00448186
ADORA3	0.000117911	-0.0103234
ADPGK	5.76813e-05	-0.00497505
ADPRH	0.000355407	-0.000994842
ADPRHL1	-0.000642336	0.0119255
ADRA1B	-0.00048996	0.0111423
ADRA1D	0.00121245	-0.014521
ADRA2A	0.000720849	0.0051127
ADRA2B	-0.00013861	7.92347e-05
ADRA2C	0.000991093	-0.0108983
ADRB1	-6.06548e-05	0.00195472
ADRB2	-0.000721937	-0.0231718
ADRB3	0.000800622	0.00368669
ADRM1	0.000381702	0.0027084
ADSL	-0.000589655	0.00273058
AEBP1	0.000104947	0.0058998
AEBP2	5.29582e-06	-0.00264553
AEN	-0.000187765	0.00315453
AFAP1	-0.00028233	-0.00584937
AFAP1L1	-0.00118688	0.00120703
AFAP1L2	0.000736825	-0.0157048
AFF1	-0.000363212	-0.00664897
AFF3	0.000200173	-0.0243158
AFF4	0.000194222	-0.00662662
AFG3L2	-0.000453241	0.000855287
AFMID	-0.00138442	0.00425522
AFTPH	-0.000489705	-0.00101908
AGA	-0.00133193	-0.00123559
AGAP1	-0.000368426	0.00468039
AGAP3	-0.000256805	0.00497085
AGAP5	-0.000220118	0.00054732
AGAP6	-0.000703754	-0.0106325
AGBL2	3.91869e-05	-0.0108714
AGBL3	0.000140016	-0.00146201
AGBL4	0.000857883	0.0128438
AGBL5	3.91488e-06	0.00266303
AGER	-0.000194243	-0.00205205
AGFG1	8.65657e-06	-0.00465274
AGFG2	2.96146e-05	0.000145396
AGGF1	1.01164e-05	-0.00340406
AGK	-0.000238505	-0.000457927
AGL	-0.000903158	-0.00292766
AGMAT	0.000584185	0.01061
AGPAT1	-4.32926e-05	0.00281463
AGPAT2	0.000373368	0.00865848
AGPAT3	-6.79991e-05	0.00571642
AGPAT4	0.000247899	-0.0113482
AGPAT5	-0.000347551	-0.002472
AGPS	-1.63871e-05	0.000487157
AGR2	-0.000776002	0.0161928
AGR3	-3.58071e-05	0.0313375
AGRN	-0.000375212	-0.00247313
AGRP	0.0006039	0.00163798
AGT	-0.000826045	0.01687
AGTPBP1	-1.22227e-05	-0.00297052
AGTR1	-0.00279109	0.0134106
AGTRAP	-3.93333e-05	0.00425219
AHCTF1	0.000434321	-0.00188219
AHCY	-0.000315587	0.00382497
AHCYL1	0.000691914	-0.000251841
AHCYL2	0.00103702	-0.00572116
AHDC1	-0.000103338	0.000892871
AHI1	-2.74305e-05	-0.00681268
AHNAK	-0.000635827	-0.00113862
AHNAK2	0.000548689	-0.00542162
AHR	-0.0014118	0.00175183
AHRR	0.00113761	-0.0252159
AHSA1	5.99191e-05	0.00318606
AICDA	-0.000904944	-0.00365019
AIDA	1.63086e-06	-0.00457938
AIF1	7.86298e-05	-0.00603667
AIF1L	0.000486674	0.00205035
AIFM2	0.00116087	0.000111612
AIFM3	-0.00149402	0.0118164
AIG1	-0.000320831	0.00315813
AIM2	0.000193486	-0.0130701
AIMP1	0.000149458	-0.000427191
AIMP2	4.38548e-06	0.00323176
AIP	1.06602e-05	0.00595699
AJAP1	-0.00142662	-0.000559014
AK1	0.000166518	0.000579246
AK3	0.00028354	-0.0030554
AK5	-8.13807e-06	0.0151411
AK7	1.95785e-05	0.00349094
AKAP1	-0.000149866	0.00428189
AKAP10	2.38433e-05	-0.0119671
AKAP11	3.62696e-05	-0.0108318
AKAP12	-0.000506692	0.0114844
AKAP13	0.000129421	-0.00306839
AKAP3	0.00177155	0.00611963
AKAP5	0.000137674	-0.0133462
AKAP6	-0.000481929	-0.00513677
AKAP7	-0.00122792	-0.0219227
AKAP8	-0.00109178	0.000509232
AKAP8L	-0.00068677	0.00270021
AKAP9	1.06966e-05	-0.00419083
AKIRIN1	-2.00099e-07	0.00162847
AKIRIN2	5.73696e-05	-0.00314756
AKNA	5.16018e-05	-0.0135925
AKNAD1	-0.00164796	0.00191387
AKR1A1	-0.000754156	0.0105204
AKR1B1	0.000213627	0.000282891
AKR1B10	0.0022138	-0.0247547
AKR1B15	0.000490084	0.00199905
AKR1C1	-0.000150904	0.00136368
AKR1C2	0.00173713	0.00479887
AKR1C3	0.00161145	0.00755492
AKR1E2	0.000300908	-0.00258293
AKR7A3	0.000625473	2.88949e-05
AKT1	9.3825e-05	-0.00427713
AKT1S1	0.000106782	0.00187899
AKT2	8.93388e-05	0.0013467
AKT3	-0.000113596	-0.00763696
AKTIP	5.69854e-05	0.00203104
ALAD	-0.000124435	8.49067e-05
ALAS1	-0.00129294	0.0128251
ALB	-0.000462942	0.0146429
ALCAM	0.000528274	0.00146221
ALDH16A1	0.000256428	0.00134112
ALDH18A1	-0.000281144	0.00502581
ALDH1A1	-0.000995284	0.0149995
ALDH1A2	-0.000106198	-0.0116113
ALDH1A3	0.00221196	-0.0176179
ALDH1B1	2.60971e-05	0.0010501
ALDH1L1	0.000973556	-0.00963383
ALDH1L2	-0.00328601	0.0122878
ALDH2	0.00155736	-0.0043482
ALDH3A1	-0.000160696	-0.0235004
ALDH3A2	0.00185031	-0.0124918
ALDH3B1	-0.000451067	-0.00287558
ALDH3B2	-0.000591257	0.0221367
ALDH4A1	0.00209638	-0.00741613
ALDH5A1	-0.000326559	0.0132852
ALDH7A1	-0.000431518	0.0021766
ALDH8A1	0.000159774	-0.00991211
ALDH9A1	9.68144e-05	0.00513103
ALDOA	-0.000373762	0.00477873
ALDOB	-0.000593918	0.00703769
ALDOC	-0.000412244	0.00108929
ALG1	7.35075e-06	0.00452773
ALG10	9.96012e-05	0.00457283
ALG10B	-6.5653e-06	-0.00306519
ALG12	0.000646658	-0.000187207
ALG14	-4.56835e-05	0.00320034
ALG1L	-0.000854647	0.0146965
ALG3	-0.000323421	0.0062747
ALG6	0.00010805	0.00220644
ALG8	-5.5311e-06	0.00350193
ALG9	-3.48165e-05	0.00193769
ALK	-0.00024123	-9.87032e-05
ALKBH2	-0.000917577	0.00632953
ALKBH3	-0.00105692	0.00271426
ALKBH4	-0.000124748	0.00167415
ALKBH5	-4.76389e-07	-0.00226155
ALKBH6	-0.000809929	0.00300355
ALKBH7	2.59925e-05	0.0126183
ALKBH8	-5.72531e-05	-0.00806275
ALMS1	3.96093e-05	0.00141366
ALOX12	-0.000393744	0.00317119
ALOX12B	4.10704e-05	-0.0124114
ALOX15	0.000154303	0.0233645
ALOX15B	0.00112949	-0.0212915
ALOX5	-1.4334e-06	-0.00751385
ALOX5AP	-0.00175704	-0.0155958
ALOXE3	0.000306	-0.00561787
ALPK1	9.53974e-05	-0.0129164
ALPK2	-0.000832387	-0.00175545
ALPK3	-0.000545619	-0.00177973
ALPL	-0.00142239	-0.00195576
ALPP	-0.000780517	0.0158797
ALS2	5.3837e-05	-0.00669021
ALS2CL	0.000376941	-0.00278486
ALX1	0.000954686	-0.00830531
ALX3	2.09898e-05	-0.000987695
AMACR	-0.00223018	0.00374057
AMBP	-0.00174482	0.00778672
AMBRA1	-0.000271953	-0.0020016
AMD1	3.52543e-05	0.000408806
AMDHD1	0.000305584	-0.00189036
AMDHD2	-0.000342819	0.00221667
AMFR	0.000964844	-0.00279554
AMH	5.42124e-05	0.0290574
AMIGO1	4.46563e-05	0.0063826
AMIGO2	0.000238539	-0.0103242
AMIGO3	-0.000618215	0.00856555
AMMECR1L	-0.000541078	-0.00590324
AMN	0.000901506	0.0166317
AMN1	4.8623e-05	0.00127598
AMOTL1	0.00046128	-0.00353735
AMOTL2	-0.000689176	-0.00703869
AMPD1	0.00108558	0.000287729
AMPD2	4.16694e-05	-0.000458734
AMPD3	0.000772474	-0.0181642
AMPH	-0.000318463	-0.00390104
AMT	0.0010318	0.00109729
AMTN	0.000305916	0.00148203
AMY2A	0.000298289	-0.00861095
AMY2B	-0.000189091	-0.015735
AMZ1	-0.000336906	-0.00413571
AMZ2	1.20946e-05	0.00126747
ANAPC1	-2.77665e-05	0.000133517
ANAPC10	0.000185252	-0.00227521
ANAPC11	-0.00042792	0.0123787
ANAPC13	1.74485e-05	8.54499e-05
ANAPC4	-6.07158e-05	-0.00440146
ANAPC5	0.000176681	0.000312897
ANAPC7	2.6261e-05	5.2632e-05
ANG	-0.000513552	0.00847905
ANGEL1	3.61932e-05	-0.00217178
ANGEL2	9.14174e-05	-0.00527394
ANGPT1	-0.00131519	0.00503339
ANGPT2	-0.00095091	-0.00799588
ANGPT4	-1.90504e-05	4.89232e-05
ANGPTL1	-0.000307266	0.0146907
ANGPTL2	0.000210497	-0.000503044
ANGPTL3	0.000160251	0.00195196
ANGPTL4	0.000412055	0.00963483
ANGPTL6	0.000647949	-0.00283397
ANGPTL7	0.000249226	-0.000361748
ANK1	0.00120935	-0.0141913
ANK2	-0.000419808	0.00766451
ANK3	0.00112252	-0.00254589
ANKAR	0.000601188	-0.00573175
ANKDD1A	-0.00142593	0.00369194
ANKFN1	-0.00206014	-0.000132931
ANKFY1	3.63741e-05	-0.00652668
ANKH	0.0005129	-0.0127434
ANKHD1	6.21693e-05	-0.00637593
ANKK1	-0.000625856	0.0042345
ANKLE1	-0.000242419	-0.00272591
ANKLE2	-0.000349129	-0.00371478
ANKMY1	-0.000124963	-0.00120968
ANKMY2	-0.000843663	0.0036125
ANKRA2	7.05088e-05	-0.0093951
ANKRD1	-0.00180383	-0.00188064
ANKRD10	-2.39582e-05	-0.00554756
ANKRD11	-0.000380259	-0.00144371
ANKRD12	3.08074e-05	-0.0101073
ANKRD13A	0.000456968	-0.00550315
ANKRD13B	-0.00185788	0.0106169
ANKRD13C	-0.000110867	-0.00212673
ANKRD13D	-0.00139586	0.00349407
ANKRD16	-0.000165654	0.0124498
ANKRD17	0.00076817	-0.00980359
ANKRD2	0.000618005	-0.0207567
ANKRD22	0.00188005	0.00554119
ANKRD23	7.29133e-05	-0.000270383
ANKRD26	-8.06255e-05	-0.0042662
ANKRD27	3.72211e-06	-0.000164742
ANKRD28	-7.67987e-05	-0.00299112
ANKRD29	0.000139767	-0.0246789
ANKRD31	0.000114783	-0.00762063
ANKRD33	-0.000482215	-0.000655723
ANKRD34B	0.000229774	-0.00881596
ANKRD35	-0.000384197	0.000837197
ANKRD36	0.000153084	-0.0140888
ANKRD37	0.000444534	0.00411463
ANKRD39	-2.80338e-05	0.00149174
ANKRD40	-4.45002e-05	-0.00211512
ANKRD42	-0.000129901	0.00101209
ANKRD44	-0.00111012	-0.0134423
ANKRD45	-0.00117933	0.0138938
ANKRD46	-0.000603244	0.00417497
ANKRD50	0.00193318	-0.0122713
ANKRD52	-3.93397e-06	0.00209018
ANKRD53	0.000884027	0.00379799
ANKRD54	-2.28508e-05	0.000360892
ANKRD55	-0.000183063	-0.00583317
ANKRD6	-0.00069324	-0.0124362
ANKRD7	-0.000307693	-0.00615161
ANKRD9	8.61854e-05	0.00031371
ANKS1A	-0.00123449	0.0115056
ANKS1B	-0.000411835	-0.00230912
ANKS3	4.01147e-05	-0.000695852
ANKS6	-0.000554586	0.00418856
ANKZF1	-6.43891e-05	-0.0020891
ANLN	-0.000183406	0.00343453
ANO1	-0.000457951	-0.000208304
ANO10	-4.82693e-05	0.00907452
ANO2	-0.000760874	-0.00167436
ANO3	-0.00109076	0.0180488
ANO4	-0.00196891	-0.0226582
ANO5	-0.000387079	0.00360845
ANO6	-0.00186448	-0.00556386
ANO7	-0.000427279	9.8039e-05
ANO8	-0.000355995	0.00709257
ANO9	-0.000348034	-0.00502544
ANP32A	0.000535803	0.00452057
ANP32B	6.15695e-05	0.00173718
ANP32E	-6.72327e-05	0.00296992
ANPEP	0.00051304	-0.00547976
ANTXR1	-0.000520629	-0.00434837
ANTXR2	0.000128631	-0.0094568
ANXA1	2.7839e-05	0.00670281
ANXA11	-0.000263573	0.0041279
ANXA13	-0.000460561	0.00100674
ANXA2	0.000548417	0.00353444
ANXA3	2.03812e-05	0.00206527
ANXA4	-0.00123323	0.00280501
ANXA5	-0.00105313	-0.00142692
ANXA6	-0.000302403	-0.000143696
ANXA7	3.55609e-06	0.00328962
ANXA8L1	-0.000185591	-0.00977546
ANXA9	-0.00140592	0.0201508
AOAH	-0.00213764	-0.00985608
AOC2	-0.000200734	0.00494451
AOC3	-0.000477847	0.0131182
AOX1	-7.74307e-06	0.00701892
AP1AR	-0.000706764	-0.00582202
AP1B1	-0.00015684	0.00465038
AP1G1	0.000178593	-0.00443942
AP1G2	-0.00042598	0.000176346
AP1M1	-6.74968e-06	2.137e-05
AP1M2	-0.000166884	0.0116837
AP1S1	0.000211365	0.00368646
AP1S3	-0.00137978	-0.00171836
AP2A1	-0.000159679	-6.77049e-05
AP2A2	4.57556e-06	-0.00151278
AP2B1	1.84953e-05	0.003726
AP2M1	0.00135481	0.000512163
AP2S1	0.000249223	0.00567506
AP3B1	2.33826e-05	-0.00310431
AP3B2	-0.00204417	0.025708
AP3D1	1.60887e-05	0.000764943
AP3M1	-3.89359e-06	0.000531673
AP3M2	0.000425243	-0.00322243
AP3S2	0.000178448	-0.00116442
AP4B1	4.68159e-05	-0.00409105
AP4E1	2.05634e-05	-0.00628929
AP4M1	-2.37569e-06	-0.00169543
APAF1	1.65034e-05	-0.00473267
APBA1	-0.000398302	0.00702789
APBA2	-0.000239529	0.00693755
APBA3	7.41853e-05	-0.0002908
APBB1	-0.00253893	0.0104461
APBB1IP	-0.0011909	-0.00887662
APBB2	-0.000520433	-0.00763625
APBB3	9.851e-06	-0.00782443
APC	0.00117018	-0.00616823
APC2	-0.000197891	0.00402774
APCDD1	0.00193755	-0.0135253
APCDD1L	0.000845901	-0.00181205
APEH	-0.00079959	0.00545563
APEX1	-0.000142178	0.00373844
APH1A	-4.62931e-05	0.00188543
APH1B	-0.000446722	-0.000318512
API5	2.20737e-05	-0.00112707
APIP	4.72149e-05	-0.00414332
APLF	-3.56658e-05	-0.0114267
APLNR	-0.000438984	0.0215012
APLP1	-6.12259e-06	0.00157513
APLP2	-0.00079437	0.00424143
APOA1	-0.000284108	0.0225549
APOA2	-0.000188199	0.0116201
APOB	-0.000388935	0.027455
APOBEC2	-0.000107135	-0.00350415
APOBEC3A	0.00140719	-0.0216478
APOBEC3B	0.00051167	-0.00800741
APOBEC3C	0.000465921	-0.00013255
APOBEC3D	0.00180013	-0.0201587
APOBEC3F	0.0010862	-0.00525333
APOBEC3G	0.000639235	-0.0132985
APOBEC3H	0.000508688	-0.00266698
APOC1	-0.0018609	0.0239105
APOD	1.15965e-05	0.0161446
APOE	-0.000259453	0.02199
APOL1	0.000787094	-0.0189432
APOL2	0.00025585	-0.0142617
APOL3	0.000784302	-0.0183147
APOL4	-3.72427e-05	-0.00800046
APOL6	0.00054719	-0.0137233
APOLD1	-0.000314176	0.00569986
APOM	0.00018748	0.00177163
APP	-9.90319e-06	-0.00409578
APPBP2	-0.000306087	-0.000294247
APPL1	-6.05277e-05	0.00278932
APPL2	-0.00012142	-0.00499922
APRT	-0.000642839	0.00709193
APTX	-2.21817e-05	-0.00586688
AQP1	-0.000419793	0.00365939
AQP10	-0.00141422	-0.0030248
AQP11	-0.00123322	0.00428427
AQP12B	-1.26998e-05	0.0171695
AQP3	0.000714763	-0.0173
AQP5	-0.000547065	0.00685056
AQP6	-0.0015795	-0.00412978
AQP7	-0.00046398	0.00848219
AQP8	-0.001359	-0.00318985
AQP9	-8.75861e-05	0.0117248
AQR	2.1559e-05	-0.000282471
ARAP1	3.61993e-05	-0.000737028
ARAP2	-3.88274e-05	-0.00647141
ARAP3	-6.83963e-05	-0.00365137
ARC	0.000207285	-0.0126001
ARCN1	-5.38072e-05	0.00147437
AREG	1.00241e-05	0.00502594
ARF1	-0.000527242	0.00606006
ARF3	6.21457e-05	0.000833736
ARF4	-8.61204e-05	0.00315877
ARF5	-0.00151562	0.00369388
ARF6	-9.46688e-05	0.00207274
ARFGAP1	1.47937e-05	0.00139276
ARFGAP2	-5.94821e-05	0.000575669
ARFGAP3	-2.10415e-05	-0.00109335
ARFGEF1	0.000103979	-0.00396818
ARFGEF2	8.04171e-05	-0.00606671
ARFIP1	0.000206384	-0.00798727
ARFIP2	3.34236e-05	-0.000963541
ARFRP1	-9.88594e-05	-0.0020967
ARG1	0.000108348	0.00837039
ARG2	-0.00119741	0.000959332
ARGLU1	5.13063e-05	-0.00769848
ARHGAP1	6.02964e-05	-0.00301314
ARHGAP10	-0.00102649	0.00144626
ARHGAP11A	0.000163536	0.00133292
ARHGAP11B	-0.000121152	-0.00695991
ARHGAP12	0.00030774	-0.00379391
ARHGAP15	0.000313308	-0.0028065
ARHGAP17	7.07652e-05	-0.00215889
ARHGAP18	-1.53539e-05	-0.00618839
ARHGAP20	-0.000658302	-0.00738426
ARHGAP21	-0.000730384	-0.00698686
ARHGAP22	-0.000512659	-0.0188786
ARHGAP23	-0.00136375	0.00677011
ARHGAP24	-0.000229936	0.000568453
ARHGAP25	0.000413648	-0.0175519
ARHGAP26	-0.000341578	-0.0189698
ARHGAP27	-0.000357818	0.00416795
ARHGAP28	0.000466029	-0.00266163
ARHGAP29	-0.000394532	0.00474063
ARHGAP30	0.00142512	0.00410635
ARHGAP9	-2.92115e-05	-0.0211677
ARHGDIA	0.0003258	0.00609642
ARHGDIB	0.000453506	-0.00254233
ARHGEF1	0.00210617	-0.00155296
ARHGEF10	0.000234716	-0.0120759
ARHGEF10L	-9.59114e-05	-1.65726e-05
ARHGEF11	0.000546386	-0.000741107
ARHGEF12	0.000295394	-0.00859821
ARHGEF15	-0.00116757	0.0144114
ARHGEF16	-0.000707578	0.0113984
ARHGEF17	6.4094e-05	-0.0059524
ARHGEF19	-0.000484355	0.00958727
ARHGEF2	0.00114767	-0.00237002
ARHGEF3	0.000287898	-0.00105706
ARHGEF4	-1.05468e-05	-0.00812906
ARHGEF5	-2.73216e-05	-0.0041787
ARHGEF7	-0.00246302	-0.00175377
ARID1A	-0.000923868	-0.0020157
ARID1B	0.000160585	-0.00543277
ARID2	0.000462996	-0.00184763
ARID3A	-0.000866476	0.016805
ARID3B	-0.000737698	0.00384338
ARID3C	0.000121177	0.000101602
ARID4A	0.000116098	-0.0109014
ARID5A	5.26804e-05	0.000188026
ARID5B	0.00219914	-0.000197732
ARIH1	7.76152e-05	-0.00393388
ARL1	1.67299e-05	0.00496253
ARL10	0.00279994	-0.0104432
ARL11	0.000284175	0.00605116
ARL13B	-0.000361176	-0.00279786
ARL14	0.00222977	-0.012025
ARL15	0.000207842	-0.00834908
ARL2	2.00846e-05	0.00284381
ARL2BP	7.59242e-06	-0.00451701
ARL3	-3.44183e-05	0.00444826
ARL4A	-0.000103776	0.00351295
ARL4C	0.000808164	-0.00258096
ARL4D	0.00048933	-0.00215703
ARL5A	-9.47346e-05	-0.00181862
ARL5B	2.16754e-05	-0.000412124
ARL6	0.000250736	-0.00259504
ARL6IP1	0.00144921	0.00170512
ARL6IP4	-0.000347893	0.00352607
ARL6IP5	-3.67307e-05	0.00359399
ARL6IP6	9.75286e-06	-0.00434113
ARL8A	-0.000140198	0.0037763
ARL8B	-0.00020173	0.000927288
ARL9	0.00105843	-0.000656634
ARMC1	5.9066e-05	-0.00429848
ARMC10	2.05426e-05	-0.00026605
ARMC2	-6.44942e-06	-0.0021872
ARMC4	0.000844484	0.000792415
ARMC5	0.00123427	0.0007055
ARMC6	-7.00265e-05	0.00551436
ARMC7	3.89598e-05	0.000224981
ARMC8	-0.000317282	-0.00142405
ARMC9	-2.97664e-05	0.00421708
ARNT	5.87328e-05	-0.00256652
ARNT2	-0.000581023	-0.0119114
ARNTL	-0.000171903	-0.0162914
ARNTL2	-3.41132e-05	-0.00733965
ARPC1A	-9.08137e-06	0.00127819
ARPC1B	0.000818914	-0.000458489
ARPC2	0.00125906	0.000382222
ARPC3	-1.25591e-05	0.00130763
ARPC5	-8.88393e-05	0.00308063
ARPC5L	2.15469e-05	0.00254956
ARPP19	8.85397e-05	-0.00123128
ARRB1	-0.00129236	0.00555498
ARRB2	0.000665385	0.00132801
ARRDC1	-0.000995806	0.00282139
ARRDC2	2.3683e-05	-0.00893224
ARRDC3	-0.000150951	-0.00184518
ARRDC4	0.000349243	0.00391824
ARRDC5	-0.00130736	-0.00752301
ARSA	7.0245e-06	-0.00293445
ARSB	-5.98602e-05	-0.00193721
ARSG	0.000125578	0.00157621
ARSI	0.000179352	0.000491664
ARSJ	0.00130237	-0.00603538
ART3	0.000945789	-0.0122166
ART4	-0.000426227	-0.00166385
ART5	-4.34433e-05	0.0141888
ARTN	-0.0012551	0.00508762
ARV1	0.000697858	-0.000607628
ARVCF	-0.000401052	0.00284513
AS3MT	0.000135	0.00856487
ASAH1	5.15302e-06	0.00704315
ASAH2	-0.00112813	-0.0082073
ASAH2B	-2.31145e-06	0.00153906
ASAP1	0.00139398	-0.00860911
ASAP2	-8.8493e-05	0.0035479
ASAP3	-0.000767788	-0.00326903
ASB1	-0.000327384	0.00155136
ASB13	-0.000211691	0.0050369
ASB14	-0.0017991	-0.000167714
ASB16	0.000248212	-0.00844066
ASB2	-0.00055288	-0.0184029
ASB5	-0.000933714	0.00733436
ASB6	-0.000676589	0.000120812
ASB8	-0.000406365	-0.00339217
ASCC1	-3.05837e-05	-0.00185985
ASCC2	-0.000222256	-0.00100087
ASCC3	7.37889e-05	-0.00325559
ASCL1	-4.7891e-05	0.0243169
ASCL2	-0.000190496	-0.00651503
ASF1A	0.000915837	-0.0033486
ASF1B	1.23973e-05	0.00476165
ASGR1	-0.00128878	0.00723784
ASGR2	-0.000588373	-0.00307253
ASH1L	-0.000286034	-0.00247939
ASH2L	4.09066e-05	0.000449083
ASIP	0.00303	-0.000757074
ASL	-7.4763e-05	0.00453469
ASNS	0.000198638	0.0041028
ASNSD1	3.86474e-05	-0.000500288
ASPA	-0.00157595	-0.00321566
ASPG	-0.000267091	-0.00236038
ASPH	0.000352842	-0.00422136
ASPHD2	-0.000224496	-0.00980531
ASPM	-9.45936e-06	0.00154485
ASPN	9.77451e-05	0.00499432
ASPRV1	-0.00103169	-0.00355614
ASPSCR1	-0.00163619	0.0113174
ASRGL1	-0.000177269	0.00869605
ASS1	-0.00170194	-0.00784378
ASTE1	9.71034e-05	-0.00151302
ASTL	-0.000638979	-0.00871858
ASTN1	-0.000905427	0.00910069
ASTN2	-0.000482748	0.0103487
ASXL1	0.000115249	-0.00328013
ASXL2	-1.02221e-05	-0.00706728
ASXL3	-0.00176308	-0.00200271
ATAD1	0.000177998	-0.00435958
ATAD2	6.37093e-07	-0.00311355
ATAD2B	-0.000189408	-0.00179108
ATAD3A	-0.0019893	0.00917482
ATAD3B	0.00010234	0.00369338
ATAD3C	0.000285661	0.0079258
ATAD5	-0.000245341	-0.00239327
ATE1	-0.000156149	-0.000645001
ATF1	0.000143173	-0.00183446
ATF2	-0.000132683	-0.00282485
ATF3	-0.000592031	0.00212984
ATF4	-0.000575055	0.00372492
ATF6	-0.000280779	0.00576846
ATF6B	0.00039705	-0.00157448
ATF7	0.000761745	-0.00093938
ATF7IP	0.000117438	-0.00251301
ATF7IP2	-0.000373439	-0.00519486
ATG10	0.000555736	-0.00332834
ATG12	8.71629e-05	-0.00904011
ATG16L1	9.17147e-05	-0.00316966
ATG16L2	1.60964e-05	-0.00428617
ATG2A	-4.82227e-07	-0.0017831
ATG2B	0.00101256	-0.0121794
ATG3	2.51264e-05	-0.000847094
ATG4B	-5.33193e-05	-8.78781e-05
ATG4C	-3.28098e-05	-0.00293306
ATG4D	0.000229033	0.0026032
ATG5	6.37433e-05	-0.00279375
ATG7	1.59924e-06	0.00483396
ATG9A	-3.73491e-05	0.00110464
ATG9B	0.000123247	-0.00893667
ATIC	-0.000239973	0.00629725
ATL1	0.000126485	0.00219483
ATL2	-0.000312619	-0.00295876
ATL3	2.37423e-05	-0.00218317
ATM	-2.3991e-05	-0.00740171
ATMIN	-6.6087e-05	-0.000686231
ATN1	-0.000903118	0.0034162
ATOH7	-0.00117386	0.00724124
ATOH8	0.000657506	-0.0263388
ATOX1	1.886e-05	0.00220237
ATP10A	-0.000165285	-0.00128532
ATP10B	9.54593e-05	0.0122063
ATP10D	6.69638e-05	-0.0137144
ATP11A	0.000296411	-0.00439991
ATP11B	2.74797e-05	-0.000937507
ATP12A	-0.00156221	0.00609241
ATP13A1	-0.000270114	0.00331488
ATP13A2	-4.263e-05	0.00400651
ATP13A3	-4.91892e-05	-0.0064402
ATP13A4	-0.00211811	0.0108051
ATP1A1	0.000423806	0.00261327
ATP1A2	-0.00208366	0.0070798
ATP1A3	0.000435337	0.000353476
ATP1A4	-0.000756598	0.015849
ATP1B1	0.00159662	-0.0138574
ATP1B2	-5.717e-05	0.00193853
ATP1B3	-0.000197221	-0.0026895
ATP2A1	-0.000430486	0.00649455
ATP2A2	-0.000835948	-0.00169149
ATP2A3	-0.00230607	-0.00736633
ATP2B1	0.000551932	-0.00350195
ATP2B2	-0.00109893	-0.000367359
ATP2B4	-4.03187e-05	-0.0146113
ATP2C1	-0.000144562	0.000324756
ATP2C2	5.06805e-05	-0.00307392
ATP6AP1L	-0.000235805	0.00201134
ATP6V0A1	0.000113412	0.00589901
ATP6V0A2	0.000439003	-0.00617939
ATP6V0A4	-0.000615308	0.0321884
ATP6V0B	-7.98167e-06	0.0120827
ATP6V0C	4.60963e-06	0.00661969
ATP6V0D1	-8.70507e-06	-0.000275736
ATP6V0D2	-0.000468377	-0.0103867
ATP6V0E1	-0.000493375	-0.00124521
ATP6V0E2	-0.000650831	0.00725292
ATP6V1B1	-0.000649682	0.015769
ATP6V1B2	0.000287879	-0.000433177
ATP6V1C1	-0.000111128	0.00348398
ATP6V1C2	0.000655452	-0.000453675
ATP6V1D	4.87576e-06	-0.00622463
ATP6V1E1	1.59142e-05	-0.00155171
ATP6V1E2	-0.000578466	-0.00102081
ATP6V1F	-6.50402e-06	0.00308812
ATP6V1G1	-1.15223e-05	0.000783757
ATP6V1G2	-0.000256606	0.00300584
ATP6V1H	1.65331e-05	0.00591518
ATP7B	-5.49294e-06	0.000172451
ATP8A1	-0.000155653	-0.00920315
ATP8A2	0.00216705	-0.00462272
ATP8B1	-0.000128203	0.00226938
ATP8B2	0.000810074	-0.00348494
ATP8B3	-0.00014493	-0.0131212
ATP8B4	-9.22653e-05	-0.00955629
ATP9A	0.000142641	-0.00797637
ATP9B	0.000305794	0.00157324
ATPAF1	-0.00120941	0.00422227
ATR	-0.000206797	-0.00485772
ATRIP	-8.3953e-06	0.00477181
ATRN	0.000146731	-0.000844512
ATRNL1	0.000526347	-0.00646665
ATXN1	0.000482443	-0.0194557
ATXN10	-3.01707e-05	-0.000292951
ATXN1L	0.000320912	-0.00300276
ATXN2	-0.000784841	-1.13845e-06
ATXN2L	-0.000160701	0.000343888
ATXN7	-3.85582e-05	-0.00144641
ATXN7L1	-0.00108391	-0.00786146
ATXN7L2	-0.00105682	-0.00428491
ATXN7L3	-0.000101042	-0.000243946
AUH	-0.000109631	-0.00142626
AUP1	-0.000137219	0.00749692
AURKA	2.7805e-06	0.00450322
AURKAIP1	5.63423e-05	0.0109607
AURKB	1.66915e-05	0.00406736
AURKC	-0.000828323	-0.000316866
AUTS2	0.000694426	-0.015606
AVEN	7.20417e-05	0.00398225
AVIL	-7.09431e-05	-0.00274662
AVL9	-7.02532e-05	0.00491862
AVPI1	0.000949842	-0.00801512
AVPR1A	0.000315105	0.00219717
AXIN1	0.000267701	0.0016064
AXIN2	-0.00110784	0.00206985
AXL	1.95945e-05	-0.00982198
AZGP1	-0.000209851	0.0120823
AZI2	-2.5564e-05	0.000600965
AZIN1	2.52964e-06	0.00300261
AZU1	-0.000557395	-0.00541353
B2M	0.000850388	-0.0119691
B3GALNT1	0.00115808	-0.00699131
B3GALNT2	0.00013678	-0.00199336
B3GALT4	-0.000426968	0.00306794
B3GALT5	0.00110525	-0.00016516
B3GALT6	7.08184e-06	0.00853626
B3GAT1	-0.00138629	0.010191
B3GAT2	-0.00180658	-0.0102441
B3GAT3	-2.02599e-05	0.00259494
B3GNT2	-0.000108772	-0.00176296
B3GNT3	3.70738e-05	0.0161844
B3GNT4	5.27988e-05	0.00548071
B3GNT5	-0.000586411	-0.000349304
B3GNT7	0.0006191	0.00146624
B3GNT8	0.000975481	-0.00175118
B3GNT9	-4.21963e-05	-0.00641485
B3GNTL1	-0.000277152	0.00181887
B4GALNT1	0.00251886	-0.00594477
B4GALNT3	0.000283885	-0.014922
B4GALNT4	-0.000318563	0.0126239
B4GALT1	9.64483e-05	-0.00383409
B4GALT2	-0.00145876	0.0106401
B4GALT3	-1.52854e-05	0.016546
B4GALT4	-0.000591826	0.0118913
B4GALT5	0.000106464	0.00197183
B4GALT6	-0.00281842	-0.00409462
B4GALT7	8.22374e-05	0.0013581
B9D1	0.000379694	0.00872841
B9D2	0.000168342	0.00480117
BAALC	-0.0014747	0.0124731
BAAT	0.00132711	0.0134814
BACE1	2.15505e-05	-0.0066812
BACE2	0.00109096	0.0128809
BACH2	0.00134717	-0.0208286
BAD	5.75033e-06	0.00446316
BAG2	0.000102533	0.00104094
BAG3	0.000703023	0.000201604
BAHD1	3.21665e-05	0.00264227
BAIAP2	-0.00117683	0.00532465
BAIAP2L1	-0.000106243	0.00125978
BAIAP2L2	-0.000660523	-0.00895035
BAIAP3	-0.000427868	0.00997369
BAMBI	-0.00088953	0.0071752
BANF1	-0.000170475	0.00322478
BANK1	0.000368153	-0.00159541
BANP	4.2458e-05	0.00455593
BARD1	-4.36136e-05	-0.00674011
BARX1	0.001166	-0.007436
BARX2	-0.000150253	0.0110806
BASP1	0.0010891	-0.00750429
BATF	-0.000596518	-0.000436772
BATF2	0.00134828	-0.0276252
BATF3	-0.00025294	-0.00879793
BAX	-0.00016887	0.00570256
BAZ1A	0.000169086	-0.00711585
BAZ1B	-2.4839e-06	-0.00234363
BAZ2A	2.10162e-05	-0.00347175
BAZ2B	0.00052705	-0.00618831
BBC3	8.12978e-05	0.00905727
BBOX1	0.000562267	-0.00524009
BBS10	0.000426198	-0.00653088
BBS12	0.000206715	-0.00316183
BBS2	0.000312837	-0.00641833
BBS4	-9.29635e-05	-0.00684943
BBS5	0.000150403	-0.00116457
BBS7	0.000130854	-0.000695025
BBS9	5.47343e-06	0.00148687
BBX	8.38161e-06	-0.00702186
BCAM	-0.00028362	0.00569497
BCAN	0.00151165	0.0118744
BCAP29	7.28649e-05	-0.0094274
BCAR1	-0.000195641	-0.002805
BCAR3	0.00104066	-0.00860603
BCAS1	-0.00171803	0.0141968
BCAS2	1.86936e-06	0.00180588
BCAS3	0.000684169	0.00573299
BCAS4	6.87565e-05	0.00409713
BCAT1	-0.00146907	0.015978
BCAT2	-0.00284147	0.0170643
BCCIP	3.92028e-06	0.00134322
BCDIN3D	0.000246227	-0.00101977
BCHE	-8.19661e-05	0.00764236
BCKDHB	0.000708832	-0.000840032
BCKDK	2.61679e-05	-0.000400277
BCL10	0.000282314	-0.00578965
BCL11A	-0.00027215	-0.0209047
BCL11B	0.000130886	-0.0125182
BCL2	0.000884192	-0.0053414
BCL2A1	-0.000190604	0.00035828
BCL2L1	-0.00126197	-0.000636198
BCL2L10	-0.00138294	0.0034483
BCL2L11	0.000104382	-0.00273413
BCL2L13	6.00822e-05	-0.004043
BCL2L14	-0.00085366	-0.0118341
BCL2L15	0.000430975	0.0017002
BCL2L2	0.0011846	-0.00669946
BCL3	-0.00017226	-0.00214503
BCL6	0.000171177	-0.000367939
BCL6B	0.000126264	0.00990829
BCL7A	-0.000350616	-0.00279302
BCL7B	2.81534e-05	-0.00235737
BCL7C	-0.000579464	0.00700075
BCL9	0.000268545	-0.00146669
BCL9L	-8.58921e-05	-0.00379169
BCLAF1	-0.000814446	-0.00195939
BCO2	0.000362252	-0.0152621
BCR	0.000533178	0.0032601
BCS1L	-0.0002178	0.00101978
BDH1	-0.000322664	0.0145896
BDH2	8.71229e-05	-0.00291024
BDKRB1	-0.000599192	-0.00743963
BDKRB2	6.41779e-06	-0.00340735
BDNF	0.000370713	-0.00906286
BDP1	2.00438e-05	-0.00978329
BECN1	-5.05163e-06	0.00253032
BEGAIN	0.00174207	-0.0161649
BEND3	4.00921e-05	0.00402162
BEND4	-0.00152475	-0.00355761
BEND5	-0.000351055	0.0110511
BEND6	0.000149682	0.000548885
BEND7	0.000604612	-0.00494494
BEST1	0.00112607	-0.00956828
BEST2	-0.000865345	0.00640188
BEST3	-0.00137104	0.00211911
BEST4	-0.000228431	0.00919743
BET1	-6.36608e-06	-0.00124548
BFAR	-6.1343e-05	-0.000963957
BFSP1	-0.000135261	0.000338307
BFSP2	-0.000170017	-0.00495298
BGLAP	8.63909e-05	0.0154102
BHLHA15	0.000582355	-0.00076416
BHLHE22	0.000747185	0.00318738
BHLHE40	0.00142085	-0.00127335
BHLHE41	-0.00119215	-0.00716966
BHMT	-0.000671837	0.012204
BHMT2	0.000336519	0.00793696
BICC1	0.0004675	-0.00722183
BICD1	-0.000254899	-0.00721445
BICD2	0.000922774	-0.00178233
BID	-0.000132567	0.00228463
BIK	-0.000891385	0.00690955
BIN1	0.000216592	-0.00813282
BIN2	0.000859214	-0.0157735
BIN3	6.78845e-05	-0.00224131
BIRC2	0.000307334	-0.00420996
BIRC3	-0.000264355	-0.0220785
BIRC5	0.00019983	0.00870638
BIRC6	7.79675e-05	-0.00437542
BIRC7	-0.000538943	0.00814503
BIVM	-6.31214e-05	-0.00928437
BLCAP	4.80076e-05	-0.00225527
BLK	-0.00314036	-0.00405439
BLM	-0.000185111	0.00373757
BLMH	7.27031e-05	-2.51222e-05
BLNK	-0.000723997	-0.00762329
BLOC1S1	-0.000716901	0.00507079
BLOC1S2	8.41651e-06	-0.000758427
BLVRA	-0.000686487	-0.00770677
BLVRB	2.41568e-05	0.00732749
BLZF1	-3.50384e-05	-0.00604428
BMF	-0.000404336	0.000928016
BMP1	0.000819359	-0.00256836
BMP2	0.000907725	-0.0185688
BMP2K	-1.7658e-05	-0.0090108
BMP3	-0.000451128	0.0246789
BMP4	0.00158169	-0.012511
BMP5	7.57521e-05	-0.0317998
BMP6	-0.000237258	0.0121546
BMP7	0.000992686	-0.0318709
BMP8A	-6.9647e-05	0.00156339
BMP8B	-0.000479203	0.00977728
BMPER	0.000576575	0.00810045
BMPR1A	0.000415842	-0.00491311
BMPR1B	6.81088e-05	-0.011714
BMPR2	0.000459605	-0.00628287
BNC1	0.00168776	-0.0502252
BNC2	-0.00349388	-0.00267522
BNIP1	2.56012e-05	0.00108749
BNIP2	-0.00010786	-0.00259773
BNIP3	0.00368675	-0.021823
BNIP3L	4.85663e-05	-0.00060076
BNIPL	-0.00172646	0.00960776
BOC	0.000104258	0.00357016
BOD1	9.35974e-06	-0.00192166
BOK	-0.00109536	-0.00282639
BOLA1	-0.000423408	0.00740033
BOLA3	-0.00138377	0.00383875
BOLL	-0.000227439	0.000932633
BOP1	-9.96175e-05	0.0108639
BPGM	-0.000365079	-0.00885478
BPHL	-0.000313337	0.0107335
BPNT1	-8.76116e-05	0.00377397
BPTF	0.00063853	-0.00381922
BRAF	-3.20655e-05	0.00137749
BRAP	-3.59693e-05	-4.25771e-05
BRCA1	-0.000259398	-0.00175895
BRCA2	-0.00085893	-0.00645172
BRD1	-0.000652958	-0.00172956
BRD2	0.000549203	-0.00379376
BRD3	-4.40529e-05	-0.00286645
BRD4	-0.000132602	-0.000842511
BRD7	0.000465523	0.000946931
BRD8	-0.000267707	-0.00496362
BRD9	8.78907e-06	-0.00477335
BRF1	-0.000272803	-0.00161322
BRF2	-0.000331941	0.0030869
BRI3	-0.000201102	0.00372226
BRI3BP	0.000245149	0.00378916
BRIP1	-3.69482e-05	-0.00474813
BRMS1	-2.10077e-06	0.00274395
BRMS1L	-9.388e-06	-0.00140966
BRPF1	-0.000131829	0.00181399
BRPF3	4.23296e-05	-0.00441838
BRSK1	0.000123977	0.012171
BRSK2	0.000130847	0.00194721
BRWD1	-0.000653984	0.00251531
BSCL2	0.00299229	0.00361726
BSDC1	-6.81769e-05	0.00144242
BSG	0.000844349	0.00579521
BSN	-0.000230336	0.00314084
BSPRY	-0.000345665	0.0109553
BST1	0.000552412	0.00820548
BST2	0.00282325	-0.0176598
BTAF1	0.00019145	-0.00607703
BTBD1	0.00090004	4.28132e-05
BTBD10	-3.15937e-05	-0.006875
BTBD11	0.00181859	-0.00331754
BTBD16	0.000396566	0.00839742
BTBD18	-1.45873e-06	-0.00183367
BTBD19	0.000752803	-0.0119107
BTBD2	-0.000143943	0.00132991
BTBD3	0.000150219	-0.00591782
BTBD6	-2.04637e-05	-0.00295645
BTBD7	0.000719235	-0.0092373
BTBD8	0.000242385	-0.00798512
BTBD9	-0.00194628	-0.00271111
BTC	2.90041e-05	-0.00771837
BTF3	-0.000198736	-0.000726751
BTG1	0.00119421	-0.00481987
BTG2	-0.00135378	-0.000510963
BTG3	-0.000116566	0.0012268
BTLA	0.000104529	-0.0195074
BTN1A1	-0.000447842	-0.00787114
BTN2A1	-7.54031e-05	-0.00872852
BTN2A2	-0.000278965	-0.0101552
BTN3A1	-4.29704e-05	-0.0174211
BTN3A2	0.000666291	-0.0176728
BTN3A3	0.000184492	-0.0187484
BTNL8	6.12073e-06	-0.00404129
BTNL9	-0.000419162	-0.00639715
BTRC	-1.25178e-06	-0.00301213
BUB1	-6.25245e-05	0.00351932
BUB1B	9.00751e-06	0.00450796
BUB3	0.000281664	0.00053444
BUD13	1.17664e-05	-0.0012033
BUD31	-0.000102809	0.00265173
BVES	0.00187343	-0.00931308
BYSL	1.4584e-05	0.00356387
BZW1	-8.1986e-05	-0.00284146
BZW2	-0.000602777	0.00682316
C10orf105	0.000708225	-0.0156001
C10orf67	-0.000413994	-0.00597316
C10orf82	0.000339139	-0.005179
C10orf88	0.000342898	-0.00293802
C10orf90	-0.000566905	-0.00937613
C10orf95	-0.00118677	0.0117238
C10orf99	-0.000289213	0.0115992
C11orf1	7.83332e-05	0.00964649
C11orf16	-0.000676601	0.0034651
C11orf24	-0.000159824	0.00710851
C11orf45	0.000498392	-0.014544
C11orf49	-0.000119192	0.00165304
C11orf53	-0.00107991	-0.00604126
C11orf54	-3.95017e-05	0.00361333
C11orf58	7.93034e-05	-0.00368519
C11orf65	3.28836e-06	0.00355809
C11orf68	-0.00088897	-0.000481826
C11orf71	6.88047e-06	0.00442188
C11orf86	-5.40644e-06	0.00990835
C11orf87	-0.00168452	0.0147458
C11orf88	0.000657279	-0.00288889
C12orf10	-0.00117049	0.00616413
C12orf29	-0.000186452	-0.00241799
C12orf4	-5.10729e-05	-0.000763179
C12orf42	0.000726237	0.017147
C12orf43	7.24032e-06	-0.00438117
C12orf45	2.81067e-05	0.00392154
C12orf49	6.79623e-06	0.00183055
C12orf54	-0.00121776	-0.00336445
C12orf56	-0.00131659	0.0290701
C12orf57	0.000121029	0.0116325
C12orf60	7.60403e-05	-0.00518699
C12orf65	-0.000656695	-0.00387428
C12orf66	-0.000508059	0.00318955
C12orf71	-0.000778639	-0.0016771
C12orf73	9.62628e-05	0.00377992
C12orf75	0.000790841	-0.0101622
C12orf76	-0.00140337	0.00179558
C14orf119	1.52375e-05	0.000830545
C14orf132	-9.56482e-06	-0.0126528
C14orf178	-8.94391e-06	-0.00207007
C14orf28	0.000319278	-0.00338051
C14orf93	-0.000334185	-0.000253446
C15orf39	0.000266018	0.000483571
C15orf40	3.0813e-05	0.00151617
C15orf41	-0.00165154	-0.00262846
C15orf48	2.04237e-05	0.0150607
C15orf61	-0.000100238	0.00694236
C15orf62	0.00199084	-0.00378924
C16orf46	-9.20499e-06	-0.000986259
C16orf54	0.000829335	-0.0248812
C16orf58	-2.57137e-05	0.00371876
C16orf70	-0.000218727	-0.00217695
C16orf71	2.59302e-05	0.00529923
C16orf72	-7.77235e-06	-0.00344641
C16orf74	-0.00051605	-0.00462371
C16orf86	-0.00218653	0.00596763
C16orf87	3.55701e-05	0.00431621
C16orf89	-0.000797459	0.00404409
C16orf91	-0.0004253	0.00205205
C17orf100	-0.000504099	0.00138095
C17orf107	0.00211203	0.00612003
C17orf50	-0.00110391	0.000550559
C17orf58	-0.000497651	0.00487295
C17orf64	0.00049967	-0.0029955
C17orf67	-0.000356481	0.0074003
C17orf75	-0.000345754	0.00491109
C17orf97	0.000224401	0.00204084
C17orf99	-8.80645e-05	-0.00475758
C18orf21	1.62755e-05	0.00258671
C18orf25	8.84502e-06	-0.00233036
C18orf32	1.71894e-05	0.00199098
C18orf54	-1.23918e-05	-0.00182117
C19orf12	-0.000235415	-0.00313123
C19orf18	0.00115155	0.0244133
C19orf25	8.55314e-06	0.00166783
C19orf33	0.000189812	0.00794861
C19orf38	-0.000632613	-0.00199215
C19orf44	8.12441e-06	0.00101617
C19orf47	-0.00030218	0.0020637
C19orf48	5.38635e-05	0.00275049
C19orf53	9.10002e-06	0.00840357
C19orf54	-0.000753025	0.00118914
C19orf57	-0.000964795	0.00966839
C19orf71	0.000153971	-0.00722844
C19orf73	-4.91599e-05	0.0105603
C1D	-0.000182721	0.00344431
C1GALT1	0.000955746	-0.00337044
C1orf109	-0.00047876	-0.00217505
C1orf112	-0.000289547	0.00445859
C1orf115	0.00161239	-0.00433911
C1orf116	-0.00147912	0.0114564
C1orf122	-1.71937e-06	0.00818115
C1orf127	-0.000182153	-0.0010411
C1orf131	-0.000818658	-0.00263667
C1orf159	-0.000667474	0.00205758
C1orf162	-0.000363722	-0.00142041
C1orf174	-0.000247375	0.00195863
C1orf198	0.00129628	0.00732393
C1orf21	0.000595738	0.00271657
C1orf210	-0.00142579	0.0201494
C1orf216	9.65646e-06	0.00248285
C1orf226	-0.00183067	-0.000207854
C1orf35	-9.7273e-05	0.00659962
C1orf50	-1.00653e-05	0.00867675
C1orf52	0.00062941	-0.00288808
C1orf53	-0.00243826	-0.000700332
C1orf54	0.000324051	0.00186637
C1orf56	-0.00104948	0.00478516
C1orf61	-0.000346232	0.000613388
C1orf74	0.00110164	1.41234e-05
C1QA	-0.000917276	-0.00139029
C1QB	0.00027977	-0.00326847
C1QBP	2.20598e-05	0.00372755
C1QC	-0.00152675	-0.00601157
C1QL1	2.55594e-05	-0.0245203
C1QL3	0.000812986	0.00787765
C1QL4	0.00010293	-0.0139466
C1QTNF1	0.000342421	0.00811174
C1QTNF2	-1.25261e-06	-0.00870587
C1QTNF3	-0.000193754	-0.000493246
C1QTNF4	0.000150356	-0.0043519
C1QTNF6	0.000379979	0.000267726
C1QTNF7	-0.000936335	-0.0052075
C1QTNF9	-0.000647346	-0.0015904
C1QTNF9B	-0.0004684	0.00833908
C1R	-0.000212786	-0.00645398
C1RL	0.000866215	-0.00390294
C1S	-8.65217e-05	-0.00290402
C2	-0.000801502	-0.00574427
C20orf194	-0.000451831	-0.00718104
C20orf202	-0.000554448	0.0031669
C20orf27	-0.000370651	0.00665125
C20orf96	-6.37106e-05	0.00064918
C21orf58	-0.000450992	0.00317033
C21orf62	-0.000944033	0.00231901
C21orf91	7.34779e-05	-0.00649984
C22orf15	0.00200014	-0.00475164
C22orf23	2.20448e-05	-0.00586041
C22orf31	-0.000529898	0.014271
C22orf39	-2.39956e-05	0.00253537
C2CD2	-0.000420652	0.00344092
C2CD2L	5.14554e-05	0.00205713
C2CD3	1.81732e-05	0.000688215
C2CD4A	-0.0012672	0.00871017
C2CD4B	0.00037312	0.00514745
C2CD4C	0.00190771	-0.0228796
C2CD4D	0.00133324	-0.00300583
C2orf15	-0.000971886	0.00353961
C2orf16	-4.94503e-05	-0.00202343
C2orf42	3.43761e-06	-0.00415046
C2orf49	1.42604e-05	-0.0023006
C2orf50	0.000113918	0.00851994
C2orf66	-0.00161164	-0.0114629
C2orf68	-0.000488695	0.00255366
C2orf69	-6.03238e-05	-0.00495232
C2orf72	-0.000626956	0.000442599
C2orf74	-3.76506e-05	0.001522
C2orf76	0.000256624	0.00654769
C2orf81	0.000605951	0.00926072
C2orf88	-0.000458838	0.000691413
C3	-0.00169417	0.0104064
C3AR1	0.00124116	-0.00718169
C3orf14	0.000570136	0.013163
C3orf18	-1.73037e-05	-0.000555635
C3orf20	-0.000322679	0.00247033
C3orf33	0.000146692	0.00393998
C3orf36	-0.0010849	-0.00550893
C3orf38	-9.39661e-05	0.00447302
C3orf52	-6.16243e-05	-0.00447554
C3orf62	-0.00018965	0.00125088
C3orf67	-0.00102724	0.00770173
C3orf70	-6.3049e-05	0.00848904
C4A	-0.00060379	-0.000314719
C4BPB	0.00123554	0.000904599
C4orf19	-0.000467142	0.00471529
C4orf3	5.07264e-05	-0.00297979
C4orf33	-0.000176635	-0.00967301
C4orf36	1.1533e-05	-0.00471793
C4orf47	-0.000818856	-0.0129555
C4orf48	3.05106e-05	0.0141311
C5	9.55954e-05	-0.00358301
C5AR1	-0.000704507	0.00306301
C5orf15	0.00018628	-0.00597191
C5orf22	0.000110174	-0.00106832
C5orf24	0.000229439	-0.00490158
C5orf34	2.24641e-05	-0.00402753
C5orf46	7.12899e-05	0.0294804
C5orf49	-0.000573519	0.00525618
C5orf51	0.000289411	-0.00389442
C5orf58	-0.000490951	-0.0139701
C6	0.000469542	0.0183236
C6orf132	0.000100024	0.00206342
C6orf136	-0.00181006	0.00454953
C6orf141	-0.000235509	-0.0122855
C6orf15	-0.00148101	-0.00749483
C6orf163	-0.000616222	-0.00367651
C6orf201	1.12992e-06	-0.0115089
C6orf223	-0.00129849	0.00569095
C6orf226	0.000658222	0.0106181
C6orf47	-0.000354521	-0.00125344
C6orf52	-1.72227e-05	0.0236615
C6orf62	1.62138e-05	-0.00380565
C6orf89	-9.8123e-05	-0.00203264
C7	-0.000570831	0.0301363
C7orf25	-2.2203e-05	0.000163537
C7orf26	6.14317e-05	0.000528407
C7orf31	-0.00198715	-0.0062363
C7orf50	-0.00042969	0.0115843
C7orf57	0.000232372	0.00572627
C7orf61	5.09952e-05	0.00590754
C8orf33	5.05336e-05	0.0032589
C8orf34	-0.000273271	-0.00633579
C8orf37	-7.36469e-06	-0.00313081
C8orf44	0.0020768	-0.0023556
C8orf48	-0.00272856	0.00972903
C8orf58	-0.000318331	-0.0034254
C8orf76	-0.000230183	-0.00112299
C9	-0.00183386	0.00485625
C9orf116	-0.000118918	0.0136305
C9orf129	-0.000278713	-0.00242185
C9orf131	0.000109928	-0.0104462
C9orf152	-0.00142158	0.0123677
C9orf153	0.000166398	0.00247493
C9orf16	3.63125e-05	0.00734251
C9orf24	-0.00111946	0.0123221
C9orf40	1.56442e-05	-0.00234991
C9orf50	-0.000162889	-0.00762859
C9orf64	2.42447e-07	9.48533e-05
C9orf72	-0.000185305	-0.00948593
C9orf78	-4.15199e-05	0.000101469
C9orf85	-9.09188e-05	-0.00330327
CA11	6.68291e-05	0.00165768
CA12	0.00218961	-0.0272911
CA13	9.47552e-05	-0.00552248
CA14	0.000232148	-0.0014701
CA2	0.000771771	-0.0121504
CA3	-0.000224197	-0.00911407
CA4	-0.000186955	0.0142484
CA7	-0.000100327	0.00148976
CA8	-0.00132095	0.00985098
CA9	0.000816234	-0.00611317
CAB39	-6.14377e-06	-0.00485088
CAB39L	-0.00265384	0.0242742
CABIN1	-6.60312e-05	-0.000717145
CABLES1	-0.00068476	-0.00377521
CABLES2	-0.000258753	-0.00712519
CABP1	-0.000714919	0.0218157
CABP4	5.43061e-06	-0.00220234
CABP7	-0.00029703	0.0143962
CABYR	0.00035122	-0.00876316
CACHD1	0.00142147	-0.018571
CACNA1A	0.000981923	-0.00769633
CACNA1B	-0.000240498	-0.00851189
CACNA1C	-0.000353711	0.0093016
CACNA1D	-0.000976828	-0.00820233
CACNA1E	-0.000980276	0.00412642
CACNA1G	0.000387891	-0.0142979
CACNA1H	-0.000479258	-0.00212582
CACNA1I	-0.00196077	-0.00215666
CACNA2D1	0.000469369	-0.0220231
CACNA2D2	0.000211378	0.00342989
CACNA2D3	0.00198574	-0.0213557
CACNA2D4	0.00063871	-0.0131909
CACNB1	-8.68706e-05	0.00323323
CACNB2	-0.00148287	-0.000600063
CACNB3	-0.000408225	0.00349006
CACNB4	-0.00127218	-0.00671583
CACNG4	0.000733666	-0.0325818
CACYBP	-3.89492e-05	0.00833824
CAD	-0.0015802	0.00309091
CADM1	0.000514853	-0.0113915
CADM2	0.000943973	0.0203079
CADM3	-0.000755177	0.0103764
CADM4	-0.000223072	0.00510981
CADPS	-3.38779e-06	-0.00286661
CADPS2	5.46789e-05	-0.00889436
CAGE1	0.000191245	-0.00591875
CALB1	-0.000157791	-0.0107744
CALB2	0.000209428	0.00894256
CALCB	0.000889172	0.0100245
CALCOCO1	5.42464e-05	-0.0045485
CALCOCO2	0.00130739	-0.00359833
CALCR	-0.000563946	-0.00114935
CALCRL	-0.000386724	0.00355933
CALD1	-0.000222553	-0.00636134
CALHM1	0.000141496	-0.0004977
CALHM2	-4.49856e-05	-0.00360727
CALHM3	0.000652766	-0.0010816
CALM1	0.000151147	0.00224541
CALML3	0.000798134	0.00319716
CALML4	-0.000215056	-0.0064987
CALML5	0.00039843	0.0184664
CALML6	-0.000587362	0.0102848
CALR	0.000196353	0.00352699
CALU	-2.62997e-05	0.00053269
CAMK1	-0.000217157	-0.000444472
CAMK1D	-9.54709e-05	-0.010857
CAMK1G	-0.00132332	0.00135886
CAMK2A	-0.000261934	-0.00430204
CAMK2B	0.000488245	0.00362159
CAMK2D	7.44915e-05	-0.00384474
CAMK2G	-0.00293431	0.00233815
CAMK2N1	-0.00150666	0.0106489
CAMK2N2	-1.95334e-05	0.00260721
CAMK4	0.000328579	-0.0185642
CAMKK1	0.000123571	-0.00733912
CAMKK2	-0.000772664	-0.00236789
CAMKV	0.000173987	0.00389438
CAMLG	0.000471279	0.000994385
CAMP	0.000121085	0.00297447
CAMSAP1	-0.000708557	-0.00324102
CAMTA1	0.000164096	0.00168721
CAMTA2	-0.000107674	-0.000686054
CAND1	-0.000220054	0.00104027
CAND2	-0.000419176	0.00495127
CANT1	-0.000280185	0.0024716
CANX	0.000587149	-0.0028475
CAP1	-4.35412e-05	0.00265355
CAP2	-0.000975217	-0.00313226
CAPG	-0.000792943	0.00772021
CAPN1	-0.00198925	0.0019147
CAPN10	-0.000388293	0.00156802
CAPN11	0.00131961	-0.000668849
CAPN12	0.000254812	0.00228427
CAPN13	-0.000425952	0.0102776
CAPN14	-0.000129806	-0.0135738
CAPN2	0.00124336	-0.00738539
CAPN3	-0.00106807	0.000221815
CAPN5	-0.00116867	0.0145362
CAPN7	7.84305e-06	-0.00102014
CAPN8	0.000992002	-0.0133191
CAPN9	0.000884472	0.00820745
CAPNS1	-0.000193144	0.00485667
CAPNS2	-0.000523894	0.00262357
CAPRIN1	0.000506839	-0.00522747
CAPRIN2	-0.000964937	-0.00416284
CAPS	-0.000595984	0.0146931
CAPS2	0.000493541	-0.00721147
CAPZA1	0.00075075	-0.00335786
CAPZA2	-4.51505e-05	-0.00615833
CAPZB	-2.67251e-05	0.00346356
CARD10	0.00145876	-0.0112473
CARD11	0.000604914	-0.000273715
CARD14	-0.000787303	0.00131807
CARD6	0.000760158	-0.0173324
CARD8	0.000515763	-0.00958801
CARD9	-0.000556492	0.0103131
CARHSP1	-0.00288406	0.000621785
CARM1	-0.000241157	0.00613735
CARS2	-0.000298832	0.00133744
CASC1	-0.00046207	0.0027834
CASC3	-0.000244975	0.00443113
CASC4	0.000135869	-0.00276859
CASD1	0.000108152	-0.00705138
CASKIN1	-0.000402379	0.00469299
CASKIN2	-9.35954e-05	0.00371053
CASP1	0.00146332	-0.0268081
CASP10	-0.000615611	-0.0154547
CASP14	-0.00036204	-0.0113158
CASP2	-0.00138046	-0.000722594
CASP4	0.000198187	-0.0121456
CASP5	-0.000509884	-0.0119955
CASP6	-0.000404676	0.0018471
CASP7	0.00172771	-0.00558246
CASP8	0.00109842	-0.00948469
CASP9	-1.47371e-05	0.000100092
CASQ1	-0.000454027	0.0120417
CASQ2	-0.000753858	0.0149923
CASR	0.000243742	0.00241665
CASS4	7.06088e-05	-0.0131525
CAST	-6.90818e-05	0.000514317
CASZ1	-0.000143791	-0.000618503
CAT	-0.000201691	-0.00386205
CATSPER1	0.000264973	-0.00402556
CATSPER2	-4.20946e-05	0.000432972
CATSPER3	-0.000331871	-0.00460004
CATSPERB	0.000941685	-0.01559
CATSPERG	-0.00236851	0.0074907
CAV1	-0.000859766	-0.00993449
CAV2	-2.98281e-05	-0.00757638
CBFA2T2	-0.000555344	-0.000999913
CBFA2T3	0.00187221	-0.00302197
CBFB	4.9985e-05	-0.00277374
CBL	9.98544e-05	-0.00588249
CBLB	-0.000262272	0.003219
CBLC	-0.00178024	0.0240261
CBLL1	5.54777e-05	-0.00561167
CBLN1	-0.00105639	0.00675074
CBLN2	-6.50825e-05	0.00343471
CBLN3	-0.000185272	-0.00731886
CBLN4	-9.47873e-05	0.0103187
CBR1	-0.000229274	0.00346715
CBR3	-0.00029542	-0.00393088
CBR4	0.000217917	-0.00409942
CBS	0.000904971	0.00753594
CBWD2	-0.000465179	-0.00143999
CBX1	-0.000281733	0.000594351
CBX2	-0.000460311	0.0122312
CBX3	-0.000798753	0.00494234
CBX4	-0.000590382	0.00451309
CBX5	1.78376e-06	-0.00134073
CBX6	-0.000458077	-0.00379654
CBX7	-0.00198159	-0.00688858
CBX8	-9.83207e-05	0.00877893
CBY1	2.32998e-05	0.00346137
CC2D1A	-0.000276325	0.00486996
CC2D1B	-6.07702e-05	0.000871457
CC2D2A	-0.00066303	0.00531474
CCAR1	-0.000133585	-0.00413257
CCBE1	4.19313e-05	-0.00994844
CCDC102A	-0.000180432	-0.00736084
CCDC103	2.92169e-05	0.0080844
CCDC106	-0.000905662	0.00132477
CCDC107	0.000195042	-0.00172
CCDC110	1.16629e-05	-0.00197579
CCDC112	0.000404356	-0.000774726
CCDC113	-2.57934e-05	0.00356556
CCDC114	-0.000844942	0.0109053
CCDC115	4.68542e-05	0.00162903
CCDC116	-0.00058472	-0.000999599
CCDC117	-6.31324e-06	-0.000685902
CCDC12	-0.000125459	0.0110789
CCDC121	-0.000882206	0.000754097
CCDC122	1.46582e-05	-0.00776034
CCDC124	-2.20213e-06	0.00678649
CCDC125	3.85297e-05	-0.00270502
CCDC126	-0.000425612	0.00278231
CCDC127	-0.000142712	0.000998277
CCDC13	-0.000339434	0.00324916
CCDC130	-0.000146544	0.00108971
CCDC134	-0.000271858	0.00474211
CCDC136	0.000123799	-0.0117502
CCDC137	-0.000518109	0.00600367
CCDC138	-8.79295e-05	0.00181411
CCDC14	-2.05674e-05	-0.00835681
CCDC141	-0.000570234	-0.0175233
CCDC144A	0.000242985	-0.0221863
CCDC146	-0.0016941	-0.0166275
CCDC148	-0.000462486	-0.00589051
CCDC149	0.00039314	0.00321215
CCDC15	-0.00064449	-0.00682509
CCDC150	-0.00128156	0.000149595
CCDC151	-0.00018789	0.0162296
CCDC152	-0.00167938	0.00109111
CCDC153	-0.000389017	0.00395314
CCDC154	-0.000196739	0.00626037
CCDC157	-3.03083e-05	0.00233159
CCDC158	-8.68672e-05	0.0110876
CCDC159	-2.26737e-05	-0.000260477
CCDC17	-0.000219028	0.00713442
CCDC18	0.000136399	-0.00651369
CCDC24	-0.000431656	0.00336485
CCDC25	-0.000321331	-0.00323323
CCDC28A	-5.2952e-05	0.00254819
CCDC28B	0.000351326	0.0120182
CCDC3	-0.000299219	0.00213671
CCDC30	-0.000382845	0.00420394
CCDC34	-9.54739e-05	-0.00291889
CCDC36	-0.00180506	-4.04603e-05
CCDC39	-0.000955582	-0.00769301
CCDC40	-0.000528901	0.00843415
CCDC42	-0.00245082	-0.00839922
CCDC43	-0.000302858	0.00188246
CCDC47	-0.0011024	0.00555574
CCDC50	0.000113955	-0.0072131
CCDC51	6.13175e-05	0.00860305
CCDC57	-0.000890957	0.00259176
CCDC59	2.84734e-05	0.000562575
CCDC6	0.000228114	-0.00175296
CCDC60	-0.00281154	-0.0161929
CCDC61	-3.13693e-05	0.00164123
CCDC62	-2.60303e-06	-0.00351457
CCDC65	0.000596589	-0.00541821
CCDC66	-2.13306e-05	-0.00317346
CCDC68	-3.41811e-05	-0.00511907
CCDC69	0.000379568	-0.00456617
CCDC7	-9.20451e-06	-0.00958836
CCDC71	-0.000162995	0.00793942
CCDC73	-0.000348132	-0.00921537
CCDC74B	-0.000283056	-0.00209766
CCDC77	-0.000208354	0.000208944
CCDC78	9.14658e-05	0.00125108
CCDC8	-0.000709917	0.0021539
CCDC80	-0.000613473	0.00295468
CCDC81	-0.00140032	-0.00819111
CCDC82	4.23017e-05	-0.00848873
CCDC84	-0.000340783	-0.00157165
CCDC85A	-0.000504308	0.00381915
CCDC85B	-0.000292245	0.00690513
CCDC85C	3.52848e-05	-0.00238698
CCDC86	-0.00098785	0.00286428
CCDC87	0.00151125	-0.0170788
CCDC88A	0.000744713	-0.0162773
CCDC88B	0.000533884	-0.0106722
CCDC88C	5.76365e-05	-0.0022439
CCDC89	-0.00170638	0.00175514
CCDC9	1.71545e-05	0.00141172
CCDC90B	-5.37542e-05	6.5023e-06
CCDC91	-0.000632423	-0.00406583
CCDC92	-0.00117642	-0.00625367
CCDC93	2.44442e-05	-0.00370138
CCDC96	-0.000458459	0.00181808
CCDC97	-1.05028e-05	0.00128184
CCHCR1	0.000151308	0.00242246
CCIN	-0.00028624	0.000881743
CCK	-0.000354584	0.0138179
CCL11	-0.00190679	0.0158541
CCL13	-0.0022515	-0.00467003
CCL14	-0.000348852	0.0249071
CCL16	0.00025376	0.00767876
CCL17	-0.000522544	-0.0049233
CCL18	-4.66315e-05	0.0171661
CCL19	0.00095489	-0.00609082
CCL2	9.18824e-05	-0.00740544
CCL20	-0.000507824	-0.0112694
CCL21	5.89074e-05	-0.000218547
CCL22	5.29459e-05	-0.0110187
CCL23	-0.000279478	0.000490277
CCL24	-0.000553994	-0.00943636
CCL26	-0.00145141	-0.00399529
CCL27	0.00100815	-0.0120828
CCL28	0.00116499	-0.010602
CCL3	5.95698e-05	-0.000866749
CCL4	-0.000941492	-0.0103558
CCL5	-0.000104196	-0.0144426
CCL7	-0.00170236	-0.0213875
CCL8	-0.00273469	-0.0134705
CCM2	1.31187e-05	-0.00147148
CCNA1	-0.0028925	-0.0259748
CCNA2	0.000112927	0.00046195
CCNB1	0.000205793	0.00485835
CCNB1IP1	2.54403e-05	0.00129564
CCNB2	0.000168123	0.00873301
CCNC	4.41728e-05	-0.00308469
CCND1	0.000770801	-0.0175862
CCND2	0.00108999	-0.0221372
CCND3	-0.000473747	0.00235094
CCNE1	-0.00067561	0.00170985
CCNE2	-0.000972823	0.00503704
CCNF	-0.000114765	0.00103751
CCNG1	-2.78377e-05	0.00282621
CCNG2	-0.000584282	0.000857655
CCNH	-3.62524e-06	-0.00104227
CCNI	1.91271e-05	-0.00173511
CCNI2	-2.7709e-05	0.00586079
CCNJ	0.000348311	-0.00893519
CCNJL	-0.000479301	-0.00451998
CCNL1	-0.000235662	-0.0064218
CCNO	-0.000194327	0.00769713
CCNT1	1.01479e-05	-0.00898098
CCNT2	-0.000197548	-0.00700263
CCNY	-6.48371e-06	0.00190004
CCNYL1	6.64621e-06	-0.00588922
CCPG1	0.000204931	-0.00924988
CCR1	-0.00179545	-0.00320974
CCR10	4.02026e-05	0.0102355
CCR2	0.000255884	-0.00599962
CCR3	-8.43666e-05	0.00883691
CCR4	1.35285e-05	-0.0345228
CCR5	-0.000289706	-0.0176672
CCR6	-0.00108322	-0.0186235
CCR7	-0.00170495	0.0271874
CCR8	0.00144074	-0.0234024
CCR9	-0.000428138	-0.00325563
CCRL2	0.000732162	-0.0033511
CCS	0.000233881	0.00186299
CCT2	-3.42449e-05	0.00543048
CCT3	-0.000130908	0.00971717
CCT4	-1.77352e-05	0.00499592
CCT6A	1.48147e-05	0.00205941
CCT7	-0.00047561	0.00630824
CCT8	1.03143e-05	0.0100122
CD101	0.000468805	-0.0115631
CD109	-5.89522e-05	-0.0140522
CD14	0.00024569	-0.00526908
CD151	2.5033e-05	-0.00577271
CD160	-0.00174169	-0.00205487
CD163	-0.000604186	-0.000804319
CD163L1	0.000435758	-0.0146089
CD164	0.000528323	-0.00250351
CD164L2	-0.00139423	0.0135088
CD177	-0.0017719	-0.0118185
CD180	0.000773649	-0.00274533
CD19	0.000463886	0.00620842
CD1A	-0.000982852	-0.0379669
CD1B	-0.00130824	-0.0103342
CD1C	-0.00184736	-0.0252573
CD1D	-0.000660629	-0.00674288
CD1E	-0.00080954	-0.0253173
CD2	0.000626313	-0.0311162
CD200	0.00121383	-0.00137251
CD200R1	0.00041509	-0.0149568
CD207	-0.00136735	-0.0391536
CD209	-0.000258197	-0.0120217
CD22	-0.00123683	-0.00430863
CD226	-0.000776825	-0.0242112
CD244	0.000763322	-0.0093654
CD247	0.000912377	-0.0265807
CD248	-0.00108133	0.00326404
CD27	0.000335826	-0.0177541
CD274	0.00123218	-0.0269059
CD276	-0.00047669	0.00588359
CD28	0.00164208	-0.016424
CD2AP	-0.0018598	0.0001717
CD2BP2	8.55591e-07	-0.00162129
CD300A	-0.000603186	-0.00473435
CD300C	-0.000696486	-0.00957052
CD300E	-0.00333128	-0.00263397
CD300LB	-0.000926656	0.000646796
CD300LF	-0.000454318	-0.000472572
CD300LG	-0.00172192	0.00769752
CD302	-0.00117499	-0.0037592
CD320	-0.00313936	0.00779322
CD33	-0.000443462	-0.007393
CD34	-0.000683969	0.00628552
CD36	-0.000438224	0.00040872
CD37	0.000449345	-0.00557715
CD38	-0.000100081	-0.0192565
CD3D	0.0005026	-0.0348201
CD3E	-8.11215e-05	-0.0291626
CD3EAP	1.76184e-05	0.000317485
CD3G	-0.000931924	-0.0266984
CD4	0.000793378	-0.0127442
CD40	0.00167108	-0.0249853
CD44	0.0019072	-0.0181208
CD46	-0.000558168	-0.0013606
CD47	0.000400661	-0.00716637
CD48	0.000366941	-0.016536
CD5	-0.000650024	-0.0207533
CD52	0.000845497	-0.014009
CD53	9.1784e-05	-0.0114947
CD55	-0.000732341	0.00275695
CD58	0.00253489	0.00070799
CD59	0.000211819	-0.00943629
CD6	-0.00168621	-0.0177672
CD63	0.000627107	0.00367019
CD68	0.000787067	-0.0111964
CD69	-0.000587886	-0.0204851
CD7	-0.000748784	-0.0184466
CD70	0.00119924	-0.0296687
CD72	-0.00104404	0.00164725
CD74	0.00152642	-0.0165248
CD79A	-0.000462786	-0.00352707
CD79B	0.000206461	-0.00229593
CD80	0.000172928	-0.0204112
CD81	0.000142693	0.000359988
CD82	0.00234337	-0.0155358
CD83	-1.21173e-05	0.00108056
CD84	-0.00142426	-0.0155921
CD86	-0.000195693	-0.0104807
CD8A	0.000729267	-0.0257152
CD9	0.000366806	0.00976235
CD93	-0.000186095	0.00463534
CD96	-0.000167161	-0.0303494
CDA	-0.00097096	-0.000931035
CDADC1	-0.00017886	0.00567939
CDAN1	-0.000238188	-0.00148265
CDC14A	0.000180954	-0.000708895
CDC14B	6.61458e-05	-0.0102491
CDC16	-1.67048e-05	-0.00437293
CDC20	-0.000371534	0.0151645
CDC20B	1.03961e-05	0.0019643
CDC23	3.42596e-05	-0.0026897
CDC25A	-0.000136315	0.00789169
CDC25B	0.000321781	-0.00798363
CDC25C	0.000264328	0.00210592
CDC27	5.97896e-05	-0.00414365
CDC34	-0.000255737	0.00839944
CDC37	3.15584e-05	0.00152293
CDC37L1	7.83624e-05	-0.00401633
CDC42	-0.00036167	0.00189849
CDC42BPA	0.000378849	-0.00499336
CDC42BPB	0.000543232	-0.00529294
CDC42BPG	-2.65868e-05	-0.000617773
CDC42EP1	-0.000219176	-0.00574332
CDC42EP2	-0.000257706	-0.00153084
CDC42EP3	0.00114589	-0.0181521
CDC42EP4	0.000127471	-0.00459621
CDC42EP5	0.000518004	-0.00761791
CDC42SE1	-0.00051716	-0.000116435
CDC42SE2	3.21177e-05	-0.00560071
CDC5L	0.00011165	0.00164091
CDC6	-0.000118559	0.00758716
CDC7	0.000238849	-0.00607423
CDC73	0.000123216	0.00132739
CDCA2	-0.00073709	0.00576541
CDCA3	-0.00144145	0.00972428
CDCA4	0.00054632	-0.00266809
CDCA5	6.69357e-05	0.00533262
CDCA7	0.000175881	-0.00803313
CDCA7L	0.00258997	-0.023565
CDCA8	-0.000119009	0.00570466
CDCP1	0.00208382	-0.0115119
CDH1	-0.000973279	0.00686888
CDH11	-0.000624815	-0.000265642
CDH12	-0.000807869	-0.00576307
CDH13	0.000227801	-0.0183883
CDH15	-0.00327186	0.00165283
CDH17	-0.00208594	-0.0135711
CDH19	-0.00045302	0.00264333
CDH2	0.00112277	0.00666246
CDH20	-0.000221614	-0.0187676
CDH23	0.00122172	-0.00695177
CDH24	0.00011569	-0.000713053
CDH26	-0.000262774	0.0183877
CDH3	-0.000432601	-0.0171609
CDH4	-0.00173861	0.00237804
CDH5	-0.000577751	0.00615622
CDH6	-0.00105259	-0.00216361
CDH8	-9.77857e-05	0.00355003
CDK1	0.000112628	0.00411967
CDK10	0.000239075	-0.00167048
CDK11B	1.64713e-05	0.00156865
CDK12	-3.86521e-05	0.00100379
CDK13	-2.29313e-05	-0.00582835
CDK14	-0.000827163	0.00630807
CDK15	-0.000440374	-0.00469363
CDK17	0.000319445	-0.0113921
CDK18	-0.000238898	-0.00942928
CDK19	-0.00143421	-0.00180328
CDK2	-0.000252208	-0.0025891
CDK20	-0.000608142	0.00110686
CDK2AP1	0.00019133	-0.00317552
CDK2AP2	-0.000363655	0.00526711
CDK3	-0.00121996	-0.00125073
CDK4	-0.00217219	0.00810182
CDK5	-5.21652e-05	0.00396707
CDK5R1	-3.1274e-05	0.00482172
CDK5R2	0.000733284	0.00443441
CDK5RAP1	1.05038e-05	-0.00119019
CDK5RAP2	5.61387e-05	-0.00163825
CDK5RAP3	-0.000381254	-0.00232406
CDK6	0.00126627	-0.0100204
CDK7	0.000119884	-0.00281808
CDK8	-0.000261223	-0.00409989
CDK9	-5.9773e-05	-0.00179201
CDKAL1	-3.12737e-05	0.00420356
CDKL1	-0.000907868	-0.0251099
CDKL2	-0.00198124	-0.00700797
CDKL3	2.59231e-05	0.000313454
CDKL4	-0.000278007	0.000635925
CDKN1A	0.00104543	-0.00488553
CDKN1B	0.000853896	5.21925e-05
CDKN1C	-0.000768569	0.00708986
CDKN2A	-0.000856163	0.0259907
CDKN2AIP	0.00131114	-0.00514175
CDKN2AIPNL	5.64795e-05	0.00477008
CDKN2B	-0.00057923	0.0195781
CDKN2C	0.000732258	0.000596791
CDKN2D	-2.34396e-05	0.00651561
CDKN3	3.27645e-05	0.00337441
CDO1	0.000336233	0.00833874
CDON	1.11995e-05	-0.00378909
CDR2	-0.000548792	0.000664062
CDR2L	-0.000577791	0.00630236
CDRT1	0.00034375	0.00730594
CDRT4	-0.00116961	-0.00396304
CDS1	-0.00120037	0.00961238
CDS2	8.23321e-05	1.89215e-05
CDSN	-0.00141307	-0.0340755
CDT1	-7.54899e-06	0.00821129
CDV3	-0.000641357	0.000246343
CDX1	0.000630825	0.0107391
CDX2	-0.00035055	-0.00627368
CDYL	-0.00030007	-0.00100673
CDYL2	8.13256e-05	-0.0180128
CEACAM1	-0.000543302	0.0171757
CEACAM19	-0.000968031	0.00798043
CEACAM21	-0.00183384	-0.0107328
CEACAM3	-0.00046728	-0.00345745
CEACAM4	-0.00051724	0.000910381
CEACAM5	-0.00161042	0.0266751
CEACAM6	-0.000892277	0.0205975
CEACAM7	-0.00108222	0.00401012
CEBPA	-0.000290154	0.0172635
CEBPB	7.4336e-06	0.00151115
CEBPD	1.39369e-05	0.00569954
CEBPE	-0.000181752	-0.00849149
CEBPG	0.000301514	-1.84223e-05
[truncated: 11,505 more rows]

## Sheet: BRCA
gene	methylation_coeff	expression_coeff
A1BG	0.000403471	0.00659182
A2M	7.92671e-05	-0.00717544
A2ML1	-0.00020105	-0.00506833
A4GALT	0.000278397	-0.000934872
A4GNT	-0.00176774	-0.0017352
AAAS	4.95252e-06	0.00282451
AACS	6.42391e-05	0.000282243
AADAC	8.06456e-05	-0.000323813
AADAT	0.00132453	-0.0149955
AAGAB	-6.78768e-05	0.00181273
AAK1	-8.56384e-06	0.00111036
AAMP	7.29291e-06	0.00362589
AANAT	0.000149808	-0.0011578
AARS2	-0.000131894	-0.000902131
AARSD1	-1.99163e-05	0.00302791
AASDH	-2.72736e-06	-0.000768669
AASS	0.000830351	-0.00530444
AATF	0.000212356	0.000682975
AATK	-0.00109162	0.00767341
ABAT	-6.15245e-05	0.000557664
ABCA1	-0.000373312	-0.00401262
ABCA10	-0.000397584	-0.0169761
ABCA12	-7.5253e-05	0.0038144
ABCA13	0.000340263	-0.0100476
ABCA2	-1.64237e-05	-0.000866549
ABCA3	0.000108379	0.00220704
ABCA4	0.00059743	-0.00591743
ABCA5	0.000143441	-0.00997782
ABCA6	-0.00146696	-0.01887
ABCA7	0.000151165	0.00593413
ABCA8	-0.00159704	-0.0258878
ABCA9	-0.00152789	-0.0238836
ABCB1	-0.000801437	-0.0114291
ABCB10	9.53133e-06	-0.00245107
ABCB11	-2.71295e-05	-0.0012431
ABCB4	-0.000677422	0.000708136
ABCB5	-0.000675383	-0.00394598
ABCB6	0.000805078	-0.00292929
ABCB8	9.83249e-05	0.00322459
ABCB9	0.000820303	0.000800906
ABCC1	0.00128176	-0.00296369
ABCC10	7.37987e-05	-0.00270499
ABCC11	-0.00167621	0.0175267
ABCC12	-7.79616e-05	0.0133334
ABCC2	-0.000576247	0.00466047
ABCC3	-0.000467112	0.00466758
ABCC4	0.00110105	-0.00839416
ABCC5	0.000144903	-0.00188369
ABCC6	-0.000248124	0.0246734
ABCC8	-0.000152922	0.0037415
ABCC9	-0.000211673	-0.00572914
ABCD2	-5.01253e-05	-0.00874707
ABCD3	-0.000591438	-0.00254508
ABCD4	2.42068e-05	0.00194946
ABCE1	-2.12946e-05	-0.00475525
ABCF1	0.000622401	-0.000765287
ABCF2	-1.98927e-05	-0.00143121
ABCF3	-9.21035e-05	0.000988111
ABCG1	-0.00130875	0.000928459
ABCG2	0.00131412	-0.00282003
ABCG4	0.000240698	-8.47388e-06
ABCG5	-0.000106755	0.00148837
ABHD1	-0.000310853	0.00291657
ABHD10	-0.000280952	0.0027661
ABHD11	-0.000439367	0.000966938
ABHD12	0.000281104	0.00825044
ABHD12B	0.000485881	-0.00551722
ABHD13	6.42816e-05	-0.00279997
ABHD14B	-9.39898e-06	0.00561227
ABHD15	0.000521825	0.00324911
ABHD2	-0.000529455	-0.0135021
ABHD3	-0.000358773	0.00818308
ABHD4	-1.36327e-05	-0.00258729
ABHD5	3.9412e-05	-0.00210163
ABHD6	5.06295e-08	0.0082829
ABHD8	0.000475382	0.00343719
ABI1	-0.000755554	-0.000345102
ABI2	0.000769088	-0.00503558
ABI3BP	-0.00126001	-0.0118807
ABL1	0.000604996	-0.00404305
ABL2	-4.37601e-07	-0.00355935
ABLIM1	-0.000157372	-0.00230843
ABLIM2	-0.00098204	0.00141619
ABLIM3	-0.000179501	0.00802444
ABO	0.00207515	-0.00571435
ABR	0.000359372	0.000902272
ABRA	-0.000926825	0.00187886
ABT1	7.51157e-05	0.000927421
ABTB1	-8.98804e-05	0.00361268
ABTB2	0.000196916	-0.00840941
ACAA1	-0.000116291	0.0075052
ACACA	-0.00073762	-0.0029854
ACACB	0.000113704	0.000875148
ACAD10	-0.000336256	0.00420843
ACAD9	-5.30397e-05	0.000684715
ACADL	0.00136193	-0.00529876
ACADM	5.99388e-05	-0.00326297
ACADS	0.000925927	0.0101902
ACADVL	0.000431978	0.00580655
ACAN	-0.000219814	0.00949895
ACAP1	-1.17719e-05	-0.00139517
ACAP2	-4.52827e-05	-0.00254451
ACAP3	0.000149846	-0.00272833
ACAT1	-0.000465956	0.00357122
ACAT2	0.00050207	-0.00456169
ACBD3	-3.74548e-06	-0.000175035
ACBD4	-0.000352066	0.00798539
ACBD5	-2.16795e-05	-0.000389612
ACBD6	-8.77953e-07	0.00133771
ACBD7	0.000815803	-0.014309
ACCS	-0.000322814	0.00435365
ACD	8.00791e-05	0.00101648
ACE	0.00161843	0.00443408
ACER1	8.35777e-05	0.00133215
ACER2	0.000364055	-0.00507327
ACER3	6.52843e-06	-0.000605694
ACHE	0.0011138	-0.00603153
ACIN1	-4.86655e-05	-0.000176682
ACLY	-0.000466982	-0.000495364
ACMSD	-0.000454491	0.0139067
ACO1	5.18394e-05	0.00107151
ACOT11	-0.000302998	-0.00502128
ACOT13	6.22793e-06	-0.000510904
ACOT2	3.1787e-05	-0.000297004
ACOT4	0.000194316	-0.000597093
ACOT6	-0.000107858	0.0047445
ACOT7	4.67346e-05	-0.00379551
ACOT8	-3.19094e-05	0.0052113
ACOX1	-3.38284e-05	-0.00150408
ACOX2	-0.00169651	0.0178214
ACOX3	0.00111028	0.000389571
ACOXL	0.000111666	0.00264656
ACP1	0.000767255	0.00109896
ACP2	-0.000524306	-0.000113662
ACP5	0.000882392	0.00825604
ACP6	7.03159e-06	0.00343499
ACR	-0.000218827	0.00340702
ACRBP	-0.000108624	0.00205927
ACRV1	0.000484802	-0.001907
ACSBG1	-0.000401827	-0.00748702
ACSBG2	-7.74593e-06	-0.00349673
ACSF2	0.000202043	-0.00241238
ACSF3	-6.99227e-05	-0.000472785
ACSL1	-0.000809872	0.00222537
ACSL3	-0.00112241	-0.0034153
ACSL5	-0.00021853	0.000848652
ACSL6	-8.24078e-05	-0.00695232
ACSM1	-0.00024712	0.00555277
ACSM3	-0.00145135	-0.00373313
ACSM5	0.000219051	0.0060156
ACSS1	-0.000517854	0.00584543
ACSS2	0.000301913	0.00160894
ACSS3	-0.000776172	-0.00229524
ACTA1	0.000647703	-0.00912469
ACTA2	0.000419125	-0.0114943
ACTBL2	-0.000672191	-0.00779312
ACTC1	0.00180038	0.0151592
ACTG1	0.000614215	-0.00255359
ACTG2	0.000907736	-0.0226898
ACTL6A	-3.80062e-05	-0.00427788
ACTL8	-0.000524873	-0.00545845
ACTN1	0.0010478	-0.00665466
ACTN2	0.00289085	-0.00053477
ACTN3	6.73345e-05	-0.000241659
ACTN4	0.000937276	-0.00261963
ACTR10	5.9969e-06	0.000899404
ACTR1A	2.96069e-05	-0.0017739
ACTR1B	8.9136e-05	0.00125417
ACTR2	-9.15707e-08	-0.00306528
ACTR3	-0.00101314	-0.00273349
ACTR3B	0.000710026	-0.00223695
ACTR3C	0.000585388	-0.00581913
ACTR5	3.09863e-05	-0.000246192
ACTR6	-1.40785e-05	-4.73485e-05
ACTR8	-0.000277692	0.000704139
ACVR1	-0.000175164	-0.00204505
ACVR1B	6.95157e-05	0.000412353
ACVR1C	-0.000741509	0.000351935
ACVR2A	0.0002396	-0.00690973
ACVR2B	-5.33142e-05	-0.00505994
ACVRL1	-0.000474072	-0.00203309
ACY1	3.41917e-07	0.00418376
ACY3	0.000315085	0.00964537
ACYP1	-4.41375e-05	-0.00424183
ACYP2	-0.00034359	0.00311301
ADA	-0.000108537	-0.00273046
ADAD2	-0.000345864	-0.000624131
ADAL	0.00052652	0.00218489
ADAM10	8.3766e-06	-0.00475513
ADAM11	0.000328815	-0.00496463
ADAM12	-4.57905e-05	-0.0161668
ADAM15	-8.66133e-05	0.00723527
ADAM17	7.44694e-05	-0.00605097
ADAM19	0.00153594	-0.0142259
ADAM20	-0.000183483	0.00317807
ADAM21	-0.000625515	-0.00464879
ADAM22	-1.24023e-06	-0.00966395
ADAM23	0.00186483	-0.00676536
ADAM28	-0.00023621	0.00333308
ADAM29	-0.00252613	-0.0079769
ADAM32	0.00190837	-0.0134611
ADAM33	0.000193128	-0.00488056
ADAM8	0.000228459	0.00370256
ADAMDEC1	-0.000229117	-0.0114524
ADAMTS1	0.000786364	-0.00846087
ADAMTS10	0.000477304	0.000711691
ADAMTS12	-0.000184205	-0.0216843
ADAMTS14	-0.0008924	-0.00660881
ADAMTS15	-0.000121072	0.00713535
ADAMTS16	9.95972e-05	-0.00432672
ADAMTS17	-3.38814e-06	-0.0040133
ADAMTS18	0.00139741	-0.0115045
ADAMTS19	-0.000763205	0.00386021
ADAMTS2	-0.000140441	-0.0113507
ADAMTS20	0.000438855	0.00178272
ADAMTS3	-6.24607e-05	-0.00888919
ADAMTS4	0.000762078	-0.00850735
ADAMTS5	0.000557349	-0.0151319
ADAMTS6	-0.000120164	-0.00847475
ADAMTS7	0.000326654	-0.00474397
ADAMTS8	0.00176374	-0.0201769
ADAMTS9	0.00152508	-0.0069135
ADAMTSL1	-0.000227088	0.000452183
ADAMTSL2	-0.000208274	0.00378269
ADAMTSL3	0.00148277	-0.00707343
ADAMTSL4	0.000277227	0.00517402
ADAMTSL5	-7.21027e-05	0.00251227
ADAP1	-1.63594e-05	0.00473592
ADAP2	-0.000439847	0.00508713
ADAR	2.57184e-05	-0.00396433
ADARB1	0.000112045	-0.00418494
ADARB2	-3.90411e-06	-0.00283227
ADAT1	-1.48633e-05	-0.0028633
ADAT2	-3.12254e-05	-0.000756435
ADAT3	-0.000582932	0.00623971
ADCK1	-5.54362e-05	0.00289428
ADCK2	0.000414543	0.00178922
ADCK5	-7.20548e-05	0.0029536
ADCY1	0.00208219	-0.0155395
ADCY10	-0.000839946	-0.00108307
ADCY2	0.000320462	0.00100779
ADCY3	0.000899173	-0.00453779
ADCY4	0.000223603	-0.000187731
ADCY5	-0.000655965	0.00282116
ADCY6	0.000115434	0.00286604
ADCY7	0.000603051	-0.00490716
ADCY9	-0.00164753	0.0012211
ADCYAP1	0.00202378	-0.00306472
ADCYAP1R1	0.000626874	-0.012944
ADD1	8.77201e-05	-0.000507278
ADD2	0.00131611	-0.00688594
ADD3	-0.000471925	-0.0131943
ADH1A	-0.00125858	-0.00549903
ADH1B	-0.000737879	-0.0172226
ADH1C	-0.00127692	-0.0175254
ADH5	5.31333e-06	-0.00317134
ADH6	-0.000805774	-0.00452423
ADHFE1	0.00129731	0.000193428
ADI1	0.00028092	0.00193654
ADIPOQ	-0.000422231	-0.00935236
ADIPOR1	-3.9263e-06	0.00240923
ADIPOR2	0.00101271	-0.00219125
ADK	7.93665e-06	0.00159844
ADM	0.000495116	0.0012939
ADM2	-0.00056087	1.20671e-05
ADNP	2.86768e-05	-0.00659997
ADNP2	0.000221045	-0.00352318
ADO	-3.0525e-05	-0.00292192
ADORA1	0.000119633	-0.0208303
ADORA2A	-0.000256194	-0.00208738
ADORA2B	0.000270678	-0.00439446
ADORA3	-0.000653799	0.00518817
ADPGK	3.00892e-05	-0.000103995
ADPRH	0.000454649	-0.00184461
ADPRHL1	0.000117227	0.00109136
ADRA1A	0.00266105	0.000334854
ADRA1B	0.00217926	0.00192412
ADRA1D	0.0015144	-0.00542539
ADRA2A	0.00110486	0.000597742
ADRA2B	0.000557173	-0.00239435
ADRA2C	0.00141406	0.00536326
ADRB1	0.00124833	-0.0132132
ADRB2	0.000550957	-0.00122562
ADRB3	0.00117248	0.000446196
ADRM1	0.00131631	0.000289614
ADSL	0.00032531	-0.00104095
AEBP1	0.000662237	-0.00740727
AEBP2	8.15746e-05	-0.00114125
AEN	4.73097e-05	-0.00192487
AFAP1	0.000952816	-0.00646894
AFAP1L1	0.000511309	-0.00320154
AFAP1L2	-0.000384068	-0.00725796
AFF1	0.000433272	-0.00117469
AFF3	0.000388266	-0.013222
AFF4	3.06221e-07	-0.000475879
AFG3L2	0.000268212	-0.00239656
AFMID	-0.000126097	0.00499343
AFP	-0.00025197	0.0104467
AFTPH	0.000499787	0.000533837
AGA	-0.00125933	0.00112819
AGAP1	-0.00129874	0.00394738
AGAP3	-0.000154208	0.000588355
AGAP5	0.000258414	0.00375957
AGAP6	-0.000140302	0.000513164
AGBL2	0.000614441	-0.000981372
AGBL3	-0.000158071	0.000645921
AGBL4	0.000257163	0.00250638
AGBL5	2.59781e-06	-0.00200589
AGER	-3.09558e-05	0.00445038
AGFG1	3.29971e-08	0.000331938
AGFG2	-0.00140016	0.00921661
AGGF1	-1.23729e-05	0.000328067
AGK	4.8286e-06	-0.00145062
AGL	0.000836981	-0.0106387
AGMAT	0.000527589	-0.00457867
AGPAT2	-0.000220286	0.00759646
AGPAT3	0.000205601	-0.000412558
AGPAT4	0.000140758	-0.0100669
AGPAT5	-3.78995e-06	-0.00240886
AGPS	0.000776447	-0.0040012
AGR2	-0.00189575	0.0174682
AGR3	-0.00104797	0.00962945
AGRN	-1.1254e-05	-0.00344745
AGRP	0.000827246	-0.000597596
AGT	-0.000108795	0.000413683
AGTPBP1	7.79884e-06	-0.00552238
AGTR1	0.00184334	-0.00876112
AGTRAP	0.000749083	0.00173079
AHCTF1	1.10444e-05	-0.00406862
AHCY	0.000562576	-0.00390297
AHCYL1	-0.000594335	-0.00140241
AHCYL2	-0.00102535	-0.00246355
AHDC1	0.00121443	-0.00216444
AHI1	-4.6116e-05	0.00435046
AHNAK	6.51242e-05	-0.00315416
AHNAK2	0.000409487	-0.00799324
AHR	0.000745199	-0.000533274
AHRR	0.00044731	-0.00101005
AHSA1	-1.05687e-05	-0.000459586
AICDA	-0.000504041	-0.00304377
AIDA	-1.42964e-05	-0.00209595
AIF1	-1.7326e-06	0.00515083
AIF1L	-0.000284091	-0.0087555
AIFM2	0.000538598	0.000182664
AIFM3	0.000741867	1.22088e-05
AIG1	-6.78583e-05	0.00916678
AIM2	-0.000526683	0.00298141
AIMP1	-0.00037143	-0.000119354
AIMP2	-1.09229e-05	0.00305139
AIP	2.14302e-05	0.00167142
AJAP1	0.00125078	-0.00422104
AK1	-0.00020412	0.00455283
AK3	0.000618453	-0.000914397
AK5	-0.00187138	0.00158223
AK7	-3.75372e-05	-0.000166573
AKAP1	8.35515e-06	-0.00194164
AKAP10	-0.000238753	-0.00142658
AKAP11	-4.37437e-05	-0.00241424
AKAP12	0.000352691	-0.014454
AKAP13	0.000398911	-0.00625572
AKAP3	-0.000112273	-0.00591219
AKAP5	-0.000475147	-0.00132749
AKAP6	-0.000287236	-0.00680543
AKAP7	9.41085e-05	0.00268428
AKAP8	-1.74602e-06	0.00173966
AKAP8L	-1.98417e-05	0.00127775
AKAP9	1.22742e-06	-0.000344223
AKIRIN1	6.67829e-06	-0.00270905
AKIRIN2	0.00133298	0.000574443
AKNA	0.000373609	-0.00306398
AKNAD1	-0.00012824	0.00452997
AKR1A1	-0.000650413	0.00217563
AKR1B1	0.00177271	-0.00226182
AKR1B10	-0.0014763	0.0171516
AKR1B15	-0.000676387	0.0138654
AKR1C1	-0.000692177	0.00420316
AKR1C2	-0.000804478	0.00481259
AKR1C3	-0.000719302	0.000221265
AKR1D1	0.000491978	0.00114474
AKR1E2	0.000289199	-0.000630925
AKR7A2	-0.000552051	0.00149525
AKR7A3	0.0010166	-0.00624224
AKT1	-0.000451684	0.000707931
AKT1S1	1.05198e-05	-0.00153663
AKT2	0.000839012	-0.00222791
AKT3	0.000693609	-0.013688
AKTIP	3.65521e-05	-0.00170153
ALAD	0.000173862	0.000982579
ALAS1	0.000567489	0.00627208
ALB	-0.000332753	0.0038676
ALCAM	-0.00213571	0.00181346
ALDH16A1	0.000112893	-0.000603923
ALDH18A1	0.000194892	0.00174308
ALDH1A1	-0.00183716	-0.00219638
ALDH1A2	0.00214244	-0.0191464
ALDH1A3	0.000257632	-0.0118551
ALDH1B1	-0.000173103	-0.00585098
ALDH1L1	0.000628468	-0.00384327
ALDH1L2	0.000385728	-0.0126648
ALDH2	-0.000386084	0.00354991
ALDH3A1	0.000867749	-0.00172409
ALDH3A2	-0.000591807	0.00576287
ALDH3B1	0.000907124	0.00719056
ALDH3B2	0.000394523	0.00388179
ALDH4A1	0.000641549	-0.00397896
ALDH5A1	0.000311029	-0.00259329
ALDH7A1	0.000748015	-0.000906528
ALDH8A1	-0.000801602	-0.0016928
ALDH9A1	8.14195e-05	0.00211243
ALDOA	-0.00109711	0.00824811
ALDOB	-0.000653475	-0.00607163
ALDOC	0.000488106	0.00131495
ALG1	-3.65068e-05	0.00415268
ALG10	0.000246445	0.00036653
ALG10B	2.29248e-05	-0.00236867
ALG12	2.76491e-05	0.00152557
ALG14	-0.00220691	0.00455334
ALG1L	-0.00079838	0.00254061
ALG2	0.000176017	0.00239787
ALG3	0.000751139	0.00210224
ALG6	6.03625e-05	-0.00279619
ALG8	-1.33439e-05	0.00163676
ALG9	-4.29132e-05	-7.40146e-05
ALK	0.000975331	0.00243573
ALKBH1	-0.000893591	5.93634e-05
ALKBH2	0.000397743	-0.000147264
ALKBH3	0.000621247	0.00179419
ALKBH5	-6.59921e-06	0.00311564
ALKBH6	2.95318e-05	0.00194349
ALKBH7	9.54052e-07	0.00838273
ALKBH8	6.2951e-05	0.000447623
ALMS1	2.15984e-05	-0.00681976
ALOX12	0.00100279	0.0041179
ALOX12B	9.16854e-05	0.00455713
ALOX15	0.00026357	0.0102514
ALOX15B	-0.000204637	0.000808279
ALOX5	0.000343848	0.00853436
ALOX5AP	-0.000338299	0.00387845
ALOXE3	5.83083e-05	0.00195714
ALPK1	0.000330248	0.00433332
ALPK2	-0.000400744	0.000331014
ALPK3	-6.98261e-05	0.00106984
ALPL	0.00100351	0.000282652
ALS2	-4.9789e-05	-0.00258817
ALS2CL	0.000295391	0.00857893
ALX1	-0.00143846	0.0014986
ALX3	0.00282857	-0.00127727
ALX4	0.000800362	-0.016636
AMACR	7.80026e-06	-0.000382662
AMBP	0.000154599	-0.0101255
AMBRA1	0.000568068	-0.0041696
AMD1	-4.20408e-05	-0.000391886
AMDHD1	-0.000388626	0.00905203
AMDHD2	-2.03417e-05	0.00759259
AMFR	0.000970045	-0.00356983
AMH	-0.000340419	0.0230267
AMHR2	-0.000157604	0.00405812
AMIGO1	5.06473e-05	0.00198799
AMIGO2	0.00115304	-0.0163145
AMIGO3	0.0011363	0.00321303
AMMECR1L	0.000634105	-0.00382509
AMN	0.000409001	0.00147653
AMN1	-7.44522e-05	0.000360158
AMOTL1	0.000668525	-0.0142576
AMOTL2	-0.000232814	-0.000237487
AMPD1	-0.000454201	-0.0127239
AMPD2	1.37943e-05	0.00136006
AMPD3	-0.000590569	-0.000270722
AMPH	0.000647958	-0.0305286
AMT	0.000498062	0.00601099
AMY2A	-0.00158162	-0.00228013
AMY2B	-0.000192652	-0.00132799
AMZ1	0.000282431	-0.0113521
AMZ2	1.36578e-05	-0.00394401
ANAPC1	0.000266985	-0.00532074
ANAPC10	3.94165e-06	-0.00112491
ANAPC11	0.000346024	0.0015244
ANAPC13	0.000309064	0.00398723
ANAPC2	-2.17971e-05	0.00256352
ANAPC4	-8.52279e-06	-0.000729151
ANAPC5	-4.99792e-05	0.000638459
ANAPC7	-0.000188673	-0.000526273
ANGEL1	-1.54793e-05	-1.85703e-05
ANGEL2	-4.32009e-05	0.00025083
ANGPT1	-0.00178567	-0.00434859
ANGPT2	0.000202642	-0.00335859
ANGPT4	0.00129236	-0.00272659
ANGPTL1	0.000361647	-0.00849617
ANGPTL2	0.000261503	-0.00925468
ANGPTL3	-0.0001655	-0.00037076
ANGPTL4	0.000404089	0.00883574
ANGPTL5	1.22695e-05	0.00314762
ANGPTL6	0.000225259	0.00504258
ANGPTL7	0.000642351	0.00065729
ANK1	0.0024768	-0.00913181
ANK2	-0.000460118	-0.00591329
ANK3	-0.000714218	-0.00544264
ANKAR	0.000189486	0.00269851
ANKDD1A	-0.00076619	0.00204661
ANKFN1	-0.000394914	0.00276404
ANKFY1	4.40171e-05	-0.000415427
ANKH	-0.00124563	-0.00427103
ANKHD1	-3.69625e-06	-0.000367109
ANKK1	-3.76961e-06	0.00404566
ANKLE1	0.000881191	-0.00275885
ANKLE2	3.22719e-05	-0.000689428
ANKMY1	-5.89339e-05	0.00201089
ANKMY2	-4.43862e-05	0.00412212
ANKRD1	-0.000877544	-0.00679997
ANKRD10	0.000206907	-0.000672447
ANKRD11	3.06082e-05	-0.00495688
ANKRD12	-1.08724e-05	-0.00173351
ANKRD13A	-0.000423013	-0.00157912
ANKRD13B	0.000568277	-0.00726631
ANKRD13C	0.000223446	-0.00354602
ANKRD13D	-0.000577017	0.00107643
ANKRD16	-0.000102195	0.00468589
ANKRD17	1.69409e-05	-0.00725035
ANKRD2	0.000719618	-0.00717358
ANKRD22	-0.000921315	-0.00104446
ANKRD23	0.000201217	-0.00174691
ANKRD24	-9.89094e-06	0.010643
ANKRD26	1.36615e-05	-0.00260999
ANKRD28	0.00124213	-0.00314962
ANKRD29	0.000240403	-0.00902254
ANKRD30A	-0.00106705	-0.00838951
ANKRD30B	0.00138548	-0.000470005
ANKRD31	-0.000175321	-0.00045999
ANKRD34B	-0.000984415	-0.00598034
ANKRD34C	-0.00034981	0.0025513
ANKRD35	4.57268e-05	-0.0048516
ANKRD36	2.70734e-05	-0.0049973
ANKRD37	1.07069e-05	0.00506857
ANKRD39	8.13504e-06	0.00108992
ANKRD40	-4.83111e-05	-0.0039298
ANKRD42	-1.45978e-05	0.00523117
ANKRD44	0.000363211	-0.00350353
ANKRD45	0.00177138	-0.0071028
ANKRD46	0.000129443	-0.00227608
ANKRD49	-2.47973e-06	0.00153279
ANKRD50	0.00235535	-0.0121171
ANKRD52	0.000290228	-0.00143618
ANKRD53	0.000590742	-0.00673977
ANKRD54	5.4056e-05	-0.000350969
ANKRD55	6.80215e-05	-0.0100179
ANKRD6	0.000355017	-0.00711412
ANKRD7	-0.000414083	-0.00648027
ANKRD9	-0.000144033	0.00636976
ANKS1A	0.000579111	-0.0027202
ANKS1B	0.000185606	0.00256422
ANKS3	-0.000109416	0.00591749
ANKS6	0.00196177	-0.00789956
ANKZF1	5.4348e-05	0.00164446
ANLN	9.29184e-05	-0.0132229
ANO1	-0.000513013	-0.0122393
ANO10	-1.30159e-06	0.00419121
ANO2	0.00080769	0.00142291
ANO3	0.00159073	0.0082176
ANO4	-0.000134386	-0.00333157
ANO5	0.00201419	-0.0126167
ANO6	-0.000269857	0.00114889
ANO7	0.000271877	-0.000901195
ANO8	-2.86859e-05	-0.00357176
ANO9	0.000489019	-0.000980153
ANP32A	0.000119592	-0.00341787
ANP32B	0.00193433	-0.00534436
ANP32E	0.000820484	-0.0135587
ANPEP	0.000675918	-0.00452777
ANTXR1	-0.000683577	-0.013411
ANTXR2	0.00136594	-0.00270739
ANXA1	-0.00167563	-0.0045721
ANXA11	-0.000963289	0.00410064
ANXA13	-1.99689e-06	-0.0029602
ANXA2	0.000934415	0.000369661
ANXA3	-0.000122658	-0.00371749
ANXA4	0.000152496	0.000930137
ANXA5	-5.20369e-05	-0.00211722
ANXA6	0.000650072	-0.00193953
ANXA7	4.57483e-06	0.00189722
ANXA9	-0.000236359	0.00392638
AOAH	-4.07991e-05	0.00153676
AOC2	1.29117e-05	-0.00117852
AOC3	-3.79988e-05	-0.00389664
AOX1	0.000757385	-8.84028e-05
AP1AR	9.13504e-05	0.00309066
AP1B1	-0.00020654	0.00202216
AP1G1	2.73461e-06	-0.0021719
AP1G2	7.02245e-05	0.000736914
AP1M1	0.000524867	-0.000300378
AP1M2	0.0001699	0.00537958
AP1S1	2.67531e-05	0.0012106
AP1S3	0.000713531	0.00244815
AP2A1	0.000212838	-0.0038562
AP2A2	3.82396e-05	0.000168153
AP2B1	0.000462588	-0.00292871
AP2M1	9.11397e-07	-0.00273217
AP2S1	-0.000192176	0.00190524
AP3B1	-0.00134882	-0.00113371
AP3B2	0.0025048	-0.0136165
AP3D1	3.02887e-05	0.000321712
AP3M1	-3.6513e-06	-0.00186651
AP3M2	0.000127164	-0.000273942
AP3S1	0.000207312	0.00100057
AP3S2	-1.11119e-06	-0.00224614
AP4B1	-5.73739e-05	-0.00103789
AP4E1	4.39648e-05	-0.00228239
AP4M1	-5.4808e-05	-0.00151209
AP4S1	8.04437e-06	-0.00114059
APAF1	6.10581e-06	-0.00296537
APBA1	0.000619894	-0.00886363
APBA2	0.00077254	-0.0109286
APBA3	2.52611e-06	0.00350069
APBB1	-0.000265373	0.00203617
APBB1IP	0.00133085	0.00156958
APBB2	8.7615e-05	5.4392e-05
APC	-8.30958e-05	-0.00308568
APC2	7.65044e-05	0.00448615
APCDD1	0.000611641	-0.00451041
APCDD1L	0.00170871	-0.0156602
APEH	-0.000137062	0.00461413
APH1A	0.000184487	0.00121492
APH1B	0.000168215	0.00861589
API5	-5.7361e-05	-0.0042776
APIP	3.89746e-05	-0.0018166
APLF	-2.19412e-05	-0.0074194
APLNR	-0.000360006	-0.00359008
APLP1	0.00027276	-0.00414406
APLP2	-0.00047635	0.0018561
APOA1	0.000919119	-0.00439298
APOB	-0.000317458	-0.00396
APOBEC2	1.96665e-05	0.00181314
APOBEC3A	0.000161358	0.0015764
APOBEC3B	-0.000305095	-0.00709035
APOBEC3C	-0.000642548	0.00152136
APOBEC3D	0.000187936	-0.000922156
APOBEC3F	7.44203e-05	-0.00414447
APOBEC3G	-3.86409e-05	-0.00101465
APOBEC3H	1.52848e-05	0.00477904
APOC1	-9.62605e-05	-7.47475e-05
APOD	-0.00146381	-0.00890114
APOE	-0.00025446	0.00408005
APOF	-0.00074687	0.0113747
APOL1	-0.00153318	0.000913736
APOL2	-1.92897e-05	0.00191702
APOL3	0.000115975	0.00320307
APOL4	0.000263158	-0.0107506
APOL6	-0.000894439	-0.00095565
APOLD1	-0.000160954	-0.00801101
APOM	0.000159598	0.00541669
APP	0.0001136	-0.00111711
APPBP2	4.69911e-05	-0.00767554
APPL1	2.2773e-05	0.00077195
APPL2	-0.000453567	0.00180941
APRT	0.0016992	-0.00099626
APTX	-0.000129941	-0.000467056
AQP1	0.000370818	-0.00188888
AQP11	-0.000605472	0.00843816
AQP2	4.04062e-06	0.00699138
AQP4	-0.000126394	-0.0112959
AQP5	-0.00222169	0.00524823
AQP6	0.000145351	0.0188477
AQP7	-5.57503e-05	0.00349277
AQP8	-5.20541e-05	0.00446207
AQP9	-0.00114351	0.00914579
AQR	-7.91738e-06	-0.003139
ARAP1	-0.000144744	0.00156822
ARAP2	0.000393753	-0.00557101
ARAP3	0.000391866	-0.00344623
ARC	0.000870227	-0.00200615
ARCN1	0.000107567	0.000130679
AREG	0.00302153	-0.0477161
ARF1	1.15411e-05	-0.00017558
ARF3	-1.15453e-05	-2.18735e-07
ARF4	-3.33323e-05	0.00273621
ARF5	7.77239e-05	0.00208093
ARF6	1.76986e-06	-0.00240806
ARFGAP1	-9.95493e-05	0.00112951
ARFGAP2	-9.75672e-05	-0.000894196
ARFGAP3	-2.99895e-05	0.00213817
ARFGEF1	-0.000759059	0.00060343
ARFGEF2	-1.33968e-05	-0.00314437
ARFIP1	6.76897e-06	-0.0011002
ARFIP2	2.43863e-05	0.00286416
ARFRP1	0.00125679	-0.000850044
ARG2	-1.09989e-05	-0.00421197
ARGLU1	1.55534e-05	-0.00118635
ARHGAP1	2.16902e-05	-0.00329087
ARHGAP10	0.000122336	-0.00869952
ARHGAP11A	1.93867e-05	-0.0119058
ARHGAP11B	0.000536656	-0.0123462
ARHGAP12	0.000156488	-0.00122405
ARHGAP15	-0.00107468	0.00176744
ARHGAP17	-2.13471e-05	0.000880016
ARHGAP18	-0.000596217	0.00186107
ARHGAP20	-6.36724e-05	-0.0100003
ARHGAP21	0.000166387	-0.00576306
ARHGAP22	-0.00084271	0.00316532
ARHGAP23	0.000317395	-0.00213099
ARHGAP24	-0.000739017	-0.00576457
ARHGAP25	-0.000180166	-0.000185457
ARHGAP26	0.000461909	-0.00904862
ARHGAP27	-3.62767e-05	0.00303046
ARHGAP28	-0.000732251	-0.0183919
ARHGAP29	-1.77642e-06	0.00095377
ARHGAP30	0.00018181	0.00226276
ARHGAP5	6.59531e-05	-0.0036466
ARHGAP9	-0.0001392	0.00185673
ARHGDIA	0.000536427	-0.000558215
ARHGDIB	-0.00271797	0.0123
ARHGDIG	0.00108182	-0.000800095
ARHGEF1	0.000688358	0.000894473
ARHGEF10	0.000300208	-0.00400463
ARHGEF10L	0.000858327	-0.00254713
ARHGEF11	-0.000205634	-0.00112188
ARHGEF12	-0.00062888	-0.000610696
ARHGEF15	8.90132e-05	0.00175275
ARHGEF16	0.00058238	-0.000847659
ARHGEF17	0.000465995	-0.00146236
ARHGEF19	0.00140634	-0.0060007
ARHGEF2	0.000370076	-0.000837987
ARHGEF3	-0.00020022	0.00268255
ARHGEF4	0.000737523	-0.00859059
ARHGEF5	8.97642e-05	-0.000772534
ARHGEF7	8.06173e-05	-0.00392983
ARID1A	0.00033637	-0.00768229
ARID1B	1.15782e-05	-0.000649099
ARID2	-0.000795099	-0.00373027
ARID3A	-0.00025164	0.00262135
ARID3B	0.000165443	-0.00156833
ARID3C	0.000391571	-0.0038881
ARID4A	6.91053e-06	-0.00363343
ARID5A	5.11603e-05	-0.00106821
ARID5B	0.000626444	-0.00549693
ARIH1	2.65623e-06	-0.00390245
ARL1	-4.35541e-06	0.0032823
ARL10	0.000707052	-0.00972469
ARL11	-0.000874085	0.00772229
ARL13B	5.14485e-05	-0.00299945
ARL14	-0.00012321	-0.00105367
ARL15	-6.55333e-05	-0.00467591
ARL16	-8.85608e-05	0.00218803
ARL2	-0.00140107	0.00165474
ARL2BP	3.65873e-06	-0.00168216
ARL3	-0.000140068	0.00162283
ARL4A	-1.73779e-07	-0.00499929
ARL4C	0.000286772	-0.00998697
ARL4D	-0.00117826	0.00437626
ARL5A	5.31488e-06	-0.0011124
ARL5B	-2.0063e-05	-0.00554614
ARL6	0.000107411	0.00015427
ARL6IP1	1.48783e-05	-0.00349158
ARL6IP4	0.000490736	0.00443547
ARL6IP5	-1.80988e-05	0.00392411
ARL6IP6	7.35892e-06	-0.000744365
ARL8A	-5.90172e-06	0.0019498
ARL8B	6.49995e-05	-0.000178221
ARL9	0.00125954	-0.00863867
ARMC1	-0.000339197	-0.000679315
ARMC2	-4.03219e-05	0.00246151
ARMC3	0.00204092	-0.00512091
ARMC4	0.00178494	-0.00997514
ARMC5	4.29852e-05	0.00572988
ARMC7	3.20982e-05	-0.0020874
ARMC8	-2.1887e-05	-0.00264672
ARMC9	-0.000413441	-0.00247549
ARNT	3.4229e-06	-0.00121177
ARNT2	-0.00110735	-0.000189982
ARNTL	0.00106547	-0.00334002
ARNTL2	-0.000605788	-0.0135641
ARPC1A	-1.55377e-05	0.00189219
ARPC1B	-0.000469663	0.00210668
ARPC2	-5.45464e-05	-0.00102599
ARPC3	-1.89464e-06	0.000839583
ARPC4	3.42424e-05	0.000696424
ARPC5	0.000103176	-0.00291723
ARPC5L	0.000759812	0.000139801
ARPP19	-4.23475e-05	-0.0027555
ARRB1	0.000759297	0.00011207
ARRB2	-0.000250371	0.00114756
ARRDC1	1.4283e-05	0.00300492
ARRDC2	0.000387925	-0.00123274
ARRDC3	0.000125171	-0.0096335
ARRDC4	0.000128932	-0.000248982
ARRDC5	-0.000353785	0.00359407
ARSA	0.000179429	0.00776832
ARSB	-0.0002124	-0.007759
ARSG	-0.000591776	-0.000811444
ARSI	-0.00104783	-0.00793343
ARSJ	0.000237701	-0.00605731
ARSK	5.39321e-05	-0.00441966
ART3	0.000381471	-0.010381
ART4	5.26038e-05	-0.00486039
ART5	0.000592815	-0.00717948
ARTN	0.000238104	-0.00854107
ARV1	-0.000304182	0.0039415
ARVCF	0.000854582	0.00176923
AS3MT	0.00139289	-0.000312325
ASAH1	-0.000204549	0.00717017
ASAH2	-0.000412955	8.07249e-05
ASAH2B	8.92479e-05	-0.0123933
ASAP1	3.81928e-05	-0.00206272
ASAP2	0.000203676	-0.00749014
ASAP3	-0.000225095	0.000981939
ASB1	8.63695e-05	0.00250878
ASB13	-0.000442509	0.00586842
ASB14	-0.00100559	0.00439008
ASB16	-0.000620364	0.0065944
ASB2	-0.000220346	-0.00541838
ASB4	-0.000463224	-0.00189045
ASB6	0.000823982	-0.00166639
ASB8	0.000789512	-0.000902799
ASCC1	0.00123413	-0.00376325
ASCC2	9.82592e-05	0.00183063
ASCC3	2.15918e-05	-0.00156235
ASCL1	0.00188036	0.000637781
ASCL2	0.000966417	0.00604158
ASCL4	-0.000274368	-0.00442116
ASF1A	0.000513346	0.00223945
ASF1B	-8.26048e-05	-0.00818041
ASGR1	-0.000153991	0.00191455
ASGR2	-2.56109e-05	0.000618031
ASH1L	6.87191e-06	-0.00416873
ASH2L	-2.23987e-05	0.00204379
ASIP	0.000699467	0.00205109
ASL	-4.83298e-05	0.00761895
ASNS	9.02424e-05	-0.00199754
ASNSD1	0.000123837	2.37329e-05
ASPA	-0.00159908	0.00061748
ASPG	-0.000919361	0.00376586
ASPH	-0.00039561	0.00338285
ASPHD1	-0.000147105	0.0132342
ASPHD2	-4.07585e-05	0.00389195
ASPM	9.83307e-07	-0.0152159
ASPN	-0.000372374	-0.0113256
ASPRV1	0.00089405	7.06422e-05
ASPSCR1	4.38095e-05	0.00394296
ASRGL1	0.00112391	-0.0052178
ASS1	-0.00062489	0.00633857
ASTE1	0.000100695	0.00131363
ASTL	-9.36998e-05	-0.0039836
ASTN1	0.00121323	-0.0300797
ASTN2	0.000826607	-0.00565238
ASXL1	0.000308786	-0.00101717
ASXL2	7.82453e-05	-0.00519845
ASXL3	0.00180489	-0.0142307
ATAD1	9.5696e-06	-0.00123583
ATAD2	-1.51446e-05	-0.0124794
ATAD2B	-1.091e-05	-0.00594446
ATAD3A	0.000117671	-0.00163072
ATAD3B	-1.31865e-05	-0.000226037
ATAD3C	0.000345558	-0.00286817
ATAD5	5.6829e-05	-0.00810748
ATE1	1.3113e-05	-0.00504775
ATF1	-7.46017e-06	-0.000593686
ATF2	2.1706e-05	-0.0042907
ATF3	0.00069493	-0.00668658
ATF4	1.22752e-05	0.00246447
ATF6	7.75489e-05	-0.00205132
ATF7	0.000492313	-0.00376444
ATF7IP	2.56695e-05	-0.00615509
ATF7IP2	-0.000230691	-0.0100853
ATG10	-4.60941e-05	0.000623881
ATG12	-0.000156214	0.00112042
ATG16L1	-0.00118865	0.00553531
ATG16L2	0.00109269	0.000988435
ATG2A	-3.59736e-05	0.000783922
ATG2B	1.17421e-05	-4.16565e-05
ATG3	6.53667e-06	0.000905639
ATG4B	8.45412e-05	0.00329449
ATG4C	9.58633e-05	-0.00554025
ATG4D	0.000493736	0.00323173
ATG5	-7.16215e-05	1.86175e-05
ATG7	0.000515083	0.00329451
ATG9A	-0.000141619	-0.00196595
ATG9B	0.000223189	0.000955736
ATIC	0.000101091	0.0017426
ATL1	0.000850615	-0.00438258
ATL2	0.00031662	-0.00598016
ATL3	4.19867e-05	-0.00187145
ATMIN	-2.85823e-05	-0.00236812
ATN1	0.00113824	-0.00234573
ATOH7	-0.000942556	-0.00609745
ATOH8	0.000226035	-0.00264999
ATOX1	-3.01434e-06	0.0053794
ATP10A	0.000481815	-0.00388088
ATP10B	-0.000205387	-0.00488945
ATP10D	7.97969e-05	-0.00850013
ATP11A	0.000192479	-0.00979974
ATP11B	0.00133826	-0.0110447
ATP12A	0.000190631	-0.000173036
ATP13A1	-0.000147171	0.000741067
ATP13A2	-1.15369e-05	-0.0041558
ATP13A3	0.000373958	-0.00448119
ATP13A4	-0.000605252	-0.0128714
ATP13A5	-0.00103346	-0.00631672
ATP1A1	-0.0006496	0.00197602
ATP1A2	6.33416e-05	-0.00259463
ATP1A3	6.55507e-06	-0.000509193
ATP1A4	-0.00102077	0.0155718
ATP1B1	6.90923e-05	0.00217026
ATP1B2	0.000606218	-0.00198479
ATP1B3	3.51065e-05	-0.00122577
ATP2A1	0.000240871	0.000282763
ATP2A2	4.56755e-07	-0.0030962
ATP2A3	0.000587188	0.00498689
ATP2B1	-2.77565e-05	-0.000136201
ATP2B2	-0.000499789	-0.00459593
ATP2B4	0.000727279	-0.010562
ATP2C1	1.06475e-06	-0.000907676
ATP2C2	0.00066691	0.00523213
ATP6AP1L	0.000120522	0.00662551
ATP6V0A1	2.16226e-05	0.00425178
ATP6V0A2	-9.59733e-06	-0.000847017
ATP6V0A4	-0.000377733	-0.012398
ATP6V0B	4.58607e-05	0.000824048
ATP6V0C	1.88982e-05	0.00521662
ATP6V0D1	-3.98429e-06	0.0031025
ATP6V0D2	-0.000190831	-0.00211304
ATP6V0E1	-1.42579e-05	0.00341746
ATP6V0E2	0.00016378	0.00414268
ATP6V1B1	0.000584615	-0.0201885
ATP6V1B2	-0.000370401	0.000871508
ATP6V1C1	7.94565e-06	0.00028858
ATP6V1C2	0.000444726	-0.00181035
ATP6V1D	-0.000503095	0.00418164
ATP6V1E1	-2.10026e-05	0.00403683
ATP6V1E2	-0.00018042	-0.0026913
ATP6V1F	-7.49796e-06	0.00173191
ATP6V1G1	7.91468e-06	-0.000172785
ATP6V1G2	0.000454111	-0.0037575
ATP6V1H	-1.10046e-05	0.00353396
ATP7B	-0.00190079	-0.00268559
ATP8A1	-0.00108515	-7.06116e-05
ATP8A2	0.000986305	-0.00107994
ATP8B1	-0.00060814	-0.00238926
ATP8B2	0.000620673	0.000465387
ATP8B3	0.000263705	0.00600001
ATP8B4	-0.000677555	0.00543127
ATP9A	-3.80201e-05	-0.00561785
ATP9B	0.000431368	-0.00133446
ATPAF1	-0.000517028	0.000941452
ATPAF2	-1.42505e-05	0.00420368
ATR	2.98958e-05	-0.00266671
ATRIP	0.000687219	0.00271068
ATRN	2.88733e-05	-0.000696688
ATRNL1	0.000955727	0.00993605
ATXN1	-0.00135226	-0.00260133
ATXN10	0.000158757	-0.000244448
ATXN1L	3.15362e-05	-0.00424565
ATXN2	9.39577e-05	-0.000533985
ATXN2L	0.000121833	-0.00172386
ATXN7	-3.57599e-05	0.000692433
ATXN7L1	-0.000651192	-0.000165949
ATXN7L2	-8.57023e-05	-0.00672083
ATXN7L3	5.17845e-06	-0.00140526
AUH	1.54918e-05	0.00380298
AUP1	-0.000185591	0.00113142
AURKA	6.1899e-06	-0.0118857
AURKAIP1	8.4459e-05	0.00189376
AURKB	0.000147573	-0.00941411
AURKC	0.000918062	-0.00369856
AUTS2	9.97167e-05	0.000286397
AVEN	-0.00122804	-0.00456443
AVIL	0.000119494	-0.00503739
AVL9	-1.46375e-06	-0.00406906
AVPI1	2.65584e-05	0.00462168
AVPR1A	0.00239673	-0.0101297
AXIN1	-2.64346e-05	0.00276401
AXIN2	-0.000538015	-0.00292191
AXL	-2.92915e-06	-0.00492923
AZGP1	-0.0012936	0.0184278
AZI2	-2.48761e-05	0.000879743
AZIN1	1.51916e-05	-0.00684355
AZU1	0.000888427	0.00460457
B2M	-0.000271041	0.000525634
B3GALNT1	-0.000320062	-0.00340679
B3GALNT2	2.87198e-07	-0.00184823
B3GALT1	-0.00052159	-0.0121519
B3GALT2	-0.000208036	-0.00353791
B3GALT4	0.000538301	0.00531131
B3GALT5	-0.000195139	-0.00812118
B3GALT6	-4.98533e-05	-0.000995459
B3GAT1	0.000814713	0.00135579
B3GAT2	0.00150594	-0.00155106
B3GAT3	0.000162431	0.0022023
B3GNT2	3.78935e-05	0.00223523
B3GNT3	0.000285345	-0.0231608
B3GNT4	0.000173495	0.00411272
B3GNT7	0.00112827	-0.00363842
B3GNT8	0.000438784	-0.00496922
B3GNT9	0.00102055	-0.00235396
B3GNTL1	0.000102383	0.00136274
B4GALNT1	0.000950694	-0.00544814
B4GALNT2	-4.15908e-05	-0.00451149
B4GALNT3	-0.00177638	-0.00341322
B4GALNT4	-0.000210066	-0.00273639
B4GALT1	-0.000307756	-0.00255377
B4GALT2	0.00121369	-0.003362
B4GALT3	-5.01723e-06	0.00104877
B4GALT4	-9.49664e-05	0.00194377
B4GALT5	0.00024121	-0.00460185
B4GALT6	0.0011747	-0.00779984
B4GALT7	6.06977e-05	0.00878981
B9D1	-9.91112e-05	0.00788655
B9D2	-2.28203e-05	0.00267035
BAALC	0.000195159	0.00275665
BAAT	-0.000105575	-0.00462081
BACE1	3.17398e-05	-0.00613234
BACE2	0.000212141	0.00287474
BACH2	0.00138887	-0.0168493
BAD	-9.13925e-06	0.00404384
BAG2	0.00061021	-0.0043718
BAG3	9.7267e-05	0.0015124
BAG5	-1.09996e-05	2.9479e-05
BAHD1	0.000775945	-0.000419545
BAIAP2	0.000162093	0.00158896
BAIAP2L1	-0.000979338	0.00391784
BAIAP2L2	0.000334425	-0.00381511
BAIAP3	0.000469751	0.0175733
BAMBI	-3.07556e-05	0.00196483
BANF1	0.000202152	-0.00028141
BANK1	-0.000480178	-0.00455347
BANP	4.46732e-05	-0.000197232
BAP1	-0.000108538	0.00133251
BARD1	-6.98655e-06	-0.0146046
BARX1	0.00168423	-0.0119903
BARX2	0.000821923	-0.0120874
BASP1	0.00190876	-0.00252904
BATF	-0.00032407	0.00213643
BATF2	-0.000772373	0.00181331
BATF3	0.00102548	-0.00159587
BAX	4.28239e-05	0.00258292
BAZ1A	7.37701e-05	-0.00523374
BAZ1B	-7.76207e-05	-0.00522582
BAZ2A	0.00019497	0.000203194
BAZ2B	-0.000321405	-0.00288543
BBC3	-9.12891e-05	0.00697324
BBOX1	-0.000444713	-0.0299198
BBS10	1.80139e-05	-0.000189154
BBS12	1.21706e-05	-0.000223209
BBS2	-0.000715987	-0.000131073
BBS4	-1.47022e-06	0.00172726
BBS5	-0.000352544	0.00797541
BBS7	0.000229276	-0.00609909
BBS9	-8.75011e-06	-0.00367704
BBX	-9.86011e-05	0.000567894
BCAM	6.90112e-05	0.00296088
BCAN	0.00135917	-0.00222377
BCAP29	0.000255868	0.00157367
BCAR1	-0.000706995	0.00397632
BCAR3	0.000717867	0.00173634
BCAS1	-0.000332304	0.00546293
BCAS2	-7.83366e-06	0.00045673
BCAS3	-0.00138974	-0.00191547
BCAS4	-0.00062495	0.00226531
BCAT1	-0.000987632	0.000785327
BCAT2	-0.000653747	-0.000138121
BCCIP	6.46183e-06	0.00164062
BCDIN3D	2.2845e-05	0.00336449
BCHE	-0.00240142	0.0152638
BCKDHA	-0.000194678	0.0013537
BCKDHB	0.000538353	0.0031414
BCKDK	-0.00132045	0.00533797
BCL10	1.64346e-05	-0.000890746
BCL11A	0.00107606	-0.0263769
BCL11B	0.000839185	-0.0124264
BCL2	0.000546366	-0.00821426
BCL2A1	-0.000172066	0.0014314
BCL2L1	0.000516842	0.00290936
BCL2L10	0.000214276	-0.00148076
BCL2L11	-9.66545e-05	-0.00375461
BCL2L12	1.5619e-05	-0.00197076
BCL2L13	-2.82268e-05	0.000733162
BCL2L14	0.000162563	-0.00469627
BCL2L15	-0.00127098	-0.00115654
BCL2L2	0.00126277	0.00369561
BCL3	-0.000861595	0.00276272
BCL6	0.00081736	0.00113445
BCL6B	0.000212533	-0.00159188
BCL7A	0.000365119	-0.00340362
BCL7B	-4.99855e-05	0.00295425
BCL7C	-0.000251794	0.00507827
BCL9	-0.00109317	-0.00319779
BCL9L	0.000358344	-0.00103911
BCLAF1	7.24838e-06	-0.00259475
BCO2	0.000205774	-0.000948929
BCR	0.00102199	-0.00057562
BCS1L	-3.70901e-05	-0.000273722
BDH1	-2.47426e-05	0.00378245
BDH2	-8.84807e-05	-0.0013717
BDKRB1	-0.000530946	0.000604647
BDKRB2	-4.7047e-05	0.000854244
BDNF	0.000425816	-0.00386767
BDP1	4.70981e-06	-0.00499867
BECN1	1.41663e-05	0.00322149
BEGAIN	-0.00108084	0.000239212
BEND3	0.000195604	-0.0040008
BEND4	0.000145549	-0.00393448
BEND5	0.000868525	-0.00365712
BEND6	0.000325937	-0.00787934
BEND7	0.000940386	-0.0102661
BEST1	0.00149512	0.00651876
BEST3	-0.00101939	0.00926531
BEST4	0.000899861	-0.00373493
BET1	-6.11292e-06	0.00178547
BET1L	7.76599e-05	0.000937529
BFAR	2.93311e-06	-0.00147855
BFSP1	-0.000136818	0.00210946
BFSP2	0.00106987	0.000656657
BGLAP	-3.18937e-05	0.00307064
BHLHA15	3.13222e-05	-0.00333891
BHLHE22	0.0015567	-0.0113169
BHLHE40	-0.000667975	0.000164843
BHLHE41	0.000736565	-0.00628662
BHMT	0.000346702	-0.00191125
BICC1	-0.000217129	-0.0208297
BICD1	0.000177764	-0.0121763
BICD2	0.000896618	-0.0017833
BID	-0.000288722	-0.00142357
BIK	-0.000774499	0.0054293
BIN1	-0.00049595	0.00449399
BIN2	0.00046709	-0.00128313
BIN3	-9.07161e-05	0.00174585
BIRC2	1.03188e-05	-0.00377304
BIRC3	-0.000141505	-0.00670106
BIRC5	-0.000102553	-0.0152462
BIRC6	0.000109252	-0.00408657
BIRC7	-5.13279e-05	0.0107151
BIVM	0.0022995	-0.00875787
BLCAP	0.00099721	0.000498884
BLK	-0.000430063	-0.0091076
BLM	0.000565096	-0.0165553
BLMH	0.000944548	-0.00256345
BLNK	-0.00111291	-0.000586955
BLOC1S1	-1.38081e-05	0.00596071
BLOC1S2	1.25194e-06	-0.00010277
BLOC1S3	0.000478648	-0.000228706
BLVRA	0.000363441	0.00056379
BLVRB	7.69357e-05	0.00877281
BMF	0.000628871	-0.00548304
BMP1	-2.84237e-05	-0.00618822
BMP2	0.0015496	-0.00109732
BMP2K	4.28864e-06	0.00182102
BMP3	0.0019741	-0.00733609
BMP4	-0.000974004	0.00754835
BMP5	-0.000271676	-0.0260769
BMP6	0.00181402	-0.00657553
BMP7	0.000754858	-0.00900354
BMP8A	0.000730858	-0.0132773
BMP8B	0.00131391	-0.00755062
BMPER	0.00388252	-0.0119712
BMPR1A	-0.000105643	-0.0063456
BMPR1B	-0.000928024	0.0101271
BMPR2	0.00143364	-0.00509137
BNC1	0.000718348	-0.0268007
BNC2	-0.000432219	-0.0116335
BNIP1	8.79324e-06	0.00261688
BNIP2	9.40164e-06	-0.00290132
BNIP3	0.000641286	0.00524486
BNIP3L	0.000107994	0.000289654
BNIPL	-0.000637682	0.00188065
BOC	0.00106966	-0.010769
BOD1	0.00049571	0.00195471
BOK	0.000439506	-0.00266943
BOLA1	0.000148737	0.0023911
BOLA3	4.39287e-05	-0.00016119
BOP1	-0.00014453	-0.00235928
BPGM	3.51258e-06	0.000183263
BPHL	-0.000138579	0.00285677
BPI	2.1546e-05	-0.0131982
BPNT1	7.97349e-05	-1.06695e-05
BPTF	0.0001053	-0.0111662
BRAF	1.20999e-05	-0.00733114
BRAP	7.89273e-06	-0.000717275
BRCA1	-0.000338521	-0.000650819
BRCA2	0.000360386	-0.00802391
BRD2	0.000902933	-0.000971591
BRD3	0.000164847	-0.00317424
BRD4	0.000761911	-0.00271782
BRD7	1.47509e-05	-0.00164561
BRD8	0.000375942	-0.00104245
BRD9	1.89807e-06	-0.00159707
BRDT	-0.000269177	0.00678524
BRF1	0.000268559	0.00106907
BRF2	-1.05345e-05	0.00213271
BRI3	0.000601947	0.00282085
BRI3BP	-2.78589e-05	-0.00233408
BRIP1	1.84078e-05	-0.0176363
BRIX1	-2.21333e-06	-0.00232531
BRMS1	-5.10668e-05	0.00388764
BRMS1L	-1.45466e-06	-0.00210308
BRPF1	4.36781e-05	-0.00169767
BRPF3	0.000317598	-0.00147703
BRSK1	0.000411376	-0.0111915
BRSK2	0.00144165	0.00420344
BRWD1	0.000162612	-0.00422728
BSCL2	0.000359568	0.000532196
BSDC1	7.22167e-05	-0.00154929
BSG	1.19837e-05	0.00439317
BSN	0.000942758	0.00463189
BSND	0.000275182	0.00259252
BSPRY	-3.23753e-05	-0.000258886
BST1	0.00169707	-0.00307587
BST2	0.00087297	-0.00281023
BTAF1	-7.41276e-06	-0.00165846
BTBD1	0.00070024	-0.00361548
BTBD10	7.38695e-05	-0.00271572
BTBD11	5.45458e-05	-0.00657374
BTBD16	-0.000636437	-0.00114822
BTBD18	0.00014738	0.000964646
BTBD19	-0.00124039	-0.00384399
BTBD2	5.47268e-05	0.00116049
BTBD3	0.000654523	-0.00687836
BTBD6	9.40422e-05	-0.000627259
BTBD7	1.22219e-06	-0.00121728
BTBD8	-0.000163591	-0.00540146
BTBD9	0.000450098	0.000157553
BTC	1.50278e-06	-0.00641752
BTD	-0.000327295	0.00496059
BTF3	-0.00114216	0.00322586
BTF3L4	3.98965e-05	-0.00488307
BTG1	0.001211	-0.00144958
BTG2	0.00135228	0.00305734
BTG3	0.00144296	-0.0042322
BTLA	-0.000483603	-0.0104119
BTN1A1	0.00187758	-0.00834761
BTN2A1	8.74117e-05	-0.00102127
BTN2A2	9.18565e-05	0.00221454
BTN3A1	1.81305e-05	-0.00307488
BTN3A2	-0.000826514	-0.00409836
BTN3A3	0.000234054	-0.00285075
BTNL8	-0.000618308	0.00330963
BTNL9	0.000699934	0.00390545
BTRC	-5.12639e-05	0.00243994
BUB1	-1.91641e-05	-0.013578
BUB1B	-0.000581472	-0.0143962
BUB3	-0.000563832	-0.00237381
BUD13	3.61967e-05	-0.00171171
BUD31	0.00061558	0.00117594
BVES	0.0010905	-0.00504527
BZW1	0.000141458	0.00156312
BZW2	0.000179762	0.000409848
C10orf105	0.000335331	-0.00208957
C10orf55	0.000450003	0.00192069
C10orf67	-0.00057414	-0.00405063
C10orf82	0.00165808	-0.0297556
C10orf88	-2.94647e-05	-0.00192134
C10orf90	-0.000645971	-0.00999937
C10orf95	0.000355604	-0.00111863
C11orf16	-0.000298803	0.00426338
C11orf21	-6.03288e-05	0.000132983
C11orf24	1.45013e-06	0.00231341
C11orf42	-1.06915e-05	-0.00384081
C11orf45	-0.000164513	0.00472026
C11orf49	0.000241554	-0.00155767
C11orf53	0.000448484	-0.0106209
C11orf54	-1.83412e-06	0.00309833
C11orf58	1.18728e-05	-0.00134098
C11orf65	0.000296073	0.00696161
C11orf68	-9.49197e-05	0.00295076
C11orf71	8.61241e-06	0.00409464
C11orf80	0.000280713	0.00135146
C11orf87	0.000565305	-0.00406544
C11orf88	0.000116639	-0.000698563
C12orf10	5.71748e-06	0.00391495
C12orf29	5.56597e-06	-3.54919e-05
C12orf42	-0.000716015	0.00183067
C12orf43	7.83963e-06	-0.000352302
C12orf45	-1.45554e-05	0.00147244
C12orf54	-0.00184686	-0.00396447
C12orf57	3.2695e-05	0.00398783
C12orf65	0.00067742	-0.00172277
C12orf66	2.19987e-05	0.000245787
C12orf71	0.000541054	-0.000163155
C12orf73	-5.54102e-06	-8.57072e-05
C12orf75	8.64259e-05	-0.000591454
C12orf76	-0.000255013	0.00121308
C14orf119	-9.27387e-07	0.00166308
C14orf132	0.000621453	-0.00489375
C14orf178	0.000173088	-0.00134097
C14orf180	0.00018297	0.00343299
C14orf28	7.23536e-05	0.00101594
C14orf39	0.000713291	0.00838003
C14orf93	0.000188688	-0.000408886
C15orf39	0.000315644	-0.00354516
C15orf40	4.19184e-06	-0.000558604
C15orf41	0.00031239	-0.00695521
C15orf48	-0.00152205	0.0124848
C15orf61	-6.27267e-06	0.000844485
C15orf62	-0.000569162	0.00369949
C16orf46	6.91675e-05	0.00187689
C16orf54	0.000130186	-0.00437944
C16orf58	-0.00026297	0.00613912
C16orf70	1.0504e-05	-0.00165091
C16orf71	-0.000183153	0.0094778
C16orf72	0.000157018	0.00136689
C16orf74	0.000629725	0.0064181
C16orf86	6.82198e-05	0.0072508
C16orf87	9.64639e-06	-0.00527302
C16orf89	-4.1938e-05	0.00790022
C16orf91	0.000539793	0.00493238
C17orf107	0.00198908	0.00207567
C17orf50	0.000115012	0.00236516
C17orf58	0.000217816	-0.00064426
C17orf64	-0.000119893	-0.00440759
C17orf67	-0.00148818	0.000591087
C17orf75	-0.000200274	0.00289064
C17orf80	1.21256e-06	-0.00586576
C17orf97	0.000142848	0.00544743
C17orf99	0.00029327	0.000453337
C18orf21	6.44009e-05	-0.00225893
C18orf25	9.4043e-06	-0.00479089
C18orf32	2.57452e-05	0.0014984
C18orf54	0.000133938	-0.0164134
C19orf12	-0.000106683	0.00228164
C19orf18	-0.000289136	0.00698485
C19orf25	6.30385e-05	0.00598725
C19orf33	0.00130951	-0.0116144
C19orf38	2.15666e-05	0.00131235
C19orf47	0.00012178	-0.00117785
C19orf48	0.00014619	-0.0053615
C19orf53	-0.000145635	0.0014902
C19orf54	-0.000336894	-0.00191779
C19orf57	0.00156554	-0.00514252
C19orf71	0.000285383	0.00816096
C19orf73	-8.57082e-05	0.00342672
C1D	9.46748e-05	0.00324042
C1GALT1	-0.000245444	0.00296815
C1orf109	0.000913685	-0.00301562
C1orf115	0.000415128	0.00589529
C1orf116	-0.000393943	-0.00181942
C1orf122	-1.09409e-05	0.0061636
C1orf127	-0.000266542	0.0124137
C1orf159	-4.46211e-06	-0.000179091
C1orf162	0.000263628	0.00735436
C1orf174	0.000627386	-0.0020186
C1orf189	0.000329062	-0.00114126
C1orf194	6.19802e-05	-0.00791192
C1orf198	0.00052661	-0.00187939
C1orf21	0.00114123	-0.00224429
C1orf210	0.000288628	3.59411e-06
C1orf216	1.93238e-05	-0.00025551
C1orf226	-0.000236083	-0.0171412
C1orf35	-0.000111074	0.0022574
C1orf50	9.20915e-06	-0.00145565
C1orf52	-1.33342e-05	-0.00194813
C1orf53	-2.30769e-05	0.0032199
C1orf54	0.0017525	-0.00115651
C1orf56	0.000177609	0.00502425
C1orf61	0.00230922	-0.00166758
C1orf74	0.00133322	-0.00355583
C1QA	-0.000358485	0.00940446
C1QB	-0.0005649	0.00904647
C1QBP	2.49396e-06	0.00262844
C1QC	-0.000754022	0.00661935
C1QL1	-4.64113e-05	-0.0040896
C1QL2	0.0010231	-0.00288645
C1QL3	0.00320849	-0.00113532
C1QL4	0.000785246	-0.00275739
C1QTNF1	-0.000177026	-0.00123153
C1QTNF2	-0.000818061	0.00327967
C1QTNF3	-0.000611998	0.0019995
C1QTNF4	0.00128119	-0.00685103
C1QTNF6	0.00178159	-0.00625856
C1QTNF7	-0.000474202	0.0125798
C1QTNF9	0.000405531	-0.00334548
C1QTNF9B	4.95802e-05	0.00370291
C1R	0.000253077	-0.00389965
C1S	-2.65048e-05	-0.00801932
C2	-0.00113285	0.0112613
C20orf194	0.000150466	-0.000823611
C20orf202	-0.000287428	-0.000382382
C20orf27	-0.00014066	0.00262161
C20orf96	-0.000148614	0.00300102
C21orf58	7.72563e-05	-0.00287876
C21orf62	0.000119023	0.00160172
C21orf91	0.0004097	-0.00346124
C22orf15	0.000401545	-0.00114397
C22orf23	0.00104438	-0.00506533
C22orf31	0.00142804	-0.00675982
C22orf39	1.77371e-06	0.00144114
C2CD2	-0.00192036	0.00462161
C2CD2L	-0.000634591	0.00426083
C2CD3	8.87564e-06	-0.00445837
C2CD4A	0.000712605	-0.0133764
C2CD4B	0.00114417	0.00191194
C2CD4C	0.000618366	0.00507716
C2CD4D	-7.80766e-06	0.00204106
C2orf16	-0.000484048	-0.00379313
C2orf42	5.81513e-06	0.000996534
C2orf49	8.41764e-06	-0.00145854
C2orf50	-0.000149381	-0.000710355
C2orf66	-0.00107423	-0.00218007
C2orf68	0.000436711	-0.00215863
C2orf69	-0.000146322	-0.00154773
C2orf72	0.000226125	0.0132514
C2orf73	-0.00143895	0.0105794
C2orf74	5.03009e-05	0.00153421
C2orf76	-2.4054e-05	0.000559742
C2orf81	0.000133757	0.00166523
C2orf88	0.000533564	-0.0109914
C3	-0.000588728	0.00130056
C3AR1	-0.000645454	0.00574572
C3orf14	-0.00082394	0.00303381
C3orf18	0.00123106	0.004676
C3orf33	0.000110124	0.00402961
C3orf36	-0.000475416	1.41499e-05
C3orf38	3.14365e-05	-0.000116042
C3orf52	-0.000889365	0.00181228
C3orf62	0.000183754	0.00278494
C3orf67	-0.000467076	-0.0025551
C3orf70	0.000258126	-0.00559124
C4A	5.14328e-05	0.0062249
C4BPA	-0.000495649	-0.00139821
C4BPB	-0.00124612	0.014881
C4orf19	0.000720064	-0.0174687
C4orf3	-3.97385e-05	0.00261479
C4orf33	0.000120296	0.00135889
C4orf36	0.000235436	-0.00222074
C4orf46	1.55515e-05	-0.00687638
C4orf47	-0.000235576	-0.00288793
C4orf48	0.000240816	0.00692247
C4orf50	-0.000103353	0.00538658
C5	-0.000220277	-0.000779023
C5AR1	-0.000468721	0.00478662
C5orf15	-8.85414e-05	0.00118659
C5orf24	-6.0537e-06	-0.0019599
C5orf34	1.51874e-05	-0.00268732
C5orf38	-0.000117306	0.0199556
C5orf46	-0.000368622	-0.00708353
C5orf47	-0.00115144	-0.000932967
C5orf49	-0.000186121	0.00284598
C5orf51	1.086e-05	-0.00301568
C5orf58	-0.000178267	0.00299709
C6	-0.00270328	0.00233767
C6orf120	-1.98725e-05	0.00717357
C6orf132	0.00036053	0.00387285
C6orf136	7.24525e-05	0.00212355
C6orf141	0.00176761	-0.030443
C6orf15	0.000384705	-0.00690954
C6orf163	-0.000797806	0.00344088
C6orf201	0.000575938	0.00462792
C6orf223	-1.35996e-05	0.00620334
C6orf226	-0.000168214	0.00904481
C6orf47	5.85993e-05	0.00270147
C6orf52	4.75347e-05	-0.00567763
C6orf62	-4.56706e-05	-0.00081278
C6orf89	-0.000344792	0.0011376
C7	0.000706509	-0.0132924
C7orf25	-5.76248e-05	0.00019091
C7orf26	-3.36764e-05	0.00134319
C7orf31	0.00121069	-0.00285103
C7orf50	-0.000210847	0.00640936
C7orf57	-0.000974131	-0.00680924
C7orf61	0.000135773	-0.0049601
C8G	0.000731065	0.00227106
C8orf33	-3.25967e-05	0.00203249
C8orf34	-0.00140386	-0.0106946
C8orf37	8.88855e-07	-0.00113694
C8orf44	3.4133e-05	0.00490124
C8orf48	0.00311097	-0.0214915
C8orf58	0.000384867	0.00113876
C8orf76	-7.16131e-05	-0.0022792
C8orf86	-0.00116995	0.000830448
C9orf116	3.87877e-05	0.00545835
C9orf129	-0.00161717	-0.00245237
C9orf131	0.000249422	-0.000168684
C9orf152	-0.000247152	0.00273933
C9orf153	-8.60768e-05	-0.00163451
C9orf16	1.38227e-05	0.00292982
C9orf24	-0.000128485	0.00253579
C9orf40	4.53691e-05	-0.00361632
C9orf43	-3.91235e-06	0.00338313
C9orf50	3.02412e-05	0.00102761
C9orf64	0.000548782	0.000568576
C9orf72	-5.02338e-05	-0.00222271
C9orf78	-4.74246e-06	-0.000199003
C9orf85	-9.4384e-05	-0.00299287
CA11	0.000335037	0.0088322
CA12	-7.56808e-05	0.00317422
CA13	0.000703915	-0.00564177
CA14	-0.00103725	0.00664757
CA2	0.000133626	0.00384089
CA3	0.000842095	-0.0244938
CA4	0.00182193	-0.00595691
CA8	0.000450175	-0.00289453
CA9	-0.000152946	-0.00506125
CAB39	-0.0007735	0.00274296
CAB39L	3.52358e-05	0.000785814
CABIN1	-4.97701e-05	-0.00181001
CABLES1	-0.00170686	0.00198468
CABLES2	0.00084319	-0.00701475
CABP1	0.000240659	4.236e-06
CABP4	0.000101585	0.00975915
CABP7	-7.91681e-05	0.00538732
CABYR	0.000627954	0.000797742
CACHD1	0.000282589	-0.0155851
CACNA1A	-0.000748968	-0.00371959
CACNA1B	0.00202795	0.00671708
CACNA1C	0.00162082	-0.00237275
CACNA1D	0.000148021	-0.00445913
CACNA1E	0.0014949	-0.00205112
CACNA1G	0.00162508	-0.00526435
CACNA1H	-0.000888511	0.0107963
CACNA1I	0.00197024	-0.00147014
CACNA2D1	0.00376985	-0.0271055
CACNA2D2	-0.000692452	0.010647
CACNA2D3	0.00178046	0.00264934
CACNA2D4	0.00157146	0.00247143
CACNB1	0.000214755	-0.00239091
CACNB2	0.0025748	0.00478469
CACNB3	0.000909267	-0.00373972
CACNB4	0.000153742	0.00051152
CACNG1	0.00037797	-0.00878089
CACNG4	0.00170177	-0.0185266
CACNG6	0.000430224	-0.000886668
CACYBP	4.2588e-06	-0.00284778
CAD	0.000596949	-0.00484612
CADM1	0.000224893	-0.00869077
CADM2	0.00128982	-0.00628164
CADM3	0.00126159	-0.0130646
CADM4	-0.0011932	0.00310551
CADPS	9.03865e-05	0.000520303
CADPS2	0.000175825	0.00227056
CAGE1	0.000421491	-0.00186778
CALB1	0.000440774	0.00484629
CALB2	0.000500075	-0.0187998
CALCOCO1	1.04248e-06	0.00230608
CALCOCO2	-1.38699e-05	-0.00049019
CALCR	0.00105865	0.00691932
CALCRL	-0.000478332	-0.00287372
CALD1	-1.50745e-05	-0.0141821
CALHM1	0.000380124	0.00293349
CALHM2	0.000739421	-0.00166251
CALHM3	-5.64879e-05	-0.00193385
CALM1	0.000419386	-0.000682813
CALML3	0.000461037	-0.0289541
CALML4	-0.000301994	0.00245314
CALML5	-0.000511413	0.00170325
CALML6	-2.66785e-05	0.00331971
CALN1	0.00166625	-0.00376562
CALR	0.00125951	-0.000523192
CALR3	1.09205e-06	-0.00129935
CALU	-0.000195681	-0.00420151
CAMK1	0.000204918	0.00533114
CAMK1D	-0.000328487	-0.00381664
CAMK1G	-0.000117717	0.00240156
CAMK2A	-0.000733311	-0.00641705
CAMK2B	-0.000221313	-0.00508849
CAMK2D	0.000521727	-0.00816022
CAMK2G	0.000804555	0.000214611
CAMK2N1	0.000624273	-0.0088182
CAMK2N2	-4.60531e-06	0.00433568
CAMK4	0.000869887	-0.0199589
CAMKK1	-0.000185881	0.00513682
CAMKK2	0.0010784	-0.0024477
CAMKV	0.000449852	-0.00572703
CAMLG	0.000508437	0.000514142
CAMP	6.76804e-05	0.000936952
CAMSAP1	0.000134339	-0.0035974
CAMTA1	-0.000229108	-0.00292488
CAMTA2	-6.28828e-05	0.002776
CAND1	7.31115e-05	-0.0049438
CAND2	0.000931179	-0.00579696
CANT1	0.000406209	-0.0013927
CANX	2.07733e-05	-0.00195458
CAP1	4.80323e-05	-0.00323641
CAP2	0.00143933	-0.00216088
CAPG	-0.000418917	0.00336094
CAPN1	0.000806603	-0.000576633
CAPN10	2.72069e-05	0.00438657
CAPN11	0.00043693	-0.00631011
CAPN12	5.66732e-05	0.00224699
CAPN13	-7.16947e-05	-0.00205517
CAPN14	6.95028e-05	0.00473063
CAPN2	-0.000763542	0.000236319
CAPN3	-0.000159675	0.00471398
CAPN5	-0.000672725	-0.0116047
CAPN7	-5.40762e-05	0.000616553
CAPN8	-0.00186359	0.012237
CAPN9	-0.000834314	0.0128826
CAPNS1	3.63181e-05	-0.00164968
CAPNS2	-0.000526768	0.00282905
CAPRIN1	2.20945e-05	-0.00377666
CAPRIN2	-0.000244786	0.0025617
CAPS	8.11105e-05	0.00189088
CAPS2	1.19045e-05	-0.00245492
CAPSL	-0.00105793	0.00342768
CAPZA2	1.49835e-05	-0.00077547
CAPZB	0.000290844	-0.00195959
CARD10	-0.000364087	0.00455944
CARD11	-0.000203097	0.00218702
CARD14	0.000183567	0.00724736
CARD16	-0.00251299	0.00254727
CARD6	-0.00123194	-0.0032411
CARD8	-9.63443e-05	-0.00150953
CARD9	0.000594186	0.000835347
CARHSP1	3.8957e-05	0.000741307
CARM1	0.000105298	3.06269e-05
CARS2	7.57834e-05	-0.00117755
CASC1	-0.00046614	0.00951144
CASC3	-5.77188e-05	-0.00207653
CASC4	-1.10308e-05	-0.00036545
CASD1	-0.000458318	0.00364256
CASKIN1	0.000478222	0.00273016
CASKIN2	-0.000167335	-0.00250308
CASP1	-0.00237447	0.00234033
CASP10	-0.00122944	0.00196272
CASP14	-0.000179737	0.01001
CASP2	0.00188677	-0.00786012
CASP4	-0.000370319	-0.000589701
CASP5	-0.00161041	0.00767125
CASP6	-0.000462285	-0.00101112
CASP7	0.000135896	-0.00107285
CASP8	-8.56086e-05	0.000227737
CASP9	3.63233e-05	-0.000785331
CASQ1	-9.53463e-05	0.0108339
CASQ2	-0.000340283	-0.00594872
CASS4	0.00038909	-0.00414026
CAST	2.71098e-05	0.00139569
CASZ1	-0.000532924	-0.00104547
CAT	-0.000364005	0.00132163
CATSPER1	-0.000293652	0.00526127
CATSPER2	-0.000237289	0.00482583
CATSPER3	-0.00032717	0.00454941
CATSPERB	-0.000821688	0.0137091
CATSPERG	0.000533199	0.00192379
CAV1	0.000473093	-0.00244699
CAV2	-0.000350136	-0.00347364
CBFA2T2	-6.22706e-05	0.00245014
CBFA2T3	0.00137686	-0.0113061
CBFB	4.49391e-05	-0.00595955
CBL	6.14189e-06	-0.00297177
CBLB	-3.72578e-05	-0.00238418
CBLC	0.00031832	-0.00693528
CBLL1	2.08267e-05	-0.00399254
CBLN1	-0.00028958	-0.0130931
CBLN2	0.000533252	-0.0208601
CBLN3	3.22213e-05	0.00217111
CBLN4	0.00208067	0.0126109
CBR1	0.00148309	-0.00838413
CBR3	-0.00183528	-0.000443584
CBR4	-6.95885e-06	0.00136652
CBS	0.00111453	-0.00722768
CBWD2	0.000171892	-4.71115e-05
CBX1	3.32496e-05	-0.00295159
CBX2	-0.000156034	-0.00858383
CBX3	0.000167611	-0.000513852
CBX4	-0.000751527	0.00527307
CBX5	-3.64602e-05	-0.00260747
CBX6	0.000398232	-0.00303872
CBX7	0.000364261	0.00351844
CBX8	-6.34247e-05	0.00212824
CBY1	7.85821e-05	0.000107321
CC2D1A	-9.947e-05	0.00277621
CC2D1B	-3.55931e-06	-0.00227296
CC2D2A	-2.87855e-05	-0.00471864
CCAR1	1.13154e-05	-0.00358726
CCBE1	0.00187728	0.000607491
CCDC102A	0.00012423	-0.00342669
CCDC102B	-0.00146957	-0.00719031
CCDC103	-4.60318e-05	0.00113567
CCDC106	0.00156291	-0.0026482
CCDC107	0.000113501	0.00316859
CCDC110	0.000298824	-0.00254487
CCDC112	0.00010089	-0.00166098
CCDC113	0.000125009	0.00172979
CCDC114	-0.000191419	0.00571474
CCDC115	7.19375e-05	0.00180444
CCDC116	0.000341058	0.00669047
CCDC117	-2.16381e-05	-0.0032301
CCDC12	-3.45177e-05	0.00457692
CCDC121	8.8088e-06	-0.00201418
CCDC122	-1.574e-05	-7.52077e-06
CCDC124	2.40265e-05	0.002384
CCDC125	-4.26944e-05	0.00728896
CCDC126	-0.000798911	0.00138785
CCDC127	6.98776e-06	0.00469321
CCDC13	0.000737334	0.00439889
CCDC130	-0.000138994	0.00382726
CCDC134	-9.8385e-05	0.00353679
CCDC136	8.00875e-05	-0.00366774
CCDC137	2.80438e-05	-0.00243774
CCDC138	2.68807e-05	-0.00808506
CCDC14	0.000246716	-0.00504577
CCDC141	-0.000638394	-0.00279941
CCDC142	0.000377979	0.00113262
CCDC144A	0.000102861	-0.004183
CCDC144NL	-1.70252e-05	-0.0018099
CCDC146	-4.45506e-05	0.00211553
CCDC148	-0.000498659	-0.000581259
CCDC149	0.000214959	-0.000699851
CCDC15	-9.8596e-05	0.00534384
CCDC150	0.000254005	-0.0056907
CCDC151	0.000662244	-0.00407165
CCDC152	-0.000347394	0.00123619
CCDC153	-0.00155383	0.00880184
CCDC154	-0.000499055	0.0113158
CCDC155	-0.000131141	-0.00730943
CCDC157	-1.41053e-05	0.00591056
CCDC158	-0.000110531	-0.00272728
CCDC17	0.000636493	-0.000447457
CCDC18	1.40435e-05	-0.0106524
CCDC24	0.000975232	0.00335082
CCDC25	-7.75406e-06	0.00125627
CCDC28A	0.000247165	0.00841205
CCDC28B	0.000726286	-0.00409629
CCDC3	0.00147152	0.00636793
CCDC30	-0.000779548	-0.0029812
CCDC33	-0.000718214	-0.00473136
CCDC34	0.000377954	-0.00955975
CCDC36	0.00018038	-0.0106571
CCDC39	0.000249604	0.00281589
CCDC40	0.00060353	0.00259072
CCDC42	8.22479e-05	0.00277351
CCDC43	1.87206e-05	-0.00168691
CCDC57	0.000145332	0.00208256
CCDC58	-1.82865e-05	0.000502461
CCDC59	-2.04212e-05	-0.00281733
CCDC6	0.000166199	-0.00596772
CCDC61	0.000413703	0.00564626
CCDC62	0.00015453	0.00124055
CCDC65	0.00182324	0.00247737
CCDC66	-4.22762e-07	0.000625124
CCDC68	0.00281015	-0.0152706
CCDC69	7.23899e-05	0.000756895
CCDC7	4.86977e-05	0.00156133
CCDC71	-4.30239e-06	0.00269328
CCDC73	-0.000571111	-0.0024773
CCDC74B	0.000470564	-0.00441355
CCDC77	1.58493e-06	-0.00545602
CCDC8	0.000840262	-0.0184914
CCDC80	0.000257413	-0.0106373
CCDC81	-0.000280111	-0.00121718
CCDC82	0.000371142	-0.00418433
CCDC83	0.000774588	0.00771135
CCDC84	7.9869e-06	0.00498733
CCDC85A	0.000782405	-0.0091283
CCDC85B	0.000267435	0.00677305
CCDC85C	0.000374555	0.00161602
CCDC86	0.000212851	-0.00273822
CCDC87	0.000261497	-0.0005363
CCDC88A	0.00267721	-0.00904677
CCDC88B	9.7112e-05	0.00541148
CCDC88C	0.000734832	-0.00264233
CCDC89	0.000145544	0.0032055
CCDC9	-1.19762e-05	0.000682168
CCDC90B	0.000796696	-0.00200253
CCDC91	-0.0012496	-0.00145319
CCDC92	6.66099e-05	-0.000870287
CCDC93	-2.18784e-05	-0.00167438
CCDC96	0.000497013	0.00555321
CCDC97	-3.14101e-07	-0.00266465
CCHCR1	-4.14509e-05	-0.000990989
CCIN	-0.000405882	-0.00465337
CCKAR	-0.000673189	-0.000129959
CCKBR	-0.00118938	-0.0109926
CCL11	-0.000829107	-0.00778084
CCL13	-0.00105149	-0.000285477
CCL14	-0.00108536	-0.00570108
CCL16	-0.00136388	0.00204967
CCL17	-0.000674042	0.000396905
CCL18	-0.000934414	-0.00110929
CCL19	0.000381233	-0.0222031
CCL2	-0.000407747	0.000130409
CCL20	-0.000190404	-2.00393e-05
CCL21	-0.00073907	-0.0287661
CCL22	-0.000137363	-0.00504793
CCL23	-0.00110308	0.00145665
CCL25	-0.000392971	0.000833637
CCL26	1.22826e-05	-0.00312454
CCL28	-0.00015849	-0.00793886
CCL3	-0.000946682	0.0138579
CCL4	-0.00101332	0.00691304
CCL5	-0.000123293	-0.00331787
CCL7	-0.00200669	0.00814602
CCL8	-0.00125658	0.00680683
CCM2	-7.04731e-05	0.00317328
CCNA1	0.00286939	-0.0124292
CCNA2	-9.4083e-05	-0.0114027
CCNB1	0.000467141	-0.00741874
CCNB1IP1	0.000240467	-0.00456125
CCNB2	4.9344e-07	-0.0129626
CCNC	-4.16127e-05	0.00405012
CCND1	-0.00032144	0.000389525
CCND2	0.00158829	-0.0072789
CCND3	0.000278758	-0.00149027
CCNDBP1	0.000179789	0.00230531
CCNE1	0.000100501	-0.0099483
CCNE2	0.00019179	-0.0069808
CCNF	0.000825171	-0.00490533
CCNG1	2.24695e-05	-0.000462573
CCNG2	0.000270474	-0.00413234
CCNH	2.37919e-05	0.00568576
CCNI	7.16079e-06	-0.00507125
CCNI2	0.00104467	-0.00303213
CCNJ	0.00115889	-0.00813243
CCNJL	0.000909525	-0.00965212
CCNK	4.91608e-05	-0.00262315
CCNL1	4.55553e-05	-0.000206141
CCNL2	0.000284895	-0.000241562
CCNO	0.000195131	0.00562808
CCNT1	2.7863e-05	-0.00691692
CCNT2	-7.13543e-06	-0.00252669
CCNY	0.000251044	-0.000333592
CCNYL1	3.50361e-05	0.000519447
CCPG1	-2.38667e-05	0.00277299
CCR1	-0.000291856	0.00303923
CCR10	0.000417518	0.0025113
CCR2	-0.000221403	-0.00597037
CCR3	-0.000201409	0.00253275
CCR4	-0.000100897	-0.0116255
CCR5	-0.000490525	0.00157701
CCR6	0.000815988	-0.00892217
CCR7	4.22839e-05	-0.00965727
CCR8	-0.000316419	-0.00227366
CCR9	-0.000114443	-0.00374736
CCRL2	-0.00142726	0.0110195
CCS	0.0001493	0.00631086
CCT2	2.03227e-05	-0.0046635
CCT3	3.7317e-05	-0.00440831
CCT4	-0.000263878	-0.000486285
CCT5	-0.000366311	-0.00400018
CCT6A	0.000705475	-0.00235016
CCT6B	0.000412311	0.0100314
CCT7	0.000457996	-0.000833355
CCT8	-7.41156e-06	-0.00104275
CD101	-0.000171021	-0.00381922
CD109	0.000113639	-0.00331235
CD14	-0.000451642	0.00792968
CD151	0.00113664	0.00015606
CD160	-6.92737e-05	-0.00747209
CD163	-0.000738347	0.00823107
CD163L1	0.00321318	0.00405883
CD164	-7.29892e-05	0.00660213
CD164L2	0.000598278	-0.00631618
CD177	-0.00233053	0.0092315
CD180	0.000584227	-0.00240921
CD19	-0.000220575	-0.0060908
CD1A	-5.22627e-05	-0.00961686
CD1B	-0.000445991	-0.0113121
CD1C	7.25107e-05	-0.0157014
CD1D	0.00164583	0.000283595
CD1E	-5.04157e-05	-0.0149678
CD2	-5.55762e-05	-0.00475017
CD200	0.000669687	-0.00408684
CD200R1	-0.000443249	-0.00119705
CD207	-0.000321909	-0.0101089
CD209	-0.000466755	-0.000338787
CD22	-7.49382e-05	-0.00722921
CD226	-0.000121813	-0.0103045
CD244	8.23211e-05	0.00168084
CD247	0.000323361	-0.00735046
CD248	-0.000641608	-0.00364373
CD27	0.000173657	-0.00867082
CD274	-0.00122289	0.00067919
CD276	0.00126909	-0.00459746
CD28	-0.000282833	-0.00638405
CD2AP	6.73251e-06	0.000430259
CD2BP2	0.000132837	0.00490224
CD300A	8.78315e-05	0.00551523
CD300C	-0.000797033	0.00522951
CD300E	-0.00063046	0.00327624
CD300LB	-0.000381682	0.00371108
CD300LF	-0.000193604	0.0029866
CD300LG	8.97791e-05	-0.0103718
CD302	-0.00138904	0.00402459
CD320	0.000659329	0.00119977
CD33	-0.000465201	0.00649186
CD34	-0.000147707	-0.000928893
CD36	-0.000448056	0.000530659
CD37	-0.000375176	0.00190298
CD38	0.000156722	-0.00745634
CD3D	-0.000136303	-0.00646983
CD3E	-0.000224619	-0.0091427
CD3EAP	3.22882e-05	-0.00594107
CD3G	-5.89005e-05	-0.0108067
CD4	-0.000437125	0.00136015
CD40	-8.16313e-06	-0.00178708
CD44	0.000568138	0.00297967
CD46	-0.000182802	0.00531455
CD47	-2.80152e-05	-0.00667824
CD48	-0.00190326	-0.00324788
CD5	0.000316678	-0.00741504
CD52	0.000232725	-0.00235881
CD53	0.000105594	0.00172913
CD55	-0.00101647	-0.00264265
CD58	0.000574226	0.00142533
CD59	0.000113381	0.000670066
CD6	-0.000124796	-0.00245682
CD63	2.71974e-06	0.00522311
CD68	0.00103569	0.00454481
CD69	-0.000872018	-0.00645729
CD7	0.000203772	-0.00680555
CD70	0.00163957	0.00545727
CD72	-5.44851e-05	0.00259551
CD74	-0.000293162	0.00448077
CD79A	-0.000161842	-0.0141573
CD79B	-0.000629525	-0.00045397
CD80	-0.000347731	-0.000162775
CD81	0.000217448	0.00246884
CD82	0.000187874	-0.000118401
CD83	-0.000135468	0.000196026
CD84	-0.00085039	-9.26711e-05
CD86	-0.000294354	0.00265842
CD8A	0.00010401	-0.00661308
CD9	-0.00040223	0.00297245
CD93	-0.00100986	-0.00201122
CDA	-0.000787232	0.00881899
CDADC1	2.85329e-05	0.00133835
CDAN1	-0.000387514	0.000775717
CDC123	4.8312e-06	-0.00103658
CDC14A	0.00162007	-0.0150707
CDC14B	0.000623981	-0.0035636
CDC16	0.000185524	-0.00315649
CDC20	2.3483e-05	-0.0128818
CDC23	-0.000115539	-0.00198645
CDC25A	0.000709739	-0.0108294
CDC25B	0.00110374	-0.00321383
CDC25C	0.000154296	-0.0114396
CDC26	1.13316e-05	-0.000456688
CDC27	-0.000116128	-0.00107857
CDC34	-2.37712e-05	0.00365871
CDC37	-4.55515e-05	0.00212797
CDC37L1	0.000240577	-0.000533639
CDC40	-9.05749e-05	-0.000156195
CDC42	6.33507e-05	-0.00364234
CDC42BPA	0.00028019	-0.00866807
CDC42BPB	-7.48016e-07	-0.000816482
CDC42BPG	-0.000156727	-0.00239745
CDC42EP1	3.0415e-05	0.000708059
CDC42EP2	0.00018074	0.00218196
CDC42EP3	-0.000594793	-0.00311349
CDC42EP4	0.000738969	-0.00174488
CDC42EP5	-0.000507864	-0.000899842
CDC42SE1	5.78883e-05	-0.000658509
CDC42SE2	8.69504e-06	-0.000932754
CDC5L	-0.000275691	-0.00281098
CDC6	-2.89887e-05	-0.0121134
CDC7	-0.000225167	-0.00983647
CDC73	-0.00106396	-0.00143822
CDCA2	-0.000114777	-0.0127737
CDCA4	0.000843959	-0.00541353
CDCA5	0.000414114	-0.0105454
CDCA7	0.000574659	-0.0135315
CDCA7L	0.00020163	-0.00577874
CDCA8	0.000439079	-0.0131294
CDCP1	-0.000153519	0.00312231
CDCP2	-0.000117528	-0.0012105
CDH1	9.37524e-05	-0.0182101
CDH11	-0.000194139	-0.0138903
CDH12	0.00106337	-0.0021854
CDH13	0.00241036	-0.0054731
CDH15	8.69068e-05	-0.0029999
CDH17	-0.000387574	-0.00891999
CDH19	-0.00117068	-0.00918811
CDH2	0.00157576	-0.0189931
CDH20	5.90936e-06	0.000876149
CDH22	0.000883413	-0.0115077
CDH23	-4.68723e-05	-0.00395285
CDH24	0.000725985	-0.00447274
CDH26	-0.000667736	-0.00320345
CDH3	0.00054657	-0.0140264
CDH4	0.00110692	-0.00896431
CDH5	0.000412106	-0.00237216
CDH6	0.00174283	-0.00427486
CDH7	-0.000529147	-0.008596
CDH8	0.00204916	-0.0063488
CDIPT	-4.16897e-05	0.00393568
CDK1	1.30323e-05	-0.0113432
CDK10	0.000104808	0.000959962
CDK11B	0.000213926	-0.00224766
CDK12	-2.47904e-05	-0.00569305
CDK13	-8.33507e-06	-0.00346211
CDK14	0.000122855	-0.00922836
CDK15	-0.000367148	-0.009869
CDK17	0.000388236	-0.000545459
CDK18	-8.07457e-05	0.00430035
CDK19	0.000780283	-0.00135422
CDK2	0.000258488	-0.00495135
CDK20	0.00070721	0.00261779
CDK2AP1	0.00126616	-0.00423623
CDK2AP2	8.6186e-06	0.00229419
CDK3	0.000106874	0.00156329
CDK4	0.00169398	-0.00206366
CDK5	-0.000100716	0.00217805
CDK5R1	0.000666006	-0.00596859
CDK5R2	0.00190868	0.00385919
CDK5RAP1	-0.00136178	0.00386476
CDK5RAP2	-0.00028973	-0.00249259
CDK5RAP3	-4.05379e-08	0.00279771
CDK6	0.000437792	-0.00684685
CDK7	-2.57403e-05	0.0040245
CDK8	3.56778e-05	-0.00506121
CDK9	7.27168e-05	0.00263488
CDKAL1	-0.000248454	-0.0048631
CDKL1	-0.000632404	-0.00805759
CDKL2	0.00224241	-0.0191083
CDKL3	-3.9673e-05	0.00212713
[truncated: 11,643 more rows]

## Sheet: CESC
gene	methylation_coeff	expression_coeff
A1BG	0.00272546	-0.00618464
A2M	-0.000286706	0.00161492
A2ML1	-0.00208579	0.0169654
A4GALT	0.00115006	-0.0117031
A4GNT	0.000880385	-0.00386651
AAAS	5.7981e-05	-0.00405545
AACS	-0.000315406	-0.002763
AADAC	-0.000812448	-0.00809051
AADAT	-0.0015634	0.00951538
AAGAB	7.21998e-06	-0.00710364
AAK1	-0.0012594	0.00128724
AANAT	-0.000973179	-0.00281117
AARS2	4.39345e-05	0.00207877
AARSD1	1.21294e-05	-0.00444179
AASDH	-5.4024e-05	-7.79775e-05
AASDHPPT	0.000442155	-0.0059053
AASS	-0.000217091	0.0106581
AATF	-0.000948975	-0.00230627
AATK	0.000334375	-0.00292034
ABAT	0.00028812	0.00543805
ABCA1	-0.0014093	-0.00519626
ABCA10	0.000406798	-0.0107384
ABCA12	-0.00151888	0.0106127
ABCA13	-0.000411249	0.0222685
ABCA2	-0.00114678	0.00968028
ABCA3	-0.00163092	0.0132986
ABCA4	0.00307754	-0.00541524
ABCA5	2.67494e-05	0.00164367
ABCA6	-0.00298932	-0.00854265
ABCA7	-4.45395e-05	0.000389356
ABCA8	0.00102718	0.00845653
ABCA9	-0.000885643	-0.00181555
ABCB1	0.000510799	-0.00572503
ABCB10	-1.09913e-05	-0.00237882
ABCB11	-0.00202341	-0.00319889
ABCB4	-0.00103143	0.00537924
ABCB5	-0.000229676	0.00576658
ABCB6	-0.000389968	0.005256
ABCB8	-0.00013881	0.0042855
ABCB9	-0.00216129	-0.00045611
ABCC1	0.00131517	-0.00164056
ABCC10	-0.000209386	0.00225382
ABCC11	0.000460248	-0.00118524
ABCC2	-0.000331775	-0.00963899
ABCC3	0.000526468	-0.0043691
ABCC4	-0.000234921	-0.00404554
ABCC5	-0.0023358	0.0133183
ABCC6	-0.000679816	0.013838
ABCC9	-0.000703803	-0.00141956
ABCD2	-0.000793434	-0.00403115
ABCD3	-8.48965e-07	-8.66136e-05
ABCD4	2.01016e-05	-0.00399923
ABCE1	3.34401e-05	-0.000545786
ABCF1	3.61631e-05	-0.00174219
ABCF2	-4.52868e-05	0.0024783
ABCF3	-0.00117655	0.00397314
ABCG1	0.000832627	-0.0108468
ABCG2	-0.00078337	-0.00518419
ABCG4	8.38958e-06	-0.0101352
ABCG5	-0.00226175	0.00436936
ABHD1	-0.000111835	0.0129952
ABHD10	-0.000513002	0.00626575
ABHD11	-0.000560088	0.00845668
ABHD12	-2.76601e-05	0.00238584
ABHD12B	-0.00101303	-0.00372771
ABHD13	1.86126e-05	-0.00349967
ABHD14B	-5.95292e-05	-0.000234373
ABHD15	0.000788603	0.000668944
ABHD2	-0.000164078	-0.00232642
ABHD3	-0.000282764	-0.000923386
ABHD4	0.000135998	0.0028305
ABHD5	0.000320504	-0.00108293
ABHD6	-4.40614e-05	0.00326659
ABHD8	-0.000927252	0.00359827
ABI1	-0.000969241	0.00082867
ABI2	-0.00175642	0.00870388
ABI3BP	-0.00029149	0.00715785
ABL1	3.75478e-05	-0.000578466
ABL2	0.00425006	-0.00768861
ABLIM1	3.34808e-05	-0.00562434
ABLIM2	0.000356056	-0.0189577
ABLIM3	0.00144011	-0.028933
ABO	0.000670325	-0.0130254
ABR	-0.00106646	0.00602292
ABRA	-0.000290332	0.000608582
ABT1	-0.00223485	0.000585318
ABTB1	4.77744e-05	-0.00530983
ABTB2	0.000417138	-0.00235917
ACAA1	-0.000523322	0.00747363
ACACA	-8.33417e-06	0.00253216
ACACB	-0.00171698	0.0105366
ACAD10	-3.64219e-05	-0.00230424
ACAD9	-1.40412e-05	0.00169553
ACADL	0.0008993	-0.00973337
ACADM	-2.21839e-05	0.00678671
ACADS	-0.00125584	0.00152883
ACADSB	-0.00200527	0.0075587
ACADVL	1.18947e-05	-0.00118288
ACAN	-0.000363972	0.00533489
ACAP1	7.83197e-05	-0.00524382
ACAP2	-0.00112699	0.00836977
ACAP3	4.70666e-05	0.000394053
ACAT1	7.85435e-05	-0.000754625
ACAT2	-0.00110477	0.00830776
ACBD3	-2.54465e-05	0.000418558
ACBD4	-0.000957915	0.00483376
ACBD5	0.000579268	0.00064338
ACBD6	0.000156041	-0.00122275
ACBD7	-0.00146094	0.0217606
ACCS	-0.000116589	0.000313309
ACD	0.00011473	-0.00323636
ACE	9.65175e-05	-0.00434345
ACER2	-0.000900998	-0.013134
ACER3	0.000169061	-0.00630171
ACHE	-0.000850808	0.0158018
ACIN1	-0.000109596	0.000557368
ACLY	-0.00097963	0.000426564
ACO1	8.34286e-05	-0.00348516
ACOT11	-0.00163404	0.00442722
ACOT13	1.55047e-06	0.00129687
ACOT2	0.000430783	-0.00696347
ACOT4	-0.000110003	-0.00159854
ACOT6	-7.33446e-05	-0.00264929
ACOT7	-0.00234488	0.00520689
ACOT8	-0.000866917	0.00500464
ACOX1	5.21445e-06	0.00440331
ACOX2	-0.000882265	0.00728061
ACOX3	-0.00011021	0.00811549
ACOXL	0.000893289	-0.00829239
ACP1	9.34179e-05	0.00189121
ACP2	-8.78345e-05	0.000357597
ACP5	0.0010285	0.000776344
ACP6	-4.34517e-05	0.000975705
ACR	-0.00125456	0.00315311
ACRBP	0.00126585	0.00845333
ACRV1	-0.000128848	-0.000395637
ACSBG1	-0.000234782	-0.00437661
ACSBG2	-0.000144653	-0.00297612
ACSF2	-0.000213058	-0.00443638
ACSF3	-5.29319e-05	-0.00250745
ACSL1	-0.00140923	0.0112489
ACSL3	0.00321595	-0.000242087
ACSL5	0.000593436	-0.00250156
ACSL6	-0.000699032	0.0165137
ACSM1	-0.00055353	0.00365308
ACSM3	0.000499063	0.011792
ACSM5	-0.000406573	0.0110013
ACSS1	-2.87414e-05	0.0138658
ACSS2	1.2528e-05	0.00841302
ACSS3	0.000702951	0.00117356
ACTA1	-0.000516337	-0.000586088
ACTA2	-0.000117278	0.00222781
ACTBL2	-0.000542763	-0.0270093
ACTC1	0.000123027	-0.00187612
ACTG1	0.000653399	-0.00126578
ACTG2	-0.000428323	0.0142725
ACTL6A	-2.71731e-06	0.00533806
ACTL8	-0.000781275	0.00488095
ACTN1	0.00137505	-0.0141674
ACTN2	-0.00125262	0.00313713
ACTN3	0.000269789	0.00163711
ACTN4	1.2234e-05	-0.00310781
ACTR10	0.000670789	-0.00128132
ACTR1A	6.94601e-05	-0.00342436
ACTR1B	-1.89558e-05	0.00349538
ACTR2	-8.52193e-05	0.000283743
ACTR3	0.00011369	0.000752013
ACTR3B	0.00020558	0.0100396
ACTR3C	5.48174e-05	-0.00106341
ACTR5	-8.37269e-05	0.00150237
ACTR6	-0.0011096	0.0027996
ACTR8	-3.20369e-05	0.00132097
ACVR1	-1.58991e-05	-0.00135716
ACVR1B	0.00225825	0.00308149
ACVR1C	-0.00028503	0.0108453
ACVR2A	0.000111539	0.00478585
ACVR2B	-4.64821e-05	0.00348875
ACVRL1	4.39626e-05	-0.00147181
ACY1	0.000273538	-0.00470252
ACY3	0.00171871	-0.0102119
ACYP1	0.000513932	-0.00339556
ACYP2	0.00020435	0.00546378
ADA	-0.00112492	-0.00585161
ADAD2	-0.000678106	0.00970887
ADAL	-6.59316e-05	-0.00118151
ADAM10	0.00479789	-0.00667745
ADAM11	-0.000243678	0.00743715
ADAM12	0.00049892	-0.0136191
ADAM15	-0.00044762	0.00307549
ADAM17	-2.44185e-05	0.00286503
ADAM19	0.000249954	0.00011518
ADAM20	-0.000456957	-0.00233986
ADAM21	0.000639754	0.00978803
ADAM22	-7.92721e-05	0.0106896
ADAM23	-0.00133103	0.0426508
ADAM28	-0.000598383	0.00377004
ADAM32	0.00036892	-0.00383777
ADAM33	-0.000920816	-0.0184195
ADAM8	0.000151909	-0.0170019
ADAM9	0.00249719	-0.00089184
ADAMDEC1	-0.000582992	0.00827933
ADAMTS1	0.00104725	-0.0105642
ADAMTS10	-0.00037285	-0.00249645
ADAMTS12	0.000818485	-0.0108014
ADAMTS13	-0.000166156	-0.00730995
ADAMTS14	0.00199699	-0.00767798
ADAMTS15	0.000227863	-0.0206584
ADAMTS16	-0.000576212	-0.00299863
ADAMTS17	0.000131663	-0.00756418
ADAMTS18	-6.27131e-06	0.0117258
ADAMTS19	-0.000243441	-0.0132369
ADAMTS2	-0.00155238	-0.0206902
ADAMTS3	-0.000507603	0.00111886
ADAMTS4	-0.000236687	0.000452317
ADAMTS5	7.27712e-05	0.00444757
ADAMTS6	0.000186621	-0.00741464
ADAMTS7	-3.18231e-05	-0.00862315
ADAMTS8	-0.00136131	-0.00921417
ADAMTS9	-0.000465227	-0.00631398
ADAMTSL1	-0.00203956	-0.00127397
ADAMTSL2	-0.00113614	0.00915253
ADAMTSL3	-0.000592261	-0.0216637
ADAMTSL4	0.00148784	-0.0204293
ADAMTSL5	-0.000644678	-0.023005
ADAP1	0.00170162	-0.0154516
ADAP2	0.000334294	0.00747015
ADAR	-4.52138e-05	-0.00030582
ADARB1	0.00191309	-0.00495759
ADARB2	-5.46612e-05	-0.00503431
ADAT1	-7.91081e-06	-0.00656271
ADAT2	-8.54709e-05	-0.00114662
ADAT3	0.00173317	-0.00590745
ADCK1	7.42668e-05	-0.000408083
ADCK2	-0.00234689	0.00473915
ADCK5	0.000144554	-0.00313909
ADCY1	0.000878444	-0.00154652
ADCY10	-0.000212091	0.00325564
ADCY2	-0.00190997	0.0040165
ADCY3	-0.000773229	-0.00132922
ADCY4	7.77631e-05	-0.0025412
ADCY5	0.00100843	0.0182198
ADCY6	-0.00131374	0.00444181
ADCY7	-1.68714e-05	-0.00970074
ADCY9	8.17746e-05	-0.00708005
ADCYAP1	-0.000803564	-0.0145558
ADD1	-7.75752e-05	0.0034676
ADD2	-0.000612196	0.00371794
ADD3	2.86504e-05	0.00592797
ADH1B	-0.000410832	0.0205408
ADH1C	-0.000611206	0.0113787
ADH5	-8.28337e-05	0.00128846
ADH6	-0.00048855	0.00499497
ADH7	-0.00221791	0.027188
ADHFE1	0.00159782	-0.00585051
ADI1	0.000305031	0.000597752
ADIPOR1	1.35055e-05	-8.80681e-05
ADIPOR2	0.000270156	0.000686601
ADK	0.000161056	-0.00818247
ADM	0.000539771	-0.00508196
ADM2	0.00180254	0.00276336
ADNP	-9.07717e-05	0.00670274
ADNP2	0.00016951	-0.00154573
ADO	-0.00187832	-0.00175603
ADORA1	-0.00010831	0.00398995
ADORA2A	-0.000224976	0.00180988
ADORA2B	-0.00033448	-0.00373529
ADORA3	-9.44999e-05	0.00833018
ADPGK	0.000183507	-0.00357874
ADPRH	-0.000476677	0.00611132
ADPRHL1	0.000849393	-0.00812885
ADRA1B	-0.000294947	-0.00189368
ADRA1D	0.00174823	-0.0210225
ADRA2A	0.000970448	-0.012317
ADRA2B	0.000684208	0.0136736
ADRA2C	-0.000990299	-0.0136607
ADRB1	-0.00107474	0.00521259
ADRB2	0.000251659	-0.0108762
ADRB3	-0.000584258	-0.00129874
ADRM1	-0.00118989	0.00267848
ADSL	-1.13415e-05	-0.00197448
AEBP1	0.0020295	-0.0176115
AEBP2	-0.00222501	0.00315178
AEN	0.000115326	-0.00839191
AFAP1	3.94888e-05	-0.00145315
AFAP1L1	-0.000189397	-0.0134722
AFAP1L2	0.00168507	-0.0220028
AFF1	-0.00240503	0.00343541
AFF3	-0.000708647	-0.0179616
AFF4	-1.79127e-05	0.00191139
AFG3L2	-0.00153678	0.00504379
AFMID	-0.00207268	0.00401045
AFTPH	5.35642e-06	0.00567737
AGA	-0.000255023	-0.00182135
AGAP1	0.000313799	0.009051
AGAP3	0.00110442	0.00328171
AGAP5	5.04763e-05	0.000753258
AGAP6	-0.00152145	0.00115054
AGBL1	-0.00119231	-0.00332853
AGBL2	-0.00017683	-0.00210192
AGBL3	-5.38919e-05	0.00847099
AGBL5	1.16852e-06	0.000333284
AGER	5.79481e-05	0.000751776
AGFG1	-0.0015444	0.00639268
AGFG2	0.0004645	0.00357058
AGGF1	-5.65265e-05	-0.000340941
AGK	9.31895e-05	0.00648166
AGL	9.74456e-05	0.0037148
AGMAT	0.00232078	-0.00196482
AGPAT1	0.000127809	0.00153518
AGPAT2	0.00115812	-0.00633749
AGPAT3	-3.58926e-05	0.0110362
AGPAT4	-0.00037184	-0.00797453
AGPAT5	3.15791e-07	-0.00183613
AGPS	0.000119783	-0.00873815
AGR2	-2.11183e-05	-0.0407874
AGR3	-0.000414858	-0.0375968
AGRN	0.000991973	-0.00319281
AGRP	0.000146694	0.00220896
AGT	0.000846813	-0.00466267
AGTPBP1	-0.000144236	-0.00178664
AGTR1	0.00135947	-0.000368421
AGTRAP	-0.000192181	-0.00846454
AHCTF1	-0.0013915	-0.00031914
AHCY	-0.00151855	-0.00127299
AHCYL1	0.000593044	0.00276669
AHCYL2	0.000806548	0.00591193
AHDC1	-0.00206278	0.00689227
AHI1	1.22658e-05	0.00416544
AHNAK	-0.00126135	-0.000348089
AHNAK2	0.000771675	-0.0185357
AHR	-0.000410638	-0.0111041
AHRR	-0.000226872	-0.0129182
AHSA1	0.000143995	-0.000449388
AHSG	-0.000296317	0.00433298
AICDA	-0.000903124	0.00119617
AIDA	-4.51604e-07	0.00133835
AIF1	0.000296674	0.00431352
AIF1L	-0.000157311	-0.0218441
AIFM2	0.00134748	-0.00602387
AIFM3	0.00186602	0.00450472
AIG1	-0.000138156	-0.00556519
AIM2	0.000805379	0.00119835
AIMP1	2.58849e-05	-0.000681819
AIMP2	5.3535e-05	-0.00652105
AIP	3.12048e-05	-0.00121843
AIPL1	-3.30875e-05	0.0120182
AJAP1	0.000869434	-0.040418
AK1	-0.0013401	-0.00462475
AK3	0.000177362	-0.00510521
AK5	-0.000443059	0.000955529
AK7	6.60493e-06	-0.0110579
AKAP1	-0.000397245	0.00225695
AKAP10	0.000188727	0.000108749
AKAP11	3.86232e-05	0.000731759
AKAP12	-0.000441854	-0.0147681
AKAP13	0.000273878	-0.00598136
AKAP3	0.000126643	-0.00217528
AKAP5	-0.000715038	0.00437919
AKAP6	-0.000557909	-0.00401816
AKAP7	-0.000758464	0.0151725
AKAP8	2.04361e-06	-0.00144521
AKAP8L	-0.00152112	0.0026516
AKAP9	-2.6679e-05	0.00759288
AKIRIN1	-0.000206404	0.0035831
AKIRIN2	-0.000582277	0.00322046
AKNA	-0.000436574	-0.00118043
AKNAD1	0.000456114	-0.0019097
AKR1A1	-0.0013167	0.00239821
AKR1B1	0.000861033	-0.000555148
AKR1B10	-0.00168449	0.00493335
AKR1B15	-0.00154043	0.006808
AKR1C1	-0.00100195	0.0122245
AKR1C2	-0.000910279	0.0154726
AKR1C3	-0.000200927	0.00629195
AKR1E2	0.000441859	0.000680852
AKR7A2	-0.00138079	0.00412906
AKR7A3	0.000999551	-0.00473781
AKT1	-0.000590435	0.000359768
AKT1S1	1.85823e-05	-0.00415328
AKT2	0.000133613	0.00197053
AKT3	-0.00042999	-0.00326947
AKTIP	1.47607e-05	0.00202755
ALAD	-2.58235e-05	0.000542752
ALAS1	-0.00172039	0.00248552
ALB	-0.000650264	0.0109479
ALCAM	-6.60826e-05	-0.0205738
ALDH18A1	-0.000629119	-0.00120757
ALDH1A1	-0.00107709	0.0179507
ALDH1A2	0.00256637	-0.0299898
ALDH1A3	0.00289519	-0.0192307
ALDH1B1	0.00167663	-0.00570041
ALDH1L1	0.000974997	0.0140334
ALDH1L2	0.000628521	-0.00812736
ALDH2	-0.000201833	0.00942251
ALDH3A1	-0.00129386	-0.0225747
ALDH3A2	-0.00274618	0.00303088
ALDH3B1	0.00216329	-0.0190072
ALDH3B2	-0.000657878	0.0100733
ALDH4A1	-0.00220273	0.00190231
ALDH5A1	-5.26601e-05	0.00997345
ALDH7A1	0.00281588	-0.0193983
ALDH8A1	-9.45427e-05	-0.000252864
ALDH9A1	9.90066e-07	0.00936692
ALDOA	-0.00142758	0.00628097
ALDOB	0.00126514	0.0156761
ALDOC	0.00025108	0.0100756
ALG1	-2.78467e-05	-0.00748762
ALG10	4.69277e-05	-0.004276
ALG10B	0.000194864	-0.00252472
ALG11	-1.85304e-05	-0.00231812
ALG12	-0.000145975	-0.0029036
ALG14	1.92899e-05	-0.000965403
ALG1L	-0.000892249	0.0100311
ALG3	-0.000187278	-0.0015963
ALG5	2.47691e-06	-0.00617904
ALG6	-0.00274936	0.00235771
ALG8	3.66373e-05	-0.00749584
ALG9	0.000158356	-0.00283228
ALK	-0.00357089	0.0172142
ALKBH2	-0.000436781	-0.00661897
ALKBH3	0.000582633	-0.00445841
ALKBH4	-2.32273e-05	0.00451673
ALKBH5	1.54621e-06	0.00130869
ALKBH6	0.000118404	-0.00279119
ALKBH7	7.06315e-05	0.00254461
ALKBH8	3.9272e-05	-0.00466449
ALMS1	-3.38536e-05	0.00482956
ALOX12	-8.0654e-05	-0.00325471
ALOX12B	-0.000335565	-0.00808788
ALOX15	-0.000252029	-0.00420965
ALOX15B	0.00141564	-0.0147498
ALOX5	0.00038186	-0.00613863
ALOX5AP	2.09508e-05	0.00110946
ALOXE3	0.000250406	-0.0162363
ALPK1	0.000178239	0.00372623
ALPK2	0.000594064	-0.00235936
ALPK3	0.00068582	-0.00892196
ALPL	-3.82223e-05	-0.00186303
ALPP	0.000727936	-0.0498131
ALS2	-2.41434e-05	0.00419516
ALS2CL	0.000565353	-0.0112049
ALX1	0.00133704	-0.00567367
ALX3	-0.000974267	0.0169324
AMACR	6.90045e-05	-0.000793167
AMBP	0.000559718	0.00486017
AMBRA1	0.000110001	-0.00064225
AMD1	6.61548e-06	-0.000718501
AMDHD1	-0.000126125	-0.00746531
AMDHD2	-2.23406e-05	-0.00157235
AMFR	0.000176939	-0.00246944
AMH	-7.55929e-05	0.0111187
AMHR2	8.48212e-05	-0.00146413
AMIGO1	-3.54003e-05	0.00644185
AMIGO2	0.00145989	-0.0244853
AMIGO3	-8.93511e-05	0.00307232
AMMECR1L	-0.00102275	-0.00188823
AMN	0.000185566	-0.012318
AMN1	0.000455397	-2.25795e-05
AMOTL1	0.000813642	-0.0152137
AMOTL2	0.00226889	-0.0123718
AMPD1	-0.000722213	0.00190899
AMPD2	0.000277804	0.00265762
AMPD3	0.000446022	-0.00745393
AMPH	0.00346191	-0.0088043
AMT	0.000683424	0.00372476
AMTN	-0.00345552	-0.0117562
AMY2A	4.90495e-05	-0.00503732
AMZ1	-0.000556321	-0.00746504
AMZ2	-4.94295e-06	-0.000242569
ANAPC1	-7.59595e-05	-0.000381685
ANAPC10	-8.73543e-06	0.00228099
ANAPC2	-1.68291e-05	-0.0052373
ANAPC4	-2.66323e-05	-0.00126934
ANAPC5	0.000663617	-0.00192866
ANAPC7	-0.00302044	0.000344704
ANGEL1	-0.000262524	-0.00222673
ANGEL2	5.6976e-06	0.00346422
ANGPT1	7.58622e-05	0.0177777
ANGPT2	-0.00123055	0.00230521
ANGPT4	0.000529581	0.00255159
ANGPTL1	-0.000301039	0.0068582
ANGPTL2	-0.000182633	-0.00714177
ANGPTL3	-0.000141438	0.00370013
ANGPTL4	0.000475505	-0.00660078
ANGPTL6	0.00111154	-0.00410094
ANGPTL7	-5.86591e-06	0.00467762
ANK1	0.000901752	-0.0142567
ANK2	-0.000297736	0.00507774
ANK3	-0.00111565	0.006757
ANKAR	-6.49186e-05	-0.00115673
ANKDD1A	-0.00146812	0.00129272
ANKFN1	0.000992706	-0.00597455
ANKFY1	9.77523e-06	-0.00109942
ANKH	0.00100643	0.0045551
ANKHD1	-3.99268e-05	0.00270034
ANKK1	-0.00151534	-0.00607107
ANKLE1	0.000390439	-0.00576469
ANKLE2	-4.48146e-05	-0.00551823
ANKMY1	-0.00018513	0.00778888
ANKMY2	-0.0012058	0.00146527
ANKRA2	-3.92153e-06	0.00513839
ANKRD1	0.00281996	-0.0291644
ANKRD10	0.000795191	-0.00607558
ANKRD11	3.53814e-05	0.000442538
ANKRD12	1.55236e-05	0.000799859
ANKRD13A	-0.00108162	-0.00473848
ANKRD13B	0.000570153	-0.000751337
ANKRD13D	-9.56238e-05	1.97652e-06
ANKRD16	0.000244608	0.00251752
ANKRD17	-2.83235e-05	0.00272863
ANKRD2	-4.42454e-05	-0.0198065
ANKRD22	-0.00130225	0.00560329
ANKRD23	-0.00039985	0.00669741
ANKRD26	-2.35768e-05	-0.000435709
ANKRD27	-1.81443e-05	0.00150219
ANKRD28	-7.56264e-05	0.00115254
ANKRD29	0.000176215	0.00291944
ANKRD31	-4.12793e-05	0.000655727
ANKRD34A	-0.000818159	0.00722998
ANKRD34B	0.000327629	-0.0224974
ANKRD35	-0.00115961	0.00367173
ANKRD36	1.3892e-05	-0.00107653
ANKRD37	-0.00244573	0.0112419
ANKRD39	0.000157985	0.00638367
ANKRD40	-3.74345e-06	0.00096148
ANKRD42	-1.42955e-06	-0.00911548
ANKRD44	0.000223918	0.0115577
ANKRD45	0.00126909	-0.000609822
ANKRD46	-0.00147828	0.00536876
ANKRD50	-0.00086547	0.00060354
ANKRD52	-2.31506e-05	0.0016881
ANKRD53	0.000575394	-0.000365586
ANKRD54	-7.63001e-06	0.000299902
ANKRD55	-0.000413523	0.001685
ANKRD6	-0.001753	0.0225345
ANKRD9	0.00112501	-0.00863029
ANKS1A	-0.000677699	-7.94419e-05
ANKS1B	-0.000538245	0.00720819
ANKS3	-4.79439e-08	7.02268e-07
ANKS4B	0.00107272	-0.00283442
ANKS6	-0.000188967	-0.00695775
ANLN	-1.50427e-05	-0.00696194
ANO1	-0.000122315	-0.0136624
ANO10	-6.5846e-05	0.00425719
ANO2	-0.00134995	0.00824993
ANO3	0.000681344	-0.00951756
ANO4	-0.000229652	-0.0173799
ANO5	0.000205443	-0.0110127
ANO6	0.000590424	-0.00497651
ANO7	-0.000252979	0.00588312
ANO8	0.00016256	-0.00229082
ANO9	-0.000177613	0.000813002
ANP32A	0.00063467	-0.00322332
ANP32B	0.000861251	-0.00383187
ANP32E	1.55032e-05	0.0020093
ANPEP	0.00120529	-0.023585
ANTXR1	-0.000548866	-0.00192464
ANTXR2	0.0036916	-0.0155464
ANXA1	-0.000874647	-0.0117062
ANXA11	0.00183097	-0.00889582
ANXA13	-0.000438359	0.000743932
ANXA2	0.00170653	-0.0111931
ANXA3	0.000330049	-0.0119966
ANXA4	-0.00159382	-8.12618e-06
ANXA5	0.000166087	-0.00642507
ANXA6	-0.00156199	0.00311443
ANXA7	0.000230731	-0.00348114
ANXA8L1	-0.00111489	-0.0165759
ANXA9	-1.87932e-05	-0.00727372
AOAH	-0.00112403	0.0073931
AOC2	-0.00113103	-0.0126643
AOC3	-0.00129749	-0.0093131
AOX1	-0.000389688	-0.0139266
AP1AR	0.000147391	0.00533141
AP1B1	-8.40201e-05	0.000837488
AP1G1	1.44659e-05	-0.00157421
AP1G2	-8.12167e-06	-0.00194963
AP1M1	-3.70994e-05	0.00115974
AP1M2	-4.23452e-05	-0.00879815
AP1S1	-2.0998e-05	0.00218451
AP1S3	5.20718e-05	0.00122538
AP2A1	-1.01408e-05	-0.00335035
AP2A2	0.000101461	-0.000836056
AP2B1	0.000402413	-0.00993338
AP2M1	-0.000289735	0.00228023
AP2S1	0.000395214	-0.00382178
AP3B1	-1.95166e-05	-0.000892543
AP3B2	-0.00227626	0.0346356
AP3D1	-0.000518456	-0.00158041
AP3M1	-4.95266e-05	-0.00202861
AP3M2	0.000276197	0.00580853
AP3S1	-0.000348005	5.48504e-05
AP3S2	0.000126497	-0.00297226
AP4B1	3.04339e-06	0.00197091
AP4E1	6.19124e-07	-0.0094569
APAF1	-4.65787e-05	-0.00281565
APBA1	-0.000486037	0.0197698
APBA2	-0.000323692	-0.0100243
APBA3	4.49404e-06	0.000914405
APBB1	-0.00262012	0.0143106
APBB1IP	-0.000172135	0.00709397
APBB2	0.00160875	-0.0094154
APBB3	-9.22161e-06	0.00373898
APC	-0.00120894	0.00338357
APC2	0.000277659	-0.0130019
APCDD1	-0.000867719	0.00189921
APCDD1L	3.43219e-05	-0.0150294
APEH	1.03268e-05	-0.00201459
APEX1	7.16094e-05	-0.00141196
APH1A	-2.81627e-05	0.00427336
APH1B	-0.000257148	0.00534165
API5	5.58342e-05	-0.00215634
APLF	4.02297e-06	0.0100191
APLNR	-0.000643235	0.00153669
APLP1	-0.0017774	0.0292812
APLP2	3.73889e-05	-0.00548272
APOA1	-0.000264698	-0.00432293
APOB	0.000440682	-0.00249537
APOBEC2	-7.48095e-05	0.00673662
APOBEC3A	2.29806e-05	0.000325021
APOBEC3B	-1.62247e-05	0.00100042
APOBEC3C	-0.000402648	0.00510762
APOBEC3D	0.000943935	0.00186644
APOBEC3F	-0.000756479	0.00395037
APOBEC3G	0.000665988	0.0114307
APOBEC3H	-0.00122552	0.00561345
APOC1	-0.000422159	0.01432
APOD	-0.000452584	-0.0189906
APOE	-5.10228e-05	0.0116732
APOL1	0.000767852	-0.0101212
APOL2	-0.00011364	-0.00418212
APOL3	0.000385729	0.00582022
APOL4	-0.00062351	0.00765174
APOL6	0.000265004	-0.00662089
APOLD1	-0.00161245	-0.00160813
APOM	-0.000642101	-0.00649231
APP	-0.0007158	-0.00015413
APPBP2	-1.09479e-05	0.00269304
APPL1	-2.44598e-05	0.00805125
APPL2	-0.000479893	-0.00412771
APRT	-0.00128967	-0.00647777
APTX	0.000159591	-0.00446536
AQP1	6.10026e-06	0.00129519
AQP10	-0.00070022	-0.00580341
AQP11	-0.000307929	-0.00111535
AQP2	-0.000984447	-0.0143198
AQP3	5.88956e-05	-0.00110695
AQP5	0.00146991	-0.0588878
AQP6	0.00122839	-0.0227938
AQP7	-0.000127097	-0.00782243
AQP8	-0.000374695	0.0016936
AQP9	-0.00273663	-0.00776604
AQR	5.08278e-06	-0.00400362
ARAP1	0.000208137	-0.0033984
ARAP2	-1.44443e-05	0.00104689
ARAP3	-0.000145504	-0.00433063
ARC	-0.00179657	0.00128634
ARCN1	4.60849e-05	-0.00632916
AREG	0.00177812	-0.0162023
ARF1	-0.000143316	-0.00175383
ARF3	-3.22679e-06	-0.000216568
ARF4	-8.56507e-05	-0.00219199
ARF5	-0.000687053	0.00549795
ARF6	0.000235318	0.00258442
ARFGAP1	-8.46387e-05	-0.00183252
ARFGAP2	-0.000605708	-0.00101357
ARFGAP3	-0.000549673	-0.00526081
ARFGEF1	-2.29072e-05	0.00213134
ARFGEF2	-3.60164e-05	0.0048602
ARFIP1	-2.70396e-05	0.00121145
ARFIP2	-0.000256099	-0.00945886
ARFRP1	-0.000417355	-0.00158101
ARG1	1.44764e-06	-0.00543514
ARG2	0.000214699	-0.00571267
ARGLU1	5.61446e-05	-0.00162031
ARHGAP1	8.33646e-05	-0.00487733
ARHGAP10	0.00103532	-0.00834939
ARHGAP11A	7.76772e-05	-0.00320165
ARHGAP11B	6.88056e-06	-0.00435961
ARHGAP12	0.00207221	-0.00178601
ARHGAP15	-0.000782287	0.000912429
ARHGAP17	-0.000265578	0.00255232
ARHGAP18	-0.000165399	-0.00174087
ARHGAP20	-0.00286645	-0.00784891
ARHGAP21	0.00179818	-0.000937352
ARHGAP22	0.000358525	-0.0101802
ARHGAP23	-0.000354902	-0.00291365
ARHGAP24	0.000812166	0.0134132
ARHGAP25	0.00062292	0.00388055
ARHGAP26	0.000270881	0.00553495
ARHGAP27	0.000848651	0.00142997
ARHGAP28	-5.41463e-05	0.0244653
ARHGAP29	0.000210962	-0.0137863
ARHGAP30	0.000438302	-0.000967094
ARHGAP9	-0.0004621	-0.00581403
ARHGDIA	0.00038025	-0.00233507
ARHGDIB	-0.000582401	-0.00143514
ARHGDIG	-0.00155208	0.00576355
ARHGEF1	-0.000674527	-0.00538735
ARHGEF10	2.39746e-05	-0.00365961
ARHGEF10L	-0.00218353	0.010393
ARHGEF11	-3.87197e-05	0.00506552
ARHGEF12	0.00029397	-0.00313018
ARHGEF15	-0.00122495	0.000748896
ARHGEF16	-0.000925839	0.000802334
ARHGEF17	0.00299046	-0.0137693
ARHGEF19	-0.00331356	0.00911516
ARHGEF2	0.00109349	0.00018676
ARHGEF3	-7.3809e-06	0.00327667
ARHGEF4	-0.00214431	-0.0037865
ARHGEF5	-6.59073e-05	0.00336378
ARHGEF7	-1.46469e-05	-0.000700349
ARID1A	-0.00131279	0.00502365
ARID1B	-0.000132031	0.00724894
ARID2	0.000396592	0.00168787
ARID3A	-0.001971	0.00877387
ARID3B	0.000383688	-0.00308989
ARID3C	-0.000843244	0.00163655
ARID4A	7.78782e-06	-0.000401068
ARID4B	4.29297e-05	0.00149748
ARID5A	-4.68126e-05	-0.000168982
ARID5B	-0.00059458	-0.00176269
ARIH1	-3.72361e-06	-0.00119157
ARIH2	-2.32242e-05	0.00200672
ARL1	9.3892e-06	0.00255564
ARL10	0.00122577	-0.00793852
ARL11	-0.00051956	0.014728
ARL13B	-0.000282489	0.0045715
ARL14	0.000839389	-0.0156427
ARL15	-0.000888114	0.00587749
ARL16	-2.59817e-06	0.00280963
ARL17B	6.6399e-06	0.00342028
ARL2	-0.000707239	-0.00263578
ARL2BP	-3.25993e-06	0.00346541
ARL3	1.9897e-05	0.000433292
ARL4A	-0.00128881	0.00342672
ARL4C	-0.00268749	0.0126078
ARL4D	0.000442576	-0.0125292
ARL5A	-2.4885e-05	0.00462191
ARL5B	-8.74949e-07	-0.0030715
ARL6	-0.000233177	0.0061611
ARL6IP1	-9.53078e-05	0.000528152
ARL6IP4	-6.38717e-06	-0.000974444
ARL6IP5	-5.29617e-06	0.00215147
ARL6IP6	-6.94773e-06	-6.89759e-05
ARL8A	3.08279e-05	0.00579225
ARL8B	-0.000134512	0.00492489
ARL9	0.000438354	0.00280925
ARMC1	0.000152284	0.00458127
ARMC10	-1.83911e-05	0.00568469
ARMC2	-2.93261e-05	0.00576338
ARMC3	-0.00169724	-0.0249156
ARMC4	-0.00042093	-0.00453774
ARMC5	-8.2656e-05	-0.000978132
ARMC6	-0.000152008	-0.00260265
ARMC7	-1.68613e-05	0.00127523
ARMC8	-2.63177e-05	0.00508194
ARMC9	-6.71865e-05	0.00617199
ARNT	-5.16289e-06	0.00238041
ARNT2	-0.00039941	0.00187364
ARNTL	9.88031e-05	7.97586e-05
ARNTL2	-0.000219081	-0.0106978
ARPC1A	0.000798094	0.00617406
ARPC1B	-0.000283095	-0.00222936
ARPC2	-0.00225944	0.0071073
ARPC3	1.54716e-05	-0.00322139
ARPC5	3.9565e-06	-0.00178516
ARPC5L	0.000196485	-0.00640295
ARPP19	0.000245509	-0.00471585
ARRB1	-0.00046994	0.00224241
ARRB2	0.000522895	-0.00107549
ARRDC1	0.00147311	-0.00904133
ARRDC2	-0.000788158	-0.00194744
ARRDC3	-0.00101554	0.00651314
ARRDC4	0.000546047	-0.00991914
ARRDC5	-9.29624e-05	-0.000596138
ARSA	-1.12726e-05	-0.0028131
ARSB	9.67802e-06	0.00423419
ARSG	-0.0012998	-0.000171656
ARSI	0.00148858	-0.0196235
ARSJ	-0.00111671	0.00766006
ART4	-1.11506e-05	-0.00201455
ART5	0.000119969	0.010063
ARTN	-3.39265e-05	-0.00449347
ARV1	-0.000443615	0.00171244
ARVCF	-0.000417712	0.00234882
AS3MT	2.23351e-05	0.0227466
ASAH1	7.93922e-06	0.00379549
ASAH2	-0.000154419	-0.00535839
ASAH2B	-7.24625e-05	-0.00537406
ASAP1	-5.96107e-05	-0.00162463
ASAP2	-0.00103517	-0.000944128
ASAP3	-0.000865442	0.0101875
ASB1	-0.000390946	0.000903102
ASB13	0.00167739	-0.00237345
ASB14	-0.000348052	0.00384283
ASB16	-0.000164844	0.002006
ASB2	0.00102379	-0.00649074
ASB4	0.000494097	0.00248553
ASB6	-0.00131525	-0.00166453
ASB8	0.00042087	0.000567897
ASCC1	0.000235832	-0.00293392
ASCC2	0.000448796	-0.000649763
ASCC3	-5.38829e-05	0.00130982
ASCL1	0.000255561	-0.00172026
ASCL2	-0.000454495	0.00122803
ASF1A	-0.000362408	0.00517275
ASF1B	-3.52745e-05	-0.000391107
ASGR1	-0.00185832	0.00792276
ASGR2	-0.000671599	-0.000293148
ASH1L	-0.000582856	0.00340476
ASH2L	-4.05716e-06	0.0053095
ASIP	0.000571061	0.00326558
ASL	-0.000596187	-5.54011e-05
ASNS	-6.41877e-05	0.0113176
ASNSD1	0.000144724	-0.000813056
ASPA	-0.00208788	0.00451243
ASPG	0.000272609	-0.00129636
ASPH	0.000159678	-0.0017682
ASPHD1	0.000590304	-0.00862045
ASPHD2	9.52189e-05	-0.0100443
ASPM	-3.45835e-05	-0.00217393
ASPN	0.00030446	-0.00903179
ASPRV1	0.000162929	-0.0130584
ASPSCR1	-0.00068151	0.00330411
ASRGL1	-0.000222231	-0.015134
ASS1	-0.00203185	-0.00422845
ASTE1	-5.18346e-05	0.00188484
ASTL	-0.000593686	0.002341
ASTN1	0.000934024	0.0094376
ASTN2	-0.00250287	0.0174523
ASXL1	-1.83117e-06	0.00118859
ASXL2	-1.31775e-05	0.00095024
ASXL3	0.000254622	0.00101819
ATAD1	0.000241033	-0.00531191
ATAD2	-7.85084e-06	-0.000339222
ATAD2B	-1.60587e-05	0.00272314
ATAD3A	-0.000784143	-0.0011245
ATAD3B	-3.59227e-05	-0.000815384
ATAD3C	0.00227417	-0.0159105
ATAD5	3.3566e-05	-0.00151523
ATCAY	-0.00131351	0.00179254
ATE1	-4.68627e-05	-0.004329
ATF1	-2.95337e-05	0.000480183
ATF2	2.59957e-05	0.000396916
ATF3	-4.75667e-05	-0.000639199
ATF4	-0.00252228	-0.000510568
ATF5	-0.000423872	0.010581
ATF6	-2.55465e-05	-0.00232806
ATF6B	2.22439e-06	-0.000527154
ATF7	-0.000366928	-0.00106723
ATF7IP	-0.0016144	0.006796
ATF7IP2	0.000807408	0.000576159
ATG10	-0.000193828	0.00372625
ATG12	-2.62223e-05	-0.000475116
ATG16L1	-6.54678e-05	0.00196367
ATG16L2	-0.000708904	-0.00665487
ATG2A	-3.63947e-05	-0.00103653
ATG2B	-1.21811e-06	-0.00153425
ATG4B	-0.000864046	0.00913776
ATG4C	-5.72541e-05	0.00466856
ATG4D	-0.000797534	0.00595779
ATG5	1.09188e-05	0.00346675
ATG7	0.000618192	-0.000190106
ATG9A	-5.29542e-05	0.00381798
ATG9B	-0.000976108	0.00362138
ATIC	-7.23825e-05	-0.00076976
ATL1	-9.51385e-05	0.0106432
ATL2	-0.000157711	0.00323486
ATL3	-2.89846e-05	-0.00627199
ATM	1.25345e-05	-0.00287969
ATMIN	5.94271e-05	-0.00367844
ATN1	-2.57052e-05	0.00625995
ATOH7	-0.000991984	0.00969387
ATOH8	-0.00117874	0.000505346
ATOX1	-1.51712e-05	-0.000832424
ATP10A	0.000619474	-0.00649219
ATP10B	0.000601722	0.0209594
ATP10D	-8.64846e-05	-0.00504118
ATP11A	0.000117763	-0.00586543
ATP11B	-0.000488662	0.00649663
ATP12A	-0.000110158	0.0187924
ATP13A1	-2.89506e-05	-0.00182092
ATP13A2	-9.06795e-05	0.00614014
ATP13A3	0.000127779	-0.000400455
ATP13A4	-0.00148572	0.00843982
ATP13A5	-0.000666171	0.0119447
ATP1A1	-0.00292461	0.00611177
ATP1A2	-0.00115211	0.00443506
ATP1A3	0.000132958	0.0114727
ATP1A4	-0.000296772	0.00224081
ATP1B1	-0.00104592	0.00674973
ATP1B2	-0.00194786	0.0049152
ATP1B3	-0.000100746	0.00223528
ATP2A1	0.000237711	-0.00438724
ATP2A2	0.00305786	-0.00402021
ATP2A3	-1.7757e-05	-0.000373947
ATP2B1	-0.000388394	-0.00368179
ATP2B2	-0.000797797	0.00511931
ATP2B4	-0.00215392	0.00386172
ATP2C1	0.000258557	0.00488146
ATP2C2	-0.000456693	-0.00910401
ATP6AP1L	-6.21958e-05	0.0109271
ATP6V0A1	1.32957e-05	0.00351647
ATP6V0A2	-4.88368e-06	-0.00422944
ATP6V0A4	-0.00114443	0.00890361
ATP6V0B	-3.13566e-05	0.00219476
ATP6V0C	3.02337e-06	-9.38751e-05
ATP6V0D1	-0.000183093	-0.00161247
ATP6V0D2	-0.000934807	-0.00718108
ATP6V0E1	-2.73933e-05	0.00226373
ATP6V0E2	-0.000930837	0.0201566
ATP6V1A	-8.82285e-05	0.00473604
ATP6V1B1	0.000408349	-0.00443865
ATP6V1B2	-2.36028e-06	0.00421926
ATP6V1C1	-0.000116303	0.00270184
ATP6V1C2	0.000179763	-0.00540619
ATP6V1E1	-0.00153843	0.000730942
ATP6V1E2	-0.000437169	0.00480882
ATP6V1F	0.000170366	0.00400383
ATP6V1G1	1.97313e-05	0.00130549
ATP6V1G2	6.7582e-06	0.00181335
ATP6V1H	-0.000326007	0.00204509
ATP7B	-5.01281e-05	-0.000765245
ATP8A1	-0.00034467	0.00761347
ATP8A2	0.00142128	-0.00529342
ATP8B1	-0.00105691	0.00587394
ATP8B2	-0.000760261	-0.00143238
ATP8B3	2.41357e-05	-0.0189951
ATP8B4	0.00146476	-0.0049197
ATP9A	-0.000798319	0.00898266
ATP9B	0.00142971	0.000629096
ATPAF1	-0.00158752	0.00318834
ATR	-0.000148384	0.00388035
ATRIP	-1.41079e-05	-0.00366737
ATRN	-2.31769e-05	0.00170855
ATRNL1	-0.000780842	0.0108697
ATXN1	-0.00145057	0.00146175
ATXN10	0.000557688	-0.000787339
ATXN1L	1.23012e-05	-0.00115093
ATXN2	-0.00150635	0.000858236
ATXN2L	-0.000150285	0.00417469
ATXN7	-1.83656e-05	0.00553035
ATXN7L1	-0.00246456	0.00530599
ATXN7L2	5.74889e-05	0.0029295
ATXN7L3	-1.53171e-05	2.99437e-05
AUH	4.24556e-05	0.00128183
AUP1	6.8529e-05	-0.00238066
AURKAIP1	1.38176e-05	-0.00235087
AURKB	4.43104e-05	-0.0024832
AURKC	0.000471489	0.0012435
AUTS2	-0.000251853	0.0184197
AVEN	2.35384e-05	-0.00788683
AVIL	-0.000169861	-0.00144827
AVL9	-9.59302e-05	-0.00103733
AVPI1	0.000726726	-0.0202045
AVPR1A	0.000206606	-0.0138839
AXIN1	0.00156216	-0.000696532
AXIN2	-0.000197977	0.00239995
AXL	0.00169535	-0.0182208
AZGP1	-0.000610996	0.00520515
AZI2	-1.74597e-05	0.00323512
AZIN1	-5.59166e-05	0.002093
AZU1	-0.000113695	-0.00153396
B2M	-0.000934209	-0.00602358
B3GALNT1	-0.00137554	0.00469807
B3GALNT2	-0.00067104	-0.0010905
B3GALT4	-0.00120008	0.00178168
B3GALT5	-0.000528918	0.017476
B3GALT6	0.000744779	-0.00227184
B3GAT1	-0.000574409	0.00157732
B3GAT2	-0.000128861	0.00731832
B3GAT3	4.5004e-05	-0.000701754
B3GNT2	0.00036434	0.0065036
B3GNT3	0.000317859	-0.0263652
B3GNT4	-0.000180248	-0.00609577
B3GNT5	8.81049e-05	0.00182918
B3GNT6	7.84884e-05	-0.0230544
B3GNT7	0.000180868	-0.018638
B3GNT8	-0.00166832	0.0077061
B3GNT9	-0.00138368	0.000629556
B3GNTL1	0.0014574	-0.00235355
B4GALNT1	-0.000478003	-0.00109235
B4GALNT2	0.000212814	-0.0155109
B4GALNT3	-0.000226964	-1.14872e-05
B4GALNT4	-0.000361303	0.00380481
B4GALT1	0.00153442	-0.0133303
B4GALT2	0.000966476	-0.00291981
B4GALT3	-1.16993e-05	0.00175637
B4GALT4	-0.000500723	0.000224777
B4GALT5	-0.000873153	0.00130317
B4GALT6	0.000268671	0.00425192
B4GALT7	-0.000777107	0.00344486
B9D1	9.18081e-05	-0.00425921
B9D2	8.10615e-05	-0.00512153
BAALC	-0.000579086	0.0139671
BAAT	-0.00116216	0.00128789
BACE1	7.61154e-05	-0.012517
BACE2	0.000389516	-0.00976052
BACH2	-0.000107418	0.00651561
BAD	4.76426e-06	0.000327424
BAG2	0.00242735	-0.0126174
BAG3	1.65446e-05	-0.00354172
BAG5	9.88392e-06	-0.00189784
BAHD1	-0.000167064	0.0041694
BAIAP2	0.00195561	-0.0112304
BAIAP2L1	0.00151106	0.00331661
BAIAP2L2	0.000898334	-0.0159493
BAIAP3	0.000681835	-0.00846658
BAMBI	-0.000562789	0.00949972
BANF1	7.48684e-05	-0.00347337
BANK1	0.00184153	0.00152292
BANP	-0.000590595	0.000755712
BAP1	-0.00127196	0.00184098
BARD1	-0.000586356	0.00609251
BARX1	-0.000262533	0.013447
BARX2	-0.000145946	0.0036646
BASP1	0.000821288	-0.0124031
BATF	-0.000982248	0.00458787
BATF2	0.00118016	-0.0152842
BATF3	0.000176724	-0.00524829
BAX	-0.000399564	-0.00130305
BAZ1A	0.000178089	-0.00215789
BAZ1B	-6.39451e-05	0.00650573
BAZ2A	6.33494e-08	-0.000235236
BAZ2B	-0.00223946	0.0026157
BBC3	0.000584981	0.000638669
BBOX1	-0.00162955	0.00382884
BBS10	-3.37572e-05	0.00253594
BBS12	-3.78682e-06	0.0043161
BBS2	-0.00157788	0.00338355
BBS4	0.000649158	-0.00460119
BBS5	-0.000908423	0.0127962
BBS7	-0.000730796	0.000860776
BBS9	-0.000136711	0.00467473
BBX	-2.99775e-05	0.00204876
BCAM	-6.97098e-05	-0.00258825
BCAN	0.00124247	0.00107967
BCAP29	-3.2732e-05	-0.000621864
BCAR1	0.00160446	-0.014983
BCAR3	0.00378039	-0.00962834
BCAS1	-0.00117322	-0.00685849
BCAS2	0.000167689	0.00458601
BCAS3	-0.002237	0.00517522
BCAS4	6.42475e-05	-0.0010493
BCAT1	0.00100791	-0.0148567
BCAT2	-1.31031e-05	0.00110348
BCCIP	0.000632924	-0.00629348
BCDIN3D	-1.35594e-06	-0.00115461
BCHE	-0.00259622	0.00867868
BCKDHA	-6.00632e-05	0.00327782
BCKDHB	-2.79918e-05	0.00467687
BCKDK	-2.64013e-05	-0.00288731
BCL10	0.000197703	0.0020771
BCL11A	-0.00336248	0.0243217
BCL11B	0.000308583	0.00949674
BCL2	-0.00145675	0.00523367
BCL2A1	0.000252149	-0.00505274
BCL2L1	0.00268159	-0.00280185
BCL2L10	0.000557086	-0.0147094
BCL2L11	-0.0026998	0.00240411
BCL2L12	4.07965e-05	-0.0032791
BCL2L13	-0.000200503	-0.000911046
BCL2L14	-0.000638881	0.00540146
BCL2L15	-0.000550881	-0.00699645
BCL2L2	-4.34275e-05	0.00126348
BCL3	-0.000200012	-0.00117848
BCL6	-0.000788974	0.00429937
BCL6B	0.00166225	-0.0101989
BCL7A	7.13497e-05	-0.000274433
BCL7B	-4.85563e-05	0.00649824
BCL7C	-6.76215e-06	-0.000598793
BCL9	-0.00242583	0.00853679
BCL9L	6.95274e-05	-0.00600231
BCLAF1	-2.65447e-05	0.000963134
BCO2	3.10204e-05	-0.00855382
BCR	0.0012716	-0.00642793
BDH1	-0.000555594	0.00972808
BDH2	-0.000288716	0.00173547
BDKRB1	-0.000990449	-0.00728602
BDKRB2	0.000318917	-0.0156341
BDNF	0.000127894	-0.0246125
BDP1	-5.78859e-06	0.00148203
BECN1	-1.06879e-06	0.000355441
BEGAIN	5.40262e-05	0.00240373
BEND3	-1.73406e-05	0.00296348
BEND4	0.00132185	0.0043883
BEND5	-0.00478666	0.0277693
BEND6	0.00178287	-0.0038546
BEND7	-0.000901683	0.00296498
BEST1	0.000255506	0.000143415
BEST2	-0.000177429	0.006054
BEST3	-0.00303197	-0.00147279
BEST4	0.00147374	-0.0115128
BET1	-6.85136e-05	0.00476587
BFAR	0.000147005	-0.00326202
BFSP1	-0.00130801	-0.000493239
BFSP2	0.000330131	0.000608602
BGLAP	0.000175675	0.000215209
BHLHA15	-5.93669e-05	-0.00781911
BHLHE22	-0.000920756	0.00431105
BHLHE40	-0.00130949	0.00828239
BHLHE41	-0.00168622	0.00662974
BHMT	-0.000975642	0.0192682
BHMT2	0.00245765	0.00722625
BICC1	0.00150099	-0.0205204
BICD1	4.03801e-05	-0.0030905
BICD2	-0.00225058	-0.00251404
BID	-0.000185629	0.00394248
BIK	0.00059575	-0.0210226
BIN1	0.00153094	-0.0138193
BIN2	9.22468e-05	0.000818184
BIN3	-0.000167269	-0.0031993
BIRC2	1.05026e-05	-0.0209432
BIRC3	0.000645557	-0.0255349
BIRC6	-2.59953e-05	0.000732302
BIRC7	-0.00169008	-0.00441385
BIVM	0.000252851	-0.00592664
BLCAP	4.72557e-06	0.0016117
BLK	-0.00128281	0.00701623
BLM	2.86662e-05	-0.00796674
BLMH	-0.00034889	0.00108717
BLNK	-0.00214164	0.00376276
BLOC1S1	-0.00171214	-0.000861329
BLOC1S2	9.60788e-05	-0.00112876
BLVRA	-0.000112557	-0.00270162
BLVRB	-0.000270687	-0.00226717
BMF	0.00025448	0.00324264
BMP1	0.00104124	-0.0129372
BMP2	0.00229108	-0.00575362
BMP2K	-1.00538e-05	0.00407049
BMP3	-0.001357	0.00242822
BMP4	0.00112262	-0.00594848
BMP6	-0.000848454	-0.012369
BMP7	0.000280818	0.018051
BMP8A	0.00189559	-0.00949879
BMP8B	0.000268544	-0.00363525
BMPER	-0.00309354	-0.00708033
BMPR1A	0.000363389	-0.00213316
BMPR1B	0.00309615	-0.0397455
BMPR2	6.95355e-05	0.00452987
BNC1	0.000769724	-0.0162225
BNC2	-0.00018692	-0.00100114
BNIP1	-2.22712e-05	0.00250829
BNIP2	0.00043889	-0.00282783
BNIP3	0.00070653	0.00069763
BNIP3L	0.000203241	0.00592399
BNIPL	-0.00250905	0.0158803
BOC	-0.000821336	0.0171366
BOD1	-2.70588e-05	0.0039904
BOK	6.8279e-05	-0.00199568
BOLA1	0.000617025	0.00112083
BOLA3	0.000591175	-0.00357721
BOLL	2.78613e-05	0.00364582
BPGM	-2.64508e-05	-0.000326136
BPHL	-0.000355072	0.000877655
BPI	0.000330889	0.00133559
BPNT1	3.80528e-05	0.00220644
BPTF	-0.000766439	0.000866898
BRAF	-7.89941e-05	0.00696499
BRAP	1.89641e-05	-0.000798294
BRCA1	2.90672e-05	-0.00503142
BRCA2	-5.10501e-06	-0.00413699
BRD1	-0.000258809	-0.000531355
BRD2	-3.05008e-05	0.00110996
BRD3	0.000170569	-0.00100575
BRD4	0.000494847	-0.00125127
BRD7	-0.000101917	8.09562e-05
BRD8	-6.40163e-06	0.00450518
BRD9	8.59123e-06	-0.00159237
BRF1	1.90463e-05	0.00148209
BRF2	-0.00219207	0.00184724
BRI3	0.000645022	0.00451453
BRI3BP	2.52344e-05	-0.00592722
BRIP1	1.61847e-05	-0.00598686
BRIX1	2.68552e-06	-0.00205036
BRMS1	-0.00038708	-0.00655761
BRMS1L	-0.000440994	0.000874963
BRPF1	-2.39282e-05	0.00443724
BRPF3	-3.51487e-05	0.00324586
BRSK1	-7.70112e-05	0.0145554
BRSK2	-0.000162833	0.00371166
BRWD1	-0.000172988	0.00204818
BSCL2	-0.000352333	-0.00219204
BSDC1	-8.23633e-05	0.00454585
BSG	9.28264e-05	-0.00281575
BSN	-8.49045e-05	0.00468606
BSPRY	0.000218472	-0.000656996
BST1	0.000491394	0.00119169
BST2	0.00153067	-0.00819765
BTAF1	-4.11797e-06	-0.00228517
BTBD1	-0.000423617	-0.00133805
BTBD10	0.000198643	-0.00381386
BTBD11	0.000655065	-0.0122234
BTBD16	0.00033428	-0.0055666
BTBD18	0.00027464	-0.00220153
BTBD19	0.00041545	-0.0048877
BTBD2	0.000542476	-0.00078551
BTBD3	0.00085507	-0.00988644
BTBD6	-0.00084672	0.0011421
BTBD7	0.00138084	-0.00551791
BTBD8	-0.000406443	0.00652173
BTBD9	-0.000195772	0.00930729
BTC	-8.34644e-05	0.0127247
BTF3	8.33963e-05	-0.00315343
BTF3L4	1.75695e-06	0.00274746
BTG1	-0.00200668	0.00349759
BTG2	-0.00175042	0.00476393
BTG3	-0.00296991	0.00436396
BTLA	-8.46918e-05	0.00812775
BTN1A1	-5.56276e-05	0.00633828
BTN2A1	-0.000212092	0.00600436
BTN2A2	-0.000157719	0.00569039
BTN3A1	0.000280997	0.00433458
BTN3A2	0.00012483	0.000550088
BTN3A3	-0.000140847	-0.00131967
BTNL8	-0.000878235	0.00686323
BTNL9	-0.000615056	0.0112643
BTRC	5.6006e-05	-0.00433686
BUB1	-2.16063e-05	0.000411591
BUB1B	0.00013754	-0.00377196
BUB3	-0.000220405	-0.00647972
BUD13	-6.75654e-06	-0.00282394
BUD31	-0.000241808	0.00429102
BVES	0.001827	-0.00305288
BZW1	-0.000663231	-0.00233256
BZW2	0.00190508	-0.00415608
C10orf105	-0.00148847	0.00581045
C10orf55	0.000103514	-0.00753331
C10orf67	0.00175661	-0.0225919
C10orf88	-0.00071134	-0.00312749
C10orf90	0.000424307	0.0022248
C10orf95	2.6868e-05	-0.0150481
C10orf99	-0.00102922	-0.0111482
C11orf16	-0.000261907	-0.00314608
C11orf24	0.00142938	-0.00595986
C11orf42	-0.000156778	-0.00344199
C11orf45	0.000262831	-0.00349605
C11orf49	0.000511062	0.00374123
C11orf53	0.000265976	0.00387677
C11orf58	0.000163326	-0.00122178
C11orf65	9.01965e-05	-0.00220449
C11orf68	0.000359049	-0.00157313
C11orf80	-0.00021993	-0.00707934
C11orf87	0.000457924	-0.00519864
C11orf88	0.000397514	-0.0131741
C12orf10	5.76049e-05	-0.000998733
C12orf29	1.12788e-05	-0.00173579
C12orf42	0.000353365	0.00459913
C12orf43	7.81172e-06	-0.00418288
C12orf45	2.0245e-05	-0.00160951
C12orf54	-0.000306383	-0.00429232
C12orf56	-0.00377614	0.0202053
C12orf57	-1.59407e-05	0.00364093
C12orf60	0.000266385	-0.00530602
C12orf65	-0.00113947	0.00255369
C12orf66	-0.000468166	-0.0054996
C12orf71	-0.0013382	0.00129942
C12orf73	0.000213949	-0.000154649
C12orf75	-0.000433	-0.022001
C12orf76	-5.62196e-06	-0.00152502
C14orf119	0.000138724	-0.00718886
C14orf132	0.000107873	-0.00307971
C14orf178	-0.000111475	-0.00347521
C14orf28	-0.00109639	-0.00230432
C14orf39	0.0010209	0.00178414
C14orf93	-4.26107e-05	-0.00122655
C15orf39	-1.07568e-05	-0.00587793
C15orf40	-1.6959e-05	-0.00528896
C15orf41	-0.00137374	-0.000901513
C15orf48	0.00135508	-0.0163318
C15orf61	0.000175372	-0.00163223
C15orf62	-0.00124473	-0.0088102
C16orf46	-0.00221911	0.00334763
C16orf54	0.000298913	-0.00949347
C16orf58	8.09864e-06	-0.000432915
C16orf70	-0.00129051	-2.30423e-06
C16orf71	-2.18202e-05	-0.00218101
C16orf72	-2.65195e-05	-0.00329923
C16orf74	0.00189851	-0.0233596
C16orf86	0.000294289	0.00135804
C16orf87	-8.70398e-06	-0.0034168
C16orf89	-0.00147815	0.00328726
C16orf91	-0.000417563	-0.00410146
C17orf100	-0.000223493	-0.00220795
C17orf107	-0.00197512	0.00333735
C17orf50	-7.87812e-05	-0.00595851
C17orf58	-6.06762e-05	0.00141265
C17orf64	0.00168813	0.004534
C17orf67	-0.00201071	0.000119603
C17orf75	-8.18218e-06	0.00477131
C17orf80	-2.32349e-05	-0.00136752
C17orf97	-6.79051e-06	0.00157067
C17orf99	-0.00132987	0.00543078
C18orf21	1.76385e-05	-0.00322423
C18orf25	2.2163e-05	-0.00271502
C18orf32	0.000287077	0.00328658
C18orf54	-1.56112e-07	0.00251139
C19orf12	-0.000105694	0.00751474
C19orf18	-0.000490596	0.00351954
C19orf25	3.6719e-08	0.00037755
C19orf33	0.00370677	-0.0273293
C19orf38	-4.36401e-05	-0.000337522
C19orf44	-0.000133544	0.000545762
C19orf47	-1.24991e-05	-0.001332
C19orf48	2.7005e-06	-0.00488454
C19orf53	7.1217e-05	-0.00334349
C19orf54	-0.000816401	-0.000584115
C19orf57	0.000364497	-0.000224571
C19orf71	0.000551753	-0.00658174
C19orf73	9.35949e-05	-0.00404333
C1D	9.07725e-05	0.00436453
C1GALT1	-0.000372676	-0.00481598
C1orf109	-0.000101313	0.00488471
C1orf115	-0.00115005	0.00703294
C1orf116	0.000873799	-0.0121624
C1orf127	-4.97413e-05	0.00926535
C1orf159	-0.000696106	0.00290497
C1orf162	0.000809803	0.00662418
C1orf194	0.000450619	-0.0203132
C1orf198	0.000162644	-0.00287799
C1orf21	0.000365861	0.0081785
C1orf210	-0.00117015	0.000592749
C1orf216	-0.000510433	0.00484285
C1orf226	0.00111897	-0.0107893
C1orf35	-7.30851e-05	0.0024517
C1orf43	-2.2536e-05	0.00296805
C1orf50	1.87878e-05	0.00160726
C1orf52	-0.00232949	0.00268449
C1orf53	-5.19682e-06	-0.00357667
C1orf54	-4.91615e-05	0.00664996
C1orf56	0.000186468	0.00169452
C1orf61	0.000769208	-0.00824082
C1orf68	-0.000382065	-0.00868077
C1orf74	-0.00136401	-0.00325683
C1QA	-5.12485e-07	0.00801479
C1QB	-0.000539849	0.0102678
C1QBP	0.00010494	-0.00157781
C1QC	-0.000563011	0.00768508
C1QL1	1.18685e-05	-0.00263619
C1QL3	6.20303e-06	0.00558666
C1QL4	0.000437754	-0.00225934
C1QTNF1	9.0543e-05	-0.00646323
C1QTNF2	-0.000150854	-0.00223558
C1QTNF3	-0.000277472	0.00961951
C1QTNF4	0.00252905	-0.0205711
C1QTNF6	0.00141126	-0.0244108
C1QTNF7	-0.000588303	-0.00633526
C1QTNF9	0.000633859	0.00270103
C1QTNF9B	-0.000472856	0.00639478
C1R	-0.000895506	-0.00873922
C1RL	-9.34116e-06	-0.00390287
C1S	-0.000418165	-0.0111752
C2	0.00122673	-0.00196957
C20orf141	0.00106953	-0.0180044
C20orf194	4.03655e-05	0.00103692
C20orf202	-8.57268e-05	0.00344756
C20orf27	-0.000176808	-0.00101569
C20orf96	-6.27377e-05	0.0124599
C21orf58	-6.86557e-05	0.000532149
C21orf62	0.00152655	0.00924186
C21orf91	9.55614e-06	0.00460734
C22orf15	0.000555096	0.0044277
C22orf23	-0.0014115	-0.000554573
C22orf31	-0.000733358	0.0154218
C22orf39	-2.40591e-06	0.00153412
C2CD2	0.000538906	0.00659266
C2CD2L	3.68274e-06	-0.00342715
C2CD3	8.4784e-05	-0.00423813
C2CD4A	-0.000147148	-0.0123742
C2CD4B	-0.000237499	-0.00155117
C2CD4C	-0.000600592	-0.014196
C2orf15	0.000311744	0.000848057
C2orf16	-0.000494891	0.00412243
C2orf42	8.91208e-07	0.00441543
C2orf49	3.10764e-07	-0.00188266
C2orf50	-0.000427308	-0.00560319
C2orf66	0.0004206	-0.000724424
C2orf68	0.000216404	0.00449089
C2orf69	-0.000473407	0.00350227
C2orf72	7.10336e-05	0.00248038
C2orf73	-6.42253e-05	-0.000779921
C2orf74	0.00378738	-0.0239527
C2orf76	-0.0014921	0.00139071
C2orf81	-0.000277778	-0.00308357
C2orf88	-0.000170653	-0.00737013
C3	0.00196297	-0.0274907
C3AR1	0.00138035	0.0034296
C3orf14	0.000986441	0.00505836
C3orf18	-1.18621e-05	0.00581778
C3orf33	-0.000203095	0.00719442
C3orf36	-0.00194025	-0.00845192
C3orf38	0.000321345	0.00249703
C3orf52	-0.000231731	-0.00379424
C3orf62	0.000221343	0.00548625
C3orf67	0.00220761	-0.00636321
C3orf70	-0.000442571	0.00990872
C4A	0.000381314	-0.0115332
C4BPA	-0.000435744	-0.0215507
C4BPB	0.000862057	-0.0206525
C4orf19	0.00116309	0.0139018
C4orf3	-5.60493e-06	0.00481045
C4orf33	0.000557601	6.09239e-05
C4orf36	-0.000573544	-0.0111314
C4orf46	6.06105e-05	0.000526633
C4orf47	-0.000783269	0.00193421
C4orf48	0.000496977	-0.00363772
C4orf50	-0.00115234	0.00502331
C5	-0.00060587	-0.0073802
C5AR1	-0.000777754	-0.00594953
C5orf15	-4.91377e-05	0.00411574
C5orf24	-1.82966e-05	0.0044702
C5orf34	4.86679e-05	0.00109609
C5orf38	-0.00146045	0.0190375
C5orf46	-0.002224	0.00637724
C5orf49	-0.000583837	-0.019152
C5orf51	-0.000215738	0.00069775
C5orf58	-0.000267292	0.00126603
C6orf120	-5.36685e-05	0.00387242
C6orf132	5.45271e-05	-0.00633934
C6orf136	-0.00202592	0.00309237
C6orf141	7.50021e-05	-0.014443
C6orf15	-0.000216887	-0.0128194
C6orf163	-0.000344326	0.00764919
C6orf201	-8.46812e-05	-0.00665977
C6orf223	-0.00141317	0.0124187
C6orf226	-1.68108e-05	-0.00413234
C6orf47	9.58291e-07	-0.00108671
C6orf62	-0.00118502	0.00227431
C6orf89	5.54836e-05	-0.00155384
C7	-0.000343028	0.0122304
C7orf25	5.25401e-06	-0.00163732
C7orf26	1.76721e-05	0.00055293
C7orf31	0.000439985	0.00796522
C7orf50	0.000196687	0.00101117
C7orf57	-8.36619e-05	-0.0230604
C7orf61	-0.000279948	0.000859122
C8G	-3.91075e-05	0.00986698
C8orf33	0.000182269	0.00155745
C8orf34	-0.00127243	-0.0156191
C8orf37	-6.88405e-05	0.00135486
C8orf44	1.69456e-05	0.00481895
C8orf48	0.000814301	-0.00515484
C8orf58	6.32051e-05	-0.00503435
C8orf76	4.2254e-05	-0.000871563
C9orf116	0.000148755	-0.013918
C9orf129	-0.000267448	-0.0010595
C9orf131	0.000212174	0.000187278
C9orf152	-0.000659941	-0.0208562
C9orf153	0.000445273	0.000897397
C9orf16	9.5674e-08	-0.00568546
C9orf24	-0.000163891	-0.0133637
C9orf40	0.000287459	-0.00902263
C9orf50	-0.000883169	-0.000953108
C9orf64	0.000226225	-0.00638567
C9orf72	0.000173645	-0.000154561
C9orf78	-9.34717e-06	-0.000831838
C9orf85	0.00054849	-0.00402296
CA10	0.000938074	-0.0111414
CA11	-6.1889e-05	0.00911137
CA12	-0.000330224	-0.00494346
CA13	-0.000222367	-0.000700358
CA14	2.28853e-06	0.00141333
CA2	0.00121113	-0.0194149
CA3	0.000511447	0.00874641
CA4	0.000764741	-0.00175493
CA8	0.000156728	-0.00610047
CA9	-0.00015226	0.0164897
CAB39	-0.00216393	0.00274369
CAB39L	-0.00242977	0.0170955
CABIN1	-1.16643e-05	0.00153599
CABLES1	-1.72619e-05	-0.00150133
CABLES2	-0.000785738	0.0100707
CABP1	-0.000738631	0.0154993
CABP7	-0.000792351	0.011587
CABYR	0.000156653	0.00683653
CACHD1	-0.000382347	0.00360283
CACNA1A	0.00109163	-0.00471888
CACNA1B	-0.00124924	0.037951
CACNA1C	-0.00102255	0.00321083
CACNA1D	-0.000552314	0.00714936
CACNA1E	-0.000721337	0.00579784
CACNA1G	0.00188538	-0.0186649
CACNA1H	-0.000464026	-0.00729269
CACNA1I	0.000347335	0.000655647
CACNA2D1	-0.00112928	0.0199978
CACNA2D2	-0.00153532	0.0186561
CACNA2D3	0.000358993	0.0237491
CACNA2D4	-0.000109403	-0.00493748
CACNB1	0.000166593	0.0011191
CACNB2	-2.90116e-05	0.00338296
CACNB3	-0.000514015	0.00117857
CACNB4	-0.00127867	0.0206863
CACNG1	-0.000467819	-0.00251416
CACNG4	0.000340333	0.00608901
CACNG6	-0.000755044	-0.00560839
CACYBP	5.89586e-06	0.00222918
CAD	-0.000321315	-0.00105534
CADM1	-0.000319286	-0.00408666
CADM3	0.000433203	0.00831553
CADM4	-0.000401661	0.0108343
CADPS	-0.000414963	-0.0225449
CADPS2	-6.42404e-05	0.000107261
CAGE1	-6.60368e-06	-0.0123741
CALB1	-0.000781718	-0.0106813
CALB2	-0.00116863	-0.0048038
CALCOCO1	-9.2948e-05	0.000462299
CALCOCO2	-0.00168332	0.00117282
CALCR	0.00121552	0.00902852
CALCRL	-0.00223318	0.00838093
CALD1	-0.000881957	-0.00427217
CALHM1	-3.25882e-05	0.00485751
CALHM2	-0.000636055	0.00178665
CALHM3	0.000280419	-0.00438957
CALM1	2.4541e-05	-0.00154702
CALML3	-0.00282257	0.0356514
CALML4	-0.000411752	-0.00363659
CALML5	-0.00189327	0.0376281
CALML6	-0.000949551	0.00197387
CALN1	0.000729997	0.002865
CALR	-0.00228101	0.00393299
CALU	-3.70229e-05	0.0026091
CAMK1	-0.000496513	0.00938404
CAMK1D	-0.000153781	0.00604068
CAMK1G	8.73728e-05	0.00364788
CAMK2A	-9.74861e-05	-0.0168828
CAMK2B	-0.000540482	0.0103936
CAMK2D	-0.000820948	0.00726646
CAMK2G	0.000395325	-0.000730731
CAMK2N1	0.00047465	-0.0111482
CAMK2N2	-3.09711e-05	-0.0073154
CAMK4	-0.000141198	-0.000534611
CAMKK1	-0.000146009	-0.00319319
CAMKK2	-0.000124604	0.000495115
CAMKV	-0.000774028	0.00872099
CAMLG	0.000223422	0.00113586
CAMP	0.00141439	0.00341138
CAMSAP1	-0.000680435	0.00042736
CAMTA1	-2.1541e-05	0.00802903
CAND1	-3.80674e-05	0.00124221
CAND2	-0.00128925	0.0280617
CANT1	-1.53472e-05	-0.00371095
CANX	-2.00213e-05	0.000589121
CAP1	-0.000179619	-0.00354855
CAP2	-0.00071373	-0.00671283
CAPG	7.29753e-05	-0.000990326
CAPN1	-0.000206059	-0.00254092
CAPN10	-0.000354021	0.00884041
CAPN11	-2.38285e-05	-0.00224506
CAPN12	-0.000598091	0.000671645
CAPN13	0.000218476	0.000166895
CAPN14	0.000124393	0.00772416
CAPN2	0.000217698	-0.00271874
CAPN3	-0.000145596	-0.00919949
CAPN5	0.000598729	-0.0107721
CAPN7	-0.000162709	0.00559631
CAPN8	0.00198638	-0.0160346
CAPN9	0.000302165	-0.0114061
CAPNS1	3.75804e-05	-0.00090734
CAPNS2	-0.00101899	0.0059553
CAPRIN1	0.000477727	-0.00407047
CAPRIN2	3.41393e-06	-0.00229323
CAPS	-0.000337565	-0.00702478
CAPS2	2.32401e-05	0.0139698
CAPZA1	-0.00017979	0.002054
CAPZA2	-7.74506e-05	0.0046291
CAPZB	-0.00165104	0.00317183
CARD10	0.00177525	-0.0242771
CARD11	0.00253991	-0.00585645
CARD14	-0.00329055	0.00161002
CARD16	-0.000700455	0.00219726
CARD17	-0.000967974	-0.000672083
CARD6	0.00168077	-0.00951238
CARD8	0.000357917	-0.000517539
CARD9	-0.00151169	0.000697925
CARHSP1	0.000537287	-0.00722128
CARM1	0.000128766	-0.00193727
CARS2	0.000212728	-0.00310764
CASC1	-0.00273553	-0.00194324
CASC3	4.06748e-05	0.00075985
CASC4	5.66856e-05	-0.00199085
CASD1	-5.99853e-05	0.00972344
CASKIN1	0.000120806	-0.00134286
CASKIN2	-0.00063132	0.00132267
CASP1	-0.000308952	-0.000460606
CASP10	0.00173238	-0.0025819
CASP14	-0.00033579	-0.014557
CASP2	-0.000647132	0.00686363
CASP4	9.91955e-05	-0.0142576
CASP5	-0.000690444	0.00637849
CASP6	-0.00144763	0.00403807
CASP7	-0.00131051	-0.00195504
CASP8	-0.000157183	0.0071088
CASP9	-1.9938e-06	0.00591871
CASQ1	0.000352784	0.00660772
CASQ2	0.000334328	0.00300178
CASR	-0.000546633	0.00282235
CASS4	-0.000183075	-0.00549545
CAST	6.80046e-06	0.00388732
CASZ1	-0.00159184	0.00720066
CAT	-0.00158341	0.00129234
CATSPER1	1.80341e-05	-0.0131408
CATSPER2	-6.72045e-05	-0.00324453
CATSPER3	-0.000355087	-0.0012675
CATSPERB	-0.00146322	-0.0120742
CATSPERG	0.000192922	0.00408981
CAV1	-0.000573101	-0.0263565
CAV2	-0.000165212	-0.0109432
CBFA2T2	-0.00251681	0.0129327
CBFA2T3	-0.000719756	-0.00527548
CBFB	0.000395173	-0.00104363
CBL	0.000166741	-0.00207403
CBLB	3.36857e-05	0.00237323
CBLC	-4.78372e-05	-0.00607929
CBLL1	1.27832e-05	0.00521557
CBLN1	-0.000472324	-0.0220212
CBLN3	-0.000331909	0.00314666
CBR1	-0.000862869	-0.000857168
CBR3	-5.16259e-05	0.00168195
CBR4	-5.3924e-05	-0.00171241
CBS	0.00125025	-0.00504788
CBWD2	-0.000256889	-0.00362208
CBX1	2.28646e-05	0.00132835
CBX2	-0.000526524	0.0159572
CBX3	0.000567447	0.00262246
CBX4	-2.76887e-05	0.00699264
CBX5	2.06765e-05	0.00393336
CBX6	-0.00203344	0.0163282
CBX7	-0.00182383	0.0101748
CBX8	2.45459e-05	0.00470338
CBY1	2.32294e-05	0.00218971
CC2D1A	0.000396723	0.00337575
CC2D1B	-1.81039e-05	0.00188205
CC2D2A	0.000269176	0.00905879
CCAR1	-1.38934e-05	-0.000586502
CCBE1	0.00126281	-0.0335333
CCDC102A	0.000130968	-0.00262768
CCDC102B	-8.93461e-05	0.00715357
CCDC103	0.000169999	-0.00772777
CCDC106	-0.00133474	0.00455945
CCDC107	0.000574946	-0.0019336
CCDC110	4.39197e-05	0.0103967
CCDC112	0.000125242	0.0083535
CCDC113	-0.000365315	0.000412986
CCDC114	0.000752355	-0.0120359
CCDC115	-0.000814238	0.00542166
CCDC116	-0.000185039	0.00486165
CCDC117	-2.95853e-09	0.000713204
CCDC12	3.35747e-05	0.0019731
CCDC121	-1.65139e-05	0.00643946
CCDC122	2.60715e-06	-0.00199524
CCDC124	0.00014824	-0.0016491
CCDC125	-0.000910723	0.00286193
CCDC126	-0.000899108	0.00310963
CCDC13	0.000234984	-0.000769978
CCDC130	-0.000161015	0.00170278
CCDC134	-8.41525e-05	5.14625e-05
CCDC136	-0.000551068	0.0104188
CCDC137	-0.00224241	0.00147666
CCDC138	-9.39191e-05	-0.00106086
CCDC14	-0.000132085	0.00101587
CCDC141	-0.000548223	0.000425714
CCDC142	9.30151e-06	0.000323187
CCDC144A	0.000832833	0.0098828
CCDC146	-0.000958016	0.00933521
CCDC148	4.23812e-07	0.00800366
CCDC149	-0.000213065	0.0104031
CCDC15	-0.00248556	-0.00251157
CCDC150	-2.45423e-05	-8.05547e-05
CCDC151	0.000523078	-0.00200857
CCDC152	0.00139329	0.00626636
CCDC153	-0.000254443	-0.0014088
CCDC154	-0.000629098	-0.00167356
CCDC155	-0.000261263	-0.000549938
CCDC157	-4.81787e-05	-0.00297902
CCDC158	9.07063e-05	0.00470233
CCDC17	-0.000401716	-0.0061449
CCDC18	0.000304924	-0.00283895
CCDC24	-0.000263187	0.000892871
CCDC25	4.93617e-05	-0.00113921
CCDC28A	-3.81513e-05	0.00515763
CCDC28B	-3.12268e-05	0.0104066
CCDC3	-6.11957e-05	-0.00536229
CCDC30	0.000316008	0.00586944
CCDC33	3.18103e-05	-0.00573608
CCDC34	-0.000339581	0.00291233
CCDC36	0.000339567	-0.001644
CCDC39	0.00130189	-0.00112051
CCDC42	1.11156e-07	0.00155883
CCDC43	7.69001e-05	-0.00133474
CCDC47	-0.00190727	-0.000313952
CCDC51	3.37089e-05	-0.00799033
CCDC57	-0.000484909	-0.00172434
CCDC59	-2.34736e-05	-0.00266972
CCDC6	-0.00224243	-0.00158823
CCDC60	0.000477558	-0.00521575
CCDC61	3.97119e-05	0.00253026
CCDC62	-0.00157344	0.00105397
CCDC65	0.002755	-0.0135139
CCDC66	-3.35825e-05	0.00553348
CCDC68	0.00237087	-0.0288808
CCDC69	0.000258968	-0.00997357
CCDC7	1.15531e-05	0.00603223
CCDC71	-4.65271e-05	-0.00194235
CCDC73	0.000204047	-0.00589348
CCDC74B	0.00209246	0.00415245
CCDC77	-3.42831e-05	0.00249048
CCDC8	0.00180614	-0.0222905
CCDC80	-0.000268582	-0.0134463
CCDC81	9.18155e-05	-0.00915365
CCDC82	-2.598e-05	-0.00722115
CCDC84	1.29025e-05	-0.00879377
CCDC85A	-0.000636019	-0.00712571
CCDC85B	0.000449004	-0.0113874
CCDC85C	-1.81421e-06	-0.00264253
CCDC86	-0.00162677	-0.00619218
CCDC87	0.00134669	0.00779938
CCDC88A	-0.000309025	0.0039833
CCDC88B	0.000331544	-0.00356257
CCDC88C	-0.00140457	-0.00158275
CCDC89	-0.00146215	0.0113995
CCDC9	3.40526e-05	-0.00521168
CCDC90B	0.000125039	-0.00705857
CCDC91	-0.000243125	0.00354914
CCDC92	-0.00188925	0.0038347
CCDC93	2.52643e-05	0.00316244
CCDC97	-7.11637e-06	0.00130253
CCHCR1	-0.000121324	-0.00241464
CCIN	8.47903e-05	-0.00889279
CCK	-0.00183152	-0.0309302
CCL11	-3.61046e-05	-6.72564e-05
CCL13	-6.05916e-05	-0.00885888
CCL14	0.000322795	-0.00803196
CCL17	-0.000313897	-0.00394042
CCL18	3.65361e-05	-0.00364543
CCL19	-0.000477866	0.0155952
CCL2	-0.000180114	-0.000539664
CCL20	-0.00200246	0.00453382
CCL21	0.000462946	-0.0331547
CCL22	1.65192e-05	-0.00545175
CCL23	-0.000478581	-0.00477143
CCL24	-0.000185979	-0.00179855
CCL25	-0.000244484	0.00711578
CCL26	-0.000369446	-0.0125495
CCL27	0.000237379	0.000391208
CCL28	0.000464996	-0.00275927
CCL3	0.00140203	0.00387812
CCL4	0.0011122	0.00150805
CCL5	-3.97518e-05	-0.0063167
CCL7	-0.000293738	0.00330544
CCL8	0.000311031	0.00138656
CCM2	0.000301602	-0.00163143
CCNA1	0.00180083	-0.0456571
CCNA2	6.19479e-05	-0.000417246
CCNB1	8.89026e-05	-0.00204177
CCNB1IP1	-0.0012952	0.00389813
CCNB2	0.00029403	-0.00818226
CCNC	-1.54791e-05	0.00167851
CCND1	0.00174173	-0.000728236
CCND2	0.00291689	-0.0162881
CCND3	-0.000517299	0.00167052
CCNDBP1	0.000234602	-0.00334089
CCNE1	-0.000554552	0.00021516
CCNE2	-0.00104065	0.00162541
CCNF	-0.000763778	-0.00137013
CCNG1	-2.99209e-05	0.00876138
CCNG2	5.05975e-06	0.00407162
CCNH	-1.6565e-05	-0.00289337
CCNI	-1.57648e-05	0.00521133
CCNI2	0.00202061	-0.0273303
CCNJ	-0.000519092	-0.00266254
CCNJL	-1.42522e-05	0.000879059
CCNK	-0.00170588	-0.00192419
CCNL1	-5.28594e-05	0.000911281
CCNL2	-0.000176069	0.000650155
CCNO	-4.63876e-05	-0.0122666
CCNT1	2.55579e-05	0.000289275
CCNT2	6.02284e-06	0.00319336
CCNY	4.1711e-05	0.000505521
CCNYL1	-0.000208953	0.00290828
CCPG1	-0.000154437	-0.00670922
CCR1	0.000539511	0.00385108
CCR10	0.00109444	-0.0142484
CCR2	-6.54267e-05	0.00870572
CCR3	-0.000358769	0.000557551
CCR4	-0.000212411	0.00545761
CCR5	-0.000564923	0.00489352
CCR6	-1.75418e-05	0.000149706
CCR7	-0.000117643	-0.00579287
CCR8	-0.0014729	0.00641027
CCR9	0.000908446	-0.00222139
CCRL2	0.00280007	0.00204101
CCS	0.000176347	-0.00319378
CCT2	-3.02233e-05	-0.00485798
CCT3	0.000488065	-0.000335582
CCT4	-6.20684e-06	0.00152489
CCT6A	-0.000710336	-0.00106309
CCT6B	-0.00105232	-0.00719833
CCT7	-0.000329843	-0.000209356
CCT8	-2.17666e-05	-0.000379526
CD101	0.000507829	-0.0066424
CD109	-0.000982256	-0.0103229
CD14	-1.8435e-05	-0.00180785
CD151	0.000324836	-0.00601028
CD160	6.82085e-05	-0.00508608
CD163	-0.00200926	0.00608458
CD163L1	0.00167481	-0.0204417
CD164	-3.29232e-05	0.0043962
CD164L2	-0.00137871	-0.00612758
CD177	-0.000381405	-0.0118232
CD180	0.000153752	0.00648239
CD19	-0.00011209	0.00740909
CD1A	-3.82695e-05	0.00181833
CD1B	0.0004359	0.000106561
CD1C	-0.00106679	0.00401716
CD1D	0.000725309	0.00627471
CD1E	-0.00116314	0.00687538
CD2	0.000277764	0.0034367
CD200	0.000543411	0.00523539
CD200R1	-0.000853319	0.0151641
CD207	-0.000879347	0.00737997
CD209	0.000189525	-0.0163689
CD22	0.000332728	-0.00330927
CD226	0.000819883	-0.00107968
CD244	-0.000179992	0.00044894
CD247	8.3897e-05	-0.00569464
CD248	-0.000104554	-0.00806093
CD27	0.000136404	0.00320389
CD274	-0.000593309	-0.000506254
CD276	-0.000368751	-0.00941283
CD28	-0.000143362	0.00679101
CD2AP	0.000222933	-0.00666783
CD2BP2	-4.68201e-06	-0.00115389
CD300A	-0.000200719	0.00258452
CD300C	-8.68704e-05	-0.000961566
CD300E	-0.00074246	-0.00420398
CD300LB	-0.000125434	-0.000859797
CD300LF	4.54092e-05	0.00490808
CD300LG	-0.000345958	0.0037245
CD302	0.0005052	0.00201339
CD320	-0.000404941	-0.00352278
CD33	-0.000568935	0.0103547
CD34	-0.000256528	-0.00353449
CD36	-0.000406812	0.0103858
CD37	0.000310879	0.00847786
CD38	0.00126716	-0.00271343
CD3D	0.000340264	-0.000441893
CD3E	-6.62202e-05	-0.00201653
CD3EAP	5.81492e-06	-0.00501192
CD3G	0.000388045	-0.00053916
CD4	0.000131743	0.00928735
CD40	0.00141056	0.00596914
CD44	0.00138841	-0.00786272
CD46	-0.00178596	0.00382274
CD47	0.000147255	-0.00435836
CD48	0.00102681	0.00277871
CD5	-0.000221139	0.00459083
CD52	-0.00025017	0.00129084
CD53	0.000845606	0.00268428
CD55	0.0011263	-0.0138537
CD58	-0.00030064	-0.00118642
CD59	0.00305741	-0.0142072
CD6	0.000134126	0.000241045
CD63	-0.00141105	-0.00146553
CD68	-0.000131675	-0.000745639
CD69	-0.00138209	-0.000185721
CD7	-0.000377155	-0.0110217
CD70	6.20296e-05	-0.00456832
CD72	0.000388249	0.0139364
CD74	0.000639728	0.00201023
CD79A	3.39386e-05	0.00274667
CD79B	3.01251e-05	0.00728059
CD80	0.000494992	0.00274197
CD81	-9.98797e-05	-0.00131269
CD82	0.000189919	0.00247734
CD83	-0.000331721	0.00696016
CD84	-5.20733e-05	0.00901333
CD86	-0.000671823	0.00106082
CD8A	-0.000148306	0.00346436
CD9	-0.00300258	0.0127631
CD93	-0.000351883	-0.00469951
CD96	0.000299877	-0.00458415
CDA	4.76879e-05	-0.0244704
CDADC1	7.57999e-05	-0.0025009
CDAN1	-0.000475847	-0.00202804
CDC123	0.000132079	-0.000978386
CDC14A	-0.000115118	0.0105145
CDC14B	-0.000129352	-0.00011713
CDC16	0.00022225	-0.00347347
CDC20	0.000185292	-0.0028603
CDC20B	-0.000335925	-0.00138883
CDC23	0.000497247	0.00118703
CDC25A	-9.86345e-05	-0.00045787
CDC25B	0.000571361	-0.00688745
CDC25C	-2.87415e-05	0.000864857
CDC26	6.53186e-05	-0.00327156
CDC27	-7.59865e-06	-0.000762361
CDC34	7.45907e-05	3.61066e-05
CDC37	5.21536e-05	-0.00575552
CDC37L1	-1.1729e-05	-0.0039685
CDC40	-4.35766e-05	0.00425034
CDC42	-4.03106e-05	0.00348096
CDC42BPA	0.00217559	-0.0101117
CDC42BPB	1.40665e-05	-0.00237069
CDC42BPG	-0.00019045	0.000732263
CDC42EP1	0.000227012	-0.0037931
CDC42EP2	0.00124375	-0.0166742
CDC42EP3	0.000628821	-0.00905556
CDC42EP4	-0.00156312	0.0043721
CDC42EP5	-0.000529736	-0.0229924
CDC42SE1	-0.00116251	0.00189673
CDC42SE2	-6.13673e-05	0.00216104
CDC5L	0.000325519	0.000592706
CDC6	7.13527e-05	-0.00519607
CDC7	0.000145557	-0.000579704
CDC73	-0.00247178	0.00284652
CDCA3	-0.00069669	-0.000325507
CDCA4	-0.00128947	-0.00384785
CDCA5	2.24019e-05	-0.00229199
CDCA7	0.000119351	-0.00191673
CDCA7L	-0.000222652	-0.00682547
CDCA8	-0.00110932	0.000460269
CDCP1	-0.000719453	-0.00116276
CDCP2	-0.000106909	0.00404709
CDH1	-0.00289892	0.000642574
CDH11	-0.000295577	-0.0163596
CDH12	0.000226361	-0.0061235
CDH13	0.000857396	-0.0176971
CDH15	-0.000681863	0.00315206
CDH16	9.03568e-05	-0.017737
CDH17	0.000123719	0.00199281
CDH19	-0.00109176	-0.0055924
CDH2	8.40348e-05	-0.01805
CDH20	0.000489473	0.00553855
CDH22	0.000351054	0.017105
CDH23	-0.00133644	0.00761795
CDH24	-9.27817e-05	-0.00650324
CDH26	-0.000529526	-0.000252604
CDH3	0.000758012	-0.00904123
CDH4	-1.62029e-05	-0.0219285
CDH5	-0.00010277	-0.00227307
CDH6	0.00155637	-0.0116189
CDH8	-0.00102642	-0.00377777
CDIPT	-3.33911e-05	-0.00145248
CDK1	2.41787e-05	0.000154851
CDK10	1.64855e-07	-0.000469616
CDK11B	-0.000718366	0.00259343
CDK12	1.00912e-05	0.000216843
CDK13	0.000637736	0.000637819
CDK14	0.00301114	-0.0067081
CDK17	0.000487978	-0.0025645
CDK18	5.64633e-05	0.0023977
CDK19	-0.00149782	0.00366522
CDK2	0.000475891	-0.00345258
CDK20	-0.000494454	0.0034815
CDK2AP1	-0.000141691	0.00169772
CDK2AP2	0.000147436	-0.00126948
CDK3	-0.000531533	0.00296
CDK4	-0.000608928	-0.00206877
CDK5	-0.00016306	0.00769056
CDK5R1	-0.00262581	0.000947609
CDK5R2	0.000421171	0.0181827
CDK5RAP1	-2.69588e-05	-0.00143261
CDK5RAP2	-0.00144593	-0.00310731
CDK5RAP3	-0.000382459	-0.000862277
CDK6	0.0022103	-0.00440888
CDK7	3.96671e-05	-0.0041899
CDK8	-3.82773e-05	0.00446368
CDK9	2.49614e-05	-0.0049551
CDKAL1	9.61488e-06	0.00105799
CDKL1	-0.000125966	-0.0120611
CDKL2	0.000643192	0.00404018
CDKL3	7.69838e-07	0.00748956
CDKL4	-0.000174947	0.00228845
CDKN1A	-0.00108108	-0.00151933
CDKN1B	-0.000570981	0.00209144
CDKN1C	5.23404e-05	0.00574147
CDKN2A	0.00082701	-0.0168452
CDKN2AIP	-5.1705e-06	0.00477711
CDKN2AIPNL	-0.000273417	0.00394417
CDKN2B	-0.00215421	-0.00334419
CDKN2C	-0.00267305	0.00451101
CDKN2D	-1.04455e-06	0.005328
CDKN3	-0.000367494	-0.00225789
CDNF	-1.26588e-05	-0.00280463
CDO1	0.00165824	0.00952249
CDON	6.93881e-05	0.00728132
CDR2	0.00220671	1.07009e-05
CDR2L	0.0027708	-0.0112581
CDRT1	-0.000318353	-0.0107743
CDRT4	0.000259159	-0.000612175
CDS1	-0.000426731	0.000177263
CDS2	-1.02366e-06	0.0024207
CDSN	0.00142806	-0.0203392
CDT1	-0.00255284	-0.00634827
CDV3	-8.38561e-06	-0.00470409
CDX1	0.00022128	-0.000797673
CDYL	0.000826617	0.00351619
CDYL2	-0.000332743	-0.0133995
[truncated: 11,562 more rows]

## Sheet: COAD
gene	methylation_coeff	expression_coeff
A1BG	0.00251395	0.00372078
A1CF	-0.000686728	-0.00858272
A2M	0.000593653	-0.00221909
A4GALT	-0.000600776	0.000852995
AAAS	-1.40617e-05	0.000826297
AACS	0.00169425	-0.000886701
AADAC	-0.000175887	-0.00271942
AADAT	-3.73727e-05	-0.00071486
AAGAB	3.2921e-05	0.00196205
AAK1	0.000245884	-0.0011888
AAMP	0.000408427	0.000203984
AANAT	-0.000457032	0.00642754
AARS2	-1.30436e-06	0.00146346
AASDH	2.11038e-05	0.00093067
AASDHPPT	0.00016326	-0.00198454
AASS	0.000903506	0.00221663
AATF	-0.000168373	-0.000257014
AATK	-0.000241399	-0.00412815
ABAT	-5.28012e-05	-0.0134101
ABCA1	0.000808948	-0.00257079
ABCA10	-0.000143726	0.00553738
ABCA12	0.000302446	0.00658863
ABCA13	-0.000533227	-0.00645608
ABCA2	0.000468608	-0.00116409
ABCA3	-0.00111549	0.0140548
ABCA4	0.000507987	-0.00710713
ABCA5	-5.5875e-05	-0.000443733
ABCA6	0.00220819	0.00122347
ABCA7	0.000140441	0.00607777
ABCA8	0.000400895	0.00407112
ABCA9	-0.000913099	0.00384859
ABCB1	0.00112064	-0.0204433
ABCB10	1.09595e-05	0.00211171
ABCB11	0.000389848	0.00228687
ABCB4	0.00100959	-0.0114162
ABCB5	0.000349579	0.00327085
ABCB6	-0.000357982	0.00149685
ABCB8	-5.13403e-05	0.00151361
ABCB9	0.0005268	-0.00105286
ABCC1	0.000107646	-0.00143984
ABCC10	-8.8659e-05	-0.000403793
ABCC11	0.00103083	-0.00678538
ABCC2	0.00228097	-0.0141282
ABCC3	0.00104956	0.00362393
ABCC4	4.28433e-05	-0.00346569
ABCC5	-0.000421594	-0.00366089
ABCC6	-7.34396e-05	-0.0112275
ABCC8	0.00043666	-0.00178951
ABCC9	0.000204991	0.00148176
ABCD2	0.000975157	0.0077436
ABCD3	7.63262e-06	-0.0014234
ABCD4	5.47309e-06	0.00403226
ABCF1	-0.00029279	0.00112145
ABCF2	0.000124485	-0.000106909
ABCF3	7.44258e-05	-0.000288052
ABCG1	0.00124359	-0.000796925
ABCG2	5.16769e-05	-0.00500148
ABCG4	0.0012106	-5.60793e-05
ABCG5	-0.000216887	0.0113623
ABCG8	0.000165063	0.0129165
ABHD1	-0.000498562	-0.00129474
ABHD10	0.000187936	0.00196026
ABHD11	0.000385624	0.00348234
ABHD12	3.04392e-05	-0.00395871
ABHD12B	0.00129758	-0.0154619
ABHD13	-0.000143838	-0.00131739
ABHD14A	-0.00036957	-0.0023493
ABHD14B	-0.000210185	-0.00308575
ABHD15	-0.0011145	1.96071e-05
ABHD2	0.000175281	0.00480458
ABHD3	1.00669e-05	0.00481733
ABHD4	0.00016771	0.000833991
ABHD5	1.14427e-05	-0.000920604
ABHD6	0.000954653	-0.000482209
ABHD8	0.000570742	-0.00165036
ABI1	-3.20412e-05	0.000396049
ABI2	0.000360408	-0.000251699
ABI3BP	-9.39933e-06	0.00459511
ABL1	0.000110958	0.000621765
ABL2	0.000927996	-0.00126249
ABLIM1	-0.0014276	0.00315308
ABLIM2	0.000412336	-0.00187194
ABLIM3	-0.000168837	0.0108239
ABO	-0.000110043	0.00584577
ABR	6.98899e-06	0.00260909
ABT1	-5.50335e-05	0.00120473
ABTB1	0.000914435	0.00192098
ABTB2	-0.000125341	0.000837261
ACAA1	-0.000106569	-0.00305269
ACAA2	8.50678e-05	-0.000920407
ACACB	0.000605224	0.00321315
ACAD10	-1.92445e-05	-0.00023595
ACAD11	0.00015115	-0.0018171
ACAD8	3.07019e-05	0.000358261
ACAD9	3.68259e-05	-0.00210196
ACADM	6.55079e-06	0.00115344
ACADS	-0.000692153	0.00580907
ACADVL	0.000350892	0.00380508
ACAN	0.000367544	-0.00443915
ACAP1	0.000285227	0.00291991
ACAP2	0.000901595	0.00196219
ACAP3	3.6351e-05	0.00292377
ACAT1	0.000222209	-0.000865703
ACAT2	-0.000327846	-0.0019392
ACBD3	-2.13941e-05	0.00316273
ACBD4	4.02985e-05	-0.00032781
ACBD5	-0.000888658	0.00347844
ACBD6	0.00067717	-0.000146876
ACBD7	-0.000121388	-4.63089e-05
ACCS	-0.000261245	-0.00328671
ACD	-0.00063831	0.00354029
ACE	-0.000173821	0.0016222
ACER2	7.07028e-07	0.000204006
ACER3	0.000246755	0.000228646
ACHE	1.98996e-05	0.00575202
ACIN1	6.54583e-05	0.0015255
ACLY	-7.81011e-06	-0.000541604
ACO1	-0.000131645	0.00172862
ACO2	0.000131381	9.5064e-05
ACOT1	9.49177e-05	0.00129485
ACOT11	-1.20139e-07	-0.00486891
ACOT13	1.17588e-05	-0.00626129
ACOT2	-0.000456803	0.0027199
ACOT4	9.87503e-05	-0.00300212
ACOT6	-0.000179119	0.00130952
ACOT7	0.000215782	0.000829652
ACOX1	0.000736761	-0.00270289
ACOX2	0.00096213	-0.0185795
ACOX3	2.16705e-05	-0.00124827
ACOXL	1.61089e-05	0.00606875
ACP1	-0.00031763	-0.000128007
ACP2	0.000433294	0.00249271
ACP5	0.000276871	0.00300707
ACP6	-0.000354582	0.00118348
ACR	-0.000284356	-0.0102878
ACRBP	-0.00160146	0.0020761
ACRV1	-4.5138e-05	0.00303328
ACSBG1	7.15738e-05	0.000959783
ACSBG2	0.000155611	-0.0019224
ACSF2	0.00221629	-0.00430384
ACSF3	-0.000880447	0.000410502
ACSL1	0.00104952	0.00192321
ACSL3	0.000647447	0.00216879
ACSL5	-0.000378596	-0.000796535
ACSL6	0.000927022	-0.0326423
ACSM1	-1.65058e-05	0.00129558
ACSM3	-4.22889e-05	-0.0113393
ACSM5	0.000883742	0.00170944
ACSS1	0.00111776	-0.000220032
ACSS2	0.000670137	-0.00115624
ACSS3	0.0015549	-0.00898378
ACTA1	0.000449894	-0.00352747
ACTA2	0.00048085	-0.00739461
ACTC1	0.000612024	3.79069e-05
ACTG1	-8.42315e-05	0.000146611
ACTG2	0.000304242	-0.00889923
ACTL6A	0.000199037	-0.00290533
ACTL8	0.000201516	-0.0114363
ACTN1	0.000259745	-0.000164044
ACTN2	-0.000538268	0.00258495
ACTN3	0.000711549	0.00378563
ACTN4	0.000845666	-0.000717395
ACTR10	-0.000299178	0.000131671
ACTR1A	-3.22782e-06	0.00134286
ACTR1B	-0.000106189	-0.000347563
ACTR2	3.91935e-06	0.000830059
ACTR3	0.000431644	-0.000657447
ACTR3B	-0.000671668	-0.000445281
ACTR3C	-6.51658e-05	-0.00190575
ACTR5	4.63184e-06	-0.00197753
ACTR6	0.000835863	0.00345411
ACTR8	0.000639643	-0.00140458
ACVR1	0.000353576	5.23705e-05
ACVR1B	-8.4989e-05	-0.00312718
ACVR1C	3.88729e-05	0.000624163
ACVR2A	4.38545e-05	-0.000293422
ACVRL1	0.000408027	-0.00556108
ACY1	-0.000360053	-0.00306411
ACY3	-0.000266147	-0.00275476
ACYP1	-4.04368e-05	0.00114376
ACYP2	0.000285266	-0.00362596
ADA	0.000140432	0.00266145
ADAM10	0.000129218	0.00169002
ADAM11	0.00234372	0.00635036
ADAM12	0.0016398	0.00296632
ADAM15	-0.000541491	0.00140644
ADAM17	3.36914e-05	-0.00120571
ADAM19	0.000272365	0.00117995
ADAM20	0.000738615	0.00226732
ADAM21	0.000456102	0.0025368
ADAM22	0.000151134	-0.00070904
ADAM23	0.00281161	-0.00537774
ADAM28	-0.000389754	0.0109901
ADAM32	0.000251573	-0.0142749
ADAM33	0.00260517	-0.00630614
ADAM8	0.000194685	0.0130409
ADAM9	6.34217e-06	0.00182605
ADAMDEC1	0.000245998	0.00155727
ADAMTS1	0.00229163	0.00343271
ADAMTS10	0.000835239	-0.00204464
ADAMTS12	0.00323296	-0.000182632
ADAMTS14	0.000487352	0.00715545
ADAMTS15	-0.00226058	0.0148646
ADAMTS16	0.00103443	-0.010015
ADAMTS17	0.000473474	0.000401478
ADAMTS18	0.00227584	-0.00702271
ADAMTS19	-0.000108416	-0.0154762
ADAMTS2	0.000383218	0.00835675
ADAMTS3	0.00217678	-0.0085627
ADAMTS4	0.000230288	0.00908774
ADAMTS5	0.00118334	-0.00353209
ADAMTS6	1.943e-05	-0.00164223
ADAMTS7	9.09857e-05	-0.00713138
ADAMTS8	0.00280154	-0.00342954
ADAMTS9	0.000554668	0.000525347
ADAMTSL1	0.00097863	-0.0103244
ADAMTSL2	-0.000243669	-0.00892306
ADAMTSL3	0.00202335	-0.00524681
ADAMTSL4	0.000237017	0.0124126
ADAMTSL5	0.000119826	-0.00214839
ADAP1	-0.000755035	0.00460342
ADAP2	-0.000130128	0.00449689
ADAR	0.000445509	0.0042826
ADARB1	0.000104196	0.00238541
ADARB2	0.00170087	0.00262599
ADAT1	3.38379e-05	-0.000734409
ADAT2	-4.62257e-06	0.000755059
ADCK1	-1.44272e-05	0.000328776
ADCK2	-0.00034085	-0.00057655
ADCK5	0.000307696	-0.00305551
ADCY1	0.00217212	-0.0140527
ADCY10	0.000455629	0.00327451
ADCY2	0.0016113	-0.00588388
ADCY3	0.000563374	-0.00029345
ADCY4	0.00130476	0.00201891
ADCY5	9.81203e-05	-0.0159756
ADCY6	0.00108346	0.000374777
ADCY7	0.000440293	0.00212622
ADCY9	-0.000426043	0.00199059
ADCYAP1	0.00106681	0.00270932
ADD1	0.000551392	-0.000672577
ADD2	0.00272475	-0.001606
ADD3	-7.77573e-05	-0.00236471
ADH1A	-0.000118543	0.000222024
ADH1B	-9.11287e-05	0.00541652
ADH1C	-0.000312113	-0.0124312
ADH4	-0.00032456	-0.00868819
ADH5	-5.0819e-05	-0.00325759
ADH6	-0.000475826	-0.01342
ADHFE1	0.00102904	0.00525334
ADI1	0.000545975	-0.00166486
ADIPOR1	3.36593e-05	0.00171435
ADIPOR2	-1.56101e-05	0.00189725
ADK	-0.000727887	-0.00268525
ADM	-0.000958063	0.00769119
ADM2	-0.000534693	-0.00236379
ADNP	-9.5806e-05	-0.00128283
ADNP2	0.000126277	0.00298418
ADO	-0.00183258	0.00232904
ADORA1	0.000884105	0.00381815
ADORA2A	0.000263072	0.00555836
ADORA2B	6.5994e-05	0.000242211
ADORA3	0.000791228	0.0042735
ADPGK	3.78196e-05	0.000858545
ADPRH	0.000495821	0.0018184
ADPRHL1	-0.000727998	-0.000267301
ADRA1A	0.000228487	-0.00468876
ADRA1B	0.00408776	-0.00994364
ADRA1D	-7.2796e-05	-0.00220498
ADRA2A	0.000748537	-0.0119563
ADRA2B	0.00124688	0.000370461
ADRA2C	0.00139823	0.00263779
ADRB1	0.00100228	0.0151979
ADRB2	0.001145	-0.00503335
ADRB3	0.00266147	0.00096169
ADRM1	-0.000562608	-0.0016053
ADSL	9.29022e-05	-0.0021619
AEBP1	0.00362484	0.00111298
AEBP2	1.14951e-05	0.00182971
AEN	-5.56615e-05	0.00218688
AFAP1	0.00220407	-0.00418568
AFAP1L1	0.00285424	-0.00305822
AFAP1L2	-0.0011692	0.00574937
AFF1	0.00116026	-0.00141413
AFF3	0.00162149	-0.000288543
AFF4	2.71078e-05	0.00169858
AFG3L2	-1.55742e-05	0.00281195
AFMID	-0.000709704	0.00118163
AFTPH	0.000962448	0.000822984
AGA	0.000343726	-0.00130845
AGAP1	-0.000440697	0.00151952
AGAP3	-0.000283423	0.0028912
AGAP5	0.000518384	0.000795665
AGAP6	-0.000273677	0.00291778
AGBL2	-2.01937e-06	-0.00546978
AGBL3	0.000472502	0.00224834
AGBL4	-2.01742e-05	0.0040455
AGBL5	0.000585564	0.000778568
AGER	0.000257143	0.00712364
AGFG1	-0.00124719	-0.000551476
AGFG2	-0.000142286	0.000623278
AGGF1	5.39146e-06	-0.00103196
AGK	0.000575741	-0.00235113
AGL	6.59417e-05	-0.00177324
AGMAT	-0.000209844	-0.00531847
AGPAT1	0.000554006	0.000426669
AGPAT2	0.000386948	-0.00141995
AGPAT3	0.000314547	-0.000390378
AGPAT4	6.12158e-05	0.000521784
AGPAT5	0.000386306	0.000305026
AGPS	0.000213733	0.00128662
AGR2	0.000308337	0.00447944
AGR3	0.000809057	-0.00553658
AGRN	0.000326897	0.00399109
AGT	0.00154482	-0.00362823
AGTPBP1	-0.000829032	0.00372852
AGTR1	0.00192172	-0.0083376
AGTRAP	4.86505e-05	0.000511935
AGXT	0.000429478	-0.00493556
AHCTF1	0.00111167	0.00220807
AHCY	2.91099e-05	-0.00557335
AHCYL1	-1.25271e-05	-0.000823232
AHCYL2	0.00143176	-0.00467588
AHDC1	0.000883784	0.000178137
AHI1	-3.29347e-05	9.5119e-05
AHNAK	0.000327142	0.00389858
AHNAK2	9.03753e-05	0.0102687
AHR	0.000685029	0.0058839
AHRR	-0.000648532	-0.00380334
AHSA1	7.90925e-05	-0.000756736
AHSG	-7.81041e-05	-0.00578904
AIDA	4.41538e-05	0.00209752
AIF1	0.000109352	0.0049423
AIF1L	0.00107885	0.000577239
AIFM2	-0.00050633	0.00269833
AIFM3	0.000425321	-0.0107117
AIG1	3.09697e-05	-0.00302352
AIM2	-0.000781328	0.0156722
AIMP1	-3.38615e-06	-0.00141987
AIMP2	4.67289e-05	-0.00130318
AIP	-0.000712489	-0.00176817
AIRE	-0.0001361	-0.00309948
AJAP1	0.000905379	0.0020678
AK1	0.000570041	0.00642884
AK3	-4.89108e-05	0.00242855
AK5	0.00269791	-0.00805043
AK7	5.59638e-05	0.00183203
AKAP1	0.00129504	-0.00174229
AKAP10	0.000111194	0.00185225
AKAP11	3.14304e-05	0.00287786
AKAP12	0.000827048	-0.000360797
AKAP13	0.000324862	5.00782e-05
AKAP3	-1.71637e-05	-0.00129847
AKAP5	0.000123414	-0.002565
AKAP6	0.000780941	-0.000351219
AKAP7	0.000645891	-0.00670924
AKAP8	0.00115778	0.000126282
AKAP8L	-8.00157e-05	0.00139846
AKAP9	1.39929e-05	0.002208
AKIRIN1	8.94818e-05	0.00254034
AKIRIN2	0.000828743	-0.000393117
AKNA	0.000612204	0.0019031
AKNAD1	0.000126433	-0.00383998
AKR1A1	0.000344288	-0.0017604
AKR1B1	0.00252407	-0.000324779
AKR1B10	0.000321435	-0.0201649
AKR1B15	-3.3215e-05	-0.00938505
AKR1C1	-0.000259539	-0.0075259
AKR1C2	0.000489485	-0.00745211
AKR1C3	0.000410922	-0.00651167
AKR1C4	0.000295623	-0.00844915
AKR1E2	0.00167867	-0.0164235
AKR7A2	0.00049285	-0.0024131
AKR7A3	0.000131014	0.00164091
AKT1	-2.42146e-06	0.00238221
AKT1S1	-1.95482e-05	-0.00131917
AKT2	0.000821539	9.73763e-05
AKT3	0.000159668	-0.00167963
AKTIP	1.73914e-05	-0.000878711
ALAD	-0.000475348	-0.00168674
ALAS1	0.000241598	0.00226249
ALCAM	-3.57742e-05	0.00209226
ALDH18A1	2.81244e-05	-0.00120363
ALDH1A1	0.000933862	0.00211044
ALDH1A2	0.00262743	-0.0194647
ALDH1A3	0.000551535	-0.00271841
ALDH1B1	-0.000163034	-0.00149604
ALDH1L1	0.00246512	-0.00631125
ALDH1L2	0.00355078	-0.00672011
ALDH2	0.000411315	-0.00202502
ALDH3A1	0.000791429	0.00387036
ALDH3A2	-0.000597137	0.00336191
ALDH3B1	-0.000193908	6.94185e-05
ALDH3B2	0.00123524	-0.00663733
ALDH4A1	0.000890196	-0.00493009
ALDH5A1	0.000375943	-0.00503322
ALDH7A1	0.00036856	-0.0047605
ALDH8A1	-0.000112819	-0.00258197
ALDH9A1	-2.33709e-05	0.000809362
ALDOA	-0.00105465	0.00280378
ALDOB	0.000127302	-0.0067868
ALDOC	0.000435639	0.00199997
ALG1	-0.000333099	-0.00390467
ALG10	0.000148221	-0.000120382
ALG10B	0.000787373	-0.00590084
ALG11	-5.42464e-05	0.00253367
ALG14	-0.000139276	-0.00471017
ALG1L	-0.000125852	-0.00874815
ALG2	0.000154015	0.000661313
ALG3	0.000477948	-0.00431261
ALG6	8.19625e-05	-0.00156967
ALG8	2.67272e-05	-0.00634175
ALG9	0.000138484	-0.00143217
ALK	-9.8883e-05	0.000514794
ALKBH2	-0.000705389	0.0040707
ALKBH3	0.00119532	-0.00388506
ALKBH4	-3.88132e-06	-0.00126109
ALKBH5	2.61749e-05	0.00466394
ALKBH6	-0.000493984	-0.000283442
ALKBH7	-0.000372644	0.00208081
ALKBH8	0.000167246	-0.00242997
ALMS1	0.000126645	0.00173983
ALOX12	0.000417173	0.00224776
ALOX12B	0.00169282	-0.000497766
ALOX15	0.00105004	-0.00592625
ALOX15B	0.00171916	0.00168182
ALOX5	0.00102781	0.00177897
ALOX5AP	0.000278804	0.00757906
ALOXE3	0.000161426	0.0108828
ALPI	0.00036496	0.00299302
ALPK1	0.000166575	0.00259705
ALPK2	0.00131105	0.00740392
ALPK3	0.00097911	-2.25371e-05
ALPL	0.00156191	0.00254071
ALPP	1.41257e-05	-0.00425813
ALS2	-0.00130639	0.00540494
ALS2CL	-0.000864636	-5.47105e-05
ALX3	0.00237937	0.00152916
AMACR	5.96747e-05	-0.00896291
AMBP	0.000440938	-0.00766631
AMBRA1	0.000749975	-0.00129541
AMD1	7.33834e-06	0.00186547
AMDHD1	-0.000454195	0.00157494
AMDHD2	0.000115157	-2.68615e-05
AMFR	0.00150205	-0.000688638
AMH	0.000241251	0.0327451
AMIGO1	3.54739e-05	-0.0124131
AMIGO2	-0.000107429	0.00165017
AMIGO3	0.000723906	0.00665114
AMMECR1L	0.000858678	-0.000130773
AMN	2.04576e-05	0.000473982
AMN1	6.34944e-05	0.0021924
AMOTL1	0.00034543	-0.00354065
AMOTL2	0.000585237	-0.00177284
AMPD1	0.00042012	0.00445754
AMPD2	9.58287e-05	-0.0022874
AMPD3	0.000582673	0.00431402
AMPH	0.00380673	-0.00285165
AMT	0.00112359	-0.015674
AMY2A	-0.00131712	0.00532998
AMZ1	0.000672566	0.00402269
AMZ2	2.44155e-05	-0.00182798
ANAPC1	0.000104494	5.78016e-05
ANAPC10	8.95871e-05	-0.00271198
ANAPC2	7.39404e-05	2.8797e-05
ANAPC4	-1.7279e-05	-0.000755198
ANAPC5	-1.64382e-05	0.00118113
ANAPC7	0.000329803	0.000159868
ANGEL1	0.000550889	0.000280936
ANGEL2	0.000149671	-0.00106213
ANGPT1	2.9155e-05	0.00323493
ANGPT2	0.000281072	0.00080048
ANGPTL1	0.000571064	0.000551861
ANGPTL2	0.000586878	-0.000426553
ANGPTL4	0.00113255	0.00898344
ANGPTL6	0.000320837	0.00837758
ANGPTL7	0.000146018	0.00347964
ANK1	0.00154753	0.00974768
ANK2	0.000366837	0.000325043
ANK3	0.00014262	0.00498917
ANKAR	-0.00022458	-0.000951929
ANKDD1A	0.00247311	-0.0014643
ANKFN1	0.000119011	-0.00465882
ANKFY1	-0.000147809	0.00471033
ANKH	-0.000631448	-0.0081669
ANKHD1	5.44281e-05	0.00141465
ANKK1	0.0010398	-0.00876812
ANKLE1	0.00318436	-0.00269148
ANKLE2	-1.4614e-05	0.00494632
ANKMY1	-0.000158387	0.0047585
ANKMY2	-0.00105323	0.00412852
ANKRD1	0.00143343	0.00624903
ANKRD10	7.42697e-05	0.00151699
ANKRD11	6.38819e-05	0.00135862
ANKRD12	9.54264e-06	0.00305819
ANKRD13A	2.03466e-05	0.00343566
ANKRD13B	-0.00083735	-0.00140515
ANKRD13C	0.000229807	-0.000406102
ANKRD13D	0.000105023	0.00161333
ANKRD17	-2.17876e-05	-0.000458959
ANKRD22	-0.000241691	-0.00392675
ANKRD23	5.61258e-05	0.000227006
ANKRD24	-5.48979e-06	-0.000522642
ANKRD26	-0.000189172	-0.00157673
ANKRD28	-4.35868e-05	-0.000817741
ANKRD29	0.00240637	-0.0061598
ANKRD30B	0.000711033	0.00707608
ANKRD31	-3.39125e-05	-0.00624595
ANKRD33	0.0002717	-0.00284325
ANKRD34A	-1.41492e-06	0.00728817
ANKRD35	0.000130024	-0.00297115
ANKRD36	5.14678e-05	0.00661799
ANKRD37	-0.00141316	0.00440715
ANKRD39	-0.00014799	0.00361217
ANKRD40	1.58616e-05	-0.000651049
ANKRD42	2.68641e-05	-0.00236054
ANKRD44	0.000565841	0.00116941
ANKRD45	0.00257578	0.00466308
ANKRD46	0.000366415	-0.00578032
ANKRD49	5.48429e-05	-0.00386232
ANKRD50	0.00105122	-0.00275695
ANKRD52	-5.02823e-05	0.0025641
ANKRD53	0.00125861	0.000493905
ANKRD54	-6.27983e-06	-0.00293674
ANKRD55	0.000369456	0.002481
ANKRD6	0.00246502	-0.00302165
ANKRD9	-0.000306472	0.000505139
ANKS1A	1.00732e-05	-0.00127666
ANKS1B	0.00126445	0.00208925
ANKS3	0.000147815	-0.000644428
ANKS4B	-0.00083744	-0.00281313
ANKS6	-0.0011973	0.00385917
ANKZF1	0.000116565	0.00273679
ANLN	-2.25151e-06	0.00362763
ANO1	0.000346953	0.0112256
ANO10	-0.000191722	-0.00505782
ANO2	0.00247917	0.00195861
ANO3	0.000860187	-0.00511249
ANO4	0.00107696	-0.00729248
ANO5	0.00167299	-0.0139969
ANO6	0.000222654	-0.00112453
ANO7	-0.000378726	0.000810406
ANO8	-0.00115017	0.0032183
ANO9	0.00110727	-0.00157117
ANP32A	0.000106989	0.00170382
ANP32B	-0.000608085	0.00391827
ANP32E	3.78318e-06	0.00762046
ANPEP	-0.000163517	0.00700656
ANTXR1	0.000830612	-0.0046621
ANTXR2	4.23567e-06	0.00463151
ANXA1	0.000216904	-0.0025673
ANXA11	-0.00017567	0.00257989
ANXA13	0.00137798	-0.00697263
ANXA2	0.000451467	0.00105871
ANXA3	-0.000239096	-0.00340316
ANXA4	9.03452e-05	0.00126411
ANXA5	0.000258287	-0.000205699
ANXA6	0.00158716	0.00317805
ANXA7	4.25105e-05	-0.000137857
ANXA9	0.000636245	-0.00777802
AOAH	-0.000270062	0.00100181
AOC2	0.000154322	0.00567713
AOC3	7.17298e-05	-0.00239759
AOX1	0.00384123	-0.00855254
AP1AR	-0.000812337	0.000439568
AP1B1	-0.000145809	-0.000801747
AP1G1	8.93433e-06	0.00146588
AP1G2	-1.84732e-05	0.002215
AP1M1	-1.12064e-05	-0.00170802
AP1M2	0.000103653	0.00134149
AP1S1	-0.000372788	0.000894409
AP1S3	0.000321082	0.00532279
AP2A1	5.14579e-06	0.000185094
AP2A2	0.00050678	-0.0005699
AP2B1	5.52478e-05	-0.00054644
AP2M1	0.000686367	-0.00257909
AP2S1	2.38261e-05	-0.00135984
AP3B1	-0.00018729	-0.000134748
AP3B2	0.0051014	0.000227278
AP3D1	6.75345e-05	0.00251313
AP3M1	2.57192e-06	0.00139915
AP3M2	0.000122107	0.00112948
AP3S1	0.000447048	-0.000578226
AP3S2	1.15394e-05	0.00099057
AP4B1	-2.19388e-05	-0.000699704
AP4E1	1.18963e-05	-0.000220115
AP4M1	-2.53819e-05	-0.00136407
AP4S1	-3.57708e-05	-0.00092791
APAF1	-1.13409e-05	0.00486852
APBA1	0.0005926	-0.00187463
APBA2	0.000154281	-0.00183225
APBB1	0.0037441	-0.0090062
APBB1IP	0.00139513	0.00430615
APBB2	0.00130429	0.00157382
APBB3	9.89072e-06	0.00486618
APC	0.00290695	0.000283378
APC2	0.000417497	0.0103153
APCDD1	0.000949842	-0.00941141
APCDD1L	0.00127809	-0.00509427
APEH	-0.00057617	-0.00104454
APEX1	-6.63144e-05	-0.00153909
APH1A	2.54576e-06	0.000871829
APH1B	-0.000612439	0.00451641
API5	5.95616e-05	-0.000349173
APIP	-0.000581281	-0.00381309
APLF	-8.36555e-05	-0.00901894
APLNR	0.000334607	-0.00308122
APLP1	0.00206938	0.00432151
APLP2	-0.000210169	-0.000166926
APOA1	0.00117138	-0.0062013
APOA2	-0.000118102	-0.00510495
APOB	0.000767727	-0.0136681
APOBEC1	-0.00113391	0.000538477
APOBEC2	2.80078e-05	0.00727762
APOBEC3A	0.000292247	0.00650516
APOBEC3B	-1.17605e-05	-0.00210264
APOBEC3C	0.000197732	0.00645131
APOBEC3D	0.000173113	0.00702319
APOBEC3F	-0.000343567	0.000947008
APOBEC3G	-0.000291402	0.0109575
APOBEC3H	0.000660697	0.0141389
APOBEC4	9.30784e-05	-0.00667103
APOC1	0.0003853	0.000475271
APOD	0.000663218	-0.00570445
APOE	-3.16967e-05	0.009584
APOH	0.00108247	-0.00867865
APOL1	-0.00105729	0.00719807
APOL2	-0.000173513	0.00755993
APOL3	0.000724121	0.00981877
APOL4	0.0012426	0.00554155
APOL6	7.33263e-05	0.00415291
APOLD1	0.000462448	-0.00319671
APOM	0.000160497	-0.00719921
APP	-0.000306774	-0.00148286
APPBP2	0.000161323	-0.000632215
APPL1	-2.20154e-05	-0.00154191
APPL2	0.000479226	0.00360965
APRT	-0.00027223	-0.00200071
APTX	0.000227134	-0.000960608
AQP1	0.000391796	-0.00684837
AQP11	-0.000725338	-0.00440381
AQP12A	0.000557346	-0.0118454
AQP12B	6.50743e-05	-0.0181943
AQP2	-2.63642e-05	0.00111274
AQP3	0.000673189	0.000400566
AQP5	-0.000665847	0.00384
AQP6	0.000132227	-0.00131207
AQP7	0.000367404	-0.0118006
AQP8	9.58692e-05	-0.0126985
AQP9	0.00143904	0.00984563
AQR	4.24858e-05	0.000237831
ARAP1	0.00103743	-0.00157451
ARAP2	-7.77377e-06	0.00142863
ARAP3	0.00063827	-0.00681243
ARC	0.000671866	0.00818242
ARCN1	9.40506e-05	0.000132498
AREG	0.000705796	-0.0169601
ARF1	2.8069e-05	0.00202424
ARF3	9.25873e-06	0.00128405
ARF4	8.98477e-05	-0.00117731
ARF5	4.20835e-05	5.2199e-06
ARF6	5.20915e-06	0.00383429
ARFGAP1	0.000839422	-0.00234337
ARFGAP2	-2.25904e-05	-0.00125452
ARFGAP3	0.000369361	0.00306945
ARFGEF1	0.0001789	-0.00689137
ARFGEF2	8.08326e-06	-0.00269068
ARFIP2	-0.000907935	0.00249882
ARG1	-4.90902e-05	-0.00135693
ARG2	4.87783e-05	-0.00124389
ARGLU1	1.6271e-05	0.00327339
ARHGAP1	0.000559264	-0.00238156
ARHGAP10	0.00243619	0.00351346
ARHGAP11A	1.12501e-05	0.00434899
ARHGAP11B	0.000314358	0.00463499
ARHGAP12	0.000383569	0.000629009
ARHGAP15	0.000167506	0.00172203
ARHGAP17	0.00108565	0.00150463
ARHGAP18	0.0018768	-0.00303502
ARHGAP20	0.00211149	-0.00478335
ARHGAP21	-0.000780098	0.00189434
ARHGAP22	3.35511e-05	0.00647645
ARHGAP23	4.83706e-05	-0.00158837
ARHGAP24	3.88664e-05	-0.00310617
ARHGAP25	0.000501443	0.00561215
ARHGAP26	0.00170169	4.2856e-05
ARHGAP27	0.00021696	0.00164889
ARHGAP28	-9.253e-05	-0.0117626
ARHGAP29	0.000388781	0.00178797
ARHGAP30	0.000567082	0.00768931
ARHGAP5	5.52074e-05	0.00255186
ARHGAP9	0.0013266	0.00771621
ARHGDIA	-0.000822144	0.00112167
ARHGDIB	0.0017917	-0.00143851
ARHGDIG	-0.000169935	-0.0195509
ARHGEF1	-0.000394065	0.00365916
ARHGEF10	-0.00132647	0.00900002
ARHGEF10L	2.97572e-05	-0.000433139
ARHGEF11	-1.92479e-05	0.0011532
ARHGEF12	0.000296083	0.000236167
ARHGEF15	0.000556599	-0.00194011
ARHGEF16	0.000104685	0.00424586
ARHGEF17	0.000384924	-0.00138352
ARHGEF19	-2.50068e-05	-0.00510873
ARHGEF2	-0.000590743	0.0042769
ARHGEF3	-0.000389005	0.00238783
ARHGEF4	0.00104983	0.00946888
ARHGEF5	0.000140542	0.000999903
ARHGEF7	-5.95727e-05	0.000784617
ARID1A	5.53588e-05	0.00224167
ARID1B	4.04076e-05	0.000855471
ARID2	5.55432e-05	0.0011064
ARID3A	0.00173384	-0.00271992
ARID3B	2.93943e-05	0.0043579
ARID3C	8.75439e-05	0.0107861
ARID4A	2.3123e-05	0.00115015
ARID4B	0.000119169	0.00186346
ARID5A	-0.000986868	0.00393103
ARID5B	0.00141851	-0.00214521
ARIH1	2.23247e-05	0.00100285
ARL1	4.32794e-06	0.00220185
ARL10	0.000370529	-0.00515641
ARL11	0.00225101	-0.012801
ARL13B	0.000250095	0.000353965
ARL14	-0.000109701	-0.0024792
ARL15	-0.000278984	-0.00504958
ARL16	-0.000254839	-0.00102073
ARL2	0.00221333	-0.00451927
ARL2BP	0.000116489	-0.00136747
ARL4A	-6.76711e-06	-0.000648452
ARL4C	0.000495442	0.00600681
ARL4D	0.00044388	-0.00255559
ARL5A	-2.07131e-05	0.000546545
ARL5B	2.5555e-05	0.00152187
ARL6	0.00020986	-0.00390233
ARL6IP1	0.000244043	0.00111106
ARL6IP4	-0.000402407	0.00131358
ARL6IP5	0.000947828	-0.000295064
ARL6IP6	2.36773e-05	0.00288526
ARL8A	2.39261e-05	0.0012144
ARL8B	8.55528e-05	-0.00109126
ARL9	0.00229038	-0.0132315
ARMC1	0.000270505	-0.00432148
ARMC10	1.35932e-05	-0.00146892
ARMC2	0.00188847	-0.000347606
ARMC4	0.000832161	-0.0044685
ARMC5	-0.000151409	0.00116734
ARMC6	-4.48498e-05	-0.0011454
ARMC7	0.000859197	-0.000696748
ARMC8	3.75474e-05	0.000537868
ARMC9	0.000718024	-0.00313313
ARNT	-3.02631e-07	0.00114382
ARNT2	0.00164389	-0.00396204
ARNTL	9.69336e-05	0.00353876
ARNTL2	-0.000934976	0.00206802
ARPC1A	-2.14027e-05	0.000851261
ARPC1B	-4.72045e-06	0.00109501
ARPC2	0.000652725	-0.00031338
ARPC3	1.55509e-05	0.000388758
ARPC5	4.41487e-05	0.000443351
ARPC5L	-1.81771e-05	-1.705e-05
ARPP19	6.16886e-05	0.00257489
ARRB1	-9.02402e-05	-0.00303028
ARRB2	-0.000356565	0.00118399
ARRDC1	-0.000724557	0.00079261
ARRDC2	0.000392838	0.00128232
ARRDC3	-4.84945e-05	0.00348045
ARRDC4	-0.000231836	0.00457561
ARRDC5	-0.000255827	0.000689298
ARSA	4.03302e-05	0.00219922
ARSB	0.00071791	-0.00272894
ARSG	-0.00309638	0.00777737
ARSI	0.00102943	0.0034385
ARSJ	-0.000827885	0.0132554
ART3	9.44829e-05	0.00390832
ART4	2.93782e-05	0.00516031
ART5	0.000871747	-0.0022539
ARTN	0.000642374	0.00214025
ARV1	0.000748491	-0.00438445
ARVCF	-0.000208501	0.000774228
AS3MT	0.00262717	-0.0147482
ASAH1	0.000191352	0.000813936
ASAH2	0.000325955	0.00109506
ASAH2B	-0.000672605	0.00383837
ASAP1	-5.58363e-05	-0.00140307
ASAP2	0.000248391	0.0041028
ASAP3	-2.49551e-05	-0.00560539
ASB1	0.000127963	0.000575841
ASB13	-0.000246106	-0.00180238
ASB14	-8.03466e-05	0.00361187
ASB16	0.000177934	0.00383016
ASB2	0.000299229	3.11373e-05
ASB4	0.000142125	0.0018192
ASB6	-0.000283281	0.00129152
ASB7	0.000166848	0.000631843
ASB8	0.00030017	0.000876214
ASCC1	-0.000794139	-0.000291956
ASCC2	1.85266e-05	-0.000986131
ASCC3	0.000291199	0.00259728
ASCL2	-0.00111668	-0.00279471
ASF1A	-0.00125579	0.000584598
ASF1B	-1.58158e-05	-0.000670292
ASGR1	1.99587e-05	0.00434621
ASGR2	2.6831e-05	0.00454022
ASH1L	4.6874e-06	0.00160197
ASH2L	6.46931e-05	0.0028284
ASIP	0.000140636	-0.00136436
ASL	1.20484e-05	-0.00166723
ASNS	-0.000746474	0.00189939
ASNSD1	1.01702e-05	-0.00149396
ASPA	9.38086e-05	0.00577248
ASPDH	-6.39466e-05	-0.000618603
ASPG	0.000784881	-0.00490002
ASPH	0.000699511	0.000595156
ASPHD1	-0.000557466	-0.00666013
ASPHD2	5.24256e-05	0.00543199
ASPM	-5.53696e-06	0.00168764
ASPN	0.000418729	-0.00755486
ASPRV1	7.94655e-05	0.00576437
ASPSCR1	-0.000127345	0.000557481
ASRGL1	-4.26451e-05	-0.00265007
ASS1	0.000194844	0.00481413
ASTE1	5.43269e-05	-0.00353995
ASTL	-0.000103402	0.00555
ASTN1	3.17295e-05	-0.00683322
ASTN2	-6.87884e-06	0.00201776
ASXL1	4.28012e-06	-0.00205264
ASXL2	0.000631643	0.00176375
ASXL3	0.00222335	0.00119766
ATAD1	2.09053e-05	0.000370521
ATAD2	2.2633e-06	-0.0012728
ATAD2B	4.8042e-05	0.00105425
ATAD3A	-0.000363834	0.000348511
ATAD3B	0.000141321	0.00591147
ATAD3C	-0.000798189	0.00627882
ATAD5	8.67251e-05	0.00255019
ATCAY	0.0019191	-0.00163416
ATE1	-3.05079e-05	0.00275173
ATF1	9.69613e-06	0.00234933
ATF2	1.49738e-06	0.000931153
ATF3	-0.000162072	0.00484499
ATF4	0.00016077	0.000711179
ATF5	-9.88627e-06	0.00347456
ATF6	0.000255346	0.00190273
ATF6B	-0.000237652	-0.00123578
ATF7	0.000861138	0.000265804
ATF7IP	1.09519e-05	0.001578
ATF7IP2	-5.59574e-05	-0.002922
ATG10	-2.70746e-06	0.00190024
ATG12	-1.42069e-05	0.000861342
ATG16L2	2.50476e-05	0.00152655
ATG2A	0.000339178	0.00272495
ATG2B	-2.05905e-06	0.00211301
ATG3	2.35255e-05	-0.0012145
ATG4B	6.99186e-05	0.00175355
ATG4C	7.01369e-05	-0.00242904
ATG4D	3.63112e-05	0.00360616
ATG5	2.52145e-05	0.00113864
ATG7	0.000112703	0.000461853
ATG9A	8.53824e-05	0.000951255
ATG9B	0.000166705	0.00568021
ATIC	-0.000528915	-0.00133063
ATL1	0.000913936	-0.00287354
ATL2	0.000387924	0.000944183
ATL3	-0.00036847	0.00161473
ATM	7.35949e-05	-0.000436462
ATMIN	1.05219e-05	0.00190464
ATN1	1.07188e-05	0.00166855
ATOH1	0.00028771	0.0100426
ATOH7	-0.00120976	0.000319063
ATOH8	0.000295219	-0.00862669
ATOX1	1.61886e-05	-0.000983308
ATP10A	4.88585e-05	-0.0033374
ATP10B	-1.06022e-05	-0.0066612
ATP10D	0.000393101	0.00171333
ATP11A	-0.000713807	0.00141495
ATP11B	4.26886e-05	-0.000689246
ATP12A	-0.000760874	-0.020859
ATP13A1	1.16996e-05	0.000486017
ATP13A2	0.000194892	0.00202199
ATP13A3	-4.23343e-05	-0.00141548
ATP13A4	0.00045682	0.00106976
ATP1A1	0.000239707	-0.00096178
ATP1A2	5.2887e-05	-0.00359243
ATP1A3	-0.000171399	-0.000309152
ATP1B1	0.000417163	-0.000420528
ATP1B2	0.000936081	-0.00645886
ATP1B3	0.000138468	-0.00367425
ATP2A1	0.000775	0.0144461
ATP2A2	0.000635998	0.00116013
ATP2A3	9.01023e-07	0.00308854
ATP2B1	0.000183809	0.000390624
ATP2B2	0.00100921	0.00208338
ATP2B4	0.00132236	-0.00167988
ATP2C1	5.72513e-05	0.000912408
ATP2C2	-0.000494138	0.000714838
ATP6AP1L	0.000459224	0.000306616
ATP6V0A1	9.86464e-05	-0.00177145
ATP6V0A2	7.01782e-05	-0.000370406
ATP6V0A4	-3.51224e-05	-0.00252491
ATP6V0B	1.07945e-05	-0.00184918
ATP6V0C	-0.000253951	0.000702974
ATP6V0D1	0.000332976	0.000652385
ATP6V0D2	0.000471403	-0.00658985
ATP6V0E1	0.000262264	-0.00134608
ATP6V0E2	0.00122332	-0.00370129
ATP6V1A	4.78467e-05	0.000324712
ATP6V1B1	-1.35871e-05	0.00186867
ATP6V1B2	6.03478e-06	0.00540278
ATP6V1C1	0.00110041	-0.00333112
ATP6V1C2	6.92164e-05	-0.00346767
ATP6V1E1	2.42115e-05	-0.000806364
ATP6V1E2	0.000700041	-0.000312062
ATP6V1F	0.000214951	-0.00073139
ATP6V1G1	1.91345e-05	0.000234843
ATP6V1G2	0.000316958	0.000905079
ATP6V1H	-5.44943e-05	-0.00303725
ATP7B	-1.33794e-05	-0.00233229
ATP8A1	-0.000767272	0.00284899
ATP8A2	0.000422927	-0.00250344
ATP8B1	-0.000139644	0.00161222
ATP8B2	0.00229101	0.00237989
ATP8B3	0.000580857	0.00516393
ATP8B4	-0.000324527	0.00216354
ATP9A	6.32654e-05	-0.00427899
ATP9B	0.00016442	0.00205354
ATPAF1	6.38282e-05	-0.00167125
ATPAF2	0.000114546	0.00259232
ATR	-3.35214e-05	-0.00227869
ATRIP	0.000303798	0.000190034
ATRN	-0.000414626	-0.00166379
ATRNL1	0.00322396	-0.00972688
ATXN1	0.00015653	-0.000437878
ATXN10	-0.00066388	8.41123e-05
ATXN1L	-1.25702e-05	-0.000393738
ATXN2	-4.5234e-05	0.00229045
ATXN2L	8.32325e-05	0.00106653
ATXN7	0.000122095	0.0016305
ATXN7L1	-7.06766e-06	0.00110112
ATXN7L2	0.000666347	0.00180985
ATXN7L3	6.00956e-06	0.0001659
AUH	1.81316e-05	0.00173815
AUP1	-3.075e-05	-0.00245831
AURKA	7.34769e-08	-0.00176687
AURKAIP1	0.00105328	0.000956507
AURKB	4.12421e-05	0.00270952
AURKC	0.000488684	0.000200827
AUTS2	8.04394e-05	-0.00592622
AVEN	0.000166554	-0.00265677
AVIL	0.000356371	-0.00160058
AVL9	3.2214e-05	-0.00103659
AVPI1	0.000141578	0.00449984
AVPR1A	0.000822856	0.0088439
AXIN1	0.000658653	-0.00122123
AXIN2	0.000279165	-0.0134974
AXL	0.000284429	0.00116116
AZGP1	-0.00121448	-0.00461987
AZI2	2.38585e-05	-0.000543798
AZIN1	6.96623e-05	-0.00257323
B2M	-0.000668772	0.00652624
B3GALNT1	0.00273692	-0.00735801
B3GALNT2	-1.42488e-05	0.00319496
B3GALT1	1.55913e-05	-0.00128825
B3GALT2	0.000719715	-0.0110458
B3GALT4	9.76513e-05	0.00215688
B3GALT5	0.000679331	0.0083195
B3GALT6	-2.23697e-05	0.000494677
B3GAT1	0.00137169	0.00986839
B3GAT2	0.00249381	0.00163805
B3GAT3	0.000252733	-0.000391351
B3GNT2	0.00102281	0.00396111
B3GNT3	-0.000508786	-0.00104482
B3GNT4	7.2713e-05	0.000260826
B3GNT5	0.000474469	0.00238526
B3GNT6	0.00136938	0.00280771
B3GNT7	0.00110798	-0.0013212
B3GNT8	0.000848039	-0.00469266
B3GNT9	0.00113408	-0.00301872
B3GNTL1	-0.000877812	0.000420036
B4GALNT1	0.00188325	-0.00266862
B4GALNT2	-0.00010682	-0.00513936
B4GALNT3	0.000166011	0.0015487
B4GALNT4	0.00208793	-0.0286266
B4GALT1	-0.00015228	-0.000793631
B4GALT2	0.00035997	-0.00145459
B4GALT3	1.13146e-05	0.00154137
B4GALT4	-0.000381335	0.0012696
B4GALT5	7.33894e-06	0.00071641
B4GALT6	-0.00103014	0.000580143
B4GALT7	-0.000784994	-0.00319461
B9D1	-0.000215478	0.0010553
B9D2	2.43743e-05	-0.000510673
BAALC	0.00176147	0.00199704
BAAT	0.000286729	-0.0145491
BACE1	0.00169668	-0.00723269
BACE2	-0.001594	0.00421545
BACH2	0.000877246	-0.00510809
BAD	-6.93728e-05	-0.000853432
BAG1	4.72326e-05	0.00216249
BAG2	3.63856e-06	0.00524756
BAG3	-0.000509291	0.00324315
BAHD1	2.7532e-05	0.00138797
BAIAP2	-1.15911e-05	0.00387189
BAIAP2L1	-0.000222525	0.003317
BAIAP3	0.0022229	-0.00162557
BAMBI	-0.000861838	0.00786476
BANK1	0.00161471	-0.00155656
BANP	-3.80078e-05	7.77054e-05
BAP1	1.4857e-05	-0.000635008
BARD1	0.000353742	0.00254744
BARX1	0.00212462	0.00911449
BARX2	-0.000370341	0.00699973
BASP1	0.00109575	0.0019168
BATF	-0.000964696	0.00947845
BATF2	0.00101348	0.00665145
BATF3	0.0024052	0.00424056
BAX	3.0631e-05	-0.00206153
BAZ1A	1.26045e-05	0.00282675
BAZ1B	-8.81418e-05	0.00111059
BAZ2A	2.70557e-05	0.00481173
BAZ2B	-3.70952e-06	0.00257575
BBC3	-0.000491939	0.00462302
BBOX1	0.00107133	-0.00139282
BBS10	0.000105371	-0.00492687
BBS12	3.55356e-05	-0.00143916
BBS2	4.23485e-05	0.000272326
BBS4	-0.000231859	0.000631121
BBS5	0.00123685	-0.00989331
BBS7	0.000250468	-0.000126259
BBS9	0.000301879	0.00143775
BBX	0.00036766	0.00384117
BCAM	-0.000243144	-0.00580313
BCAN	0.000229022	0.00749657
BCAP29	-3.69191e-05	-0.00171572
BCAR1	2.22435e-05	0.000855053
BCAR3	-7.77983e-05	-0.00178486
BCAS1	0.000881593	-0.00397752
BCAS2	7.47007e-05	-0.00103379
BCAS3	5.04696e-05	-0.000570286
BCAS4	-8.16812e-05	-0.00321046
BCAT1	0.00037582	0.00310529
BCAT2	-8.02523e-05	0.00082153
BCCIP	0.000116208	0.000186806
BCDIN3D	-0.000151435	-0.00474582
BCHE	-0.000585894	0.00232569
BCKDHA	-9.3022e-06	-0.000618824
BCKDHB	8.76532e-05	-0.00271709
BCKDK	0.00010958	-7.67847e-05
BCL10	0.000152863	9.78259e-05
BCL11A	0.000863123	-0.000782307
BCL11B	0.0014365	-0.00361339
BCL2	0.000338011	0.00477088
BCL2A1	0.000745856	0.0072887
BCL2L1	-0.00130035	-4.61599e-05
BCL2L10	-0.000395599	-0.00515062
BCL2L11	0.000819643	0.00691469
BCL2L13	-7.36319e-06	-0.00184294
BCL2L14	-0.001116	0.00326384
BCL2L15	-0.00047939	-0.00415321
BCL2L2	0.000364792	0.00110119
BCL3	-0.000259208	0.0036577
BCL6	0.00032437	0.00530749
BCL6B	0.00110559	-0.000595852
BCL7A	-0.000444525	-0.00101247
BCL7B	-7.35454e-06	0.00063318
BCL7C	-0.000609318	-0.00165697
BCL9	0.00102728	-0.000197813
BCL9L	0.000242639	0.00217428
BCLAF1	-1.17379e-05	0.00219807
BCO2	5.9995e-05	-0.00108228
BCR	-0.000634925	0.00068749
BCS1L	-0.00013741	-0.00284084
BDH1	-0.000212957	-0.000587908
BDH2	0.00148361	-0.00628928
BDKRB1	5.71314e-05	-0.00288712
BDKRB2	-2.17139e-05	-0.00209988
BDNF	0.000934883	-0.00687262
BDP1	0.000396925	0.00124029
BECN1	4.63052e-05	-0.00229773
BEGAIN	-0.0005953	0.00837335
BEND3	0.00147676	0.000140862
BEND4	0.00191686	-0.00306479
BEND5	0.00291864	-0.00389703
BEND6	0.00389916	-0.00260484
BEND7	-0.000758356	-0.00965914
BEST1	0.0011326	0.00370523
BEST2	-2.07068e-05	0.00781603
BEST3	-0.000556171	-0.00384471
BEST4	0.00063775	0.00420961
BET1	0.000111068	-0.000200411
BFAR	0.00080553	-0.00189963
BFSP1	-0.000153564	-1.89696e-05
BFSP2	0.00046771	-0.00356909
BGLAP	8.02534e-05	-0.00252289
BHLHA15	3.19012e-05	0.0100996
BHLHE22	0.00190253	0.000707138
BHLHE40	-0.000175338	0.00312501
BHLHE41	4.07012e-06	0.00836497
BHMT	0.00081998	-0.0217591
BICC1	0.000219742	-0.00124004
BICD1	-0.000211866	0.000146029
BICD2	8.53195e-05	0.00193473
BID	0.000283225	-0.00281107
BIK	-0.000424029	0.00126591
BIN1	-0.00017689	-0.00488029
BIN2	0.00024121	0.0013249
BIN3	-0.000540086	0.00125402
BIRC2	-9.33406e-05	-0.000978951
BIRC3	7.09827e-05	0.00288269
BIRC5	0.000615047	0.000535131
BIRC6	-0.000295206	0.000660916
BIRC7	2.74662e-06	-0.00753076
BLCAP	3.94043e-05	-0.00348945
BLK	0.000930068	-0.000239359
BLM	-1.49207e-06	0.00167553
BLMH	0.000242847	-0.00268867
BLNK	-0.000268787	-0.00225065
BLOC1S1	4.8129e-05	-0.00109501
BLOC1S2	-8.40834e-06	0.00449021
BLOC1S3	1.76185e-05	-0.00155884
BLVRA	0.000547096	0.00755221
BLVRB	-4.09129e-05	0.000654678
BLZF1	9.40594e-07	-0.000218699
BMF	0.0011939	-0.00708842
BMP1	-0.000297652	-0.00120369
BMP2	0.00134632	0.000636463
BMP2K	2.6922e-05	0.000834373
BMP3	0.00244934	0.00430969
BMP4	0.00035489	0.00208192
BMP5	-0.000135199	-0.00782102
BMP6	0.00304024	0.00444769
BMP7	0.0013371	-0.0150604
BMP8A	0.00219747	-0.00116861
BMP8B	0.00216845	-0.00524428
BMPER	0.00134516	0.00137916
BMPR1A	0.000674567	0.00138246
BMPR1B	0.0023818	-0.00723211
BMPR2	0.00124028	-0.0037822
BNC2	0.000628255	-0.00451371
BNIP1	-4.73773e-06	-0.00038984
BNIP2	2.00904e-05	0.00218002
BNIP3	0.00474907	-0.0220952
BNIP3L	0.000175374	0.00294604
BOC	0.000717034	-0.00196855
BOD1	0.000385198	-0.00284254
BOK	-6.96728e-06	-0.0011844
BOLA1	0.000198552	-0.000298401
BOLA3	0.000826892	-0.00250203
BPGM	0.00140967	0.00356305
BPHL	-0.000327027	-0.000668953
BPI	0.000312167	-0.000170871
BPNT1	3.47162e-05	-0.000695183
BPTF	2.55791e-05	-0.00108869
BRAF	0.00016031	-0.00167511
BRAP	-0.000271384	0.00214654
BRCA1	0.000118631	-0.00193533
BRCA2	1.10295e-05	0.002054
BRD1	-0.000630656	0.00100334
BRD2	1.27791e-05	0.00358849
BRD3	-2.03957e-06	0.00185754
BRD4	0.000163861	0.0016586
BRD7	0.000189565	0.000432381
BRD8	-5.91107e-05	-0.000244928
BRD9	-0.000341435	0.00228474
BRF1	-1.35487e-05	0.00111757
BRF2	8.9276e-05	-0.00255897
BRI3	-0.000209015	0.000391708
BRI3BP	2.47853e-05	0.00400079
BRIP1	2.37618e-05	0.00262169
BRMS1	-0.000385281	-0.00316937
BRMS1L	-7.49656e-05	-0.000183241
BRPF1	0.000991612	0.0005175
BRPF3	8.68487e-05	-0.00130594
BRSK1	0.000762304	-0.00282289
BRSK2	0.000246996	-0.00389487
BRWD1	-2.07834e-05	0.00150544
BSCL2	-0.000401499	-0.00314305
BSDC1	6.2487e-05	0.000172114
BSG	-0.000741786	0.00470573
BSN	0.00242673	-0.00394069
BSPRY	-3.20823e-06	0.0026205
BST1	0.00113551	-0.00729455
BST2	-0.00152587	0.0153626
BTAF1	-4.15215e-05	0.0040984
BTBD1	0.000312662	0.00186375
BTBD10	0.000268888	0.000314757
BTBD11	0.00197537	0.00280203
BTBD16	-0.000193001	-0.00587355
BTBD18	1.39966e-05	-0.00447176
BTBD19	0.000262871	0.000336815
BTBD2	0.000319043	0.000289438
BTBD3	0.000228092	0.00348295
BTBD6	0.000352095	0.000198503
BTBD7	3.89867e-05	0.0010482
BTBD8	0.000216479	0.000793297
BTBD9	-1.388e-05	0.000770953
BTC	0.000102073	-0.00343712
BTD	3.66587e-05	-0.0032592
BTF3	-0.000159645	0.00198704
BTF3L4	3.16605e-05	-0.000247848
BTG1	-0.000147051	0.00410698
BTG2	0.000879948	0.00337576
BTG3	-7.38509e-05	0.0011018
BTLA	-0.000298782	-0.00167176
BTN1A1	0.000850869	0.00323622
BTN2A1	8.75072e-05	0.00516143
BTN2A2	-0.000330768	0.00708315
BTN3A1	0.00102926	0.0094517
BTN3A2	0.00114438	0.00441742
BTN3A3	-0.00121915	0.00764703
BTNL3	0.000874751	-0.00995581
BTNL8	0.000329866	-0.00534882
BTNL9	-0.000504288	0.0086704
BTRC	1.4484e-05	0.0024111
BUB1	6.21604e-05	0.00448946
BUB1B	2.50118e-05	0.000837126
BUB3	-0.000365797	0.00397876
BUD13	-1.25917e-05	1.63831e-06
BUD31	0.00102416	-0.00153975
BVES	0.000369546	-0.00248983
BZW1	7.87404e-05	0.00012216
BZW2	-0.00085731	-0.000321944
C10orf105	0.00109434	-0.00515791
C10orf55	0.000317148	0.00636479
C10orf67	-0.000748214	-0.00617128
C10orf82	0.00198348	-0.01618
C10orf88	0.000187334	0.000203808
C10orf95	-0.000990649	0.00402347
C10orf99	0.00201292	-0.016991
C11orf1	5.92033e-05	-0.00368224
C11orf16	0.000432249	-0.00203671
C11orf24	0.000181231	-0.00408897
C11orf42	0.000123899	-0.000521846
C11orf45	-4.19678e-05	0.0019438
C11orf49	0.000398239	-0.00248288
C11orf53	-1.39476e-05	0.00025704
C11orf54	-0.000797665	-0.00650238
C11orf58	1.94275e-05	-0.0013527
C11orf65	3.13021e-05	0.000517576
C11orf68	-0.000608965	-0.00215114
C11orf71	-0.000166557	-0.00820273
C11orf86	-0.000257511	-0.0148368
C11orf87	-5.24039e-05	-0.00518027
C12orf10	-2.78192e-05	-0.000465498
C12orf29	-2.2673e-05	-0.00114264
C12orf42	0.000855695	-0.000952089
C12orf43	-0.000130318	0.00206713
C12orf45	3.03516e-05	0.00168628
C12orf49	0.00160343	0.00222925
C12orf56	0.000221271	-0.0141769
C12orf57	-0.000113209	0.00600267
C12orf65	-0.000146163	-0.000298084
C12orf66	7.16217e-06	0.000737533
C12orf73	1.23866e-05	-0.00106182
C12orf75	-0.000383922	-0.000134945
C12orf76	0.000508769	0.00196372
C14orf119	3.46152e-05	-0.000850384
C14orf132	0.00108098	-0.00993592
C14orf28	1.79909e-05	-0.00263118
C14orf93	-3.87036e-05	-0.000721818
C15orf39	-0.000129676	0.00111147
C15orf40	-1.23109e-05	-0.0018898
C15orf41	-0.00269993	0.00193808
C15orf48	4.93417e-05	0.000333579
C15orf61	-0.000129937	-0.00123443
C15orf62	5.67544e-05	-0.00595856
C16orf46	-0.0003916	0.00135598
C16orf54	-2.56613e-05	0.00896494
C16orf58	-7.25339e-06	-0.0029536
C16orf70	-0.000115406	-0.000515922
C16orf71	0.000261784	-0.00582177
C16orf72	0.000502439	0.000676549
C16orf74	0.00212439	0.00193832
C16orf86	0.0003905	-0.00185763
C16orf87	5.51126e-06	0.000419463
C16orf89	0.000548955	-0.00454771
C16orf91	-0.000695389	-0.000868881
C17orf100	0.000206269	0.00201329
C17orf107	0.000960073	0.0009402
C17orf50	2.87778e-05	-0.00358473
C17orf58	-0.00081117	-0.00179708
C17orf67	0.000862702	0.00198343
C17orf75	3.09104e-05	0.000922948
C17orf78	0.0013481	-0.0178482
C17orf97	0.000121272	0.00345071
C17orf99	0.000658814	0.00456024
C18orf21	1.9339e-05	0.00252494
C18orf25	8.35847e-05	0.00526627
C18orf32	3.95634e-05	0.00284193
C18orf54	8.55591e-05	0.000434304
C19orf12	-0.000147949	-0.00246655
C19orf18	0.000671816	0.00362521
C19orf25	-3.22186e-06	0.00238432
C19orf38	0.000806592	0.0147487
C19orf44	0.000127648	-0.00327902
C19orf47	6.71729e-05	0.000199477
C19orf48	-2.10166e-05	0.00435182
C19orf53	2.1893e-05	-0.00389896
C19orf54	-0.000157135	0.00182076
C19orf57	0.000167014	0.00155376
C19orf71	2.68004e-05	0.00110493
C19orf73	6.47348e-06	-0.00466772
C1D	-1.48932e-05	-0.000125819
C1GALT1	-0.000972379	-0.000246513
C1orf105	-2.48742e-05	-0.00928633
C1orf109	-0.000148653	-0.00391608
C1orf115	0.000116883	0.00161956
C1orf116	-0.00166595	0.00277984
C1orf122	6.09068e-05	-0.00331387
C1orf127	-0.000185268	0.0110943
C1orf131	-0.000596331	-0.0017174
C1orf159	0.000579295	0.00213015
C1orf162	0.000294975	0.0131433
C1orf174	0.000840721	9.71263e-06
C1orf194	-9.27284e-05	0.00425419
C1orf198	0.000120096	0.00139383
C1orf21	0.000208773	0.00019609
C1orf210	-0.000411987	-0.00173389
C1orf216	0.000235715	-0.00207325
C1orf226	-0.000173225	0.00272856
C1orf35	-0.0003945	0.00251218
C1orf43	-1.7662e-05	0.000219931
C1orf50	1.43321e-05	-0.00275505
C1orf52	-1.02116e-05	0.000343028
C1orf53	-0.00169232	-0.00203455
C1orf54	0.00156557	-0.0041578
C1orf56	-0.000382571	-0.00307539
C1orf61	0.000212319	-0.00296632
C1orf74	-3.56112e-05	-0.0015537
C1QA	0.00076021	0.0130215
C1QB	0.00031132	0.0134952
C1QBP	-4.53679e-05	0.00319829
C1QC	-2.65533e-05	0.0104151
C1QL1	0.003019	0.00128784
C1QL3	0.000516911	0.00940417
C1QL4	-0.000379791	-0.0036018
C1QTNF1	-0.000489522	0.00209741
C1QTNF2	0.000317121	-0.00432342
C1QTNF3	0.00030132	-0.00965283
C1QTNF4	0.00108706	0.00148248
C1QTNF6	0.00115788	-0.00311415
C1QTNF7	0.000242332	-0.00289875
C1QTNF8	-0.000761787	0.0137958
C1QTNF9	0.000217921	0.00279536
C1QTNF9B	0.00130434	0.000599925
C1R	0.00121855	0.00280596
C1RL	0.000117999	-0.00101431
C1S	0.00165267	0.00179898
C2	-0.00065053	0.00229231
C20orf194	0.00363556	0.00139909
C20orf202	0.000254545	-0.00330766
C20orf27	0.000218794	0.000638941
C20orf96	3.5234e-05	0.000383187
C21orf58	3.72011e-05	-0.00154858
C21orf62	0.00050795	-0.00563155
C21orf91	-0.000213624	-0.00152217
C22orf15	0.000208321	0.00112661
C22orf23	5.66748e-05	-0.000764863
C22orf31	0.000460475	-0.00577854
C22orf39	0.000185428	-0.00272611
C2CD2	-0.00168191	-0.000262759
C2CD2L	7.13573e-05	0.00117106
C2CD3	8.45542e-06	-0.00137065
C2CD4A	-0.00172201	0.00635625
C2CD4B	-0.000178512	0.00533762
C2CD4C	0.000628885	0.0113201
C2CD4D	4.37522e-06	0.00155588
C2orf16	0.000304631	-0.00948688
C2orf42	-8.35547e-06	0.000302403
C2orf49	1.80712e-06	0.00178501
C2orf50	-3.07096e-05	-0.0031439
C2orf66	-4.87949e-06	-0.00161206
C2orf68	1.58074e-05	-0.000421598
C2orf69	-0.000112344	6.53356e-05
C2orf72	0.000828648	-0.000994597
C2orf74	0.000704495	-0.000521006
C2orf76	0.0004021	-0.00400407
C2orf81	-6.09573e-06	-0.00225499
C2orf88	0.00074705	0.000318886
C3	3.63386e-05	0.0074696
C3AR1	0.0020088	0.00946625
C3orf14	0.00308604	-0.0358677
C3orf18	2.48624e-05	0.000275452
C3orf33	-0.000108651	-0.00253558
C3orf36	0.000780339	-0.00279514
C3orf38	0.000124634	-0.00100972
C3orf52	-0.000114254	0.001867
C3orf62	-0.000130705	-0.00055877
C3orf67	0.00120296	-0.0201315
C3orf70	0.000156488	-8.71551e-05
C4A	0.000283466	-0.00174069
C4BPA	-0.000408323	-0.00433078
C4BPB	-0.000696562	-0.000817577
C4orf19	-0.000556876	0.000820821
C4orf3	4.26455e-05	-0.00139781
C4orf33	-9.14203e-05	-0.0021181
C4orf36	-0.000760741	-0.000436827
C4orf46	-1.11933e-05	-0.000387621
C4orf47	-3.30396e-05	0.00250919
C4orf48	0.000853137	-0.0057796
C5	0.000653042	0.00680854
C5AR1	0.000279939	0.00780111
C5orf15	4.61761e-05	0.00191551
C5orf22	0.000214	0.000236243
C5orf24	0.000237802	-0.00154682
C5orf34	1.01153e-05	0.000617052
C5orf38	-4.2297e-05	0.00717692
C5orf46	0.000140198	0.00826911
C5orf49	2.93617e-05	-0.0137853
C5orf51	3.73394e-05	5.33734e-05
C5orf52	-0.0004205	-0.00435754
C5orf58	0.000412794	0.00921866
C6	0.000279397	-0.00926571
C6orf120	-6.30487e-05	-0.00197098
C6orf132	0.000224185	0.00269444
C6orf136	0.00212336	0.00267729
C6orf141	-0.000378138	0.00631011
C6orf15	-0.000201711	-0.0050197
C6orf163	0.00047497	0.00256565
C6orf201	9.62593e-06	0.00303186
C6orf223	-0.00160955	0.00294566
C6orf226	-2.19381e-05	-0.00181201
C6orf47	6.08882e-07	0.000205709
C6orf52	3.33344e-07	0.0119351
C6orf62	6.89452e-05	0.00241487
C6orf89	1.2861e-05	-0.000342542
C7	-2.01105e-05	-0.00649095
C7orf25	-6.12296e-05	-0.00210273
C7orf26	-5.75954e-05	-0.00145362
C7orf31	0.000160682	-0.00511008
C7orf50	-7.99272e-05	4.02589e-05
C7orf57	-0.00109829	-0.0126794
C7orf61	-5.11032e-05	-0.00064725
C8G	-3.7406e-06	0.00592014
C8orf33	0.00164728	-0.00854867
C8orf34	-0.000730595	-0.00122003
C8orf37	-1.94843e-06	-0.00141276
C8orf44	0.000209824	-0.00513884
C8orf48	0.00149464	-0.00434594
C8orf76	0.000123927	-0.00487244
C9	-0.000723942	-0.00332902
C9orf116	-3.77515e-05	0.000286605
C9orf129	-0.000152425	0.0035922
C9orf131	0.000890092	-0.00195983
C9orf152	0.000205442	-0.000902077
C9orf153	-6.16227e-05	0.000346228
C9orf16	-0.000335947	0.00217144
C9orf24	-0.000463786	0.00422394
C9orf40	-1.19156e-05	-0.00345377
C9orf50	-0.000663581	-0.00125378
C9orf64	3.4594e-05	0.00370584
C9orf72	-1.81877e-05	0.00157042
C9orf78	1.22051e-05	-0.0011296
C9orf85	0.000313708	0.000321585
CA1	-0.000573789	-0.0206187
CA10	0.000271849	-0.0097237
CA11	0.000120897	-0.000111903
CA12	0.000783262	-0.00228596
CA13	8.23041e-05	-0.00912216
CA14	0.000161407	0.00486953
CA2	0.000213297	0.00036664
CA3	0.000158069	-0.00586596
CA4	0.00184133	-0.0171145
CA7	0.00116732	0.00203757
CA8	-0.000494257	0.0176431
CA9	-0.00051327	0.00898221
CAB39	0.00237135	0.000474575
CAB39L	0.000826043	-0.00827404
CABIN1	0.000591521	-0.0021245
CABLES1	-0.00103687	0.0076208
CABLES2	3.14777e-05	-0.00224972
CABP1	-0.000353901	-0.000950735
CABP7	0.00203876	-0.00128264
CABYR	0.00116576	0.00156953
CACHD1	-0.000506684	0.00367484
CACNA1A	0.00252384	-0.00103456
CACNA1B	0.00235954	-0.0136892
CACNA1C	0.000466919	0.000643505
CACNA1D	0.00145025	-0.00651631
CACNA1E	0.00243594	0.00146163
CACNA1G	0.00265081	-0.00512626
CACNA1H	0.00035478	0.00239058
CACNA1I	0.000636891	-0.0254996
CACNA2D1	0.00065185	-0.00446254
CACNA2D2	0.00171176	-0.00886571
CACNA2D3	0.00361019	0.000276279
CACNA2D4	0.000597836	0.00587126
CACNB1	6.56244e-05	0.000425921
CACNB2	0.000278804	-6.75959e-05
CACNB3	2.3331e-05	-0.00235984
CACNB4	0.00305023	-0.0108894
CACNG4	0.00172241	-0.0202683
CACYBP	1.68255e-05	0.00201547
CAD	-0.000509632	-2.96907e-05
CADM1	0.00241052	-0.00357579
CADM3	0.00234754	3.54276e-07
CADM4	-0.00106714	0.00304491
CADPS	0.00243183	-0.0312832
CADPS2	-0.000475715	0.00278409
CAGE1	-4.56214e-05	-0.00447914
CALB1	0.000741322	0.0152706
CALB2	-6.76759e-05	0.0082033
CALCA	-0.000204368	-0.0215533
CALCOCO1	0.000113144	0.00135378
CALCOCO2	0.000565614	1.41669e-05
CALCR	-0.00107612	0.00871446
CALCRL	0.00126271	-0.00330344
CALD1	0.000524049	-0.000689043
CALHM1	3.0607e-06	-0.000627043
CALHM2	3.53287e-05	0.00118459
CALHM3	0.000433871	-0.00631622
CALM1	1.13751e-05	0.00070786
CALML3	0.00105349	-0.0178925
CALML4	0.000153014	-0.00189311
CALML6	-3.45526e-05	-0.000547495
CALR	-4.4513e-06	0.000576341
CALU	-9.67472e-05	6.21638e-05
CALY	0.00128593	0.00274345
CAMK1	2.85947e-05	-0.000948745
CAMK1D	-0.000604574	0.00610079
CAMK1G	5.48063e-05	0.00534239
CAMK2A	-2.38836e-05	-0.00596408
CAMK2B	0.00266856	0.00300774
CAMK2D	0.000172983	0.00246026
CAMK2G	0.0010306	-0.000266388
CAMK2N1	-0.000518887	0.00207822
CAMK2N2	4.16695e-06	0.0157154
CAMK4	0.00265446	-0.00510405
CAMKK1	7.55323e-05	-0.00165939
CAMKK2	7.11499e-05	0.00122761
CAMKV	0.00234515	-0.018887
CAMLG	-0.00016437	-0.00289667
CAMP	-7.68298e-05	0.00632996
CAMSAP1	6.14145e-05	0.004182
CAMTA1	0.000866816	-0.00416221
CAMTA2	-3.2185e-05	0.00502808
CAND1	4.77974e-07	0.00259642
CAND2	0.00239381	-0.00412278
CANT1	0.00054192	0.00173096
CANX	4.63848e-05	0.000372911
CAP1	3.23111e-05	-9.49269e-05
CAP2	0.000863705	0.00041439
CAPG	0.000970234	0.000864982
CAPN1	0.000900996	0.000387715
CAPN10	-0.000301	0.0016922
CAPN11	0.00166	-0.000177028
CAPN12	0.00085451	-0.00155072
CAPN13	7.2959e-05	-0.0325139
CAPN14	0.000304276	0.0130501
CAPN2	-0.000380261	0.00607668
CAPN3	-7.32793e-06	-0.000990638
CAPN5	1.1806e-05	-0.000265765
CAPN7	-1.81374e-05	-0.00157765
CAPN8	-9.23854e-06	0.00424029
CAPN9	0.0014349	-0.00871207
CAPNS1	1.22256e-05	-0.00207451
CAPNS2	0.00113075	4.70929e-05
CAPRIN1	2.79834e-05	-0.000270924
CAPRIN2	0.000226308	0.00639425
CAPS	0.00169648	-0.00910599
CAPS2	-4.29296e-05	0.000199621
CAPZA1	5.30293e-05	0.00184541
CAPZA2	-9.89943e-06	0.00141119
CAPZB	0.000375893	-0.000333203
CARD10	-0.000779155	0.000459304
CARD11	0.00243671	-0.00332843
CARD14	0.000585607	-0.0072686
CARD16	0.000335107	-0.00202388
CARD6	0.00121302	0.00281099
CARD8	0.000383488	-0.000531551
CARD9	0.00157682	-0.000198382
CARHSP1	0.000867874	-0.000196369
CARM1	3.7549e-05	-0.000658693
CARS2	-0.00012575	-0.00077863
CARTPT	-0.000464334	-0.00381239
CASC1	-2.60113e-05	-3.12315e-05
CASC3	5.17836e-05	0.000364841
CASC4	0.000125339	-0.00019975
CASD1	-5.8776e-05	-0.000246799
CASKIN1	9.52648e-06	0.00238024
CASKIN2	-6.17462e-05	-0.00106049
CASP1	8.4668e-05	0.00230524
CASP10	0.000116024	0.00330066
CASP2	1.02461e-05	0.0019659
CASP3	1.86206e-06	0.00113369
CASP4	0.000542668	0.00459419
CASP5	0.00117359	0.00357569
CASP6	0.000106405	-0.00337069
CASP7	-2.33855e-06	0.00253975
CASP8	-0.00120646	0.000224055
CASP9	4.6684e-05	-0.00149872
CASQ1	0.000261759	0.00128802
CASQ2	0.000193613	-0.00597961
CASS4	0.000225956	0.0106334
CAST	-0.000239613	0.00297265
CASZ1	0.000189513	0.00283488
CAT	-0.000195431	-0.00168182
CATSPER1	0.000344279	0.00211526
CATSPER2	0.000149807	0.00227011
CATSPER3	8.7068e-05	0.00206911
CATSPERB	-3.66693e-05	0.00289517
CATSPERG	8.02059e-05	0.00223352
CAV1	0.000110127	0.00249801
CAV2	0.000415623	0.0066873
CBFA2T2	-0.000152957	-0.00130904
CBFA2T3	0.000603836	0.00172469
CBFB	-8.9886e-05	0.000743167
CBL	0.000393074	0.00213316
CBLB	0.00209816	-7.33106e-06
CBLC	-0.000418699	-0.000977914
CBLL1	-1.35222e-05	0.0021558
CBLN1	0.00158563	-0.00735241
CBLN2	0.00286976	-0.0108997
CBLN3	-0.000536876	-0.000496814
CBLN4	0.000210599	-0.009231
CBR1	-0.000525755	-0.0006041
CBR3	0.000109191	0.00468031
CBR4	0.000149143	-0.000994696
CBS	0.00548833	-0.015357
CBWD2	-7.04061e-05	-0.000586633
CBX1	7.23219e-05	-0.00194603
CBX2	-0.000233999	0.000499363
CBX3	8.94646e-05	-0.00093196
CBX4	-0.000507626	0.0071749
CBX5	7.21812e-05	0.000862655
CBX6	-0.000139374	0.00575915
CBX7	0.00143673	-0.00035246
CBX8	4.14969e-06	0.00150633
CBY1	0.000202267	-0.00499797
CC2D1A	-1.11954e-06	-0.00207232
CC2D1B	3.71335e-05	0.000568485
CC2D2A	0.00105947	-0.00781685
CCAR1	-8.64093e-06	-0.000904473
CCBE1	0.000763223	0.00648268
CCDC102A	-7.17638e-05	-0.00583812
CCDC103	2.5355e-05	-0.00313206
CCDC106	0.000694826	-0.00435857
CCDC107	-6.9545e-05	0.00202417
CCDC110	0.000438408	-0.0060512
CCDC112	0.000144025	0.000176497
CCDC113	-4.59298e-05	-0.00922639
CCDC114	-0.000408593	0.00403636
CCDC115	-6.88073e-07	0.000288614
CCDC116	0.000644743	-0.00335545
CCDC117	-3.28419e-06	-0.00136864
CCDC12	-0.000841847	-0.00226275
CCDC121	3.18152e-05	-0.00182885
CCDC122	5.04806e-05	0.00217644
CCDC124	6.97403e-05	-0.00167137
CCDC125	0.000179296	-0.000542491
CCDC126	-2.97152e-05	0.00242692
CCDC127	-0.00040325	-0.00261799
CCDC13	7.76518e-05	0.00113631
CCDC130	3.36773e-05	0.00124568
CCDC134	0.000547702	0.00369083
CCDC136	0.00251805	-0.00420534
CCDC137	-6.83572e-05	-0.00201772
CCDC138	-5.16855e-05	-0.00206178
CCDC14	0.000128511	-0.000156854
CCDC141	-6.74522e-05	0.00749925
CCDC142	1.65961e-06	-0.000945277
CCDC144A	0.000409129	0.00767119
CCDC146	0.000267449	0.00399782
CCDC148	-2.10353e-05	0.00638494
CCDC149	-3.26953e-05	0.000310744
CCDC15	3.20028e-05	0.00292492
CCDC150	0.000195799	0.00498074
CCDC151	0.00250909	0.0044124
CCDC152	0.000746978	-0.00381605
CCDC153	0.00110714	-0.00127702
CCDC154	0.000116981	0.000293965
CCDC157	-4.62952e-05	-0.00291724
CCDC158	4.5766e-05	-0.00416586
CCDC159	-1.75685e-05	-0.00124981
CCDC17	-0.000142915	-0.000202211
CCDC18	3.19549e-05	-0.000188153
CCDC24	0.000415752	-0.00473109
CCDC25	9.47416e-05	0.000152144
CCDC28A	3.85646e-05	-0.0014568
CCDC28B	-0.000881435	0.00262286
CCDC3	0.000271804	-0.000808452
CCDC30	7.56492e-05	-0.00585815
CCDC33	0.000338018	-0.00469649
CCDC34	-2.67184e-07	-0.00185095
CCDC36	0.00314704	-0.00316514
CCDC39	0.00198177	-0.0012203
CCDC40	-0.000105427	-0.00011595
CCDC43	7.28795e-06	-0.00136559
CCDC47	1.58749e-05	-0.002349
CCDC50	-0.0010987	-0.00104895
CCDC51	0.000554822	-0.00123019
CCDC57	-0.000309405	0.000798327
CCDC58	7.67924e-06	-0.000573375
CCDC59	2.79495e-05	0.00266089
CCDC6	0.000133825	-0.00113774
CCDC60	0.00112867	0.00311178
CCDC61	0.000129798	6.37166e-06
CCDC62	-1.32422e-05	-0.00256683
CCDC65	0.00257065	-0.0064347
CCDC66	4.94679e-05	-0.00120952
CCDC68	3.37959e-05	0.00768973
CCDC69	0.00150586	0.0015093
CCDC7	-1.56256e-05	0.00585902
CCDC71	0.00159186	-0.00360109
CCDC73	0.000879931	0.000513203
CCDC74B	0.000828702	-0.00146969
CCDC77	0.000202428	0.000144102
CCDC78	-0.00012039	0.0111989
CCDC8	0.00100986	-0.00453726
CCDC80	0.00026551	-0.00286371
CCDC81	0.00103334	-0.00143483
CCDC82	4.58462e-05	-0.00122131
CCDC84	-0.000463584	-0.00136713
CCDC85A	0.00270101	-0.0110164
CCDC85B	-0.0004859	-0.000132063
CCDC85C	0.00181259	0.00422592
CCDC86	0.000203749	-0.00254959
CCDC87	-4.18434e-05	-0.0111806
CCDC88A	0.000766833	0.00319919
CCDC88B	-0.000692708	0.00394384
CCDC88C	0.000454634	0.00348706
CCDC89	0.00158932	-0.00981014
CCDC9	-1.3806e-05	0.0040038
CCDC90B	0.000483589	-0.00415567
CCDC91	0.000122346	0.00211675
CCDC92	0.000199903	-0.000549069
CCDC93	-0.000897952	0.00329866
CCDC96	3.94296e-05	-0.00417588
CCDC97	7.80418e-06	-0.00169949
CCHCR1	-1.92147e-05	0.000495575
CCIN	0.00121432	-0.00278359
CCK	0.00120823	0.00783547
CCL11	-0.000750763	0.006745
CCL13	0.00238985	0.0278006
CCL14	0.000874935	0.00428434
CCL16	-0.000854532	-0.00256402
CCL17	0.00100952	0.00264821
CCL18	0.000415651	0.0252553
CCL19	0.000236278	0.000981443
CCL2	0.0021854	0.0105009
CCL20	-0.000572272	-0.000446433
CCL21	-0.00042157	-0.00249307
CCL22	3.2215e-06	-0.00327542
CCL23	0.000354353	0.00212898
CCL24	0.00100339	-0.00738954
CCL25	8.30349e-05	0.00440406
CCL26	0.000395215	-0.00355488
CCL28	-0.000178942	0.00214688
CCL3	0.000295278	0.0152878
CCL4	0.000764944	0.0166735
CCL5	0.000832868	0.0137772
CCL7	0.000340235	0.00322277
CCL8	0.000303716	0.0190073
CCM2	1.09393e-05	0.00190401
CCNA1	0.000762185	0.000921584
CCNA2	-1.59878e-05	0.000228869
CCNB1	-9.29975e-05	0.000481989
CCNB1IP1	4.98829e-05	-0.000192365
CCNB2	7.73879e-05	0.00112723
CCNC	-0.000559523	0.00170214
CCND1	0.000107494	0.00101258
CCND2	-0.00084066	0.00737141
CCND3	0.000545381	-0.00103719
CCNDBP1	4.54696e-05	0.00083104
CCNE1	4.36807e-06	-0.00323428
CCNE2	-1.71199e-05	-0.00393148
CCNF	0.000180543	0.002029
CCNG1	-1.72847e-05	0.0019592
CCNG2	1.7278e-05	0.00228213
CCNH	0.000833607	0.000889412
CCNI	2.07668e-05	0.00245114
CCNI2	-0.000372929	0.000864303
CCNJ	0.000211949	0.00126471
CCNJL	-0.000335745	-0.00262594
CCNK	4.66958e-05	0.000981588
CCNL1	2.67239e-05	0.00214011
CCNL2	5.15046e-05	0.00223023
CCNO	-0.000146023	0.00178886
CCNT2	6.83804e-05	0.00326143
CCNY	3.39356e-06	0.000354017
CCNYL1	-4.75489e-05	0.00141341
CCPG1	-7.54222e-05	0.00272955
CCR1	0.000235776	0.00881042
CCR10	9.69687e-05	0.00570571
CCR2	-0.000304296	0.00735051
CCR3	0.000599017	0.00774437
CCR4	0.000764603	-0.00486373
CCR5	-6.26749e-05	0.0106391
CCR6	0.000124452	0.00408405
CCR7	0.000937774	-0.000953769
CCR8	-4.49016e-05	-0.000478755
CCR9	0.00035379	0.00297368
CCRL2	0.000136559	-0.00587156
CCS	5.5438e-05	-0.00227261
CCT2	0.00010164	-2.63195e-05
CCT3	3.83671e-05	0.000780203
CCT4	-0.00126444	0.0004094
CCT5	-0.000353994	-0.00160336
CCT6A	-2.39372e-06	5.59192e-05
CCT6B	0.000217385	-0.00432966
CCT7	-0.000194171	0.000594786
CCT8	-7.85363e-06	-0.00158421
CD101	0.000206938	0.00267113
CD109	0.001275	0.0149064
CD14	-0.00015838	0.0105682
CD151	0.00096155	-0.0029252
CD160	0.00029978	0.002188
CD163	-2.57614e-05	0.0165858
CD163L1	0.00199603	0.00676763
CD164	0.000303468	0.00197688
CD164L2	0.000191327	0.00270707
CD177	0.00163531	0.000187961
CD180	9.42561e-05	0.00119865
CD19	0.000232282	-0.00303095
CD1A	-0.00042826	-0.00205153
CD1B	-0.000725811	-0.00472071
CD1C	-0.000359128	-0.00758021
CD1D	0.00369075	0.000202464
CD1E	0.000402016	-0.00232455
CD2	7.03943e-05	0.00605932
CD200	3.20125e-06	0.000775605
CD200R1	2.6072e-05	0.00566635
CD207	-0.000214891	-0.00677341
CD209	0.00153686	0.0156841
CD22	-3.61354e-05	-0.00254305
CD226	0.000568087	0.00296232
CD244	0.000304956	0.00835765
CD247	-0.000115588	0.00673353
CD248	0.000626021	0.000932379
CD27	0.00069939	0.00170137
CD274	-0.000436542	0.0159433
CD276	0.000333064	-0.00228708
CD28	0.000953964	0.00118436
CD2AP	8.852e-06	0.000894464
CD2BP2	1.98096e-05	3.47346e-05
CD300A	0.00110094	0.0087309
CD300C	0.00140296	0.00516068
CD300E	0.000378647	0.00966286
CD300LB	0.000546675	0.00334126
CD300LF	0.000547894	0.00719021
CD300LG	-0.0001974	-0.00378031
CD302	0.00149395	-0.000352655
CD320	-0.000876563	-0.000801178
CD33	0.000406785	0.00609879
CD34	0.000239135	-0.000679266
CD36	0.000644357	0.0059524
CD37	0.000235852	0.00690576
CD38	0.000488718	0.00338076
CD3D	0.000492914	0.00343873
CD3E	0.000178526	0.00511432
CD3EAP	1.57514e-05	-0.00267594
CD3G	0.000424517	0.00803626
CD4	0.000143294	0.00350457
CD40	0.00178365	0.004438
CD44	0.000256084	8.53126e-05
CD46	-0.000709544	0.000405924
CD47	5.05226e-05	-0.00149575
CD48	0.00219892	0.00305126
CD5	-0.00024455	0.00635604
CD52	0.00012246	0.00319737
CD53	0.00179693	0.0059262
CD55	-5.00221e-07	0.00598901
CD58	1.92131e-05	-0.00316139
CD59	0.000773081	-0.000946525
CD6	0.000277198	0.00641449
CD63	0.000177611	4.06278e-05
CD68	0.000317205	0.00546813
CD69	-0.000111348	0.00794286
CD7	4.069e-05	0.00585938
CD70	0.00208978	0.00359662
CD72	-0.000998544	0.00383004
CD74	-0.00108273	0.00944823
CD79A	0.000302092	0.00312992
CD79B	-4.5268e-05	-0.00215408
CD80	-0.000294877	0.00876763
CD81	-0.000464318	-0.000905548
CD82	-0.000422438	0.00489886
CD83	0.000275456	0.00218168
CD84	0.00038904	0.00920226
CD86	0.0015221	0.0069397
CD8A	0.000692804	0.0130142
CD9	-0.00028048	0.00271004
CD93	0.000728792	0.00103188
CD96	0.000920701	0.00553119
CDA	0.00060401	-0.00209003
CDADC1	1.69276e-05	0.000811035
CDAN1	5.78954e-06	-0.000856573
CDC123	-0.000638417	-0.00210483
CDC14A	6.50903e-05	-0.00496704
CDC14B	-0.000592173	-0.000706042
CDC16	0.000266147	-0.000339321
CDC20	0.000552774	0.00071043
CDC23	0.000577184	-0.00166208
CDC25A	0.000801879	0.00024433
CDC25B	-0.000482752	0.00874559
CDC25C	-3.37299e-06	-0.000127962
CDC26	3.10351e-06	-0.000545443
CDC27	1.74063e-05	0.00103361
CDC34	-0.000481019	0.00261421
CDC37	0.000245352	0.0010177
CDC37L1	-8.63313e-06	0.00125864
CDC40	-3.551e-05	0.0024181
CDC42	1.9232e-05	0.000324758
CDC42BPA	0.000486617	0.00143671
CDC42BPB	-2.2636e-06	0.0029249
CDC42BPG	0.000204418	0.00141635
CDC42EP1	-0.000441494	0.00468876
CDC42EP2	-0.000293391	0.000998831
CDC42EP3	8.95023e-05	0.00117584
CDC42EP4	-0.000145235	0.00235573
CDC42EP5	0.000961793	0.0026726
CDC42SE1	-3.97619e-05	0.00193431
CDC42SE2	1.83617e-06	0.00227221
CDC5L	-6.56896e-05	0.000465212
CDC6	1.45198e-05	0.000955879
CDC7	-3.24934e-06	-0.000709595
CDC73	9.54684e-05	0.00176998
CDCA3	-0.000467196	-4.01369e-05
CDCA4	-0.000202894	0.00297368
CDCA5	-2.87798e-06	0.00062296
CDCA7	4.41989e-05	-0.00125005
CDCA7L	-0.000239231	0.00291293
CDCA8	0.000251375	0.000723198
CDCP1	0.00152354	0.00519991
CDCP2	0.00101487	0.00295772
CDH1	8.25404e-05	-0.0026597
CDH11	-0.000452703	-0.00211461
CDH12	0.00239123	-0.00464479
CDH13	0.00115933	-0.00549691
CDH15	0.000301526	0.00289945
CDH16	0.00108422	-0.00715034
CDH17	3.92791e-06	-0.00434262
CDH19	0.000305686	0.00342399
CDH2	0.000931816	-0.0080659
CDH23	0.003844	-0.00403081
CDH24	4.24468e-05	-0.00371332
CDH26	-0.000376931	-0.005077
CDH3	-0.000470016	-0.00525832
CDH4	-0.000168979	-0.00921623
CDH5	0.000366629	-0.00233093
CDH6	0.00181011	0.00488067
CDH7	-0.000114996	-0.0133067
CDH8	0.00174726	-0.000790415
CDIPT	0.000506702	-0.00235414
CDK1	-1.6935e-05	0.00356749
CDK10	0.000761313	-5.15957e-05
CDK11B	0.000243443	-0.000416002
CDK12	0.000124457	-0.00136843
CDK13	-1.90758e-05	-0.000649307
CDK14	0.00127173	0.00387841
CDK17	0.000735562	0.00320721
CDK18	-9.46999e-06	-0.000402159
CDK19	0.000200041	0.00206169
CDK2	0.000581969	0.00132385
CDK20	0.00195217	-0.00832365
CDK2AP1	0.000405503	-0.000518693
CDK2AP2	-1.43527e-05	-0.00274445
CDK3	-5.74841e-06	0.00193184
CDK4	0.000791328	-0.00137957
CDK5	4.26852e-06	-0.000290406
CDK5R1	0.000741042	-0.00127038
CDK5R2	0.00284565	-0.0023951
CDK5RAP1	4.28266e-05	-0.00244996
CDK5RAP2	4.04396e-05	0.00269447
CDK5RAP3	-0.000153677	0.00266829
CDK6	-5.07826e-06	-1.45476e-05
CDK7	3.81855e-05	0.00101409
CDK8	-5.93262e-07	0.000414901
CDK9	0.000232709	0.000433165
CDKAL1	-9.88102e-05	0.00134375
CDKL1	0.000650628	-0.000824487
CDKL2	0.000659612	-0.0127203
CDKL3	1.22737e-06	-0.00295799
CDKN1A	0.000437625	0.00308308
CDKN1B	0.000496665	0.00275231
CDKN1C	0.000192564	-0.00212891
CDKN2AIP	-0.000617129	2.84167e-05
CDKN2AIPNL	4.26159e-06	-0.00258206
CDKN2B	0.000110561	0.00406417
CDKN2C	-0.000648371	0.00514062
CDKN2D	3.42239e-06	0.00447955
CDKN3	-0.000383029	0.00196041
CDNF	2.05828e-05	-0.0075089
CDO1	0.000835681	-0.00695847
CDON	2.45872e-05	-0.00224173
CDR2	-0.000386404	-0.000441333
CDR2L	0.000997428	-0.00228215
CDRT1	8.19716e-05	-0.00123693
CDRT4	0.000252429	0.00654557
CDS1	4.92692e-05	2.91443e-05
CDS2	6.4083e-05	-0.00292601
CDSN	0.000540288	-0.00842258
CDT1	2.48998e-05	0.00274607
CDV3	5.66228e-05	0.00166672
CDX1	0.00067596	-0.00559138
CDX2	0.00141389	-0.00261112
CDYL	0.00356528	-0.00149527
CDYL2	0.00152089	0.000697839
CEACAM1	0.000259951	-0.000496537
[truncated: 11,475 more rows]

## Sheet: ESCA
gene	methylation_coeff	expression_coeff
A1BG	0.000913256	-0.0138283
A1CF	0.00281149	0.0548321
A2M	0.000592054	0.0247141
A2ML1	0.00148248	-0.0695148
A4GALT	0.0034339	-0.0342115
A4GNT	-0.00264189	0.0120035
AAAS	-0.000114395	-0.00255535
AACS	-0.000206936	-0.0123303
AADAC	-0.000204755	0.0269323
AADACL2	-0.000503881	-0.0294239
AADAT	0.00170858	-0.00898751
AAGAB	-0.00027993	0.00196419
AAK1	0.00130027	-0.00645675
AAMP	-0.00319894	0.00669632
AANAT	-1.26563e-05	-0.00626963
AARS2	-2.46292e-05	0.0017606
AARSD1	-0.000149545	0.00290398
AASDH	5.14611e-06	-0.00680277
AASS	0.000226401	-0.00549829
AATF	4.17391e-05	0.00518332
AATK	-0.0044571	0.0421274
ABAT	-0.00139012	0.0137586
ABCA1	0.000213588	-0.0199771
ABCA10	-0.00074124	0.0125384
ABCA12	0.00212983	-0.0409913
ABCA13	0.00264969	-0.0464664
ABCA3	3.58918e-05	0.0186343
ABCA4	0.00277744	-0.0247979
ABCA5	-7.93877e-05	0.00579573
ABCA6	0.00180669	0.00594949
ABCA7	-0.00268555	0.00364464
ABCA8	-0.00069723	0.0198987
ABCA9	0.000435279	0.0111904
ABCB1	-0.00262838	0.030229
ABCB10	2.15163e-05	-0.00385507
ABCB11	-0.000107949	-0.000458222
ABCB4	0.000211185	0.00376649
ABCB5	-0.00125873	-0.0236068
ABCB6	-8.04825e-05	-0.0154999
ABCB8	3.7705e-05	0.00566954
ABCB9	-0.000208292	-0.0108905
ABCC1	0.00426137	-0.0274658
ABCC10	-0.00013992	0.00169591
ABCC11	0.000313681	0.00921332
ABCC2	-0.00333914	0.00122675
ABCC3	-0.00186768	0.0397959
ABCC4	0.00122389	-0.00797583
ABCC5	0.00302065	-0.0311522
ABCC6	0.000162465	0.0267455
ABCC8	0.00100121	-1.83199e-05
ABCC9	0.000150908	0.0124232
ABCD2	0.0012573	0.00856516
ABCD3	-1.21112e-05	0.00890074
ABCD4	-0.00232349	0.00643858
ABCE1	-0.000111705	-0.00616196
ABCF1	-2.47947e-05	0.00268216
ABCF2	-2.11683e-06	-0.00273051
ABCF3	-0.000159568	-0.00658356
ABCG1	0.000784613	-0.00164094
ABCG2	0.000294096	-0.00658057
ABCG4	0.000672112	-0.0215542
ABCG5	-0.00180053	0.0204525
ABCG8	0.000679407	0.034671
ABHD1	0.000432561	-0.00842673
ABHD10	0.00040283	-0.00665069
ABHD11	-0.00314105	0.0155184
ABHD12	-5.44295e-05	0.00624304
ABHD12B	-0.00277239	-0.012093
ABHD14B	-0.000627647	0.0166096
ABHD15	-0.00308685	0.000227564
ABHD2	-0.0017311	0.0193749
ABHD3	-0.000295612	0.0088889
ABHD4	-6.41176e-05	-0.00827411
ABHD5	-6.31711e-05	-0.000489512
ABHD6	-0.00176204	0.000533639
ABHD8	0.000902552	-0.0114879
ABI1	0.0012336	-0.00277911
ABI2	0.00111576	-0.00578641
ABI3BP	-3.24884e-05	0.0208792
ABL1	2.74193e-05	-0.00418519
ABL2	0.00274842	-0.0055864
ABLIM1	-0.00263938	0.0038789
ABLIM2	-0.00318327	0.0141511
ABLIM3	-0.000786457	0.0184612
ABO	-0.000753872	0.015215
ABR	-0.00228039	0.0023476
ABRA	-0.000957043	-0.0013276
ABT1	0.000492944	0.00101206
ABTB1	-0.00460561	0.0067842
ABTB2	-0.00286876	0.0136227
ACAA1	-0.00455102	0.00831213
ACACA	0.00370843	-0.0118951
ACACB	-0.00415181	0.0142129
ACAD10	4.55563e-05	0.00710266
ACAD11	0.00058344	-0.0130359
ACAD8	-0.000707422	0.0122344
ACAD9	0.000507455	-0.0160762
ACADL	0.00251878	-0.000438697
ACADM	-8.85539e-05	0.0043146
ACADS	-0.0018062	0.0123952
ACADSB	-0.00175418	0.00919982
ACADVL	-0.00185662	0.00161803
ACAN	-0.00176204	0.0163943
ACAP1	-0.00173999	0.0190806
ACAP2	0.00481998	-0.0152436
ACAP3	0.000162506	-0.0104545
ACAT1	-0.000950614	0.00971924
ACAT2	0.0004238	-0.0146145
ACBD3	3.55106e-06	0.00219303
ACBD4	-0.000441013	0.0157935
ACBD5	-0.00322756	0.0110722
ACBD6	0.000221042	-0.00731004
ACBD7	-0.000133993	-0.013933
ACCS	-0.000197048	0.00411691
ACD	-5.91756e-05	-0.00443584
ACE	-0.00127998	0.0168728
ACER1	-0.00039396	-0.00785537
ACER2	-0.0043039	0.0154439
ACER3	-1.54919e-05	0.00611138
ACIN1	-3.37375e-05	0.000760368
ACLY	0.000356829	-0.00583255
ACO1	-0.00268162	0.0144747
ACO2	-0.00115623	-0.00129218
ACOT1	-0.00129639	0.00860811
ACOT11	-0.00485675	0.00486096
ACOT13	-1.82721e-05	-0.00592364
ACOT2	-0.000899094	0.00522708
ACOT4	0.000504158	0.00228159
ACOT6	-0.000659546	0.00961028
ACOT7	0.000695151	-0.00418039
ACOX1	-0.00494355	0.00688897
ACOX2	-0.000760107	0.0147006
ACOX3	-9.60536e-05	0.005205
ACOXL	-0.00302849	0.00549979
ACP1	0.000469481	-0.00297064
ACP2	-0.00014741	0.00696822
ACP5	0.00112829	-0.00127405
ACP6	-0.000350108	0.0123558
ACR	0.000219994	-0.00462742
ACRBP	-0.00460749	0.0313099
ACRV1	-0.00207626	-0.0027045
ACSBG1	0.000545829	-0.0097769
ACSBG2	-0.00291159	-0.00320718
ACSF2	-0.00293138	0.0057302
ACSF3	-4.43155e-05	-0.0029435
ACSL1	0.00438517	-0.0195544
ACSL3	-0.00174027	0.00254693
ACSL5	-0.00443164	0.0645932
ACSL6	-0.00226273	0.00850642
ACSM1	-0.000410742	0.0204886
ACSM3	-0.0019258	0.0510769
ACSM5	-0.000212106	0.0032648
ACSS1	-0.00232962	0.00519315
ACSS2	-0.00417217	0.015023
ACSS3	0.00100863	0.00712619
ACTA1	0.00252663	-0.010886
ACTA2	-0.000114311	0.0109398
ACTBL2	-4.03928e-06	0.0207042
ACTC1	0.000504176	0.0454007
ACTG1	-0.000271147	0.00260386
ACTG2	-2.45511e-05	0.00780675
ACTL6A	0.000413202	-0.0125658
ACTL8	0.000139909	0.00678499
ACTN1	0.00258045	-0.00862098
ACTN2	-0.000616609	-0.0200801
ACTN3	0.00103342	-0.000352199
ACTN4	-0.00220692	0.0078294
ACTR10	-0.000111729	-0.00391314
ACTR1A	-1.97793e-05	-0.00134681
ACTR1B	0.000245188	-0.00408993
ACTR2	-1.50984e-05	-0.00132391
ACTR3	0.00128892	-0.00820326
ACTR3B	-0.0013349	0.00342997
ACTR3C	-0.00334409	0.0285603
ACTR5	-0.000106723	0.0062366
ACTR6	4.3332e-05	-0.00842702
ACTR8	-1.47785e-06	0.000686507
ACVR1	0.000754676	-0.00443536
ACVR1B	-3.51255e-05	0.00750202
ACVR1C	-0.00091606	-0.0163384
ACVR2A	-1.25211e-05	0.00149128
ACVR2B	-3.18934e-05	-0.000964671
ACVRL1	-1.8439e-05	0.0145205
ACY1	-0.00241106	0.013022
ACY3	-0.00480324	0.0541055
ACYP1	3.27678e-05	-0.00893755
ACYP2	0.00038486	-0.00126852
ADA	0.00136443	-0.0132205
ADAD2	0.00224165	-0.0333786
ADAL	-0.000371435	0.000397062
ADAM10	-0.00114437	0.00829265
ADAM11	0.00246524	-0.0187599
ADAM12	0.00516952	-0.0189277
ADAM15	0.00030191	0.00522207
ADAM17	8.88514e-05	-0.0188569
ADAM19	0.000280985	0.00181394
ADAM20	-0.000366143	-0.018598
ADAM21	0.000448857	-0.00663865
ADAM22	0.00297299	0.0122736
ADAM23	0.00448904	-0.0630868
ADAM28	-0.00177178	0.0423743
ADAM32	0.00404879	-0.00425481
ADAM33	-0.00149146	-0.0116695
ADAM8	-0.00201457	0.0137927
ADAM9	-0.00448044	0.0121933
ADAMDEC1	0.000882806	0.0144725
ADAMTS1	-0.00128066	0.00983464
ADAMTS10	0.000602929	0.00300681
ADAMTS12	0.00181594	0.00524086
ADAMTS14	0.00352248	0.00854503
ADAMTS15	-0.00140135	-0.00169672
ADAMTS16	0.0040804	-0.0112916
ADAMTS17	0.000410058	0.00728657
ADAMTS18	0.00226497	-0.0112206
ADAMTS19	7.97906e-05	-0.0136095
ADAMTS2	0.00472036	0.0031514
ADAMTS20	8.92561e-05	-0.0494021
ADAMTS3	0.00343592	-0.0117802
ADAMTS4	0.000246641	0.011176
ADAMTS5	-9.3756e-06	0.0248408
ADAMTS6	2.87193e-05	3.19668e-06
ADAMTS7	-0.000445098	0.000563696
ADAMTS8	-0.000184683	0.0240471
ADAMTS9	-0.000317663	0.0215024
ADAMTSL1	0.000173422	-0.00271012
ADAMTSL2	-0.00187209	0.00750334
ADAMTSL3	0.00345341	0.0214654
ADAMTSL4	-0.00159751	0.00203602
ADAMTSL5	6.21927e-05	-0.000155071
ADAP1	-0.00330629	0.038865
ADAP2	-0.00197341	0.00304
ADAR	-1.86291e-05	-0.0037927
ADARB1	0.000657119	-0.0106287
ADARB2	0.00266099	-0.0260019
ADAT1	7.14146e-06	-0.00152326
ADAT2	-5.34375e-05	0.00728846
ADAT3	-0.0029584	0.00317456
ADCK1	3.75112e-06	0.00046045
ADCK2	1.83925e-05	-0.000703945
ADCK5	0.0019442	0.00823148
ADCY1	0.00379769	-0.00402217
ADCY10	0.00030401	-0.0267543
ADCY2	0.00412927	-0.00124396
ADCY3	0.00251163	-0.0140968
ADCY4	-0.00233933	0.0236183
ADCY5	0.000243357	-0.0035757
ADCY6	-0.00291856	0.015573
ADCY7	-0.00035285	-0.00655576
ADCY9	-0.00071204	0.000429819
ADCYAP1	-0.00107583	0.00812631
ADD1	-0.000271164	0.00568154
ADD2	0.00461047	-0.0635686
ADD3	-0.00247172	-0.00130887
ADH1A	-0.00413187	0.00303933
ADH1B	0.000484254	0.0212732
ADH1C	-0.00269308	0.0468907
ADH4	-0.000862916	0.00735562
ADH5	0.00047745	-0.0101471
ADH6	-0.00500193	0.0340138
ADH7	0.00370988	-0.108339
ADHFE1	0.00337119	-0.0183499
ADI1	-0.000198199	-0.00376293
ADIPOR1	5.45087e-05	-0.00541941
ADIPOR2	7.28794e-05	-0.00211577
ADK	0.00217999	-0.0129466
ADM	0.000182655	-0.0159921
ADM2	-0.00243159	-0.00604298
ADNP	1.56593e-05	-0.00316399
ADNP2	4.02786e-05	-0.00119632
ADO	-0.000443315	0.00268604
ADORA1	0.00118808	-0.00925323
ADORA2A	-0.000920731	0.00971964
ADORA2B	2.40642e-05	-0.0130041
ADORA3	-0.000639187	0.00543174
ADPGK	-0.000114354	0.00211853
ADPRH	-0.0034666	0.00463505
ADPRHL1	-0.00137684	0.00976229
ADRA1A	-0.000391782	0.0116758
ADRA1B	0.000359983	0.00984386
ADRA1D	0.00419433	-0.00115627
ADRA2A	-0.00166527	0.0752871
ADRA2B	-0.000351166	-0.00875045
ADRA2C	-0.000169501	0.0186047
ADRB1	0.00199902	0.00822124
ADRB2	0.00225034	-0.0355256
ADRB3	-0.000594103	-0.0146486
ADRM1	4.25807e-06	-0.000299118
ADSL	1.19984e-05	-0.00721969
AEBP1	0.00425397	0.000408451
AEBP2	0.00165402	-0.0116767
AEN	-0.00257633	0.00936501
AFAP1	0.00110891	-0.00314334
AFAP1L1	0.00448781	-0.0118419
AFAP1L2	0.000189824	-0.0143387
AFF1	-0.00111602	-0.000822202
AFF3	9.23458e-05	0.0131049
AFF4	-7.68273e-06	0.000626621
AFG3L2	-0.000207763	0.0010893
AFMID	-0.00106497	0.010615
AFTPH	-0.00223507	0.000492381
AGA	-0.000327366	-0.00962594
AGAP1	-0.00214829	0.0112783
AGAP3	-0.000708361	0.000869439
AGAP5	0.000245441	0.00583598
AGAP6	-0.00149157	0.00912123
AGBL1	-0.00312592	-0.0150315
AGBL2	8.5967e-05	-0.0017014
AGBL3	-0.00404483	0.0113797
AGBL4	-0.0010976	-0.0046027
AGBL5	6.72068e-05	-0.0177743
AGER	-0.000416427	-0.00229107
AGFG1	-2.71681e-05	0.00417781
AGFG2	-0.00213919	-0.000881181
AGGF1	-6.49043e-05	-0.00283494
AGK	0.000667824	-0.00664852
AGL	-2.93165e-06	-0.00305111
AGMAT	-0.00345879	0.0365499
AGPAT1	-0.000506535	0.00185232
AGPAT2	-0.00376823	0.0187739
AGPAT3	-0.000738641	0.000552694
AGPAT4	-0.000373192	-0.00582412
AGPAT5	-5.64363e-05	0.00881912
AGPS	1.12714e-05	-0.00350934
AGR2	-0.00618621	0.0965401
AGR3	-0.00639359	0.0981513
AGRN	-5.99407e-05	-0.00614385
AGRP	-0.00128069	-0.000301918
AGT	-0.00342091	0.0619167
AGTPBP1	3.67634e-05	-0.0037495
AGTR1	0.00106278	-0.00669233
AGTRAP	-2.06345e-05	-0.00508981
AGXT	3.59942e-05	0.0189348
AHCTF1	4.39783e-05	-0.00803215
AHCY	-0.00174874	-0.00137413
AHCYL1	1.6992e-05	-5.48692e-05
AHCYL2	-0.00418287	0.0339169
AHDC1	0.000207961	-0.017166
AHI1	-9.51827e-06	0.00931707
AHNAK	-0.000748691	-0.00749717
AHNAK2	-0.000145098	-0.024275
AHR	-0.00254084	-0.00458994
AHRR	-0.00190232	0.00428376
AHSA1	1.60557e-05	-0.00464109
AHSG	-0.000274123	-0.00172483
AHSP	-0.00270469	0.00156216
AICDA	-0.00219808	0.00340266
AIDA	-1.22187e-05	0.00263135
AIF1	-0.000675441	0.00847756
AIF1L	0.000722578	-0.0319509
AIFM2	-0.0013198	0.00895846
AIFM3	0.00185621	-0.000547655
AIG1	0.000331297	-0.00141925
AIM2	-0.00146426	0.00907295
AIMP1	-2.53739e-05	0.00164384
AIP	-8.67931e-05	0.00417028
AIPL1	0.000212403	-0.0107157
AIRE	-0.00133139	-0.00583932
AJAP1	0.00361856	-0.00296255
AK1	-0.00172254	0.0037713
AK3	-1.48731e-05	0.00605245
AK5	0.00332359	-0.0115919
AK7	8.8696e-05	0.01168
AKAP1	-0.00158132	0.00993991
AKAP10	-5.01184e-05	-0.00427039
AKAP11	8.93431e-06	0.000423896
AKAP12	-0.000690059	0.0173793
AKAP13	-0.00250991	0.00994693
AKAP3	0.000790472	0.00332647
AKAP5	-0.000845745	0.00501322
AKAP6	0.00106014	-0.00288914
AKAP7	-0.00399	-0.00315978
AKAP8	0.000341919	-0.000774162
AKAP8L	3.78044e-05	-0.00345932
AKAP9	1.5044e-05	0.0030046
AKIRIN1	-0.000998259	0.000418047
AKIRIN2	0.000835409	-0.00393164
AKNA	-0.00181422	0.0113667
AKNAD1	-0.00105712	-0.0119434
AKR1A1	-0.000978324	0.00914111
AKR1B1	6.51178e-05	-0.0127622
AKR1B10	0.00492332	-0.0474759
AKR1B15	0.00147554	-0.055326
AKR1C1	0.000805044	-0.0674093
AKR1C2	0.00234154	-0.0746248
AKR1C3	-0.00115151	-0.0214935
AKR1C4	-0.000170308	0.014847
AKR1D1	-0.00110672	-0.00290298
AKR1E2	0.000427253	-0.011067
AKR7A2	-0.00194233	0.00571497
AKR7A3	-0.0057312	0.0742512
AKT1	1.34391e-05	-0.000966
AKT1S1	1.32955e-05	-0.000982312
AKT2	-9.90866e-05	-0.00510348
AKT3	0.00252962	-0.0172027
AKTIP	8.515e-07	0.00183681
ALAD	-0.00459866	0.00307176
ALAS1	-0.0049924	0.00528663
ALB	0.000360115	0.0150752
ALCAM	7.21668e-05	-0.0102298
ALDH16A1	-6.14354e-05	-0.00103388
ALDH18A1	-0.000602178	0.0109575
ALDH1A1	-0.00198793	0.00607742
ALDH1A2	0.00221185	0.00987081
ALDH1A3	-0.000236274	0.00574102
ALDH1B1	-0.000855863	0.0116638
ALDH1L1	0.00152279	-0.00103752
ALDH1L2	2.87325e-05	-0.0157679
ALDH2	-0.00118911	0.0105729
ALDH3A1	0.00236483	-0.0550893
ALDH3A2	-0.00394736	-0.00711146
ALDH3B1	-0.00401656	0.0535244
ALDH3B2	5.18503e-05	-0.0481797
ALDH4A1	0.00331366	-0.00542768
ALDH5A1	-0.00271457	0.0014878
ALDH6A1	3.12244e-05	0.000697807
ALDH7A1	-0.00322546	0.00581205
ALDH8A1	-0.000611648	-0.00300146
ALDH9A1	-3.64946e-05	0.0024381
ALDOA	-0.00107815	-0.000217047
ALDOB	-0.00251935	0.0571869
ALDOC	-9.78329e-05	-0.00796424
ALG1	-0.00066846	0.0107584
ALG10	-0.000124609	-0.00642811
ALG10B	0.000333316	-0.00790454
ALG11	-0.000258478	0.0138333
ALG12	-0.00069341	0.000831023
ALG14	-0.000611318	0.00707545
ALG1L	0.000787187	-0.0360121
ALG3	4.63581e-05	-0.00758601
ALG6	-0.000101527	0.000326348
ALG8	4.93228e-06	0.00474113
ALG9	-1.66508e-05	0.0062033
ALK	0.00106761	-0.0223942
ALKBH2	-0.00204265	0.00528605
ALKBH3	0.00234158	-0.00937112
ALKBH4	-6.44548e-05	-0.00460293
ALKBH5	1.08228e-05	-0.00522033
ALKBH6	5.48033e-05	-0.00840451
ALKBH7	2.87291e-05	0.00487632
ALKBH8	3.31059e-05	0.00413609
ALMS1	3.66806e-06	-0.0082515
ALOX12	0.00484758	-0.050288
ALOX12B	0.000554714	-0.0540544
ALOX15	0.00309936	-0.0510593
ALOX15B	0.000761269	-0.0087496
ALOX5	-0.00165248	0.0177651
ALOX5AP	0.000564517	0.0118488
ALOXE3	9.26136e-05	-0.0444129
ALPI	0.000259089	0.0568867
ALPK1	0.000235243	0.0031562
ALPK2	-0.00090063	-0.00708757
ALPK3	-0.000730831	0.0123378
ALPL	0.00278276	0.000889006
ALPP	0.00202434	0.0462865
ALS2	-1.8111e-05	3.74572e-05
ALS2CL	-0.00141687	0.0116858
ALX1	-0.00288101	-0.0555747
ALX3	0.00232778	-0.00766587
ALX4	0.00299965	-0.026596
AMACR	-0.00292944	0.0134157
AMBP	-0.00178718	0.0367161
AMBRA1	-0.000391276	0.00109618
AMD1	-1.53575e-05	-0.00312445
AMDHD1	-0.000311824	-0.0242992
AMDHD2	0.000137316	0.0024195
AMFR	5.86558e-05	-0.000177866
AMH	-0.000423109	0.0250126
AMHR2	-0.000256123	0.00193876
AMIGO1	-5.83275e-05	-0.0048876
AMIGO2	-0.00116053	-0.0147346
AMIGO3	-0.000359596	0.0020701
AMMECR1L	5.91028e-06	-0.000224135
AMN	-0.0043861	0.0455624
AMN1	-0.000506043	0.00609269
AMOTL1	0.00245126	-0.0171003
AMOTL2	-0.000455129	-0.0163105
AMPD1	-0.0011798	0.0195946
AMPD2	-0.0033355	0.00293946
AMPD3	-0.000300259	-0.00665921
AMPH	0.00729603	0.00169491
AMT	-0.00060171	0.00350489
AMTN	0.00063779	-0.0686729
AMY2B	-0.000228118	0.0284611
AMZ1	0.00127432	-0.00650542
AMZ2	0.000320319	-0.00478634
ANAPC1	1.90139e-05	-0.00885553
ANAPC10	2.93517e-05	-0.00955158
ANAPC11	-3.42489e-05	-0.00344098
ANAPC13	6.95329e-05	-0.00609691
ANAPC2	-8.51319e-05	-0.00535926
ANAPC4	-6.71985e-06	-0.00123949
ANAPC5	3.26096e-05	-0.00420621
ANAPC7	2.34569e-05	-0.0109973
ANGEL1	3.36305e-05	-0.000558348
ANGEL2	-4.04945e-05	-0.00548227
ANGPT1	0.00164302	0.00232611
ANGPT2	-0.00112122	0.00489797
ANGPT4	-0.000239909	-0.00292721
ANGPTL1	0.000623392	0.00871185
ANGPTL2	-0.000208858	0.00139811
ANGPTL3	0.000410345	-0.00504315
ANGPTL4	-0.00123712	0.0086487
ANGPTL5	-0.000611998	-0.00033593
ANGPTL6	-0.00166984	0.00398436
ANGPTL7	-2.4303e-05	-0.00798288
ANK1	-0.00223215	0.00939382
ANK2	-0.000149477	0.00335575
ANK3	0.00362695	-0.00405239
ANKAR	-0.000265146	0.00780739
ANKDD1A	0.00114933	0.00580025
ANKFN1	0.000416214	0.00861239
ANKFY1	2.07525e-06	-0.00981447
ANKH	-3.38782e-05	-0.00606607
ANKHD1	4.71494e-06	0.00453016
ANKK1	-0.000221401	-0.00288089
ANKLE1	0.000977189	-0.007555
ANKLE2	0.000282938	-0.00541265
ANKMY1	-1.78049e-05	0.0124722
ANKMY2	-0.00307639	0.0108054
ANKRA2	-3.76436e-06	0.000315226
ANKRD1	-0.00338272	0.0155174
ANKRD10	-0.00395365	0.0147263
ANKRD11	-6.0609e-07	0.000799723
ANKRD12	-2.17461e-05	0.00677116
ANKRD13A	-0.000421825	0.00141691
ANKRD13B	-0.00255289	-0.0131848
ANKRD13D	0.00045417	-0.00309171
ANKRD16	6.90498e-06	-0.00188369
ANKRD17	1.73395e-05	-0.00198724
ANKRD2	-0.000895653	-0.0155512
ANKRD22	-0.00292328	0.0179649
ANKRD23	-0.000189949	-0.00690176
ANKRD24	-0.000122793	0.0110226
ANKRD26	-2.50228e-05	-0.00462721
ANKRD28	-3.09739e-05	0.00527688
ANKRD29	2.0095e-05	-0.0128566
ANKRD31	0.000284179	-0.00236055
ANKRD33	0.000137275	0.0120553
ANKRD34A	-0.000196798	-0.00287467
ANKRD34B	-0.00225991	-0.0429048
ANKRD35	0.00106091	-0.0221067
ANKRD36	0.000128725	-0.00147164
ANKRD37	0.00196309	-0.00629135
ANKRD39	0.00025011	-0.00422652
ANKRD40	1.81888e-05	-0.003919
ANKRD42	-3.13672e-05	0.0152453
ANKRD44	-0.000221085	-0.00340856
ANKRD45	-0.000327257	0.0240476
ANKRD46	-0.000967231	-0.000233466
ANKRD50	0.00234233	-0.00933089
ANKRD52	-1.20107e-05	-0.0001457
ANKRD53	-0.000363844	-0.000651178
ANKRD54	3.47742e-05	-0.00557233
ANKRD55	-0.00051795	-0.00587222
ANKRD6	0.0019481	-0.0204714
ANKRD9	4.79245e-05	-3.40704e-05
ANKS1A	-0.000902541	0.000639723
ANKS1B	0.00280799	-0.0038704
ANKS3	-0.00029105	0.0049675
ANKS4B	-0.00461294	0.0872756
ANKS6	-2.34677e-05	0.0121669
ANKZF1	-2.38717e-05	0.00424621
ANLN	3.54337e-05	-0.0153111
ANO1	-0.000253384	-0.0199834
ANO10	-6.35372e-05	0.00659028
ANO2	-0.00101853	0.00227289
ANO3	0.000451428	-0.00453339
ANO4	-0.0016315	-0.015654
ANO5	-0.0020026	0.0298747
ANO6	-5.23238e-05	-0.00107272
ANO7	-0.00158166	0.0200848
ANO8	-0.000562449	0.00459053
ANO9	-0.000852066	0.0171162
ANP32A	-6.41127e-06	0.0013082
ANP32B	5.8859e-05	-0.00616518
ANP32E	-0.000412377	-0.00270657
ANPEP	-0.00630509	0.0371472
ANTXR1	0.00596994	-0.0142864
ANTXR2	-0.00575849	0.0228808
ANXA1	0.00273676	-0.0301032
ANXA11	-0.00504382	0.015816
ANXA13	-0.00636852	0.0713268
ANXA2	0.000120284	0.00309011
ANXA3	-0.00293524	0.0273065
ANXA4	-0.00562194	0.0308069
ANXA5	0.000797621	0.00384402
ANXA6	-0.00188761	0.00822174
ANXA7	-1.70274e-05	-0.00421326
ANXA8L1	0.000168376	-0.0779417
ANXA9	-0.00248126	0.0291522
AOAH	0.00128893	0.000834958
AOC2	-0.000538547	-0.00567328
AOC3	0.000611149	0.0156405
AOX1	-0.000342345	0.00259557
AP1AR	-0.000423942	-0.000937132
AP1B1	4.9144e-06	-0.00442331
AP1G1	2.12972e-05	0.0032946
AP1G2	3.30703e-05	0.0059525
AP1M1	0.000136489	-0.00439323
AP1M2	-2.2507e-05	0.015521
AP1S1	-0.00396675	-0.000245134
AP1S3	-0.0023893	0.025887
AP2A1	-7.92874e-06	0.000746441
AP2A2	-0.00510343	0.00275052
AP2B1	-0.00325742	0.00829851
AP2M1	0.000524949	-0.0139255
AP2S1	1.60167e-05	-0.00618078
AP3B1	1.73286e-05	-0.00157132
AP3B2	0.00378597	-0.024548
AP3D1	-0.000339587	0.00212633
AP3M1	-1.77875e-05	0.00151405
AP3M2	-1.26685e-05	-0.00347564
AP3S2	-0.000335454	0.00456474
AP4B1	1.49887e-05	0.0151083
AP4E1	-4.4806e-05	-0.00608722
AP4S1	-9.24041e-05	-0.00578448
APAF1	-4.73906e-06	0.00965544
APBA1	0.00102766	-0.0108871
APBA2	0.00178438	-0.0235704
APBB1	0.00469339	-0.00263835
APBB1IP	-0.000711072	0.0227017
APBB2	-0.00314083	0.00634363
APBB3	-0.00052896	0.00729666
APC	0.00670802	-0.00489553
APC2	0.00181602	0.000833317
APCDD1	0.00371451	-0.0185585
APCDD1L	0.00314672	-0.0304638
APEH	-0.00264687	0.0070623
APH1A	1.60766e-05	0.000510204
APH1B	-0.00253346	0.000406541
API5	4.04982e-05	-0.00187706
APIP	-0.00153909	0.00254134
APLF	0.000119315	-0.0130963
APLNR	0.000210893	0.0194656
APLP1	0.0016734	0.0099231
APLP2	-0.00202893	0.00930228
APOA1	-0.00326544	0.0263316
APOA5	-0.000805281	0.00739853
APOB	0.000284304	0.0297628
APOBEC1	-0.000954304	0.0462106
APOBEC2	-0.000325483	0.0125159
APOBEC3A	-0.000303893	-0.0200109
APOBEC3B	0.000422442	-0.0170235
APOBEC3C	0.00191061	-0.0218266
APOBEC3D	-0.000202554	0.00668382
APOBEC3F	-0.00047753	-0.0140258
APOBEC3G	-0.00141303	-0.00632675
APOBEC3H	6.00683e-05	-0.000510433
APOBEC4	-0.000546882	0.0134677
APOC1	-0.00329961	-6.17291e-05
APOD	-0.000324037	0.0183862
APOE	-0.00154201	0.00945688
APOF	-0.000101812	-0.00788981
APOL1	-0.00355246	0.00303114
APOL2	-0.00065979	0.00591912
APOL3	-0.000746322	0.00941148
APOL4	-0.00192339	0.00168762
APOL6	-0.00165898	0.00528284
APOLD1	0.000285623	0.00946431
APOM	-0.00256041	0.00558119
APP	-6.87058e-05	0.000604369
APPBP2	1.44373e-05	-0.00297809
APPL1	-0.000104769	-0.00198059
APPL2	0.00131416	0.00403241
APRT	0.000446635	0.000896874
APTX	-0.00108018	-0.00502334
AQP1	-0.00108363	0.0165702
AQP10	0.000248785	-0.017689
AQP11	-0.00445098	0.0262009
AQP12B	0.000397165	0.0264559
AQP2	0.000587899	0.0337222
AQP3	-0.00133311	-0.00713816
AQP4	-0.000865016	0.00016962
AQP5	-0.00251015	0.0398425
AQP6	-0.00273372	0.0140926
AQP7	-0.00129988	0.0246298
AQP8	-0.00102219	-0.00473895
AQP9	0.00185917	0.0136033
AQR	-4.018e-05	0.00174053
ARAP1	-0.000343828	-0.00199425
ARAP2	-9.2669e-05	0.00427632
ARAP3	-0.000885534	-0.00155875
ARC	0.00164056	-0.00251888
ARCN1	-2.5075e-05	0.00984896
AREG	-0.00146204	0.00615809
ARF1	2.58301e-05	0.00146286
ARF3	0.000159429	-0.00613052
ARF4	1.1823e-05	0.00942058
ARF5	-1.5262e-05	-0.000320735
ARF6	0.000445149	-0.00633096
ARFGAP1	-0.00219848	0.00937692
ARFGAP2	1.96746e-05	0.000849515
ARFGAP3	-0.00185515	0.010034
ARFGEF1	6.2058e-05	-0.00275327
ARFGEF2	5.16606e-05	0.0079191
ARFIP1	3.76817e-05	0.00110666
ARFRP1	-0.00162734	0.00351035
ARG1	0.000267299	0.00906287
ARG2	-2.07918e-05	-0.00808911
ARGLU1	-3.87308e-05	0.00485065
ARHGAP1	7.87015e-05	-0.00101165
ARHGAP10	0.00280001	-0.0178869
ARHGAP11A	-7.60727e-05	-0.00382355
ARHGAP11B	-0.00126228	-0.0050337
ARHGAP12	-0.00330504	0.0173115
ARHGAP15	-0.000206302	0.0161505
ARHGAP17	-0.00326819	0.00911241
ARHGAP18	-0.00248564	0.0155414
ARHGAP20	0.00354	-0.00724267
ARHGAP21	-0.00134118	0.00341579
ARHGAP22	0.00296995	-0.00479762
ARHGAP23	0.00151948	-0.0265614
ARHGAP24	0.000220123	-0.00735445
ARHGAP25	-0.00027743	0.000392184
ARHGAP26	-0.00530811	0.0131163
ARHGAP27	-0.00550571	0.00808226
ARHGAP28	-8.96625e-05	-0.0288734
ARHGAP29	-0.000336219	0.0144472
ARHGAP30	-0.00108136	0.00638237
ARHGAP5	-3.27308e-05	0.00666206
ARHGAP9	-0.0024323	0.0162085
ARHGDIA	0.000101684	0.00307701
ARHGDIB	-0.00154636	0.0103939
ARHGDIG	-0.00011888	0.0145867
ARHGEF1	0.000170117	0.00270103
ARHGEF10	0.00179625	0.00797418
ARHGEF10L	-0.0054106	0.0166297
ARHGEF11	-0.000788373	-0.00158692
ARHGEF12	-3.07222e-05	0.00689301
ARHGEF15	-0.00214044	0.0163825
ARHGEF16	-0.00221039	0.00996827
ARHGEF17	-0.000218024	0.00450687
ARHGEF19	0.00238001	-0.0361096
ARHGEF2	-0.000693275	0.00795801
ARHGEF3	-0.000947312	-0.00256016
ARHGEF4	0.00296409	-0.0552284
ARHGEF5	0.000463047	-0.00786969
ARHGEF7	-0.000353025	0.00450445
ARID1A	9.73141e-06	-0.00670775
ARID1B	-0.000429512	-0.00570015
ARID2	-4.32243e-05	-0.00700497
ARID3A	0.000466144	-0.0123023
ARID3B	-0.00461681	0.00506218
ARID3C	-0.000102396	0.00429514
ARID4A	-6.19884e-05	0.00901896
ARID4B	-2.18013e-05	-0.000387727
ARID5A	-0.00130761	0.00399545
ARID5B	-0.000172233	-0.000670317
ARIH1	-3.02109e-05	-0.00172435
ARIH2	-3.67302e-05	0.00299911
ARL1	-2.45956e-05	0.0037762
ARL10	0.00249933	-0.0280864
ARL11	0.00301688	-0.0215626
ARL13B	-9.54305e-05	-0.0118974
ARL14	-0.00681534	0.0800692
ARL15	-0.00051443	-0.00412611
ARL16	-0.000126274	-0.00384071
ARL17B	-0.00124414	-0.00502014
ARL2	2.50965e-05	0.00268991
ARL2BP	-2.53649e-05	-0.00687635
ARL4A	-0.000584997	0.0098387
ARL4C	0.00537144	-0.0180239
ARL4D	0.00365524	-0.0322493
ARL5A	-1.75118e-05	-0.00317674
ARL5B	1.03373e-05	0.000788015
ARL6	0.000688738	-0.0155941
ARL6IP1	-0.00275444	0.00627203
ARL6IP4	-0.00259715	-0.00146037
ARL6IP5	-3.9595e-05	0.0100488
ARL6IP6	6.56266e-06	-0.0108362
ARL8A	0.00260929	-0.0029285
ARL8B	0.000131113	-0.00741752
ARL9	0.00323143	-0.00254078
ARMC1	2.61923e-05	-0.00534261
ARMC2	-2.43317e-05	-0.0023632
ARMC3	-0.000901577	0.00718583
ARMC4	0.00406093	-0.0267945
ARMC5	-1.01408e-05	-0.00286149
ARMC6	1.84656e-05	-0.00617747
ARMC7	-0.001309	0.00419417
ARMC8	0.00010588	-0.0106562
ARMC9	-4.06607e-06	0.00871317
ARMS2	-0.00255975	0.00377568
ARNT	2.20711e-06	-0.00171728
ARNT2	-0.000873002	-0.0183663
ARNTL	5.60619e-05	-0.0107541
ARNTL2	0.00302982	-0.0120428
ARPC1A	1.7909e-05	-0.00136985
ARPC1B	-0.00339495	0.00830762
ARPC2	-2.11987e-05	0.0010204
ARPC3	4.29937e-05	4.75566e-05
ARPC5	-4.79202e-05	-0.000619406
ARPC5L	0.000107657	-0.00621538
ARPP19	-0.000211183	-0.00469294
ARRB1	-0.00195768	0.0255384
ARRB2	-0.00490521	0.00568076
ARRDC1	-0.0038333	0.0104325
ARRDC2	-0.00319321	0.0155189
ARRDC3	-0.000536348	-0.00335709
ARRDC4	-0.000583752	0.0278033
ARRDC5	0.00124628	0.0168419
ARSA	-2.10886e-05	0.0056603
ARSB	0.000388301	-0.0082605
ARSG	-0.000667699	0.000326869
ARSI	0.00122744	-0.0351512
ARSJ	0.0012399	-0.0209113
ART3	-3.10798e-05	-0.00447647
ART4	-7.80623e-05	-0.000729613
ART5	0.000591371	-0.00854647
ARTN	0.00262886	-0.0583825
ARV1	0.000220135	-0.00603404
ARVCF	-0.00105203	0.00284704
AS3MT	0.00199699	-0.0136144
ASAH1	-2.77451e-05	0.0123164
ASAH2	0.00067899	0.027004
ASAH2B	-0.000524266	-0.0208457
ASAP1	0.00190692	-0.0110092
ASAP2	-0.00260924	-0.00157133
ASAP3	0.000382893	-0.00861904
ASB1	-0.000363348	0.00502038
ASB13	-0.000255752	0.00746996
ASB14	-0.00051586	0.00394007
ASB16	-0.000221593	-0.00281806
ASB2	3.42592e-07	-0.00451802
ASB4	0.00137088	0.00771245
ASB5	0.000138444	-0.00686499
ASB6	-0.000552909	-0.00303799
ASB8	0.000916026	-0.0072208
ASCC1	0.000229036	-0.00260619
ASCC2	0.000920549	-0.00454605
ASCC3	-0.000275753	-0.00327578
ASCL1	0.000738011	-0.00387044
ASCL2	-0.00036163	0.00238886
ASCL3	-0.00315901	-0.00186366
ASCL4	-0.00103624	-0.0178409
ASF1A	0.000512411	-0.00932644
ASF1B	-0.000207255	-0.00989641
ASGR1	0.000467326	0.00360104
ASGR2	-0.00143211	0.011213
ASH1L	2.89959e-07	-0.00186765
ASH2L	-9.27778e-06	-0.00149959
ASIP	-0.000419267	4.39666e-05
ASL	-0.00201358	0.0279996
ASNS	-0.000943475	-0.00722782
ASNSD1	-5.81457e-06	0.00339746
ASPA	-0.00121112	0.0131145
ASPDH	-0.00288036	0.00600807
ASPG	-0.000490555	-0.0270053
ASPH	-0.00183059	0.00857914
ASPHD1	-0.00371957	0.0526503
ASPHD2	-0.00225903	0.014501
ASPM	1.95107e-05	-0.0180055
ASPN	0.000350272	0.000329435
ASPRV1	0.00145601	0.0106054
ASPSCR1	-1.11406e-05	-0.00149555
ASRGL1	-0.00581197	0.0266761
ASS1	-0.00101183	0.0217646
ASTE1	-2.7334e-05	-0.00736658
ASTL	-0.000282563	-0.00577158
ASTN1	0.0022178	-0.0222844
ASTN2	0.00275768	-0.0147275
ASXL1	-0.00331529	-0.00134492
ASXL2	-0.000241267	-0.00638689
ASXL3	0.00149737	0.0061304
ATAD1	-0.000105371	0.00416218
ATAD2	3.26506e-07	-0.0154181
ATAD2B	0.00012204	-0.00726752
ATAD3A	-0.00042483	0.00233753
ATAD3B	-0.000200107	0.0061462
ATAD3C	-0.0027826	0.0141354
ATAD5	7.70845e-06	-0.0115722
ATCAY	0.00271644	-0.00139914
ATE1	-4.743e-05	0.00385657
ATF1	-3.35632e-05	-0.00330763
ATF2	7.89197e-06	-0.00251606
ATF3	1.01932e-05	-0.000949992
ATF4	0.000254132	0.00178213
ATF5	-1.34289e-05	-0.0050434
ATF6	1.02361e-05	0.00285836
ATF6B	-0.000393412	0.00221999
ATF7	-2.58318e-05	-0.00388028
ATF7IP	-0.000186269	-0.0100019
ATF7IP2	2.70458e-05	0.0202026
ATG10	0.000164299	-0.00169554
ATG12	-5.05232e-06	0.00331856
ATG16L1	-1.39607e-06	0.0103262
ATG16L2	7.86893e-06	0.00595463
ATG2A	-0.000883668	0.0100688
ATG2B	4.02736e-06	0.00068458
ATG4B	-0.00216456	0.00530146
ATG4C	-0.000436912	0.000985795
ATG4D	0.000535862	-0.00478309
ATG5	-4.67971e-06	0.000746623
ATG7	-5.66685e-05	0.00557812
ATG9A	-1.0151e-05	0.00503112
ATG9B	-0.000383812	0.0141415
ATIC	-0.000694348	0.0055116
ATL1	-0.000567497	-0.00695556
ATL2	0.00107451	-0.00622134
ATL3	-0.000798752	-0.00136036
ATMIN	-6.58046e-05	-0.00120852
ATN1	8.18477e-05	-0.0111272
ATOH1	0.00179726	0.0365481
ATOH7	0.000289161	0.00877532
ATOH8	0.00138643	0.0131403
ATOX1	3.7777e-05	0.000260303
ATP10A	-0.000483406	0.00614922
ATP10B	-0.00183872	0.0432376
ATP10D	0.0072017	-0.0199121
ATP11A	-0.00326505	0.0140441
ATP11B	3.56399e-05	-0.0152372
ATP12A	-0.00145059	-0.0469058
ATP13A1	-0.000827484	0.00439932
ATP13A2	-0.00137237	0.00354604
ATP13A3	0.000657081	-0.00488411
ATP13A4	-0.000234781	-0.017743
ATP13A5	0.000599237	-0.0391571
ATP1A1	-0.0012985	0.00359282
ATP1A2	-0.00114835	-0.00318005
ATP1A3	0.000114987	0.0188798
ATP1A4	-0.000645841	-0.00668245
ATP1B1	-0.00417863	0.0224154
ATP1B2	0.00362338	-0.00298999
ATP1B3	0.0002652	-0.0204482
ATP2A1	-0.000252719	0.00757775
ATP2A2	0.00329445	-0.00337672
ATP2A3	-0.00179518	0.0303992
ATP2B1	-0.00048442	-0.008967
ATP2B2	0.00446436	-0.016666
ATP2B4	0.00266007	-0.0127853
ATP2C1	4.57362e-07	-0.0136326
ATP2C2	-0.00398108	0.0386145
ATP4A	0.00362045	0.00738594
ATP4B	0.00161477	0.0218418
ATP6AP1L	9.69459e-05	0.0107259
ATP6V0A1	-0.000603887	0.00205803
ATP6V0A2	-0.00512895	0.00251612
ATP6V0A4	-5.6952e-05	-0.0240752
ATP6V0B	4.13602e-05	0.00400993
ATP6V0C	-7.70945e-05	0.000677745
ATP6V0D1	-0.00132154	0.00357104
ATP6V0D2	0.000871288	0.0139703
ATP6V0E1	4.31223e-05	-0.00127646
ATP6V1A	5.16739e-05	-0.0121398
ATP6V1B1	-2.1388e-05	-0.0024498
ATP6V1B2	-0.000244012	0.00283796
ATP6V1C1	1.68216e-05	0.00231799
ATP6V1C2	-0.00178785	0.0123359
ATP6V1E1	3.14308e-05	-0.00476943
ATP6V1E2	0.000506914	-0.0152257
ATP6V1F	1.65449e-05	-0.000910291
ATP6V1G1	3.22774e-05	-0.00226931
ATP6V1H	-2.94887e-06	-0.00382154
ATP7B	-0.00170369	0.0327155
ATP8A1	-0.00714161	0.0518016
ATP8A2	0.00410845	-0.0233977
ATP8B1	-0.00254474	0.0233572
ATP8B2	0.00540702	-0.00361901
ATP8B3	1.68537e-05	-0.00962799
ATP8B4	-0.0021892	0.0117162
ATP9A	-0.00258003	0.00986737
ATP9B	-0.000602484	0.00758725
ATPAF1	-0.000323762	-0.00780308
ATPAF2	1.54708e-05	-0.00315928
ATR	0.000159398	-0.0148522
ATRIP	0.00120064	-0.00536505
ATRN	0.000589013	-0.00919592
ATRNL1	0.00624385	-0.00707087
ATXN1	0.000147395	-0.0090682
ATXN10	0.00259496	-0.010021
ATXN1L	4.56931e-06	-0.00315279
ATXN2	-0.000605651	0.000467096
ATXN2L	-6.40159e-05	-0.00577884
ATXN7	-3.28274e-06	0.0026909
ATXN7L1	0.000479614	-0.0010278
ATXN7L2	-0.000372251	-0.00404713
ATXN7L3	-1.55814e-06	-0.00204623
AUH	0.000137915	0.00215025
AUP1	-0.000231551	0.00164993
AURKA	2.16801e-05	-0.00726084
AURKAIP1	-7.08888e-05	0.00538606
AURKB	4.09695e-05	-0.0185156
AURKC	-0.000332198	0.0272489
AUTS2	0.000304514	-0.0206373
AVEN	-0.000119874	-0.00508273
AVIL	-0.00101599	0.0158597
AVL9	1.11847e-05	0.00466382
AVPI1	-0.00275478	0.0111954
AVPR1A	0.000598135	0.00288938
AXIN1	6.14382e-05	0.000888115
AXIN2	-0.00564425	0.0263997
AXL	-0.00315784	0.00652252
AZGP1	-0.00317336	0.0600801
AZI2	-1.94577e-05	-0.000343839
AZIN1	-3.75555e-05	0.0042648
B2M	-0.00166847	0.0112193
B3GALNT1	-0.00176377	0.00155407
B3GALNT2	-1.06463e-05	-0.0115141
B3GALT1	-3.28453e-05	-0.00649853
B3GALT2	-0.00145738	0.00395917
B3GALT4	-0.00247293	0.00517783
B3GALT5	-0.00238344	0.0401899
B3GALT6	-0.000726745	0.00355349
B3GAT1	0.00261455	0.0185137
B3GAT2	-0.00107028	0.0003299
B3GAT3	-1.44207e-05	-0.000598229
B3GNT2	-0.00276149	0.00723578
B3GNT3	-0.00263236	0.0539583
B3GNT4	0.00511342	-0.0223762
B3GNT5	0.0001145	-0.0176184
B3GNT6	-0.00065005	0.00140337
B3GNT7	-0.0025747	0.0384886
B3GNT8	0.000350235	0.00430354
B3GNT9	0.00564435	-0.0110983
B3GNTL1	-0.00352537	0.00972097
B4GALNT1	0.00553477	-0.0571776
B4GALNT2	-0.00302148	-0.00964626
B4GALNT3	-0.00109664	-0.000203292
B4GALNT4	0.00398682	-0.0569952
B4GALT1	8.34658e-06	0.00434551
B4GALT2	-3.09003e-05	-0.0116249
B4GALT3	-1.98417e-05	0.00277807
B4GALT4	-0.0023831	-0.00951227
B4GALT5	-0.00375272	0.00149488
B4GALT6	-0.00299041	0.00429789
B4GALT7	-0.00469538	0.00318964
B9D1	-0.000204538	-0.0126759
B9D2	6.92234e-06	0.0060033
BAALC	0.00320583	0.00406195
BAAT	0.00455921	0.0201959
BACE1	0.000514963	-0.00854506
BACE2	-0.00543133	0.0261025
BACH2	0.00319119	-0.0254761
BAD	0.000457461	-0.00426156
BAG2	-0.00237441	-0.00757354
BAG3	0.00159658	-0.0087683
BAG5	2.40157e-05	-0.00411916
BAHD1	-1.66701e-05	0.000795438
BAIAP2	0.00224719	-0.0129105
BAIAP2L1	-0.00225216	0.0109061
BAIAP2L2	-0.00497876	0.0306077
BAIAP3	0.000100587	0.0191597
BAMBI	-0.00185998	-0.00348763
BANF1	0.00012115	-0.000404554
BANK1	-0.00369298	0.016882
BANP	-0.000311228	-0.00415392
BAP1	0.00160278	-0.00938572
BARD1	-5.31995e-05	-0.00575268
BARX1	0.00260192	-0.0339546
BARX2	-0.00231109	0.0130604
BASP1	0.00529189	-0.00955332
BATF	-0.00503438	0.0281258
BATF2	-0.00369747	0.0469219
BATF3	0.0027923	0.00127994
BAX	-0.00306121	0.00210353
BAZ1A	1.66727e-05	-0.00393289
BAZ1B	3.22119e-05	-0.00358859
BAZ2A	-1.37554e-05	-0.00256613
BAZ2B	7.31581e-05	0.00122214
BBC3	-0.000670634	0.0125961
BBOX1	0.00341466	-0.00246506
BBS10	0.0010248	-0.00992954
BBS12	-2.62389e-05	0.00358897
BBS2	-6.83603e-05	0.000147629
BBS4	-1.18904e-05	0.00665485
BBS5	0.00140205	-0.00246172
BBS7	2.25743e-06	-0.000450436
BBS9	-4.46812e-08	-0.00637683
BBX	0.000241998	-0.00983656
BCAM	0.000109573	-0.0150015
BCAN	-1.83583e-05	0.019614
BCAP29	-0.000368542	-0.00284938
BCAR1	-0.00430846	0.0154102
BCAR3	-0.000843963	0.00336706
BCAS1	-0.00459438	0.0665124
BCAS2	4.21183e-05	4.52422e-05
BCAS3	0.00546583	-0.00545632
BCAS4	-0.000115542	0.00522235
BCAT1	0.00349525	-0.0268219
BCAT2	3.02528e-06	-0.00687072
BCDIN3D	-0.000564327	-0.000455227
BCHE	0.00298237	-0.0340108
BCKDHA	4.04094e-05	-0.00592175
BCKDHB	-1.90663e-05	0.011914
BCKDK	3.48996e-06	-0.000950334
BCL10	-0.000353708	0.0103383
BCL11A	0.00380495	-0.0494299
BCL11B	5.48975e-05	-0.024261
BCL2	0.00145346	-0.0106283
BCL2A1	0.000487124	-0.00187001
BCL2L1	-0.00757361	0.0190245
BCL2L10	-0.00031369	0.00474515
BCL2L11	5.8878e-07	-0.00828214
BCL2L12	-3.24043e-05	0.00173588
BCL2L13	0.000237544	-0.00999746
BCL2L14	-0.00853771	0.0448297
BCL2L15	-0.00551986	0.0782392
BCL2L2	0.000543635	-0.00458671
BCL3	-0.000104758	0.000312332
BCL6	0.00134623	-0.0149113
BCL6B	-0.00061123	0.0171841
BCL7A	-0.000136089	-0.0137587
BCL7B	-1.7954e-05	0.00165557
BCL7C	-0.000565019	1.28706e-05
BCL9	-0.00191362	-0.00178229
BCL9L	-0.00104001	0.0062869
BCLAF1	-1.71795e-05	0.00077434
BCO2	-0.000580587	-0.000247437
BCR	3.6188e-06	-0.0032227
BDH1	0.0013763	-0.0140501
BDH2	0.000321844	0.00658147
BDKRB1	0.00396741	-0.0144621
BDKRB2	-6.64641e-05	-0.0015772
BDNF	0.00270358	-0.0324969
BDP1	5.11337e-05	-0.00211083
BECN1	9.53616e-06	0.0032824
BEGAIN	0.00537782	0.00546519
BEND3	-0.00356969	0.00464973
BEND4	0.00169677	0.00486786
BEND5	0.00418169	-0.00882173
BEND6	0.00245309	-0.0370189
BEND7	-0.00368819	0.0208572
BEST1	-0.00096702	0.0103295
BEST2	0.000132458	-0.0108425
BEST3	0.0011855	-0.00576709
BEST4	-0.00146486	0.0143465
BET1	1.30306e-05	0.000656173
BET1L	4.44772e-06	0.00907543
BFAR	-0.00454535	0.00854493
BFSP1	0.000368819	-0.0145407
BFSP2	0.000158961	0.00885757
BGLAP	-0.000428163	-0.00613388
BHLHA15	-0.00313729	0.0166085
BHLHE22	0.00508355	-0.0138161
BHLHE40	-0.00045098	-0.00560723
BHLHE41	-0.00216149	0.00923728
BHMT	-0.00411906	-0.0255973
BICC1	0.002923	0.00898413
BICD1	-1.89635e-06	-0.00707708
BICD2	0.00378887	-0.0349057
BID	3.35492e-05	-0.00723656
BIK	-0.00203928	0.015059
BIN1	-0.0018885	0.00881569
BIN2	-0.000437577	0.0110878
BIN3	-0.00458577	0.00794863
BIRC2	-0.000246594	0.00587882
BIRC3	-2.83442e-05	0.0404972
BIRC5	-8.92861e-05	-0.016762
BIRC6	-1.36769e-05	-0.00377369
BIRC7	-0.000857605	0.0232926
BIVM	0.00034878	0.000329182
BLCAP	-6.99162e-05	-0.00274418
BLK	-1.16273e-05	0.0380488
BLM	-3.81307e-05	-0.0111435
BLMH	0.00068695	-0.0210146
BLNK	-0.00328531	0.0160841
BLOC1S1	-0.00200746	0.00597192
BLOC1S2	3.46065e-05	-0.0072335
BLOC1S3	2.52899e-05	0.000646262
BLVRA	0.00167064	-0.0145092
BLVRB	4.38077e-05	-0.00148736
BLZF1	-7.60466e-05	-0.000220685
BMF	-0.000733645	0.0040622
BMP1	9.05054e-05	-0.0051817
BMP2	-0.00537108	0.0190799
BMP2K	2.0777e-05	-0.00152037
BMP3	0.0052308	-0.0183225
BMP4	-0.00502953	0.0158028
BMP5	-0.00242069	-0.0107593
BMP6	0.00429881	0.00318633
BMP7	0.00328163	-0.0401055
BMP8A	0.000166652	0.00705962
BMP8B	0.00289536	0.00761507
BMPER	0.00503266	-0.0132872
BMPR1A	0.00156028	-0.00388901
BMPR1B	0.00112436	-0.0341789
BMPR2	0.000653803	-0.00238889
BNC1	0.00475149	-0.106084
BNC2	0.00574243	-0.00397715
BNIP1	2.06095e-05	-0.00197194
BNIP2	-3.28692e-05	-0.00401759
BNIP3	0.00450313	-0.0312425
BNIP3L	8.79623e-05	-0.0047596
BNIPL	0.00388756	-0.0370346
BOC	0.00562245	-0.0163305
BOD1	5.22319e-07	-0.00807208
BOK	-0.00246315	0.00755046
BOLA1	-0.00121627	-0.00119424
BOLA3	-0.001982	-0.00400869
BOLL	0.000663996	-0.0114064
BOP1	-0.00100681	0.00259605
BPGM	0.00160708	-0.0131626
BPHL	-0.000122381	0.00634999
BPI	0.00117044	-0.00565449
BPNT1	8.47773e-05	0.00217852
BPTF	-4.32447e-05	-0.00152157
BRAF	-5.42618e-05	-0.00433056
BRAP	-2.02107e-05	0.00389142
BRCA1	5.10152e-05	-0.0189517
BRCA2	-2.66539e-06	-0.0124418
BRD1	0.00129279	-0.00239132
BRD2	-0.000400762	-0.00109119
BRD3	-1.61496e-05	-0.00851266
BRD4	0.000608216	-0.00979538
BRD7	0.000621953	-0.00414446
BRD8	0.000422718	-0.000454805
BRD9	4.10794e-05	-0.000743217
BRF1	4.05752e-05	0.000197286
BRF2	0.000201664	0.00324214
BRI3	-0.00266981	0.0112835
BRI3BP	-0.00091505	0.00452887
BRIP1	-8.02386e-06	-0.0169537
BRMS1	-0.000732582	0.00393399
BRMS1L	0.000123056	-0.0170382
BRPF1	0.000156108	-0.0013152
BRPF3	-2.19625e-05	0.00333563
BRSK1	0.00209325	-0.00834008
BRSK2	-0.00591786	0.0269909
BRWD1	-5.60128e-05	-3.7913e-05
BSCL2	0.000453179	0.00403824
BSDC1	-4.19627e-05	0.000649223
BSG	-0.00149556	0.0119068
BSN	0.00377497	0.00307926
BSPRY	9.64614e-05	0.0154489
BST1	-0.001018	0.00418807
BST2	-0.00209015	-0.00692613
BTAF1	-1.27082e-05	0.000782855
BTBD1	-3.51524e-05	0.00199325
BTBD10	-0.000172945	-0.00233092
BTBD11	0.00398044	-0.0357341
BTBD16	-0.000291525	0.0282706
BTBD17	0.000152571	0.00716012
BTBD18	-0.00140421	0.00349042
BTBD19	-0.00195444	0.0128616
BTBD2	-0.000552361	-0.00607533
BTBD3	-0.00559113	0.0175473
BTBD6	-0.00157058	-0.00100931
BTBD7	-2.20932e-05	-0.000651483
BTBD8	-0.000447243	0.00904542
BTBD9	-0.00473427	0.0080443
BTC	-3.92846e-05	0.0119259
BTF3	2.97724e-05	-0.00360927
BTF3L4	-1.42759e-05	-0.011125
BTG1	0.00257825	-0.0077611
BTG2	-0.00150502	0.00233435
BTG3	0.00428271	-0.0105626
BTLA	-0.00122642	0.0135935
BTN1A1	-0.000353599	0.0173084
BTN2A1	0.000376447	0.00688787
BTN2A2	0.000460725	0.00399432
BTN3A1	-5.34589e-06	0.0186908
BTN3A2	-4.58341e-05	0.0153147
BTN3A3	-0.00228168	0.0089864
BTNL3	-0.0029613	0.0498362
BTNL8	-0.00573625	0.072863
BTNL9	4.75104e-05	0.0171423
BTRC	3.46264e-05	-0.00456619
BUB1	-2.69245e-05	-0.0140332
BUB1B	-3.98932e-05	-0.0117997
BUB3	-0.00155074	0.000517486
BUD13	-0.00096241	0.00181022
BUD31	-0.00129008	0.00132367
BVES	0.00598312	-0.0170662
BZW1	1.14597e-05	-4.56757e-05
BZW2	-0.000652592	0.00571803
C10orf105	0.000485677	0.00289985
C10orf62	-0.00246359	-0.0113486
C10orf67	0.00328654	-0.0243845
C10orf82	-0.00080081	-0.0199668
C10orf88	7.61107e-05	0.00140419
C10orf90	-0.00125844	-0.0233125
C10orf95	-0.00207402	0.0149381
C10orf99	0.00280249	-0.0633264
C11orf1	-1.85518e-06	0.00432022
C11orf16	-0.00159865	-0.00804369
C11orf24	-0.00245227	0.012026
C11orf42	0.000224962	0.0131754
C11orf45	-1.48802e-05	-0.0203701
C11orf49	0.0046613	-0.00358443
C11orf53	-0.00596432	0.0504102
C11orf54	-0.00113259	0.0198395
C11orf58	1.69809e-05	-0.00607125
C11orf65	-0.000115932	0.00602511
C11orf68	-0.000270184	0.00238452
C11orf80	0.00404757	-0.002583
C11orf86	-0.00290424	0.0340196
C11orf87	0.00601536	-0.0566093
C11orf88	0.0018631	-0.0154998
C12orf10	-8.7463e-05	0.00143142
C12orf29	3.04098e-05	-0.00977535
C12orf42	0.0050405	-0.00075389
C12orf43	0.00097092	-0.00390059
C12orf45	-2.06993e-06	-0.00500544
C12orf49	-0.00394791	0.00838649
C12orf54	-0.00129823	-0.0365837
C12orf56	0.00272766	-0.058874
C12orf57	0.000630449	-0.00654503
C12orf60	4.71404e-05	-0.00794817
C12orf65	-6.68221e-06	-0.00307788
C12orf66	-4.86239e-06	-0.00681733
C12orf71	0.00299531	0.00769905
C12orf73	0.000165847	-0.005974
C12orf75	0.000401003	0.00873481
C12orf76	0.000264334	-0.00825139
C14orf119	4.36613e-06	0.00458624
C14orf132	0.00533329	-0.0276465
C14orf178	0.000153423	0.000780366
C14orf28	-3.04733e-06	0.00883071
C14orf93	0.000152023	-0.000611148
C15orf39	-8.68995e-06	0.00265695
C15orf40	-1.24202e-05	2.01517e-05
C15orf41	1.04046e-05	-0.00437838
C15orf48	-0.00322512	0.0387195
C15orf61	0.000376978	-0.00335814
C15orf62	0.000132572	0.00137139
C16orf46	6.57559e-06	-0.000569243
C16orf54	-0.000728122	0.0218304
C16orf58	-0.000129798	0.00884318
C16orf70	0.00216595	-0.00474752
C16orf71	-3.96297e-05	-0.00928797
C16orf72	3.83203e-05	-0.00223595
C16orf74	0.00132859	-0.0525064
C16orf86	-0.000881832	0.006789
C16orf87	-5.93587e-05	-0.0100725
C16orf89	-0.000190757	0.0221886
C16orf90	-0.000259698	-0.0141861
C16orf91	-0.00102861	-3.06035e-05
C17orf100	0.000621225	-0.00529528
C17orf107	0.00107785	-0.00371508
C17orf50	-0.000592571	0.0134741
C17orf58	0.000355307	0.00838329
C17orf67	0.00260234	0.000557426
C17orf75	-3.05371e-05	-0.00699645
C17orf78	-0.00280765	0.0125018
C17orf80	1.07449e-05	-0.00341591
C17orf97	1.22004e-05	0.0040216
C17orf99	-0.00174707	-0.0237136
C18orf21	-7.09703e-06	-0.00284594
C18orf25	0.000154398	-0.012738
C18orf32	0.00033477	0.0035928
C18orf54	0.000375643	-0.0192896
C19orf12	-7.58163e-06	-0.00352785
C19orf18	-0.000562214	0.000636429
C19orf25	-2.49036e-06	0.00188261
C19orf33	-0.00323214	0.0215841
C19orf38	-0.00332128	0.0124863
C19orf44	-1.87054e-05	-0.00561419
C19orf47	8.48671e-06	-0.00751858
C19orf48	-0.00156335	-0.00800087
C19orf53	0.00011357	-0.00145311
C19orf54	-0.000613379	-0.00254054
C19orf57	-0.00114615	-0.0217258
C19orf71	-0.000934704	0.00750657
C19orf73	-0.000673533	-0.00594657
C1D	0.00023901	-0.00671352
C1GALT1	-0.00546235	0.0212135
C1orf109	-0.00124018	-0.00440635
C1orf112	0.000568759	-0.0110898
C1orf115	-0.00225932	0.0255208
C1orf116	-0.0011101	0.0153023
C1orf122	-0.00154892	-0.00157504
C1orf127	-0.00235289	0.0127801
C1orf159	-0.00146866	0.00291198
C1orf162	-0.00133737	0.00967988
C1orf174	-0.000261986	0.00365076
C1orf194	-0.000231335	-0.00139751
C1orf198	2.29123e-05	0.0021423
C1orf21	-0.000270606	-0.00255547
C1orf210	-0.00376654	0.0285833
C1orf216	7.05221e-06	-0.00522145
C1orf226	-0.0044086	0.00308516
C1orf35	0.000568103	-0.00936383
C1orf43	-0.000516664	0.000979765
C1orf50	-6.10123e-06	0.000852156
C1orf52	0.00242123	-0.000593313
C1orf53	-2.77275e-05	-0.0010603
C1orf54	0.000398318	0.00549608
C1orf56	-4.42565e-05	-0.00253408
C1orf61	0.0024411	-0.0201233
C1orf74	-0.000484152	-0.0154529
C1QA	-0.000100447	0.0127255
C1QB	-0.000267329	0.0131543
C1QBP	1.98964e-05	-0.00463722
C1QC	-0.000932536	0.0105054
C1QL1	0.00506114	-0.0188767
C1QL3	0.000446916	0.0107997
C1QL4	0.00188907	-0.0182431
C1QTNF1	-0.000461182	0.00152289
C1QTNF2	0.000739649	0.00071599
C1QTNF3	0.000301243	-0.00369864
C1QTNF4	0.000965479	-0.0116811
C1QTNF6	-0.00086308	-0.00947239
C1QTNF7	-0.000956792	0.00859522
C1QTNF8	-0.00334296	0.00825469
C1QTNF9	-0.00223091	0.0194346
C1QTNF9B	-0.00150939	-0.0045205
C1R	-0.00108653	-0.00409448
C1RL	3.803e-05	-0.00534855
C1S	-0.000779432	-0.00668287
C2	-0.0018442	0.0225177
C20orf144	-0.000157653	-0.00692905
C20orf194	0.00117238	-0.0164637
C20orf202	-0.00255845	0.0227536
C20orf27	-0.000211102	-0.000709277
C20orf96	-0.000274022	0.0190535
C21orf58	-5.92282e-05	-0.0242032
C21orf62	0.000955706	0.00043778
C21orf91	6.99119e-05	-0.0265961
C22orf15	-0.00142654	-0.00750012
C22orf23	5.32059e-05	-0.0229008
C22orf31	0.000649667	-0.0111502
C22orf39	1.48197e-05	-0.00215336
C2CD2	-0.00273814	-0.000116028
C2CD2L	-0.00204055	0.011901
C2CD3	-2.55699e-05	-0.000746795
C2CD4A	-0.00370671	0.0565446
C2CD4B	-0.00510012	0.0487405
C2CD4C	0.000667486	-0.0148495
C2CD4D	-0.00444135	0.00994855
C2orf15	0.000793647	-0.00821679
C2orf16	-0.000869591	0.00184726
C2orf42	7.43254e-06	-0.00400163
C2orf49	1.00711e-05	-0.00375319
C2orf50	-0.000643187	0.0132568
C2orf66	-0.00293108	-0.0138066
C2orf68	4.47184e-05	-0.00675819
C2orf69	6.5549e-06	-0.00242897
C2orf72	-0.00334375	0.0346706
C2orf73	-9.49831e-06	-0.00687938
C2orf74	-0.000650633	0.00567574
C2orf76	0.00286818	-0.0152616
C2orf81	-0.000564613	-0.0107267
C2orf88	-0.00327114	0.0383733
C3	-0.000603701	0.0258872
C3AR1	0.00170487	0.00791617
C3orf14	0.00284164	-0.026237
C3orf18	-0.000172391	0.00312605
C3orf20	-0.00195912	0.00625593
C3orf33	-0.000159965	0.00162484
C3orf36	-0.00243147	0.0172998
C3orf38	-0.000888191	0.00753719
C3orf52	-0.00432591	0.0113396
C3orf62	-0.00105363	0.000120011
C3orf67	0.00252742	-0.0323318
C3orf70	0.00256149	-0.00845075
C4A	-7.91631e-05	0.0291602
C4BPA	0.00140633	0.0473273
C4BPB	0.000290131	0.0749144
C4orf19	-0.00586713	0.061999
C4orf3	-7.17645e-05	-0.00642793
C4orf33	2.07942e-05	0.00329061
C4orf36	-0.000219065	-0.0113462
C4orf46	6.71203e-07	-0.0119982
C4orf47	-0.000586135	-0.0135678
C4orf48	0.0021249	0.00571276
C4orf50	0.00113639	0.00645294
C5	-0.00173395	-0.0168828
C5AR1	-0.00111771	0.00811364
C5orf15	-0.000331586	0.00138358
C5orf24	5.74205e-05	-0.0014041
C5orf34	-2.34365e-05	-0.0142973
C5orf38	0.00189259	-0.0349917
C5orf46	0.00343265	-0.00758027
C5orf47	-0.00140451	-0.0064134
C5orf49	-0.000930941	0.0048296
C5orf51	0.000474129	-0.00857522
C5orf58	-0.000996366	0.0164332
C6	0.00260288	0.024848
C6orf120	-7.97252e-06	-0.00246804
C6orf132	-0.00387177	0.0114892
C6orf136	-0.00472469	0.00868541
C6orf141	-0.0010376	0.00171668
C6orf15	-0.001133	-0.0312069
C6orf163	-0.000139213	0.0110912
C6orf201	-0.00267959	0.0129676
C6orf223	-0.00236464	0.0125716
C6orf226	-2.04363e-05	-0.000129582
C6orf47	-0.00163059	0.0076692
C6orf52	4.17151e-05	0.00358282
C6orf58	-0.00130967	0.0207385
C6orf62	0.00172942	0.00144943
C6orf89	8.47188e-06	0.00304338
C7	-0.00666711	0.0222171
C7orf25	-5.80288e-09	-0.00223202
C7orf26	-1.40107e-05	-0.000584294
C7orf31	-0.00150714	-0.00321952
C7orf50	8.24037e-05	-0.00184399
C7orf57	0.00207533	-0.0125124
C7orf61	0.000168208	-0.000479023
C8G	3.50842e-05	0.0301904
C8orf33	0.00113228	0.00252144
C8orf34	-0.00068591	0.00272632
C8orf37	-1.43122e-05	-0.00896991
C8orf44	-0.000426948	0.00329045
C8orf48	0.00383522	-0.00707787
C8orf58	0.00136726	-0.00149696
C8orf76	1.1161e-05	-0.00114112
C9	-0.000761764	0.000449889
C9orf116	2.11977e-06	-0.00752649
C9orf129	0.00392259	0.00116558
C9orf131	0.000356887	0.00880826
C9orf152	-0.00131489	0.0551223
C9orf153	0.00053669	0.00448835
C9orf16	2.34924e-05	0.00192461
C9orf24	-0.00321404	0.0135639
C9orf40	0.00075884	-0.00630492
C9orf50	-0.000355709	0.0114201
C9orf64	-0.00110916	0.00465686
C9orf72	-0.000124022	0.00244064
C9orf78	-1.47644e-05	-0.00502985
C9orf85	-0.000320662	-0.00118136
CA1	0.00316671	0.0102415
CA10	0.000207829	-0.00562164
CA11	-0.000537929	-0.0181996
CA12	0.002105	-0.0304698
CA13	-0.00277216	0.0352986
CA14	-0.00181968	0.00820541
CA2	-0.000774519	0.0255318
CA3	0.00075474	0.0391273
CA4	-0.000440727	0.0122211
CA7	-0.00180396	0.0046059
CA8	-0.00174833	0.0165428
CA9	-0.00238928	0.0320985
CAB39	-0.0046388	0.00448287
CAB39L	-2.21326e-05	0.00787695
CABIN1	-0.000810846	0.0016262
CABLES1	-0.00404438	0.0232039
CABLES2	-0.000948268	-0.010225
CABP1	-0.00014844	0.0140443
CABP4	-0.00154106	0.0288951
CABP7	-0.000283059	0.00361498
CABYR	0.00119163	-0.0367959
CACHD1	0.000676973	-0.0192572
CACNA1A	-0.0020372	0.00839239
CACNA1B	0.00516022	-0.0779113
CACNA1C	0.000211755	0.0204752
CACNA1D	0.00107144	0.0379106
CACNA1E	0.00241158	0.0174707
CACNA1G	0.00180598	-0.0210369
CACNA1H	-0.000581291	0.0236776
CACNA1I	0.00225843	-0.00905901
CACNA2D1	0.00327005	-0.0269712
CACNA2D2	0.00367107	-0.00487301
CACNA2D3	0.00480548	-0.0439768
CACNA2D4	-0.00182795	0.0222766
CACNB1	-0.000544709	-0.00217462
CACNB2	0.00292815	0.010972
CACNB3	-2.3913e-05	-0.0107363
CACNB4	0.000963375	-0.00655171
CACNG1	-1.26291e-05	0.00687173
CACNG4	0.003878	-0.0137635
CACNG8	-0.000108049	0.0172603
CACYBP	-0.00191096	-0.00483443
CAD	6.01848e-05	-0.0100398
CADM1	0.00218736	-0.0044392
CADM2	0.000236646	-0.0109958
CADM3	0.00145296	0.00874443
CADM4	6.76852e-05	-0.022964
CADPS	-0.00178198	0.0501076
CADPS2	-0.000528764	0.0267386
CAGE1	-5.29622e-05	-0.0332711
CALB1	-0.000351864	-0.0343718
CALB2	0.00157389	-0.00454397
CALCB	-0.00225243	-0.00967756
CALCOCO1	-5.48627e-05	0.00394597
CALCOCO2	-0.00157371	0.00299549
CALCR	0.00468579	-0.00214665
CALCRL	-0.000568966	0.00637097
CALD1	0.000118839	-0.000573039
CALHM1	-0.00284681	-0.00381929
CALHM2	-0.000500605	-0.0021163
CALHM3	0.000394075	0.0129638
CALM1	4.28853e-05	0.00413026
CALML3	0.00824614	-0.115748
CALML4	-0.00478771	0.0269301
CALML5	0.00111194	-0.0723525
CALML6	-0.000253746	-0.00493247
CALN1	0.00473978	-0.0183216
CALR	-0.00124872	0.00119658
CALU	-5.12664e-06	0.00428664
CALY	0.00367235	0.00619964
CAMK1	-0.00113098	0.00818536
CAMK1D	0.00210874	-0.0276595
CAMK1G	-0.000233468	-0.00576364
CAMK2A	0.000556581	-0.00913638
CAMK2B	0.00603184	-0.019577
CAMK2D	6.55692e-05	-0.00183629
CAMK2G	-0.00143385	-0.00250402
CAMK2N1	-0.0038982	0.0397608
CAMK4	0.00411647	-0.0140363
CAMKK1	0.000183699	-0.0113796
CAMKK2	-0.000676249	-0.0053916
CAMKV	0.0036236	0.0133234
CAMLG	0.00010616	0.000635475
CAMP	0.000100232	-0.00182019
CAMSAP1	0.00332551	-0.0133075
CAMTA1	0.000835463	-0.00176267
CAMTA2	-0.000502582	0.00109095
CAND1	-0.000108924	-0.00723868
CAND2	0.00346801	-0.0262352
CANT1	-0.00455649	0.0163969
CANX	-3.79475e-05	0.00473273
CAP1	0.000981682	-0.000599078
CAP2	0.000489241	-0.00695419
CAPG	-0.00251381	-0.00464419
CAPN1	-0.000848076	-0.00365153
CAPN10	-0.00269663	0.0132684
CAPN11	-0.000137554	0.00832083
CAPN12	-0.00542645	0.016599
CAPN13	-0.000702372	0.0350869
CAPN14	6.38449e-05	-0.0363699
CAPN2	-0.00102535	0.00330984
CAPN3	-0.00034491	0.00770332
CAPN5	-0.00381482	0.0549946
CAPN8	-0.00407495	0.0921876
CAPN9	-0.00259618	0.0450664
CAPNS1	0.00228931	0.00307164
CAPNS2	0.00261969	-0.0659021
CAPRIN1	-0.000836621	-0.00620937
CAPRIN2	-5.44529e-05	0.0120746
CAPS	-0.00171595	0.0154968
CAPS2	3.58346e-05	-0.00249671
CAPZA1	2.72683e-05	-0.00403467
CAPZA2	1.83031e-05	0.0076736
CAPZB	0.00171935	0.00176941
CARD10	-0.000614366	0.0100406
CARD11	-0.00327596	0.00231145
CARD14	-0.00365378	0.0130135
CARD16	0.00076477	0.0106951
CARD17	0.0022832	-0.0247941
CARD18	-0.00161192	-0.00572
CARD6	-1.71141e-05	-0.000711699
CARD8	-0.000444659	0.0121316
CARD9	-4.01643e-05	0.00470313
CARHSP1	-0.000981972	-0.00705891
CARM1	3.80918e-05	-0.00144895
CARS2	-0.000559262	0.00354408
CASC3	-4.01436e-05	0.000222231
CASC4	-0.000249095	0.0117684
CASD1	0.000193298	-0.00695192
CASKIN1	0.000760051	-0.0384023
CASKIN2	0.000314042	0.00150946
CASP1	0.000791957	0.00411608
CASP10	-0.00350241	0.0293057
CASP2	2.64491e-05	-0.00128251
CASP4	0.000144349	0.010241
CASP5	-0.00137337	0.0327301
CASP6	-0.00268857	0.00203851
CASP7	-1.98711e-05	0.00373845
CASP8	-0.00084556	0.012095
CASP9	2.2438e-08	0.00713942
CASQ1	2.85845e-05	-0.00874727
CASQ2	-0.000298157	0.0041567
CASR	0.00215842	-0.000438778
CASS4	-0.000746221	0.0110495
CAST	0.000314245	-0.00128642
CASZ1	-6.09836e-05	0.00800745
CAT	-0.00172946	0.00670558
CATSPER1	1.61447e-05	0.0105131
CATSPER2	-5.79834e-05	0.0172754
CATSPER3	-0.000597821	0.0121407
CATSPERB	-0.000320678	0.0424136
CATSPERG	-3.77672e-06	0.0121595
CAV1	0.00317213	-0.0138571
CAV2	-0.00150616	-0.0133343
CBFA2T2	0.00355984	-0.00510972
CBFA2T3	0.0042322	0.014918
CBFB	-5.49457e-05	-0.000212399
CBL	-6.85021e-06	-0.000268781
CBLB	3.36941e-05	-0.00429484
CBLC	-0.00103458	0.0112519
CBLL1	2.35484e-05	-0.000543375
CBLN1	0.00108224	0.0113943
CBLN2	0.00252464	0.00820664
CBLN3	-0.00073863	0.00126893
CBLN4	0.00215297	-0.0013715
CBR1	0.00422205	-0.0187116
CBR3	0.00191596	-0.0235421
CBR4	7.49627e-05	-0.00256887
CBS	0.0043047	-0.0416456
CBWD2	0.000136573	-0.00329145
CBX1	0.000350647	-0.0246974
CBX2	0.000124849	-0.0441843
CBX3	1.2114e-05	-0.0060482
CBX4	-0.000544137	-0.000204075
CBX5	2.46825e-05	-0.0126013
CBX6	0.00169676	-0.0186616
CBX7	-0.00182076	0.00447192
CBX8	2.30045e-05	0.00270429
CBY1	4.90503e-05	-0.0036404
CC2D1A	3.50023e-06	-0.00454281
CC2D1B	0.000144588	0.00229837
CC2D2A	-0.000303633	-0.00862963
CCAR1	2.27267e-05	0.00177431
CCBE1	0.00406181	-0.0182243
CCDC102A	-0.00128856	-0.0137317
CCDC102B	3.03871e-05	0.00610533
CCDC103	2.50036e-05	-0.00390409
CCDC106	0.00191926	-0.0160287
CCDC107	-2.20406e-05	0.0203451
CCDC110	3.42144e-05	-0.00700947
CCDC112	1.14537e-05	0.0135923
CCDC113	-0.000278479	0.011516
CCDC114	-0.00361769	-0.000107668
CCDC115	-0.000647757	-0.000425277
CCDC116	-0.00126988	-0.00296832
CCDC117	2.59738e-05	-0.00599261
CCDC12	-0.000521285	0.00689247
CCDC121	7.84299e-05	0.00118639
CCDC122	-0.000212797	0.00973983
CCDC124	0.000107129	-0.00276031
CCDC125	-7.67179e-05	0.00823562
CCDC126	0.00142694	0.00460706
CCDC127	9.52539e-05	-0.00388317
CCDC13	-0.00140453	0.015846
CCDC130	3.86541e-06	-0.000923087
CCDC134	-0.000385396	-0.00138983
CCDC136	8.09591e-05	-0.0114353
CCDC137	0.00472542	-0.00399522
CCDC138	0.000444215	-0.0180078
CCDC14	5.9334e-05	-0.0113314
CCDC141	0.000173921	0.0124652
CCDC142	-0.000497325	-0.00372073
CCDC144A	0.000394705	0.00392664
CCDC144NL	0.000668949	-0.00465175
CCDC146	-0.000969066	-0.00286832
CCDC148	1.10545e-05	-0.0013695
CCDC149	-0.000181817	0.0067791
CCDC15	0.00080855	-0.00561765
CCDC150	0.00213326	-0.00726463
CCDC151	-0.00060542	-0.0098456
CCDC152	-0.0017926	0.00353351
CCDC153	-8.25094e-05	-0.00415155
CCDC154	-0.00119338	0.00853718
CCDC158	0.000207981	0.00710823
CCDC159	-6.62363e-06	0.00545563
CCDC17	-0.000529635	0.0143738
CCDC18	-1.90303e-06	-0.00215824
CCDC24	-0.00123908	-0.00438052
CCDC25	-0.000123029	0.00406216
CCDC28A	5.56074e-05	0.00403091
CCDC28B	-0.00235554	-0.0033182
CCDC3	0.00772927	0.00807426
CCDC30	-0.000139704	0.0090786
CCDC33	-0.00127839	0.0138435
CCDC34	-0.000291004	-0.00366568
CCDC36	0.00223915	-0.00806785
CCDC39	0.0021973	-0.00684321
CCDC40	-0.00105649	0.0146911
CCDC43	3.34752e-05	-0.00217467
CCDC47	-0.00184053	0.00673292
CCDC50	8.50462e-05	-0.00423559
CCDC51	0.000736145	-0.00111447
CCDC57	-0.000536479	0.000374534
CCDC59	4.76302e-05	-0.00270004
CCDC6	3.06041e-06	0.00678756
CCDC60	0.00220361	-0.00359969
CCDC61	4.62069e-05	0.00924432
CCDC62	-0.00429636	-0.000435007
CCDC65	-0.00169885	0.00444607
CCDC66	1.07072e-05	0.000128766
CCDC68	-0.00203987	0.0563504
CCDC69	-0.00211682	0.0053221
CCDC7	-1.20026e-05	0.0207136
CCDC71	-0.000159515	0.00309513
CCDC73	0.000403495	0.0018828
CCDC74B	0.00104988	-0.00915497
CCDC78	-3.69368e-05	0.00209939
CCDC8	0.00114104	-0.0162467
CCDC80	0.000177535	-0.00599133
CCDC81	5.72989e-05	0.00475105
CCDC82	-3.23405e-05	0.0109108
CCDC84	-1.07587e-05	0.014685
CCDC85A	0.00352114	0.00190407
CCDC85B	2.44276e-05	0.00441051
CCDC85C	0.00013953	-0.00515646
CCDC86	0.00366898	-0.00704546
CCDC87	0.000785767	-0.00772914
CCDC88A	0.000591441	-0.00518736
CCDC88B	-0.00133479	0.0105127
CCDC88C	-0.000563279	-0.00192254
CCDC89	-0.000756978	0.00509958
CCDC9	-8.37876e-06	0.00795125
CCDC90B	-9.03848e-05	0.00466678
CCDC91	-0.000401349	2.27443e-05
CCDC92	0.000274317	0.00131884
CCDC93	-0.000296777	0.00141501
CCDC96	-5.90022e-06	0.00582331
CCDC97	1.74402e-05	-0.00104534
CCHCR1	-0.00390556	0.00438458
CCIN	-0.00129471	0.00087295
CCK	-0.00165167	0.0446794
CCKBR	-0.000405284	-0.014383
CCL11	0.00014595	0.00562373
CCL13	-0.000208069	-0.00703919
CCL16	0.00162041	0.00667318
CCL17	-0.00131926	-0.0193782
CCL18	0.00212851	0.01343
CCL19	0.000901855	0.0166334
CCL2	0.0001207	-0.015138
CCL20	-0.00368543	0.0223979
CCL21	-0.00316174	-0.00617381
CCL22	-5.66553e-05	-0.00480426
CCL23	0.00282639	0.0153784
CCL24	-0.00384558	0.0233677
CCL25	-0.000506878	0.034914
CCL26	-0.000734112	-0.0237543
CCL28	-0.00320554	0.0304513
CCL3	0.000802857	-0.0125226
CCL4	0.000675111	-0.00193565
CCL5	-0.00132958	0.0146036
CCL7	0.000893705	-0.0154715
CCL8	-0.00174836	-0.0278073
CCM2	0.00370798	0.00151392
CCNA1	0.00346629	-0.0607648
CCNA2	8.85391e-05	-0.0172982
CCNB1	8.22563e-05	-0.0173162
CCNB1IP1	0.000152159	-0.00119275
CCNB2	4.91191e-05	-0.0146254
CCNC	-3.84074e-05	0.000712114
CCND1	0.000912137	-0.0140564
CCND2	-0.00141505	0.0183937
CCND3	-0.000987038	0.00334515
CCNDBP1	-0.00033826	0.00823891
CCNE1	-0.00141347	-0.00961323
CCNE2	-0.00012612	-0.0206538
CCNF	-0.000373055	-0.00852507
CCNG1	-0.000248124	0.00723263
CCNG2	-0.000452542	0.0009246
CCNH	-6.15424e-06	0.00448885
CCNI	0.000392384	-0.00345365
CCNI2	-0.00378662	0.0464771
CCNJ	8.19351e-05	0.00626594
CCNJL	0.00144244	-0.00408907
CCNK	1.54944e-05	-0.00122535
CCNL1	5.77131e-05	-0.00364179
CCNL2	-0.000558392	0.00711969
CCNO	-0.00132354	0.00160293
CCNT1	1.02933e-05	-0.00530004
CCNT2	-0.000585448	-0.00062701
CCNY	-1.09864e-05	0.00313664
CCNYL1	6.10548e-06	-0.000346382
CCPG1	-0.000833881	0.0174916
CCR1	-0.000397867	0.00262625
CCR10	-0.00262329	0.0131556
CCR2	-0.00410056	0.0306758
CCR3	0.000650504	-0.00201838
CCR4	-0.00308654	0.0148996
CCR5	-0.00109011	0.0113499
CCR6	-0.00265729	0.0132284
CCR7	-0.00266868	0.0151924
CCR8	-0.000488489	0.000123421
CCR9	-0.000106122	0.0270718
CCRL2	-0.0050201	0.0369546
CCS	-5.18318e-05	0.0112324
CCT2	8.44891e-06	-0.000239779
CCT3	-0.000329812	-0.00429428
CCT4	7.48702e-06	-0.00729128
CCT5	0.000277973	-0.00640828
CCT6A	-1.44427e-05	0.00334476
CCT6B	0.000683714	-0.00155863
CCT7	-1.57174e-05	-0.00449014
CCT8	-1.21636e-05	-0.00162739
CD101	-0.00029553	-0.00660875
CD109	0.00177307	-0.0400897
CD14	0.000195914	0.00730503
CD151	1.09043e-05	0.0113602
CD160	-0.000969177	0.00671362
CD163	-0.00234833	0.0141877
CD163L1	0.0026927	0.00155923
CD164	-0.000709748	0.00928316
CD164L2	0.000345617	-0.00678147
CD177	-0.00196031	-0.0254117
CD180	-0.000929312	0.0145067
CD19	-0.000196761	0.0177444
CD1A	0.00176147	-0.0123721
CD1B	0.000384747	-0.00904708
CD1C	0.00247363	0.0049956
CD1D	0.00425841	0.0293336
CD1E	0.000275194	-0.00384928
CD2	-0.000595771	0.0149342
CD200	-0.00332999	-0.0011559
CD200R1	-0.000363775	-0.00522058
CD207	-1.14837e-05	-0.0246085
CD209	-0.000629283	0.0142112
CD22	-0.00119891	0.020575
CD226	-0.00106853	0.0158933
CD244	-5.61083e-05	0.0127772
CD247	-0.000406371	0.0174336
CD248	0.000495283	0.00956744
CD27	-0.00163931	0.0167387
CD274	-0.002436	-0.0109531
CD276	0.000368018	-0.00821445
CD28	-0.00025969	0.00859046
CD2AP	-0.00519006	0.0153874
CD2BP2	-4.6188e-06	0.0014169
CD300A	0.000652377	0.0164327
CD300C	-0.0011205	0.00836558
CD300E	0.00162941	-0.00341093
CD300LB	-0.000672916	0.0165799
CD300LF	0.000459338	0.012063
CD300LG	0.000249228	-0.00367751
CD302	-0.00151895	0.00411097
CD320	-0.00179881	0.00859705
CD33	0.000246564	-0.000699499
CD34	-0.00129518	0.0119734
CD36	-0.000284612	0.00738034
CD37	-0.00133351	0.0123634
CD38	0.000289485	-0.0132648
CD3D	-0.00104062	0.0130689
CD3E	6.43998e-05	0.0158999
CD3EAP	3.65329e-05	-0.00489944
CD3G	0.000193038	0.00947614
CD4	-0.000787064	0.0104792
CD40	0.00210393	-0.00406075
CD44	-3.63592e-05	-0.0156415
CD46	-0.00181051	0.00837755
CD47	-4.92182e-05	-0.000880392
CD48	-0.000539032	0.0124805
CD5	-0.00100282	0.00537037
CD52	-0.000899953	0.0174734
CD53	0.00149501	0.0163053
CD55	-0.00340404	0.0328118
CD58	0.000141652	-0.00147541
CD59	0.00123307	-0.00218935
CD6	-0.000950832	0.0141447
CD63	-0.0026104	0.0152918
CD68	-0.00104961	0.00295239
CD69	-0.00176116	-0.00333875
CD7	-0.000319398	0.0117669
CD70	0.00287678	0.00986657
CD72	-0.00130259	0.0198301
CD74	-0.00406363	0.0218413
CD79A	-0.000211754	0.0297049
CD79B	-0.000750987	0.020803
CD80	0.000277014	-0.00107131
CD81	0.0016967	-0.00257889
CD82	-0.000783842	0.00456624
CD83	0.000190426	-0.0103599
CD84	-0.00102445	0.0176466
CD86	-0.000414507	4.73729e-05
CD8A	-0.000671291	0.012324
CD9	0.00287079	-0.0208325
CD93	-0.000908708	0.0175887
CD96	-0.000552543	0.00872916
CDA	-0.00162917	0.0133347
CDADC1	-0.000115516	0.00364153
CDAN1	0.00225021	-0.000495305
CDC123	0.000268204	-0.00204152
CDC14A	0.00268654	-0.00683465
CDC14B	-0.00120563	0.00860875
CDC16	9.28729e-05	0.00273409
CDC20	-0.000122577	-0.0115009
CDC20B	0.00052879	0.00623076
CDC23	6.82261e-05	-0.0078833
CDC25A	-0.000104063	-0.0142977
CDC25B	-0.000632754	-0.0010071
CDC25C	4.39157e-05	-0.00576836
CDC26	-0.000104475	0.0245084
CDC27	3.4767e-05	-0.00544675
CDC34	-0.000255467	0.0054645
CDC37	-3.51726e-05	0.00540366
CDC37L1	-0.000697459	0.00457681
CDC40	-0.000120575	0.000388495
CDC42	-0.00120462	0.0041841
CDC42BPA	-0.00433877	0.00472235
CDC42BPB	2.71581e-05	0.0036822
CDC42BPG	-0.00113117	-0.000323948
CDC42EP1	-0.00469088	0.0116967
CDC42EP2	-0.0022783	0.0198234
CDC42EP3	0.00133416	-0.0178252
CDC42EP4	-0.00131495	-0.00439778
CDC42EP5	-0.00113812	0.0505111
CDC42SE2	-0.000573626	0.0121878
CDC5L	0.00056574	0.000577111
CDC6	-1.12593e-05	-0.00698903
CDC7	-6.07344e-05	-0.0163224
CDC73	2.72787e-05	-0.00234766
CDCA2	-0.000858727	-0.0107665
CDCA4	0.000118408	-0.0212514
CDCA5	-4.38438e-06	-0.0112467
CDCA7	-0.000321341	-0.0111327
CDCA7L	1.5798e-06	-0.00655103
CDCA8	-0.00109308	-0.00576926
CDCP1	-0.00106454	-0.00103968
CDCP2	-0.000457116	-0.00310076
CDH1	-0.00603319	0.00458002
CDH11	0.00499844	-0.00990059
CDH12	-0.00046022	-0.0108123
CDH13	0.00145653	-0.0144157
CDH15	5.1004e-05	0.0067915
CDH16	-0.00211344	-2.35326e-06
CDH17	-0.00387181	0.112258
CDH19	0.000431313	0.00297676
CDH2	0.00448479	-0.00724217
CDH20	-0.000933658	-0.00668669
CDH22	-0.00106648	-0.00834463
CDH23	0.0020457	0.00177518
CDH24	0.000281506	-0.020211
[truncated: 11,945 more rows]

## Sheet: GBM
gene	methylation_coeff	expression_coeff
A2M	-0.000863641	0.00543713
A2ML1	-0.000249386	0.0173817
A4GALT	-0.000186112	-0.00172562
A4GNT	-0.000733343	-0.000363655
AAAS	-1.14615e-05	-0.00389253
AACS	-0.000846607	-0.00154077
AADAT	8.61225e-05	-0.00668061
AAGAB	-9.61059e-05	0.00307523
AAK1	-4.9561e-05	-0.000202389
AAMP	-3.29877e-05	0.00352613
AANAT	-0.00153211	0.00916739
AASDH	-0.000117392	0.00381431
AASDHPPT	-1.1228e-05	-0.00430168
AASS	-8.48059e-05	0.000186965
AATF	-0.000192488	-0.00126774
AATK	-0.000336327	-0.00718693
ABAT	-2.93881e-05	-0.0103906
ABCA1	-6.82588e-05	0.0131703
ABCA2	-0.000315226	0.00423858
ABCA3	6.71708e-05	-0.000401109
ABCA4	0.000928262	0.00140517
ABCA5	-0.00286978	0.0195622
ABCA6	-0.000486734	0.0108538
ABCA7	3.65746e-05	0.0113946
ABCA8	0.000570393	0.0252361
ABCA9	0.000956321	-0.00661647
ABCB10	-5.20089e-05	0.000634843
ABCB5	-0.000980943	-0.00322608
ABCB8	-5.35839e-05	0.00715304
ABCC1	-0.000386423	0.00698414
ABCC10	-0.00061429	-0.00264074
ABCC12	1.54256e-05	-0.00292965
ABCC2	0.000148872	-0.00623094
ABCC3	-0.000222747	0.0274713
ABCC4	-0.0005996	-0.00555053
ABCC5	-0.000164144	-0.00468786
ABCC8	0.000117192	-0.00743249
ABCC9	0.000437054	0.00370595
ABCD2	0.000107115	0.0128885
ABCD3	-5.01459e-05	0.00147754
ABCD4	-5.61218e-05	0.002675
ABCF1	-5.11367e-05	-0.00244249
ABCF2	-5.35526e-05	0.00316102
ABCF3	-2.60858e-05	0.00222231
ABCG1	-0.00133929	-0.0030464
ABCG2	-0.0021834	-0.00643244
ABCG4	-0.000314551	0.00105038
ABCG5	-0.000887812	-0.00711222
ABHD1	-0.000734166	0.0121391
ABHD10	-3.27499e-05	-0.00135965
ABHD11	8.80069e-06	0.0107257
ABHD12	-0.000129282	0.00392131
ABHD12B	0.000131833	0.00181087
ABHD14B	-0.00107221	0.00922185
ABHD2	-0.000571737	0.00108644
ABHD4	-4.56021e-05	0.00339884
ABHD5	-2.8338e-05	0.000931265
ABHD6	-3.94131e-05	-0.0085349
ABHD8	-0.00366027	0.00631346
ABI1	-3.35938e-05	-0.00465331
ABI2	-4.17776e-05	0.00133151
ABI3	0.000591954	0.00651931
ABL1	-0.00011571	-0.00328342
ABL2	-0.00175943	0.001428
ABLIM1	-0.00161562	-0.00369039
ABLIM3	0.000443769	0.00692675
ABO	0.00229908	0.000387334
ABR	-0.000145095	0.00445358
ABRA	-0.0013982	-0.00219908
ABT1	-3.37993e-05	-0.00324134
ABTB2	9.19172e-05	0.00124129
ACAA1	-0.0030898	0.00198541
ACAA2	-0.0045054	0.00313332
ACAD9	-4.5231e-05	0.00490417
ACADL	0.00175143	0.0136071
ACADM	-2.02827e-07	0.00179845
ACADS	-0.0050105	0.0082386
ACADVL	-0.0004584	0.00853569
ACAN	-0.00416728	-0.0101821
ACAP1	-0.00129981	0.0259233
ACAP2	0.001858	-0.000382112
ACAP3	-0.000787856	-0.00446524
ACAT1	-4.76845e-05	-0.003113
ACAT2	-4.02908e-05	-0.00480442
ACBD3	-0.000108522	0.000901722
ACBD5	-1.55085e-05	-0.00227238
ACBD6	-6.58636e-05	-0.00253134
ACCS	-0.00312235	0.0196988
ACD	8.18597e-05	-0.000614435
ACE	-0.000342852	0.00483262
ACER3	1.51499e-05	-0.000785546
ACHE	-0.000202572	-0.00511351
ACLY	-7.66338e-05	-0.00156976
ACMSD	-0.00333612	0.0152449
ACO1	-1.76309e-05	-0.00339355
ACOT11	-0.00027028	0.0146978
ACOT12	-0.003577	0.0124282
ACOT13	-2.68601e-05	0.00412558
ACOT2	0.000868745	0.00307675
ACOT4	0.00286905	0.00699322
ACOT7	-0.000825016	-0.00679796
ACOX2	-0.000336498	0.0129349
ACOX3	-4.9464e-05	0.00247458
ACOXL	0.000850752	-0.000567537
ACP2	-1.22872e-05	0.00125004
ACP5	7.9199e-05	-0.00202473
ACP6	-0.000108485	0.00684701
ACR	-0.00186162	-0.0077456
ACRBP	0.000506867	0.00174821
ACRV1	-3.19479e-05	-0.0203225
ACSBG1	-0.00275464	0.00486637
ACSBG2	-0.000177496	0.000145536
ACSF2	-0.00418354	0.00615927
ACSF3	7.45854e-05	0.000693862
ACSL1	0.000458112	0.00488333
ACSL3	2.8687e-05	0.0046663
ACSL5	-0.000232874	0.00561745
ACSL6	-0.00071253	0.00311165
ACSM3	1.62487e-05	0.00560965
ACSM5	0.000219706	0.00359154
ACSS1	-0.00283765	-0.000248987
ACSS3	-0.00278128	0.029763
ACTA1	-0.00379981	-0.000455596
ACTA2	0.000337754	0.00128572
ACTC1	-0.00481192	0.000744818
ACTG1	-0.00465091	0.0027751
ACTG2	7.20386e-05	-0.00372698
ACTL6A	-0.000156297	-0.0016472
ACTL6B	0.00560864	-0.0226555
ACTN1	-9.13851e-05	0.00421373
ACTN2	-0.000166213	-0.00160649
ACTN4	-0.00012104	0.00481432
ACTR1B	-2.48808e-05	0.00410608
ACTR2	-0.000308142	-0.000788244
ACTR3	1.09534e-05	-0.000889579
ACTR3B	-4.80916e-05	0.00358916
ACTR5	-0.000120384	0.00180497
ACTR6	-7.58458e-05	-0.00162706
ACVR1	-0.000285776	-0.00196879
ACVR1B	-2.32149e-05	-0.00429989
ACVR1C	-0.00186686	0.00677301
ACVR2A	-2.66605e-05	-0.00962098
ACVRL1	-0.000843	-0.00116661
ACY1	-0.000888833	0.00101245
ACY3	-0.00224332	0.0112401
ACYP1	-0.000141689	0.00217253
ACYP2	-0.000293324	0.00259043
ADA	-0.00176865	0.00175041
ADAD2	-4.72921e-05	-0.00208984
ADAM10	9.70895e-06	0.00263217
ADAM11	-0.000775111	-0.00359566
ADAM12	-0.0053845	0.00800673
ADAM15	-0.000120812	0.00603079
ADAM17	-0.000214416	0.00318887
ADAM19	-0.00016107	0.0108568
ADAM21	0.000325393	0.00244342
ADAM22	-6.79165e-05	-0.0049716
ADAM23	-8.21283e-06	-0.00669602
ADAM33	-0.00100636	0.0207913
ADAM8	-0.00545109	0.0178065
ADAMDEC1	0.0010708	0.00556542
ADAMTS1	-0.000503181	0.00585863
ADAMTS10	0.000274717	-0.0014101
ADAMTS14	-0.000152418	0.0167294
ADAMTS15	0.000652682	-0.0218841
ADAMTS17	0.00108859	-0.0208397
ADAMTS18	0.00138686	0.00434389
ADAMTS19	-2.73697e-05	0.00256509
ADAMTS2	0.000663347	0.00460135
ADAMTS3	-0.000174321	0.0083483
ADAMTS5	0.000161788	0.00787468
ADAMTS6	-0.000107439	-0.00157697
ADAMTS8	0.000297626	0.00235636
ADAMTS9	-0.000101769	-0.000681175
ADAMTSL1	2.03535e-06	0.000245236
ADAMTSL2	1.39033e-06	-0.0052401
ADAMTSL3	0.00332892	-0.0066331
ADAMTSL4	-0.000341095	0.0181153
ADAMTSL5	0.00174642	0.0175171
ADAP1	0.000499554	0.00225014
ADAP2	0.00187241	0.00993373
ADAR	-0.000144679	0.000219119
ADARB2	0.000409655	-0.00804216
ADAT1	-6.62958e-05	7.85475e-05
ADCK1	-0.000220218	-0.00424321
ADCK2	-0.00154706	0.00492305
ADCY1	-0.0022993	-0.00243104
ADCY10	0.000936186	-0.00216467
ADCY2	-6.60118e-05	0.00432768
ADCY3	1.8274e-05	0.00418624
ADCY4	-0.000276244	-0.00462797
ADCY5	0.00485638	-0.0176743
ADCY6	-0.000231206	0.000608335
ADCY7	-0.000146386	0.00277749
ADCY9	0.000113194	0.000651133
ADCYAP1	0.00313137	-0.00839916
ADCYAP1R1	-6.0376e-05	0.0159406
ADD1	4.52766e-06	-0.00200609
ADD2	-2.06723e-05	-0.00549047
ADD3	0.00188977	-0.00220229
ADH5	-3.69389e-05	-2.36669e-06
ADH6	0.000119297	-0.00270814
ADHFE1	-0.000390154	0.00394454
ADI1	-4.57729e-05	0.00148912
ADIG	-0.000741685	0.00814081
ADIPOR1	-0.00021864	-0.000960187
ADIPOR2	4.02001e-05	0.000126174
ADK	-2.43259e-05	-0.00325731
ADM	-0.000939818	0.0166375
ADNP	-6.13138e-05	-0.00196897
ADO	-8.7853e-05	-0.0075937
ADORA2A	-0.00151075	-0.00425382
ADORA2B	4.7465e-05	-0.00164467
ADORA3	0.000118164	0.00701768
ADPRH	-0.00427816	0.0104037
ADPRHL1	0.000141622	-0.00552094
ADRA1A	-0.000661975	0.0187513
ADRA1B	0.000934627	0.00573958
ADRA1D	0.000590386	0.035593
ADRA2A	0.00119379	0.00422849
ADRA2B	0.000283252	0.00735929
ADRA2C	0.00596511	-0.00559295
ADRB2	-0.000393153	0.0048053
ADRB3	2.60923e-05	0.00106178
ADRM1	-0.000153856	0.00266416
ADSL	-1.289e-05	-0.00894362
AEBP1	-0.00101953	0.0252964
AEN	-1.86325e-05	0.00602447
AFAP1	0.00105019	-0.00496904
AFF1	-5.82508e-05	0.00286845
AFF3	-0.000509825	-0.0169819
AFF4	0.000180183	-0.00103411
AFTPH	-1.74342e-05	0.000670449
AGA	-0.00143378	0.00742495
AGAP1	-0.000958905	-0.000496205
AGBL2	-0.00405741	0.0273578
AGBL4	0.000183993	0.00779794
AGBL5	-3.51136e-05	-0.00210085
AGER	-0.000623907	-0.0012477
AGFG1	9.44397e-06	-5.14413e-05
AGFG2	-0.000176374	0.00887556
AGGF1	1.12187e-06	0.00334286
AGK	-0.00019579	0.00651436
AGL	-0.000195882	0.00017558
AGMAT	-0.00269778	0.00142032
AGPAT2	-3.03801e-05	0.0160874
AGPAT3	-0.000123553	0.00515155
AGPAT4	-0.000378482	-0.00610993
AGRP	-0.000366241	0.00370762
AGT	-0.00238669	0.0122475
AGTPBP1	-2.63655e-05	-0.0026236
AGTR1	0.00155016	0.0223779
AGTRAP	-3.561e-05	0.00471099
AGXT	-0.000157642	0.0161439
AHCTF1	-0.000250094	3.81013e-05
AHCY	-2.17998e-05	0.00060168
AHCYL1	-6.71694e-06	0.00543776
AHCYL2	-9.79838e-05	-0.00199684
AHNAK	-5.16001e-05	0.013179
AHR	0.000498142	0.00693591
AHRR	2.43886e-05	0.000792068
AHSA1	-6.01847e-05	-0.00266591
AHSG	0.000695276	-0.00382181
AHSP	-6.14706e-05	-0.000422525
AIDA	-0.0003933	0.000313694
AIF1	-0.000642266	0.00559774
AIF1L	-0.000257338	-0.00623175
AIFM2	-0.00528927	0.0059641
AIFM3	-0.000897505	0.0189206
AIG1	-0.000122407	0.00562072
AIM2	-0.000907888	0.00710794
AIP	0.000207181	-0.00395458
AIRE	0.000167016	0.0152231
AJAP1	0.00217713	-0.00928337
AK1	-4.63491e-05	0.00312225
AK3	-0.00256306	0.00104554
AK5	0.000131524	0.0126716
AK7	-0.000463247	0.00931067
AKAP1	-0.000169719	-0.00145231
AKAP10	0.000884578	0.000453234
AKAP11	-4.64345e-05	-0.000109686
AKAP12	-0.000141991	0.0103293
AKAP13	-3.23168e-06	-0.000455117
AKAP3	0.000203563	-0.00167486
AKAP5	-0.000226745	-0.00611516
AKAP6	-9.4901e-05	-0.00225269
AKAP8	-6.14323e-05	0.00165039
AKAP8L	-2.4144e-05	-0.0025488
AKAP9	-0.000133958	0.00242897
AKIRIN1	-7.69413e-05	9.19873e-05
AKNAD1	-0.000676182	-0.00517161
AKR1A1	-1.64021e-05	-0.0012732
AKR1B1	0.000398297	0.000963996
AKR1B10	-0.000586622	0.012318
AKR7A3	0.000251697	0.00567069
AKT1	0.00010775	0.00175924
AKT1S1	0.000125272	0.00138551
AKT2	-0.000356297	0.0031029
AKT3	0.000147692	-0.00873771
AKTIP	-5.73391e-05	0.0040539
ALAD	-8.21473e-05	0.00580537
ALAS1	-0.000813013	-0.00316689
ALCAM	-9.30053e-05	-0.015427
ALDH16A1	0.000112844	0.00292153
ALDH18A1	2.00841e-05	-0.0104957
ALDH1A2	0.00355401	-0.013572
ALDH1A3	0.00308436	-0.0104034
ALDH1B1	-0.000103224	-0.00699558
ALDH1L1	-0.000103365	0.012829
ALDH2	-1.28441e-05	0.00057011
ALDH3A1	8.52703e-05	0.0324339
ALDH3A2	-3.47147e-05	0.00335622
ALDH3B1	-0.000130293	0.017015
ALDH4A1	-0.000139774	0.00322745
ALDH5A1	-0.000629796	0.000383491
ALDH7A1	-0.0020218	0.0132007
ALDH9A1	-0.000106084	0.0039839
ALDOA	-0.000114238	0.00774182
ALDOB	-0.000903451	-0.0116022
ALDOC	-0.000978564	-0.00256123
ALG1	-0.0015904	0.00551005
ALG12	-0.000270719	9.01504e-05
ALG14	-4.19081e-05	0.0017322
ALG3	-0.000185102	0.00252665
ALG5	-7.30684e-05	0.00199205
ALG8	-6.58397e-05	0.00220717
ALK	-0.00032504	0.00597684
ALKBH3	-2.98923e-05	0.00235845
ALKBH6	-2.02199e-06	0.00468086
ALKBH7	0.00033392	-0.000710705
ALKBH8	-2.56381e-05	-0.00175474
ALOX12	-0.000252577	-0.000932643
ALOX12B	0.000516897	0.00937177
ALOX15	0.00100135	-0.000937262
ALOX15B	-0.0031889	0.0111113
ALOX5	0.00155505	0.0148783
ALOX5AP	-0.000568594	0.0138859
ALOXE3	-1.90598e-05	0.00257691
ALPK1	0.00142741	0.021568
ALPK2	-0.00048351	-0.0227935
ALPK3	-0.00061767	0.00951081
ALPL	-0.00298305	0.00456251
ALS2CL	-0.000756775	0.0136512
ALX3	-0.000357235	0.0124499
ALX4	9.49682e-06	0.00063372
AMACR	2.12251e-06	0.00194339
AMD1	4.93577e-05	0.00301423
AMDHD1	-0.000133397	0.00740262
AMDHD2	-8.71804e-06	0.0010619
AMFR	-5.53195e-05	0.00268712
AMH	-0.00284023	-0.00955186
AMIGO2	-0.00377742	0.0093601
AMMECR1L	-0.000144384	-0.00360739
AMN	0.0004702	0.00249543
AMOTL2	-0.000363183	-0.017481
AMPD2	-3.12111e-05	-0.00156128
AMPD3	-0.00152814	0.020368
AMPH	0.00165461	-0.0126898
AMT	-0.0057256	0.0156262
AMY2A	-0.000592238	0.000606594
AMZ2	-1.66622e-05	0.00380772
ANAPC1	-1.56519e-05	-0.00143691
ANAPC10	-7.46561e-05	0.00234365
ANAPC2	0.00111237	0.00258541
ANAPC4	-0.00255219	-0.000417786
ANAPC5	-4.51047e-05	-0.00476041
ANAPC7	-0.000202635	-0.00472835
ANGEL1	-2.64978e-05	-0.00128529
ANGEL2	-1.38057e-05	-0.00210591
ANGPT1	-0.000592815	0.0212306
ANGPT4	-0.00270146	-0.0102887
ANGPTL1	-0.000169754	-0.00681518
ANGPTL4	0.000144969	0.0129197
ANGPTL6	9.14796e-05	-0.0100854
ANGPTL7	6.51635e-05	-0.00518858
ANK1	-0.00158438	0.0216899
ANK2	-7.84594e-05	0.00795778
ANK3	0.00246417	-0.0116332
ANKDD1A	5.1938e-05	0.00337985
ANKH	-9.57099e-05	0.00661122
ANKHD1	-4.28035e-05	0.000202368
ANKLE1	0.000247743	-0.0114619
ANKMY2	-5.64824e-05	0.0052183
ANKRA2	-2.11024e-05	0.00427005
ANKRD10	-0.00034866	-0.0055399
ANKRD11	-7.83947e-05	0.000736997
ANKRD12	-5.99864e-05	-0.00364268
ANKRD13A	-3.85909e-05	-0.0034317
ANKRD13B	-3.27958e-05	-0.0110692
ANKRD13C	-9.51178e-05	-0.00140124
ANKRD16	-7.65213e-06	-0.00713535
ANKRD2	-2.06745e-05	0.00196873
ANKRD23	-0.00176268	-0.00414274
ANKRD26	2.42203e-05	-0.00651173
ANKRD29	0.000274576	0.0220644
ANKRD33	-4.83825e-05	-0.0015752
ANKRD35	-5.2159e-05	0.0335464
ANKRD37	-3.8513e-05	0.0060725
ANKRD39	-3.82014e-05	0.00140712
ANKRD40	-0.000127837	0.00357158
ANKRD42	6.69566e-06	0.00516888
ANKRD45	6.62846e-05	0.0141152
ANKRD46	-2.71092e-05	-0.00327266
ANKRD53	-0.00536644	0.0145519
ANKRD54	-4.0384e-05	-0.00482668
ANKRD7	0.000339894	0.000129855
ANKRD9	-0.00385944	0.00748925
ANKS1B	0.000119933	-0.0105356
ANKZF1	1.5159e-05	-0.000609059
ANLN	-3.99113e-05	0.00194686
ANO10	-1.30958e-05	0.000561822
ANO3	9.88827e-05	-0.0220393
ANO7	0.000102193	0.0114193
ANP32A	-0.000109897	-0.00257826
ANP32B	-5.0793e-05	-0.00257803
ANP32E	-5.7818e-05	-8.01548e-05
ANPEP	9.62139e-05	-0.000248316
ANTXR1	-1.86023e-05	-0.000565375
ANXA1	0.000373713	0.0249497
ANXA11	-0.00303592	0.0049386
ANXA13	-0.000206966	-0.00170792
ANXA2	-0.00477623	0.0147703
ANXA4	-0.00124711	0.009592
ANXA5	-0.000135071	0.009271
ANXA6	-8.16356e-05	-0.00372425
ANXA7	-0.000110317	0.000211382
ANXA9	-0.000273972	-0.00271326
AOAH	-0.00377862	0.0067845
AOC2	-9.29816e-05	-0.00779443
AOC3	-0.00173001	-0.00227535
AOX1	-0.00240834	0.0184075
AP1AR	-4.0611e-05	0.00251387
AP1B1	-1.52573e-05	-0.000931389
AP1G1	-4.60325e-05	-0.000356822
AP1G2	0.000247828	0.00294731
AP1M1	-3.67346e-05	0.000725216
AP1S1	7.87317e-05	0.0036584
AP1S3	-0.000237657	0.0140728
AP2A2	-0.000246084	0.00251975
AP2B1	4.69845e-06	-0.00436794
AP2M1	-5.63182e-05	0.00306007
AP2S1	-7.39803e-05	0.000130195
AP3B1	-0.00166552	0.0010077
AP3B2	0.000227544	-0.00107859
AP3D1	-4.83387e-05	-0.00179746
AP3M1	-7.7994e-05	-0.00766888
AP3M2	0.00275089	-0.00389637
AP4B1	-2.87435e-06	-0.00216568
AP4M1	-0.000138191	0.00660307
APAF1	-9.26385e-05	-0.00421905
APBA1	-6.3184e-05	-0.00196981
APBA2	0.000159223	-0.00616701
APBB1	-3.98586e-05	-0.00126188
APBB2	-4.56817e-05	-0.0118144
APBB3	0.000135647	0.0054925
APC	-1.10399e-05	-0.000335578
APC2	0.000626069	-0.00498519
APCDD1	-0.000426683	-0.000502105
APCDD1L	0.00033068	0.0521073
APEH	-0.000238921	0.00141224
APEX1	-0.00046526	-0.00619661
APH1B	-2.36505e-05	-0.000783976
API5	-0.000152863	0.00338984
APLNR	-0.00102003	0.00914057
APLP1	-3.59355e-05	0.00818629
APLP2	-2.36033e-05	0.00638206
APOA1	3.20793e-05	0.0014899
APOB	-0.00072091	0.0252366
APOBEC2	-0.00106698	0.000503673
APOBEC3A	-0.000872275	-0.00163461
APOBEC3C	-0.00202342	0.00628571
APOC1	-3.39751e-05	0.0108011
APOD	0.00219523	-0.0161681
APOE	-0.00124714	0.00509798
APOH	0.000278916	0.0134477
APOL1	-0.00292529	0.00874731
APOL6	-0.00234822	0.00557322
APOLD1	-0.00105763	-0.0035079
APOM	8.73943e-05	0.00782223
APP	-4.17331e-05	0.000802579
APPBP2	-1.63498e-05	-0.00243658
APPL1	-0.000100367	-0.00199201
APPL2	-6.37149e-05	-0.00199618
APRT	-3.31162e-05	0.00395908
APTX	-3.32297e-05	-0.00313396
AQP1	-0.00017438	0.0208438
AQP11	-3.45522e-05	0.000454138
AQP2	-0.000351013	0.00270516
AQP3	5.85398e-05	0.00869411
AQP5	-0.00123845	0.0276725
AQP9	-0.000928261	0.0194279
ARAP1	0.00183066	0.00319893
ARAP2	3.97974e-05	0.012447
ARAP3	-0.00251978	0.0116234
ARC	-0.00259087	0.00247143
ARCN1	-1.58676e-05	-0.00316713
ARF1	-6.66402e-05	-0.00182542
ARF3	-9.4557e-05	2.40643e-05
ARF4	-9.34513e-05	0.00166488
ARF5	-0.000582817	0.00269923
ARF6	-4.57947e-05	0.000365576
ARFGAP1	-5.10901e-05	8.43848e-05
ARFGAP2	-5.88813e-05	0.00110117
ARFGAP3	-6.24779e-06	-0.00489713
ARFGEF1	-0.00026571	0.000561864
ARFGEF2	-6.84389e-05	0.00116507
ARFIP1	-7.86035e-05	0.00322825
ARFRP1	2.65969e-06	0.0083679
ARG1	-0.000659876	0.011678
ARG2	-0.0001835	-0.00339448
ARHGAP1	-6.93893e-05	0.00273252
ARHGAP12	2.73772e-05	-0.00669875
ARHGAP15	-0.000852628	0.00451344
ARHGAP21	1.32736e-05	-0.00344832
ARHGAP22	-0.00104199	-0.00314126
ARHGAP24	-0.000684822	0.00607243
ARHGAP25	-0.000194225	-0.000800568
ARHGAP26	1.93689e-05	0.00561842
ARHGAP27	-0.00147489	0.00511605
ARHGDIA	6.86493e-05	-8.6671e-05
ARHGDIB	-0.000109808	0.00467289
ARHGDIG	-3.18061e-06	0.0050729
ARHGEF10	-6.75702e-05	0.00496958
ARHGEF10L	-0.000108407	-0.00116922
ARHGEF11	-0.000369268	-0.0057091
ARHGEF12	-0.000147608	-0.000617286
ARHGEF15	-0.00103479	-0.00248501
ARHGEF16	6.53963e-05	-0.0128077
ARHGEF17	-4.58175e-05	-0.000283432
ARHGEF19	-0.00085949	0.00239069
ARHGEF2	-0.00016224	-0.00550614
ARHGEF4	0.000719408	0.00350932
ARHGEF7	3.40399e-05	-0.0112661
ARID1A	-4.61879e-05	-0.00378001
ARID1B	-0.000163311	-0.00498151
ARID3A	-0.000810541	-0.00109558
ARID3B	-3.9884e-05	0.00158859
ARID4A	-1.98791e-05	-0.00583093
ARID5A	-2.90607e-05	0.00524021
ARIH1	-1.37704e-05	-0.00126149
ARIH2	3.76343e-05	-0.000906567
ARL1	-6.02403e-05	0.00108054
ARL10	-5.26483e-05	-0.00433157
ARL11	-0.0015467	0.0127355
ARL13B	-6.57581e-05	0.0054581
ARL2	-6.54237e-05	-0.000605084
ARL2BP	-1.1114e-05	-0.00198776
ARL3	-2.08762e-05	-0.00898915
ARL4A	-0.000833501	0.0109447
ARL4C	-0.000388088	0.0143783
ARL4D	-3.69877e-05	0.00490676
ARL5A	1.55101e-05	0.00216028
ARL5B	-3.05329e-05	-0.0112204
ARL6	-2.28174e-05	0.00144511
ARL6IP1	-5.7331e-05	-0.00170508
ARL6IP5	-0.000152706	0.0030287
ARL6IP6	-2.24579e-07	0.000516385
ARL8A	-2.5767e-05	-0.00099335
ARL8B	-1.5067e-05	0.00078907
ARMC1	-1.75584e-05	-0.00702579
ARMC10	-1.95298e-05	0.00507592
ARMC2	8.29937e-06	0.00596429
ARMC3	0.000292203	-0.00565004
ARMC4	1.42683e-05	0.0182039
ARMC7	-8.32692e-05	-0.000492938
ARMC8	-3.26554e-05	0.000527298
ARMC9	-6.46127e-05	0.0063879
ARNT2	-6.22978e-05	0.00478284
ARNTL	-0.000583381	0.00738246
ARNTL2	-0.00206591	0.0115628
ARPC1A	-7.07542e-05	0.0043848
ARPC1B	-8.15459e-05	0.00808651
ARPC2	-5.891e-05	-0.00152267
ARPC3	-0.000106856	0.000288183
ARPC5	-0.000221525	-0.000273224
ARPC5L	-2.57932e-05	6.70828e-05
ARPP19	-0.000102843	-0.000651794
ARRB2	-4.7731e-05	0.00459298
ARRDC1	-0.00114988	0.00469542
ARRDC2	-2.05471e-05	0.0112759
ARRDC4	1.0703e-05	0.0131972
ARSA	-0.00203882	-0.000890208
ART5	0.000470674	-0.00363723
ARTN	-0.00463791	-0.00412161
ARVCF	-0.000838781	-0.0122409
ASAH1	-0.000108295	0.00245598
ASAP1	-0.00195718	-0.00242929
ASAP2	-3.25772e-05	0.00279076
ASAP3	-0.000183083	-0.000763352
ASB13	6.70188e-05	-0.00897475
ASB14	-0.000135454	0.00091672
ASB16	-0.0018257	0.00276381
ASB4	6.6692e-05	-0.00141476
ASB5	0.000212635	-0.0180615
ASB6	-4.75869e-05	-0.000968349
ASB8	-4.25497e-05	-0.0022261
ASCC1	-5.75672e-05	-0.00670443
ASCC3	-4.35645e-06	0.00126702
ASCL1	0.00010792	-0.00989711
ASCL2	0.00563119	0.00865427
ASF1A	0.000663477	-0.0081832
ASF1B	-9.81629e-05	-0.000400237
ASGR1	-0.00105306	-0.00356396
ASGR2	-0.000720758	0.0130363
ASH2L	-6.96917e-05	0.000155787
ASIP	-0.000213519	0.00677835
ASL	5.90518e-05	0.00827174
ASNS	-3.95061e-05	-0.00209556
ASNSD1	1.82248e-05	-0.00297789
ASPA	-0.0023256	0.00305897
ASPH	-4.25921e-05	0.00352021
ASPHD1	-0.00129528	0.00803989
ASPHD2	-0.000944126	-0.000309874
ASPM	-0.000455843	0.000644835
ASPRV1	-2.37096e-05	-0.00924436
ASPSCR1	-8.44321e-05	-0.00186703
ASRGL1	-3.65833e-05	-0.00249364
ASS1	-0.00160204	0.00188226
ASTE1	-8.18919e-05	0.00315365
ASTN1	-3.71477e-06	0.00781641
ASTN2	-6.31007e-05	-0.00959669
ASXL1	-2.75838e-06	-0.000393922
ATAD1	2.51947e-05	-0.00703952
ATAD2	-2.88262e-05	-0.00695601
ATAD3A	-0.00010099	0.000340158
ATAD3C	0.00176952	0.0145326
ATAD5	-3.49141e-05	-0.00938807
ATF1	1.87746e-05	-0.000914741
ATF2	-5.82801e-06	-0.00123976
ATF3	0.000722818	-0.00513866
ATF4	4.03432e-05	-0.00715965
ATF6	-1.53005e-05	-0.000924768
ATF6B	-3.20403e-05	0.0044728
ATF7	-0.000122194	-0.00275948
ATF7IP	-1.20025e-05	-0.00991811
ATF7IP2	0.000471148	-0.00959137
ATG10	-9.97589e-05	0.00556455
ATG12	-3.30094e-05	0.00073996
ATG16L1	-4.60727e-05	-0.000826004
ATG3	-6.33033e-05	0.000634552
ATG4C	2.24028e-05	0.0015488
ATG4D	-0.000135535	-0.00145773
ATG5	-4.42514e-05	-0.00076263
ATG7	0.000305117	0.00230967
ATG9A	-0.000534662	0.000641481
ATIC	-0.000642586	0.00057946
ATL2	-4.85811e-05	-0.00246277
ATM	-7.70334e-05	0.000120281
ATMIN	-6.17072e-05	-0.00395888
ATN1	-0.000279594	-0.00392249
ATOH7	-7.3165e-05	-0.0030464
ATOH8	-5.13705e-05	-0.00599949
ATOX1	-2.21872e-05	0.00188543
ATP10A	0.00123498	-0.00761904
ATP10D	-0.00102547	0.00136211
ATP11B	-9.98731e-05	-0.00142889
ATP12A	-0.000370137	0.0112621
ATP13A2	-0.000176747	0.000719646
ATP13A4	0.000247571	0.00199058
ATP1A1	-0.00093143	0.00519716
ATP1A3	-8.56722e-05	-0.018501
ATP1A4	0.000220031	0.00226601
ATP1B1	-5.25929e-05	-0.00571372
ATP1B2	-2.39271e-05	0.012076
ATP1B3	-2.89617e-05	0.000695728
ATP2A1	-0.00116902	-0.00747964
ATP2A2	-3.93199e-05	-0.00353596
ATP2A3	0.000919432	0.00173406
ATP2B1	0.000375667	0.00208252
ATP2B2	0.000476224	-0.00632289
ATP2B4	-0.000817778	0.00130544
ATP2C1	-0.000254588	0.00469939
ATP4B	-0.000644518	-0.00202235
ATP6V0A1	-1.84624e-05	-0.00163847
ATP6V0A4	-0.000202317	-0.0252714
ATP6V0B	-0.000126055	6.65716e-05
ATP6V0C	0.00281889	-0.00289444
ATP6V0D1	-4.78897e-05	-0.00335833
ATP6V0E1	-0.000103296	0.00354079
ATP6V1B1	-0.000902522	-0.00889126
ATP6V1B2	-9.06311e-05	-0.000835235
ATP6V1C1	-0.000311247	0.00107841
ATP6V1C2	-0.000626165	-0.00035686
ATP6V1E1	-8.53913e-05	-0.00347494
ATP6V1E2	-0.00148831	-0.00481191
ATP6V1F	-6.97192e-05	0.00123537
ATP6V1G1	-2.4871e-05	-0.00404825
ATP6V1H	2.20961e-05	-0.00293078
ATP7B	-0.000170875	-0.0051019
ATP8A1	-7.81229e-05	-0.00560909
ATP8A2	0.00800863	-0.0110084
ATP8B1	-0.00222486	0.00849737
ATP8B2	-0.000367735	-0.00225199
ATP9A	-1.71339e-05	0.000513878
ATP9B	-8.03901e-05	-0.00603771
ATR	-6.0572e-05	0.00449793
ATRIP	-5.12031e-05	-0.000132037
ATRN	-8.62302e-05	0.00526615
ATRNL1	0.000507827	-0.0125564
ATXN1	-1.54984e-05	0.00242195
ATXN10	-1.36658e-05	-0.00588732
ATXN2	-8.96878e-05	-0.00207598
ATXN2L	0.000469386	-0.00216538
AUH	-0.000132151	0.00476616
AURKA	-3.66192e-05	-0.00209676
AURKB	-3.34035e-05	-0.00880808
AUTS2	-6.26782e-05	0.00166978
AVEN	-0.000212237	-0.00141625
AVIL	-0.00176983	-0.0149412
AVL9	-4.69666e-05	0.00408025
AVPI1	-0.000688002	-0.0013769
AVPR1A	-0.000281349	0.00141173
AXIN1	-0.000188843	0.00139729
AXIN2	-3.88752e-05	-0.000353939
AXL	-0.000179112	0.00887119
AZGP1	-0.001581	0.0179041
AZI2	-4.27003e-05	-0.00281539
AZIN1	-5.49898e-05	-0.00167399
AZU1	-0.000601973	-0.00124143
B2M	-3.88935e-05	0.00310917
B3GALNT1	-0.000944634	0.000789319
B3GALNT2	-2.7603e-05	-0.000456139
B3GALT1	-5.95807e-06	0.00217145
B3GALT2	-0.000105871	-0.0205108
B3GALT5	-7.95269e-05	0.00271338
B3GAT1	7.69482e-05	-0.00016445
B3GAT2	-3.55401e-05	-0.0121835
B3GAT3	-3.62261e-05	0.00752413
B3GNT5	-0.00597519	0.0116973
B3GNT8	-0.00263093	0.012644
B3GNTL1	-0.000559828	0.00321291
B4GALNT1	0.000245912	-0.0137745
B4GALNT3	0.000255829	-0.00435493
B4GALNT4	-0.000167001	0.00373516
B4GALT1	5.90718e-05	0.00424877
B4GALT2	-8.06879e-05	-0.00426538
B4GALT3	-4.54211e-05	-0.00210125
B4GALT4	-1.44121e-05	0.00516805
B4GALT5	-3.9625e-05	0.0059205
B4GALT6	0.000803506	-0.0124972
B4GALT7	2.44753e-05	0.00668838
BACE1	-0.000106983	0.00208568
BACE2	-3.10165e-05	0.0104393
BACH2	-2.08738e-05	-0.0118572
BAG1	-0.000173578	-0.00369196
BAG2	0.000232136	-0.00200731
BAG3	-0.00245531	0.00312793
BAHD1	-1.65929e-05	-0.00511395
BAIAP3	-0.00173025	0.0102857
BAMBI	0.00051528	-0.0132184
BANK1	-0.000603131	0.0190976
BANP	-2.78217e-05	-0.00210442
BARD1	-0.00242148	-0.00284612
BARHL1	-0.000251838	0.00459407
BARX2	0.00131336	0.00473226
BATF	1.27136e-05	0.0160763
BATF2	-0.00124728	0.00572138
BATF3	0.000872123	0.0028106
BAX	-0.000107134	0.00407782
BAZ1A	-1.48767e-05	-0.0038683
BAZ1B	3.53584e-05	0.00380684
BAZ2A	-4.14354e-05	-0.0017854
BBC3	3.2117e-05	0.00420232
BBOX1	-0.00296995	0.00969198
BBS10	-5.24787e-05	-0.00520676
BBS12	-0.000112646	0.00110888
BBS5	6.12679e-05	0.0046557
BBS7	-3.35014e-05	0.000794647
BBS9	-3.50271e-05	0.000486717
BBX	-5.53048e-05	0.00119319
BCAM	-0.000339077	0.00944526
BCAN	9.07209e-05	-0.0133626
BCAP29	-0.000234118	0.00690031
BCAR1	1.01766e-05	-0.00730939
BCAR3	-0.00233837	0.00454181
BCAS1	-0.000354996	-0.00881597
BCAS2	1.8814e-05	-0.000804808
BCAS3	-0.000248854	0.00034404
BCAS4	-7.40763e-05	0.00608553
BCAT1	-0.000856481	0.000191202
BCAT2	-0.00591991	0.00581051
BCKDHB	-4.93821e-07	0.0022987
BCKDK	-7.08923e-05	0.00305099
BCL10	9.84668e-05	-0.000633293
BCL11A	0.000293824	-0.0236714
BCL11B	-6.04531e-05	-0.00447434
BCL2	0.000394478	-0.00143457
BCL2A1	0.00041235	0.0229926
BCL2L1	-5.20377e-05	0.00587315
BCL2L10	-0.000165435	-0.00129022
BCL2L12	-0.000233722	0.00743831
BCL2L13	-5.1149e-05	0.00129828
BCL2L14	-0.000951497	0.00144761
BCL2L2	-8.65819e-05	0.00289073
BCL3	-4.92053e-05	0.016052
BCL6	-7.33677e-05	-0.00312956
BCL7A	3.12354e-05	-0.0166911
BCL7B	-3.40432e-05	0.00644283
BCL7C	-1.33809e-05	0.00180022
BCL9	-6.5583e-05	-0.0046779
BCL9L	-0.00248011	-0.00666461
BCLAF1	-4.08368e-05	-0.00274855
BCO2	-5.22008e-05	0.0123724
BCR	-7.59499e-05	-0.00403696
BDH1	-0.000235489	0.0165055
BDH2	-0.000447378	0.0060151
BDKRB1	-0.000516744	0.01805
BDKRB2	-0.00216057	0.0251405
BDNF	0.00109563	0.0123714
BECN1	-1.28596e-05	0.00241929
BEGAIN	-0.000865176	-0.00253704
BEND5	-4.1052e-06	-0.00337947
BEND7	0.0006288	-0.0121603
BEST3	-0.000466674	-0.01183
BEST4	-0.00134458	0.0214905
BET1	-8.00747e-05	0.00803792
BFAR	-8.54596e-05	0.00105963
BFSP1	-0.00151335	-0.000538274
BGLAP	-0.00223868	-0.00468469
BHLHA15	-4.33403e-05	0.00613563
BHLHE22	0.000788266	-0.00306371
BHLHE40	-8.18003e-05	0.0143759
BHLHE41	-4.85268e-05	0.0123061
BHMT	4.77434e-05	0.000614126
BICD1	-0.000129634	0.00754007
BICD2	-6.36463e-05	-0.00222788
BID	-7.99632e-05	-0.00447672
BIK	6.70668e-06	0.0156997
BIN1	1.01802e-05	-0.00307572
BIN2	4.94979e-05	0.0102244
BIRC2	-0.000120235	-0.00107395
BIRC3	-0.00468624	0.0288139
BIRC6	-2.04474e-05	-0.0021171
BIRC7	-1.52216e-06	0.007086
BIVM	-5.19474e-05	-0.00810368
BLCAP	-0.00145759	0.000371528
BLK	0.000702911	0.00685568
BLM	-3.29595e-05	0.00160475
BLMH	-5.05501e-05	-0.00484646
BLNK	-0.00140298	0.00942435
BLOC1S1	-0.00393291	0.00222823
BLOC1S2	-0.000701402	-0.00138821
BLVRA	-5.77899e-06	0.00643548
BLZF1	-2.76673e-05	0.00185265
BMF	-3.43916e-05	-0.00686668
BMP1	-5.21298e-05	0.00489976
BMP2	-1.58462e-05	-0.0130192
BMP2K	-0.000128299	0.00554512
BMP3	0.00387506	0.0081969
BMP4	8.53623e-05	-0.00864207
BMP6	0.00192319	-0.0020504
BMP7	-6.75223e-05	0.00119921
BMP8A	0.00668217	-0.00205538
BMPER	-0.000340771	-0.00489303
BMPR1A	-4.12108e-07	-0.00855469
BMPR1B	-1.27161e-05	0.00959047
BMPR2	-0.000134558	-0.0016468
BNC1	0.00173249	0.00621519
BNC2	0.000226622	0.00653092
BNIP1	-8.08119e-05	-0.00116841
BNIP2	-0.00172109	0.00498551
BNIP3	-0.00013784	0.00123044
BNIP3L	1.49398e-05	0.00465421
BNIPL	-0.000226985	-0.00838911
BOC	-7.61624e-05	0.00918488
BOD1	-0.000283613	0.000214588
BOK	-0.00164229	-0.0231438
BOLA1	-3.38692e-05	0.00214129
BPGM	-5.73811e-05	-0.00139877
BPHL	0.000209029	-0.00463331
BPI	-0.00178934	-0.0111818
BPTF	-0.00159345	-0.00355595
BRAF	-5.90548e-05	0.00136544
BRAP	-2.83207e-05	-0.00417702
BRCA1	4.05205e-05	0.00147958
BRCA2	-3.20709e-05	-0.00364856
BRD1	2.17462e-05	-0.00572925
BRD2	3.88921e-06	-0.000847356
BRD3	-0.000244465	-0.00799988
BRD4	-9.71672e-05	-0.00292175
BRD7	-0.00029499	-0.000900902
BRD8	-0.000133004	-0.000577209
BRF1	-3.54218e-05	-0.000940475
BRF2	-0.000118252	-0.00143807
BRI3	-1.80913e-05	0.000885399
BRI3BP	-4.0583e-05	0.00442656
BRIP1	-0.000151429	-0.0103904
BRIX1	0.000142208	-0.00256763
BRPF1	1.20911e-05	-0.00197567
BRSK1	0.000298312	-0.00280052
BRSK2	-0.00119032	-0.00576091
BRWD1	-2.56301e-05	-0.000907801
BSDC1	-5.21453e-05	0.000690875
BSN	-2.22591e-05	-0.00450373
BST2	3.34783e-05	0.0164032
BTAF1	-3.09603e-05	-0.00632799
BTBD1	-2.17285e-05	0.00144036
BTBD10	-0.000879202	0.0012069
BTBD11	0.00222267	5.96935e-05
BTBD2	0.000799779	-0.00240458
BTBD3	0.000118599	-0.00493332
BTBD6	-0.000800115	0.00269673
BTBD8	9.84553e-06	0.00224826
BTD	-5.6722e-05	6.98372e-05
BTF3	-7.55553e-05	-0.00213976
BTF3L4	-4.0553e-05	-0.00388242
BTG1	-6.27147e-05	0.000168218
BTG2	-2.52072e-05	-0.000330074
BTG3	-0.00211567	0.00112214
BTN1A1	-7.33826e-05	-0.0106755
BTN2A1	-0.000411257	-0.00125182
BTN2A2	-6.05095e-05	-0.000557953
BTN3A1	0.000222172	-0.0014285
BTN3A2	-0.000801754	0.000652503
BTN3A3	-0.00103896	0.00194066
BTNL2	-0.000431471	-0.00309623
BTNL8	0.00021093	0.00147154
BTNL9	-0.00129561	-0.0124834
BTRC	8.67532e-06	-0.0107788
BUB1	-0.000486296	-0.00808885
BUB1B	-4.30846e-05	-0.00942756
BUB3	-0.000163328	-0.00696156
BUD13	-5.53727e-05	-0.00395556
BVES	-7.6012e-05	-0.00365761
BYSL	-3.84139e-05	-0.00545368
BZW1	-2.16161e-05	0.00210946
BZW2	0.000696203	-0.00250011
C10orf82	-7.33727e-06	-0.00707506
C10orf88	-3.32997e-06	-0.00770205
C10orf95	-4.64412e-05	4.4755e-05
C11orf16	2.61069e-05	0.0054437
C11orf24	-0.000102446	-0.00114268
C11orf42	0.000210407	0.00146099
C11orf45	-0.0010089	0.014679
C11orf49	-3.45216e-05	0.00150335
C11orf54	-4.21202e-05	-0.00267596
C11orf58	-0.000472437	-0.000266664
C11orf65	0.000169513	0.00399251
C11orf71	0.0005463	-0.00175598
C12orf43	-2.50131e-05	-0.00371394
C12orf54	0.00198749	0.00818835
C12orf57	-8.74887e-06	-0.00503787
C12orf65	2.72112e-05	-0.00183506
C12orf75	-0.000100633	-0.00140471
C12orf76	0.000273385	-0.0020475
C14orf119	-0.000201321	-0.000758886
C14orf132	0.000216727	-0.000633512
C14orf93	-0.00126607	-0.00616331
C15orf39	-0.000640234	0.000379551
C15orf48	-0.000233802	0.0165204
C16orf46	-2.52238e-05	0.00388492
C16orf54	-0.000228254	0.00818307
C16orf58	-6.10739e-05	0.00162985
C16orf70	1.90534e-05	0.0012254
C16orf71	-3.82697e-05	0.0158422
C16orf72	-8.19648e-05	0.000451753
C16orf86	-0.000747862	0.0068079
C16orf87	-8.66032e-05	-0.00805471
C17orf100	2.92696e-05	-0.00289483
C17orf80	-0.000108838	-0.00263409
C18orf21	3.72165e-05	-0.00463837
C18orf54	-3.19579e-05	-0.0114792
C19orf12	-4.46052e-05	0.000101642
C19orf18	-4.29573e-05	0.00922328
C19orf44	-0.000193657	0.00518828
C19orf48	-3.62205e-05	0.00164165
C19orf53	-0.000258303	-0.000365912
C19orf73	-0.000185808	0.00549701
C1D	-0.000312527	0.000269732
C1GALT1	-1.43638e-05	0.00750454
C1orf109	-2.16911e-05	0.000969068
C1orf112	-4.43574e-05	-0.00541964
C1orf115	-0.000859737	-0.00435209
C1orf116	0.000492719	-0.000587913
C1orf127	0.000693208	-0.00305255
C1orf158	0.000518048	0.0217191
C1orf159	-3.082e-05	0.000275146
C1orf174	-2.50342e-05	-0.000257193
C1orf198	-0.000834322	0.000173656
C1orf21	0.000207885	-0.00230557
C1orf210	0.00177898	0.00105631
C1orf216	-0.000194271	-0.000945477
C1orf226	5.46046e-05	-0.00704656
C1orf35	-2.23922e-05	0.00158209
C1orf50	-2.67409e-05	0.00129823
C1orf52	-0.000133421	-0.0022552
C1orf56	4.18229e-06	0.000429292
C1orf61	0.00131627	-0.00243701
C1orf74	-8.12093e-05	0.00393483
C1orf87	-0.000760706	-0.00460518
C1QA	3.0144e-05	0.00721578
C1QB	-0.00121105	0.00682426
C1QBP	-9.49594e-05	-0.00162515
C1QC	-5.54702e-05	0.00719718
C1QL1	0.00112413	-0.023985
C1QTNF1	5.26824e-05	0.00637718
C1QTNF2	-0.000977372	0.00810928
C1QTNF3	-0.00106598	0.0039564
C1QTNF6	-0.000146989	-0.00461565
C1QTNF7	0.000191504	-0.0012373
C1QTNF9	-0.000926467	-0.00432223
C1R	-3.62335e-05	0.0159058
C1S	-0.00150311	0.0207698
C2	0.000471802	-0.00200129
C20orf27	-1.79525e-05	0.00210552
C21orf58	-0.000132732	0.00435267
C21orf91	0.00054754	-0.00779196
C22orf15	-0.00146063	0.00800262
C22orf23	-3.22889e-05	-0.00338624
C22orf31	-0.0021806	0.00169967
C2CD2	-0.00101083	0.0168537
C2CD2L	-4.58496e-05	-0.000757445
C2orf15	-9.08264e-05	-0.00109864
C2orf42	-2.20616e-05	0.000940674
C2orf49	-6.28841e-05	-0.00425218
C2orf50	-0.000946682	0.0262952
C3	-0.00160721	0.0188325
C3AR1	-0.002572	0.0102418
C3orf14	0.000125404	-0.00881524
C3orf18	-0.000859877	0.00145228
C3orf36	-0.000136604	-0.00675428
C3orf38	-1.87187e-05	-0.00116406
C3orf52	0.000905548	-0.00279127
C3orf62	-0.00290018	-0.00307693
C4A	0.00039107	0.00696543
C4BPB	-0.00146211	0.00406898
C4orf19	-0.00137392	0.00848578
C4orf33	-4.2449e-05	-0.00332753
C4orf36	-0.000337265	0.00588339
C4orf46	-5.57964e-05	-0.00681788
C4orf50	-0.000761229	0.00401638
C5	0.00065137	0.00739913
C5AR1	-0.0017226	0.0135762
C5orf15	-0.000678192	0.000926793
C5orf24	-0.000831555	0.000117741
C5orf34	-7.81448e-05	-0.00590383
C6	-0.00026397	0.00108354
C6orf118	-7.33297e-05	0.0228901
C6orf136	-6.38733e-05	-0.000793467
C6orf141	-0.000891582	0.0306617
C6orf15	0.000494664	0.0597806
C6orf201	5.02236e-05	0.00157285
C6orf47	-9.59331e-05	0.00300722
C6orf62	-4.41831e-05	0.00539365
C6orf89	-8.5142e-05	0.000807175
C7	-0.00120278	-0.00186007
C7orf25	-9.51919e-06	0.00517546
C7orf26	-0.000685418	0.00202127
C7orf31	0.000136207	0.0055127
C7orf50	-0.00184553	0.00791256
C8G	-0.000118939	0.0134623
C8orf37	-1.05797e-05	0.00269117
C8orf44	-0.00146687	-0.000209149
C8orf86	-0.000153306	-0.00232334
C9orf116	-0.000482716	0.0148369
C9orf131	-0.000876758	-0.00206967
C9orf16	-2.89571e-05	-0.00104652
C9orf24	-0.00158308	0.0216667
C9orf40	-0.000533692	-0.000941773
C9orf64	-0.00226737	0.0240059
C9orf72	-0.000127551	-0.00250702
CA12	-0.000377234	0.019836
CA13	-5.82205e-05	0.00962375
CA2	-0.0010935	0.0123171
CA3	-0.00159231	0.03396
CA4	-0.000623681	-0.00208182
CA5A	0.000690463	0.00208476
CA7	-0.00159729	0.0103011
CA9	-0.0017972	0.0233778
CAB39	-7.22849e-05	0.00106489
CAB39L	-0.000692469	0.00622834
CABIN1	-0.00010606	-0.00608522
CABP1	-0.000180872	-0.00647689
CABP4	0.000520664	0.0156573
CABP7	0.00119167	-0.0138633
CABYR	0.00442621	-0.0217544
CACHD1	-0.00218233	0.000683642
CACNA1A	0.00129101	-0.0018043
CACNA1C	-1.57783e-05	-0.00390285
CACNA1D	-0.00029763	-0.000874632
CACNA1G	-0.00021292	-0.0165061
CACNA1H	0.000408646	-0.00584286
CACNA1S	-0.00104225	-0.00562171
CACNA2D1	0.000297924	0.00185542
CACNA2D2	-5.37137e-05	-0.00520599
CACNB1	-6.5744e-05	-0.000188487
CACNB2	0.000854535	-0.00283881
CACNB3	-3.08496e-05	-0.00663169
CACNB4	-0.00130593	-0.00235651
CACNG1	9.39746e-05	-0.0125582
CACNG2	4.17109e-06	-0.00278366
CACNG3	0.000349399	0.00264404
CACNG4	0.000142866	-0.0208984
CACNG5	-0.000903089	-0.0339459
CACNG6	0.000311777	0.0172036
CACNG7	0.000284015	-0.00636552
CACYBP	-4.90093e-05	-0.00271749
CAD	-0.00157156	0.00345208
CADM1	-7.32842e-05	0.00182663
CADM3	0.000774937	0.00117713
CADM4	-0.000266962	-2.37927e-06
CADPS	-0.000212435	0.00506496
CALB1	0.000250564	0.00230175
CALB2	0.00128336	0.00508226
CALCB	0.000325857	-0.0116465
CALCOCO1	-5.92962e-05	-0.00248852
CALCOCO2	1.70607e-05	0.00271205
CALCR	0.00221232	-0.00063197
CALCRL	0.00164428	-0.00727535
CALD1	0.000449032	0.00544709
CALHM1	-0.000187372	0.00548104
CALHM2	-0.00395087	0.00593881
CALM1	-4.11692e-05	-0.00128224
CALML4	-0.000120801	0.000603943
CALR	-7.73324e-05	0.00279463
CALU	-4.44819e-05	0.00601312
CALY	0.000245534	0.000669999
CAMK1	1.76606e-05	0.00531506
CAMK1D	-9.84524e-06	-0.00375934
CAMK1G	-0.00210469	-0.000310264
CAMK2A	0.000513393	0.00726515
CAMK2D	-6.75047e-05	0.003642
CAMK2G	-3.44922e-05	-0.00392522
CAMK2N1	0.000117868	0.0093963
CAMK4	-0.00300529	0.00701976
CAMKK1	-2.32901e-05	-0.00274108
CAMLG	0.000465909	-0.00096934
CAMP	0.000336623	0.00242116
CAMSAP1	0.000438627	-0.00539638
CAMTA2	-0.000639693	0.00150464
CAND1	-0.000218651	0.00178698
CANT1	-0.000127869	-0.000896577
CANX	-5.4846e-05	0.00363981
CAP1	-4.24084e-05	-0.000272813
CAP2	-0.00205447	0.00396621
CAPG	-0.000979079	0.0148988
CAPN1	-0.000261117	0.00194704
CAPN10	-2.77814e-05	0.00165907
CAPN12	-0.0018113	0.0101548
CAPN3	3.31727e-05	0.00318411
CAPN5	-0.0001125	-0.00759697
CAPN7	-2.88901e-05	-0.00261937
CAPN9	-0.000377596	0.0227786
CAPNS1	-4.98792e-05	0.00164146
CAPRIN1	-9.38275e-05	-0.00104873
CAPRIN2	-0.000192715	0.00138134
CAPS	-0.00103566	0.0127573
CAPSL	-0.000345745	0.0238074
CAPZA1	-8.21462e-05	0.000274192
CAPZA2	-7.72003e-06	0.000402277
CAPZB	0.00247091	-0.0011429
CARD10	-0.000909268	-0.00189271
CARD11	0.000295678	0.0110267
CARD14	-0.000372858	-0.0041327
CARD6	-0.00270866	0.012659
CARD8	6.7615e-06	-0.00253143
CARD9	-0.0030562	0.0128732
CARHSP1	-0.000762197	-0.000165136
CARM1	-0.000135868	-7.28502e-05
CARS2	-0.000128538	-0.00221089
CARTPT	0.00342216	-0.00584813
CASC3	0.000106186	-0.00201379
CASC4	-6.44233e-05	0.00218665
CASD1	-0.000368141	-0.000578654
CASKIN2	-4.60311e-05	-0.00149028
CASP1	-0.00140679	0.0146501
CASP10	-0.000469409	0.00484366
CASP2	0.0010226	0.00210354
CASP4	-0.00224377	0.0110125
CASP5	-0.000160179	0.00929611
CASP6	-0.000237986	0.00282226
CASP7	3.94614e-06	0.00557907
CASP8	-0.000350862	0.0098297
CASP9	-6.96305e-05	-0.00303212
CASQ1	-0.0013206	0.00531418
CASQ2	-0.000226341	0.000600427
CASZ1	-0.00118079	0.0122779
CAT	-3.65381e-05	0.000257548
CATSPER1	0.000212266	0.0196685
CATSPER2	0.000105763	0.00188747
CATSPER3	0.000146156	0.0093905
CATSPERG	-1.3134e-05	0.0124641
CAV1	-6.8499e-05	0.0192107
CAV2	0.00228738	0.0114935
CAV3	-0.000246963	0.00309687
CBFA2T2	-6.46347e-05	0.00278248
CBFA2T3	-0.000323906	0.00364104
CBFB	-0.00112121	0.000916843
CBL	-0.000138506	-0.00217316
CBLB	-3.0195e-05	-0.00515162
CBLL1	-7.11543e-05	-0.000227008
CBLN2	0.00624364	-0.0150226
CBLN4	0.001249	0.00670923
CBR1	-0.00510215	0.0159002
CBR3	-4.7732e-05	0.00311185
CBR4	-4.02065e-05	-0.00525065
CBS	-0.00144283	-1.62566e-05
CBX1	-8.35298e-05	-0.0041684
CBX2	-0.000688753	-0.0167622
CBX4	0.00205588	-0.00410139
CBX5	-7.26938e-05	-0.00794438
CBX6	-6.90731e-05	-0.00721781
CBX7	-0.00282193	0.00786158
CBX8	-2.13808e-05	-0.00310969
CBY1	-3.16647e-05	-0.00142696
CC2D1A	0.00243405	0.00451762
CCAR1	-7.86101e-05	-0.00547169
CCDC102A	-2.0126e-05	0.00605733
CCDC102B	0.000121886	0.0064577
CCDC106	-0.000129513	0.00219894
CCDC107	-0.000351995	0.000220904
CCDC110	-9.00044e-05	-0.000545491
CCDC112	-0.000139771	-0.00136724
CCDC113	-8.06172e-05	0.00935709
CCDC114	-0.00028332	0.00818025
CCDC116	-0.000140024	-0.0131561
CCDC117	-2.58078e-05	-0.00630454
CCDC12	-4.69833e-05	0.000606057
CCDC121	-3.8266e-05	0.00017766
CCDC122	-0.00415531	0.011952
CCDC126	-1.61052e-05	0.00318066
CCDC130	-0.000145907	0.00207276
CCDC138	-0.000122205	-0.00260651
CCDC14	0.00030781	-0.00256712
CCDC140	0.00257742	-0.00299163
CCDC141	-0.000247414	0.0032043
CCDC148	-0.000178873	0.00730254
CCDC151	-2.38351e-05	0.0159887
CCDC17	0.000137778	-0.000331075
CCDC18	-0.000361169	-0.00397644
CCDC24	-0.000115532	0.0120902
CCDC25	-3.17038e-05	0.000920612
CCDC28A	-4.63005e-05	0.00524535
CCDC28B	3.58676e-05	-0.0106388
CCDC3	0.000762213	-0.000862151
CCDC34	-2.98631e-05	0.00192403
CCDC42	-0.00315002	0.000899046
CCDC47	-4.10666e-05	0.00396776
CCDC57	0.000150492	0.00667973
CCDC59	-5.46278e-05	-0.00385672
CCDC6	-0.000140343	-0.00553993
CCDC62	-0.00174776	-0.00823707
CCDC65	-0.0041988	0.0171839
CCDC68	-0.00171546	-0.00873758
CCDC69	-0.00184784	0.0108287
CCDC7	-7.2562e-05	-0.00653882
CCDC71	-4.99422e-05	0.00172141
CCDC74B	1.45477e-06	0.00674331
CCDC8	-0.00291863	0.0103869
CCDC80	-0.000897342	-0.00116781
CCDC81	-0.000414902	0.00625113
CCDC84	-0.000216046	0.000662475
CCDC85B	-0.000177512	0.000640134
CCDC86	-7.20513e-05	-0.00100596
CCDC88A	-3.00295e-06	-0.00830588
CCDC88B	-0.000957372	0.0101708
CCDC89	-0.00108739	0.00320468
CCDC9	-4.69187e-05	0.00349903
CCDC90B	-2.62186e-05	-0.00319822
CCDC91	0.000662656	-0.00186977
CCDC97	-0.000118369	-0.000814596
CCHCR1	0.000373661	0.00430835
CCIN	-0.00108323	0.00790338
CCK	0.002121	-0.0105751
CCKAR	-0.000519604	0.00416815
CCKBR	-0.000208558	-0.00548331
CCL13	0.000165876	-0.00015551
CCL14	-0.00022108	-0.0118392
CCL18	-0.000284589	0.00517431
CCL19	-0.000514109	-0.00544148
CCL2	-0.000728414	0.0229621
CCL20	5.04013e-05	0.016569
CCL22	6.08373e-05	0.00282444
CCL23	0.000937665	0.00120342
CCL25	0.000320202	-0.00125634
CCL26	-0.000304382	0.0103929
CCL27	0.00126074	0.00154777
CCL28	0.00142387	0.001186
CCL5	-7.59724e-05	0.016341
CCL7	0.00162591	0.0198906
CCL8	0.000775133	0.0168145
CCM2	-4.36885e-05	0.00473571
CCNA1	-5.03626e-05	-0.010317
CCNA2	-9.35405e-05	-0.00666592
CCNB1	0.00024583	-0.00544644
CCNB1IP1	-0.000180508	-0.0103556
CCNB2	-8.95803e-05	-0.00938768
CCNC	-6.28537e-05	-0.00374355
CCND1	0.000215315	-0.0134014
CCND2	-6.26659e-05	-0.000433155
CCNDBP1	-0.000491313	0.00636318
CCNE2	-4.20659e-05	-0.000992236
CCNF	3.64829e-05	-0.00520161
CCNG1	0.000337168	0.00352152
CCNG2	-2.39073e-05	-0.00707412
CCNH	1.85115e-05	0.00151236
CCNI	-2.69086e-05	-0.00570547
CCNJ	-0.000169739	-0.0115441
CCNJL	0.000333083	-0.00548307
CCNL1	-0.000254976	0.00033569
CCNO	-0.000214871	0.0194464
CCNT2	-0.00011493	-0.00237522
CCNY	9.15125e-05	-0.00563373
CCNYL1	-2.26972e-05	0.00176446
CCPG1	-3.79503e-05	0.00434934
CCR1	-0.000185493	0.012097
CCR3	0.000768831	0.00665205
CCR4	-0.000496201	0.00728211
CCR6	-0.00225331	0.0027286
CCR7	-0.000275741	0.00903135
CCR8	0.000875114	0.00287415
CCR9	-0.000956744	0.00251352
CCRL2	-0.000156042	0.00618796
CCS	-5.11786e-05	0.00423112
CCT2	-3.17884e-05	-0.00721481
CCT3	-3.49983e-06	-0.00611683
CCT4	-2.07779e-05	-0.00365966
CCT5	-2.68833e-05	-0.0051852
CCT6A	0.000323481	0.000275935
CCT7	-1.05233e-05	-0.00433899
CCT8	-0.000398662	-0.00259264
CD101	-0.000198613	0.00174426
CD109	-0.00123534	0.0237517
CD14	0.0012456	0.0164262
CD151	-0.000488206	0.0179481
CD160	-0.000114844	-0.00359583
CD163L1	0.00119655	0.00362766
CD164	-3.97712e-06	0.00398751
CD180	0.00011407	0.00521125
CD19	-0.000538462	0.00106696
CD1A	0.00239103	0.000188253
CD1C	0.0020906	-0.00657995
CD1D	-0.000527295	0.010248
CD1E	0.000355812	-0.00685714
CD2	-0.00113454	0.0122802
CD200	-0.000392418	-0.00781161
CD200R1	-0.00137197	0.0126459
CD209	8.38391e-05	-0.0120594
CD22	0.000789376	0.00422131
CD226	0.000504056	0.00477144
CD244	-0.000958587	0.0200406
CD247	-0.00099491	0.0111058
CD248	-0.00263575	0.00311578
CD274	-0.00330674	0.0215699
CD276	6.62615e-05	0.004024
CD28	0.000423411	0.00808286
CD2AP	-0.00157026	0.0102486
CD2BP2	5.07138e-05	0.00103356
CD300C	0.00225499	0.0107201
CD300LB	0.000765803	0.0086687
CD300LF	0.00186926	0.0137311
CD300LG	0.000183142	-0.00196759
CD320	-4.1674e-05	0.00470606
CD33	-0.000151835	0.0110701
CD34	-0.00063246	0.00313573
CD36	-7.37208e-05	0.010048
CD37	0.00127153	0.00666962
CD38	-0.000465106	0.00420304
CD3D	0.00111527	0.014989
CD3E	-1.2385e-05	0.00374693
CD3G	-0.000654723	0.0102419
CD4	-0.000784679	0.00791505
CD40	0.000429317	0.0065756
CD44	-0.000202608	0.0154483
CD46	1.74908e-05	0.00312479
CD47	0.000167627	0.00241284
CD48	-0.00121239	0.0134253
CD5	-8.31125e-05	0.00987734
CD53	-1.42136e-05	0.00987771
CD55	0.0035185	0.0106493
CD58	-0.00038784	0.0144694
CD59	-6.64102e-05	0.00503101
CD5L	0.000179128	-0.0144942
CD6	-0.000539371	0.00878525
CD63	-2.87187e-06	0.00495171
CD69	-0.00036814	0.014891
CD7	0.000460765	0.0216875
CD70	0.000741178	0.0205834
CD72	-9.10531e-05	0.0194646
CD74	-0.00308838	0.00869397
CD79A	-0.000515066	0.0158781
CD79B	-0.000541419	0.020409
CD80	0.000688504	0.00171172
CD81	-4.994e-05	0.00672358
CD83	-0.00188599	0.00236501
CD84	0.000379054	0.00597663
CD86	-0.000140687	0.00946461
CD8A	-0.00177569	0.00827721
CD9	-3.28489e-05	0.0114135
CD93	0.000208205	0.0062808
CDADC1	-5.17438e-05	-0.000853817
CDC14A	3.62933e-05	-0.000968494
CDC14B	-0.000132328	0.000188099
CDC16	-9.8065e-05	-0.00401932
CDC20	-0.00063324	-0.00534742
CDC23	-3.45286e-05	0.00240726
CDC25A	-1.63846e-05	-0.0106541
CDC25B	0.000580563	-3.68499e-05
CDC25C	-6.65872e-05	-0.008036
CDC27	0.0010511	-0.00142635
CDC34	-3.55006e-05	-0.00421763
CDC37	-2.06311e-05	0.00348134
CDC40	-7.5251e-05	-0.00434651
CDC42	-9.16286e-06	-0.00220474
CDC42BPA	-0.000119985	0.00296454
CDC42BPB	-1.39114e-05	-0.00197874
CDC42EP1	-0.000111541	-0.00573605
CDC42EP2	-5.76687e-05	-0.00133969
CDC42EP3	0.000424434	0.000981506
CDC42EP4	-1.15705e-05	1.90349e-05
CDC42EP5	-0.000678919	0.000142562
CDC5L	4.92335e-05	-0.00176048
CDC6	-6.97802e-06	-0.00333833
CDC7	-5.7108e-05	-0.0101536
CDC73	-0.000237372	0.0010997
CDCA3	0.000854405	-0.0069956
CDCA4	0.000118474	-0.00239336
CDCA7	-2.63162e-05	-0.00341188
CDCA7L	-0.00015391	0.00668355
CDCA8	-1.66189e-05	-0.00630743
CDCP1	-3.32663e-05	0.00848566
CDCP2	0.000292383	-0.00680178
CDH1	-0.00146699	-0.0031171
CDH10	-0.000505148	-0.00454729
CDH11	-0.000203385	-0.00685936
CDH12	7.38061e-05	-0.00784761
CDH13	-0.000170078	-0.0053447
CDH15	-0.000905506	0.00379071
CDH17	-0.000462985	-0.00825721
CDH2	-0.000102548	0.00366206
CDH20	0.000321847	-0.00112485
CDH22	-0.00132266	0.00663162
CDH24	2.83547e-06	0.000521934
CDH26	0.000435579	0.00312983
CDH3	0.000162964	-0.0234289
CDH4	0.00079616	0.0199328
CDH5	-0.00239559	0.00116369
CDH6	-0.00419412	0.0107
CDH7	0.000813731	-0.0199644
CDH8	0.000526482	-0.0232469
CDH9	0.00166806	-0.00683266
CDK10	0.00175299	0.00139118
CDK11B	-4.31469e-05	0.00212129
CDK12	-9.75327e-05	0.000703947
CDK13	-0.000117578	0.00177906
CDK14	0.000847536	0.00373681
CDK15	2.3054e-05	0.00498583
CDK17	-9.71017e-05	-0.001034
CDK18	-0.000461052	0.00945268
CDK19	-7.77017e-06	-0.00420937
CDK20	6.24486e-05	0.000295714
CDK2AP1	-5.02194e-05	-0.000334147
CDK2AP2	-9.58094e-06	0.00181511
CDK3	3.73668e-05	0.000962695
CDK4	7.11116e-06	-0.0145897
CDK5	-5.66418e-05	0.00314418
CDK5R1	-0.00166373	-0.00920394
CDK5R2	0.00228504	0.00730812
CDK5RAP1	-2.16362e-05	0.000863085
CDK5RAP2	-9.30019e-05	-0.00203663
CDK6	-0.000228058	-0.00837108
CDK7	1.60068e-05	0.00101421
CDK8	-2.30481e-05	-0.00912506
CDK9	-2.52246e-05	0.00186379
CDKAL1	8.65628e-05	-0.00239532
CDKL1	-0.000116128	-0.000299311
CDKL2	-0.000189648	0.0085611
CDKL3	-0.000148724	0.00448833
CDKN1A	-0.000399079	0.0189095
CDKN1B	-4.40161e-05	-0.00325978
CDKN1C	0.00106368	-0.00190408
CDKN2A	-0.000527219	-0.0183112
CDKN2AIP	-0.000116981	-0.0011173
CDKN2C	-3.02861e-05	-0.000393427
CDKN2D	-3.45575e-05	-0.00381039
CDKN3	-4.58612e-05	-0.0076838
CDNF	2.1422e-05	-0.000741374
CDO1	0.000396806	0.00816512
CDR2	-0.000143323	0.00395153
CDR2L	-4.74378e-05	-0.00184557
CDS1	-0.00318291	0.0151005
CDS2	-0.000154779	0.000336482
CDSN	0.00018072	0.0207465
CDX1	0.000266686	0.00784324
CDYL	0.000304846	-0.00413526
CEACAM1	-0.00112311	0.00379677
CEACAM19	0.000656189	-0.00460245
CEACAM3	-0.00050823	5.05878e-05
CEACAM4	-0.000812124	0.0162053
CEBPA	0.00155355	0.00698577
CEBPB	-6.60151e-05	0.0106692
CEBPD	-0.0010189	0.0128349
CEBPE	-0.000752262	-0.000836487
CEBPG	-9.48514e-05	-0.00432618
CEBPZ	-3.99533e-05	-0.000141225
CEL	-0.000623524	-0.00347092
CELA1	-9.35519e-05	0.00891737
CELSR1	-0.00040657	0.00173064
CELSR2	-0.000294048	0.0025185
CELSR3	0.00053503	-0.00790488
CEND1	-9.22346e-07	0.0117303
CENPA	-5.81568e-05	-0.00566533
CENPB	-6.95652e-05	0.00400581
CENPBD1	0.00212769	0.000681585
CENPE	-2.90954e-05	-0.0027542
CENPF	-1.06241e-05	-0.00652775
CENPH	0.00223489	-0.00603866
CENPJ	-0.00012113	-0.0106544
CENPM	5.56956e-05	-0.0111024
CENPN	-6.45551e-05	-0.00436674
CENPO	-2.6272e-05	-0.00288149
CENPP	5.06632e-05	-0.00158878
CEP170	0.000266185	-0.00863263
CEP250	-0.0001737	0.00387569
CEP350	-2.93118e-05	-0.000866729
CEP55	-9.13096e-05	-0.00494879
CEP63	-3.95688e-05	-0.000891892
CEP68	-7.38857e-05	-0.00218331
CEP70	-3.39839e-05	-0.00342739
CEP72	-5.04846e-05	-0.000769387
CEP97	-8.79136e-05	-0.00838461
CEPT1	-0.000547573	2.8698e-05
CER1	0.000576216	0.00258347
CERCAM	-7.20278e-05	0.0100145
CERK	-0.000666244	-0.00636112
CES3	-0.000237508	0.0159102
CETN3	-0.00012068	0.00200228
CETP	2.01128e-05	-0.00549614
CFB	-0.000478837	0.0243857
CFD	0.000219738	0.0161363
CFDP1	-2.59998e-05	-0.00415891
CFH	-0.00262152	0.00638624
CFL1	-4.5747e-05	-0.000602141
CFL2	-0.000120881	-0.00085302
CFLAR	0.000138924	0.00591151
CFTR	-0.0023428	0.0161671
CGGBP1	2.11872e-06	-0.00240943
CGN	1.65784e-05	0.00342712
CGNL1	-0.00315992	0.00825588
CGREF1	0.000833126	-0.00666395
CGRRF1	-4.26079e-05	-0.00361008
CH25H	-0.000461252	0.00883725
CHAC1	-0.00116088	0.00420036
CHAD	-0.00150773	-0.0111912
CHAF1A	-4.04345e-05	-0.000849088
CHAF1B	0.00061172	0.00233345
CHCHD1	-0.000250632	-0.00595456
CHCHD10	-0.00198232	0.00502124
CHCHD2	-4.50215e-05	0.00246922
CHCHD3	-5.07277e-05	0.000965393
CHCHD4	0.000552743	0.00119695
CHCHD5	3.62127e-05	0.000338928
CHCHD6	-3.74419e-05	-0.00108739
CHD1L	-6.32655e-05	2.94749e-05
CHD2	-0.00101253	-0.000862789
CHD4	-9.02099e-05	-0.00451816
CHD5	0.00139211	0.00369163
CHD6	-5.52639e-05	-0.000845995
CHD8	0.000122525	-0.00366133
CHEK1	-7.96034e-05	-0.00203923
CHERP	-2.37319e-05	4.01369e-05
CHFR	0.00321378	-0.00404267
CHGA	0.00377253	-0.0123901
CHGB	0.000332418	-0.00517686
CHI3L1	-0.00153801	0.0571776
CHI3L2	-0.00139714	0.0234757
CHIC2	-9.80819e-05	0.0026486
CHID1	-5.07446e-05	0.00584529
CHIT1	7.79964e-05	0.0144109
CHKA	-0.000167839	-0.00411147
CHL1	-0.00215142	0.0192465
CHML	-0.000475907	-0.00959936
CHMP1A	-4.10699e-06	0.000939338
CHMP2A	3.31192e-05	0.00838198
CHMP2B	1.91324e-05	0.00122436
CHMP4A	0.000395628	0.00314547
CHMP4B	-0.000472214	0.00390752
CHMP4C	-0.00279394	0.0110862
CHMP5	-4.86297e-05	-0.00321493
CHMP6	-2.72766e-05	-0.000656028
CHN1	-0.000154496	0.00441041
CHN2	-2.61669e-05	-0.000403018
CHODL	0.00222816	0.00363951
CHORDC1	0.000143009	-0.00419438
CHP2	-0.000608568	-0.00236185
CHPT1	-0.000182394	0.00548035
CHRAC1	-2.77744e-05	0.00246206
CHRD	0.00111559	0.00450597
CHRDL2	0.000905706	0.0221006
CHRM1	0.000523587	-0.00240686
CHRM2	-0.000339854	-0.00694105
CHRM4	-1.02391e-05	-0.00782718
CHRM5	0.000853127	-0.00975397
CHRNA1	-0.000866017	0.017737
CHRNA10	-0.001812	-0.00179377
CHRNA3	0.00198631	-0.0195177
CHRNA4	-0.000996403	-0.0174376
CHRNA5	-0.000721047	0.0101667
CHRNA6	-0.00125119	0.00832328
CHRNA7	-7.74401e-05	-0.00267065
CHRNA9	-0.00159973	0.00952855
CHRNB1	-0.00482258	0.0122937
CHRNB2	-0.000276634	-0.00938086
CHRNB4	-0.00181299	-0.00458801
CHRND	-9.16752e-05	0.00835433
CHRNE	-0.00055295	0.00256103
CHST1	-9.12039e-05	0.0139272
CHST10	-0.000271941	0.00032404
CHST12	-6.11433e-05	0.00767181
CHST13	0.000787481	0.0106797
CHST14	-0.00537886	0.00320515
CHST15	0.000435643	0.0054343
CHST2	-0.000126284	0.0131345
CHST3	0.00104887	-0.0110339
CHST4	-0.00128868	0.0205836
CHST6	-0.00136878	0.0129913
CHST8	-0.00366953	-0.0107781
CHSY1	-6.93142e-05	0.00530186
CHUK	-0.000764155	-0.00368496
CIAPIN1	7.46468e-05	-0.00523773
CIB1	-4.40171e-06	0.00811651
CIB2	0.000253914	-0.00117614
CIC	-3.94033e-05	-0.00156111
CIDEC	-0.000148433	0.0059663
CIITA	-0.00224227	0.0103849
CILP	-0.000298113	-0.000549325
CILP2	-0.000932951	-0.0033898
CINP	-0.000131818	0.00417513
CIRBP	-5.97193e-05	0.00217332
CISD1	-9.6023e-05	-0.00652623
CISH	-0.000284828	0.00870419
CIT	-0.000100614	-0.00672066
CITED2	-0.000126253	-0.000768385
CITED4	0.00404439	0.00335031
CKAP2	-9.44195e-05	-0.0117781
CKAP2L	-9.85814e-06	-0.00687222
CKAP4	-7.19516e-05	0.00160679
CKAP5	-2.6065e-05	-0.00234797
CKB	-0.000211851	-0.00351349
CKLF	-4.20281e-05	0.000845083
CKM	-0.000449795	0.000737454
CKMT1B	-0.0022496	-0.0214845
CKMT2	-0.00522837	0.0123764
CKS1B	8.39329e-06	-0.00556554
CKS2	-2.159e-05	-0.00715413
CLASP2	-7.66758e-06	-0.0105983
CLCA2	-0.00147034	0.00564391
CLCC1	-2.54e-05	0.00379114
CLCN1	-0.00116762	-0.00503108
CLCN2	-0.000140832	0.00606459
CLCN3	-7.86973e-05	-0.00113355
CLCNKA	-0.00206129	0.0164094
CLCNKB	-0.000454857	0.018044
CLDN1	-0.00182813	0.00854434
CLDN10	-4.7198e-05	0.0266521
CLDN11	-0.000412861	0.00346234
CLDN12	-0.000413219	0.00703838
CLDN14	-0.00133668	0.00493418
CLDN15	-0.000823024	-0.000553101
CLDN18	0.000470805	-0.00262683
CLDN20	-0.000240282	-0.00145728
CLDN3	0.000452417	-0.00159184
CLDN4	-0.0015892	0.0206582
CLDN5	-0.00015307	-0.0057749
CLDN6	0.000358005	-0.0011046
CLDN7	-0.000162711	0.0103238
CLDN9	-0.000125259	-0.00907284
CLDND1	-4.5553e-05	0.000385289
CLDND2	-0.000102166	0.0168495
CLEC10A	-0.000290733	-0.0123554
CLEC11A	-0.000656999	0.00742961
CLEC12A	-0.00127201	0.0231532
CLEC12B	-0.00121784	0.0110511
CLEC14A	-0.000568404	-0.00233222
CLEC1A	-0.000573185	-0.00228529
CLEC2B	-0.00090584	0.0232676
CLEC2D	-2.95313e-05	-0.00350838
CLEC3B	-0.000472751	0.00864582
CLEC4A	-0.000679975	0.00774183
CLEC4E	8.17872e-05	-0.00471257
CLEC4F	-0.000216037	-0.0174101
CLEC4G	0.000837837	0.0016976
CLEC5A	0.000131734	0.0249876
CLEC7A	-0.000862764	0.0144767
CLEC9A	0.000230609	0.015434
CLGN	0.00190726	-0.0234032
CLIC3	-0.0015802	0.0101341
CLIC4	-0.000188701	0.00631062
CLIC5	0.00221372	0.00467776
CLIC6	-0.00230566	-0.0141527
CLIP1	-4.22265e-05	0.00540456
CLIP2	-5.15702e-05	0.00270718
CLIP3	-0.000684397	-0.00506869
CLIP4	-0.000805815	4.86892e-05
CLK1	-3.05736e-05	-0.0054641
CLK2	-3.88171e-05	0.00128161
CLK3	-0.000233343	-0.000217174
CLK4	-9.66291e-05	-8.7644e-05
CLMN	-4.42083e-05	0.00177258
CLN3	-8.92635e-06	-0.000402558
CLN6	-0.000517526	0.00401602
CLNS1A	-4.88188e-05	0.00103615
CLOCK	0.000112114	0.0042184
CLPB	-5.14509e-05	0.00371822
CLPP	-0.00010659	-0.00188559
CLPTM1	-4.49949e-05	0.000342003
CLPTM1L	7.3612e-06	0.00421387
CLPX	-0.00028622	-0.000850872
CLRN3	-0.000223676	0.00789076
CLSPN	-1.4136e-05	-0.00309716
CLSTN1	-8.41238e-05	-0.00110265
CLSTN2	0.000498354	-0.0141608
CLTA	-9.03136e-05	-0.00774478
CLTB	-0.0012319	0.00388435
CLTC	-4.63661e-05	-0.00142214
CLTCL1	-0.0021176	-0.00107171
CLU	-0.000112175	0.0157168
CLUL1	0.000914045	0.0168625
CLVS1	0.0026369	-0.0133104
CMAS	-4.56371e-05	-7.66688e-05
CMBL	-0.00141784	0.0050517
CMKLR1	0.000201587	0.00578739
CMPK1	9.12055e-07	0.000496901
CMTM1	-0.000157452	-0.00649655
CMTM2	-0.000173839	-0.000350201
CMTM3	-0.000259729	0.00556285
CMTM4	-6.9127e-06	0.00151056
CMTM5	0.00111484	-0.00338095
CMTM6	-0.000161148	0.00122711
CMTM8	0.00536295	-0.00561601
CNBP	-0.000245756	0.00148399
CNDP2	-0.00014899	0.00090126
CNFN	-0.00103449	0.0107485
CNGA3	0.00134952	0.0279561
CNGB1	0.000116069	-0.0124273
CNIH2	-0.000198864	-0.00160078
CNIH3	0.00220962	0.00689296
CNIH4	-6.17005e-05	0.000853918
CNKSR3	-9.538e-05	-0.00363025
CNN1	-0.000755766	0.00505644
CNN2	-0.000192279	-0.000931519
CNN3	-2.5522e-05	-0.000592778
CNNM1	0.000142213	-0.00717025
CNNM2	2.7124e-05	-0.00629023
CNNM3	-0.000194354	-0.00217315
CNNM4	-0.00129518	0.000335645
CNOT1	-5.40474e-05	-0.000849645
CNOT10	-7.54765e-05	-0.00424153
CNOT2	0.000105987	0.0030421
CNOT3	-9.81586e-05	0.0006449
CNOT4	-8.24022e-05	0.00295271
CNOT6	-0.000178478	-0.0012362
CNOT8	-9.5939e-05	-0.00143438
CNP	-2.33782e-05	-0.00266701
CNPY3	-3.17453e-05	-0.00127317
CNR1	5.86777e-06	0.000665449
CNRIP1	-3.03158e-05	-0.00646667
CNST	0.00060693	-0.00341582
CNTD1	0.000173608	0.00295149
CNTD2	-0.00239934	0.0113963
CNTF	0.000521121	-0.00436521
CNTFR	-6.60133e-05	-0.0179884
CNTN1	-0.000231645	-0.0169368
CNTN2	-0.00184647	0.0059219
CNTN4	-0.00348923	-0.00754752
CNTN6	-0.000214912	-0.012783
CNTNAP1	-0.000490748	0.00684516
CNTNAP2	0.00613523	-0.00654499
CNTROB	-0.00077375	-0.000445713
COASY	-0.000748531	0.00381018
COBLL1	-3.82627e-05	0.00655226
COCH	-0.00302035	-0.0243941
COG1	-4.84211e-05	0.00122044
COG2	-0.00266405	-0.00122446
COG3	-5.33961e-05	-0.00343572
COG4	-0.000193142	0.000102142
COG6	-0.000109428	-0.00170322
COG7	-7.22351e-05	0.000278803
COIL	3.3237e-05	-0.00187309
COL10A1	0.000947765	0.0119463
COL11A1	-0.0011037	-0.0226273
COL11A2	8.80834e-05	-0.0221697
COL12A1	-0.00256783	1.53339e-05
COL13A1	-0.00189445	0.0173782
COL14A1	-0.000702587	0.0046145
COL15A1	0.000832107	0.00507987
COL17A1	-0.00054058	0.00179337
COL18A1	0.000289992	-0.00195416
COL19A1	-0.00545241	0.00570152
COL1A1	-0.000176438	0.00386209
COL1A2	0.000231739	0.0121891
COL21A1	-0.00545848	0.0357035
COL22A1	-0.00136556	0.0158421
COL23A1	0.00112473	0.0094503
COL27A1	-3.18564e-05	0.0105592
COL2A1	0.00112084	-0.00807993
COL3A1	0.000632971	-0.000599833
COL4A2	-9.2795e-05	0.00184545
COL4A4	-9.60214e-05	-0.00605528
COL5A1	0.00106538	0.0156979
COL5A2	-0.00352468	0.00845295
COL5A3	-0.00108512	0.0129002
COL6A1	-0.000663268	0.0068819
COL6A2	-0.00163991	0.00546359
COL6A3	0.000126217	0.0129983
COL7A1	-0.00242731	0.00417384
COL8A1	-0.00140075	0.0271809
COL8A2	-0.00157462	0.00568949
COL9A1	0.00127137	-0.0204432
COL9A2	-0.00396936	-0.00787446
COL9A3	-0.000648645	-0.0244354
COLEC10	-0.00045549	0.000436392
COLEC11	-0.000648925	0.00749453
COLEC12	0.00222233	-0.00335911
COMMD1	-9.67757e-05	-0.00439652
COMMD2	-9.22794e-05	-0.00535456
COMMD3	-8.93891e-05	-0.00899235
COMMD4	-0.000192766	0.00309184
COMMD5	-0.000113071	-0.00129481
COMMD6	-0.000319635	-0.00325997
COMMD8	-5.93462e-05	-0.000756384
COMMD9	-4.20961e-05	-0.00021009
COMP	-0.000689702	-0.0049312
COMTD1	-0.000385602	-0.000307877
COPA	0.000549797	-0.00423601
COPB1	-2.32861e-05	0.00202634
COPB2	-3.10286e-06	0.00163898
COPG2	-8.05566e-05	2.7092e-05
COPS3	-2.08459e-05	-0.0021612
COPS5	-5.18833e-05	-0.00163298
COPS6	1.09245e-05	0.00403238
COPS7A	-6.96234e-05	0.00208726
COPS7B	-0.000140067	-4.25728e-05
COPS8	-0.000115817	0.0024917
COPZ1	-5.34835e-05	-0.00294908
COQ10B	2.8239e-05	0.00266173
COQ3	-2.10301e-05	-0.00373604
COQ7	-0.000147557	0.00206727
CORIN	-0.0022945	0.00305951
CORO1A	-2.88971e-05	0.00632355
CORO1B	-5.33001e-05	-0.00178233
CORO1C	-0.000220222	-0.00952327
CORO2B	-0.000549044	0.00525588
CORO6	-0.00325811	0.00129241
CORO7	-0.000112445	-0.00591244
CORT	-0.00161022	-0.00180631
COTL1	8.40981e-05	-0.00105755
COX10	-4.32517e-05	-0.00178399
COX11	-4.75526e-05	0.00224413
COX16	-0.000477687	0.000635453
COX17	-0.0001922	0.00591057
COX18	-4.29931e-05	0.00264086
COX4I1	0.00062636	0.000867004
COX4I2	0.000396274	-0.00332145
COX5A	-0.000283884	-4.85865e-05
COX5B	-0.000167826	3.13159e-05
COX6A1	-0.000376786	-0.00114368
COX6A2	-0.00193595	-0.00244733
COX6B1	-9.3023e-05	0.000456414
COX7A2	9.76725e-05	-0.00619196
COX7A2L	-6.52094e-05	-0.00352506
COX8A	-5.50638e-05	-0.000360821
COX8C	7.94172e-06	-0.00431968
CP	0.000760374	0.0290649
CPA2	0.000359397	0.0126972
CPA3	-0.000199077	0.00562583
CPA4	-0.00214523	0.0298947
CPA5	0.00039765	0.0142257
CPA6	6.36701e-05	0.0129247
CPB2	8.47286e-05	0.00457498
CPD	-5.81964e-05	0.0108304
CPE	-0.000128608	0.0149984
CPEB2	-0.000127794	0.00389398
CPEB4	-0.0001369	0.00232012
CPLX2	0.000307646	-0.0056589
CPNE2	-3.39603e-05	0.000312099
CPNE3	-4.70237e-05	0.00301366
CPNE4	0.000181205	0.0286716
CPNE5	-0.0046486	0.00179431
CPNE6	-0.00235267	0.026335
CPNE7	-0.00209596	0.0141137
CPNE8	-0.00363216	0.0153565
CPNE9	0.00124871	0.00702452
CPO	-0.000185495	0.00276809
CPSF6	-0.000115143	-0.00196852
CPSF7	-6.1182e-05	-0.00143632
CPT1A	0.000977296	-0.00288801
CPT1B	-0.00461504	-0.0120488
CPT1C	1.74045e-05	-0.00237539
CPT2	-0.000240903	0.00376527
CPVL	-0.000526819	0.00960737
CPXM1	0.000458144	-0.00275425
CPXM2	-0.00111295	0.0152341
CPZ	0.000749219	0.0163382
CR1	-0.000262861	0.0226353
CRABP1	0.000967826	-0.0317302
CRABP2	-5.24073e-05	0.00284482
CRADD	-4.44405e-05	3.18654e-05
CRAT	-0.000946397	0.000469466
CRB1	0.000181788	-0.00775627
CRB2	-0.000970822	0.0211059
CRB3	0.00090912	0.00851386
CRBN	-0.000648802	-0.00234707
CRCP	-0.00345443	0.00480186
CREB1	-6.17412e-05	-0.00275218
CREB3	-0.000289399	-0.00153185
CREB5	-0.000494181	0.00227797
CREBL2	-3.25687e-06	0.00498431
CREBZF	-0.000173198	-0.00168244
CREG1	-0.00215865	0.00770503
CRELD1	1.03405e-05	0.00749934
CRELD2	0.000319968	0.00345954
CREM	4.59401e-05	0.000302311
CRH	-2.32105e-05	-0.00219682
CRHBP	-0.000953748	0.00230482
CRHR1	-7.83439e-05	-0.00510504
CRHR2	0.00312035	4.67845e-05
CRIM1	-0.000745412	0.00844371
CRIP1	-0.00412541	0.0089414
CRIP2	-0.000321962	0.00165103
CRIP3	-0.00590361	-0.00231513
CRISPLD1	-3.23844e-05	0.00642098
CRK	-2.49927e-05	0.00108903
CRKL	-2.01056e-05	-0.00593144
CRLF1	0.000665521	0.00625265
CRLF3	-2.25081e-05	0.000233141
CRLS1	-0.000128278	-1.85114e-05
CRMP1	0.00243032	-0.00768494
CROT	-0.00247638	0.00978074
CRTAM	-0.000203836	0.00837638
CRTAP	-4.94541e-05	0.00398817
CRTC1	6.13962e-05	-0.00250336
CRY1	-0.000103019	-0.00499193
CRY2	-1.45088e-05	0.0021444
CRYAA	-0.000395999	-0.000503773
CRYAB	-0.00241239	-0.00593427
CRYBA2	-0.0014631	-0.00584428
CRYBB1	6.06382e-06	3.7542e-05
CRYBB2	0.000811726	-0.00473226
CRYGA	4.13793e-05	-0.0063279
CRYGD	-0.00130968	-0.00533879
CRYGN	-0.000957291	0.00670619
CS	-8.59603e-05	-0.00665237
CSDC2	0.00116343	-0.0164805
CSDE1	-0.00019355	-0.00229681
CSE1L	-7.38933e-05	-0.00202938
CSF1	-5.97854e-05	0.0103569
CSF1R	-0.000371537	0.00742094
CSF2RB	0.000396429	0.0127033
CSF3	-6.48677e-05	0.0233149
CSF3R	0.000656551	0.0106924
CSGALNACT1	-2.4657e-05	0.000783306
CSGALNACT2	-3.13849e-05	-0.0041976
CSMD1	0.000841792	-0.00875742
CSMD2	-0.000474336	0.000450727
CSMD3	0.000364429	-0.0409878
CSNK1A1L	-0.000243811	-0.00375836
CSNK1D	-0.000993781	0.00342844
CSNK1E	0.000249498	-0.0129513
CSNK1G1	-2.36116e-05	0.00123466
CSNK1G2	-0.000317967	0.000870866
CSNK1G3	-0.000101934	-0.000741557
CSNK2A1	-4.467e-05	0.000286674
CSNK2A2	-0.000201938	-0.0035616
CSNK2B	-9.93611e-06	-0.000377021
CSPG4	0.000146153	-0.000893714
CSPG5	0.000425197	-0.00496497
CSRNP1	-0.000828722	-0.00166485
CSRNP2	0.000370137	-0.00811218
CSRNP3	9.03499e-05	-0.0100063
CSRP1	-0.00424316	0.0136264
CSRP2	-0.00165285	0.0169964
CSRP3	-0.00189252	-0.000216768
CST1	0.000216722	-0.000654978
CST3	-7.7018e-05	0.0146201
CST6	0.00126545	0.016619
CST7	-0.000161083	0.0211147
CSTA	-0.000306691	0.0234309
CSTB	-9.82406e-05	0.00314485
CSTF1	-2.84412e-05	0.000989725
CSTF2T	3.47846e-05	-0.00968557
CSTF3	-0.000533728	-0.00201528
CTAGE1	4.98706e-05	0.00107872
CTBP1	8.83517e-05	0.000323028
CTBP2	1.12856e-05	-0.00895344
CTCF	-5.87296e-06	-0.00409089
CTCFL	-2.03343e-05	-0.00064498
CTDP1	-6.24865e-05	-0.00218981
CTDSP1	-0.000169456	0.00350115
CTDSP2	4.916e-06	-0.010262
CTDSPL	-0.00130225	-0.00209237
CTDSPL2	-6.04955e-05	-0.00290779
CTF1	-0.00163905	0.0172884
CTH	-0.000154303	0.00106584
CTHRC1	0.00171411	-0.00553076
CTLA4	0.00117361	0.0120663
CTNNA1	-2.35254e-05	0.00466958
CTNNA2	-2.631e-06	0.00273864
CTNNA3	-0.00042822	-0.00497987
[truncated: 8,491 more rows]

## Sheet: HNSC
gene	methylation_coeff	expression_coeff
A1BG	0.000793381	0.00815472
A2M	0.00111145	0.00687976
A2ML1	0.000767592	-0.0239884
A4GALT	0.000286509	-0.000472129
A4GNT	0.00126125	0.0049322
AAAS	-0.000136353	0.00332095
AACS	-0.000982865	-0.00160753
AADAC	-0.000492483	0.0212784
AADACL2	0.000396773	0.00531329
AADAT	0.000939957	0.00357804
AAK1	-4.95297e-05	-0.00121438
AAMP	-1.56468e-05	0.000662426
AANAT	0.000726978	0.0050097
AARS2	-4.47912e-05	0.00122613
AARSD1	-9.50432e-05	0.00429045
AASDH	-1.14697e-05	-0.00184416
AASDHPPT	-4.18329e-05	-0.00140454
AASS	-0.000249172	0.0116267
AATF	-0.000952192	0.00173136
AATK	0.000887865	0.0020373
ABAT	-0.000490202	-0.028603
ABCA1	-0.000702131	-0.00110745
ABCA10	-0.000792381	-0.00406549
ABCA12	-4.499e-05	-0.00811733
ABCA13	0.000631875	-0.00827019
ABCA2	-0.00124681	0.00639553
ABCA3	0.000355981	4.42547e-05
ABCA4	0.00126454	-0.00545291
ABCA5	-5.4555e-05	0.00176774
ABCA6	-0.000624799	0.00661024
ABCA7	0.000324307	0.00414169
ABCA8	0.000780271	-0.00425696
ABCA9	3.10234e-05	0.00560761
ABCB10	-2.56947e-05	0.00443052
ABCB11	0.00019205	0.00107934
ABCB4	0.000956196	0.00147724
ABCB5	0.000427672	0.020137
ABCB6	-0.000486949	0.00391504
ABCB8	0.000645299	0.000458933
ABCB9	0.00109081	-0.00183855
ABCC1	-0.000322444	0.00639281
ABCC10	-0.000476354	6.65376e-05
ABCC11	0.00103998	-0.00438521
ABCC2	0.000498872	0.00110116
ABCC3	0.000501309	0.000998155
ABCC4	8.95662e-05	0.00305879
ABCC5	-6.18663e-05	0.00246513
ABCC6	-0.000443136	0.00176961
ABCC9	0.000636016	-0.00256997
ABCD2	-0.000224591	0.00877107
ABCD3	-3.20625e-05	-0.00586669
ABCD4	-4.15717e-05	0.00308733
ABCE1	2.77655e-06	-0.000147245
ABCF1	1.86428e-05	-0.00356023
ABCF2	-7.16063e-05	0.000175183
ABCF3	-0.000141543	-0.000371496
ABCG1	0.000635848	-0.00329406
ABCG2	0.000138724	0.00268864
ABCG4	7.23486e-06	-0.00477406
ABCG5	0.000974577	0.00803402
ABHD1	9.67334e-05	0.0105394
ABHD10	0.000461241	0.0029227
ABHD11	-0.000279061	0.00795025
ABHD12	-2.37597e-05	0.00224644
ABHD12B	0.000519956	0.00427794
ABHD13	9.20546e-06	-0.003149
ABHD14A	-0.000573369	0.0041604
ABHD14B	0.000348079	0.00392909
ABHD15	-0.00110094	0.000351112
ABHD2	0.00128189	0.00309394
ABHD3	-1.47942e-05	0.00185727
ABHD4	9.70004e-06	0.000829745
ABHD5	-0.000357913	-0.00136493
ABHD6	-0.000139142	0.00189669
ABHD8	0.000772737	-0.000771482
ABI1	-0.000103862	-0.00274627
ABI2	-0.00052738	0.00375292
ABI3BP	3.66766e-06	-0.00313452
ABL1	-8.31162e-06	0.00124646
ABL2	6.73522e-05	-0.00374489
ABLIM1	0.00038028	-0.00804307
ABLIM2	0.000390402	-0.00897685
ABLIM3	-7.08118e-05	-0.0145662
ABO	0.00276394	-0.0260754
ABR	-0.000288852	-0.00336001
ABRA	0.00180379	-0.00328765
ABT1	-0.000722226	-0.000207071
ABTB1	0.000692951	0.00315959
ABTB2	-0.000410538	-0.00651379
ACAA1	-0.000143699	0.00170275
ACAA2	0.000321565	-0.00146699
ACACA	-0.000724144	-0.00357303
ACACB	-0.000101597	0.00387156
ACAD10	-0.000167184	8.2902e-05
ACAD11	-0.00101055	0.00480964
ACAD8	-4.01897e-05	-0.00139284
ACAD9	2.94365e-05	9.09495e-05
ACADL	0.000937548	-0.00166948
ACADM	0.000684716	-0.00411561
ACADS	-0.000493866	0.00780874
ACADSB	0.00032836	0.00207985
ACADVL	-0.000139767	0.000551699
ACAN	-6.95865e-05	0.0113128
ACAP1	-0.000582064	0.0144886
ACAP2	-0.000812717	-0.00204132
ACAP3	0.00100344	-0.000665874
ACAT1	-0.000142389	0.0075771
ACAT2	0.000248091	-0.00337845
ACBD3	-7.18717e-06	0.00135512
ACBD4	-0.000339391	0.00728963
ACBD5	-3.08909e-05	0.00112528
ACBD6	-2.86974e-05	0.0038557
ACBD7	0.000563994	-0.00748648
ACCS	3.04556e-05	-0.000104237
ACD	7.4279e-05	-0.00149008
ACE	4.70449e-05	0.00771022
ACER1	0.000122667	-0.0088653
ACER2	0.000254134	0.00664398
ACER3	8.44048e-05	-0.00058022
ACHE	5.46967e-05	-0.0106865
ACIN1	8.81039e-05	-0.00136685
ACLY	0.00129764	0.000945861
ACO1	2.8755e-06	0.00267964
ACO2	-0.000147592	0.00394534
ACOT1	0.000130553	-0.00322365
ACOT11	-0.000166606	-0.0152575
ACOT13	-4.88111e-07	0.00244967
ACOT2	0.00200521	-0.00295268
ACOT4	0.000437575	-0.00542614
ACOT7	0.00109498	-8.91754e-06
ACOT8	-0.000163312	-0.00181874
ACOX1	0.000158942	-0.00166063
ACOX2	1.08227e-05	0.00143433
ACOX3	-9.81712e-05	-0.00151731
ACOXL	0.000984158	0.0119602
ACP1	0.00166801	0.00284146
ACP2	-0.000251362	0.00291064
ACP5	-0.000597504	0.00804905
ACP6	3.42903e-05	0.00619534
ACR	-6.12402e-05	-0.00884678
ACRBP	-0.000893518	0.0128318
ACRV1	-0.000612247	-0.00542189
ACSBG1	0.00119776	-0.00727161
ACSBG2	-9.60901e-05	0.00610168
ACSF2	0.00017713	-0.00264943
ACSF3	0.000363225	-0.000269974
ACSL1	-0.000405747	0.0049345
ACSL3	-1.69388e-05	-0.000402447
ACSL5	0.00062515	0.0120525
ACSL6	0.00106532	0.00661399
ACSM1	0.000407131	0.00606458
ACSM3	-0.000574723	0.00907517
ACSM5	0.000576319	-0.000179426
ACSS1	-0.000172662	0.00494975
ACSS2	2.48171e-06	-0.00380287
ACSS3	0.000685236	0.00989869
ACTA1	0.000347844	-0.0240211
ACTA2	0.000362594	0.00880649
ACTBL2	-0.000434482	-0.00588511
ACTC1	0.000306166	-0.0361086
ACTG1	8.36021e-05	-6.38733e-05
ACTG2	0.00074056	-0.000394392
ACTL6A	-0.000148393	-0.00180499
ACTL8	-4.77198e-05	0.00886285
ACTN1	0.000362933	-0.00340594
ACTN2	0.000220418	-0.0279382
ACTN3	-0.000120322	-1.87917e-05
ACTN4	0.000456627	0.000392806
ACTR10	-5.98954e-05	-0.00343647
ACTR1A	-1.62515e-05	-0.00220646
ACTR1B	-0.000210848	-0.000105243
ACTR2	3.65166e-05	-0.001312
ACTR3	3.42156e-06	-0.000660333
ACTR3B	-0.000398418	0.00105962
ACTR5	-6.28273e-05	-0.00390748
ACTR6	-0.000387553	0.00374755
ACTR8	-1.98076e-05	0.0029471
ACVR1	-0.000486898	0.000349233
ACVR1B	0.000284371	-0.000546367
ACVR1C	0.000236929	0.00313465
ACVR2A	-0.000289229	0.0025378
ACVR2B	0.00155834	0.0035978
ACVRL1	0.000280767	0.00702593
ACY1	-3.51804e-05	0.00351351
ACY3	0.000425237	0.00362415
ACYP1	-5.29896e-05	-0.00155177
ACYP2	2.93148e-05	-0.00238375
ADA	0.00030814	0.00558239
ADAD2	0.000246264	-0.00371526
ADAL	0.000392295	-0.0016344
ADAM10	-2.33041e-06	-0.00527471
ADAM11	0.000245241	0.00376563
ADAM12	0.000200097	0.00787254
ADAM15	0.000348185	0.00189529
ADAM17	-7.55551e-06	-0.00338637
ADAM19	0.00019497	0.00181102
ADAM20	6.3113e-05	0.00533145
ADAM21	-0.000314469	-0.00464724
ADAM22	0.000427995	0.00161848
ADAM23	3.77402e-05	0.0170492
ADAM28	-0.00109494	0.0218509
ADAM32	0.000699174	0.0119178
ADAM33	0.00149503	0.00594362
ADAM8	0.00042303	6.10089e-05
ADAM9	-4.06615e-05	-0.000369871
ADAMDEC1	0.00113884	0.0233973
ADAMTS1	-0.00107693	0.00245306
ADAMTS10	-8.22959e-05	0.00665359
ADAMTS12	0.00124627	0.000998991
ADAMTS13	-0.000293127	0.0211377
ADAMTS14	-0.000177911	0.00289615
ADAMTS15	-0.000663741	0.00121603
ADAMTS16	0.00168653	0.0114927
ADAMTS17	-8.59098e-06	-0.00304643
ADAMTS18	-0.000531027	0.0180353
ADAMTS2	0.00042624	0.011648
ADAMTS20	-0.000117107	0.0160635
ADAMTS3	-0.000590846	0.00614352
ADAMTS4	0.000144733	0.00755724
ADAMTS5	-0.000569991	0.0106982
ADAMTS6	0.000110722	-0.00060252
ADAMTS7	0.000288782	0.000249288
ADAMTS8	0.000342649	-0.00327559
ADAMTS9	6.75792e-05	0.00749769
ADAMTSL1	-0.000183494	0.00728788
ADAMTSL2	0.00117406	-0.00160583
ADAMTSL3	0.000906951	0.00526357
ADAMTSL4	0.00223517	-0.00417432
ADAMTSL5	0.00118069	-0.00139435
ADAP1	0.000660739	-0.00144511
ADAP2	5.11545e-05	0.00624123
ADAR	-3.54404e-05	-0.000276195
ADARB1	0.000321216	-0.00600551
ADARB2	-9.27428e-06	-0.00180207
ADAT1	-2.655e-05	-0.00712177
ADAT2	-4.73575e-05	-0.000559816
ADAT3	-0.00020679	0.00270231
ADCK1	-7.81276e-05	0.00150086
ADCK2	-5.58828e-05	0.0036639
ADCK5	0.00161762	0.000461955
ADCY1	8.60597e-05	0.000177062
ADCY10	-0.000181826	0.012659
ADCY2	0.000162408	0.00232463
ADCY3	-0.000630752	0.00284065
ADCY4	-0.000262992	0.00311014
ADCY5	0.000497335	0.0117535
ADCY6	0.000133922	0.00625936
ADCY7	-0.000293695	-0.00786159
ADCY9	-0.00073232	-0.00236981
ADCYAP1	0.000727728	0.00145846
ADCYAP1R1	-0.000396854	-0.00515469
ADD1	-4.58938e-05	-0.00288796
ADD2	-0.000593022	0.023944
ADD3	-0.0015812	-0.000684173
ADH1B	0.000575462	-0.00126822
ADH1C	0.000721741	0.00255708
ADH5	-0.000185228	0.00267156
ADH6	-0.000226658	-0.00053915
ADH7	-0.000390339	0.00610227
ADHFE1	-0.000709652	0.0094168
ADI1	-0.000483386	0.0013312
ADIPOR1	0.000397351	-0.000971321
ADIPOR2	-2.82596e-05	0.000682071
ADM	-0.000467201	-0.00118666
ADM2	-0.000155458	0.00491862
ADNP	-6.4745e-06	-0.00694974
ADNP2	-0.00022472	-0.000549146
ADO	-0.00132594	0.000730374
ADORA1	0.000499976	-0.00193929
ADORA2A	0.000469897	0.00987067
ADORA2B	0.000391003	-0.000420112
ADORA3	0.00031367	0.00658982
ADPGK	-0.000332735	0.00378169
ADPRH	-1.31987e-05	0.00554132
ADPRHL1	0.000176061	0.00934175
ADRA1B	1.80006e-05	-0.0163305
ADRA1D	0.000356943	-0.00549841
ADRA2A	0.00100884	0.00829564
ADRA2B	8.68286e-05	0.0140797
ADRA2C	0.000393204	0.0184945
ADRB1	0.000104325	0.00481853
ADRB2	0.0022676	-0.0155327
ADRB3	0.000973248	-0.00062267
ADRM1	0.000921171	-0.00104626
ADSL	-4.83573e-05	0.00232193
AEBP1	-6.10465e-05	0.00886778
AEBP2	-0.000117068	-0.00115876
AEN	-5.87592e-05	0.00158651
AFAP1	0.000462273	-0.00270868
AFAP1L1	0.000512608	-0.008478
AFAP1L2	0.00135859	-0.00836437
AFF1	-3.93549e-05	-0.00443594
AFF3	0.000207259	-0.00820048
AFF4	-2.14123e-05	-0.00327465
AFG3L2	9.25112e-05	0.000757039
AFMID	0.000367616	0.000823363
AFP	-0.000222175	0.0123115
AFTPH	0.000108308	-0.00200817
AGA	-0.00131661	-0.00412177
AGAP1	0.00188894	-0.00166403
AGAP3	5.73079e-05	0.000580545
AGAP5	-0.000304627	-0.00185515
AGAP6	-0.000343364	0.00150613
AGBL1	-0.00110668	-0.0078773
AGBL2	0.0004482	0.00468563
AGBL3	-3.11021e-05	-0.000952751
AGBL4	0.001956	0.00839818
AGBL5	-2.06716e-05	-0.000943724
AGER	1.23924e-05	0.00653276
AGFG1	-2.78032e-05	0.00108149
AGFG2	-6.47292e-05	-0.00203058
AGGF1	-5.55524e-05	-0.0014995
AGK	-0.000139078	-0.00174728
AGL	0.000846186	-0.0067884
AGMAT	0.000367909	-0.00571124
AGPAT2	-0.00038459	0.00864518
AGPAT3	-3.11126e-05	0.00348826
AGPAT4	0.0023588	0.00297765
AGPAT5	-5.51963e-05	-0.00250505
AGPS	5.57934e-06	-0.00196259
AGR2	0.000789274	-0.0122246
AGR3	-9.6456e-05	-0.000311821
AGRN	-0.000321566	-0.00774759
AGT	0.00058316	0.00141463
AGTPBP1	3.66498e-05	4.68421e-05
AGTR1	0.000299226	0.00815127
AGTRAP	8.77726e-05	-0.0008277
AHCTF1	-0.000369523	0.00194188
AHCY	7.21552e-05	0.00277326
AHCYL1	1.61982e-06	-0.00202426
AHCYL2	-0.000247756	-0.00756508
AHDC1	0.000584564	-0.00852402
AHI1	-4.24029e-05	-0.00248331
AHNAK	-0.000147473	-0.00883871
AHNAK2	0.000367671	-0.00556936
AHR	-2.84372e-06	0.00319523
AHRR	-0.000251776	-0.0095336
AHSA1	-7.20565e-05	-0.00173853
AHSG	0.000570508	0.00636553
AICDA	-1.26408e-05	-0.0161343
AIDA	-0.000311067	0.000302394
AIF1	-0.000252633	0.0156229
AIF1L	-0.000330813	-0.00720606
AIFM2	0.000223039	0.00338781
AIFM3	0.000119217	0.010711
AIG1	0.000426817	0.00382674
AIM2	0.000429875	-0.00448944
AIMP1	3.98996e-06	0.000270323
AIMP2	-1.49409e-05	0.00210164
AIP	-9.90246e-06	-0.00135767
AIPL1	2.30219e-05	-0.00451223
AIRE	6.96995e-05	-0.00261853
AJAP1	0.000821637	-0.0161557
AK1	0.00150618	-0.00150257
AK3	-2.81916e-05	0.00385624
AK5	0.000640785	-0.00491003
AK7	-2.53465e-05	-0.00102809
AKAP1	-1.6746e-05	0.00233741
AKAP10	0.000724942	-0.00332529
AKAP11	-1.0941e-05	-0.00179617
AKAP12	0.000672061	-0.00194393
AKAP13	3.66816e-05	-0.00111621
AKAP3	0.000414662	-0.00235098
AKAP5	-4.18314e-05	0.00710239
AKAP6	0.000291379	-0.00615359
AKAP7	-0.000313912	0.00272638
AKAP8	9.53508e-05	0.00196275
AKAP8L	5.31769e-05	0.00234117
AKAP9	-1.68255e-05	-0.00299497
AKIRIN1	-1.62605e-05	-0.0033535
AKIRIN2	-3.54984e-05	0.000751712
AKNA	-0.000323206	0.00359941
AKNAD1	0.00146982	-0.0236009
AKR1A1	-8.43916e-05	0.00477614
AKR1B1	-0.000409085	0.00404153
AKR1B10	0.000397	0.00515309
AKR1B15	-0.000474634	-0.00230985
AKR1C1	-0.000191177	0.00839605
AKR1C2	-0.000787712	0.00490941
AKR1C3	-0.000330366	0.0174805
AKR1E2	0.00102824	0.000228009
AKR7A2	0.000319173	-0.00255177
AKR7A3	0.00119189	-0.00499638
AKT1	-3.59801e-05	0.000612122
AKT1S1	0.000296342	0.00081674
AKT2	-1.00342e-05	0.000514265
AKT3	-0.00146431	0.00538932
AKTIP	-4.50321e-05	-0.00313192
ALAD	-0.000184172	0.00103237
ALAS1	-0.000275745	0.000149814
ALB	0.000840838	-0.0027563
ALCAM	-0.00015997	0.00970298
ALDH16A1	0.000435354	0.00484065
ALDH18A1	0.000185209	0.000723009
ALDH1A1	0.000127186	0.0199915
ALDH1A2	0.00149494	0.0107624
ALDH1A3	0.000749796	-0.00147153
ALDH1B1	-7.56001e-05	0.0063569
ALDH1L1	-2.06459e-05	0.00461453
ALDH1L2	-0.000274835	0.00678133
ALDH2	-0.000323446	-0.00297004
ALDH3A1	0.000335165	0.00571193
ALDH3A2	-3.63359e-05	0.00278555
ALDH3B1	0.00144247	-0.00310546
ALDH3B2	0.00127044	-0.0106584
ALDH4A1	0.000771981	-0.00482752
ALDH5A1	-6.16463e-05	0.0063181
ALDH7A1	0.000488707	0.00464447
ALDH8A1	0.000144301	0.00401207
ALDH9A1	2.51789e-05	-0.00193425
ALDOA	-0.000287683	0.00134678
ALDOB	0.000154846	0.00412141
ALDOC	-0.00158237	0.00671428
ALG1	-0.000111413	-0.00123133
ALG10	-0.000194753	0.000593034
ALG10B	-0.000287767	0.00196764
ALG11	-0.00010585	-0.00168253
ALG14	2.4811e-05	-0.00055702
ALG1L	-0.000756537	0.0151552
ALG2	0.000232501	0.00264014
ALG3	5.27346e-05	0.00238828
ALG6	0.00158212	-0.00257846
ALG8	-1.817e-05	0.000560299
ALG9	-4.94964e-05	0.0013148
ALK	8.99077e-05	0.00613755
ALKBH1	-0.000131542	-0.00166873
ALKBH2	4.09406e-05	-0.000421651
ALKBH3	-0.000354919	0.00173024
ALKBH4	-6.2911e-05	0.00057466
ALKBH5	-3.11593e-06	-0.00213344
ALKBH6	0.000253158	0.00382112
ALKBH7	-7.15021e-05	0.00516539
ALKBH8	-1.25737e-05	-0.00122407
ALMS1	-2.42724e-05	0.000146202
ALOX12	0.000243362	0.000197644
ALOX12B	0.00110342	-0.00528954
ALOX15	0.000162547	0.0186488
ALOX15B	0.00244081	-0.0116173
ALOX5	0.000308887	0.0113873
ALOX5AP	-0.000554425	0.0101224
ALOXE3	0.000230134	-0.00582131
ALPK1	0.000127484	-0.000853827
ALPK2	0.000987084	-0.0055133
ALPK3	0.000963182	-0.00781303
ALPL	-4.21675e-05	0.00817171
ALPP	0.00172669	-0.00922647
ALS2	-8.18986e-06	0.000363621
ALS2CL	0.00191858	-0.00497212
ALX1	0.000784862	0.0070018
ALX3	0.000539143	-0.00872736
ALX4	0.00143455	-0.000433708
AMACR	0.00189969	-0.00739239
AMBP	0.000473601	-0.00700885
AMBRA1	-0.000553284	-0.000607166
AMD1	-2.79825e-05	-0.00362099
AMDHD1	-9.14794e-05	0.0159705
AMDHD2	0.000354275	0.000966462
AMFR	-0.000175133	-0.00341837
AMH	-9.73149e-05	0.0185371
AMHR2	0.000239291	-0.000811192
AMIGO1	0.00041	0.00143282
AMIGO2	0.0007526	-0.00173066
AMIGO3	0.000927603	0.00122185
AMMECR1L	7.78337e-06	-0.000360282
AMN	0.00103784	-0.000766035
AMN1	-0.000577477	-0.0051962
AMOTL1	0.000691585	-0.00717574
AMOTL2	-0.000129911	-0.0090958
AMPD1	0.000611493	-0.00735808
AMPD2	-0.000272027	0.000788551
AMPD3	0.00156407	-0.00852027
AMPH	0.000239324	0.00484927
AMT	-0.000356221	0.00356497
AMTN	0.000150475	-0.00475227
AMY2A	0.000654879	0.00367596
AMZ1	0.000484548	-0.00838925
AMZ2	-2.03969e-05	0.0010731
ANAPC1	-4.56449e-05	-0.00160282
ANAPC10	7.05668e-05	0.00148265
ANAPC11	0.000416978	0.00398439
ANAPC2	-0.000260574	0.00194838
ANAPC4	4.50657e-05	-0.000924734
ANAPC5	-0.000219689	0.00272573
ANAPC7	0.000647363	0.000655076
ANG	0.000600598	0.00840972
ANGEL1	-0.000435127	0.000961286
ANGEL2	-2.31673e-05	0.00281563
ANGPT1	0.00134779	0.0141263
ANGPT2	0.000376811	-0.00379667
ANGPT4	0.000163698	-0.00175891
ANGPTL1	-5.988e-05	-0.00142387
ANGPTL2	0.00218409	0.00307308
ANGPTL4	0.000205727	-0.0046139
ANGPTL6	-0.000122242	0.00148571
ANGPTL7	-5.39819e-06	-0.0107652
ANK1	0.000841821	-0.0248534
ANK2	0.000299281	0.00644433
ANK3	0.000462144	-0.00842288
ANKAR	0.000686682	0.00367152
ANKDD1A	-2.14454e-06	0.002343
ANKFN1	0.0016359	-0.00172897
ANKFY1	-0.000473219	-0.00228746
ANKH	0.000474671	-0.00495313
ANKHD1	-3.15634e-05	0.000171438
ANKIB1	-1.1464e-05	-0.00326998
ANKK1	0.00133536	-0.0153329
ANKLE1	0.00193466	0.000901045
ANKLE2	4.67138e-05	-0.00188731
ANKMY1	0.000154383	0.00527734
ANKMY2	-0.00137376	-0.000875878
ANKRA2	4.75987e-05	0.000516353
ANKRD1	0.0013555	-0.0363657
ANKRD10	0.000470441	0.00267121
ANKRD11	-2.54935e-05	-0.00461417
ANKRD12	2.09476e-05	-0.00500139
ANKRD13A	0.000240862	-0.00444923
ANKRD13B	-0.000109636	0.0110055
ANKRD13C	1.48807e-05	-0.00392121
ANKRD13D	-9.10426e-05	-0.000427499
ANKRD16	-2.98356e-05	0.00500394
ANKRD17	-1.04627e-05	-0.00757617
ANKRD2	0.000159669	-0.00532375
ANKRD22	-0.000179281	-0.000946186
ANKRD23	0.00026326	-0.00894724
ANKRD24	0.000576533	0.012251
ANKRD26	-0.000123253	-0.00586301
ANKRD27	-4.38868e-05	-0.000879512
ANKRD28	9.23475e-05	-0.000893689
ANKRD29	-5.3013e-05	-0.00287219
ANKRD31	0.000152556	-0.00708354
ANKRD34A	-7.00577e-05	0.00868897
ANKRD34B	0.000416485	0.00352562
ANKRD35	0.00135257	-0.0111912
ANKRD36	-1.00985e-05	0.00127298
ANKRD37	0.000267247	0.000463038
ANKRD39	0.000244165	-0.00107203
ANKRD40	-3.89575e-05	-0.000294999
ANKRD42	-1.26899e-05	-0.00422904
ANKRD44	-9.08757e-05	0.0112009
ANKRD45	0.00139579	0.00112155
ANKRD46	-0.000107868	-0.00178505
ANKRD49	-2.31978e-05	-0.000724935
ANKRD50	-0.00143742	2.08969e-05
ANKRD52	-2.69487e-05	-0.000419406
ANKRD53	7.66771e-05	0.00606822
ANKRD54	-1.97568e-05	0.00209409
ANKRD55	-6.15092e-05	-0.000748471
ANKRD6	0.000383415	0.00548187
ANKRD7	4.58367e-05	0.00218868
ANKRD9	0.000228647	-0.000374301
ANKS1A	-0.000157041	-0.00541343
ANKS1B	0.00184691	-0.00552966
ANKS3	-5.26884e-05	0.00279585
ANKS6	6.60172e-05	0.00315123
ANKZF1	-1.55402e-05	0.00295635
ANLN	-1.11817e-05	-0.00500729
ANO1	-5.47879e-05	-0.0122022
ANO10	3.08116e-05	-0.00259177
ANO2	0.000984386	-0.000669363
ANO3	0.000773382	0.0110722
ANO4	0.000108152	0.00291737
ANO5	0.00102708	-0.0100491
ANO6	-0.000915386	-0.00444309
ANO7	-5.73859e-06	0.00142607
ANO8	-1.92448e-05	-0.00220219
ANO9	0.000511883	0.00044014
ANP32A	-0.000216733	0.00149937
ANP32B	5.54857e-05	0.00590311
ANP32D	-7.57189e-05	-0.00068867
ANP32E	-0.000157685	-0.0029719
ANPEP	-0.000124362	0.00566236
ANTXR1	-0.000350438	0.00553228
ANTXR2	0.000865573	-0.005889
ANXA1	-0.00105999	-0.00512795
ANXA11	-6.67178e-06	-1.78607e-05
ANXA13	0.000675847	-0.00316619
ANXA2	0.000465291	0.00130491
ANXA3	0.00116962	-0.0108489
ANXA4	0.000904045	-0.0037492
ANXA5	0.000760316	-0.00461451
ANXA6	-0.000414069	0.00679262
ANXA7	-8.18856e-05	-0.00217849
ANXA8L1	1.57263e-05	-0.00760238
ANXA9	0.000736676	-0.0108975
AOAH	-0.000621949	0.0275812
AOC2	-0.00100812	0.00421831
AOC3	8.15876e-05	0.00428208
AOX1	0.000707947	-0.0182012
AP1AR	0.000264913	-0.00243405
AP1B1	-7.73534e-05	-0.000153647
AP1G1	-1.74051e-05	-0.00625741
AP1G2	-2.42347e-05	-0.00259968
AP1M1	-2.60658e-05	0.000115133
AP1M2	0.000593069	-0.00198181
AP1S1	0.000368782	0.00268566
AP1S3	0.000988732	-0.0038155
AP2A1	-1.9689e-05	-0.00375073
AP2A2	0.000151505	8.47064e-05
AP2B1	-5.2711e-05	-0.00178438
AP2M1	-4.34325e-05	-0.000517498
AP2S1	1.53997e-05	0.00541998
AP3B1	8.94709e-06	-0.000921219
AP3B2	0.00151006	0.000926296
AP3D1	3.59071e-05	6.28438e-05
AP3M1	-0.000109731	-0.00109568
AP3M2	-1.44311e-05	0.00679496
AP3S2	-0.000113285	-0.000290502
AP4E1	-1.51263e-05	-0.0040894
AP4M1	-1.39524e-05	0.00174531
AP4S1	-1.18761e-05	0.00230768
APBA1	0.000396732	0.00876494
APBA2	0.000333504	0.0115084
APBB1	0.00160279	0.00744572
APBB1IP	0.000231094	0.0121353
APBB2	-0.000881401	-0.00630426
APBB3	4.31219e-06	0.00156118
APC	-8.71707e-05	-0.00587352
APC2	0.000311062	-0.00585044
APCDD1	-0.000141173	-0.00932855
APCDD1L	0.00167083	-0.0238499
APEH	-4.67155e-05	0.00213622
APH1A	-3.39589e-05	0.000466018
APH1B	-0.000267785	0.00067026
API5	-4.13277e-05	-0.000458826
APIP	-1.78085e-06	0.000891434
APLF	1.19598e-05	-0.00396581
APLNR	4.90195e-05	0.00710689
APLP1	0.00053326	-0.00289119
APLP2	-3.9435e-05	-0.00198797
APOA1	0.000901135	0.00679563
APOB	4.5463e-05	0.0117022
APOBEC2	5.11859e-05	-0.0224528
APOBEC3A	0.000187297	0.0099934
APOBEC3B	-0.000161878	0.00533859
APOBEC3C	0.00011865	0.00594513
APOBEC3D	-0.000609842	0.0201936
APOBEC3F	0.000108026	0.0172194
APOBEC3G	4.92539e-05	0.0140294
APOBEC3H	0.00112209	0.0129214
APOC1	0.000932437	0.0281099
APOD	0.000170969	0.0111303
APOE	-5.66726e-05	0.0213834
APOL1	0.000776402	0.0069607
APOL2	2.25999e-05	0.00928742
APOL3	0.000138866	0.00779112
APOL4	-7.9498e-05	0.016991
APOL6	0.000196798	2.37263e-05
APOLD1	-6.30252e-05	-0.00388893
APOM	1.23517e-05	0.00100627
APP	-0.000296646	-0.00726584
APPBP2	-1.02773e-05	-0.000705642
APPL1	-0.000150376	0.00131057
APPL2	-0.00189633	0.00120084
APRT	-0.000148463	0.00119054
APTX	-0.000493057	0.00399114
AQP1	7.27838e-05	0.00504025
AQP10	0.000655012	-0.00166317
AQP11	0.000526804	-0.00371498
AQP3	0.000216219	-0.0155796
AQP5	0.000989893	-0.00854433
AQP6	0.00139844	-0.00203818
AQP7	0.000188378	-0.00424434
AQP8	0.000336068	-0.00135545
AQP9	0.000743134	0.0238245
AQR	-2.19115e-05	-0.00282795
ARAP1	-6.5815e-05	0.000232625
ARAP2	-0.000104056	-0.00612184
ARAP3	-1.5117e-05	0.00475665
ARC	-0.000387142	-0.00161913
ARCN1	-5.36116e-05	0.00174121
AREG	0.00144921	-0.0180263
ARF1	0.000235806	0.00238092
ARF3	3.67839e-06	0.000281302
ARF4	5.5768e-06	0.00366252
ARF5	3.89743e-05	0.00184392
ARF6	-0.000211722	-0.00177938
ARFGAP1	0.000114427	-0.000750509
ARFGAP2	5.60712e-05	0.00115629
ARFGAP3	0.000913587	-0.00190297
ARFGEF1	-4.56874e-06	-0.00133277
ARFGEF2	1.712e-05	-0.00622109
ARFIP1	-9.115e-06	0.000297427
ARFIP2	2.66022e-05	0.00173562
ARFRP1	0.00199712	-0.00398678
ARG1	-0.000487306	-0.00488932
ARG2	-0.000254445	-0.0124364
ARGLU1	-8.04695e-05	-0.000314894
ARHGAP10	0.000826328	-0.00618033
ARHGAP11A	9.24763e-05	-0.00152398
ARHGAP11B	1.59817e-05	-0.00706152
ARHGAP12	-2.01254e-05	-0.00195346
ARHGAP15	-0.000283972	0.0113963
ARHGAP17	0.000965658	-0.00521629
ARHGAP18	-1.29601e-05	0.00302187
ARHGAP20	0.000607379	0.00243809
ARHGAP21	0.000201145	-0.00600007
ARHGAP22	0.000837595	0.00140363
ARHGAP23	-0.000666337	-0.00325087
ARHGAP24	0.000173471	0.00383584
ARHGAP25	-0.000450354	0.00278094
ARHGAP26	0.000193039	0.00115019
ARHGAP27	0.000533959	-0.00317779
ARHGAP28	0.000413304	0.00599744
ARHGAP29	-8.81144e-05	-0.00772696
ARHGAP30	-0.000910236	0.0108581
ARHGAP5	-6.17366e-05	-0.00573313
ARHGAP9	0.00127812	0.0122415
ARHGDIA	-0.000263817	0.000890942
ARHGDIB	-0.00022671	0.0069259
ARHGDIG	0.00138457	0.00104759
ARHGEF1	-3.06332e-05	0.00374161
ARHGEF10	0.000761897	-0.00948988
ARHGEF10L	0.000938819	-0.00321069
ARHGEF11	-0.000108161	-0.000198971
ARHGEF12	4.00709e-05	-0.000657704
ARHGEF15	0.00143565	0.00317741
ARHGEF16	0.000448785	-0.00706982
ARHGEF17	-0.000275674	-0.00334523
ARHGEF19	-0.000949146	-0.000689431
ARHGEF2	-0.000417194	0.00248108
ARHGEF3	3.88904e-05	-0.00607871
ARHGEF4	0.000784158	-0.00682411
ARHGEF5	-0.000131803	-0.00313259
ARHGEF7	0.000168716	-0.00255438
ARID1A	0.000157431	-0.00448701
ARID1B	9.56968e-06	-0.00540011
ARID2	-4.99093e-05	0.000360652
ARID3A	0.000916571	-0.00127211
ARID3B	-5.83356e-05	0.000802823
ARID3C	0.000656508	0.00180792
ARID4A	-5.50086e-05	-0.00347603
ARID4B	-0.0014821	0.00127447
ARID5A	-0.000524364	0.00417884
ARID5B	-0.000256077	-0.00239011
ARIH1	5.93555e-05	-0.000401194
ARIH2	-0.000403913	0.00318342
ARL1	-1.85853e-05	0.00079512
ARL10	0.00145768	-0.00444117
ARL11	0.000324069	0.00340991
ARL13B	-0.000127527	-0.00217903
ARL14	0.00100016	-0.0197275
ARL15	-0.00121859	0.00117359
ARL16	-0.000102388	0.00528778
ARL17B	0.000964317	-0.000587846
ARL2	-6.98968e-05	-7.26551e-05
ARL2BP	0.000123094	-0.00348776
ARL3	0.00117777	0.00236792
ARL4A	-0.00112778	0.00652291
ARL4C	0.000678779	6.8756e-05
ARL4D	-0.000598273	0.00043058
ARL5A	-0.000842311	0.00143218
ARL5B	-1.45025e-05	-0.00383323
ARL6	0.000208027	-0.00495846
ARL6IP1	-1.95329e-05	-0.00206391
ARL6IP4	-4.34871e-06	0.00413795
ARL6IP5	-0.000239473	-0.000489501
ARL6IP6	-2.35942e-05	-0.00249076
ARL8A	-0.00014067	0.00565371
ARL8B	-1.65415e-05	-0.000912984
ARL9	0.000702654	-0.00011596
ARMC1	-0.000131168	-0.00233285
ARMC10	0.000253013	0.000765729
ARMC2	3.77301e-05	0.000836143
ARMC4	0.00164625	0.00949339
ARMC5	-1.64298e-05	-0.00140003
ARMC6	-7.97761e-05	0.000517299
ARMC7	-0.000439733	0.00274668
ARMC8	-7.54145e-05	-0.00229672
ARMC9	-1.078e-05	0.00113863
ARNT	-5.45978e-05	-0.00139318
ARNT2	0.00027239	-0.000615917
ARNTL	-4.47081e-05	-0.0045944
ARNTL2	0.00152198	-0.0015672
ARPC1A	-0.000724652	0.00206066
ARPC1B	-0.000185017	0.000512065
ARPC2	-9.93274e-06	-0.00146368
ARPC3	-7.00708e-05	0.00221167
ARPC5	-6.33743e-05	0.00118185
ARPC5L	2.61043e-05	0.00354468
ARPP19	-0.000167291	-0.00221974
ARRB1	-2.69681e-05	-0.00194918
ARRB2	-0.000759416	0.00840078
ARRDC1	0.00073119	-0.000781361
ARRDC2	-0.000357406	0.004515
ARRDC3	1.77452e-05	0.00504533
ARRDC4	-0.000155977	0.00352621
ARRDC5	-6.5482e-05	0.00296522
ARSA	-3.14948e-05	-0.000566809
ARSB	-6.2099e-06	0.00502624
ARSG	0.000196825	0.00557555
ARSI	0.000440927	0.00311607
ARSJ	0.000366864	-0.00193197
ART4	0.000184475	-0.00527853
ART5	0.000351177	0.00570669
ARTN	-0.000671285	-0.00640833
ARV1	-0.000511682	0.00171482
ARVCF	0.000789611	-4.64475e-05
AS3MT	0.00168585	-0.00961537
ASAH1	-0.000220932	0.00286174
ASAH2	0.000922816	-0.00468563
ASAH2B	-7.66669e-05	0.000761997
ASAP1	5.00325e-05	-0.00304739
ASAP2	0.000746834	-0.00876077
ASAP3	9.3958e-05	-0.00121043
ASB1	0.000353056	0.000672285
ASB13	-0.00024299	0.00445485
ASB14	-1.41183e-05	0.00212115
ASB16	-2.07884e-05	0.000506581
ASB2	0.00186796	-0.0103155
ASB5	-0.000122718	-0.0287391
ASB6	-6.62128e-05	0.00487023
ASB7	-3.39783e-05	-0.000157146
ASB8	0.000284886	-0.00394946
ASCC1	-0.000229543	-0.00217888
ASCC2	0.000238579	-0.00137218
ASCC3	-2.46242e-05	-0.00288161
ASCL1	0.00100218	0.00946097
ASCL2	-5.83494e-06	0.00253583
ASCL4	0.00215708	-0.00261801
ASF1A	0.000322662	0.000926157
ASF1B	-5.40189e-05	-0.00134221
ASGR1	-0.000480717	0.00954565
ASGR2	0.000243102	0.00322197
ASH1L	-4.26338e-05	-0.00325664
ASH2L	-3.69876e-05	0.00464583
ASIP	0.00152358	0.00791743
ASL	0.000190557	4.46143e-05
ASNS	-0.000144322	0.00433091
ASNSD1	-4.95031e-05	0.00151909
ASPA	-0.00040648	-0.00253286
ASPG	0.00161152	-0.0138103
ASPH	-0.000826031	0.00258847
ASPHD2	0.000553243	0.00242693
ASPM	-0.000130709	-7.12414e-05
ASPN	0.000144361	0.01964
ASPRV1	-3.99308e-05	-0.00573482
ASPSCR1	0.000281685	0.00194624
ASRGL1	0.000605231	0.00951825
ASS1	0.000542897	0.00154592
ASTE1	1.0842e-05	-0.00317444
ASTL	0.000319822	0.000631225
ASTN1	-0.00101032	0.000586241
ASTN2	0.000663827	0.0159005
ASXL1	-4.02179e-05	-0.00262516
ASXL2	4.39512e-05	-0.00496688
ASXL3	0.000707275	0.00250414
ATAD1	-1.02944e-05	0.00313434
ATAD2	-0.000172482	-0.000901281
ATAD2B	0.000719138	-0.00260361
ATAD3A	-0.000382646	0.00144154
ATAD3B	-3.58e-05	0.000829796
ATAD3C	0.00187459	-0.00658679
ATAD5	-0.000105393	-0.000393822
ATCAY	-2.23886e-05	-0.00181025
ATE1	2.76356e-06	-0.00114969
ATF1	-1.49268e-06	-0.00118505
ATF2	-2.68021e-05	-0.00462668
ATF3	-0.000264245	0.00286757
ATF4	-5.14778e-05	0.00637823
ATF6	3.85185e-05	-5.19653e-05
ATF6B	-3.00991e-05	-0.00700653
ATF7	-6.31513e-05	-0.00162726
ATF7IP	-1.31366e-05	0.00101062
ATF7IP2	0.000592338	0.00186022
ATG10	-0.000109732	-0.000720102
ATG12	0.000245855	0.000551013
ATG16L1	-0.000120071	8.72877e-05
ATG16L2	0.00012074	0.0010925
ATG2A	1.26912e-05	-0.00297532
ATG2B	-0.000216295	-0.00401937
ATG3	-1.56343e-05	0.00167795
ATG4B	-7.0477e-05	0.000247643
ATG4C	5.13274e-05	-0.000964836
ATG4D	-0.0015678	0.00516745
ATG5	-0.000119363	-0.000133692
ATG7	0.00114599	0.00190846
ATG9A	-1.48036e-05	-0.000848833
ATG9B	0.00082189	-0.00197869
ATIC	-0.000529914	0.00300043
ATL1	1.6095e-05	0.00552528
ATL2	-0.00113894	0.000488602
ATL3	0.000950942	-0.0113795
ATM	-9.84625e-05	-8.22809e-05
ATMIN	2.49656e-05	-0.00512221
ATN1	-7.94972e-05	0.00272887
ATOH7	0.000276997	0.00701309
ATOH8	1.14901e-05	-0.00210681
ATOX1	-1.15384e-05	0.0063831
ATP10A	-0.000127043	0.0102583
ATP10B	0.000901495	-0.00560597
ATP10D	3.60339e-05	-0.00792832
ATP11A	0.000356018	-0.00554963
ATP11B	-4.31172e-05	-0.00303263
ATP12A	0.00052866	0.0151938
ATP13A1	-3.90414e-05	0.00367359
ATP13A2	0.00125888	-0.00358876
ATP13A3	-2.48635e-05	-0.00499741
ATP13A4	0.00152744	-0.00425212
ATP13A5	0.000885208	0.0120988
ATP1A1	-0.0010932	-0.00261167
ATP1A2	0.00147016	-0.0169118
ATP1A3	-3.49098e-05	0.00744374
ATP1A4	0.00183526	0.00196404
ATP1B1	0.000547971	-0.00679445
ATP1B2	0.0004487	-0.000404332
ATP1B3	0.000248198	-0.00174184
ATP2A1	0.00123643	-0.00217677
ATP2A2	-1.98945e-05	-0.00416451
ATP2A3	0.00119496	0.00821709
ATP2B1	2.02076e-05	0.00456915
ATP2B2	5.31965e-05	-0.00836596
ATP2B4	-0.000123829	-0.00884691
ATP2C1	-2.35747e-05	-0.0035542
ATP2C2	-0.000903446	-0.00117475
ATP6AP1L	-0.000310202	-0.00102368
ATP6V0A1	1.76079e-05	-0.000701313
ATP6V0A2	-0.000915027	-0.00104964
ATP6V0A4	0.000621665	-0.0118263
ATP6V0B	4.00177e-05	0.00171246
ATP6V0C	2.54652e-05	-0.00055397
ATP6V0D1	0.000759772	-0.00215653
ATP6V0D2	4.51835e-05	1.76813e-05
ATP6V0E1	-2.35974e-05	0.0036922
ATP6V0E2	0.000743379	0.00701262
ATP6V1A	-0.000224218	-0.00100637
ATP6V1B1	0.000886704	0.00421841
ATP6V1B2	-1.78103e-05	0.00249631
ATP6V1C1	-3.11209e-05	-0.00162802
ATP6V1C2	0.00245403	-0.00905399
ATP6V1E1	0.000261843	0.00305984
ATP6V1E2	0.000897558	0.00658889
ATP6V1F	3.20684e-06	0.00309789
ATP6V1G1	-3.24194e-06	0.00163722
ATP6V1G2	0.00063047	-0.00537363
ATP6V1H	-0.000602217	0.000911472
ATP7B	-1.26943e-05	0.00498944
ATP8A1	0.000731165	0.00681554
ATP8A2	-0.000160339	-0.00290465
ATP8B1	-0.000714257	0.00363674
ATP8B2	0.000370004	-0.000267804
ATP8B3	0.000294374	0.00305726
ATP8B4	0.000967099	0.00834095
ATP9A	0.000218848	-0.00436327
ATP9B	2.61988e-06	-0.00226214
ATPAF1	0.000103419	0.000416416
ATPAF2	-4.10861e-05	-0.000597437
ATR	-1.43531e-05	-0.000390173
ATRIP	3.27205e-05	0.00691783
ATRN	-1.33532e-05	-0.000701781
ATRNL1	0.000661796	0.00832253
ATXN1	-1.1927e-05	-0.00318696
ATXN10	-0.000105835	0.00231882
ATXN1L	-1.98302e-05	-0.00742202
ATXN2	-0.000457196	-0.000691527
ATXN2L	-1.6912e-05	-0.00370171
ATXN7	-4.01889e-05	-0.000267664
ATXN7L1	-0.000249257	0.000236131
ATXN7L2	0.00155354	-0.000948209
ATXN7L3	-4.03957e-05	-0.00104467
AUH	-5.0475e-05	-0.000266048
AUP1	-0.000103567	0.00159073
AURKAIP1	-4.07936e-05	0.00363865
AURKB	-7.30908e-05	0.00335751
AURKC	6.15735e-05	-0.000128953
AUTS2	0.000394373	0.000253035
AVEN	-5.62175e-05	0.00316388
AVIL	0.000147622	0.000892363
AVL9	-0.000127029	0.00212004
AVPI1	0.00025357	0.00128839
AVPR1A	0.000160878	-0.00661628
AXIN1	0.00193028	-0.0036554
AXIN2	-0.000561959	0.00610482
AXL	0.000122641	-0.00268545
AZGP1	0.000405062	0.00196768
AZI2	-2.73781e-05	0.00146365
AZIN1	-1.00191e-05	-0.000431879
AZU1	-6.02314e-05	0.0046949
B2M	-0.000766812	0.00159398
B3GALNT1	0.000229366	0.00169527
B3GALNT2	-3.17271e-05	0.000983945
B3GALT1	0.000870144	0.00305379
B3GALT2	-0.000575221	0.000736581
B3GALT4	-0.00115913	0.00237289
B3GALT5	0.000152945	0.0141748
B3GALT6	-8.80193e-05	-0.000879389
B3GAT1	0.000519846	0.00345843
B3GAT2	0.000920311	0.000143131
B3GAT3	7.51143e-05	-0.00296865
B3GNT2	2.3725e-05	-0.00376179
B3GNT3	0.00116905	-0.0131249
B3GNT4	0.000170708	-0.00260856
B3GNT5	0.00082351	-0.00962274
B3GNT6	0.000752531	-0.0080822
B3GNT7	0.00100176	0.00653263
B3GNT8	0.000946726	-0.00686427
B3GNT9	4.99775e-05	-0.00449775
B3GNTL1	3.97505e-05	0.00532501
B4GALNT1	0.00109513	0.00683678
B4GALNT2	0.00083276	-0.0108522
B4GALNT3	0.000508833	0.00158348
B4GALNT4	0.000396954	0.0185954
B4GALT1	-2.94626e-05	0.000169954
B4GALT2	0.000496086	-0.000740648
B4GALT3	-0.000133573	0.0017653
B4GALT4	-0.00112701	0.00760683
B4GALT5	-0.000716687	-0.000296017
B4GALT6	-2.03659e-05	-0.00023432
B4GALT7	-9.49569e-05	0.0016463
B9D1	0.000156858	0.00121942
B9D2	-0.000148735	0.00325748
BAALC	-0.000323554	0.0139996
BAAT	0.000477264	0.00354409
BACE1	-6.76453e-05	0.000957008
BACE2	8.73838e-06	0.00308961
BACH2	4.83272e-05	0.00190967
BAD	-6.23739e-05	-6.34318e-05
BAG2	0.000568256	-0.00133686
BAG3	0.000464489	-0.00353408
BAG5	-1.5673e-05	-9.21764e-05
BAHD1	-0.000116092	-0.00178246
BAIAP2	0.000517639	-0.00412807
BAIAP2L1	0.000509212	-0.00223122
BAIAP2L2	9.13564e-05	-0.0018236
BAIAP3	0.00124208	-0.0107018
BAMBI	-0.000517467	0.0138786
BANF1	-1.71659e-05	-0.00125716
BANK1	0.00264224	-0.004357
BANP	3.33706e-06	-0.00119956
BAP1	0.000179714	-0.000655167
BARD1	-7.67386e-06	-0.00801554
BARX1	0.00152991	0.0178454
BARX2	0.00140534	-0.0159046
BASP1	-0.000541392	-0.000343528
BATF	0.000660761	0.0121732
BATF2	0.000447838	0.0050422
BATF3	0.000263944	0.0154711
BAX	-0.000245747	0.00418504
BAZ1A	-3.10005e-05	-0.000693071
BAZ1B	-8.55613e-05	-0.000123977
BAZ2A	-5.72682e-05	0.00231102
BAZ2B	0.000829383	-0.00360994
BBC3	0.000497738	0.00644311
BBOX1	0.000752651	-0.0253638
BBS10	-1.5898e-05	-0.00323003
BBS12	-2.8123e-05	-0.000374219
BBS2	-0.000238267	-0.00226861
BBS4	5.49205e-05	0.00198337
BBS5	-0.000146382	0.00336571
BBS7	0.000403588	0.000863906
BBS9	4.57153e-08	-0.00445473
BBX	-3.8519e-05	-0.00115077
BCAM	5.34454e-05	0.000523763
BCAN	-0.000100197	0.00459782
BCAP29	0.00127531	-0.00181451
BCAR1	0.00065302	-0.00602424
BCAR3	0.000919458	-0.0142496
BCAS1	0.000447234	-0.0123143
BCAS2	-1.28145e-05	-0.00197237
BCAS3	-0.00229965	0.00241756
BCAS4	0.000153923	0.00230904
BCAT1	-0.000844733	0.00556072
BCAT2	0.000572745	0.00342515
BCCIP	2.64661e-05	0.00240004
BCDIN3D	-4.05838e-06	0.00234769
BCHE	-0.000549094	0.0301245
BCKDHB	4.2567e-06	-0.00467175
BCKDK	0.000104857	-0.00148216
BCL10	-0.000206695	-0.00396702
BCL11A	-1.18445e-05	0.00466214
BCL11B	-0.000152853	-0.00202713
BCL2	0.000666553	0.00982847
BCL2A1	-0.00067327	0.0170518
BCL2L1	-9.58608e-05	-0.00290654
BCL2L10	0.00165798	-0.0168284
BCL2L11	-0.000899161	0.00482891
BCL2L12	-0.00020627	0.00218621
BCL2L13	-1.92721e-05	0.000966051
BCL2L14	0.0012289	0.0155279
BCL2L15	0.00122354	-0.000616901
BCL2L2	0.00112581	-0.00507247
BCL3	7.51217e-06	0.00919283
BCL6	-8.81556e-05	0.000996121
BCL6B	0.00129799	-0.00155806
BCL7A	0.000489663	0.00177747
BCL7B	-2.79579e-05	0.00128013
BCL7C	0.000200341	-0.00020506
BCL9	0.000125275	-0.00298798
BCL9L	1.61811e-05	-0.00200935
BCLAF1	-4.45591e-05	-0.00110424
BCO2	-0.000322539	-0.00164355
BCR	0.000689554	-0.00127167
BCS1L	-3.97047e-05	0.00101773
BDH1	0.00037223	-0.00261518
BDH2	-0.000291385	-0.000508795
BDKRB1	0.000717948	-0.00581791
BDKRB2	0.000280076	-0.00529453
BDP1	-4.60291e-05	-0.00171104
BECN1	-2.74413e-06	0.000888885
BEGAIN	0.000551906	0.00516375
BEND3	7.55145e-06	-0.00253735
BEND4	-2.2926e-05	0.00654275
BEND5	9.42993e-05	0.0076924
BEND6	0.00165438	-0.0104343
BEND7	-6.1602e-05	0.013479
BEST1	-0.000843781	0.00526092
BEST2	-7.52037e-05	-0.00837831
BEST3	0.000453934	-0.00933744
BEST4	0.000731294	0.0019289
BET1	-0.000874306	-0.0012253
BFAR	-2.96606e-05	-0.00301383
BFSP1	0.000439404	0.00127293
BFSP2	-0.000252709	0.00877114
BGLAP	-4.55028e-05	0.00202889
BHLHA15	0.000844164	-0.000901317
BHLHE22	0.000517056	-0.00467609
BHLHE40	-0.00137097	-0.00301413
BHLHE41	7.54004e-05	0.00456652
BHMT	0.000139275	0.0124068
BICC1	0.000277635	0.00323518
BICD1	-0.000740307	-0.00390851
BICD2	9.01961e-05	-0.00196049
BID	-0.000235854	0.00348924
BIK	-0.00022271	0.0024088
BIN1	0.000994666	-0.00137917
BIN2	-0.00051198	0.010709
BIN3	-5.06043e-05	0.00138224
BIRC2	0.00156501	-0.00200943
BIRC3	0.000122453	-0.00614103
BIRC5	0.000205913	0.00200802
BIRC6	-2.01333e-05	-0.00236436
BIRC7	0.000329602	0.00465559
BIVM	0.000658213	-0.00161778
BLCAP	0.00193157	-0.00715536
BLK	-0.00032079	-0.00589349
BLM	3.17939e-05	0.00333516
BLMH	6.03412e-05	0.00615286
BLNK	0.000176668	-0.00651573
BLOC1S1	-4.78355e-05	0.0061765
BLOC1S2	5.65162e-05	-0.00075414
BLVRA	-7.63901e-05	0.00801701
BLVRB	0.000136355	0.00498534
BLZF1	-0.000119117	-0.00251918
BMF	0.000395979	0.00146675
BMP1	0.000642889	-0.00250973
BMP2	0.00126914	-0.000974182
[truncated: 12,614 more rows]

## Sheet: KIRC
gene	methylation_coeff	expression_coeff
[truncated: 13,691 more rows]

[truncated: 16 more sheets: KIRP, LAML, LGG, LIHC, LUAD, LUSC, OV, PAAD, PCPG, PRAD, SARC, SKCM, STAD, TGCT, THCA, UCEC]
