# Supplementary material for: An integrative analysis of the age-associated multi-omic landscape across cancers
Source: Nat Commun. 2021 Apr 20;12:2345. doi: 10.1038/s41467-021-22560-y (PMC8058097; doi:10.1038/s41467-021-22560-y)
Supplement: Supplementary file 23 — Source Data [file 41467_2021_22560_MOESM23_ESM.zip › Source Data/Source Data.xlsx]

## Sheet: Master
Source data file for Chatsirisupachai et al. An Integrative Analysis of the Age-Associated Multi-Omic Landscape across Cancers
* Tumour purity of TCGA samples can be found at https://github.com/Crick-CancerGenomics/ascat/tree/master/ReleasedData/TCGA_SNP6_hg19
Figures
Number	Panel	Source data
1	a	GI scores of TCGA samples can be found at https://github.com/Crick-CancerGenomics/ascat/tree/master/ReleasedData/TCGA_SNP6_hg19
		Age information can be obtained from TCGA
	b	Supplementary Data 2
	c	Within this document
	d	Supplementary Data 3
	e	WGD status of TCGA samples can be found at https://github.com/Crick-CancerGenomics/ascat/tree/master/ReleasedData/TCGA_SNP6_hg19
		Age information can be obtained from TCGA
2	a, b, c	Supplementary Data 5
	d	Within this document
	e	Within this document
	f	Within this document
	g	Within this document
3	a	Within this document
	b	Within this document
	c	Within this document
	d	Within this document
	e	Within this document
4	a	Within this document
	b	Within this document
	c	Within this document
	d	Within this document
	e	Supplementary Data 11
	f	Supplementary Data 11
	g	Within this document
5	a	Supplementary Data 12
	b	Within this document
	c	Within this document
6	a	Within this document
	b	Within this document
	c	Supplementary Data 16
	d	Within this document and Supplementary Data 17
	e	Supplementary Data 18
Supplementary Figures
Number	Panel	Source data
1	a	GI scores of TCGA samples can be found at https://github.com/Crick-CancerGenomics/ascat/tree/master/ReleasedData/TCGA_SNP6_hg19
		Age information can be obtained from TCGA
	b	Within this document (Fig. 1c sheet)
2	a	Within this document
	b	Within this document
	c	Within this document
	d	Within this document
3	a, b, c	Supplementary Data 5
4	a, b, c	Within this document
5		In a separate excel file (Source_Data_Supplementary_Fig_5.xlsx)
6		In a separate excel file (Source_Data_Supplementary_Fig_6.xlsx)
7	a	Within this document (Fig. 4a sheet)
	b	Supplementary Data 10
	c	Within this document
8	a	Within this document
	b	Within this document
9		In a separate excel file (Source_Data_Supplementary_Fig_9.xlsx)
10	a	Within this document
	b	Within this document
	c	Within this document
	d	Within this document
11		In a separate excel file (Source_Data_Supplementary_Fig_11.xlsx)
12	a	Within this document
	b	Within this document
13		Within this document (Fig. 6b sheet)
14	a	Within this document (Fig. 6d sheet) and Supplementary Data 17
	b	Within this document (Fig. 6d sheet)

## Sheet: Fig. 1c
patient	cancer_type	percent_LOH	age	gender	race
TCGA-02-0001	GBM	19.7034	44	FEMALE	WHITE
TCGA-02-0003	GBM	9.45013	50	MALE	WHITE
TCGA-02-0006	GBM	11.6565	56	FEMALE	WHITE
TCGA-02-0007	GBM	19.3282	40	FEMALE	WHITE
TCGA-02-0009	GBM	8.71217	61	FEMALE	WHITE
TCGA-02-0010	GBM	17.3075	20	FEMALE	WHITE
TCGA-02-0011	GBM	18.917	18	FEMALE	WHITE
TCGA-02-0014	GBM	13.3768	25	MALE	WHITE
TCGA-02-0015	GBM	10.0148	50	MALE	WHITE
TCGA-02-0016	GBM	12.5174	50	MALE	WHITE
TCGA-02-0021	GBM	7.39206	43	FEMALE	WHITE
TCGA-02-0023	GBM	11.2416	38	FEMALE	WHITE
TCGA-02-0024	GBM	9.10722	35	MALE	WHITE
TCGA-02-0026	GBM	16.847	27	MALE	WHITE
TCGA-02-0027	GBM	10.9612	33	FEMALE	WHITE
TCGA-02-0028	GBM	9.68164	39	MALE	WHITE
TCGA-02-0033	GBM	11.1578	54	MALE	WHITE
TCGA-02-0034	GBM	16.4334	60	MALE	WHITE
TCGA-02-0037	GBM	7.03709	74	FEMALE	WHITE
TCGA-02-0038	GBM	9.19095	48	FEMALE	WHITE
TCGA-02-0039	GBM	18.5927	54	MALE	WHITE
TCGA-02-0043	GBM	7.25998	54	FEMALE	WHITE
TCGA-02-0046	GBM	5.07203	61	MALE	BLACK OR AFRICAN AMERICAN
TCGA-02-0047	GBM	3.21555	78	MALE	WHITE
TCGA-02-0048	GBM	26.5359	80	MALE	NA
TCGA-02-0051	GBM	48.2267	43	MALE	WHITE
TCGA-02-0052	GBM	7.74346	49	MALE	WHITE
TCGA-02-0054	GBM	8.26999	44	FEMALE	WHITE
TCGA-02-0055	GBM	19.3335	62	FEMALE	WHITE
TCGA-02-0057	GBM	1.30948	66	FEMALE	WHITE
TCGA-02-0058	GBM	4.23989	28	FEMALE	WHITE
TCGA-02-0059	GBM	17.1208	68	FEMALE	WHITE
TCGA-02-0060	GBM	5.18489	66	FEMALE	ASIAN
TCGA-02-0064	GBM	10.0521	50	MALE	WHITE
TCGA-02-0068	GBM	2.75367	57	MALE	WHITE
TCGA-02-0069	GBM	31.9064	31	FEMALE	ASIAN
TCGA-02-0070	GBM	4.81701	70	MALE	WHITE
TCGA-02-0071	GBM	5.06072	53	MALE	WHITE
TCGA-02-0074	GBM	9.38858	68	FEMALE	WHITE
TCGA-02-0075	GBM	15.5786	63	MALE	WHITE
TCGA-02-0079	GBM	23.0067	57	MALE	WHITE
TCGA-02-0080	GBM	5.10128	28	MALE	WHITE
TCGA-02-0083	GBM	9.15713	59	FEMALE	WHITE
TCGA-02-0084	GBM	5.9937	36	FEMALE	WHITE
TCGA-02-0085	GBM	6.03815	63	FEMALE	WHITE
TCGA-02-0086	GBM	18.1984	45	FEMALE	WHITE
TCGA-02-0089	GBM	7.98642	52	MALE	WHITE
TCGA-02-0099	GBM	22.589	46	MALE	WHITE
TCGA-02-0102	GBM	6.11393	42	MALE	WHITE
TCGA-02-0104	GBM	11.5156	29	FEMALE	WHITE
TCGA-02-0107	GBM	13.5581	56	MALE	WHITE
TCGA-02-0113	GBM	42.8311	43	FEMALE	WHITE
TCGA-02-0114	GBM	11.081	37	FEMALE	BLACK OR AFRICAN AMERICAN
TCGA-02-0115	GBM	14.8274	52	MALE	ASIAN
TCGA-02-0116	GBM	9.78097	51	MALE	WHITE
TCGA-02-2466	GBM	17.9472	61	MALE	WHITE
TCGA-02-2470	GBM	12.3203	57	MALE	WHITE
TCGA-02-2483	GBM	7.47871	43	MALE	ASIAN
TCGA-02-2485	GBM	4.82094	53	MALE	BLACK OR AFRICAN AMERICAN
TCGA-02-2486	GBM	15.3487	64	MALE	WHITE
TCGA-04-1331	OV	31.7336	78	FEMALE	WHITE
TCGA-04-1332	OV	21.2792	70	FEMALE	WHITE
TCGA-04-1335	OV	32.8903	60	FEMALE	BLACK OR AFRICAN AMERICAN
TCGA-04-1336	OV	34.4838	55	FEMALE	WHITE
TCGA-04-1337	OV	22.3516	78	FEMALE	WHITE
TCGA-04-1338	OV	31.2353	78	FEMALE	WHITE
TCGA-04-1341	OV	31.5158	85	FEMALE	WHITE
TCGA-04-1342	OV	22.4401	80	FEMALE	WHITE
TCGA-04-1343	OV	28.4428	72	FEMALE	WHITE
TCGA-04-1346	OV	28.3947	73	FEMALE	WHITE
TCGA-04-1347	OV	25.0296	81	FEMALE	WHITE
TCGA-04-1348	OV	22.8146	44	FEMALE	WHITE
TCGA-04-1349	OV	32.4111	69	FEMALE	WHITE
TCGA-04-1350	OV	29.1726	46	FEMALE	WHITE
TCGA-04-1351	OV	25.2707	76	FEMALE	WHITE
TCGA-04-1353	OV	25.5625	64	FEMALE	ASIAN
TCGA-04-1356	OV	40.6585	62	FEMALE	WHITE
TCGA-04-1357	OV	19.1932	52	FEMALE	NA
TCGA-04-1360	OV	35.5742	65	FEMALE	NA
TCGA-04-1361	OV	36.3019	57	FEMALE	WHITE
TCGA-04-1362	OV	31.3	59	FEMALE	WHITE
TCGA-04-1365	OV	28.7908	87	FEMALE	WHITE
TCGA-04-1367	OV	29.4438	50	FEMALE	WHITE
TCGA-04-1369	OV	16.7754	53	FEMALE	WHITE
TCGA-04-1371	OV	29.6825	58	FEMALE	WHITE
TCGA-04-1514	OV	36.5569	45	FEMALE	WHITE
TCGA-04-1516	OV	44.5878	48	FEMALE	WHITE
TCGA-04-1517	OV	35.7652	79	FEMALE	WHITE
TCGA-04-1519	OV	28.8777	48	FEMALE	NA
TCGA-04-1525	OV	20.9558	47	FEMALE	WHITE
TCGA-04-1530	OV	23.9046	68	FEMALE	WHITE
TCGA-04-1536	OV	27.7118	60	FEMALE	BLACK OR AFRICAN AMERICAN
TCGA-04-1542	OV	30.2018	52	FEMALE	WHITE
TCGA-04-1638	OV	18.389	57	FEMALE	BLACK OR AFRICAN AMERICAN
TCGA-04-1644	OV	28.9934	48	FEMALE	WHITE
TCGA-04-1646	OV	38.9994	60	FEMALE	WHITE
TCGA-04-1648	OV	26.008	57	FEMALE	WHITE
TCGA-04-1649	OV	28.2556	74	FEMALE	WHITE
TCGA-04-1651	OV	35.0593	53	FEMALE	WHITE
TCGA-04-1652	OV	11.5594	76	FEMALE	WHITE
TCGA-04-1654	OV	35.3682	69	FEMALE	WHITE
TCGA-04-1655	OV	28.0178	49	FEMALE	WHITE
TCGA-05-4244	LUAD	12.9746	70	MALE	NA
TCGA-05-4249	LUAD	10.1705	67	MALE	NA
TCGA-05-4250	LUAD	33.3619	79	FEMALE	NA
TCGA-05-4384	LUAD	1.85114	66	MALE	NA
TCGA-05-4389	LUAD	23.0897	70	MALE	NA
TCGA-05-4390	LUAD	5.80778	58	FEMALE	NA
TCGA-05-4395	LUAD	39.8028	76	MALE	NA
TCGA-05-4396	LUAD	23.7196	76	MALE	NA
TCGA-05-4397	LUAD	15.9564	65	MALE	NA
TCGA-05-4398	LUAD	28.6278	47	FEMALE	NA
TCGA-05-4402	LUAD	22.175	57	FEMALE	NA
TCGA-05-4403	LUAD	6.22167	76	MALE	NA
TCGA-05-4405	LUAD	23.8616	74	FEMALE	NA
TCGA-05-4410	LUAD	33.1505	62	MALE	NA
TCGA-05-4415	LUAD	12.3965	57	MALE	NA
TCGA-05-4417	LUAD	14.1083	51	FEMALE	NA
TCGA-05-4418	LUAD	13.3587	69	MALE	NA
TCGA-05-4420	LUAD	16.4058	41	MALE	NA
TCGA-05-4422	LUAD	12.8153	68	MALE	NA
TCGA-05-4425	LUAD	14.834	70	FEMALE	NA
TCGA-05-4426	LUAD	10.4804	71	MALE	NA
TCGA-05-4427	LUAD	12.405	65	FEMALE	NA
TCGA-05-4430	LUAD	19.5388	59	FEMALE	NA
TCGA-05-4432	LUAD	14.5087	66	MALE	NA
TCGA-05-4433	LUAD	13.9727	82	MALE	NA
TCGA-05-4434	LUAD	6.61063	67	FEMALE	NA
TCGA-05-5420	LUAD	27.4866	67	MALE	NA
TCGA-05-5423	LUAD	54.4011	65	MALE	NA
TCGA-05-5428	LUAD	24.504	57	MALE	NA
TCGA-05-5429	LUAD	17.6292	60	MALE	NA
TCGA-05-5715	LUAD	27.1631	69	FEMALE	NA
TCGA-06-0119	GBM	2.65483	81	FEMALE	WHITE
TCGA-06-0122	GBM	4.87794	84	FEMALE	WHITE
TCGA-06-0124	GBM	10.7162	67	MALE	WHITE
TCGA-06-0125	GBM	6.89731	63	FEMALE	WHITE
TCGA-06-0126	GBM	7.34009	86	MALE	WHITE
TCGA-06-0127	GBM	5.93494	67	MALE	WHITE
TCGA-06-0128	GBM	11.5513	66	MALE	WHITE
TCGA-06-0130	GBM	27.0906	54	MALE	WHITE
TCGA-06-0132	GBM	13.9453	49	MALE	WHITE
TCGA-06-0133	GBM	5.69874	64	MALE	WHITE
TCGA-06-0137	GBM	6.74482	63	FEMALE	WHITE
TCGA-06-0138	GBM	8.10011	43	MALE	WHITE
TCGA-06-0139	GBM	0.0194927	40	MALE	WHITE
TCGA-06-0140	GBM	10.031	86	MALE	WHITE
TCGA-06-0143	GBM	4.36057	58	MALE	WHITE
TCGA-06-0145	GBM	7.02138	53	FEMALE	WHITE
TCGA-06-0148	GBM	11.0107	76	MALE	BLACK OR AFRICAN AMERICAN
TCGA-06-0150	GBM	7.90398	45	MALE	WHITE
TCGA-06-0151	GBM	15.6304	32	FEMALE	WHITE
TCGA-06-0152	GBM	7.06654	68	MALE	WHITE
TCGA-06-0154	GBM	9.00929	54	MALE	WHITE
TCGA-06-0155	GBM	5.95336	61	MALE	WHITE
TCGA-06-0157	GBM	5.84568	63	FEMALE	WHITE
TCGA-06-0158	GBM	10.7358	73	MALE	WHITE
TCGA-06-0159	GBM	9.28943	74	MALE	WHITE
TCGA-06-0166	GBM	26.5318	51	MALE	WHITE
TCGA-06-0168	GBM	13.587	59	FEMALE	WHITE
TCGA-06-0169	GBM	8.86317	68	MALE	WHITE
TCGA-06-0171	GBM	19.3616	65	MALE	WHITE
TCGA-06-0173	GBM	5.91194	72	FEMALE	WHITE
TCGA-06-0174	GBM	5.67367	54	MALE	WHITE
TCGA-06-0176	GBM	87.9593	34	MALE	ASIAN
TCGA-06-0178	GBM	6.40221	38	MALE	WHITE
TCGA-06-0184	GBM	30.4026	63	MALE	WHITE
TCGA-06-0185	GBM	10.7382	54	MALE	WHITE
TCGA-06-0187	GBM	10.1906	69	MALE	WHITE
TCGA-06-0188	GBM	13.8135	71	MALE	WHITE
TCGA-06-0189	GBM	10.5651	55	MALE	WHITE
TCGA-06-0190	GBM	12.5204	62	MALE	WHITE
TCGA-06-0192	GBM	9.33189	58	MALE	WHITE
TCGA-06-0195	GBM	17.5543	63	MALE	WHITE
TCGA-06-0197	GBM	16.7556	65	FEMALE	WHITE
TCGA-06-0201	GBM	8.35837	51	FEMALE	WHITE
TCGA-06-0206	GBM	9.85933	40	MALE	WHITE
TCGA-06-0208	GBM	7.53049	52	FEMALE	WHITE
TCGA-06-0209	GBM	15.4471	76	MALE	WHITE
TCGA-06-0210	GBM	10.0429	72	FEMALE	WHITE
TCGA-06-0211	GBM	6.04664	47	MALE	WHITE
TCGA-06-0213	GBM	8.55854	55	FEMALE	WHITE
TCGA-06-0214	GBM	18.5682	66	MALE	WHITE
TCGA-06-0216	GBM	0.0493851	61	FEMALE	WHITE
TCGA-06-0219	GBM	16.9306	67	MALE	WHITE
TCGA-06-0221	GBM	4.64688	31	MALE	WHITE
TCGA-06-0237	GBM	17.229	75	FEMALE	WHITE
TCGA-06-0238	GBM	9.62695	46	MALE	WHITE
TCGA-06-0240	GBM	0.0239901	57	MALE	WHITE
TCGA-06-0241	GBM	11.7364	65	FEMALE	WHITE
TCGA-06-0644	GBM	8.72457	71	MALE	BLACK OR AFRICAN AMERICAN
TCGA-06-0645	GBM	4.47482	55	FEMALE	WHITE
TCGA-06-0646	GBM	14.1145	60	MALE	WHITE
TCGA-06-0648	GBM	6.58081	77	MALE	WHITE
TCGA-06-0649	GBM	17.5084	73	FEMALE	BLACK OR AFRICAN AMERICAN
TCGA-06-0650	GBM	5.84135	39	FEMALE	WHITE
TCGA-06-0686	GBM	5.69282	53	MALE	WHITE
TCGA-06-0743	GBM	6.23353	69	MALE	WHITE
TCGA-06-0744	GBM	9.62765	66	MALE	WHITE
TCGA-06-0745	GBM	15.0406	59	MALE	WHITE
TCGA-06-0747	GBM	18.129	53	MALE	WHITE
TCGA-06-0749	GBM	12.3591	50	MALE	BLACK OR AFRICAN AMERICAN
TCGA-06-0750	GBM	13.0928	43	MALE	WHITE
TCGA-06-0875	GBM	8.5564	61	FEMALE	WHITE
TCGA-06-0876	GBM	7.41939	72	FEMALE	BLACK OR AFRICAN AMERICAN
TCGA-06-0877	GBM	5.20253	78	MALE	WHITE
TCGA-06-0878	GBM	15.3951	74	MALE	WHITE
TCGA-06-0879	GBM	7.05826	52	MALE	WHITE
TCGA-06-0882	GBM	12.3405	30	MALE	WHITE
TCGA-06-0939	GBM	8.93441	79	FEMALE	WHITE
TCGA-06-1084	GBM	16.6172	54	MALE	BLACK OR AFRICAN AMERICAN
TCGA-06-1086	GBM	6.27391	42	MALE	BLACK OR AFRICAN AMERICAN
TCGA-06-1087	GBM	21.8016	75	MALE	WHITE
TCGA-06-1800	GBM	10.8243	61	MALE	WHITE
TCGA-06-1801	GBM	10.2232	56	FEMALE	WHITE
TCGA-06-1802	GBM	12.2623	61	MALE	WHITE
TCGA-06-1804	GBM	19.6325	81	FEMALE	WHITE
TCGA-06-1805	GBM	7.71284	28	FEMALE	WHITE
TCGA-06-1806	GBM	8.55819	47	MALE	WHITE
TCGA-06-2557	GBM	14.3028	76	MALE	BLACK OR AFRICAN AMERICAN
TCGA-06-2558	GBM	19.3184	75	FEMALE	WHITE
TCGA-06-2559	GBM	5.82241	83	MALE	WHITE
TCGA-06-2561	GBM	21.3861	53	FEMALE	WHITE
TCGA-06-2562	GBM	12.0406	81	MALE	WHITE
TCGA-06-2563	GBM	6.61586	72	FEMALE	WHITE
TCGA-06-2564	GBM	5.6094	50	MALE	WHITE
TCGA-06-2565	GBM	13.002	59	MALE	ASIAN
TCGA-06-2566	GBM	3.84752	23	FEMALE	WHITE
TCGA-06-2567	GBM	9.76585	65	MALE	WHITE
TCGA-06-2569	GBM	37.7035	24	FEMALE	BLACK OR AFRICAN AMERICAN
TCGA-06-2570	GBM	4.56667	21	FEMALE	WHITE
TCGA-06-5408	GBM	13.0149	54	FEMALE	WHITE
TCGA-06-5411	GBM	14.9212	51	MALE	WHITE
TCGA-06-5412	GBM	16.9955	78	FEMALE	WHITE
TCGA-06-5413	GBM	12.9068	67	MALE	WHITE
TCGA-06-5414	GBM	5.86211	61	MALE	WHITE
TCGA-06-5415	GBM	11.2636	60	MALE	WHITE
TCGA-06-5416	GBM	31.9258	23	FEMALE	WHITE
TCGA-06-5418	GBM	10.6058	75	FEMALE	WHITE
TCGA-06-5856	GBM	22.3578	58	MALE	WHITE
TCGA-06-5858	GBM	88.8257	45	FEMALE	WHITE
TCGA-06-5859	GBM	23.7097	63	MALE	WHITE
TCGA-06-6388	GBM	7.98501	64	FEMALE	WHITE
TCGA-06-6389	GBM	0.785844	49	FEMALE	WHITE
TCGA-06-6391	GBM	3.32855	44	FEMALE	WHITE
TCGA-06-6693	GBM	23.7367	64	FEMALE	WHITE
TCGA-06-6694	GBM	20.5172	76	FEMALE	WHITE
TCGA-06-6695	GBM	7.34472	64	MALE	WHITE
TCGA-06-6697	GBM	13.3324	65	MALE	WHITE
TCGA-06-6698	GBM	85.7604	53	FEMALE	WHITE
TCGA-06-6699	GBM	10.2704	58	FEMALE	WHITE
TCGA-06-6700	GBM	9.34194	76	MALE	WHITE
TCGA-06-6701	GBM	3.61123	60	MALE	WHITE
TCGA-06-A5U0	GBM	14.1349	21	FEMALE	BLACK OR AFRICAN AMERICAN
TCGA-06-A5U1	GBM	21.5735	78	FEMALE	BLACK OR AFRICAN AMERICAN
TCGA-06-A6S0	GBM	7.4455	79	MALE	BLACK OR AFRICAN AMERICAN
TCGA-06-A6S1	GBM	17.3558	53	FEMALE	BLACK OR AFRICAN AMERICAN
TCGA-06-A7TK	GBM	13.8827	64	MALE	BLACK OR AFRICAN AMERICAN
TCGA-06-A7TL	GBM	10.7623	30	FEMALE	BLACK OR AFRICAN AMERICAN
TCGA-08-0244	GBM	3.02395	62	MALE	WHITE
TCGA-08-0245	GBM	14.5062	31	FEMALE	BLACK OR AFRICAN AMERICAN
TCGA-08-0246	GBM	28.2185	57	FEMALE	WHITE
TCGA-08-0344	GBM	3.42468	66	MALE	WHITE
TCGA-08-0345	GBM	7.46211	71	FEMALE	NA
TCGA-08-0346	GBM	3.14874	69	MALE	NA
TCGA-08-0347	GBM	9.40236	50	MALE	NA
TCGA-08-0348	GBM	4.20244	63	MALE	WHITE
TCGA-08-0349	GBM	27.8828	46	MALE	NA
TCGA-08-0350	GBM	4.34794	32	MALE	WHITE
TCGA-08-0351	GBM	5.66838	40	MALE	WHITE
TCGA-08-0352	GBM	5.83398	79	MALE	WHITE
TCGA-08-0353	GBM	12.5664	58	MALE	WHITE
TCGA-08-0354	GBM	2.14693	52	FEMALE	WHITE
TCGA-08-0355	GBM	2.09187	30	FEMALE	WHITE
TCGA-08-0356	GBM	6.14962	59	FEMALE	WHITE
TCGA-08-0357	GBM	1.84168	49	MALE	WHITE
TCGA-08-0359	GBM	2.09726	59	FEMALE	WHITE
TCGA-08-0375	GBM	1.97749	51	FEMALE	NA
TCGA-08-0389	GBM	9.9224	59	MALE	NA
TCGA-08-0390	GBM	13.7281	69	MALE	WHITE
TCGA-08-0392	GBM	10.2373	60	MALE	WHITE
TCGA-09-0364	OV	31.7183	80	FEMALE	WHITE
TCGA-09-0365	OV	26.9657	70	FEMALE	WHITE
TCGA-09-0366	OV	21.7466	55	FEMALE	WHITE
TCGA-09-0367	OV	20.4319	67	FEMALE	NATIVE HAWAIIAN OR OTHER PACIFIC ISLANDER
TCGA-09-0369	OV	35.1858	56	FEMALE	WHITE
TCGA-09-1659	OV	19.3059	51	FEMALE	WHITE
TCGA-09-1661	OV	36.0098	75	FEMALE	WHITE
TCGA-09-1662	OV	26.4769	58	FEMALE	WHITE
TCGA-09-1664	OV	9.53547	37	FEMALE	WHITE
TCGA-09-1665	OV	44.6013	73	FEMALE	WHITE
TCGA-09-1666	OV	39.6128	57	FEMALE	WHITE
TCGA-09-1667	OV	18.5864	61	FEMALE	WHITE
TCGA-09-1668	OV	35.3051	57	FEMALE	WHITE
TCGA-09-1669	OV	27.0787	54	FEMALE	WHITE
TCGA-09-1670	OV	35.2581	57	FEMALE	WHITE
TCGA-09-1672	OV	12.1888	78	FEMALE	WHITE
TCGA-09-1673	OV	15.8556	50	FEMALE	WHITE
TCGA-09-1674	OV	29.1831	79	FEMALE	WHITE
TCGA-09-1675	OV	37.7502	50	FEMALE	NA
TCGA-09-2043	OV	46.2094	69	FEMALE	WHITE
TCGA-09-2044	OV	39.8857	77	FEMALE	ASIAN
TCGA-09-2045	OV	18.9536	50	FEMALE	ASIAN
TCGA-09-2049	OV	22.3664	64	FEMALE	WHITE
TCGA-09-2050	OV	43.3088	65	FEMALE	WHITE
TCGA-09-2051	OV	42.7076	42	FEMALE	WHITE
TCGA-09-2053	OV	43.4983	72	FEMALE	WHITE
TCGA-09-2054	OV	26.915	58	FEMALE	BLACK OR AFRICAN AMERICAN
TCGA-09-2055	OV	26.1497	48	FEMALE	WHITE
TCGA-09-2056	OV	35.1367	62	FEMALE	WHITE
TCGA-10-0925	OV	20.871	58	FEMALE	WHITE
TCGA-10-0926	OV	24.1612	63	FEMALE	WHITE
TCGA-10-0927	OV	34.1714	65	FEMALE	NA
TCGA-10-0928	OV	50.1421	71	FEMALE	WHITE
TCGA-10-0930	OV	37.1392	70	FEMALE	WHITE
TCGA-10-0931	OV	37.3628	44	FEMALE	WHITE
TCGA-10-0933	OV	26.1107	77	FEMALE	WHITE
TCGA-10-0934	OV	7.77683	50	FEMALE	WHITE
TCGA-10-0935	OV	18.3224	68	FEMALE	WHITE
TCGA-10-0936	OV	13.7136	69	FEMALE	BLACK OR AFRICAN AMERICAN
TCGA-10-0937	OV	29.0973	44	FEMALE	WHITE
TCGA-10-0938	OV	16.9803	80	FEMALE	WHITE
TCGA-12-0615	GBM	22.5711	78	FEMALE	WHITE
TCGA-12-0616	GBM	12.3822	36	FEMALE	WHITE
TCGA-12-0618	GBM	8.95016	49	MALE	WHITE
TCGA-12-0619	GBM	10.5257	60	MALE	WHITE
TCGA-12-0620	GBM	13.2199	57	MALE	WHITE
TCGA-12-0653	GBM	27.0858	65	MALE	WHITE
TCGA-12-0654	GBM	15.2655	48	FEMALE	WHITE
TCGA-12-0656	GBM	20.94	48	FEMALE	BLACK OR AFRICAN AMERICAN
TCGA-12-0657	GBM	5.55952	69	MALE	WHITE
TCGA-12-0662	GBM	13.0314	51	MALE	WHITE
TCGA-12-0670	GBM	23.1507	60	MALE	WHITE
TCGA-12-0688	GBM	5.77638	74	MALE	WHITE
TCGA-12-0691	GBM	21.0127	63	MALE	WHITE
TCGA-12-0692	GBM	8.04656	75	FEMALE	WHITE
TCGA-12-0703	GBM	6.6163	46	MALE	WHITE
TCGA-12-0707	GBM	11.6642	55	MALE	WHITE
TCGA-12-0769	GBM	9.26814	52	MALE	WHITE
TCGA-12-0772	GBM	9.17708	46	MALE	WHITE
TCGA-12-0773	GBM	6.08216	24	MALE	WHITE
TCGA-12-0775	GBM	7.97906	75	FEMALE	BLACK OR AFRICAN AMERICAN
TCGA-12-0776	GBM	23.5364	52	MALE	WHITE
TCGA-12-0778	GBM	8.06211	53	MALE	WHITE
TCGA-12-0780	GBM	8.71432	51	FEMALE	WHITE
TCGA-12-0818	GBM	3.7466	45	FEMALE	WHITE
TCGA-12-0819	GBM	11.1303	49	FEMALE	BLACK OR AFRICAN AMERICAN
TCGA-12-0820	GBM	6.91601	40	MALE	WHITE
TCGA-12-0821	GBM	17.7592	62	MALE	WHITE
TCGA-12-0822	GBM	5.93708	46	MALE	WHITE
TCGA-12-0826	GBM	5.04722	38	FEMALE	WHITE
TCGA-12-0828	GBM	4.91493	57	MALE	WHITE
TCGA-12-0829	GBM	8.3112	75	MALE	BLACK OR AFRICAN AMERICAN
TCGA-12-1088	GBM	27.2961	53	FEMALE	WHITE
TCGA-12-1089	GBM	7.91489	64	MALE	WHITE
TCGA-12-1090	GBM	85.1686	58	MALE	WHITE
TCGA-12-1091	GBM	16.6349	10	FEMALE	WHITE
TCGA-12-1092	GBM	18.1644	58	MALE	WHITE
TCGA-12-1093	GBM	19.0671	66	FEMALE	WHITE
TCGA-12-1094	GBM	9.06003	56	MALE	WHITE
TCGA-12-1095	GBM	12.0307	65	FEMALE	WHITE
TCGA-12-1096	GBM	15.6054	55	MALE	WHITE
TCGA-12-1097	GBM	13.0425	61	MALE	WHITE
TCGA-12-1098	GBM	12.5186	75	FEMALE	WHITE
TCGA-12-1099	GBM	6.74231	68	FEMALE	WHITE
TCGA-12-1598	GBM	19.5323	75	FEMALE	WHITE
TCGA-12-1599	GBM	6.17059	47	FEMALE	WHITE
TCGA-12-1600	GBM	12.9977	86	MALE	WHITE
TCGA-12-1602	GBM	17.3136	58	MALE	WHITE
TCGA-12-3644	GBM	23.9025	47	FEMALE	WHITE
TCGA-12-3646	GBM	12.3263	59	FEMALE	WHITE
TCGA-12-3648	GBM	6.02568	61	FEMALE	WHITE
TCGA-12-3649	GBM	9.61914	76	MALE	WHITE
TCGA-12-3650	GBM	5.35403	46	MALE	WHITE
TCGA-12-3651	GBM	14.1013	77	MALE	WHITE
TCGA-12-3652	GBM	9.18646	60	MALE	WHITE
TCGA-12-3653	GBM	17.3165	34	FEMALE	WHITE
TCGA-12-5295	GBM	21.3999	60	FEMALE	WHITE
TCGA-12-5301	GBM	10.2399	59	MALE	WHITE
TCGA-13-0714	OV	32.2892	55	FEMALE	WHITE
TCGA-13-0717	OV	34.3066	54	FEMALE	WHITE
TCGA-13-0720	OV	37.7832	48	FEMALE	WHITE
TCGA-13-0723	OV	27.2531	63	FEMALE	WHITE
TCGA-13-0724	OV	23.0965	72	FEMALE	WHITE
TCGA-13-0725	OV	29.3201	44	FEMALE	WHITE
TCGA-13-0726	OV	28.783	55	FEMALE	WHITE
TCGA-13-0727	OV	20.276	71	FEMALE	WHITE
TCGA-13-0730	OV	23.3976	71	FEMALE	WHITE
TCGA-13-0751	OV	21.7156	44	FEMALE	WHITE
TCGA-13-0755	OV	26.4299	75	FEMALE	WHITE
TCGA-13-0757	OV	22.7232	71	FEMALE	WHITE
TCGA-13-0758	OV	27.8998	60	FEMALE	WHITE
TCGA-13-0760	OV	38.9462	63	FEMALE	WHITE
TCGA-13-0761	OV	28.9244	51	FEMALE	WHITE
TCGA-13-0762	OV	19.8982	65	FEMALE	WHITE
TCGA-13-0764	OV	27.3768	62	FEMALE	WHITE
TCGA-13-0766	OV	37.7568	42	FEMALE	WHITE
TCGA-13-0768	OV	38.4086	73	FEMALE	WHITE
TCGA-13-0791	OV	15.2879	58	FEMALE	WHITE
TCGA-13-0792	OV	33.9022	40	FEMALE	WHITE
TCGA-13-0793	OV	39.5171	40	FEMALE	WHITE
TCGA-13-0794	OV	9.82672	60	FEMALE	WHITE
TCGA-13-0795	OV	12.6335	66	FEMALE	WHITE
TCGA-13-0799	OV	28.4282	44	FEMALE	ASIAN
TCGA-13-0800	OV	12.8013	52	FEMALE	WHITE
TCGA-13-0801	OV	43.7197	46	FEMALE	BLACK OR AFRICAN AMERICAN
TCGA-13-0802	OV	18.9939	79	FEMALE	ASIAN
TCGA-13-0803	OV	18.4568	81	FEMALE	WHITE
TCGA-13-0804	OV	31.6322	73	FEMALE	WHITE
TCGA-13-0805	OV	36.3984	57	FEMALE	WHITE
TCGA-13-0807	OV	26.3492	54	FEMALE	WHITE
TCGA-13-0883	OV	25.0212	61	FEMALE	WHITE
TCGA-13-0884	OV	20.1102	39	FEMALE	WHITE
TCGA-13-0885	OV	31.2668	70	FEMALE	WHITE
TCGA-13-0886	OV	28.6662	67	FEMALE	WHITE
TCGA-13-0887	OV	34.9963	42	FEMALE	WHITE
TCGA-13-0888	OV	45.9794	78	FEMALE	WHITE
TCGA-13-0889	OV	22.6162	75	FEMALE	WHITE
TCGA-13-0890	OV	53.3317	56	FEMALE	WHITE
TCGA-13-0891	OV	26.4161	73	FEMALE	WHITE
TCGA-13-0893	OV	26.1475	48	FEMALE	BLACK OR AFRICAN AMERICAN
TCGA-13-0897	OV	26.7835	54	FEMALE	WHITE
TCGA-13-0899	OV	17.7263	60	FEMALE	WHITE
TCGA-13-0900	OV	35.3953	59	FEMALE	WHITE
TCGA-13-0901	OV	10.9256	41	FEMALE	ASIAN
TCGA-13-0903	OV	31.9839	42	FEMALE	WHITE
TCGA-13-0904	OV	38.7596	63	FEMALE	WHITE
TCGA-13-0905	OV	32.5247	51	FEMALE	WHITE
TCGA-13-0906	OV	36.0283	50	FEMALE	WHITE
TCGA-13-0908	OV	24.647	58	FEMALE	WHITE
TCGA-13-0910	OV	35.4548	58	FEMALE	WHITE
TCGA-13-0911	OV	35.88	55	FEMALE	WHITE
TCGA-13-0912	OV	19.1642	58	FEMALE	WHITE
TCGA-13-0913	OV	38.2158	53	FEMALE	WHITE
TCGA-13-0916	OV	48.8679	49	FEMALE	WHITE
TCGA-13-0919	OV	26.8506	52	FEMALE	WHITE
TCGA-13-0920	OV	37.3146	65	FEMALE	WHITE
TCGA-13-0921	OV	15.4117	72	FEMALE	WHITE
TCGA-13-0923	OV	29.8225	74	FEMALE	WHITE
TCGA-13-0924	OV	37.9354	45	FEMALE	WHITE
TCGA-13-1403	OV	27.4758	48	FEMALE	WHITE
TCGA-13-1404	OV	37.1953	48	FEMALE	WHITE
TCGA-13-1405	OV	33.3608	49	FEMALE	WHITE
TCGA-13-1407	OV	16.0091	51	FEMALE	WHITE
TCGA-13-1408	OV	17.1608	59	FEMALE	WHITE
TCGA-13-1409	OV	20.0865	73	FEMALE	WHITE
TCGA-13-1410	OV	24.6366	57	FEMALE	WHITE
TCGA-13-1411	OV	26.5688	81	FEMALE	WHITE
TCGA-13-1412	OV	24.862	41	FEMALE	WHITE
TCGA-13-1477	OV	5.71195	49	FEMALE	WHITE
TCGA-13-1482	OV	32.8461	52	FEMALE	WHITE
TCGA-13-1483	OV	29.7095	61	FEMALE	WHITE
TCGA-13-1484	OV	36.8558	62	FEMALE	WHITE
TCGA-13-1485	OV	2.25712	48	FEMALE	WHITE
TCGA-13-1487	OV	24.5758	74	FEMALE	WHITE
TCGA-13-1488	OV	11.6684	59	FEMALE	WHITE
TCGA-13-1489	OV	47.5271	70	FEMALE	WHITE
TCGA-13-1491	OV	49.0235	55	FEMALE	ASIAN
TCGA-13-1492	OV	32.2424	66	FEMALE	WHITE
TCGA-13-1494	OV	47.1832	43	FEMALE	WHITE
TCGA-13-1495	OV	26.187	60	FEMALE	WHITE
TCGA-13-1496	OV	18.7772	65	FEMALE	WHITE
TCGA-13-1497	OV	43.9219	47	FEMALE	WHITE
TCGA-13-1498	OV	30.8085	73	FEMALE	WHITE
TCGA-13-1499	OV	25.568	56	FEMALE	WHITE
TCGA-13-1500	OV	23.5155	71	FEMALE	WHITE
TCGA-13-1501	OV	33.982	50	FEMALE	WHITE
TCGA-13-1504	OV	21.2146	68	FEMALE	WHITE
TCGA-13-1505	OV	27.2904	63	FEMALE	WHITE
TCGA-13-1506	OV	11.4892	45	FEMALE	WHITE
TCGA-13-1507	OV	19.2437	77	FEMALE	WHITE
TCGA-13-1509	OV	38.1775	64	FEMALE	WHITE
TCGA-13-1510	OV	36.3332	62	FEMALE	WHITE
TCGA-13-1511	OV	19.9312	52	FEMALE	ASIAN
TCGA-13-1512	OV	48.8596	49	FEMALE	WHITE
TCGA-13-1819	OV	41.2079	59	FEMALE	WHITE
TCGA-13-2057	OV	25.7033	59	FEMALE	WHITE
TCGA-13-2059	OV	41.0561	50	FEMALE	WHITE
TCGA-13-2060	OV	24.7788	51	FEMALE	WHITE
TCGA-13-2061	OV	41.4331	58	FEMALE	WHITE
TCGA-13-2065	OV	41.686	71	FEMALE	BLACK OR AFRICAN AMERICAN
TCGA-13-2066	OV	14.1108	49	FEMALE	WHITE
TCGA-13-2071	OV	37.7449	63	FEMALE	WHITE
TCGA-13-A5FT	OV	31.2741	67	FEMALE	BLACK OR AFRICAN AMERICAN
TCGA-13-A5FU	OV	14.6016	60	FEMALE	BLACK OR AFRICAN AMERICAN
TCGA-14-0736	GBM	26.9097	49	MALE	BLACK OR AFRICAN AMERICAN
TCGA-14-0740	GBM	14.7021	70	MALE	WHITE
TCGA-14-0781	GBM	6.04313	49	MALE	BLACK OR AFRICAN AMERICAN
TCGA-14-0783	GBM	27.0863	36	FEMALE	WHITE
TCGA-14-0786	GBM	9.60446	50	FEMALE	WHITE
TCGA-14-0787	GBM	12.9918	69	MALE	ASIAN
TCGA-14-0789	GBM	5.12752	54	MALE	WHITE
TCGA-14-0790	GBM	8.5925	64	FEMALE	WHITE
TCGA-14-0812	GBM	11.9597	65	MALE	WHITE
TCGA-14-0813	GBM	12.7863	78	MALE	WHITE
TCGA-14-0817	GBM	10.8636	69	FEMALE	WHITE
TCGA-14-0862	GBM	25.2746	60	MALE	WHITE
TCGA-14-0865	GBM	22.3008	67	MALE	WHITE
TCGA-14-0866	GBM	5.47041	55	MALE	WHITE
TCGA-14-0867	GBM	13.4821	67	MALE	WHITE
TCGA-14-1034	GBM	12.4868	60	FEMALE	NA
TCGA-14-1037	GBM	11.0603	66	FEMALE	WHITE
TCGA-14-1043	GBM	11.9526	61	MALE	WHITE
TCGA-14-1395	GBM	10.1017	52	MALE	WHITE
TCGA-14-1396	GBM	10.5174	78	FEMALE	WHITE
TCGA-14-1401	GBM	6.48354	54	MALE	WHITE
TCGA-14-1402	GBM	11.4442	58	FEMALE	WHITE
TCGA-14-1450	GBM	11.0519	57	FEMALE	BLACK OR AFRICAN AMERICAN
TCGA-14-1451	GBM	11.9915	39	MALE	WHITE
TCGA-14-1452	GBM	4.76891	60	MALE	WHITE
TCGA-14-1453	GBM	24.6328	69	MALE	WHITE
TCGA-14-1454	GBM	12.8793	54	FEMALE	WHITE
TCGA-14-1455	GBM	8.35731	61	MALE	WHITE
TCGA-14-1456	GBM	1.98903	23	MALE	WHITE
TCGA-14-1458	GBM	2.77927	54	MALE	WHITE
TCGA-14-1459	GBM	6.85764	63	FEMALE	WHITE
TCGA-14-1794	GBM	8.40968	59	MALE	NA
TCGA-14-1795	GBM	6.09316	66	MALE	WHITE
TCGA-14-1821	GBM	12.2267	31	MALE	WHITE
TCGA-14-1823	GBM	11.4218	58	FEMALE	WHITE
TCGA-14-1825	GBM	7.95455	70	MALE	WHITE
TCGA-14-1827	GBM	3.69379	51	MALE	WHITE
TCGA-14-1829	GBM	7.36341	57	MALE	BLACK OR AFRICAN AMERICAN
TCGA-14-2554	GBM	7.08819	52	FEMALE	WHITE
TCGA-14-2555	GBM	5.17933	44	FEMALE	WHITE
TCGA-14-3477	GBM	1.50385	38	FEMALE	BLACK OR AFRICAN AMERICAN
TCGA-14-4157	GBM	10.3822	40	MALE	BLACK OR AFRICAN AMERICAN
TCGA-15-0742	GBM	15.1442	65	MALE	WHITE
TCGA-15-1444	GBM	9.34915	21	MALE	WHITE
TCGA-15-1446	GBM	5.14643	55	MALE	WHITE
TCGA-15-1447	GBM	13.643	36	FEMALE	WHITE
TCGA-15-1449	GBM	1.36823	65	MALE	WHITE
TCGA-16-0846	GBM	7.43153	85	MALE	WHITE
TCGA-16-0848	GBM	4.85928	57	MALE	WHITE
TCGA-16-0849	GBM	4.25622	54	MALE	WHITE
TCGA-16-0850	GBM	13.3756	52	FEMALE	WHITE
TCGA-16-0861	GBM	12.3901	65	MALE	WHITE
TCGA-16-1045	GBM	16.4724	49	FEMALE	WHITE
TCGA-16-1047	GBM	11.6703	66	FEMALE	NA
TCGA-16-1055	GBM	8.61313	48	MALE	WHITE
TCGA-16-1056	GBM	14.2556	55	MALE	WHITE
TCGA-16-1060	GBM	15.8802	70	FEMALE	WHITE
TCGA-16-1062	GBM	6.03276	57	FEMALE	WHITE
TCGA-16-1063	GBM	14.1389	72	MALE	WHITE
TCGA-16-1460	GBM	2.54992	36	FEMALE	WHITE
TCGA-18-3406	LUSC	30.1455	67	MALE	WHITE
TCGA-18-3407	LUSC	20.6187	72	MALE	ASIAN
TCGA-18-3408	LUSC	12.9958	77	FEMALE	WHITE
TCGA-18-3409	LUSC	9.58275	74	MALE	WHITE
TCGA-18-3410	LUSC	22.5174	81	MALE	NA
TCGA-18-3411	LUSC	42.862	63	FEMALE	NA
TCGA-18-3412	LUSC	18.1162	52	MALE	WHITE
TCGA-18-3414	LUSC	17.5965	73	MALE	ASIAN
TCGA-18-3415	LUSC	41.1441	77	MALE	NA
TCGA-18-3416	LUSC	44.7648	83	MALE	NA
TCGA-18-3417	LUSC	47.6147	65	MALE	NA
TCGA-18-3419	LUSC	19.6463	73	MALE	NA
TCGA-18-3421	LUSC	38.3927	65	MALE	WHITE
TCGA-18-4083	LUSC	31.5481	63	MALE	WHITE
TCGA-18-4086	LUSC	25.702	64	MALE	NA
TCGA-18-4721	LUSC	47.7592	74	MALE	WHITE
TCGA-18-5592	LUSC	46.8027	57	MALE	NA
TCGA-18-5595	LUSC	5.30635	50	MALE	NA
TCGA-19-0955	GBM	5.64424	71	MALE	ASIAN
TCGA-19-0957	GBM	6.78416	48	FEMALE	WHITE
TCGA-19-0960	GBM	13.0203	83	FEMALE	WHITE
TCGA-19-0962	GBM	11.4941	77	FEMALE	WHITE
TCGA-19-0963	GBM	9.05113	61	MALE	WHITE
TCGA-19-0964	GBM	9.56902	70	MALE	WHITE
TCGA-19-1385	GBM	14.7694	69	MALE	WHITE
TCGA-19-1386	GBM	6.7343	51	MALE	WHITE
TCGA-19-1387	GBM	7.93483	81	MALE	WHITE
TCGA-19-1388	GBM	20.1435	58	MALE	WHITE
TCGA-19-1389	GBM	13.9291	51	MALE	WHITE
TCGA-19-1390	GBM	10.9608	63	FEMALE	WHITE
TCGA-19-1392	GBM	9.02776	72	FEMALE	WHITE
TCGA-19-1786	GBM	9.08833	64	FEMALE	ASIAN
TCGA-19-1787	GBM	76.7554	48	MALE	WHITE
TCGA-19-1789	GBM	6.21608	69	FEMALE	WHITE
TCGA-19-1791	GBM	8.19922	82	FEMALE	WHITE
TCGA-19-2619	GBM	11.5313	55	FEMALE	BLACK OR AFRICAN AMERICAN
TCGA-19-2620	GBM	15.8446	70	MALE	WHITE
TCGA-19-2623	GBM	18.5496	65	MALE	WHITE
TCGA-19-2624	GBM	5.22457	51	MALE	WHITE
TCGA-19-2625	GBM	16.8187	76	FEMALE	WHITE
TCGA-19-2629	GBM	14.2244	60	MALE	WHITE
TCGA-19-2631	GBM	7.54322	74	FEMALE	WHITE
TCGA-19-4065	GBM	11.2745	36	MALE	WHITE
TCGA-19-5947	GBM	21.182	47	FEMALE	BLACK OR AFRICAN AMERICAN
TCGA-19-5950	GBM	6.08234	52	FEMALE	WHITE
TCGA-19-5951	GBM	13.7575	76	FEMALE	WHITE
TCGA-19-5952	GBM	9.89143	62	MALE	WHITE
TCGA-19-5953	GBM	7.80127	58	MALE	WHITE
TCGA-19-5954	GBM	5.90816	72	FEMALE	WHITE
TCGA-19-5955	GBM	3.82738	83	MALE	WHITE
TCGA-19-5956	GBM	1.93205	53	FEMALE	WHITE
TCGA-19-5958	GBM	7.71947	56	MALE	WHITE
TCGA-19-5959	GBM	6.68744	77	FEMALE	WHITE
TCGA-19-5960	GBM	30.7522	56	MALE	WHITE
TCGA-19-A60I	GBM	11.7869	39	MALE	BLACK OR AFRICAN AMERICAN
TCGA-19-A6J4	GBM	23.0659	68	MALE	BLACK OR AFRICAN AMERICAN
TCGA-19-A6J5	GBM	11.4477	40	MALE	BLACK OR AFRICAN AMERICAN
TCGA-20-0987	OV	23.0839	61	FEMALE	WHITE
TCGA-20-0990	OV	24.2303	74	FEMALE	WHITE
TCGA-20-0991	OV	10.7523	78	FEMALE	WHITE
TCGA-20-0996	OV	0.236435	59	FEMALE	WHITE
TCGA-20-1682	OV	49.0476	56	FEMALE	WHITE
TCGA-20-1683	OV	30.6024	65	FEMALE	WHITE
TCGA-20-1684	OV	21.4511	51	FEMALE	WHITE
TCGA-20-1685	OV	25.3543	45	FEMALE	WHITE
TCGA-20-1686	OV	15.2349	75	FEMALE	WHITE
TCGA-20-1687	OV	22.3103	46	FEMALE	WHITE
TCGA-21-1070	LUSC	20.815	60	FEMALE	BLACK OR AFRICAN AMERICAN
TCGA-21-1071	LUSC	33.0062	67	MALE	WHITE
TCGA-21-1072	LUSC	50.0837	75	MALE	WHITE
TCGA-21-1075	LUSC	38.3232	57	MALE	WHITE
TCGA-21-1076	LUSC	38.8106	54	FEMALE	WHITE
TCGA-21-1077	LUSC	24.0001	64	MALE	WHITE
TCGA-21-1078	LUSC	2.19163	77	MALE	WHITE
TCGA-21-1079	LUSC	14.7202	71	MALE	WHITE
TCGA-21-1080	LUSC	32.6329	66	MALE	WHITE
TCGA-21-1081	LUSC	59.3133	69	MALE	WHITE
TCGA-21-1082	LUSC	39.7158	61	MALE	WHITE
TCGA-21-1083	LUSC	35.4566	75	MALE	WHITE
TCGA-21-5782	LUSC	31.3096	68	FEMALE	WHITE
TCGA-21-5783	LUSC	33.9621	76	MALE	WHITE
TCGA-21-5786	LUSC	49.5711	64	MALE	WHITE
TCGA-21-5787	LUSC	44.4705	65	MALE	BLACK OR AFRICAN AMERICAN
TCGA-21-A5DI	LUSC	32.8083	77	MALE	WHITE
TCGA-22-0940	LUSC	15.1287	71	MALE	WHITE
TCGA-22-0944	LUSC	32.3404	61	MALE	WHITE
TCGA-22-1002	LUSC	19.3606	69	MALE	WHITE
TCGA-22-1011	LUSC	22.1707	73	MALE	WHITE
TCGA-22-1012	LUSC	33.6583	80	FEMALE	WHITE
TCGA-22-1016	LUSC	18.5158	65	MALE	WHITE
TCGA-22-1017	LUSC	20.1732	62	MALE	WHITE
TCGA-22-4591	LUSC	36.5048	80	MALE	WHITE
TCGA-22-4593	LUSC	28.178	77	MALE	WHITE
TCGA-22-4594	LUSC	27.6009	60	FEMALE	NA
TCGA-22-4595	LUSC	57.865	57	MALE	WHITE
TCGA-22-4599	LUSC	46.3259	73	FEMALE	WHITE
TCGA-22-4601	LUSC	33.637	73	FEMALE	WHITE
TCGA-22-4604	LUSC	29.5293	73	MALE	WHITE
TCGA-22-4605	LUSC	19.5671	78	FEMALE	NA
TCGA-22-4607	LUSC	29.9421	75	MALE	WHITE
TCGA-22-4609	LUSC	32.3664	81	MALE	WHITE
TCGA-22-4613	LUSC	33.4234	73	FEMALE	WHITE
TCGA-22-5471	LUSC	27.5437	75	MALE	WHITE
TCGA-22-5472	LUSC	22.1064	67	MALE	WHITE
TCGA-22-5473	LUSC	44.454	78	MALE	WHITE
TCGA-22-5474	LUSC	52.0137	74	MALE	WHITE
TCGA-22-5477	LUSC	35.3786	65	MALE	WHITE
TCGA-22-5478	LUSC	43.8672	79	MALE	NA
TCGA-22-5479	LUSC	9.57016	64	MALE	WHITE
TCGA-22-5480	LUSC	27.2528	66	FEMALE	WHITE
TCGA-22-5481	LUSC	24.2615	72	FEMALE	WHITE
TCGA-22-5482	LUSC	33.7197	81	MALE	WHITE
TCGA-22-5483	LUSC	32.4769	74	MALE	WHITE
TCGA-22-5485	LUSC	31.6357	58	FEMALE	WHITE
TCGA-22-5489	LUSC	37.9017	64	MALE	WHITE
TCGA-22-5491	LUSC	20.9604	74	MALE	WHITE
TCGA-22-5492	LUSC	31.7005	73	FEMALE	NA
TCGA-22-A5C4	LUSC	23.1464	70	MALE	WHITE
TCGA-23-1021	OV	51.7101	45	FEMALE	WHITE
TCGA-23-1022	OV	25.8473	67	FEMALE	WHITE
TCGA-23-1023	OV	23.6466	65	FEMALE	WHITE
TCGA-23-1024	OV	10.0369	52	FEMALE	WHITE
TCGA-23-1026	OV	28.6146	45	FEMALE	WHITE
TCGA-23-1027	OV	35.5655	48	FEMALE	WHITE
TCGA-23-1028	OV	42.1891	43	FEMALE	WHITE
TCGA-23-1029	OV	28.3894	46	FEMALE	WHITE
TCGA-23-1030	OV	13.1424	64	FEMALE	WHITE
TCGA-23-1031	OV	26.7063	60	FEMALE	WHITE
TCGA-23-1032	OV	21.2986	73	FEMALE	BLACK OR AFRICAN AMERICAN
TCGA-23-1109	OV	16.2037	62	FEMALE	WHITE
TCGA-23-1110	OV	27.6934	42	FEMALE	WHITE
TCGA-23-1111	OV	12.348	63	FEMALE	WHITE
TCGA-23-1113	OV	35.673	48	FEMALE	WHITE
TCGA-23-1114	OV	14.1464	55	FEMALE	WHITE
TCGA-23-1116	OV	9.20858	83	FEMALE	WHITE
TCGA-23-1117	OV	37.1269	42	FEMALE	WHITE
TCGA-23-1118	OV	26.5385	45	FEMALE	WHITE
TCGA-23-1120	OV	28.676	60	FEMALE	WHITE
TCGA-23-1121	OV	31.409	51	FEMALE	NA
TCGA-23-1122	OV	12.577	53	FEMALE	WHITE
TCGA-23-1123	OV	19.8743	59	FEMALE	WHITE
TCGA-23-1124	OV	32.0113	62	FEMALE	WHITE
TCGA-23-1809	OV	35.1035	63	FEMALE	WHITE
TCGA-23-2072	OV	29.037	58	FEMALE	WHITE
TCGA-23-2077	OV	38.9346	45	FEMALE	WHITE
TCGA-23-2078	OV	33.5606	66	FEMALE	WHITE
TCGA-23-2079	OV	33.7747	46	FEMALE	WHITE
TCGA-23-2081	OV	27.8997	49	FEMALE	WHITE
TCGA-23-2084	OV	30.3088	45	FEMALE	WHITE
TCGA-23-2641	OV	38.9338	85	FEMALE	WHITE
TCGA-23-2643	OV	25.0168	74	FEMALE	WHITE
TCGA-23-2645	OV	33.1046	54	FEMALE	ASIAN
TCGA-23-2647	OV	26.4829	49	FEMALE	ASIAN
TCGA-23-2649	OV	33.3638	60	FEMALE	WHITE
TCGA-24-0966	OV	15.6616	78	FEMALE	BLACK OR AFRICAN AMERICAN
TCGA-24-0968	OV	22.3546	59	FEMALE	WHITE
TCGA-24-0970	OV	42.1628	63	FEMALE	WHITE
TCGA-24-0975	OV	36.6889	58	FEMALE	WHITE
TCGA-24-0979	OV	17.714	53	FEMALE	WHITE
TCGA-24-0980	OV	21.5221	53	FEMALE	WHITE
TCGA-24-0982	OV	29.7771	77	FEMALE	WHITE
TCGA-24-1103	OV	33.7251	50	FEMALE	BLACK OR AFRICAN AMERICAN
TCGA-24-1104	OV	33.8613	56	FEMALE	WHITE
TCGA-24-1105	OV	19.5623	36	FEMALE	WHITE
TCGA-24-1413	OV	30.4227	51	FEMALE	WHITE
TCGA-24-1416	OV	19.3802	34	FEMALE	WHITE
TCGA-24-1417	OV	36.1493	54	FEMALE	WHITE
TCGA-24-1418	OV	25.541	68	FEMALE	WHITE
TCGA-24-1419	OV	25.0104	62	FEMALE	WHITE
TCGA-24-1422	OV	31.6818	82	FEMALE	BLACK OR AFRICAN AMERICAN
TCGA-24-1423	OV	29.4116	61	FEMALE	WHITE
TCGA-24-1424	OV	15.6076	67	FEMALE	WHITE
TCGA-24-1425	OV	38.6443	45	FEMALE	WHITE
TCGA-24-1426	OV	40.265	43	FEMALE	WHITE
TCGA-24-1427	OV	30.2015	58	FEMALE	NA
TCGA-24-1428	OV	53.5817	50	FEMALE	WHITE
TCGA-24-1430	OV	39.5946	68	FEMALE	WHITE
TCGA-24-1431	OV	15.7179	67	FEMALE	WHITE
TCGA-24-1434	OV	22.1109	59	FEMALE	WHITE
TCGA-24-1435	OV	25.2156	57	FEMALE	WHITE
TCGA-24-1436	OV	29.599	57	FEMALE	WHITE
TCGA-24-1463	OV	38.672	70	FEMALE	WHITE
TCGA-24-1464	OV	26.9446	70	FEMALE	WHITE
TCGA-24-1466	OV	25.9644	74	FEMALE	WHITE
TCGA-24-1467	OV	16.7233	51	FEMALE	WHITE
TCGA-24-1469	OV	41.5693	71	FEMALE	WHITE
TCGA-24-1470	OV	38.529	54	FEMALE	WHITE
TCGA-24-1471	OV	21.2551	60	FEMALE	WHITE
TCGA-24-1474	OV	14.499	57	FEMALE	BLACK OR AFRICAN AMERICAN
TCGA-24-1544	OV	18.4306	71	FEMALE	BLACK OR AFRICAN AMERICAN
TCGA-24-1545	OV	36.374	69	FEMALE	WHITE
TCGA-24-1546	OV	40.1641	46	FEMALE	WHITE
TCGA-24-1548	OV	49.0161	57	FEMALE	WHITE
TCGA-24-1549	OV	22.3639	58	FEMALE	WHITE
TCGA-24-1550	OV	42.4762	49	FEMALE	WHITE
TCGA-24-1551	OV	22.7593	53	FEMALE	WHITE
TCGA-24-1552	OV	17.1794	77	FEMALE	WHITE
TCGA-24-1553	OV	45.4886	53	FEMALE	WHITE
TCGA-24-1555	OV	13.1823	50	FEMALE	WHITE
TCGA-24-1556	OV	24.3612	50	FEMALE	WHITE
TCGA-24-1557	OV	29.8042	49	FEMALE	WHITE
TCGA-24-1558	OV	18.0134	73	FEMALE	WHITE
TCGA-24-1560	OV	4.44477	51	FEMALE	WHITE
TCGA-24-1562	OV	25.457	67	FEMALE	WHITE
TCGA-24-1563	OV	27.3408	66	FEMALE	BLACK OR AFRICAN AMERICAN
TCGA-24-1564	OV	29.1894	67	FEMALE	WHITE
TCGA-24-1565	OV	11.7737	74	FEMALE	WHITE
TCGA-24-1567	OV	46.4751	54	FEMALE	WHITE
TCGA-24-1603	OV	28.8833	53	FEMALE	WHITE
TCGA-24-1604	OV	21.2266	66	FEMALE	WHITE
TCGA-24-1614	OV	41.5126	57	FEMALE	WHITE
TCGA-24-1616	OV	18.4525	56	FEMALE	WHITE
TCGA-24-1842	OV	24.3343	49	FEMALE	WHITE
TCGA-24-1843	OV	17.3883	66	FEMALE	WHITE
TCGA-24-1844	OV	8.86228	64	FEMALE	WHITE
TCGA-24-1845	OV	33.6966	42	FEMALE	WHITE
TCGA-24-1846	OV	46.0124	45	FEMALE	NA
TCGA-24-1847	OV	24.7827	45	FEMALE	WHITE
TCGA-24-1849	OV	31.1989	80	FEMALE	WHITE
TCGA-24-1850	OV	35.2001	72	FEMALE	WHITE
TCGA-24-1852	OV	20.5295	55	FEMALE	WHITE
TCGA-24-1920	OV	23.4427	74	FEMALE	WHITE
TCGA-24-1923	OV	29.7769	51	FEMALE	WHITE
TCGA-24-1924	OV	24.1401	65	FEMALE	WHITE
TCGA-24-1927	OV	28.6329	59	FEMALE	WHITE
TCGA-24-1928	OV	14.1085	77	FEMALE	WHITE
TCGA-24-1930	OV	27.0676	53	FEMALE	WHITE
TCGA-24-2019	OV	26.1054	46	FEMALE	WHITE
TCGA-24-2020	OV	43.3253	67	FEMALE	WHITE
TCGA-24-2023	OV	34.7687	54	FEMALE	WHITE
TCGA-24-2024	OV	29.332	72	FEMALE	BLACK OR AFRICAN AMERICAN
TCGA-24-2026	OV	15.5001	79	FEMALE	WHITE
TCGA-24-2027	OV	39.1217	51	FEMALE	WHITE
TCGA-24-2029	OV	27.0925	75	FEMALE	WHITE
TCGA-24-2030	OV	27.645	87	FEMALE	WHITE
TCGA-24-2033	OV	17.0404	87	FEMALE	WHITE
TCGA-24-2035	OV	27.7631	65	FEMALE	WHITE
TCGA-24-2036	OV	24.9046	50	FEMALE	WHITE
TCGA-24-2038	OV	0.0669099	68	FEMALE	WHITE
TCGA-24-2254	OV	44.204	66	FEMALE	WHITE
TCGA-24-2260	OV	39.5443	74	FEMALE	WHITE
TCGA-24-2261	OV	41.0146	76	FEMALE	WHITE
TCGA-24-2262	OV	25.516	57	FEMALE	WHITE
TCGA-24-2267	OV	21.6456	58	FEMALE	WHITE
TCGA-24-2271	OV	42.5649	55	FEMALE	ASIAN
TCGA-24-2280	OV	16.1775	74	FEMALE	WHITE
TCGA-24-2281	OV	15.0326	68	FEMALE	WHITE
TCGA-24-2288	OV	39.6475	70	FEMALE	WHITE
TCGA-24-2289	OV	49.9618	68	FEMALE	WHITE
TCGA-24-2290	OV	35.5076	56	FEMALE	WHITE
TCGA-24-2293	OV	42.406	47	FEMALE	WHITE
TCGA-24-2295	OV	8.83168	69	FEMALE	WHITE
TCGA-24-2298	OV	48.5815	55	FEMALE	WHITE
TCGA-25-1312	OV	26.753	69	FEMALE	WHITE
TCGA-25-1313	OV	31.4757	62	FEMALE	WHITE
TCGA-25-1314	OV	27.8651	42	FEMALE	WHITE
TCGA-25-1315	OV	26.8435	50	FEMALE	WHITE
TCGA-25-1316	OV	2.86191	55	FEMALE	WHITE
TCGA-25-1317	OV	30.7812	66	FEMALE	WHITE
TCGA-25-1318	OV	41.9827	54	FEMALE	WHITE
TCGA-25-1319	OV	6.41432	73	FEMALE	WHITE
TCGA-25-1321	OV	46.5145	65	FEMALE	WHITE
TCGA-25-1322	OV	32.6073	62	FEMALE	WHITE
TCGA-25-1329	OV	8.76475	76	FEMALE	WHITE
TCGA-25-1623	OV	29.2422	71	FEMALE	WHITE
TCGA-25-1625	OV	28.3485	66	FEMALE	WHITE
TCGA-25-1626	OV	53.8933	65	FEMALE	WHITE
TCGA-25-1627	OV	45.1935	73	FEMALE	WHITE
TCGA-25-1628	OV	22.2882	67	FEMALE	WHITE
TCGA-25-1630	OV	30.0073	73	FEMALE	WHITE
TCGA-25-1631	OV	23.5435	73	FEMALE	WHITE
TCGA-25-1632	OV	16.741	68	FEMALE	WHITE
TCGA-25-1633	OV	34.3391	64	FEMALE	WHITE
TCGA-25-1634	OV	19.0152	75	FEMALE	WHITE
TCGA-25-1635	OV	32.7482	71	FEMALE	WHITE
TCGA-25-1870	OV	10.7205	59	FEMALE	WHITE
TCGA-25-1871	OV	22.742	70	FEMALE	WHITE
TCGA-25-1877	OV	38.8257	81	FEMALE	WHITE
TCGA-25-1878	OV	27.6623	60	FEMALE	WHITE
TCGA-25-2042	OV	32.9721	60	FEMALE	AMERICAN INDIAN OR ALASKA NATIVE
TCGA-25-2391	OV	31.2144	57	FEMALE	WHITE
TCGA-25-2392	OV	19.9572	75	FEMALE	WHITE
TCGA-25-2393	OV	16.6622	81	FEMALE	WHITE
TCGA-25-2396	OV	24.4548	71	FEMALE	WHITE
TCGA-25-2397	OV	41.2655	59	FEMALE	WHITE
TCGA-25-2398	OV	10.7464	71	FEMALE	WHITE
TCGA-25-2399	OV	17.1646	80	FEMALE	WHITE
TCGA-25-2400	OV	25.8018	76	FEMALE	WHITE
TCGA-25-2401	OV	26.3009	64	FEMALE	WHITE
TCGA-25-2404	OV	24.223	38	FEMALE	AMERICAN INDIAN OR ALASKA NATIVE
TCGA-25-2408	OV	9.87454	37	FEMALE	WHITE
TCGA-25-2409	OV	20.6449	71	FEMALE	WHITE
TCGA-26-1438	GBM	10.069	36	MALE	WHITE
TCGA-26-1440	GBM	7.8518	48	MALE	WHITE
TCGA-26-1442	GBM	2.07346	43	MALE	WHITE
TCGA-26-1443	GBM	7.08478	60	FEMALE	WHITE
TCGA-26-1799	GBM	5.48422	68	MALE	WHITE
TCGA-26-5133	GBM	24.1388	59	MALE	WHITE
TCGA-26-5134	GBM	7.98484	74	MALE	WHITE
TCGA-26-5135	GBM	5.11057	72	FEMALE	WHITE
TCGA-26-5136	GBM	17.0227	78	FEMALE	WHITE
TCGA-26-5139	GBM	6.0189	65	FEMALE	WHITE
TCGA-26-6173	GBM	11.7734	57	MALE	WHITE
TCGA-26-6174	GBM	7.76698	65	FEMALE	WHITE
TCGA-26-A7UX	GBM	7.12796	47	MALE	BLACK OR AFRICAN AMERICAN
TCGA-27-1830	GBM	19.3107	57	MALE	WHITE
TCGA-27-1831	GBM	4.20593	66	MALE	WHITE
TCGA-27-1832	GBM	18.2315	59	FEMALE	WHITE
TCGA-27-1833	GBM	8.48792	67	FEMALE	WHITE
TCGA-27-1834	GBM	24.665	56	MALE	WHITE
TCGA-27-1835	GBM	10.1584	53	FEMALE	WHITE
TCGA-27-1836	GBM	6.24368	33	FEMALE	WHITE
TCGA-27-1837	GBM	6.94316	36	MALE	WHITE
TCGA-27-1838	GBM	11.202	59	FEMALE	WHITE
TCGA-27-2518	GBM	5.15095	52	MALE	WHITE
TCGA-27-2521	GBM	8.29592	34	MALE	WHITE
TCGA-27-2523	GBM	6.68486	63	MALE	WHITE
TCGA-27-2524	GBM	21.5964	56	MALE	WHITE
TCGA-27-2526	GBM	7.83838	79	FEMALE	WHITE
TCGA-27-2527	GBM	9.10148	81	MALE	WHITE
TCGA-27-2528	GBM	5.6694	62	MALE	WHITE
TCGA-28-1746	GBM	8.87653	77	FEMALE	WHITE
TCGA-28-1747	GBM	7.75457	44	MALE	WHITE
TCGA-28-1749	GBM	5.36421	73	MALE	WHITE
TCGA-28-1750	GBM	22.3263	40	FEMALE	WHITE
TCGA-28-1751	GBM	6.40381	61	FEMALE	WHITE
TCGA-28-1752	GBM	17.1047	42	FEMALE	WHITE
TCGA-28-1753	GBM	6.36212	53	MALE	WHITE
TCGA-28-1755	GBM	8.83128	52	FEMALE	WHITE
TCGA-28-1756	GBM	9.26247	78	MALE	WHITE
TCGA-28-1757	GBM	9.37178	71	MALE	WHITE
TCGA-28-2502	GBM	8.48096	65	MALE	WHITE
TCGA-28-2506	GBM	20.1444	63	FEMALE	WHITE
TCGA-28-2509	GBM	21.1158	77	FEMALE	WHITE
TCGA-28-2513	GBM	4.1201	69	FEMALE	WHITE
TCGA-28-2514	GBM	15.7599	45	MALE	ASIAN
TCGA-28-5204	GBM	18.4118	72	MALE	WHITE
TCGA-28-5207	GBM	10.3121	71	MALE	WHITE
TCGA-28-5208	GBM	8.12423	52	MALE	WHITE
TCGA-28-5209	GBM	10.281	66	FEMALE	WHITE
TCGA-28-5211	GBM	2.90662	42	MALE	BLACK OR AFRICAN AMERICAN
TCGA-28-5213	GBM	18.9048	72	MALE	WHITE
TCGA-28-5214	GBM	7.97637	53	MALE	WHITE
TCGA-28-5215	GBM	21.1463	62	FEMALE	WHITE
TCGA-28-5216	GBM	10.9636	52	MALE	WHITE
TCGA-28-5218	GBM	52.7477	63	MALE	WHITE
TCGA-28-5219	GBM	13.6641	47	FEMALE	WHITE
TCGA-28-5220	GBM	22.4812	67	MALE	WHITE
TCGA-28-6450	GBM	7.21566	60	MALE	WHITE
TCGA-29-1688	OV	28.1442	39	FEMALE	WHITE
TCGA-29-1691	OV	34.0105	51	FEMALE	WHITE
TCGA-29-1692	OV	44.7068	58	FEMALE	WHITE
TCGA-29-1693	OV	32.3848	72	FEMALE	WHITE
TCGA-29-1694	OV	28.1876	45	FEMALE	WHITE
TCGA-29-1695	OV	16.7051	62	FEMALE	WHITE
TCGA-29-1696	OV	23.1767	43	FEMALE	WHITE
TCGA-29-1697	OV	45.2554	62	FEMALE	WHITE
TCGA-29-1699	OV	14.0519	57	FEMALE	WHITE
TCGA-29-1701	OV	24.5401	56	FEMALE	WHITE
TCGA-29-1702	OV	18.4213	84	FEMALE	WHITE
TCGA-29-1703	OV	15.3344	56	FEMALE	BLACK OR AFRICAN AMERICAN
TCGA-29-1704	OV	29.4016	61	FEMALE	WHITE
TCGA-29-1705	OV	35.5591	47	FEMALE	WHITE
TCGA-29-1707	OV	34.7966	41	FEMALE	WHITE
TCGA-29-1710	OV	35.2037	54	FEMALE	WHITE
TCGA-29-1711	OV	33.1194	45	FEMALE	BLACK OR AFRICAN AMERICAN
TCGA-29-1761	OV	30.8319	80	FEMALE	ASIAN
TCGA-29-1762	OV	39.6576	59	FEMALE	WHITE
TCGA-29-1763	OV	48.8275	43	FEMALE	BLACK OR AFRICAN AMERICAN
TCGA-29-1764	OV	31.2467	49	FEMALE	WHITE
TCGA-29-1766	OV	37.2288	74	FEMALE	WHITE
TCGA-29-1768	OV	30.1966	50	FEMALE	WHITE
TCGA-29-1769	OV	41.7665	40	FEMALE	WHITE
TCGA-29-1770	OV	33.0556	54	FEMALE	WHITE
TCGA-29-1771	OV	13.5072	76	FEMALE	WHITE
TCGA-29-1775	OV	27.5872	51	FEMALE	WHITE
TCGA-29-1776	OV	28.5317	63	FEMALE	BLACK OR AFRICAN AMERICAN
TCGA-29-1777	OV	41.2486	47	FEMALE	WHITE
TCGA-29-1778	OV	25.1308	77	FEMALE	WHITE
TCGA-29-1781	OV	44.2315	69	FEMALE	WHITE
TCGA-29-1783	OV	18.836	58	FEMALE	WHITE
TCGA-29-1784	OV	29.6712	55	FEMALE	WHITE
TCGA-29-1785	OV	18.9008	55	FEMALE	WHITE
TCGA-29-2425	OV	23.158	60	FEMALE	WHITE
TCGA-29-2427	OV	28.8734	60	FEMALE	WHITE
TCGA-29-2428	OV	38.1414	58	FEMALE	WHITE
TCGA-29-2429	OV	32.4415	79	FEMALE	WHITE
TCGA-29-2431	OV	17.9381	59	FEMALE	WHITE
TCGA-29-2432	OV	30.1834	61	FEMALE	WHITE
TCGA-29-2434	OV	40.9024	52	FEMALE	WHITE
TCGA-29-2436	OV	7.37367	36	FEMALE	WHITE
TCGA-29-A5NZ	OV	13.3645	66	FEMALE	BLACK OR AFRICAN AMERICAN
TCGA-2A-A8VL	PRAD	3.26689	51	MALE	WHITE
TCGA-2A-A8VO	PRAD	1.91382	57	MALE	WHITE
TCGA-2A-A8VT	PRAD	7.70542	47	MALE	ASIAN
TCGA-2A-A8VV	PRAD	3.63529	52	MALE	NA
TCGA-2A-A8VX	PRAD	4.27042	70	MALE	WHITE
TCGA-2A-A8W1	PRAD	7.59215	54	MALE	ASIAN
TCGA-2A-A8W3	PRAD	5.42776	69	MALE	WHITE
TCGA-2A-AAYF	PRAD	2.1771	57	MALE	WHITE
TCGA-2A-AAYO	PRAD	2.77632	57	MALE	WHITE
TCGA-2A-AAYU	PRAD	3.16398	56	MALE	WHITE
TCGA-2E-A9G8	UCEC	25.0136	59	FEMALE	BLACK OR AFRICAN AMERICAN
TCGA-2F-A9KO	BLCA	25.5194	63	MALE	WHITE
TCGA-2F-A9KP	BLCA	8.87428	66	MALE	WHITE
TCGA-2F-A9KQ	BLCA	14.6883	69	MALE	WHITE
TCGA-2F-A9KR	BLCA	25.3878	59	FEMALE	NA
TCGA-2F-A9KT	BLCA	16.9428	83	MALE	WHITE
TCGA-2F-A9KW	BLCA	19.374	67	FEMALE	WHITE
TCGA-2G-AAEW	TGCT	4.1704	31	MALE	WHITE
TCGA-2G-AAEX	TGCT	10.7889	38	MALE	WHITE
TCGA-2G-AAF4	TGCT	4.9006	30	MALE	WHITE
TCGA-2G-AAF6	TGCT	12.9512	28	MALE	WHITE
TCGA-2G-AAF8	TGCT	13.4948	33	MALE	WHITE
TCGA-2G-AAFE	TGCT	20.4893	37	MALE	WHITE
TCGA-2G-AAFG	TGCT	2.34586	30	MALE	WHITE
TCGA-2G-AAFH	TGCT	8.65996	38	MALE	WHITE
TCGA-2G-AAFI	TGCT	17.4417	41	MALE	WHITE
TCGA-2G-AAFJ	TGCT	15.8583	23	MALE	ASIAN
TCGA-2G-AAFL	TGCT	10.275	35	MALE	WHITE
TCGA-2G-AAFM	TGCT	21.3179	31	MALE	WHITE
TCGA-2G-AAFN	TGCT	6.64238	26	MALE	WHITE
TCGA-2G-AAFO	TGCT	56.237	33	MALE	WHITE
TCGA-2G-AAFV	TGCT	40.5208	31	MALE	WHITE
TCGA-2G-AAFY	TGCT	4.13927	24	MALE	WHITE
TCGA-2G-AAFZ	TGCT	34.9165	32	MALE	WHITE
TCGA-2G-AAG0	TGCT	10.0044	23	MALE	WHITE
TCGA-2G-AAG3	TGCT	24.7841	53	MALE	WHITE
TCGA-2G-AAG5	TGCT	41.5328	36	MALE	WHITE
TCGA-2G-AAG6	TGCT	21.3529	24	MALE	WHITE
TCGA-2G-AAG7	TGCT	21.9938	33	MALE	WHITE
TCGA-2G-AAG8	TGCT	7.59938	21	MALE	WHITE
TCGA-2G-AAG9	TGCT	12.7408	25	MALE	WHITE
TCGA-2G-AAGA	TGCT	14.4066	38	MALE	WHITE
TCGA-2G-AAGC	TGCT	11.9283	28	MALE	WHITE
TCGA-2G-AAGE	TGCT	27.2553	21	MALE	WHITE
TCGA-2G-AAGF	TGCT	13.6775	28	MALE	WHITE
TCGA-2G-AAGG	TGCT	33.6437	20	MALE	WHITE
TCGA-2G-AAGI	TGCT	19.5066	33	MALE	WHITE
TCGA-2G-AAGJ	TGCT	15.5334	28	MALE	BLACK OR AFRICAN AMERICAN
TCGA-2G-AAGK	TGCT	5.48159	20	MALE	WHITE
TCGA-2G-AAGM	TGCT	4.00276	51	MALE	WHITE
TCGA-2G-AAGN	TGCT	8.79773	41	MALE	WHITE
TCGA-2G-AAGO	TGCT	24.7296	41	MALE	WHITE
TCGA-2G-AAGP	TGCT	34.3059	33	MALE	WHITE
TCGA-2G-AAGS	TGCT	9.60418	39	MALE	WHITE
TCGA-2G-AAGT	TGCT	26.9598	30	MALE	WHITE
TCGA-2G-AAGV	TGCT	21.2196	23	MALE	WHITE
TCGA-2G-AAGW	TGCT	31.7477	38	MALE	WHITE
TCGA-2G-AAGX	TGCT	8.77287	22	MALE	WHITE
TCGA-2G-AAGY	TGCT	6.36663	28	MALE	WHITE
TCGA-2G-AAGZ	TGCT	2.53473	27	MALE	WHITE
TCGA-2G-AAH0	TGCT	9.41989	30	MALE	WHITE
TCGA-2G-AAH2	TGCT	19.4444	20	MALE	WHITE
TCGA-2G-AAH3	TGCT	12.7824	20	MALE	WHITE
TCGA-2G-AAH4	TGCT	10.8187	34	MALE	WHITE
TCGA-2G-AAH8	TGCT	11.9219	45	MALE	WHITE
TCGA-2G-AAHA	TGCT	4.83988	48	MALE	WHITE
TCGA-2G-AAHC	TGCT	9.78565	33	MALE	WHITE
TCGA-2G-AAHG	TGCT	22.1243	25	MALE	WHITE
TCGA-2G-AAHL	TGCT	13.1898	26	MALE	WHITE
TCGA-2G-AAHN	TGCT	12.924	32	MALE	WHITE
TCGA-2G-AAHP	TGCT	9.64631	31	MALE	WHITE
TCGA-2G-AAHT	TGCT	17.0675	32	MALE	WHITE
TCGA-2G-AAKD	TGCT	15.9491	18	MALE	WHITE
TCGA-2G-AAKG	TGCT	15.299	22	MALE	WHITE
TCGA-2G-AAKH	TGCT	22.3575	19	MALE	WHITE
TCGA-2G-AAKL	TGCT	36.6006	26	MALE	WHITE
TCGA-2G-AAKM	TGCT	28.8152	14	MALE	WHITE
TCGA-2G-AAL5	TGCT	11.763	31	MALE	WHITE
TCGA-2G-AAL7	TGCT	5.84637	32	MALE	WHITE
TCGA-2G-AALP	TGCT	15.0372	43	MALE	WHITE
TCGA-2H-A9GF	ESCA	23.197	67	MALE	NA
TCGA-2H-A9GH	ESCA	21.4488	44	MALE	NA
TCGA-2H-A9GI	ESCA	31.0323	68	MALE	NA
TCGA-2H-A9GJ	ESCA	33.9561	57	MALE	NA
TCGA-2H-A9GK	ESCA	26.6044	43	MALE	NA
TCGA-2H-A9GL	ESCA	36.1185	74	MALE	NA
TCGA-2H-A9GM	ESCA	28.4789	53	MALE	NA
TCGA-2H-A9GN	ESCA	47.2692	70	MALE	NA
TCGA-2H-A9GO	ESCA	35.6892	58	MALE	NA
TCGA-2H-A9GQ	ESCA	18.1086	80	MALE	NA
TCGA-2H-A9GR	ESCA	4.57073	80	MALE	NA
TCGA-2J-AAB1	PAAD	10.1553	65	MALE	WHITE
TCGA-2J-AAB4	PAAD	16.6695	48	MALE	WHITE
TCGA-2J-AAB6	PAAD	25.0171	75	MALE	WHITE
TCGA-2J-AAB8	PAAD	31.1611	71	MALE	WHITE
TCGA-2J-AABA	PAAD	16.9497	55	MALE	WHITE
TCGA-2J-AABE	PAAD	13.1638	73	MALE	WHITE
TCGA-2J-AABF	PAAD	10.2046	73	MALE	WHITE
TCGA-2J-AABH	PAAD	25.1686	61	MALE	WHITE
TCGA-2J-AABI	PAAD	28.0145	55	FEMALE	WHITE
TCGA-2J-AABK	PAAD	7.92845	71	MALE	WHITE
TCGA-2J-AABO	PAAD	11.5405	43	MALE	WHITE
TCGA-2J-AABP	PAAD	68.861	58	FEMALE	WHITE
TCGA-2J-AABT	PAAD	7.51899	72	FEMALE	WHITE
TCGA-2J-AABU	PAAD	25.9147	56	MALE	WHITE
TCGA-2L-AAQA	PAAD	14.9899	76	MALE	WHITE
TCGA-2L-AAQE	PAAD	27.8703	56	MALE	WHITE
TCGA-2L-AAQI	PAAD	37.8955	66	MALE	WHITE
TCGA-2L-AAQJ	PAAD	17.1163	49	FEMALE	WHITE
TCGA-2L-AAQL	PAAD	24.6753	82	MALE	WHITE
TCGA-2L-AAQM	PAAD	52.1868	52	MALE	WHITE
TCGA-2W-A8YY	CESC	3.87754	51	FEMALE	WHITE
TCGA-2X-A9D5	TGCT	11.3999	49	MALE	WHITE
TCGA-2X-A9D6	TGCT	10.9755	42	MALE	WHITE
TCGA-2Y-A9GS	LIHC	22.0352	58	MALE	WHITE
TCGA-2Y-A9GT	LIHC	0.969411	51	MALE	WHITE
TCGA-2Y-A9GU	LIHC	4.27755	55	FEMALE	WHITE
TCGA-2Y-A9GV	LIHC	7.41225	54	FEMALE	WHITE
TCGA-2Y-A9GW	LIHC	2.34324	64	MALE	WHITE
TCGA-2Y-A9GX	LIHC	6.51686	68	MALE	WHITE
TCGA-2Y-A9GY	LIHC	17.9971	64	FEMALE	WHITE
TCGA-2Y-A9GZ	LIHC	6.84574	82	FEMALE	WHITE
TCGA-2Y-A9H0	LIHC	10.041	49	MALE	WHITE
TCGA-2Y-A9H1	LIHC	3.89899	58	MALE	WHITE
TCGA-2Y-A9H2	LIHC	14.5117	64	FEMALE	WHITE
TCGA-2Y-A9H3	LIHC	32.4164	45	MALE	WHITE
TCGA-2Y-A9H4	LIHC	11.3052	68	MALE	BLACK OR AFRICAN AMERICAN
TCGA-2Y-A9H5	LIHC	19.8074	59	FEMALE	WHITE
TCGA-2Y-A9H6	LIHC	20.0026	68	FEMALE	WHITE
TCGA-2Y-A9H7	LIHC	10.8614	81	FEMALE	WHITE
TCGA-2Y-A9H8	LIHC	34.2887	85	FEMALE	WHITE
TCGA-2Y-A9H9	LIHC	4.91118	70	MALE	WHITE
TCGA-2Y-A9HA	LIHC	13.297	70	MALE	WHITE
TCGA-2Y-A9HB	LIHC	5.14963	66	MALE	NA
TCGA-2Z-A9J1	KIRP	8.54944	71	MALE	WHITE
TCGA-2Z-A9J2	KIRP	1.41164	71	FEMALE	WHITE
TCGA-2Z-A9J3	KIRP	1.96864	67	MALE	WHITE
TCGA-2Z-A9J5	KIRP	4.89563	80	MALE	WHITE
TCGA-2Z-A9J6	KIRP	1.8844	60	MALE	WHITE
TCGA-2Z-A9J7	KIRP	1.3303	63	MALE	WHITE
TCGA-2Z-A9J8	KIRP	11.1015	50	MALE	WHITE
TCGA-2Z-A9JD	KIRP	7.70772	66	MALE	WHITE
TCGA-2Z-A9JE	KIRP	6.86683	59	MALE	WHITE
TCGA-2Z-A9JI	KIRP	38.0072	38	MALE	WHITE
TCGA-2Z-A9JJ	KIRP	14.8407	69	FEMALE	WHITE
TCGA-2Z-A9JK	KIRP	6.90919	50	MALE	WHITE
TCGA-2Z-A9JL	KIRP	0	47	MALE	BLACK OR AFRICAN AMERICAN
TCGA-2Z-A9JP	KIRP	9.09092	63	MALE	WHITE
TCGA-2Z-A9JR	KIRP	0	57	MALE	WHITE
TCGA-2Z-A9JS	KIRP	6.86683	74	MALE	WHITE
TCGA-2Z-A9JT	KIRP	1.29676	71	MALE	WHITE
TCGA-30-1714	OV	6.87509	68	FEMALE	WHITE
TCGA-30-1718	OV	22.4588	44	FEMALE	WHITE
TCGA-30-1853	OV	25.1433	58	FEMALE	WHITE
TCGA-30-1855	OV	35.5267	61	FEMALE	WHITE
TCGA-30-1857	OV	34.0616	64	FEMALE	WHITE
TCGA-30-1859	OV	9.14471	56	FEMALE	WHITE
TCGA-30-1860	OV	48.722	58	FEMALE	WHITE
TCGA-30-1861	OV	40.4413	74	FEMALE	WHITE
TCGA-30-1862	OV	24.3748	65	FEMALE	WHITE
TCGA-30-1866	OV	6.91777	61	FEMALE	WHITE
TCGA-30-1867	OV	17.2864	46	FEMALE	NA
TCGA-30-1880	OV	22.983	56	FEMALE	WHITE
TCGA-30-1887	OV	33.7233	67	FEMALE	WHITE
TCGA-30-1891	OV	45.7603	61	FEMALE	WHITE
TCGA-30-1892	OV	19.1783	52	FEMALE	WHITE
TCGA-31-1944	OV	31.6976	47	FEMALE	WHITE
TCGA-31-1946	OV	31.0673	30	FEMALE	NA
TCGA-31-1950	OV	32.8852	76	FEMALE	WHITE
TCGA-31-1951	OV	21.493	58	FEMALE	WHITE
TCGA-31-1953	OV	14.4099	52	FEMALE	ASIAN
TCGA-31-1955	OV	31.8099	43	FEMALE	WHITE
TCGA-31-1956	OV	27.7297	60	FEMALE	WHITE
TCGA-31-1959	OV	55.8371	49	FEMALE	WHITE
TCGA-32-1970	GBM	17.9729	59	MALE	WHITE
TCGA-32-1973	GBM	16.6146	21	MALE	WHITE
TCGA-32-1976	GBM	6.77902	65	MALE	WHITE
TCGA-32-1977	GBM	11.442	63	FEMALE	WHITE
TCGA-32-1979	GBM	5.97717	69	FEMALE	WHITE
TCGA-32-1980	GBM	12.7423	72	MALE	WHITE
TCGA-32-1982	GBM	5.47238	76	FEMALE	WHITE
TCGA-32-1986	GBM	7.97641	68	MALE	WHITE
TCGA-32-1991	GBM	8.60408	60	MALE	WHITE
TCGA-32-2491	GBM	16.4542	63	MALE	WHITE
TCGA-32-2494	GBM	11.2777	58	FEMALE	WHITE
TCGA-32-2495	GBM	10.6497	59	FEMALE	WHITE
TCGA-32-2615	GBM	17.4297	62	MALE	WHITE
TCGA-32-2616	GBM	16.3474	48	FEMALE	WHITE
TCGA-32-2632	GBM	2.98547	80	MALE	WHITE
TCGA-32-2634	GBM	25.5515	82	MALE	WHITE
TCGA-32-2638	GBM	5.77628	67	MALE	WHITE
TCGA-32-4208	GBM	12.814	25	MALE	WHITE
TCGA-32-4210	GBM	9.29812	73	MALE	WHITE
TCGA-32-4211	GBM	10.8038	56	MALE	WHITE
TCGA-32-4213	GBM	17.541	47	FEMALE	WHITE
TCGA-32-4719	GBM	6.10072	73	MALE	WHITE
TCGA-32-5222	GBM	6.16653	66	MALE	WHITE
TCGA-33-4532	LUSC	29.2632	68	MALE	WHITE
TCGA-33-4533	LUSC	48.6257	76	FEMALE	BLACK OR AFRICAN AMERICAN
TCGA-33-4538	LUSC	35.8802	66	MALE	WHITE
TCGA-33-4547	LUSC	33.0649	68	MALE	WHITE
TCGA-33-4566	LUSC	43.2361	40	MALE	WHITE
TCGA-33-4582	LUSC	36.7338	55	MALE	WHITE
TCGA-33-4583	LUSC	31.2128	73	MALE	WHITE
TCGA-33-4586	LUSC	43.6636	57	MALE	WHITE
TCGA-33-4587	LUSC	18.1586	63	FEMALE	WHITE
TCGA-33-4589	LUSC	11.9018	62	FEMALE	WHITE
TCGA-33-6737	LUSC	24.7692	71	MALE	WHITE
TCGA-33-6738	LUSC	31.771	80	MALE	WHITE
TCGA-33-A4WN	LUSC	9.32585	60	MALE	WHITE
TCGA-33-A5GW	LUSC	32.0753	67	MALE	WHITE
TCGA-33-AAS8	LUSC	40.5948	59	FEMALE	BLACK OR AFRICAN AMERICAN
TCGA-33-AASB	LUSC	41.5445	66	MALE	BLACK OR AFRICAN AMERICAN
TCGA-33-AASD	LUSC	39.6763	83	MALE	BLACK OR AFRICAN AMERICAN
TCGA-33-AASI	LUSC	46.5743	65	FEMALE	BLACK OR AFRICAN AMERICAN
TCGA-33-AASJ	LUSC	34.1091	60	MALE	BLACK OR AFRICAN AMERICAN
TCGA-33-AASL	LUSC	41.7381	57	FEMALE	BLACK OR AFRICAN AMERICAN
TCGA-34-2596	LUSC	49.116	70	MALE	WHITE
TCGA-34-2600	LUSC	43.7801	76	FEMALE	WHITE
TCGA-34-2604	LUSC	35.8894	81	FEMALE	WHITE
TCGA-34-2605	LUSC	61.0735	76	MALE	WHITE
TCGA-34-2608	LUSC	22.6192	84	MALE	WHITE
TCGA-34-2609	LUSC	27.9095	81	MALE	BLACK OR AFRICAN AMERICAN
TCGA-34-5231	LUSC	30.4184	72	MALE	WHITE
TCGA-34-5232	LUSC	17.8248	75	FEMALE	BLACK OR AFRICAN AMERICAN
TCGA-34-5234	LUSC	4.31048	71	FEMALE	WHITE
TCGA-34-5236	LUSC	31.1911	60	MALE	WHITE
TCGA-34-5239	LUSC	32.2746	75	MALE	WHITE
TCGA-34-5240	LUSC	53.4454	73	FEMALE	WHITE
TCGA-34-5927	LUSC	40.9675	70	FEMALE	WHITE
TCGA-34-5928	LUSC	48.4778	83	FEMALE	WHITE
TCGA-34-5929	LUSC	33.8628	78	FEMALE	WHITE
TCGA-34-7107	LUSC	37.7594	70	MALE	WHITE
TCGA-34-8454	LUSC	35.1586	62	FEMALE	WHITE
TCGA-34-8455	LUSC	22.7849	67	MALE	WHITE
TCGA-34-8456	LUSC	37.1734	71	FEMALE	WHITE
TCGA-34-A5IX	LUSC	15.0607	80	MALE	WHITE
TCGA-35-3615	LUAD	8.52393	57	MALE	WHITE
TCGA-35-4122	LUAD	18.367	69	MALE	WHITE
TCGA-35-4123	LUAD	24.4169	38	MALE	WHITE
TCGA-35-5375	LUAD	40.0842	61	MALE	WHITE
TCGA-36-1568	OV	25.8195	52	FEMALE	NA
TCGA-36-1569	OV	33.0162	52	FEMALE	WHITE
TCGA-36-1570	OV	24.37	49	FEMALE	WHITE
TCGA-36-1571	OV	19.7635	53	FEMALE	WHITE
TCGA-36-1574	OV	37.1276	48	FEMALE	ASIAN
TCGA-36-1575	OV	24.8495	83	FEMALE	NA
TCGA-36-1576	OV	11.675	76	FEMALE	NA
TCGA-36-1577	OV	40.5466	43	FEMALE	ASIAN
TCGA-36-1578	OV	41.5109	63	FEMALE	ASIAN
TCGA-36-1580	OV	25.5203	82	FEMALE	NA
TCGA-36-1581	OV	24.481	63	FEMALE	WHITE
TCGA-36-2529	OV	21.0841	71	FEMALE	NA
TCGA-36-2530	OV	30.1296	38	FEMALE	ASIAN
TCGA-36-2532	OV	23.0083	61	FEMALE	NA
TCGA-36-2533	OV	26.3168	55	FEMALE	NA
TCGA-36-2534	OV	39.9001	72	FEMALE	WHITE
TCGA-36-2537	OV	22.4955	39	FEMALE	NA
TCGA-36-2538	OV	40.4554	37	FEMALE	NA
TCGA-36-2540	OV	8.59468	26	FEMALE	WHITE
TCGA-36-2542	OV	32.9636	59	FEMALE	ASIAN
TCGA-36-2543	OV	42.527	85	FEMALE	NA
TCGA-36-2544	OV	31.1346	58	FEMALE	NA
TCGA-36-2545	OV	28.3431	42	FEMALE	NA
TCGA-36-2547	OV	40.862	64	FEMALE	NA
TCGA-36-2548	OV	30.9444	57	FEMALE	NA
TCGA-36-2549	OV	24.2096	54	FEMALE	NA
TCGA-36-2552	OV	26.9412	64	FEMALE	NA
TCGA-37-3783	LUSC	23.8927	51	MALE	WHITE
TCGA-37-3789	LUSC	29.836	65	MALE	WHITE
TCGA-37-3792	LUSC	30.8371	69	MALE	WHITE
TCGA-37-4129	LUSC	10.8663	52	FEMALE	WHITE
TCGA-37-4130	LUSC	38.334	56	MALE	WHITE
TCGA-37-4132	LUSC	25.0622	61	FEMALE	WHITE
TCGA-37-4133	LUSC	23.413	63	MALE	WHITE
TCGA-37-4135	LUSC	45.5549	68	MALE	WHITE
TCGA-37-4141	LUSC	35.6798	65	FEMALE	WHITE
TCGA-37-5819	LUSC	52.0353	64	MALE	WHITE
TCGA-37-A5EL	LUSC	39.5326	53	MALE	WHITE
TCGA-37-A5EN	LUSC	27.1462	59	MALE	WHITE
TCGA-38-4625	LUAD	34.1941	66	FEMALE	WHITE
TCGA-38-4627	LUAD	38.1887	64	FEMALE	WHITE
TCGA-38-4628	LUAD	34.3714	65	FEMALE	WHITE
TCGA-38-4629	LUAD	60.2421	68	MALE	WHITE
TCGA-38-4630	LUAD	24.2801	75	FEMALE	WHITE
TCGA-38-4631	LUAD	22.1066	72	FEMALE	WHITE
TCGA-38-4632	LUAD	14.4829	42	MALE	BLACK OR AFRICAN AMERICAN
TCGA-38-6178	LUAD	44.4044	70	FEMALE	WHITE
TCGA-39-5011	LUSC	45.2059	70	FEMALE	WHITE
TCGA-39-5016	LUSC	29.111	44	MALE	WHITE
TCGA-39-5019	LUSC	49.3428	70	MALE	WHITE
TCGA-39-5021	LUSC	39.0984	70	MALE	WHITE
TCGA-39-5022	LUSC	4.41147	76	MALE	WHITE
TCGA-39-5024	LUSC	29.701	65	FEMALE	WHITE
TCGA-39-5027	LUSC	33.5932	73	MALE	WHITE
TCGA-39-5028	LUSC	7.34486	75	MALE	WHITE
TCGA-39-5029	LUSC	34.1294	67	MALE	WHITE
TCGA-39-5030	LUSC	25.6789	81	FEMALE	ASIAN
TCGA-39-5031	LUSC	38.1144	76	FEMALE	NA
TCGA-39-5034	LUSC	36.0373	73	FEMALE	WHITE
TCGA-39-5035	LUSC	24.8991	72	FEMALE	WHITE
TCGA-39-5036	LUSC	32.4834	73	MALE	WHITE
TCGA-39-5037	LUSC	29.0838	65	MALE	WHITE
TCGA-39-5039	LUSC	48.1099	76	MALE	WHITE
TCGA-39-5040	LUSC	35.4633	59	MALE	WHITE
TCGA-3A-A9I5	PAAD	19.0893	57	MALE	WHITE
TCGA-3A-A9I9	PAAD	28.2343	67	MALE	WHITE
TCGA-3A-A9IB	PAAD	37.8555	69	FEMALE	WHITE
TCGA-3A-A9IC	PAAD	37.715	61	FEMALE	WHITE
TCGA-3A-A9IH	PAAD	21.4222	66	FEMALE	WHITE
TCGA-3A-A9IL	PAAD	28.8168	39	FEMALE	WHITE
TCGA-3A-A9IN	PAAD	56.6043	62	FEMALE	WHITE
TCGA-3A-A9IO	PAAD	16.8662	55	MALE	WHITE
TCGA-3A-A9IR	PAAD	1.92312	64	FEMALE	WHITE
TCGA-3A-A9IS	PAAD	24.4762	67	MALE	WHITE
TCGA-3A-A9IU	PAAD	14.2625	65	MALE	WHITE
TCGA-3A-A9IV	PAAD	53.8638	59	FEMALE	WHITE
TCGA-3A-A9IZ	PAAD	19.6996	47	MALE	WHITE
TCGA-3A-A9J0	PAAD	30.3899	75	MALE	WHITE
TCGA-3B-A9HI	SARC	16.4223	68	MALE	WHITE
TCGA-3B-A9HL	SARC	6.13278	67	MALE	WHITE
TCGA-3B-A9HO	SARC	11.2388	75	MALE	WHITE
TCGA-3B-A9HP	SARC	9.00184	57	FEMALE	WHITE
TCGA-3B-A9HQ	SARC	16.5811	66	FEMALE	WHITE
TCGA-3B-A9HR	SARC	18.7026	38	FEMALE	BLACK OR AFRICAN AMERICAN
TCGA-3B-A9HS	SARC	15.1043	60	MALE	WHITE
TCGA-3B-A9HT	SARC	83.5555	53	MALE	WHITE
TCGA-3B-A9HU	SARC	19.0701	53	FEMALE	BLACK OR AFRICAN AMERICAN
TCGA-3B-A9HV	SARC	11.6105	48	FEMALE	WHITE
TCGA-3B-A9HX	SARC	31.4523	70	FEMALE	WHITE
TCGA-3B-A9HY	SARC	18.5756	49	MALE	WHITE
TCGA-3B-A9HZ	SARC	14.2679	66	MALE	WHITE
TCGA-3B-A9I0	SARC	14.1344	33	MALE	WHITE
TCGA-3B-A9I1	SARC	15.4767	56	FEMALE	BLACK OR AFRICAN AMERICAN
TCGA-3C-AAAU	BRCA	15.1355	55	FEMALE	WHITE
TCGA-3C-AALI	BRCA	17.7117	50	FEMALE	BLACK OR AFRICAN AMERICAN
TCGA-3C-AALJ	BRCA	13.0805	62	FEMALE	BLACK OR AFRICAN AMERICAN
TCGA-3C-AALK	BRCA	2.88588	52	FEMALE	BLACK OR AFRICAN AMERICAN
TCGA-3E-AAAZ	PAAD	13.8317	71	MALE	WHITE
TCGA-3G-AB0Q	THYM	2.41669	66	MALE	WHITE
TCGA-3G-AB14	THYM	11.1199	51	MALE	WHITE
TCGA-3G-AB19	THYM	1.22116	76	FEMALE	WHITE
TCGA-3H-AB3K	MESO	11.9574	64	MALE	WHITE
TCGA-3H-AB3L	MESO	23.2173	60	MALE	WHITE
TCGA-3H-AB3M	MESO	33.0309	53	FEMALE	WHITE
TCGA-3H-AB3O	MESO	0.034826	58	MALE	WHITE
TCGA-3H-AB3S	MESO	8.79245	69	MALE	WHITE
TCGA-3H-AB3T	MESO	32.8982	79	MALE	WHITE
TCGA-3H-AB3U	MESO	1.8303	71	MALE	WHITE
TCGA-3H-AB3X	MESO	13.9619	62	MALE	WHITE
TCGA-3K-AAZ8	LIHC	1.52936	65	MALE	BLACK OR AFRICAN AMERICAN
TCGA-3L-AA1B	COAD	2.97647	61	FEMALE	BLACK OR AFRICAN AMERICAN
TCGA-3M-AB46	STAD	34.1597	70	MALE	WHITE
TCGA-3M-AB47	STAD	3.45228	51	MALE	WHITE
TCGA-3N-A9WB	SKCM	4.44779	71	MALE	WHITE
TCGA-3N-A9WC	SKCM	24.2508	82	MALE	WHITE
TCGA-3N-A9WD	SKCM	34.9349	82	MALE	WHITE
TCGA-3P-A9WA	OV	32.7493	55	FEMALE	BLACK OR AFRICAN AMERICAN
TCGA-3R-A8YX	SARC	23.8095	66	MALE	NA
TCGA-3S-A8YW	THYM	10.3532	63	MALE	WHITE
TCGA-3T-AA9L	THYM	0.00292461	31	FEMALE	WHITE
TCGA-3U-A98D	MESO	37.8741	80	MALE	WHITE
TCGA-3U-A98E	MESO	8.1067	71	FEMALE	WHITE
TCGA-3U-A98F	MESO	20.8509	73	MALE	WHITE
TCGA-3U-A98H	MESO	3.31879	57	MALE	WHITE
TCGA-3U-A98I	MESO	33.2957	68	MALE	WHITE
TCGA-3U-A98J	MESO	12.195	55	MALE	WHITE
TCGA-3X-AAV9	CHOL	23.0569	72	MALE	ASIAN
TCGA-3X-AAVA	CHOL	14.7167	50	FEMALE	WHITE
TCGA-3X-AAVB	CHOL	29.4983	70	FEMALE	WHITE
TCGA-3X-AAVC	CHOL	39.9406	72	FEMALE	WHITE
TCGA-3X-AAVE	CHOL	27.9425	60	MALE	ASIAN
TCGA-3Z-A93Z	KIRC	5.91694	69	MALE	BLACK OR AFRICAN AMERICAN
TCGA-41-2571	GBM	16.882	89	MALE	WHITE
TCGA-41-2572	GBM	12.0217	67	MALE	WHITE
TCGA-41-2573	GBM	20.9496	59	MALE	WHITE
TCGA-41-3392	GBM	16.6589	88	MALE	WHITE
TCGA-41-3393	GBM	10.5095	81	FEMALE	WHITE
TCGA-41-3915	GBM	14.4766	48	MALE	WHITE
TCGA-41-5651	GBM	12.4839	59	FEMALE	BLACK OR AFRICAN AMERICAN
TCGA-41-6646	GBM	8.88462	73	FEMALE	WHITE
TCGA-42-2582	OV	13.8385	49	FEMALE	WHITE
TCGA-42-2587	OV	38.6606	75	FEMALE	WHITE
TCGA-42-2588	OV	17.0515	61	FEMALE	WHITE
TCGA-42-2589	OV	40.3842	54	FEMALE	WHITE
TCGA-42-2590	OV	29.1992	57	FEMALE	WHITE
TCGA-42-2591	OV	47.9385	51	FEMALE	WHITE
TCGA-42-2593	OV	21.1469	67	FEMALE	AMERICAN INDIAN OR ALASKA NATIVE
TCGA-43-2576	LUSC	34.5181	62	FEMALE	WHITE
TCGA-43-2578	LUSC	48.5136	59	FEMALE	WHITE
TCGA-43-2581	LUSC	28.7853	47	FEMALE	WHITE
TCGA-43-3394	LUSC	42.0954	52	MALE	BLACK OR AFRICAN AMERICAN
TCGA-43-3920	LUSC	34.6494	71	MALE	WHITE
TCGA-43-5668	LUSC	33.9424	78	MALE	WHITE
TCGA-43-5670	LUSC	40.3654	70	MALE	WHITE
TCGA-43-6143	LUSC	27.0768	70	MALE	WHITE
TCGA-43-6647	LUSC	29.0623	69	FEMALE	WHITE
TCGA-43-6770	LUSC	35.9256	59	FEMALE	BLACK OR AFRICAN AMERICAN
TCGA-43-6771	LUSC	32.3102	85	MALE	WHITE
TCGA-43-7656	LUSC	34.0429	71	MALE	WHITE
TCGA-43-7657	LUSC	43.1727	68	FEMALE	WHITE
TCGA-43-7658	LUSC	26.6613	75	FEMALE	WHITE
TCGA-43-8115	LUSC	31.2589	72	FEMALE	WHITE
TCGA-43-8116	LUSC	40.0873	73	MALE	WHITE
TCGA-43-8118	LUSC	60.2627	55	FEMALE	WHITE
TCGA-43-A474	LUSC	34.3269	66	MALE	WHITE
TCGA-43-A475	LUSC	58.0421	67	FEMALE	WHITE
TCGA-43-A56V	LUSC	49.2064	61	MALE	BLACK OR AFRICAN AMERICAN
TCGA-44-2655	LUAD	7.34929	65	FEMALE	WHITE
TCGA-44-2656	LUAD	33.1375	59	MALE	WHITE
TCGA-44-2657	LUAD	9.55881	74	FEMALE	WHITE
TCGA-44-2659	LUAD	22.6008	65	FEMALE	WHITE
TCGA-44-2661	LUAD	15.7141	69	FEMALE	WHITE
TCGA-44-2662	LUAD	26.4378	65	MALE	WHITE
TCGA-44-2665	LUAD	11.0505	55	FEMALE	WHITE
TCGA-44-2666	LUAD	8.47929	43	MALE	WHITE
TCGA-44-2668	LUAD	21.1934	51	MALE	WHITE
TCGA-44-3396	LUAD	5.57106	74	FEMALE	WHITE
TCGA-44-3917	LUAD	44.6786	33	FEMALE	WHITE
TCGA-44-3918	LUAD	22.6124	60	FEMALE	WHITE
TCGA-44-3919	LUAD	13.5815	71	FEMALE	WHITE
TCGA-44-4112	LUAD	12.6646	60	FEMALE	WHITE
TCGA-44-5643	LUAD	57.1092	53	MALE	BLACK OR AFRICAN AMERICAN
TCGA-44-5644	LUAD	37.1206	51	FEMALE	WHITE
TCGA-44-5645	LUAD	14.4625	61	FEMALE	BLACK OR AFRICAN AMERICAN
TCGA-44-6144	LUAD	21.0526	58	MALE	WHITE
TCGA-44-6145	LUAD	46.6433	62	FEMALE	WHITE
TCGA-44-6146	LUAD	12.9556	64	MALE	WHITE
TCGA-44-6147	LUAD	33.6297	67	FEMALE	WHITE
TCGA-44-6774	LUAD	19.5434	56	FEMALE	WHITE
TCGA-44-6775	LUAD	18.3569	72	FEMALE	WHITE
TCGA-44-6776	LUAD	11.9875	60	FEMALE	WHITE
TCGA-44-6777	LUAD	8.97322	85	FEMALE	WHITE
TCGA-44-6778	LUAD	28.3375	59	MALE	BLACK OR AFRICAN AMERICAN
TCGA-44-6779	LUAD	34.2736	50	FEMALE	WHITE
TCGA-44-7659	LUAD	7.31041	70	MALE	WHITE
TCGA-44-7660	LUAD	40.9448	72	MALE	WHITE
TCGA-44-7661	LUAD	4.16979	69	FEMALE	WHITE
TCGA-44-7662	LUAD	47.8323	61	MALE	WHITE
TCGA-44-7667	LUAD	16.5759	49	FEMALE	WHITE
TCGA-44-7669	LUAD	25.5684	59	MALE	BLACK OR AFRICAN AMERICAN
TCGA-44-7670	LUAD	31.4945	47	FEMALE	WHITE
TCGA-44-7671	LUAD	10.863	64	MALE	BLACK OR AFRICAN AMERICAN
TCGA-44-7672	LUAD	48.8167	52	FEMALE	WHITE
TCGA-44-8117	LUAD	28.2466	54	FEMALE	WHITE
TCGA-44-8119	LUAD	24.7919	73	MALE	WHITE
TCGA-44-8120	LUAD	39.4233	58	MALE	BLACK OR AFRICAN AMERICAN
TCGA-44-A479	LUAD	7.14717	73	FEMALE	BLACK OR AFRICAN AMERICAN
TCGA-44-A47A	LUAD	2.34747	78	FEMALE	WHITE
TCGA-44-A47B	LUAD	38.0924	79	MALE	WHITE
TCGA-44-A47F	LUAD	23.3257	74	MALE	WHITE
TCGA-44-A4SS	LUAD	29.0104	73	MALE	WHITE
TCGA-44-A4SU	LUAD	47.1332	67	FEMALE	WHITE
TCGA-46-3765	LUSC	31.5513	59	FEMALE	WHITE
TCGA-46-3767	LUSC	26.192	76	MALE	WHITE
TCGA-46-3768	LUSC	41.9927	58	MALE	WHITE
TCGA-46-3769	LUSC	50.9552	57	MALE	WHITE
TCGA-46-6025	LUSC	57.068	71	MALE	WHITE
TCGA-46-6026	LUSC	19.8907	81	MALE	WHITE
TCGA-49-4486	LUAD	2.2271	72	MALE	WHITE
TCGA-49-4487	LUAD	11.068	72	FEMALE	WHITE
TCGA-49-4488	LUAD	34.2725	74	FEMALE	WHITE
TCGA-49-4490	LUAD	22.5713	45	FEMALE	WHITE
TCGA-49-4494	LUAD	20.5775	77	MALE	WHITE
TCGA-49-4501	LUAD	29.3448	67	FEMALE	WHITE
TCGA-49-4505	LUAD	21.971	61	FEMALE	WHITE
TCGA-49-4506	LUAD	31.5448	68	FEMALE	WHITE
TCGA-49-4507	LUAD	27.3631	73	FEMALE	WHITE
TCGA-49-4510	LUAD	25.8009	51	FEMALE	BLACK OR AFRICAN AMERICAN
TCGA-49-4512	LUAD	35.312	69	FEMALE	WHITE
TCGA-49-4514	LUAD	15.1968	79	FEMALE	WHITE
TCGA-49-6742	LUAD	5.90282	70	MALE	WHITE
TCGA-49-6743	LUAD	26.4151	81	FEMALE	WHITE
TCGA-49-6744	LUAD	23.0649	64	FEMALE	WHITE
TCGA-49-6745	LUAD	10.3436	82	MALE	WHITE
TCGA-49-6761	LUAD	28.9433	68	FEMALE	WHITE
TCGA-49-6767	LUAD	32.1861	46	FEMALE	WHITE
TCGA-49-AAQV	LUAD	27.1033	63	FEMALE	BLACK OR AFRICAN AMERICAN
TCGA-49-AAR0	LUAD	49.144	57	MALE	BLACK OR AFRICAN AMERICAN
TCGA-49-AAR2	LUAD	18.1378	64	MALE	BLACK OR AFRICAN AMERICAN
TCGA-49-AAR3	LUAD	49.2326	69	MALE	BLACK OR AFRICAN AMERICAN
TCGA-49-AAR4	LUAD	28.4134	51	MALE	BLACK OR AFRICAN AMERICAN
TCGA-49-AAR9	LUAD	47.6458	61	MALE	BLACK OR AFRICAN AMERICAN
TCGA-49-AARE	LUAD	25.5024	51	FEMALE	BLACK OR AFRICAN AMERICAN
TCGA-49-AARN	LUAD	16.8046	56	FEMALE	BLACK OR AFRICAN AMERICAN
TCGA-49-AARO	LUAD	17.8606	39	FEMALE	BLACK OR AFRICAN AMERICAN
TCGA-49-AARQ	LUAD	20.2143	41	FEMALE	BLACK OR AFRICAN AMERICAN
TCGA-4A-A93X	KIRP	12.6141	58	MALE	WHITE
TCGA-4B-A93V	LUAD	40.2277	52	FEMALE	BLACK OR AFRICAN AMERICAN
TCGA-4C-A93U	THCA	4.11941	74	FEMALE	BLACK OR AFRICAN AMERICAN
TCGA-4G-AAZO	CHOL	10.0099	71	FEMALE	WHITE
TCGA-4G-AAZT	CHOL	11.9822	62	MALE	WHITE
TCGA-4H-AAAK	BRCA	5.87537	50	FEMALE	WHITE
TCGA-4J-AA1J	CESC	18.8959	31	FEMALE	WHITE
TCGA-4K-AA1G	TGCT	12.0193	34	MALE	WHITE
TCGA-4K-AA1I	TGCT	5.02455	26	MALE	WHITE
TCGA-4K-AAAL	TGCT	4.70087	31	MALE	WHITE
TCGA-4L-AA1F	PRAD	10.745	64	MALE	WHITE
TCGA-4N-A93T	COAD	25.9725	67	MALE	BLACK OR AFRICAN AMERICAN
TCGA-4P-AA8J	HNSC	15.5241	66	MALE	BLACK OR AFRICAN AMERICAN
TCGA-4R-AA8I	LIHC	10.4166	66	MALE	WHITE
TCGA-4T-AA8H	COAD	2.70621	42	FEMALE	BLACK OR AFRICAN AMERICAN
TCGA-4V-A9QI	THYM	0.0317878	68	MALE	WHITE
TCGA-4V-A9QL	THYM	0.733435	58	FEMALE	WHITE
TCGA-4V-A9QM	THYM	0.527913	39	MALE	WHITE
TCGA-4V-A9QN	THYM	19.8923	40	FEMALE	WHITE
TCGA-4V-A9QR	THYM	7.23107	51	FEMALE	WHITE
TCGA-4V-A9QT	THYM	0.128954	79	FEMALE	WHITE
TCGA-4V-A9QU	THYM	0.0107315	76	FEMALE	WHITE
TCGA-4V-A9QX	THYM	0.0482155	77	FEMALE	WHITE
TCGA-4W-AA9R	GBM	7.95498	61	MALE	BLACK OR AFRICAN AMERICAN
TCGA-4W-AA9S	GBM	6.89962	69	MALE	BLACK OR AFRICAN AMERICAN
TCGA-4W-AA9T	GBM	9.51904	54	FEMALE	BLACK OR AFRICAN AMERICAN
TCGA-4X-A9F9	THYM	0.0159516	57	FEMALE	WHITE
TCGA-4X-A9FA	THYM	0.0155215	52	MALE	WHITE
TCGA-4X-A9FB	THYM	0.0203245	44	MALE	WHITE
TCGA-4X-A9FC	THYM	0.00923519	50	FEMALE	WHITE
TCGA-4X-A9FD	THYM	2.65506	43	FEMALE	WHITE
TCGA-4Z-AA7M	BLCA	16.7982	65	MALE	WHITE
TCGA-4Z-AA7O	BLCA	13.4544	64	MALE	BLACK OR AFRICAN AMERICAN
TCGA-4Z-AA7Q	BLCA	33.2976	79	MALE	WHITE
TCGA-4Z-AA7R	BLCA	18.4355	73	MALE	BLACK OR AFRICAN AMERICAN
TCGA-4Z-AA7S	BLCA	4.70057	66	MALE	BLACK OR AFRICAN AMERICAN
TCGA-4Z-AA7W	BLCA	40.4667	55	MALE	WHITE
TCGA-4Z-AA7Y	BLCA	6.25255	60	MALE	WHITE
TCGA-4Z-AA80	BLCA	22.9828	73	MALE	WHITE
TCGA-4Z-AA81	BLCA	11.2973	80	MALE	WHITE
TCGA-4Z-AA82	BLCA	14.0767	59	MALE	BLACK OR AFRICAN AMERICAN
TCGA-4Z-AA83	BLCA	5.64205	52	MALE	WHITE
TCGA-4Z-AA84	BLCA	22.5686	61	MALE	WHITE
TCGA-4Z-AA86	BLCA	21.2829	66	MALE	BLACK OR AFRICAN AMERICAN
TCGA-4Z-AA87	BLCA	12.205	72	MALE	BLACK OR AFRICAN AMERICAN
TCGA-4Z-AA89	BLCA	3.44847	60	MALE	WHITE
TCGA-50-5045	LUAD	12.3892	57	FEMALE	BLACK OR AFRICAN AMERICAN
TCGA-50-5049	LUAD	22.3374	70	MALE	WHITE
TCGA-50-5051	LUAD	13.46	42	FEMALE	WHITE
TCGA-50-5066	LUAD	10.7305	72	MALE	BLACK OR AFRICAN AMERICAN
TCGA-50-5068	LUAD	47.3071	59	FEMALE	WHITE
TCGA-50-5072	LUAD	19.6567	74	MALE	WHITE
TCGA-50-5931	LUAD	21.6109	75	FEMALE	WHITE
TCGA-50-5932	LUAD	28.9304	75	MALE	WHITE
TCGA-50-5933	LUAD	13.1231	72	MALE	WHITE
TCGA-50-5935	LUAD	15.2633	86	FEMALE	WHITE
TCGA-50-5936	LUAD	35.0361	58	MALE	WHITE
TCGA-50-5939	LUAD	28.7437	85	MALE	WHITE
TCGA-50-5941	LUAD	16.0598	55	FEMALE	WHITE
TCGA-50-5942	LUAD	4.9356	67	FEMALE	WHITE
TCGA-50-5944	LUAD	9.68425	69	FEMALE	WHITE
TCGA-50-6590	LUAD	45.5278	72	FEMALE	WHITE
TCGA-50-6591	LUAD	29.8498	63	FEMALE	WHITE
TCGA-50-6592	LUAD	47.372	71	FEMALE	WHITE
TCGA-50-6593	LUAD	27.0288	49	FEMALE	WHITE
TCGA-50-6594	LUAD	31.3857	79	FEMALE	BLACK OR AFRICAN AMERICAN
TCGA-50-6595	LUAD	8.95251	74	FEMALE	WHITE
TCGA-50-6597	LUAD	47.0384	79	FEMALE	WHITE
TCGA-50-6673	LUAD	12.2721	84	FEMALE	WHITE
TCGA-50-7109	LUAD	15.0725	60	MALE	WHITE
TCGA-50-8457	LUAD	3.76346	63	FEMALE	BLACK OR AFRICAN AMERICAN
TCGA-50-8459	LUAD	10.0102	68	MALE	WHITE
TCGA-50-8460	LUAD	9.0443	74	MALE	WHITE
TCGA-51-4079	LUSC	28.1001	73	FEMALE	BLACK OR AFRICAN AMERICAN
TCGA-51-4080	LUSC	20.4592	65	MALE	BLACK OR AFRICAN AMERICAN
TCGA-51-4081	LUSC	28.3199	55	MALE	WHITE
TCGA-52-7622	LUSC	24.8965	62	FEMALE	WHITE
TCGA-52-7809	LUSC	51.675	74	MALE	WHITE
TCGA-52-7810	LUSC	34.7139	60	FEMALE	WHITE
TCGA-52-7811	LUSC	25.562	67	MALE	WHITE
TCGA-52-7812	LUSC	27.0452	68	MALE	WHITE
TCGA-53-7624	LUAD	38.4367	40	FEMALE	WHITE
TCGA-53-7626	LUAD	25.0075	76	FEMALE	WHITE
TCGA-53-7813	LUAD	14.8826	51	FEMALE	WHITE
TCGA-53-A4EZ	LUAD	38.8686	63	MALE	WHITE
TCGA-55-1592	LUAD	22.3085	65	MALE	WHITE
TCGA-55-1594	LUAD	30.9937	68	MALE	WHITE
TCGA-55-1595	LUAD	12.8562	74	FEMALE	ASIAN
TCGA-55-1596	LUAD	33.1465	55	MALE	ASIAN
TCGA-55-5899	LUAD	33.6348	58	MALE	WHITE
TCGA-55-6543	LUAD	21.0196	60	FEMALE	WHITE
TCGA-55-6642	LUAD	18.6328	63	MALE	WHITE
TCGA-55-6712	LUAD	12.4928	71	MALE	WHITE
TCGA-55-6968	LUAD	36.9795	61	MALE	WHITE
TCGA-55-6969	LUAD	31.8723	52	MALE	WHITE
TCGA-55-6970	LUAD	65.5384	67	FEMALE	WHITE
TCGA-55-6971	LUAD	9.46134	59	FEMALE	WHITE
TCGA-55-6972	LUAD	12.0708	72	MALE	WHITE
TCGA-55-6975	LUAD	40.1013	61	MALE	WHITE
TCGA-55-6978	LUAD	27.7446	81	MALE	WHITE
TCGA-55-6979	LUAD	30.1255	59	FEMALE	WHITE
TCGA-55-6980	LUAD	12.2407	56	MALE	WHITE
TCGA-55-6981	LUAD	12.1983	53	FEMALE	WHITE
TCGA-55-6982	LUAD	11.4813	79	FEMALE	WHITE
TCGA-55-6983	LUAD	15.6493	81	MALE	WHITE
TCGA-55-6985	LUAD	13.8384	58	FEMALE	WHITE
TCGA-55-6986	LUAD	4.19161	74	FEMALE	WHITE
TCGA-55-6987	LUAD	0	77	MALE	WHITE
TCGA-55-7281	LUAD	22.1272	70	FEMALE	WHITE
TCGA-55-7283	LUAD	8.94717	76	FEMALE	WHITE
TCGA-55-7284	LUAD	1.90757	74	MALE	WHITE
TCGA-55-7570	LUAD	30.1644	60	MALE	BLACK OR AFRICAN AMERICAN
TCGA-55-7573	LUAD	30.5332	72	FEMALE	WHITE
TCGA-55-7574	LUAD	45.9963	64	FEMALE	WHITE
TCGA-55-7576	LUAD	35.6825	54	MALE	BLACK OR AFRICAN AMERICAN
TCGA-55-7724	LUAD	17.8502	76	FEMALE	WHITE
TCGA-55-7725	LUAD	6.82371	68	FEMALE	WHITE
TCGA-55-7726	LUAD	26.3464	72	FEMALE	WHITE
TCGA-55-7727	LUAD	18.8925	70	MALE	WHITE
TCGA-55-7728	LUAD	4.16898	64	FEMALE	WHITE
TCGA-55-7815	LUAD	11.1011	76	MALE	NA
TCGA-55-7903	LUAD	19.6568	64	MALE	WHITE
TCGA-55-7907	LUAD	21.2823	77	MALE	WHITE
TCGA-55-7910	LUAD	20.3207	50	FEMALE	BLACK OR AFRICAN AMERICAN
TCGA-55-7911	LUAD	5.62647	70	FEMALE	WHITE
TCGA-55-7913	LUAD	28.3829	61	FEMALE	BLACK OR AFRICAN AMERICAN
TCGA-55-7914	LUAD	18.4877	71	FEMALE	WHITE
TCGA-55-7994	LUAD	38.6883	81	MALE	WHITE
TCGA-55-7995	LUAD	45.7295	73	FEMALE	WHITE
TCGA-55-8085	LUAD	9.85696	64	MALE	WHITE
TCGA-55-8087	LUAD	5.40446	59	FEMALE	WHITE
TCGA-55-8089	LUAD	33.2668	56	MALE	WHITE
TCGA-55-8090	LUAD	5.78299	80	MALE	WHITE
TCGA-55-8091	LUAD	31.3222	74	MALE	WHITE
TCGA-55-8092	LUAD	30.0211	75	MALE	WHITE
TCGA-55-8094	LUAD	20.2785	51	MALE	WHITE
TCGA-55-8096	LUAD	36.2512	67	FEMALE	WHITE
TCGA-55-8097	LUAD	5.13527	60	FEMALE	WHITE
TCGA-55-8203	LUAD	29.0746	69	FEMALE	WHITE
TCGA-55-8204	LUAD	31.4032	87	FEMALE	WHITE
TCGA-55-8205	LUAD	25.5919	76	FEMALE	WHITE
TCGA-55-8206	LUAD	13.078	56	MALE	WHITE
TCGA-55-8207	LUAD	26.1117	73	MALE	WHITE
TCGA-55-8208	LUAD	1.64472	73	FEMALE	WHITE
TCGA-55-8299	LUAD	0.01895	61	FEMALE	WHITE
TCGA-55-8301	LUAD	64.6481	58	MALE	WHITE
TCGA-55-8302	LUAD	27.2998	54	MALE	WHITE
TCGA-55-8505	LUAD	36.736	62	MALE	WHITE
TCGA-55-8506	LUAD	17.0363	62	FEMALE	WHITE
TCGA-55-8507	LUAD	24.5887	53	MALE	WHITE
TCGA-55-8508	LUAD	26.5971	60	FEMALE	BLACK OR AFRICAN AMERICAN
TCGA-55-8510	LUAD	45.2525	55	FEMALE	WHITE
TCGA-55-8511	LUAD	31.8806	73	FEMALE	WHITE
TCGA-55-8512	LUAD	11.647	41	MALE	WHITE
TCGA-55-8514	LUAD	36.2553	70	FEMALE	BLACK OR AFRICAN AMERICAN
TCGA-55-8614	LUAD	19.1425	76	MALE	WHITE
TCGA-55-8615	LUAD	25.864	67	MALE	WHITE
TCGA-55-8616	LUAD	30.8184	58	FEMALE	WHITE
TCGA-55-8620	LUAD	27.9978	60	MALE	WHITE
TCGA-55-A48X	LUAD	24.1001	63	FEMALE	WHITE
TCGA-55-A48Y	LUAD	4.3805	69	MALE	WHITE
TCGA-55-A48Z	LUAD	24.6237	60	FEMALE	WHITE
TCGA-55-A490	LUAD	24.9736	78	MALE	WHITE
TCGA-55-A491	LUAD	24.1619	81	FEMALE	WHITE
TCGA-55-A492	LUAD	19.1823	70	FEMALE	WHITE
TCGA-55-A493	LUAD	34.1725	54	FEMALE	WHITE
TCGA-55-A494	LUAD	6.46993	61	FEMALE	WHITE
TCGA-55-A4DF	LUAD	46.6636	88	MALE	WHITE
TCGA-55-A4DG	LUAD	25.7735	71	MALE	WHITE
TCGA-55-A57B	LUAD	4.00552	80	FEMALE	BLACK OR AFRICAN AMERICAN
TCGA-56-1622	LUSC	55.3259	58	MALE	WHITE
TCGA-56-5897	LUSC	11.4878	74	MALE	WHITE
TCGA-56-5898	LUSC	34.2408	69	MALE	WHITE
TCGA-56-6545	LUSC	43.1992	77	FEMALE	WHITE
TCGA-56-6546	LUSC	29.1048	67	MALE	WHITE
TCGA-56-7221	LUSC	30.7051	79	MALE	WHITE
TCGA-56-7222	LUSC	36.7502	60	MALE	WHITE
TCGA-56-7223	LUSC	35.3982	66	MALE	WHITE
TCGA-56-7579	LUSC	32.2523	61	MALE	WHITE
TCGA-56-7580	LUSC	33.7196	84	MALE	WHITE
TCGA-56-7582	LUSC	47.6462	83	MALE	WHITE
TCGA-56-7730	LUSC	37.8934	73	MALE	WHITE
TCGA-56-7822	LUSC	32.5941	75	MALE	BLACK OR AFRICAN AMERICAN
TCGA-56-7823	LUSC	35.7039	58	FEMALE	WHITE
TCGA-56-8082	LUSC	37.3901	80	FEMALE	WHITE
TCGA-56-8083	LUSC	22.2195	56	MALE	WHITE
TCGA-56-8201	LUSC	34.1574	74	MALE	WHITE
TCGA-56-8304	LUSC	36.7851	73	FEMALE	WHITE
TCGA-56-8305	LUSC	30.0507	72	MALE	WHITE
TCGA-56-8307	LUSC	20.6034	55	FEMALE	WHITE
TCGA-56-8308	LUSC	26.5931	79	MALE	WHITE
TCGA-56-8309	LUSC	27.5804	66	MALE	WHITE
TCGA-56-8503	LUSC	39.4847	76	FEMALE	WHITE
TCGA-56-8504	LUSC	45.36	74	MALE	WHITE
TCGA-56-8622	LUSC	17.3581	68	MALE	WHITE
TCGA-56-8624	LUSC	15.4608	84	MALE	WHITE
TCGA-56-8625	LUSC	32.3217	66	FEMALE	WHITE
TCGA-56-8626	LUSC	25.1546	59	MALE	WHITE
TCGA-56-8628	LUSC	31.599	78	MALE	WHITE
TCGA-56-8629	LUSC	43.9907	63	MALE	WHITE
TCGA-56-A49D	LUSC	59.4718	67	MALE	WHITE
TCGA-56-A4BW	LUSC	31.6839	55	MALE	WHITE
TCGA-56-A4BX	LUSC	29.3305	70	MALE	WHITE
TCGA-56-A4BY	LUSC	28.0811	66	MALE	WHITE
TCGA-56-A4ZK	LUSC	37.077	76	FEMALE	WHITE
TCGA-56-A5DR	LUSC	24.7675	81	MALE	WHITE
TCGA-56-A62T	LUSC	39.8035	78	MALE	BLACK OR AFRICAN AMERICAN
TCGA-57-1582	OV	32.1685	50	FEMALE	WHITE
TCGA-57-1583	OV	22.3225	57	FEMALE	BLACK OR AFRICAN AMERICAN
TCGA-57-1584	OV	30.1752	47	FEMALE	WHITE
TCGA-57-1585	OV	28.1298	57	FEMALE	WHITE
TCGA-57-1586	OV	24.2607	66	FEMALE	WHITE
TCGA-57-1992	OV	50.1452	62	FEMALE	NA
TCGA-57-1993	OV	5.11842	56	FEMALE	WHITE
TCGA-57-1994	OV	24.8813	63	FEMALE	WHITE
TCGA-58-8386	LUSC	37.7503	75	MALE	NA
TCGA-58-8387	LUSC	30.8077	60	MALE	WHITE
TCGA-58-8388	LUSC	24.4611	60	MALE	WHITE
TCGA-58-8390	LUSC	36.5315	70	MALE	WHITE
TCGA-58-8391	LUSC	27.2919	57	FEMALE	WHITE
TCGA-58-8392	LUSC	45.2597	70	MALE	WHITE
TCGA-58-8393	LUSC	47.6995	68	FEMALE	WHITE
TCGA-58-A46J	LUSC	13.8227	64	MALE	WHITE
TCGA-58-A46K	LUSC	38.4212	59	MALE	WHITE
TCGA-58-A46L	LUSC	40.7813	73	MALE	WHITE
TCGA-58-A46M	LUSC	48.4304	61	MALE	WHITE
TCGA-58-A46N	LUSC	56.8003	52	MALE	WHITE
TCGA-59-2348	OV	23.5746	59	FEMALE	WHITE
TCGA-59-2349	OV	0.764272	71	FEMALE	NA
TCGA-59-2350	OV	34.7125	44	FEMALE	NA
TCGA-59-2351	OV	31.5261	51	FEMALE	WHITE
TCGA-59-2352	OV	20.3343	78	FEMALE	WHITE
TCGA-59-2354	OV	32.49	63	FEMALE	WHITE
TCGA-59-2355	OV	26.3097	58	FEMALE	WHITE
TCGA-59-2363	OV	48.9261	40	FEMALE	ASIAN
TCGA-59-2372	OV	30.5338	73	FEMALE	WHITE
TCGA-59-A5PD	OV	51.8092	55	FEMALE	BLACK OR AFRICAN AMERICAN
TCGA-5B-A90C	UCEC	17.6886	69	FEMALE	BLACK OR AFRICAN AMERICAN
TCGA-5C-A9VG	LIHC	2.44421	58	MALE	WHITE
TCGA-5C-A9VH	LIHC	11.6303	70	MALE	WHITE
TCGA-5C-AAPD	LIHC	29.5824	61	MALE	ASIAN
TCGA-5G-A9ZZ	THYM	2.49196	52	FEMALE	WHITE
TCGA-5K-AAAP	THYM	1.36787	54	MALE	WHITE
TCGA-5L-AAT0	BRCA	4.18738	42	FEMALE	WHITE
TCGA-5L-AAT1	BRCA	4.5924	63	FEMALE	WHITE
TCGA-5M-AAT4	COAD	21.0408	74	MALE	BLACK OR AFRICAN AMERICAN
TCGA-5M-AAT6	COAD	4.07064	40	FEMALE	BLACK OR AFRICAN AMERICAN
TCGA-5M-AATE	COAD	11.4885	76	MALE	BLACK OR AFRICAN AMERICAN
TCGA-5N-A9KI	BLCA	12.6193	76	FEMALE	WHITE
TCGA-5N-A9KM	BLCA	16.7329	73	FEMALE	WHITE
TCGA-5P-A9JU	KIRP	19.265	81	MALE	WHITE
TCGA-5P-A9JV	KIRP	5.07689	49	MALE	WHITE
TCGA-5P-A9JW	KIRP	2.70621	64	MALE	WHITE
TCGA-5P-A9JZ	KIRP	3.48892	51	FEMALE	WHITE
TCGA-5P-A9K0	KIRP	0	75	MALE	WHITE
TCGA-5P-A9K2	KIRP	0	62	MALE	WHITE
TCGA-5P-A9K3	KIRP	19.6898	59	MALE	WHITE
TCGA-5P-A9K6	KIRP	0	64	MALE	WHITE
TCGA-5P-A9K8	KIRP	17.4369	51	FEMALE	WHITE
TCGA-5P-A9K9	KIRP	39.8203	59	FEMALE	WHITE
TCGA-5P-A9KC	KIRP	2.80429	51	FEMALE	WHITE
TCGA-5P-A9KH	KIRP	30.5315	77	MALE	WHITE
TCGA-5R-AA1C	LIHC	5.90314	57	MALE	WHITE
TCGA-5R-AAAM	LIHC	5.00965	65	FEMALE	WHITE
TCGA-5S-A9Q8	UCEC	2.39601	51	FEMALE	BLACK OR AFRICAN AMERICAN
TCGA-5T-A9QA	BRCA	14.4448	52	FEMALE	BLACK OR AFRICAN AMERICAN
TCGA-5U-AB0D	THYM	9.2404	71	FEMALE	WHITE
TCGA-5U-AB0E	THYM	30.9682	62	MALE	WHITE
TCGA-5V-A9RR	THYM	0.753565	67	MALE	WHITE
TCGA-5X-AA5U	OV	21.2389	61	FEMALE	BLACK OR AFRICAN AMERICAN
TCGA-60-2695	LUSC	24.7414	74	FEMALE	WHITE
TCGA-60-2696	LUSC	35.9848	76	FEMALE	BLACK OR AFRICAN AMERICAN
TCGA-60-2698	LUSC	35.609	62	MALE	WHITE
TCGA-60-2703	LUSC	39.5278	73	MALE	WHITE
TCGA-60-2704	LUSC	21.3709	73	MALE	WHITE
TCGA-60-2706	LUSC	43.4256	58	MALE	WHITE
TCGA-60-2707	LUSC	13.5346	70	MALE	NA
TCGA-60-2708	LUSC	43.732	64	FEMALE	WHITE
TCGA-60-2709	LUSC	12.8861	69	MALE	BLACK OR AFRICAN AMERICAN
TCGA-60-2711	LUSC	21.0185	64	FEMALE	WHITE
TCGA-60-2712	LUSC	29.2505	79	FEMALE	WHITE
TCGA-60-2713	LUSC	42.1278	64	MALE	WHITE
TCGA-60-2714	LUSC	38.5717	66	FEMALE	WHITE
TCGA-60-2715	LUSC	53.7796	51	MALE	WHITE
TCGA-60-2719	LUSC	37.2481	83	FEMALE	WHITE
TCGA-60-2720	LUSC	8.77405	60	FEMALE	WHITE
TCGA-60-2722	LUSC	33.3424	66	MALE	WHITE
TCGA-60-2723	LUSC	44.6446	74	FEMALE	WHITE
TCGA-60-2724	LUSC	32.7513	47	MALE	WHITE
TCGA-60-2725	LUSC	36.1457	74	MALE	WHITE
TCGA-60-2726	LUSC	28.2893	56	MALE	WHITE
TCGA-61-1721	OV	0.037055	38	FEMALE	WHITE
TCGA-61-1722	OV	37.9424	89	FEMALE	WHITE
TCGA-61-1724	OV	48.0145	47	FEMALE	WHITE
TCGA-61-1725	OV	31.6853	40	FEMALE	WHITE
TCGA-61-1727	OV	24.4972	74	FEMALE	WHITE
TCGA-61-1728	OV	14.2171	59	FEMALE	WHITE
TCGA-61-1730	OV	17.0247	78	FEMALE	WHITE
TCGA-61-1733	OV	16.067	71	FEMALE	WHITE
TCGA-61-1734	OV	33.2957	52	FEMALE	WHITE
TCGA-61-1736	OV	27.6438	45	FEMALE	WHITE
TCGA-61-1737	OV	33.1459	42	FEMALE	WHITE
TCGA-61-1738	OV	13.7	60	FEMALE	BLACK OR AFRICAN AMERICAN
TCGA-61-1740	OV	52.6838	71	FEMALE	WHITE
TCGA-61-1741	OV	27.4591	76	FEMALE	WHITE
TCGA-61-1743	OV	12.3203	53	FEMALE	WHITE
TCGA-61-1895	OV	41.8653	52	FEMALE	WHITE
TCGA-61-1899	OV	33.1303	81	FEMALE	WHITE
TCGA-61-1900	OV	36.2299	51	FEMALE	BLACK OR AFRICAN AMERICAN
TCGA-61-1903	OV	32.1589	55	FEMALE	WHITE
TCGA-61-1904	OV	31.4846	60	FEMALE	WHITE
TCGA-61-1906	OV	43.6832	55	FEMALE	WHITE
TCGA-61-1907	OV	33.4868	63	FEMALE	WHITE
TCGA-61-1910	OV	24.6444	56	FEMALE	WHITE
TCGA-61-1911	OV	38.4159	55	FEMALE	WHITE
TCGA-61-1913	OV	35.9154	48	FEMALE	WHITE
TCGA-61-1914	OV	28.5618	65	FEMALE	NA
TCGA-61-1915	OV	17.855	50	FEMALE	WHITE
TCGA-61-1916	OV	29.7095	53	FEMALE	WHITE
TCGA-61-1917	OV	43.4278	60	FEMALE	WHITE
TCGA-61-1918	OV	11.6459	45	FEMALE	WHITE
TCGA-61-1995	OV	31.9124	43	FEMALE	WHITE
TCGA-61-1998	OV	25.0094	48	FEMALE	WHITE
TCGA-61-2000	OV	23.6042	67	FEMALE	WHITE
TCGA-61-2002	OV	33.0193	46	FEMALE	WHITE
TCGA-61-2003	OV	30.8538	53	FEMALE	WHITE
TCGA-61-2008	OV	19.3481	40	FEMALE	ASIAN
TCGA-61-2009	OV	23.6214	65	FEMALE	WHITE
TCGA-61-2012	OV	31.1781	81	FEMALE	WHITE
TCGA-61-2016	OV	34.115	51	FEMALE	WHITE
TCGA-61-2017	OV	3.23108	64	FEMALE	WHITE
TCGA-61-2018	OV	36.8398	62	FEMALE	WHITE
TCGA-61-2087	OV	35.5725	49	FEMALE	WHITE
TCGA-61-2088	OV	15.2266	51	FEMALE	WHITE
TCGA-61-2092	OV	2.29727	57	FEMALE	WHITE
TCGA-61-2094	OV	29.2178	63	FEMALE	WHITE
TCGA-61-2095	OV	2.56934	54	FEMALE	WHITE
TCGA-61-2096	OV	34.722	56	FEMALE	WHITE
TCGA-61-2097	OV	43.5081	71	FEMALE	WHITE
TCGA-61-2101	OV	38.6036	55	FEMALE	WHITE
TCGA-61-2102	OV	24.2229	74	FEMALE	WHITE
TCGA-61-2109	OV	40.6036	40	FEMALE	WHITE
TCGA-61-2110	OV	30.1749	56	FEMALE	WHITE
TCGA-61-2111	OV	31.5202	61	FEMALE	WHITE
TCGA-61-2113	OV	11.0035	53	FEMALE	WHITE
TCGA-61-2610	OV	36.2443	61	FEMALE	WHITE
TCGA-61-2611	OV	30.2713	40	FEMALE	WHITE
TCGA-61-2612	OV	27.0014	63	FEMALE	WHITE
TCGA-61-2613	OV	32.2634	73	FEMALE	WHITE
TCGA-61-2614	OV	29.5735	71	FEMALE	WHITE
TCGA-62-8394	LUAD	26.0867	65	FEMALE	WHITE
TCGA-62-8395	LUAD	16.2387	80	FEMALE	WHITE
TCGA-62-8397	LUAD	12.6768	70	FEMALE	WHITE
TCGA-62-8398	LUAD	20.7034	55	MALE	WHITE
TCGA-62-8399	LUAD	46.2794	62	MALE	WHITE
TCGA-62-8402	LUAD	53.3644	73	FEMALE	WHITE
TCGA-62-A46O	LUAD	24.8295	65	FEMALE	WHITE
TCGA-62-A46P	LUAD	9.54045	65	MALE	WHITE
TCGA-62-A46R	LUAD	32.0636	54	FEMALE	WHITE
TCGA-62-A46S	LUAD	11.1916	73	MALE	WHITE
TCGA-62-A46U	LUAD	17.2974	71	FEMALE	WHITE
TCGA-62-A46V	LUAD	20.8919	78	FEMALE	WHITE
TCGA-62-A46Y	LUAD	7.60436	70	FEMALE	WHITE
TCGA-62-A470	LUAD	25.9382	84	MALE	WHITE
TCGA-62-A471	LUAD	35.4078	64	MALE	WHITE
TCGA-62-A472	LUAD	23.8533	70	MALE	WHITE
TCGA-63-A5MB	LUSC	52.0534	62	MALE	NA
TCGA-63-A5MH	LUSC	56.9019	68	MALE	NA
TCGA-63-A5MI	LUSC	32.1935	65	MALE	NA
TCGA-63-A5MJ	LUSC	27.373	54	MALE	NA
TCGA-63-A5ML	LUSC	45.3533	68	MALE	NA
TCGA-63-A5MM	LUSC	13.997	69	FEMALE	NA
TCGA-63-A5MP	LUSC	19.8833	56	MALE	NA
TCGA-63-A5MR	LUSC	44.2333	70	FEMALE	NA
TCGA-63-A5MS	LUSC	21.0631	78	MALE	NA
TCGA-63-A5MT	LUSC	13.3631	74	MALE	NA
TCGA-63-A5MU	LUSC	20.5696	48	MALE	NA
TCGA-63-A5MV	LUSC	19.7361	69	MALE	NA
TCGA-63-A5MW	LUSC	19.2984	76	MALE	NA
TCGA-63-A5MY	LUSC	32.458	63	MALE	NA
TCGA-64-1676	LUAD	34.7548	58	MALE	WHITE
TCGA-64-1677	LUAD	28.4293	77	FEMALE	WHITE
TCGA-64-1678	LUAD	21.7428	70	FEMALE	WHITE
TCGA-64-1679	LUAD	33.4275	58	FEMALE	WHITE
TCGA-64-1680	LUAD	3.06429	63	MALE	WHITE
TCGA-64-1681	LUAD	24.2591	61	FEMALE	WHITE
TCGA-64-5774	LUAD	33.1095	60	MALE	WHITE
TCGA-64-5775	LUAD	17.8757	71	MALE	WHITE
TCGA-64-5778	LUAD	28.6329	60	MALE	WHITE
TCGA-64-5779	LUAD	31.292	61	MALE	WHITE
TCGA-64-5781	LUAD	18.4187	55	FEMALE	WHITE
TCGA-64-5815	LUAD	17.5483	74	MALE	WHITE
TCGA-66-2727	LUSC	22.2301	55	FEMALE	NA
TCGA-66-2734	LUSC	33.4208	62	FEMALE	NA
TCGA-66-2737	LUSC	16.4158	72	MALE	NA
TCGA-66-2742	LUSC	36.279	70	MALE	NA
TCGA-66-2753	LUSC	22.7732	69	MALE	NA
TCGA-66-2754	LUSC	41.1304	67	MALE	NA
TCGA-66-2755	LUSC	23.8759	63	MALE	NA
TCGA-66-2756	LUSC	22.883	68	MALE	NA
TCGA-66-2757	LUSC	35.2007	65	FEMALE	NA
TCGA-66-2763	LUSC	40.8876	63	FEMALE	NA
TCGA-66-2765	LUSC	21.6082	64	MALE	NA
TCGA-66-2766	LUSC	48.1868	54	MALE	NA
TCGA-66-2767	LUSC	31.7044	62	MALE	NA
TCGA-66-2768	LUSC	20.8451	57	MALE	NA
TCGA-66-2769	LUSC	19.0468	75	MALE	NA
TCGA-66-2770	LUSC	25.1318	79	MALE	NA
TCGA-66-2771	LUSC	35.9999	60	MALE	NA
TCGA-66-2773	LUSC	24.0951	69	MALE	NA
TCGA-66-2777	LUSC	36.9205	71	MALE	NA
TCGA-66-2778	LUSC	15.7601	68	FEMALE	NA
TCGA-66-2780	LUSC	42.1088	65	MALE	NA
TCGA-66-2781	LUSC	40.2382	67	MALE	NA
TCGA-66-2782	LUSC	21.8469	71	MALE	NA
TCGA-66-2783	LUSC	28.2711	67	MALE	NA
TCGA-66-2785	LUSC	29.6014	65	MALE	NA
TCGA-66-2786	LUSC	30.4976	68	FEMALE	NA
TCGA-66-2787	LUSC	42.0437	57	MALE	NA
TCGA-66-2788	LUSC	33.5953	56	MALE	NA
TCGA-66-2789	LUSC	31.3963	73	MALE	NA
TCGA-66-2790	LUSC	35.9914	72	MALE	NA
TCGA-66-2791	LUSC	49.857	66	MALE	NA
TCGA-66-2792	LUSC	48.4213	58	MALE	NA
TCGA-66-2793	LUSC	37.8071	68	MALE	NA
TCGA-66-2794	LUSC	33.7878	64	MALE	NA
TCGA-66-2795	LUSC	29.5255	68	MALE	NA
TCGA-66-2800	LUSC	41.4706	70	MALE	NA
TCGA-67-3770	LUAD	29.302	70	FEMALE	WHITE
TCGA-67-3771	LUAD	33.2355	77	FEMALE	BLACK OR AFRICAN AMERICAN
TCGA-67-3772	LUAD	26.8402	82	FEMALE	WHITE
TCGA-67-3773	LUAD	9.98026	84	FEMALE	WHITE
TCGA-67-3774	LUAD	19.6268	73	FEMALE	WHITE
TCGA-67-4679	LUAD	4.37714	69	MALE	WHITE
TCGA-67-6215	LUAD	6.0883	52	FEMALE	WHITE
TCGA-67-6216	LUAD	10.6503	57	FEMALE	WHITE
TCGA-67-6217	LUAD	50.2702	73	FEMALE	WHITE
TCGA-68-7755	LUSC	32.2422	60	FEMALE	WHITE
TCGA-68-7756	LUSC	25.5171	84	MALE	WHITE
TCGA-68-7757	LUSC	38.5831	74	MALE	WHITE
TCGA-68-8250	LUSC	38.2104	66	MALE	BLACK OR AFRICAN AMERICAN
TCGA-68-8251	LUSC	32.6401	78	MALE	WHITE
TCGA-68-A59I	LUSC	8.60612	73	FEMALE	BLACK OR AFRICAN AMERICAN
TCGA-68-A59J	LUSC	40.4462	74	FEMALE	WHITE
TCGA-69-7760	LUAD	24.9695	73	MALE	WHITE
TCGA-69-7761	LUAD	6.53543	84	MALE	WHITE
TCGA-69-7763	LUAD	34.1222	69	MALE	WHITE
TCGA-69-7764	LUAD	20.7379	75	MALE	WHITE
TCGA-69-7765	LUAD	9.74934	56	MALE	BLACK OR AFRICAN AMERICAN
TCGA-69-7973	LUAD	6.44234	42	FEMALE	WHITE
TCGA-69-7974	LUAD	28.421	54	FEMALE	WHITE
TCGA-69-7978	LUAD	22.9234	59	MALE	WHITE
TCGA-69-7980	LUAD	47.4904	70	FEMALE	WHITE
TCGA-69-8253	LUAD	5.78185	59	FEMALE	BLACK OR AFRICAN AMERICAN
TCGA-69-8254	LUAD	6.97078	85	MALE	WHITE
TCGA-69-8255	LUAD	32.8669	71	MALE	WHITE
TCGA-69-8453	LUAD	11.5263	77	MALE	WHITE
TCGA-69-A59K	LUAD	35.3442	60	FEMALE	BLACK OR AFRICAN AMERICAN
TCGA-6A-AB49	LUSC	48.4479	73	FEMALE	BLACK OR AFRICAN AMERICAN
TCGA-70-6722	LUSC	41.4061	47	MALE	ASIAN
TCGA-70-6723	LUSC	43.3292	65	MALE	ASIAN
TCGA-71-6725	LUAD	31.0893	48	FEMALE	ASIAN
TCGA-73-4658	LUAD	5.73852	80	FEMALE	WHITE
TCGA-73-4659	LUAD	12.2104	66	MALE	WHITE
TCGA-73-4662	LUAD	30.4712	65	FEMALE	WHITE
TCGA-73-4666	LUAD	28.0605	52	FEMALE	WHITE
TCGA-73-4668	LUAD	28.8566	66	FEMALE	AMERICAN INDIAN OR ALASKA NATIVE
TCGA-73-4670	LUAD	38.0076	69	FEMALE	WHITE
TCGA-73-4675	LUAD	10.1128	59	MALE	WHITE
TCGA-73-4676	LUAD	72.8278	45	MALE	WHITE
TCGA-73-4677	LUAD	12.9236	74	MALE	WHITE
TCGA-73-7498	LUAD	15.3391	58	FEMALE	WHITE
TCGA-73-7499	LUAD	49.1302	81	FEMALE	WHITE
TCGA-73-A9RS	LUAD	26.4856	41	MALE	BLACK OR AFRICAN AMERICAN
TCGA-74-6573	GBM	15.8189	67	MALE	NA
TCGA-74-6575	GBM	13.309	73	FEMALE	NA
TCGA-74-6577	GBM	14.3019	51	MALE	NA
TCGA-74-6578	GBM	5.84247	58	MALE	NA
TCGA-74-6581	GBM	7.831	77	MALE	NA
TCGA-74-6584	GBM	8.10617	55	FEMALE	NA
TCGA-76-4925	GBM	16.6405	76	MALE	WHITE
TCGA-76-4926	GBM	6.27929	68	MALE	WHITE
TCGA-76-4928	GBM	13.0417	85	FEMALE	WHITE
TCGA-76-4931	GBM	9.78803	70	FEMALE	WHITE
TCGA-76-4934	GBM	13.2871	66	FEMALE	WHITE
TCGA-76-4935	GBM	9.93461	52	FEMALE	WHITE
TCGA-76-6191	GBM	10.8414	57	MALE	WHITE
TCGA-76-6192	GBM	5.51603	74	MALE	WHITE
TCGA-76-6193	GBM	17.4808	78	MALE	NA
TCGA-76-6280	GBM	17.7464	57	MALE	WHITE
TCGA-76-6282	GBM	13.4887	63	MALE	WHITE
TCGA-76-6283	GBM	18.2167	71	FEMALE	WHITE
TCGA-76-6285	GBM	27.2315	64	FEMALE	WHITE
TCGA-76-6286	GBM	16.0139	60	MALE	WHITE
TCGA-76-6656	GBM	4.52498	66	MALE	BLACK OR AFRICAN AMERICAN
TCGA-76-6657	GBM	8.52601	74	MALE	WHITE
TCGA-76-6660	GBM	13.117	73	MALE	WHITE
TCGA-76-6661	GBM	5.87197	54	MALE	WHITE
TCGA-76-6662	GBM	6.2099	58	MALE	WHITE
TCGA-76-6663	GBM	4.8544	44	FEMALE	WHITE
TCGA-76-6664	GBM	8.42179	49	FEMALE	WHITE
TCGA-77-6842	LUSC	26.6006	79	MALE	WHITE
TCGA-77-6843	LUSC	26.2203	74	MALE	WHITE
TCGA-77-6844	LUSC	25.3315	74	MALE	WHITE
TCGA-77-6845	LUSC	37.5965	69	MALE	WHITE
TCGA-77-7138	LUSC	38.5692	67	MALE	NA
TCGA-77-7139	LUSC	29.8418	56	MALE	WHITE
TCGA-77-7140	LUSC	57.9708	69	FEMALE	WHITE
TCGA-77-7141	LUSC	26.7494	64	MALE	WHITE
TCGA-77-7142	LUSC	55.678	59	FEMALE	WHITE
TCGA-77-7335	LUSC	22.0389	62	FEMALE	WHITE
TCGA-77-7337	LUSC	42.4841	65	MALE	WHITE
TCGA-77-7338	LUSC	26.5677	64	MALE	WHITE
TCGA-77-7463	LUSC	37.3577	75	MALE	WHITE
TCGA-77-7465	LUSC	50.2936	58	MALE	WHITE
TCGA-77-8007	LUSC	37.9181	68	MALE	NA
TCGA-77-8008	LUSC	40.5782	68	MALE	NA
TCGA-77-8009	LUSC	46.607	68	MALE	NA
TCGA-77-8130	LUSC	25.488	69	MALE	NA
TCGA-77-8131	LUSC	28.61	72	MALE	NA
TCGA-77-8133	LUSC	21.8239	74	MALE	NA
TCGA-77-8136	LUSC	49.8338	74	FEMALE	NA
TCGA-77-8138	LUSC	24.7031	74	MALE	NA
TCGA-77-8139	LUSC	22.71	72	MALE	NA
TCGA-77-8140	LUSC	36.1556	66	FEMALE	NA
TCGA-77-8143	LUSC	31.4769	76	MALE	NA
TCGA-77-8144	LUSC	24.1625	70	MALE	NA
TCGA-77-8145	LUSC	20.0057	73	MALE	NA
TCGA-77-8148	LUSC	27.9975	68	MALE	NA
TCGA-77-8150	LUSC	29.1882	64	MALE	NA
TCGA-77-8153	LUSC	47.9721	77	FEMALE	NA
TCGA-77-8154	LUSC	30.8811	67	MALE	NA
TCGA-77-8156	LUSC	46.2982	60	MALE	NA
TCGA-77-A5FZ	LUSC	0.134256	64	MALE	NA
TCGA-77-A5G3	LUSC	21.0396	63	MALE	NA
TCGA-77-A5G6	LUSC	26.5704	66	MALE	NA
TCGA-77-A5G7	LUSC	12.1083	63	MALE	NA
TCGA-77-A5G8	LUSC	37.731	70	MALE	NA
TCGA-77-A5GA	LUSC	26.7961	76	MALE	NA
TCGA-77-A5GF	LUSC	57.0685	70	MALE	NA
TCGA-77-A5GH	LUSC	37.2102	81	MALE	NA
TCGA-78-7143	LUAD	28.2221	62	FEMALE	WHITE
TCGA-78-7145	LUAD	15.6327	52	FEMALE	WHITE
TCGA-78-7146	LUAD	26.8876	71	FEMALE	WHITE
TCGA-78-7147	LUAD	21.3213	67	FEMALE	WHITE
TCGA-78-7148	LUAD	21.2114	71	MALE	WHITE
TCGA-78-7149	LUAD	17.1551	71	MALE	WHITE
TCGA-78-7150	LUAD	40.1561	59	MALE	WHITE
TCGA-78-7152	LUAD	9.08097	65	MALE	WHITE
TCGA-78-7153	LUAD	1.99848	65	FEMALE	WHITE
TCGA-78-7154	LUAD	45.9125	72	MALE	WHITE
TCGA-78-7155	LUAD	47.5102	68	MALE	WHITE
TCGA-78-7156	LUAD	6.65233	62	MALE	WHITE
TCGA-78-7158	LUAD	4.82011	59	FEMALE	WHITE
TCGA-78-7160	LUAD	5.36651	61	MALE	WHITE
TCGA-78-7161	LUAD	13.584	69	FEMALE	WHITE
TCGA-78-7162	LUAD	5.66962	75	MALE	WHITE
TCGA-78-7163	LUAD	12.908	60	MALE	WHITE
TCGA-78-7166	LUAD	2.76388	84	MALE	WHITE
TCGA-78-7167	LUAD	11.0195	77	MALE	WHITE
TCGA-78-7220	LUAD	44.0023	53	FEMALE	WHITE
TCGA-78-7535	LUAD	50.9077	45	MALE	WHITE
TCGA-78-7536	LUAD	36.4513	69	MALE	WHITE
TCGA-78-7537	LUAD	1.68779	72	MALE	NA
TCGA-78-7539	LUAD	16.4771	75	FEMALE	WHITE
TCGA-78-7540	LUAD	17.9449	66	FEMALE	WHITE
TCGA-78-7542	LUAD	37.0154	56	MALE	WHITE
TCGA-78-7633	LUAD	9.01934	67	MALE	WHITE
TCGA-78-8640	LUAD	24.9382	59	MALE	NA
TCGA-78-8648	LUAD	0.0221144	58	FEMALE	NA
TCGA-78-8655	LUAD	10.144	77	FEMALE	NA
TCGA-78-8660	LUAD	28.8949	69	MALE	NA
TCGA-78-8662	LUAD	52.066	53	FEMALE	NA
TCGA-81-5910	GBM	8.64945	64	MALE	WHITE
TCGA-81-5911	GBM	9.03716	33	MALE	WHITE
[truncated: 7,679 more rows]

## Sheet: Fig. 2d
cancer_type	arm	Regression_coefficient	q.value	Sig	direction
BLCA	3p	0.0280144	0.0457819	TRUE	increase
ESCA	3q	-0.074887	3.21e-05	TRUE	decrease
GBM	7p	0.0417842	2.91e-06	TRUE	increase
GBM	7q	0.0469066	2.42e-07	TRUE	increase
GBM	10p	-0.0740861	0.00086363	TRUE	decrease
GBM	20p	0.0250803	0.00145882	TRUE	increase
GBM	20q	0.0239264	0.00216781	TRUE	increase
KIRC	5p	0.0405267	3.31e-05	TRUE	increase
KIRC	5q	0.0380296	4.91e-05	TRUE	increase
KIRP	16p	0.0373069	0.00790047	TRUE	increase
KIRP	16q	0.0331019	0.0148452	TRUE	increase
LGG	7p	0.0395723	7.06e-05	TRUE	increase
LGG	7q	0.0412862	8.3e-06	TRUE	increase
LGG	10p	-0.0400987	0.00222828	TRUE	decrease
LGG	19p	0.0508219	0.00116479	TRUE	increase
LGG	19q	0.0614842	0.00164483	TRUE	increase
LGG	20p	0.0500134	0.00098411	TRUE	increase
LGG	20q	0.0501147	0.00116479	TRUE	increase
LIHC	5p	0.0245625	0.0419229	TRUE	increase
LIHC	7p	0.0311353	0.0117533	TRUE	increase
LIHC	20p	0.0334702	0.009467	TRUE	increase
LIHC	20q	0.0293828	0.0191169	TRUE	increase
LUAD	8q	-0.0335576	0.00493495	TRUE	decrease
OV	3q	0.036828	4.91e-05	TRUE	increase
OV	6p	0.0264411	0.0083984	TRUE	increase
OV	7q	0.0270515	0.00583914	TRUE	increase
OV	12p	0.0352823	9.71e-05	TRUE	increase
OV	12q	0.0320721	0.00198298	TRUE	increase
OV	20p	0.0356831	7.06e-05	TRUE	increase
OV	20q	0.0325037	0.00028217	TRUE	increase
PRAD	3p	0.09072	0.0240365	TRUE	increase
PRAD	7p	0.0472485	0.0474117	TRUE	increase
PRAD	7q	0.0568265	0.0251838	TRUE	increase
SARC	5p	0.0261383	0.0419229	TRUE	increase
SARC	7p	0.0338849	0.020222	TRUE	increase
SARC	19p	0.0363093	0.0115346	TRUE	increase
SARC	19q	0.0313704	0.0419229	TRUE	increase
TGCT	12q	0.0680199	0.00642532	TRUE	increase
TGCT	14q	0.0669908	0.0101807	TRUE	increase
TGCT	15q	0.0933829	0.00198298	TRUE	increase
THCA	1q	0.0655799	0.0073114	TRUE	increase
THCA	5p	0.0452008	0.0419229	TRUE	increase
UCEC	20q	0.0365624	0.00959118	TRUE	increase

## Sheet: Fig. 2e
cancer_type	arm	Regression_coefficient	q.value	Sig	direction
BRCA	6q	-0.0266095	0.00034832	TRUE	decrease
BRCA	18p	0.0141028	0.0292749	TRUE	increase
BRCA	18q	0.0175415	0.0109595	TRUE	increase
CESC	11p	0.0285536	0.0109595	TRUE	increase
CESC	11q	0.0326095	0.00297656	TRUE	increase
GBM	10p	0.0539408	1.89e-09	TRUE	increase
GBM	10q	0.0408612	2.27e-05	TRUE	increase
LGG	1p	0.0270586	0.00184026	TRUE	increase
LGG	9p	0.0206452	0.0278935	TRUE	increase
LGG	9q	0.0374911	0.0122268	TRUE	increase
LGG	10p	0.0866794	4.27e-12	TRUE	increase
LGG	10q	0.0696717	8.27e-10	TRUE	increase
LGG	14q	0.0455899	0.00020819	TRUE	increase
LGG	18p	0.0383557	0.0052564	TRUE	increase
LGG	18q	0.0365722	0.0111343	TRUE	increase
LGG	22q	0.0334346	0.0133028	TRUE	increase
LIHC	6q	0.0377297	0.0107368	TRUE	increase
LIHC	16q	-0.0260418	0.0205859	TRUE	decrease
OV	6p	-0.0272505	0.0103512	TRUE	decrease
OV	6q	-0.0215996	0.0135959	TRUE	decrease
OV	8p	0.0182709	0.0278935	TRUE	increase
OV	9q	0.0336054	0.00024818	TRUE	increase
OV	11p	0.0230879	0.0133028	TRUE	increase
SKCM	10q	-0.0200111	0.0101425	TRUE	decrease
SKCM	11p	0.0246863	0.00635266	TRUE	increase
THCA	9q	0.0583595	0.0109595	TRUE	increase
THCA	13q	0.0639768	0.0122268	TRUE	increase
UCEC	4p	0.0517365	0.00148313	TRUE	increase
UCEC	4q	0.050703	0.00160401	TRUE	increase
UCEC	8p	0.0353202	0.0331134	TRUE	increase
UCEC	9p	0.0550552	0.00034832	TRUE	increase
UCEC	9q	0.0630359	1.39e-05	TRUE	increase
UCEC	11q	0.0358527	0.0278935	TRUE	increase
UCEC	15q	0.0375816	0.00924047	TRUE	increase
UCEC	16p	0.027707	0.042243	TRUE	increase
UCEC	16q	0.0296562	0.0133897	TRUE	increase
UCEC	17p	0.0324057	0.0133897	TRUE	increase
UCEC	17q	0.0376705	0.0120601	TRUE	increase

## Sheet: Fig. 2f
	1p	1q	2p	2q	3p	3q	4p	4q	5p	5q	6p	6q	7p	7q	8p	8q	9p	9q	10p	10q	11p	11q	12p	12q	13q	14q	15q	16p	16q	17p	17q	18p	18q	19p	19q	20p	20q	21q	22q
TCGA-DU-A76K	0	0	0	0	0	0	0	0	0	0	0	0	0.506	0.506	0	0	0	0	-0.544	-0.544	0	0	0	0	0	0	0	0	0	0	0	0	0	0.439	0.439	0.487	0.487	0.468	-0.326
TCGA-HT-7616	-0.801	0	0	0	0	0	0	0	0	0	0	0	0	0	0	0	0	0	0	0	0	0	0	0	0	0	-0.331	0	0	0	0	-0.61	-0.61	0	-0.775	0	0	0	0
TCGA-DU-7012	0	0	0	0	0	0	0	0	0	0	0	-0.537	0.516	0.516	0	0	0	0	-0.535	-0.535	0	0	0	0	0	-0.535	0	0	-0.529	0	0	1.103	1.103	0	0	0	0	0	0
TCGA-DU-A6S8	-0.897	0	0	0	0	0	-0.895	-0.895	0	0	0	0	0	0	0	0	-0.891	-0.891	0	0	0	0	0	0	0	-0.666	0	0	0	0	0	0	0	0	-0.863	0	0	0	0
TCGA-FG-A713	-0.414	0	0	0	0	0	0	0	0	0	0	0	0	0	0	0	0	0	0	0	0	0	0	0	0	0	0	0	0	0	0	0	0	0	-0.388	0	0	0	0
TCGA-HT-7687	-0.79	0	0	0	0	0	0	0	0	0	0	0	0	0	0	0	0	0	0	0	0	0	0	0	0	0	0	0	0	0	0	0	0	0	-0.721	0	0	0	0
TCGA-DU-A7T6	-0.649	0	-0.263	-0.263	0	0	0	0	-0.283	-0.283	-0.268	-0.268	0	0	0.289	0.289	-0.586	-0.586	0	0	0	0	0	0	0	0	-0.589	0	0	0	0	-0.599	-0.599	0	-0.64	0	0	0	0
TCGA-QH-A6X9	0	0	0	0	0	0	0	0	0	0	0	0	0	0	0	0	0	0	0	0	0	0	0	0	0.709	0	0	0	0	0	0	0.365	0	0	0	0	0	0	0
TCGA-S9-A6WH	-0.806	0	0	0	0	0	0	0	0	0	0	0	0	0	0	0	0.022	0.418	0	0	0.296	0.296	0	0	0	0	0	0.252	-0.541	0	0	-0.32	-0.32	0	-0.863	0	0	0	0
TCGA-E1-A7YS	-0.89	0	0	0	0	0	-0.422	-0.422	0	0	-0.427	-0.427	0	0	0	0	-0.446	-0.446	0	0	0	0	-0.427	-0.427	-0.444	-0.571	-0.899	0	0	0	0	-0.44	-0.44	0	-0.851	0	0	0	-0.377
TCGA-P5-A72U	0	0	0	0	0	0	0	0	0	0	0	0	0.44	0.44	0	0	0	0	-0.451	-0.451	0	0	0	0	0	0	0	0	0	0	0	0	0	0.409	0.409	0	0	0	-0.455
TCGA-DH-A669	-0.6	-0.078	0.251	0.251	0	0	0	0	0	0	0	0	0.609	0.609	0.302	0.302	0	0	-0.285	-0.285	0	0	0.333	0.333	-0.595	0.345	0	-0.264	-0.264	0.519	0.519	-0.594	-0.594	0.432	-0.652	0.53	0.53	0	0
TCGA-DU-A5TT	0.538	0.538	0	0	0	0	0.279	0.279	0.305	0.305	0	0	1.45	1.45	0	0	0.317	0.317	0	0	0	0.271	0.538	0.538	0	0	0	0	0	0	0	-0.559	-0.559	0.514	0	0.592	0.592	0.3	-0.542
TCGA-FG-6690	0	0	0	0	0	0	0	0	0	0	0	0	0	0.469	0	0	0	0	0	0	0	0	0	0	0	0	0	0	0	0	0	0	0	0	0	0	0	0	0
TCGA-HT-A5RC	0	0	0	0	0	0	0	0	0	0	0	0	0.766	0.766	0	0	0	0	-0.764	-0.764	0	0	0	0	0	0	0	0	0	0	0	0	0	0.642	0	0.748	0.748	0	0
TCGA-S9-A89V	0	0	0	0	-0.453	0	0	0	0	0	0	0	0	0	0	0	0	0	0	0	0	0	0	0	0	-0.335	0	0	0	0	0	-0.369	0	0	0	-0.479	0	0	0
TCGA-DU-7292	0	0	0	0	0	0	0	0	0	0	0	0	0	1.129	0	0	-0.651	0	-0.649	-0.649	0	0	0	0	0	0	0	0	0	0	0	0	0	0	0	0	0	0	0
TCGA-DU-8167	0	0	0	0	0	-0.366	0	0	0	0	0	0	0	0	0	0	0	0	-0.36	-0.36	0	0	0	-0.312	-0.337	0	0	0	-0.414	0	0	0	0	0	0	0	0	0	0
TCGA-S9-A7R2	0	0	0	0	0	0	0	0	0	0	0	0	0.482	0.482	0	0	0	0	-0.472	-0.472	0	0	0	0	0	-0.484	0	0	0	0	0	0	0	0	0	0	0	0	0
TCGA-HW-A5KJ	-0.811	0	0	0	0	0	0	0	0	0	0	0	0	0.824	0	0	0	0	0	0	0	0	0	0	0	0	0	0	0	0	0	0	0	0	-0.797	0	0	0	0
TCGA-CS-4941	0.444	0.444	0	0	0	0	0	0	0	0	0	0	0.571	0.571	0	0	0	0	-0.585	-0.585	0	0	0	0	0	-0.586	0	0	0	0	0	0	0	0	0	0	0	0	0
TCGA-DB-A64L	-0.698	0	0	0	0	0	0	0	0	0	0	0	0	0	0	0	-0.296	-0.296	0	0	0.344	0.344	0	0	0	-0.314	0	0	0	0	0	-0.307	-0.307	0	-0.651	0	0	0	0
TCGA-DU-7306	0	0	0	0	0	0	0	0	-0.251	0	0	0	0	0.755	0	0	-0.432	0	0	0	1.732	1.732	0	0	0	0	0.52	0	0	0	0	0	0	0.593	0	0	0	0	0
TCGA-HT-7475	0.578	0.578	0	0	0	0	-0.841	0	-0.823	0	0	-0.817	0	0.809	0	0	0	0	0	0	0	0	0	0	0	0	0	0	0	0	0	0	0	0	0	0	0	0	0
TCGA-DU-6393	-0.857	0	0	0	0	0	0	0	0	0	0	0	0	0	0	0	0	0	0	0	0.703	0.703	0	0	0	0	-0.872	0	0	0	0	-0.704	-0.704	0	-0.83	0	0	0.803	0
TCGA-DU-6400	-0.814	-0.814	0	0	0	0	0	0	0	0	0	0	0	0	0	0	0	0	0	0	0	0	0	0	-0.818	0	-0.335	0	0	0	0	0	0	0	-0.79	0	0	0	0
TCGA-HT-7882	0	0	0	0	0	0	0	0	0	0	0	0	0	0	0	0	0	0	0	0	0	0	0	0	0	0	0	0	0	0	0	0	0	0	0	0	0	0	0
TCGA-HT-A61C	-0.718	0	0	0	0	0	0	0	0	0	0	0	0.791	0.791	0	0	0	0	-0.814	-0.814	0	0	0	0	0	-0.838	0	0	0	0	0	0	0	0	0	0	0	0	0
TCGA-QH-A6CX	0	0	0	0	0	0	0	0	0	0	-0.378	-0.378	0	0.352	0	0	0	0	0	-0.376	0	0	0	0	0	0	0	0	0	0	0	0	0	0	0	0	0	0	0
TCGA-S9-A6UA	0	0	0	0	0	0	0	0	0	0	0	0	0	0	0	0	0	0	0	0	0	0	0	0.564	-0.471	0	0	0	0	0	0.363	-0.507	0	0	0	0	0	0	0
TCGA-VW-A8FI	0	0	0	0	0	0	0	3.657	0	0	0	0	0.792	0.792	0	0	0	0	-0.801	-0.801	0	0	0	0	0	0	0	0	0	0	0	0	0	0	0	0	0	0	0
TCGA-DB-A64W	-0.876	0	0	0	0	0	-0.801	-0.814	0	0	0	0	0	0	0	0	0	0	0	0	0	0	0	0	0	0	0	0	0	0	0	0	0	0	-0.868	0	0	0.768	0
TCGA-HT-A5RA	0	0	0	0	-0.94	0	0	0	0	0	0	0	0	0.901	0	0	-0.622	0	-0.943	-0.943	0	0	0	0	0	0	0	0	0	0	0	0	0	0.792	0.792	0	0	0.975	0
TCGA-WH-A86K	0	0.32	0	0	0	0	0	0	0	-0.312	0	0	0	0	0	0	0	0	0.771	0	0	0	0	-0.334	0	0	0	0	0	0	0	0	0	0	0	0	0	0	-0.33
TCGA-HT-8010	-0.516	0	0	0	0	0	0	0	0	0	0	0	0	0	0	0	0	0	0	0	0	0	0	0	0	0	0	0	0	0	0	0	0	0	-0.492	0	0	0	0
TCGA-HT-8109	-0.62	0	0	0	0	0	0	0	0	0	0	0	0	0	0	0	0	0	0	0	0	0	0	0	0	0	0	0	0	0	0	0	0	0	-0.591	0	0	0	0
TCGA-HW-A5KK	0	0	0	0	0	0	0	0	0	0	0	-0.292	0	0	0	0	0	0	-0.292	-0.292	0	0	0	0	0	-0.294	0	0	0	0	0	-0.297	0	0	0	0.289	0.289	0	-0.289
TCGA-P5-A72Z	-0.837	0	0	0	0	0	0	0	0	0	0	0	0	0	0	0	-0.874	-0.874	0	0	0	0	0	0	0	0	0	0	0	0	0	-0.888	-0.888	0	-0.813	0	0	0	0
TCGA-DU-8161	0	0	0	0	0	0	0	0	0	0	-0.543	-0.543	0.562	0.562	0	0	0	0.427	-0.534	-0.534	0	0	0	0	0	-0.539	0	0	0	-0.445	0	0	0	0	0	0	0	0	-0.53
TCGA-E1-A7YM	0	0	0	0	0	0	0	0	0	0	0	0	0.504	0.504	0	0	0	0	-0.499	-0.499	0	0	0	0	0	-0.495	0	0	0	0	0	0	0	0	0	0	0	0	-0.467
TCGA-E1-A7YN	0	0	0	0	0	0	0	0	0	0	0	0	0.719	0.719	0	0	-0.329	-0.329	-0.314	-0.314	0	0	0	0	0	0	0	0	0	0	0	0	0	0	0	0	0	0	0
TCGA-FG-6692	0	0	0	0	0	0	0	0	0	0	0	0	0.774	0.774	0	0	-0.78	0	-0.806	-0.806	0	0	0	0	0	0	0	0	0	0	0	0	0	0.624	0.624	0	0	0	0
TCGA-FG-A4MW	0	0	0	0	0	0	0	0	0	0	0	0	0.715	0.715	0	0	-0.729	0	-0.742	-0.742	0	0	0	0	0	0	-0.7	0	0	0	0	0	0	0.654	0.654	0	0	0	0
TCGA-TM-A84J	0	0	0	0	0	0	0	0	0	0	0	0	0	0	0	0	-0.397	-0.397	-0.479	-0.479	-0.144	0.405	0	0	0	0	0	0	0	0	0	0	0	0	0	0	0	0	0.505
TCGA-DU-5874	-0.843	0	0	0	0	0	0	0	0	0	0	0	0	0	0	0	0	0	0	0	0	0	0	0	0	0	0	0	0	0	0	0	0	0	-0.816	0	0	0	0
TCGA-DU-A5TU	0	0	0	0	-0.303	-0.303	0	0	0	0	0	0	0.623	0.623	0	0	0	0	0	0	0	0	0.612	-0.655	0	0	0	0	0	0	0	0	0	0	0	0	0	0	0
TCGA-E1-5307	0	0	0	0	0	0	0	0	0	0	0	-0.397	0	0	0	0	-0.677	-0.677	0	0	0	0	0	0	-0.39	0	0	0	0	0	0	0	0	0	0	0	0	0	0
TCGA-FG-5964	-0.565	0	0	0	0	0	-0.56	-0.56	0	0	0	0	0	0	0	0	0	0	0	0	0	0	0	0	-0.557	0	0	0	0	0	0	0	0	0	-0.57	0	0	0	0
TCGA-HT-7477	0	0	-0.599	-0.297	-0.738	-0.738	0.94	0	0	0	0	0	0	0	2.262	2.262	-0.297	0.375	0	0	-0.761	0	0	0	-0.475	-0.358	0.338	-0.397	0	0	0	-0.345	-0.345	0	0	0	0	0	-0.892
TCGA-HT-7854	0	0	0	0	0	0	0	0	0	0	0	0	0	0	0	0	0	0	0	0	0	0	0	0	0	0	0	0	0	0	0	0	0	0	0	0	0	0	0
TCGA-HT-A74H	0	0	0	0	0	0	0	0	0	0	0	0	0.425	0.425	0	0	0	0	-0.383	-0.383	0	0	0	0	0	0	0	0	0	0	0	0	0	0	0	0.4	0.4	0.405	0
TCGA-IK-8125	-0.747	0	0	0	0	0	-0.274	-0.274	0	0	0	0	0	0	0	0	0	0	0	0	0	0	0	0	0	-0.32	0	0	0	0	0	0	0	0	-0.695	0	0	0	0
TCGA-DB-5281	0	0	0	0	0	-0.384	0	0	-0.365	-0.365	0	0	0	0	0.42	0.42	-0.81	0	0	0	0	0	0	0	0	0	0	-0.395	-0.395	0	0	0	0	0	0	0	0	0	0
TCGA-DU-5852	0	0	0	0	0	0	0	0	0	0	0	0	0	0	0	0	0	0	-0.827	-0.827	0	0	0	0	0	-0.67	0	0	0	0	0	0	0	0	0	0.384	0.384	0	-0.802
TCGA-DU-8162	0	0	0	0	0	0	0	0	0	0	0	0	0	0	0	0	0	0	0	0	0	0	0	0	0	0	0	0	0	0	0	0	0	0	0	0	0	0	0
TCGA-FG-A87Q	0	0	0	0	0	0	0	0	0	0	0	0	0.507	0.507	0	0	-0.516	-0.516	-0.528	-0.528	0	0	0	0	-0.516	0	0	0	0	0	0	0	0	0.456	0	0	0	0	0
TCGA-HT-7607	-0.345	0	0	0	0	0	0	0	0	0	0	0	0	0	0	0	0	0	0	0	0.367	0.367	0	0	0	0	0	0	0	0	0	0	0	0	-0.324	0	0	0	0
TCGA-HT-7608	-0.776	0	0	0	0	0	0	0	0	0	0	0	0	0	0	0	0	0	0	0	0	0	0	0	0	0	0	0	0	0	0	0	0	0	-0.731	0	0	0	0
TCGA-TM-A84O	-0.738	0	0	0	0	0	0	0	0	0	0	0	0	0	0	0	0	0	0	0	0	0	0	0	0	0	0	0	0	0	0	0	0	0	-0.696	0	0	0	0
TCGA-DU-6403	0	0	0	0	0	0	0	0	0	0	0	0	0.577	0.577	0	0	-0.623	0	-0.613	-0.613	0	0	0	0	0	0	0	0	0	0	0	0	0	0	0	0	0	0	0
TCGA-DU-7006	0	0	0	0	0	0	0	0	0	0	0	0	0.683	0.683	0	0	-0.659	0	-0.663	-0.663	-0.527	-0.527	0	0	-0.274	0	0	0	0	0	0	0	0	0	0	0	0	0	0
TCGA-DU-8165	0.605	0.605	0	0	0	0	0	0	0	0	0	0	0.394	0.394	0	0	0.378	0.378	-0.762	-0.762	-0.44	-0.44	0	0	-0.382	-0.733	0	0	0	0	0	0.684	0.684	0	0	0.627	0.627	0	-0.515
TCGA-FG-A6IZ	-0.992	0	0	0	0	0	-0.437	-0.437	0	0	0	0	0	0	0	0	0	0	0	0	0	0	0	0	-1.002	0	0	0	0	0	0	0	0	0	-0.974	0	0	0	0
TCGA-HT-7694	-0.464	0	0	0	0	0	0	0	0	0	0	0	0	0	0	0	0	0	0	0	0	0	0	0	0	0	0	0	0	0	0	0	0	0	-0.343	0	0	0	0
TCGA-HT-7860	0	0	0	0	0	0	0	0	0	0	0	0	0.668	0.668	0	0	0	0	-0.705	-0.705	0	0	0	0	0	0	0	0	0	0	0	0	0	0.633	0.633	0.688	0.688	0	-0.683
TCGA-WY-A85D	0	0	0	0	0	0	0	0	0	0	0	0	0	0	0	0	0	0	0	0	0	0	0	0	0	0	-0.798	0	0	0	0	0	0	0	0	0	0	0	0
TCGA-DB-5279	-0.899	0	0	0	0	0	-0.449	-0.449	0	0	0	0	0	0	0	0	-0.424	-0.424	-0.43	-0.43	0	0	-0.44	-0.44	0	-0.427	-0.404	0	0	0	0	-0.889	-0.889	0	-0.868	0	0	-0.423	0
TCGA-DB-A64O	0	0	0	0	0	0	0	0	0	0	-0.539	-0.539	0.492	0.492	0	0	0	0	-0.519	-0.519	0	0	0	0	0	-0.534	0	0	0	0	0	0	0	0	0	0	0	0	-0.524
TCGA-DH-A7UR	-0.658	0	0	0	0	0	0	0	0	0	0	0	0	0	0	0	-0.597	0	0	0	0	0	0	0	0	0	0	0	0	0	0	0	0	0	-0.642	0	0	0	0
TCGA-DU-7013	0	0	0	0	0.746	0.746	0	0	0	0	0	0	1.586	1.586	0.795	0.795	0	0	-0.93	-0.93	0	0	0	0	0	0	0	0	0	0.807	0.807	0	0	0	0	0	0	0	0
TCGA-DU-7014	0	0	0	0	0	-0.365	0	0	0	0	0	0	0	0	0.605	0.605	0	0	0.697	0	0	0	0	0	0	0	0	0	-0.448	0	0	0	0	0	0	0	0	0	0
TCGA-FG-6688	0	0	0	0	0	0	0	0	0	0	0	0	0.394	0.394	0	0	0	0	-0.359	-0.359	0	0	0	0	0	0	0	0	0	0	0	0	0	0	0	0	0	0	0
TCGA-HT-7688	0	0.503	0	0	0	0	0	0	-0.262	0	0	-0.338	0	0	-0.266	0	0	0	0.558	0	0	0	0	-0.278	-0.543	-0.384	0	0	0	0	0	0	0	0	0	0	0	0	0
TCGA-P5-A731	0	0	0	0	0	0	0	0	0	0	0	0	1.809	1.809	0	0	0	0	0	0	0	0	0	0	0	0	0	0	0	0	0	0	0	0	0	0	0	0	0
TCGA-S9-A6WM	0	0	0	0	0.283	0.283	0	0	-0.27	-0.27	0	0	1.342	1.342	-0.454	-0.454	0	0	-0.978	-0.978	-0.633	-0.633	0	0	0	-0.611	0	0	0	0	0	-0.438	-0.438	0.291	0.291	0	0	0	0
TCGA-CS-6186	0	0	0	0	0	0	0	0	0	0	0	0	0.754	0.754	0	0	0	0	-0.861	-0.861	0	0	0	0	0	0	0	0	0	0	0	0	0	0.756	0.756	0.821	0.821	0	-0.766
TCGA-DU-7010	0.666	0.666	-0.353	0	0	0	-0.256	-0.796	-0.347	-0.347	0	0	0	0	0	0	1.042	0.671	0	0	-0.778	-0.424	0	0	-0.811	-0.379	0	0	0	-0.426	0	1.767	0.875	0	0	0	0	-0.77	0
TCGA-E1-A7YQ	0.848	0.848	0	0	-0.405	-0.405	0.409	0	0.528	0.528	-0.411	-0.411	0.487	0.487	-0.412	-0.412	-0.412	-0.412	-0.845	-0.845	0	0	0.328	0.328	-0.408	-0.419	0.328	-0.41	-0.41	0	0	0	0	0	0	0.334	0.334	0.454	0.442
TCGA-E1-A7Z2	0	0	0	0	0	0	0	0	0	0	0	-0.725	1.275	0	0	0	-1.293	0	0	-0.727	0	0	0	0	0	-0.729	0	0	0	0	0	0	0	0	0	0.651	0.651	0	-0.716
TCGA-FG-A4MU	0	0	0	0	0	0	0	0	0	0	0	0	0.813	0.813	0	0	0	0	-0.836	-0.836	0	0	0	0	0	0	0	0	0	0	0	0	0	0.66	0.66	0.769	0.769	0	0
TCGA-HT-7684	0	0	0	0	0	0	0	0	0	0	0	0	0	0	0	0	0	0	0	0	0.638	0.638	0	0	0	0	0	0	0	0	0	0	0	0	0	0	0	0	0
TCGA-HT-7689	0	0	0	0	0	0	0	0	0	0	0	-0.632	0	0	0	0	-0.644	-0.285	0	0	0	0	0	0	-0.672	-0.289	0	0	0	0	0	0	0	0	0	0	0	0	0
TCGA-HT-A74K	-0.776	0	0	0	0	0	-0.331	-0.331	0	0	0	0	0	0	0	0	0	0	0	0	0	0	0	0	0	0	-0.356	0	0	0	0	0	0	0	-0.744	0	0	0	0
TCGA-QH-A6X5	-0.728	0	0	0	0	0	0	0	0	0	0	0	0	0	0	0	0	0	0	0	0	0	0	0	0	0	0	0	0	0	0	0	0	0	-0.694	0	0	0	0
TCGA-VM-A8CD	0	0	0	0	0	0	0	0	0	0	-0.669	-0.669	0	0	0	0	-0.553	0	-0.658	-0.658	0	0	0	0	-0.671	-0.661	0	0	0	0	0	0	0	0	0	0	0	0	-0.651
TCGA-CS-6668	-0.922	0	0	0	0.826	0	0	0	0	0	0	0	0	0	0	0	0	0	0	0	0	0	0	0	0	-0.893	0	0	0	0	0	0	0	0	-0.855	0	0	0	0
TCGA-DU-5854	0	0	0	0	0	0	0	0	0	0	0	0	0.485	0.485	0	0	0	0	-0.505	-0.505	0	0	0	0	0	0	0	0	0	0	0	0	0	0.438	0	0.472	0.472	0	0
TCGA-DU-7018	-0.861	0	0	0	0	0	-0.758	-0.758	0	0	0	0	0	0	0	0	0	0	0	0	0.665	0.665	0	0	0	0	0	0	0	0	0	0	0	0	-0.841	0	0	0	0
TCGA-DU-8158	0	0	0	0	0	0	0	0	0	0	-0.556	-0.556	0	0	0	0	0	0	-0.541	-0.541	0	0	0	0	-0.55	-0.542	-0.539	0	0	0	0	-0.548	-0.548	0	0	0	0	0	-0.541
TCGA-E1-A7YD	0.558	0.558	0.334	0.334	0	0	0	0.381	0.522	0.522	0	0	1.1	1.1	0	0	-0.547	-0.547	-0.606	-0.606	0	0	0	0	-0.569	-0.56	0	0.557	0.557	0.514	0.514	0	0	0	0	0	0	0	0
TCGA-HT-8110	0	0	0	0	0	0	0	0	0	0	0	0	0.511	0.511	0	0	0	0	-0.52	-0.52	0	0	0	0	0	-0.525	0	0	0	0	0	0	0	0	0	0	0	0	0
TCGA-S9-A6WQ	0	0	0	0	0	0	0	0	0	0	0	0	0	0	0	0	0	0	0	0	0	0	0	-0.578	0	0	0	0	0	0	0	0	0	0	0	0	0	0	0
TCGA-S9-A7IX	0	0	0	0	0	0	0	0	0	0	0	0	0.573	0.573	0	0	-0.548	0	-0.562	-0.562	0	0	0	0	-0.573	-0.566	0	-0.319	-0.319	0	0	0	0	0	0	0	0	0	-0.541
TCGA-DB-A64X	0	0	0	0	0	0	-0.385	0	0	0	0	0	0	0	1.761	1.761	0	0	0	0	0	0	0	0	0	0	0	0	0	0	0	0	0	0	0	0	0	0	0
TCGA-DH-5144	-0.903	-0.903	0	0	0	0	0	0	0	0	0	0	0	0	0	0	0	0	0	0	0	0	0	0	0	0	0	0	0	0	0	0	0	-0.881	-0.881	0	0	0	0
TCGA-DU-6410	-0.911	0	0	0	0	0	-0.921	-0.921	0	0	0	0	0.845	0.845	0	0	0	0	0	0	0	0	0	0	0	0	0	0	0	0	0	0	0	0	-0.898	0	0	0	0
TCGA-DU-A7TB	0	0.573	0	0	0	0	0	0	0	0	0	0	0	0	0	0	0	0	0	0	0	0	0	0	0	0	0	0	0	0	0	0	0	0	0	0	0	0	0
TCGA-HT-7875	-0.826	0	0	0	0	0	0	0	0	0	0	0	0	0	0	0	0	0	0	0	0	0	0	0	0	0	0	0	0	0	0	0	0	0	-0.782	0	0	0	0
TCGA-QH-A6X8	-0.74	0	0	0	0	0	0	0	0	0	0	0	0	0	0	0	0	0	0	0	0	0	0	0	-0.765	0	-0.74	0	0	0	0	0	0	0	-0.705	0	0	0	0
TCGA-DB-A75K	-0.778	0	0	0	0	0	0	0	0	0	0	0	0	0	0	0	0	0	0	0	0	0	0	0	0	0	0	0	0	0	0	0	0	0	-0.776	0	0	0	0
TCGA-DU-8168	-0.979	0	0	0	0	0	0	-0.426	0	0	0	0	0	0	0	0	-0.974	-0.974	0	0	0.449	0	0	0	0	0	0	0	0	0	0	0	0	0	-0.975	0	0	0	0
TCGA-DU-A7TJ	0	0	0	0	0	0	0	0	0	0	0	0	0.922	0.922	-0.936	0	-1.293	-1.293	-0.931	-0.931	0	0	0	0	0	0	0	0	0	0	0	0	0	0.364	0.364	0	0	0	0
TCGA-E1-A7YJ	0	0	0	0	-0.799	0	0	0	0	0	0	0	0.841	0.841	0	0	-0.761	0	-0.805	-0.805	0	0	0	0	0	0	0	0	0	0	0	0	0	0.729	0.729	0.787	0.787	0	-0.837
TCGA-HT-8011	0	0	0	0	0	0	0	0	0	0	0	0	1.358	1.358	0.585	0.585	0	0	-0.811	-0.811	0	0	0	0	0	0	0	0	0	0	0	0	0	0	0	0	0	0	0
TCGA-HT-A4DS	0.69	0.69	0.561	0.561	0.663	0.663	0	0	0	0	-0.696	-0.696	0.83	0.83	-0.705	-0.705	0	0	0	0	0	0	0	0	0	-0.866	0	0	-0.677	-0.668	0	0	0	0	0	0	0	0	0
TCGA-P5-A77X	-0.763	0	0	0	0	0	0	0	0	0	0	0	0	0	0	0	0	0	0	0	0	0	0	0	0	-0.81	0	0	0	0	0	0	0	0	-0.763	0	0	0	0.842
TCGA-CS-5397	0	0	0	0	0	0	0	0	0	0	-0.551	-0.551	0.564	0.564	0	0	-0.606	-0.242	-0.608	-0.608	0	0	0	0	0	0	0	0	0	0	0	0	0	0	0	0.546	0.546	0	-0.602
TCGA-DB-A64V	-0.527	0	0	0	0	0	0	0	0	0	0	0	0	0	0	0	-0.293	0	0	0	0	0	0	0	0	0	0	0	0	0	0	0	0	0	-0.52	0	0	0	0
TCGA-DU-6399	0	0	0	0	0	0	0	0	0	0	0	0	0	0.34	0	0	-0.454	0	0	0	0	0	0	0	-0.399	0	0	0	0	0	0	0	0	0	0	0	0	0	0
TCGA-DU-A76L	0	0	0	0	0	0	0	0	0	0	0	0	0.585	0.585	0	0	0	0	-0.601	-0.601	0	0	0	0	0	-0.598	0	0	0	0	0	0	0	0	0	0.598	0.598	0	-0.573
TCGA-FG-5962	-0.353	0.256	0	0	0.274	0.274	-0.469	-0.469	0	0	0	0	0.251	0.251	0.268	0.268	0	0	0	0	0	0	0	0	-0.572	0	0	0	0	0	0	0	0	0	-0.643	0	0	0.26	0
TCGA-HT-7467	-0.353	0	0	0	0	0	0	0	0	0	0	0	0	0	0	0	0	0	0	0	0	0	0	0	0	0	0	0	0	0	0	0	0	0	-0.33	0	0	0	0
TCGA-HT-8105	-0.753	0	0	0	0	0	0	0	0	0	0	0	0	0	0	0	0	0	0	0	0	0	0	0	0	0	0	0	0	0	0	0	0	0	-0.719	0	0	0	0
TCGA-QH-A65Z	-0.874	-0.874	0	0	0	0	0	0	0	0	0	0	0	0	0	0	0	0	0	0	0	0	0	0	-0.875	0	0	0	0	0	0	0	0	0	-0.829	0	0	0	0
TCGA-RY-A83Z	0	0	0	0	0	0	0	0	-0.892	0	0	0	0	0	0	0	-0.801	0	-0.455	-0.455	-0.829	0	0	0	-0.347	-0.563	0	0	0	0	0	0	0	0	0	0	0	0	0
TCGA-S9-A7QW	0	0	0	0	0	0	0	0	0	0	0	0	0.858	0.858	0	0.775	0	0.792	0	0	0	0	0	0	0	0	0	0.823	0.823	0	0	0	0	0	0	0	0	0	0
TCGA-TM-A84G	-0.832	0	0	0	0	0	0	0	0	0	0	0	0	0	0	0	0	0	0	0	0	0	0	0	0	0	0	0	0	0	0	-0.276	-0.276	0	-0.778	0	0	0	0
TCGA-VM-A8CA	-0.162	0.37	0.331	0.331	0	0	0	0	0	0	0	0	0	0	0.352	0.352	0	0	0	0	0.36	0.36	0	0	0.352	0	0	0.364	0.364	0.363	0.363	-0.399	-0.399	0.359	-0.172	0.345	0.345	0	0.386
TCGA-CS-5396	-0.836	-0.836	0	0	0	0	0	0	0	0	0	0	0	0	0	0	0	0	0	0	0.775	0.775	0	0	0	0	0	0	0	0	0	-0.856	-0.856	0	-0.814	0	0	0	0
TCGA-DB-A4XH	-0.837	0	0	0	0	0	-0.345	-0.345	-0.35	-0.35	-0.341	-0.341	0	0	0	0	0	0	0	0	0	0	-0.341	-0.341	0	0	-0.365	0	0	0	0	-0.378	-0.378	0	-0.822	0	0	0	0
TCGA-DU-6394	-0.905	0	0	0	0	0	0	0	0	0	0	0	0	0	0	0	0	0	0	0	0	0	0	0	0	0	0	0	0	0	0	0	0	0	-0.879	0	0	0	0
TCGA-DU-7294	-0.866	-0.866	0	0	0	0	-0.666	-0.666	0	0	0	0	0	0	0	0	0	0	0	0	0	0	0	0	0	0	0	0	0	0	0	0	0	0	-0.84	0	0	0	0
TCGA-DU-7301	0	0	0	0	0	0	0	0	0	0	0	0	0	0.311	0	0	-0.627	0	0	0	0	0	0	0	-0.85	0	0	0	0	0	0	0	0	0	0	0	0	0	0
TCGA-FG-A70Z	0	0	0	0	0	0	0	0	0	0	0	0	0.693	0.693	0	0	0	0	-1.293	-1.293	0	0	0	0	-0.693	0	0	0	0	0	0	0	0	0	0	0	0	0	0
TCGA-HT-7677	-0.818	0	0	0	0	0	0	0	0	0	0	0	0	0	0	0	0	0	0	0	0	0	0	0	0	0	0	0	0	0	0	0	0	0	-0.761	0	0	0	0
TCGA-HT-8106	0	0	0	0	0	0	0	0	0	0	0	0	0	0	0	0	0	0	0	0	0	0	0	0	0	0	0	0	0	0	0	0	0	0	0	0	0	-0.276	0
TCGA-R8-A6MO	-0.689	0	0	0	0	0	0	0	0	0	0	0	0	0	0	0	0	0	0	0	0	0	0	0	0	0	0	0	0	0	0	0	0	0	-0.658	0	0	0	0
TCGA-DH-A66B	0	0	0	-0.363	0	0	0	-0.401	0	0	0	-0.408	0	-0.273	-0.435	0	0	0	0.382	0	0	0	0	-0.41	0	0	0	0.329	0	0	0	-0.431	-0.431	0	-0.419	0.392	0	0	0
TCGA-DU-6402	0	0	0	0	0	0	0	0	0	0	0	0	0.569	0.569	0	0	-0.591	0	-0.611	-0.611	0	0	0	0	0	0	0	0	0	0	0	0	0	0	0.454	0	0	0	0
TCGA-DU-A7TD	0	0	0	0	0	0	0	0	0	0	0	0	1.434	1.434	0	0	-0.743	-0.743	-0.746	-0.746	0	0	0	0	0	0	0	0	0	0	0	0	0	0	0	0	0	0	0
TCGA-E1-A7YK	0	0	0	0	0	0	0	-0.288	0	0	0	0	0	0	0	0	0	0	0	0	-0.577	0	0	-0.276	0	0	0	0	0	0	0	0	0	0	0	0	0	-0.262	0
TCGA-FG-A6J3	0	0	0	0	0	0	3.657	-0.345	-0.328	-0.328	0.363	-0.312	0	0	0	0	0	0.335	0	-0.364	0	0	-0.823	0	-0.501	-0.323	-0.409	0	0	0.346	0	0	0	0	0	0.401	0.401	0	0
TCGA-HT-7474	0	0	0	0	0	0	0	0	-0.571	0	0	0	0	0	0	0	0.567	0	0	0	0	0	0	0	0	0	0	0	0	0	0	0	0	0	0	0.496	0	0	0
TCGA-P5-A733	0	0	0	0	0	0	0	0	0	0	0	0	0	0	0	0	0	-0.643	0	0	0	0	0	0	0	0	0	0	0	0	0	0	0	0	0	0	0	0	0
TCGA-QH-A6CU	-0.713	0	0	0	0	0	0	0	0	0	0	0	0	0.685	0	0	0	0	0	0	0	0	0	0	0	0	0	0	0	0	0	0	0	0	-0.678	0	0	0	0
TCGA-R8-A6ML	-0.93	0	0	0	0	0	0	0	0	0	0	0	0	0	0	0	0	0	0	0	0	0	0	0	0	0	0	0	0	0	0	0	0	0	-0.907	0	0	0	0
TCGA-S9-A6UB	-0.83	0	0	0	0	0	-0.781	0	0	0	0	0	0	0	0	0	0	0	0	0	0	0	0	0	0	0	0	0	0	0	0	0	0	0	-0.831	0	0	0	0
TCGA-S9-A6WL	-0.583	0	0	0	0	0	-0.549	-0.549	0	0	0	0	0	0	0	0	0	0	0	0	0	0	0	0	0	0	0	0	0	0	0	-0.538	-0.538	0	-0.566	0	0	0.318	0
TCGA-S9-A7J3	-0.809	0	0	0	0	0	0	0	0	0	0	0	0	0	0	0	0	0	0	0	0	0	0	0	-0.384	0	0	0	0	0	0	0	0	0	-0.75	0	0	0	0
TCGA-CS-6665	0.327	0.327	0	0	0	0	0.368	0	0	-0.394	0.388	0.388	0.368	0.368	0.378	0.378	0.357	0.357	0.28	-0.478	-0.423	0	-0.457	-0.457	0	0.325	0	0	0	0.297	0.297	0	0	0	0	0.349	0.349	0	0.327
TCGA-DU-6405	0	0	0	0	0	0	0	0	0	0	0	-0.723	0.791	0.791	0	0	0	0	-0.76	-0.76	0	0	0	0	0	0	0	0	0	0	0	0	0	0	0	0	0	0	0
TCGA-DU-8164	-0.894	0	0	0	0	0	0	0	0	0	0	0	0	0	0	0	0	0	0	0	0	0	0	0	0	0	0	0	0	0	0	0	0	0	-0.866	0	0	0	0
TCGA-DU-A5TR	0	0	0	0	0	0	0	0	0	0	0	0	0.748	0.748	0	0	0	0	0.7	0	-0.724	0	0	0	0	0	0	0	0	0	0	-0.647	0	0	0	0	0	0	0
TCGA-DU-A76R	-0.786	0	0	0	-0.354	-0.354	-0.363	-0.363	0	0	0	0	0	0	0	0	0	0	-0.353	-0.353	0	0	-0.347	-0.347	-0.358	-0.351	-0.346	0	0	0	0	0	0	0	-0.77	0	0	0	0
TCGA-HT-7693	0	0	0	0	0	0	0	0	0	0	0	0	0	0.9	0	0	0	0	0	0	-0.072	0.815	0	0	0	0	0	0	0	0	0	0	0	0	0	-0.81	0.023	0	0
TCGA-HT-8104	0	0	0	0	0	0	0	0	0	0	0	0	0.606	0.606	0	0	-0.634	0	-0.697	-0.697	0	0	0	0	0	0	0	0	0	0	0	0	0	0.496	0.496	0.398	0.398	0	0
TCGA-HT-A4DV	-0.449	0	0	0	0	0	0	0	0	0	0	0	0	0	0	0	0	0	0	0	0	0	0	0	0	0	0	0	0	0	0	0	0	0	-0.419	0	0	0	0
TCGA-HT-A619	-0.834	0	0	0	0	0	-0.505	0	0	0	0	-0.432	0.767	0.767	0	0	0	0	0	0	0	0	0	0	0	0	-0.863	0	0	0	0	0	0	0	-0.823	0	0	0	0
TCGA-QH-A6CV	-0.036	-0.036	0	0	0	0	0	0	1.39	1.39	0	0	1.278	1.278	0	0	-0.334	-0.334	-0.713	-0.713	0	0	0.359	0.359	0	-0.333	0	0	0	0.38	0.38	0	0	0.831	0.831	1.29	1.29	0.28	0
TCGA-TQ-A7RU	-0.921	0	0	0	0	0	-0.377	-0.377	0	0	0	0	0	0	0	0	0	0	0	0	0	0	0	0	0	0	0	0	0	0	0	0	0	0	-0.89	0	0	0	0
TCGA-CS-4944	0	0	0	0	0	0	0	0	0	0	0	-0.681	0	0	0	0	0	0	0	0	0	0	0	0	0	0	0	0	0	0	0	0	0	0	0	0	0	0	0
TCGA-DH-A7US	-0.663	0	0	0	0	0	0	0	0	0	0	0	0	0	0	0	0	0	0	0	0	0	0	0	0	0	0	0	0	0	0	0	0	0	-0.644	0	0	0	0
TCGA-FG-A710	-0.763	0	0	0	0	0	0	0	0	0	0	0	0	0	0	0	0	0	0	0	0	0	0	0	0	0	0	0	0	0	0	0	0	0	-0.765	0	0	0	0
TCGA-HT-7604	0	0	0	0	0	0	0	0	0	0	0	0	0	0.805	0	0	0	0	0	0	0	0	1.809	0	0	0	0	0	0	0	0	0	0	0	0	0	0	0	0
TCGA-S9-A6TV	0	0	0	0	0	-0.871	0	0	0	0	0	0	0	0	0	0	0	0	0	0	-0.489	-0.489	0	-0.864	0	0	0	0	0	0	0	0	0	0	0	0	0	0	0
TCGA-S9-A6TY	-0.794	0	0	0	0	0	0	0	0	0	0	0	0.776	0.776	0.744	0.744	0	0	0	0	0.76	0.76	0	0	0	0	0	0	0	0	0	0	0	0	-0.771	0	0	0	0
TCGA-VM-A8C8	0	0	-0.33	0	-0.356	-0.356	0	0	0	0	-0.373	-0.373	0	0	0.422	0.422	0	0	0.447	0	0	0.34	0	-0.412	0	0	0	0	0	0	0	0	0	0	-0.372	0	0	0	0
TCGA-DH-A66F	-0.856	0	0	0	0	0	0	0	0	0	0	0	0	0	0	0	0	0	0	0	0	0	0	0	0	0	0	0	0	0	0	0	0	0	-0.803	0	0	0	0
TCGA-DH-A66G	0	0	0	0	0	0	-0.321	-0.321	-0.307	-0.307	0	0	0	0	0	0	0	0	0	0	-0.501	0	0	0	0	0	0	0	0	0	0	0	0	0	-0.35	0	0	0	0
TCGA-DH-A7UV	0	0	0	0	0	0	0	0	0	0	0	0	0.317	0.317	0	0	0	0	0.531	0	0	0	0	0	0	0	0	0	0	0	0	0	0	0	0	0	0	0	0
TCGA-DU-5855	0	0	0	0	0	0	0	0	0	0	0	-0.497	0	0	0	0	-0.655	0	0	0	0	0	0	0	0	0	0	0	0	0	0	0	0	0	0	0	0	0	0
TCGA-HT-8113	0	0	0	0	0	0	0	0	0	0	0	0	0	0	0	0	0	0	0	0	0	0	0	0	0	0	0	0	0	0	0	0	0	0	0	0	0	0	0
TCGA-CS-6188	0	0	0	0	0	0	0	0	0	0	0	0	0	0.578	0	0	0	0	-0.638	-0.638	0	0	0	0	0	0	0	0	0	0	0	0	0	0.287	0	0.563	0.563	0	0
TCGA-DU-5849	-0.649	-0.649	0	0	0	0	0	0	0	0	0	0	0	0.825	0	0	0	0	0	0	0	0	0	0	0	0	0	0	0	0	0	-0.017	-0.448	0	-0.59	0	0	0	0
TCGA-DU-7302	-0.856	0	0	0	0	0	0	-0.857	0	0	0	0	0	0	0	0	0	0	0	0	0	0	0	0	0	-0.868	0	0	0	0	0	0	0	0	-0.838	0	0	0	0
TCGA-E1-5319	-0.625	0	0	0	0	0	0	0	0	0	0	0	0	0	0	0	0	0	0	0	0	0	0	0	0	0	0	0	0	0	0	0	0	0	-0.606	0	0	0	0
TCGA-FG-7636	0	0	0	0	0	0	0	0	0	0	0	-0.402	0	0	0	0	-0.49	0	0	0	0	0	0	0	0	0	0	0	0	0	0	0	0	0	-0.485	0	0	0	0
TCGA-HT-A5R9	-0.859	0	0	0	0	0	-0.808	-0.808	0	0	0	0	0.897	0.897	0	0	0	0	0	0	0	0	0	0	0	0	0	0	0	0	0	0	0	0	-0.848	0	0	0	0
TCGA-QH-A6XC	0	0	0	0	0	0	0	0	0	0	0	0	1.422	1.422	0	0	0	0	-0.754	-0.754	0	0	0	0	0	0	0	0	0	0	0	0	0	0.616	0.616	0.594	0.594	0	0
TCGA-R8-A73M	-0.972	0	0	0	0	0	0	0	0	0	0	0	0	0	0	0	0	0	0	0	0	0	0	0	0	0	0	0	0	0	0	0	0	0	-0.954	0	0	0	0
TCGA-S9-A6TS	0	0	0	0	0	0	0	0	0.277	0	0	0	0	0	0	0	-0.728	0	0	0	0	0	0	0	0	-0.269	-0.328	0	0	0	0	0	0	0	0	0	0	0	0
TCGA-S9-A6U2	-0.635	0	0	0	0	0	0	0	0	0	0	0	0	0	0	0	0	0	0	0	0	0	0	0	0	0	-0.599	0	0	0	0	0	0	0	-0.62	0	0	0	0
TCGA-S9-A7IZ	0	0	0	0	0	0	0	0	0	0	0	0	0.771	0.771	0	0	-0.509	0	0	0	0	0.422	0	0	0	0	0.438	0	0	0	0	0	0	0	0	0	0	0	0
TCGA-TM-A84F	0	0	0	0	0	0	0	0	0	0	0	0	0	0	0	0	0	0	0	0	0	0	0	0	-0.509	0	0	0	0	0	0	0	0	0	0	0	0	0	0
TCGA-WY-A85E	0	0	0	0	0	0	0	0	0	0	0	0	0.61	0.61	0	0	0	0.582	0.648	0	0	0	0.319	0	0	0	0	0	0	0	0	0.548	0	0	0	0	0	0	0
TCGA-CS-5390	-0.771	0	0	0	0	0	0	0	0	0	0	0	0	0	0	0	0	0	0	0	0	0	0	0	0	0	0	0	0	0	0	0	0	0	-0.756	0	0	0	0
TCGA-DB-A75M	0	0	0	0	0	0	0	0	0	0	0	0	0	0	0	0	0	0	0.519	0	0	0	0	0	0	0	0	0	0	0	0	0	0	0	0	0	0	0	0
TCGA-E1-A7YH	0	0	0	0	0	0	0	0	0	0	0	0	0	0	0	0	0	0	0	0	0	0	-0.684	-0.684	0	0	0	0	0	0	0	0	0	0	0	0	0	0	0
TCGA-EZ-7264	-0.876	0	0	0	0	0	0	-0.73	0	0	0	0	0	0	0	0	-0.721	-0.721	0	0	0	0	0	0	0	-0.735	0	0	0	0	0	0	0	0	-0.856	0	0	0	0
TCGA-FG-A4MX	0	0	0	0	0	0	0	0	0	0	0	0	0	0	0	0	-0.931	0	0	0	0	0	0	0	0	0	0	0	0	0	0	0	0	0	0	0	0	0	0
TCGA-FG-A60J	0	0	0	0	0	0	0	0	0	0	0	0	0	0	0	0	0	0	0	0	0	0	0	0	-0.84	0	0	0	0	0	0	0	0	0	0	0	0	-0.851	0
TCGA-HT-8564	0	0	0	0	-0.293	-0.293	0	0	0	0	-0.657	-0.657	0	0	-0.684	-0.684	0	0	-0.291	-0.291	-0.274	-0.274	0	0	-0.37	-0.691	0	0	0	0	0	-0.704	-0.704	-0.318	-0.318	0	0	-0.359	0
TCGA-HT-A614	0	0	0	0	0	0	0	0	-0.778	-0.778	0	0	0	0	0	0	-0.335	-0.335	0	0	0	0	0.806	0	0	0	0	0	0	0	0	0	0	0	0	0	0	0	0
TCGA-HT-A617	0	0	0	0	0	0	0	0	0	0	-0.445	-0.445	0.444	0.444	0	0	0	0	-0.433	-0.433	0	0	0	0	-0.46	-0.452	0	0	0	0	0	-0.413	-0.413	0	0	0	0	0	-0.458
TCGA-P5-A737	-0.826	0	0	0	0	0	-0.323	-0.323	0	0	0	0	0	0	0	0	0	0	0	0	0	0	0	0	-0.836	0	0	0	0	0	0	0	0	0	-0.788	0	0	0	0
TCGA-QH-A6X4	-0.765	0	0	0	0	0	0	-0.775	0	0	0	0	0	0	0	0	0	0	0	0	0	0	0	0	0	0	0	0	0	0	0	0	0	0	-0.744	0	0	0	0
TCGA-RY-A840	-0.862	0	0	0	0	0	0	0	0	0	0	0	0	0	0	0	0	0	0	0	0	0.76	0	0	0	-0.875	0	0	0	0	0	0	0	-0.805	-0.805	0	0	0	0
TCGA-W9-A837	-0.785	0	0	0	0	0	0	0	0	0	0	0	0	0	0	0	-0.261	0	0	0	0	0	0	0	0	0	0	0	0	0	0	0	0	0	-0.758	0	0	0	0
TCGA-DU-A5TY	0	0	0	0	0	0	0	0	0	0	0	0	3.657	3.657	0	0	0	0	-0.724	-0.724	0	0	0	0	0	0	0	0	0	0	0	0.674	0.674	0	0	0.705	0.705	0.513	-0.713
TCGA-E1-A7YL	0	0	0	0	0	0	0	0	0	0	0	0	0.79	0.79	0	0	0	0	-0.658	-0.658	0	0	0	0	-0.644	0	0	0	0	0	0	-0.57	0	0.573	0.573	0.606	0.606	0	0
TCGA-RY-A83X	-0.8	0	0	0	0	0	0	0	0	0	0	0	0	0	0	0	0	0	0	0	0	0	0	0	0	0	-0.749	0	0	0	0	0	0	0	-0.746	0	0	0	0
TCGA-S9-A6TX	-0.78	0	0	0	0	0	0	0	0	0	0	0	0	0	0	0	0	0	0	0	0	0	0	0	0	0	0	0	0	0	0	-0.53	-0.53	-0.742	-0.742	0	0	0	0
TCGA-S9-A6U0	0	0	0	0	0	0	0	0	0	0	0	0	0.485	0.485	0	0	0	0	-0.489	-0.489	0	0	0	0	0	0	0	0	0	0	0	0	0	0	0	0	0	0	0
TCGA-S9-A7R4	0	0	0	0	0	0	0	0	0	0	0	0	0	0	0	0	0	0	0	0	0	0	0	0	0	0	0	0	0	0	0	0	0	0	0	0	0	0	0
TCGA-TM-A84R	-0.35	0	0	0	0	0	0	0	0	0	0	0	0	0	0	0	0	0	0	0	0	0	0	0	-0.35	0	0	0	0	0	0	0	0	0	-0.344	0	0	0	0
TCGA-DU-6397	-0.747	0	0	0	0	0	0	0	0	0	0	0	0	0	0	0	0	0	0	0	0	0	0	0	0	0	0	0	0	0	0	0	0	0	-0.714	0	0	0	0
TCGA-DU-7290	0.41	0.41	0	0	0	0	0	0	0	0	0	0	0	0	0	0	0	0	-0.663	-0.663	0	0	0	0	-0.668	-0.665	0	0	0	0	0	0	0	0	0	0	0	0	-0.655
TCGA-E1-A7YO	-0.825	0	0	0	0	0	0	0	0	0	0	0	0	0	0	0	0	0	0	0	0	0	0	0	0	0	0	0	0	0	0	0	0	0	-0.817	0	0	0	0
TCGA-HW-7495	-0.65	0	0	0	0	0	0	0	0	0	0	0	0	0.516	0	0	0	0	0	0	0	0	0	0	0	0	0	0	0	0	0	0	0	0	-0.593	0	0	0	0
TCGA-KT-A7W1	0	0	0	0	0	0	0	0	0	0	0	0	0.805	0.805	0	0	0	0	-0.844	-0.844	0	0	0	0	0	0	0	0	0	0	0	0	0	0.66	0.66	0	0	0	0
TCGA-RY-A83Y	-0.838	-0.838	0	0	0	0	0	0	0	0	0	0	0	0	0	0	0	0	0	0	0	0	0	0	0	0	0	0	0	0	0	0	0	0	-0.811	0	0	0	0
TCGA-RY-A847	-0.829	0	0	0	0	0	0	0	0	0	0	0	0	0	0	0	0	0	0	0	0	0	0	0	0	0	0	0	0	0	0	0	0	0	-0.806	0	0	0	0.4
TCGA-S9-A7IQ	-0.476	0	0	0	0	0	0	0	0	0	0	0	0.438	0.438	0	0	0	0	0	0	0	0	0	0	0	0	0	0	0	0	0	0	0	0	-0.446	0	0	0	0
TCGA-CS-4942	0	0	0	0	0	0	0	0	0	0	0	0	0.703	0.703	0	0	0	0	0	0	0	0	0	0	0	-0.723	0	0	0	0	0	0	0	-0.692	-0.692	0	0	0	0
TCGA-F6-A8O4	0	0	0	0	0	0	0	0	0	0	0	0	0	0.749	0	0	0	0	0	0	0	0	0	0	0	0	0	0	0	0	0	0	0	0	0	0	0	0	0
TCGA-FG-A4MY	0	0	0	0	0	0	0	0	0	0	0	0	0	0	0	0	0	0.671	0.317	0	0	0	0	0	0	0	0	0	0	0	0	0	0	0	0	0	0	0	-0.753
TCGA-FG-A6J1	-0.89	0	0	0	0	0	-0.477	-0.477	0	0	0	0	0	0	0	0	0	0	0	0	0	0	0	0	0	0	0	0	0	0	0	0	0	0	-0.868	0	0	0	0
TCGA-HT-7479	0	0	0	0	0	0	0	0	0	0	0	0	0	0	0.488	0.488	0	0	0.446	0	0	0	0	0	0	0	0	0	0	0	0	0	0	0	0	0	0	0	0
TCGA-HT-7884	0	0	0	0	0	0	0	0	0	0	0	0	0	0	0	0	0	0	0	0	0	0	0.62	0.247	0	0	0	0	0	0	0	0	0	0	0	0	0	0	0
TCGA-P5-A736	0	0	0	0	0	0	0	0	0	0	0	0	0.602	0.602	0	0	0	0	0	0	0	0	0	0	0	0	0	0	0	0	0	0	0	0	0	0	0	0	0
TCGA-P5-A780	0	0	0	0	-0.276	-0.276	0	-0.335	-0.338	-0.338	-0.333	-0.333	0	0	0	0	-0.354	0	1.042	-0.259	0	0	0	0	0	0	0.413	0	0	0	0	-0.347	0	0	0	0	0	0	-0.417
TCGA-S9-A7R8	0	0	0	0	0	0	0	0	0	0	0	-0.875	0	0	0	0	-0.496	0	0	0	0	0	0	0	0	-0.866	0	0	0	0	0	0	0	0	0	0	0	0	0
TCGA-TM-A7CA	0	0	0	0	0	0	0	0	0	0	0	0	0	0.459	0	0	0	0	0.611	0	0	0	0	0	0	0	0	0	0	0	0	0	0	0	0	0	0	0	0
TCGA-TM-A84H	0	0	0	0	0	0	0	0	0	0	0	0	0.726	0.726	0.747	0.747	-0.474	0	0.706	0	0	0	0	0	0	0	0	0	0	0	0	0	0	0	0	0	0	0.951	0
TCGA-VM-A8CF	0	0.374	0	0	0	0	0	0	0	0	0	-0.402	0	0	1.426	1.426	-0.39	0	0	0	-0.807	0	0	0	-0.383	-0.384	-0.374	0	0	0	0	0	0	0	0	0	0	-0.391	-0.367
TCGA-VV-A829	-0.851	0	0	0	-0.81	0	0	0	0	0	0	0	0	0	0	0	0	0	0	0	0	0	0	0	0	-0.865	0	0	0	0	0	0	0	0	-0.812	0	0	0	0.837
TCGA-CS-5395	0	0	0	0	0	0	0	0	0	0	0	0	0.808	0.808	0	0	-0.804	0	-0.821	-0.821	0	0	0	0	0	0	0	0	0	0	0	0	0	0.628	0.628	0.752	0.752	0	0
TCGA-CS-6670	-0.674	0	0	0	0	0	0	0	0	0	0	0	0	0	0	0	0	0	0	0	0	0	0	0	0	0	0	0	0	0	0	0	0	0	-0.656	0	0	0	0
TCGA-DB-5280	0	0	0	0	0	0	0	0	0	0	0	-0.797	0	0	0	0	0	0	0	0	0	0	0	0	0	0	0	0	0	0	0	0	0	0	0	0	0	0	0
TCGA-DH-A66D	0	0	0	0	-0.808	0	0	0	-0.273	-0.273	0	0	0	0	0	0	0	0	0	0	0	0	0	0	-0.46	0	0	0	0	0	0	0	0	0	-0.414	0	0	0	0
TCGA-DH-A7UU	0	0	0	0	0	0	0	0	0	0	0	0	0	0	0	0	0	0	1.479	-0.649	-0.755	0	0	0	-0.551	0	0	0	0	0	0	0	0	0	0	0	0	0	0
TCGA-DU-5872	0	0	0	0	0	0	0	0	0	0	0	-0.877	0	0	0	0	0	0	0	0	0	0	0	0	0	0	0	0	0	0	0	0	0	0	0	0	0	0	0
TCGA-DU-7304	0	0	0	0	0	0	0	0	0	0	0	0	0	0	0.617	0.617	0	0	0.899	0	0	0.779	0	0	0	0	0	0	0	0	0	0	0	0	0	0	0	0	0
TCGA-HT-7692	-0.902	0	-0.388	-0.388	0	0	-0.45	-0.45	0	0	-0.402	-0.402	0	0	0	0	-0.369	-0.369	0	0	0	0	0	0	-0.433	0	0	0	0	0	0	-0.894	-0.894	0	-0.877	0	0	0	0
TCGA-IK-7675	0	0	0	0	-0.385	-0.385	0	0	0	-0.972	0	0	0	0	0	0	-0.282	-0.282	0.854	0	-0.977	0	0	0	0	0	0	0	0	0.794	0.794	0	0	0	0	0	0	0	0
TCGA-QH-A65V	-0.644	0	0	0	0	0	0	0	0	0	0	0	0	0	0	0	0	0	0	0	0	0	0	0	0	0	0	0	0	0	0	0	0	0	-0.628	0	0	0	0
TCGA-QH-A6CW	0	0	0	0	0	0	0	0	0	0	0	0	0	0	0	0	0	0	0	0	0	0	0	0	0	0	0	0	0	0	0	0	0	0	0	0	0	0	0
TCGA-S9-A7J1	-0.694	0	0	0	0	0	0	0	0	0	0	0	0	0	0	0	0	0	0	0	0	0	0	0	0	0	0	0	0	0	0	0	0	0	-0.675	0	0	0	0
TCGA-TM-A7C3	0	0	0	0	0	0	0	0	0.4	0.4	0	0	0.899	0.899	0	0	0	0	-0.915	-0.915	-0.439	-0.439	0	0	0	0	0	0	0	0	0	0	0	0.732	0.732	0.406	0.406	0	0
TCGA-DU-A5TS	0	-0.279	0	0	0	0	0	-0.63	0	0	0	0	0	0	0.759	0.759	0	0	0	0	-0.797	0	0	0	-0.296	0	0	0	0	0	0	0	0	0	0	0	0	0	0
TCGA-E1-5304	0	0	0.677	0.677	0	0	0	0	0.32	-1.293	0.298	0.298	0.28	0.28	0	0	-0.272	-0.272	0.304	0	-0.704	-0.429	0.283	0.283	0	0	0	-0.294	0	0	0	0	0	0.174	-0.265	0.322	0.322	-0.353	-0.799
TCGA-E1-5318	-0.818	0	0	0	0	0	0	0	0	0	0	0	0	0	0	0	0	0	0	0	0	0	0	0	0	0	0	0	0	0	0	0	0	0	-0.799	0	0	0	0
TCGA-E1-A7YU	0	0	0	0	0	0	0	0	0	0	0	0	0	0	0	0	0	0	0	0	0	0	0	0	0	0	0	0	0	0	0	0	0	0	0	0	0	0	0
TCGA-FG-8186	-0.784	0	0	0	0	0	0	0	0	0	0	0	0	1.444	0	0	0	0	0	0	0	0	0	0	0	0	0	0	0	0	0	0	0	0	-0.768	0	0	0	0
TCGA-HT-7485	0	0	0	0	0	0	0	0	0	0	0	0	0	0	0	0	0	0	0	0	0	0	0	0	0	0	0	0	0	0	0	0	0	0	0	0	0	0	0
TCGA-HW-A5KL	0	0	0	0	0	0	0	0	0	0	0	0	0	0	0	0	0	0	0	0	0	0	0	0	0	0	0	0	0	0	0	0	0	0	0	0	0	0	0
TCGA-S9-A6WP	-0.748	0	0	0	0	0	0	-0.779	0	0	0	0	0	0	0	0	0	0	0	0	0	0	0	0	0	0	0	0	0	0	0	0	0	0	-0.747	0	0	0	0
TCGA-TQ-A8XE	0	0	0	0	0	0	0	0	0	0	0	0	0	0	0	0	-0.928	0	0	0	0	0	0	0	0	0.691	0	0	0	0	0	0	0	0	-0.87	0	0	0	0
TCGA-DB-A4XF	0	0	0	0	0	0	0	0	0	0	-0.894	-0.894	0	0	0	0	-0.393	0	0	0	0	0	0	0	0	0	0	0	0	0	0	0	0	0	0	0	0	0	0
TCGA-DU-7008	0	0	0	0	0	0	0	-0.451	0	0	0	0	0	0	0	0	0	0	0	0	0	0	0	0	0	0	0	0	0	0	0	0	0	0	0	0	0	0	0
TCGA-DU-7015	0	0.454	0	0	0	0	0	0	0	0	0	0	0.749	0	0	0	0	0	0	0	0	0	0	0	0	0	0	0	0	0	0	0	0	0	0	0	0	0	0
TCGA-DU-7309	0	0	0	0	0	0	0	-0.281	0	0	0	0	0	0	0	0	0	0	0	0	0	0	0	0	0	0	0	0	0	0	0	0	0	0	0	0	0	0	0
TCGA-E1-5302	0	0	0	0	0	-0.302	0	0	-0.754	0	0	0	0	0.797	0	0	0	0	0	0	-0.762	0	0	0	0	0	0	0	0	0	0	0	0	0	0	0	0	0	0
TCGA-E1-A7Z6	0	0	0	0	0	0	0	0	0	0	0	0	0	0	0	0	0	0	0	0	0	0	0	0	0	0	0	0	0	0	0	0	0	0	0	0	0	0	0
TCGA-FG-8188	0	0	0	0	0	0	0	0	0	0	0	0	0	0	0	0	0	0	0	0	0	0	0	0	0	0	0	0	0	0	0	0	0	0.281	0	0	0	0	0
TCGA-HT-7874	-0.378	0	0	0	0	0	0	0	0	0	0	0	0	0	0	0	0	0	0	0	0	0	0	0	0	0	0	0	0	0	0	0	0	0	-0.359	0	0	0	0
TCGA-HW-7490	0	0	0	0	0	0	0	0	0	0	0	0	0	0	0	0	-0.274	0	0	0	0	0.842	0	0	0	0	0	0	0	0	0	0	0	0	0	0	0	-0.842	0
TCGA-P5-A5EX	-0.759	0	0	0	0	0	0	0	0	0	0	0	0	0	0	0	0	0	0	0	0	0	0	0	0	-0.77	0	0	0	0	0	-0.775	-0.775	0	-0.744	0	0	0	0
TCGA-QH-A6CS	0	0	0	0	0	0	0	0	0	0	-0.338	-0.338	0.344	0.344	0	0	0	0	-0.333	-0.333	0	0	0	0	0	-0.333	0	0	0	0	0	0.339	0.339	0	0	0	0	0	-0.33
TCGA-S9-A7QZ	-0.774	0	0	0	0	0	0	0	0	0	0	0	0	0	0	0	0	0	0	0	0	0	0	0	0	0	-0.396	0	0	0	0	0	0	0	-0.724	0	0	0	0
TCGA-TM-A7CF	0	0	0	0	0	0	0	0	0	0	-0.624	-0.624	0	0	0	0	0	0	0	0	0	0	0	0	0	0	0	0	0	0	0	0	0	0	0	0	0	0	0
TCGA-TQ-A7RM	0	0	0	0	0	0	-0.887	-0.887	0	0	0	0	0.304	0	0	0.89	0.999	0.999	-0.469	-0.469	0	0	0	0	-1.293	0	0	0	0	0	0	0	0	0	0	-0.272	0	0	0
TCGA-CS-5394	-0.83	0	0	0	0	0	0	0	0	0	0	0	0	0	0	0	0	0	0	0	0	0	0	0	0	0	0	0	0	0	0	0	0	0	0	0	0	0	0
TCGA-DB-A64P	-0.797	0	0	0	0	0	0	0	0	0	0	0	0	0	0	0	0	0	0	0	0	0	0.74	0	0	0	0	0	0	0	0	0	0	0	-0.775	0	0	0	0
TCGA-DU-5851	0	0	0	0	0	0	0	0	0	0	0	0	0	0	0	0	-0.381	0	0	0	0	0	0	0	0	0	0	0	0	0	0	0	0	0	0	0	0	0	0
TCGA-HT-7620	-0.392	0	0	0	0	0	0	0	0	0	0	0	0	0	0	0	0	0	0	0	0	0	0	0	0	0	0	0	0	0	0	0	0	0	-0.289	0	0	0	0
TCGA-HT-8018	0	0	0	0	0	0	0	0	0	0	0	0	0	0	0	0	0	0	0	0	0	0	0.354	0	0	0	0	0	0	0	0	0	0	0	0	0	0	0	0
TCGA-HW-7493	0	0	0	0	0	0	0	0	0	0	0	0	0	0	0	0	0	0	0.717	0	0	0	0	0	0	0	0	0	0	0	0	0	0	0	0	0	0	0	0
TCGA-R8-A6MK	-0.784	0	0	0	0	0	0	0	0	0	0	0	0	0	0	0	0	0	0	0	0	0	0	0	0	0	0	0	0	0	0	0	0	0	-0.762	0	0	0	0
TCGA-RY-A845	0	0	0	0	0	0	0	0	0	0	0	0	0.726	0.726	0	0	0	0	0	0	0	0	0	0	0	0	0	0	0	0	0	0	0	0	0	0	0	0	0
TCGA-S9-A6TW	-0.595	0	0	0	0	0	-0.584	-0.584	0	0	0	0	0	0	0	0	-0.034	0.448	0	0	0.536	0.536	0	0	0	0	0	0	0	0	0	-0.583	-0.583	0	-0.584	0	0	0	0
TCGA-S9-A89Z	0	0	0	0	0	0	0	0	0	0	0	0	0	0	0.883	0.883	0	0	0.648	-0.252	-0.762	0	0	0	-0.814	0	0	0	-0.788	0	0	0.706	0.706	0	0	0	0	-0.659	0
TCGA-TM-A84B	0	0.513	0	0	-0.963	-0.963	0	0	0	0	0	0	0.907	0.907	0	0	0	0	-0.957	-0.957	0	0	0	0	0	0	0	0	0	0	0	0	0	0	0	0	0	0	0
TCGA-TM-A84M	-0.908	0	0	0	0	0	0	0	0	0	0	0	0.3	0.3	0	0	0	0	0	0	0	0	0	0	0	0	0	0	0	0	0	0	0	-0.868	-0.868	0	0	0	0
TCGA-CS-5393	0	0	0	0	0	0	0	0	0	0	0	0	1.096	0	0	0	-0.517	0	1.25	1.25	0	0	0	0	0	0	0	0	0	0	0	0	0	0	0	0	0	0	0
TCGA-CS-6667	0	0	0	0	0	0	0	0	0	0	0	0	0	0	0	0	0	0	0.772	0	0	0	0	0	0	0	0	0	0	0	0	0	0	0	0	0	0	0	0
TCGA-DU-7019	0	0	0	0	0	0	0	0	0	0	0	0	0	0	0	0	-0.757	0	0.441	0	0	0	0	0	0	0.346	0	0	0	0	0	0	0	0.312	0.312	0	0	0	0
TCGA-FG-5965	0	0	0	0	0	0	0	0	-0.696	0	0	0	0	0.371	0	0	-0.68	0	0	0	0	0	0	0	0	0	0	0	0	0	0	0	0	0	0	0	0	0	0
TCGA-HT-7481	-0.537	0	0	0	0	0	0	0	0	0	0	0	0	0	0	0	0	0	0	0	0	0	0	0	0	0	0	0	0	0	0	0	0	0	-0.528	0	0	0	0
TCGA-HT-7855	0	0	0	0	0	0	0	0	0	0	0	0	0	0	0.323	0.323	0	0	0	0	0	0	0	0	0	0	0	0	0	0	0	0	0	0	0	0	0	0	0
TCGA-HW-7487	-0.576	0	0	0	0	0	-0.306	-0.306	0	0	0	0	0	0	0	0	0	0	0	0	0	0	0	0	0	0	0	0	0	0	0	0	0	0	-0.545	0	0	0	0
TCGA-HW-8322	-0.814	0	0	0	0	0	0	0	0	0	0	0	0	0.752	0	0	-0.623	0	0	0	0	0	0	0	0	0	0	0	0	0	0	0	0	0	-0.778	0	0	0	0
TCGA-P5-A5EV	0	0	0	0	0	0	0	0	0	0	0	-0.648	0	0.76	0	0	-0.607	0	0	0	0	0	0	0	0	0	0	0	0	0	0	0	0	0	0	0	0	-0.531	0
TCGA-P5-A5EZ	0	0	0	0	0	0	0	0	0	0	0	-0.605	0	0	0	0	0	0	0.368	0	0	0	0	-0.271	0	-0.256	0	0	0	0	0	-0.625	0	0	0	0	0	0	0
TCGA-S9-A6TZ	0	0	0	0	0	0	0	0	0	0	-0.861	-0.861	0	0	0	0	0	0	0	0	0	0	0	0	0	0	0	0	0	0	0	0	0	0	0	0	0	0	0
TCGA-S9-A7IY	-0.766	0	0	0	0	0	0	0	0	0	0	0	0	0	0	0	0	0	0	0	0	0	0	0	0	0	0	0	0	0	0	0	0	0	-0.721	0	0	0	0
TCGA-TM-A7C4	0	0	0	0	0	0	0	-0.633	0	0	0	0	0	0.62	0	0	0.616	0	0	0	-0.654	0	0	0	0	0	0	0	0	0	0	0	0	0	0	0	0	0	0
TCGA-TQ-A7RH	0	0	0	0	-0.4	0	0	0	0	0	0	0	0.686	0.686	0.782	0.782	-0.322	0	0.337	0	0	0	0	0	-0.695	0	0	0	0	0	0	0	0	0	-0.686	0	0	0	0
TCGA-DB-5270	0	0	0	0	0	0	0	0	0	0	0	0	0.522	0.522	0	0	0	0	0	0	0	0	0	0	0	0	0	0	0	0	0	0	0	0	0	0	0	0	0
TCGA-DB-A4XB	0	0	0	0	0	0	0	0	0	0	0	0	0	0	0	0	-0.863	0	0	0	0	0	0	0	0	0	0	0	0	0	0	0	0	0	0	0	0	0	0
TCGA-DB-A64U	-0.747	0	0	0	0	0	0	0	0	0	0	0	0	0	0	0	0	0	0	0	0	0	0	0	0	0	0	0	0	0	0	0	0	0	-0.694	0	0	0	0
TCGA-DH-5140	0	0	0	0	0	0	0	0	-0.429	-0.429	0	0	0	0	-0.322	-0.322	0	0	-0.505	-0.505	-0.279	-0.279	0	0	0	-0.789	-0.255	0	0	0	0	-0.739	-0.739	0	0	0	0	0	0
TCGA-DU-7298	0	0	0	0	0	-0.447	0	0	0	0	0	-0.5	0	0	0	0	0	0.428	0	0	0	0	0	0	0	0	0	0	0	0	0	0	0	0.352	-0.225	0.374	0	0	-0.411
TCGA-E1-5303	0	0	0	0	0	0	0	0	0	0	0	0	0	0	0	0	0	0	0	0	0	0	0	0	0	0	0	0	0	0	0	0	0	0	0	0	0	0	0
TCGA-E1-5322	0	0	0	0	0	0	0	0	0	0	0	0	0	0	0	0	0	0	0.713	0	0	0	0	0	-0.305	0	0	0	0	0	0	0	0	0	-0.755	0	0	0	0
TCGA-HT-7472	0	0	0	0	0	0	0	0	0	0	0	0	0	0	0	0	0	0	0	0	0	0	0	0	0	0	0	0	0	0	0	0	0	0	0	0	0	0	0
TCGA-HT-7605	-0.669	-0.669	0	0	0	0	0	0	0	0	0	0	0	0	0	0	0	0	0	0	0	0	0	0	0	0	0	0	0	0	0	0	0	0	-0.648	0	0	0	0
TCGA-HT-7881	-0.382	0	0	0	0	0	0	0	0	0	0	0	0	0	0	0	0	0	0	0	0	0	0	0	0	0	0	0	0	0	0	0	0	0	-0.381	0	0	0	0
TCGA-HT-A615	-0.722	0	0	0	0	0	0	0	0	0	0	0	0	0	0	0	0	0	0	0	0	0	0	0	0	0	0	0	0	0	0	0	0	0	-0.672	0	0	0	0
TCGA-HW-7489	0	0	0	0	0	0	0	0	0	0	0	0	0	0	0	0	0	0	0	0	0	0	0	0	0	0	0	0	0	0	0	0	0	0	0	0	0	0	0
TCGA-P5-A735	0	0	0	0	0	0	0	0	0	0	0	0	0	0	0	0	0	0	0	0	0	0	0	0	0	0	0	0	0	0	0	0	0	0	0	0	0	0	0
TCGA-QH-A65R	-0.838	0	0	0	0	0	0	0	0	0	0	0	0	0	0	0	0	0	0	0	0	0	0	0	0	0	0	0	0	0	0	-0.857	-0.857	0	-0.816	0	0	0	0
TCGA-QH-A6CY	-0.667	0	0	0	0	0	0	0	0	0	0	0	0	0	0	0	0	0	0	0	0	0	0	0	-0.675	0	0	0	0	0	0	0	0	0	-0.637	0	0	0	0
TCGA-QH-A6CZ	-0.899	0	0	0	0	0	0	0	0	0	0	0	0	0	0	0	-0.251	-0.251	0	0	0	0	0	0	0	-0.779	0	0	0	0	0	0	0	0	-0.862	0	0	0	0.86
TCGA-QH-A870	0	0	0	0	0	0	0	0	0	0	0	-0.75	0	0	0	0	0	0	0	0	0	0	0	0	0	0	0	0	0	0	0	0	0	0	0	0	0	0	0
TCGA-S9-A6TU	0	0	0	0	0	0	0	0	0	0	0	0	0	0	0	0	0	0	0	0	0	0	0	0	0	0	0	0	0	0	0	0	0	0	0	0	0	0	0
TCGA-S9-A6WN	-0.421	0	0	0	0	0	0	0	0	0	0	0	0	0	0	0	0	0	0	0	0	0	0	0	0	0	0	0	0	0	0	-0.43	-0.43	0	-0.399	0	0	0	0
TCGA-TQ-A7RQ	-0.784	0	0	0	0	0	0	0	0	0	0	0	0	0	0.725	0.725	0	0	0	0	0	0	0	0	0	0	0	0	0	0	0	0	0	0	-0.734	0	0	0	0
TCGA-TQ-A7RR	0	0	0	0	0	0	0	0	0	0	0	0	0	0	-0.092	-0.092	0	0	0	0	-0.696	0	0.405	-0.692	0	-0.285	0	0	0	0	0	0	0	0	0	0	0	0	0
TCGA-CS-4943	0	0	0	0	0	0	0	-0.859	-0.513	0	0	0	0	0	0	0	-0.837	0	0	0	0	0	0	0	0	0	0	0	0	0	0	-0.574	0	0	0	0	0	0	-0.87
TCGA-DB-5274	-0.796	0	0.254	0.254	0	0	-0.324	-0.324	0	0	0	0	0	0	0	0	0	0	0	0	0	0	0	0	0	0	-0.287	0	0	0	0	0	0	-0.759	-0.759	0	0	0	0
TCGA-DU-5871	0	0	0	0	0	0	0	0	0	0	0	0	0	0	0.722	0.722	0	0	0	0	0	0.524	0	0	0	0	0	0	0	0	0	0	0	0	0	0.457	0.457	-0.484	0
TCGA-DU-A6S2	-0.685	0	0	0	0	0	0	0	0	0	0	0	0	0	0	0	0	0	0	0	0	0	0	0	0	0	0	0	0	0	0	0	0	0	-0.65	0	0	0	0
TCGA-FG-8185	0	0	0	0	0	0	0	0	0	0	0	0	0	0	0	0	-0.867	0	0	0	0	0	0	0	0	0	0	0	0	0	0	0	0	0	0	0	0	0	0
TCGA-FG-A87N	0	0	0	0	0	0	0	0	0	0	0	0	0	0	0	0	0	0.828	0	0	0	0	0	0	0	0	0	0	0	0	0	0	0	0	0	-0.886	0	0	0
TCGA-HT-7470	0	0	0	0	0	0	0	0	0	0	0	0	0	0	0	0	0	0	0.356	0	-0.69	0	0	0	-0.291	0	0	0	0	0	0	0	0	0	0	0	0	0	0
TCGA-HT-7471	-0.88	0	0	0	0	0	-0.413	-0.413	0	0	0	0	0	0	0	0	-0.399	-0.399	-0.409	-0.409	0	0	0	0	-0.824	0	0	0	0	0	0	0	0	0	-0.882	0	0	0	0
TCGA-HT-A618	0	0	0	0	0	0	0	0	0	-0.309	0	0	0	0	0	0	0	0	0	0	-0.718	0	0	-0.709	0	-0.372	-0.354	0	0	0	0	0	0	0	0	0	-0.327	0	-0.281
TCGA-HW-7486	-0.529	0	0	0	0	0	0	0	0	0	0	0	0	0	0	0	0	0	0	0	0	0	0	0	0	0	0	0	0	0	0	0	0	0	-0.503	0	0	0	0
TCGA-P5-A77W	-0.805	0	0	0	-0.396	-0.396	-0.417	-0.417	0	0	0	0	0	0	0	0	0	0	0	0	0	0	0	0	0	0	-0.35	0	0	0	0	0	0	0	-0.772	0	0	-0.365	0
TCGA-TQ-A7RI	-0.779	0	0	0	0	0	0	0	0	0	0	0	0.705	0.705	0	0	0	0	0	0	0	0	0	0	0	0	0	0	0	-0.699	0	0	-0.738	0	-0.745	0	0	0	0
TCGA-VM-A8C9	0	0	0	0	0	0	0	0	0.572	0.572	0	0	0	0	0	0	0	0	0	0	0	0	0	0	0	0	0	0	0	0	0	0	0	0	0	0	0	0	0
TCGA-DB-5275	0	0	0	0	0	0	-0.672	-0.672	-0.706	0	0	0	0	0	0	0	0	0	0	0	0	0	0.84	0	-0.833	0	0	0	0	0	0	-0.37	-0.37	0	0	0	0	0	0
TCGA-DB-A75L	0	0	0	0	0	0	0	0	0	0	0	0	0	0	0	0	-0.657	0	0	0	0	0.757	0	0	0	0	0	0	0	0	0	0	0	0.398	-0.045	0	0	0	0
TCGA-HT-7478	0	0	0	0	0	0	0	0	0	0	0	0	0	0	0	0	0	0	0	0	-0.578	0	-0.046	-0.574	0	0	0	0	0	0	0	0	0	0	0	0	0	0	0
TCGA-HT-7611	0	0	0	0	0	0	0	0	0	0	0	0	0	0	0	0	0	0	0	0	0	0	0	0	0	0	0	0	0	0	0	0	0	0	0	0	0	0	0
TCGA-HT-8114	0	0	0	0	0	0	0	0	0	0	0	0	0	0	0	0	0	0	0.473	0	0	0	0	0	0	0	0	0	0	0	0	0	0	0	0	0	0	0	0
TCGA-HT-A616	0	0	0	0	0	0	0	0	0	0	0	0	0	0.677	0	0	0	0	0	0	-0.538	0	0	0	0	0	0	0	0.464	0	0	-0.274	0	0	0	0	0	0	0
TCGA-HW-8320	0	0	0	0	0	0	0	0	0	0	0	0	0	0	0	0	-0.377	0	0	0	0	0	0	0	0	0	0	0	0	0	0	0	0	0	0	0	0	0	0
TCGA-P5-A5F2	0	0	0	0	0	0	0	0	0	0	0	-0.82	0	0	0	0	-0.672	0	0	0	0	0	0	0	0	0	0	0	0	0	0	0	0	0	0	0	0	0	0
TCGA-S9-A6U9	0	0	0	0	0	0	0	0	0	0	0	0	0	0	0	0	0	-0.26	0	0	0	0	0	0	0	0	0	0	-0.272	0	0	0	0	0	0	0	0	0	0
TCGA-S9-A7QX	0	0	0	0	0	0	0	0	0	0	0	0	0	0	0	0	0	0	0	0	0	0	0	-0.407	0	0	0	0	0	0	0	0	0	0	0	0	0	0	0
TCGA-TM-A84S	-0.767	0	0	0	0	0	0	0	0	0	0	0	0	0	0	0	0	0	0	0	0	0	0	0	-0.77	0	0	0	0	0	0	0	0	0	-0.748	0	0	0	0
TCGA-TQ-A7RG	-0.794	0	0	0	0	0	0	0	0	0	0	0	0	0	0	0	0	0	0	0	0	0	0	0	0	0	0	0	0	0	0	0	0	0	-0.738	0	0	0	0
TCGA-VV-A86M	0	0	0	0	0	0	0	0	0	0	0	0	0	0	0	0	0	0	0	0	0	0	0	0	0	0	-0.318	0	0	0	0	0	0	0	0	0	0	0	0
TCGA-WY-A85C	0	0	0	0	0	0	0	0	0	0	0	0	0	0	0	0	0	0	0	0	0	0.746	0	0	0	0	0	0	0	0	0	0	0	0	0	0	0	0	0
TCGA-DU-6407	0	0	0	0	0	0	0	0	0	0	0	0	0.76	0.76	0.785	0.785	0	0	0	0	0	0	0	0	0	0	0	0	0	0	0	-0.439	-0.439	0	0	0	0	0.782	0
TCGA-DU-A6S6	-0.826	0	0	0	0	0	0	0	0	0	0	0	0	0.795	0	0	0	0	0	0	0	0	-0.326	-0.326	0	0	0	0	0	0	0	0	0	0	-0.771	0	0	0	0
TCGA-DU-A7T8	0	0	0	0	0	0	-0.549	-0.549	0	0	0	0	0	0.95	0	0	0	0	0	0	0	0	0	0	-0.402	0	0	0	0	0	0	0	0	0	0	0	0	0	0
TCGA-E1-A7Z4	0	0	0	0	0	0	0	0	-0.401	0	0	0	0	0	0	0	0	0	0	0	0	0	0	-0.357	0	0	0	0	0	0	0	0	0	0	0	0	0	-0.29	0
TCGA-FG-8182	0	0	0	0	0	0	0	0	0	0	0	0	0	0	0	0	0	0	0	0	0	0	0.322	0	0	0	0	0	0	0	0	0	0	0	0	0	0	0	0
TCGA-HT-7856	-0.325	0	0	0	0	0	0	-0.25	0	0	0	0	0	0	0	0	0	0	0	0	0	0	0	0	0	0	0	0	0	0	0	0	0	0	-0.317	0	0	0	0
TCGA-HW-7491	-0.858	0	0	0	0	0	-0.852	-0.852	0	0	0	0	0	0	0	0	0	0	0	0	0	0	0	0	-0.869	0	0	0	0	0	0	-0.865	-0.865	0	-0.862	0	0	0	0
TCGA-HW-A5KM	0	0	0	0	0	0	0	0	0	0	0	0	0	0	0	0	-0.718	0	0	0	0	0	0	0	0	0	0	0	0	0	0	0	0	0	0	0	0	0	0
TCGA-P5-A5EU	0	0	0	0	-0.887	0	0	0	0	0	0	-0.894	0	0	-0.9	0	-0.878	0	0	0	0	0	-0.876	-0.876	1.008	-0.888	-0.886	0	0	0	0	0	0	0	0	0	0	0	0
TCGA-P5-A5F4	-0.347	-0.347	0	0	0	0	0	0	0	0	0	0	0	0	0	0	-0.69	0	0	0	0	0	-0.574	-0.574	-0.355	0	0	0	0	0	0	0	0	0	0	0	0	0	0
TCGA-P5-A72W	0	0	0	0	0	0	0	0	-0.825	-0.825	0	-0.362	0	0	0	0	0	0	0	0	0	0.369	0	0	-0.825	0	0	0	0	0	0	0	0	0	0	0	0	0	0
TCGA-S9-A7QY	-0.681	0	0	0	0	0	0	0	0	0	0	0	0	0.666	0	0	0	0	0	0	0	0	0	0	0	0	0	0	0	0	0	-0.496	-0.496	0	-0.669	0	0	0	0
TCGA-S9-A7R1	-0.832	-0.087	0	0	0	0	0	0	0	0	0	0	0	0	0	0	-0.501	-0.501	0	0	0	0	0	0	0	0	0	0	0	0	0	0	0	0.732	-0.833	0	0	0	0
TCGA-VW-A7QS	-0.864	0	0	0	0	0	0	0	0	0	0	0	0	0	0	0	0	0	0	0	0	0	0	0	0	0	0	0	0	0	0	0	0	0	-0.836	0	0	0	0
TCGA-DB-5277	0	0	-0.781	-0.781	-0.815	-0.815	-0.561	-0.561	-0.351	-0.351	0	0	0	0	-0.751	1.2	-0.697	0	0.839	0.004	-0.828	0.261	0	-0.775	-0.838	0	0	0	0	0	0	0.727	0	-0.414	-0.414	-0.46	0	0	-0.826
TCGA-DB-A4XG	-0.897	0	0	0	0	0	0	0	0	0	0	0	0	0	0	0	0	0	0	0	0	0	0	0	0	0	0	0	0	0	0	-0.466	-0.466	0	-0.866	0	0	0	0
TCGA-DU-5847	0	0	0	0	0	0	0	0	0	0	0	-0.623	0	0	0	0	-0.634	0	-0.682	-0.682	0	0	0	0	-0.671	-0.683	0	0	-0.669	0	0	0	0	0	0	0	0	0	-0.69
TCGA-DU-5870	-0.766	0	0	0	0	0	0	0	0	0	0	0	0	0	0	0	0	0	0	0	0	0.652	0	0	0	0	0	0	0	0	0	0	-0.715	0	-0.695	0	0	0	0
TCGA-E1-5305	0	0	0	0	0	0	0	0	0	0	0	0	0	0	0	0	0	0	0	0	0	0	0	0	0	-0.767	0	0	0	0	0	0	0	-0.804	-0.804	0	0	0	0
TCGA-F6-A8O3	-0.904	0	0	0	0	0	-0.872	-0.872	0	0	0	0	0	0	0	0	0	0	0	0	0	0	0	0	0	0	0	0	0	0	0	0	0	0	-0.891	0	0	0	0
TCGA-FG-A60K	-0.904	0	0	0	0	0	0	0	0	0	0	0	0	0	0	0	0	0	0	0	0	0	0	0	0	0	0	0	0	0	0	0	0	0	-0.856	0	0	0	0
TCGA-FG-A60L	0	0	0	0	0	0	0	0	0	0	0	0	0	0	0	0	0	0	0.95	0	-0.406	0.401	0	0	-0.6	0	0	0	0	0	0	0	0	0	0	0	0	0	0
TCGA-HT-7609	0	0	0	0	0	0	0	0	0	0	0	0	0	0	0	0	0	0	0	0	0	0	0	0	0	0	-0.263	0	0	0	0	0	0	0	0	0	0	0	0
TCGA-HT-8019	0	0	0	0	0	0	0	0	0	0	0	0	0	0	0	0	0	0	0	0	0	0	0	0	0	0	0	0	0	0	0	0	0	0	0	0	0	0	0
TCGA-HT-A74O	0	0	0	0	0	0	0	0	0	0	0	0	0	0.884	0	0	0	0	0.807	0	0	0	0	0	0	0	0	0	0	0	0	0	0	0	0	0	0	0	0
TCGA-HW-8319	0	0	0	0	0	0	0	0	0	0	0	0	0	0	0	0	0	0.639	0	0	-0.76	0.491	0	0	0	0	0	0	0	0	0	0	0	0	0	0	0	0	0
TCGA-P5-A781	-0.743	0	0	0	0	0	0	0	0	0	0	0	0	0	0	0	0	0	0	0	0	0	0	0	0	0	0	0	0	0	0	0	0	0	-0.718	0	0	0	0
TCGA-S9-A6WE	-0.795	0	0	0	0	0	0	0	0	0	0	0	0	0	0	0	0	0	0	0	0	0	0	0	0	0	0	0	0	0	0	0	0	0	-0.771	0	0	0	0
TCGA-WY-A859	0	0	0	0	0	0	0	-0.716	-0.44	-0.44	0	0	0	0	0	0	0	0	0.601	0	-0.728	0	0	0	0	0	0	0	0	0	0	0	0	0	0	0	0	0	0
TCGA-DB-5273	0	0	0	0	0	0	0	0	0	0	0	0	0	0	0	0	0	0	0	0	0	0	0.895	0	0	0	0	0	0	0	0	0	0	0	0	0	0	0	0
TCGA-DB-A4X9	0	0	0	0	0	0	0	0	0	0	0	0	0.867	0.867	0	0	0	0	0	0	0.828	0.828	0	0	0	0	0	0	0	0	0	0	0	0	0	0	0	0	0
TCGA-DU-7007	0	0	0	0	0	-0.38	0	0	-0.377	-0.377	0	0	0	0	0	0	-0.283	-0.283	0	0	-0.794	0	3.657	3.274	0	-0.337	-0.329	0.315	0.315	0	0	0	0	0	0	0	0	0	0
TCGA-DU-7299	0	0	0	0	0	0	0	-0.633	0	0	0	0	0	0	0	0	0	0	0.684	0	0	0	0	0	0	0	0	0	0	0	0	0	0	0	0	0	0	0	0
TCGA-DU-A5TP	0	0	0	0	0	0	0	0	0	0	0	0	0	0	0	0	0	0	0	0	0	0	0	0	0	0	0	0	0	0	0	0	0	0	0	0	0	0	-0.808
TCGA-DU-A5TW	0	0	0	0	0	0	0	0	0	0	0	0	1.642	1.642	0.79	0.79	0	0	0	0	0	0	0	0	0	0	0	0	0	0	0	0	0	0	0	0	0	0	0
TCGA-E1-A7YI	0	0	0	0	0	0	0	0	0	0	0	0	0	0	0	0	-0.821	0	0.486	0.132	-0.833	0	0	0	0	0	0	0	0	0	0	0	0	0	0	0	0	0	0
TCGA-FG-A711	0	0	0	0	0	0	0	0	0	0	0	0	0	0	0	0	-0.456	0	0	0	0	0	0	0	0	0	0	0	0	0	0	0	0	0	0	0	0	0	0
TCGA-HT-7480	-0.839	0	0	0	0	0	0	0	0	0	0	0	0	0	0	0	0	0	0	0	0	0	0	0	0	0	-0.445	0	0	0	0	0	0	0	-0.812	0	0	0	0
TCGA-HT-A5R5	0	0	0	0	0	0	0	0	0	0	0	0	0.268	0.715	0	0	0	0	0	0	0	0	0	0	0	0	0	0	0	0	0	0	0	0	0	0	0	0	0
TCGA-HT-A5R7	0	0	0	0	0	0	0	0	0	0	0	0	0	0	0	0	0	0	0	-0.26	0	0	-0.25	-0.25	0.636	0	0	0	0	0	0	0	0	0	0	0	0	0	0
TCGA-P5-A5F0	-0.766	0	0	0	0	0	0	0	0	0	0	0	0.843	0.843	0	0	0	0	0	0	0	0	0	0	0	0	0	0	0	0	0	0	0	0	-0.75	0	0	0	0
TCGA-QH-A86X	-0.842	0	0	0	0	0	0	0	0	0	0	0	0	0	0	0	0	0	0	0	0	0	0	0	0	0	0	0	0	0	0	0	0	0	-0.816	0	0	0	0
TCGA-S9-A6U5	-0.717	0	0	0	0	0	0	0	0	0	0	0	0	0	0	0	0	0	0	0	0	0	0	0	0	0	0	0	0	0	0	0	0	0	-0.633	0	0	0	0
TCGA-S9-A7IS	0	0	0	0	0	0	0	-0.767	0	0	0	0	0	0	0	0	-0.792	-0.792	0.645	0	0	0	0	0	0	0	0	0	0	0	0	0	0	0	0	0	0	0	0
TCGA-VM-A8CB	-0.915	0	0	0	0	0	0	0	0	0	0	0	0	0	0	0	0	0	0	0	0	0	0	0	0	-0.94	0	0	0	0	0	0	0	0	-0.845	0	0	0	0.631
TCGA-DB-5276	0	0	0	0	0	0	0	0	0	0	0	0	0	0	0	0	0	0	0	0	0	0	0	0	0	0	0	0	0	0	0	0	0	0	0	0	0	0	0
TCGA-DB-A4XD	0	0	0	0	0	0	0	0	0	0	0	0	0	0	0	0	0	0	0	0	0	0	0	0	0	0	0	0	0	0	0	0	0	0.477	0	0	0	0	0
TCGA-DH-5141	-0.753	-0.753	0	0	0	0	0	0	0	0	0	0	0	0	0	0	0	0	0	0	0	0	0	0	0	0	0	0	0	0	0	0	0	0	-0.702	0	0	0	0
TCGA-DU-7009	-0.8	0	0	0	0	0	0	0	0	0	0	0	0	0	0	0	0	0	0	0	0	0	0	0	0	0	0	0	0	0	0	-0.533	-0.533	0	-0.763	0	0	0	0
TCGA-DU-A7TA	0	0	0	0	-0.364	0	-0.323	-0.323	0	0	0	0	0.777	0.777	0.603	0.603	-0.395	-0.395	0	0	0	0	0	0.329	-0.387	0	0	0	0	0	0	0	0	0	0	0	0	-0.382	0
TCGA-DU-A7TC	0	0	0	0	0	0	0	0	0	0	0	-0.728	0	0	0	0	0	0	0	0	0	0	0	0	0	0	-0.354	0	0	0	0	0	0	0	-0.344	0	0	0	0
TCGA-DU-A7TI	0	0	0	0	0	0	0	0	0	0	0	0	0	0	0	0	0	0	0	0	0	0	0.274	0.274	0	0	0	0	0	0	0	0	0	0	0	0	0	0	0
TCGA-E1-A7YE	0	0	0	0	0	0	0	0	0	0	0	0	0	0	0	0	-0.776	-0.776	0	0	-0.285	0	0	0	-0.774	0	0	0	0	0	0	0	0	0	0	0	0	-0.775	-0.755
TCGA-HT-7680	0	0	0	0	0	0	0	0	0	0	0	0	0	0	0	0	0	0	0	0	0	0	0	0	0	0	0	0	0	0	0	0	0	0	0	0	0	0	0
TCGA-HT-8111	0	0	0	0	0	0	0	0	0	0	0	0	0	0	0	0	0	0	0.735	0	0	0	0	0	0	0	0	0	0	0	0	0.338	0.338	0	0	0	0	0	0
TCGA-QH-A65S	0	0	0	0	0	0	0	0	1.059	1.059	0	0	0	0	0	0	0	0	0	0	-0.039	0.683	0	0	0	0	0	0	0	0	0	0	0	0	0	0	0	0	0
TCGA-TQ-A7RN	-0.762	0	0	0	0	0	0	0	0	0	0	0	0	0	0	0	0	0	0	0	0	0	0	0	0	0	0	0	0	0	0	0	0	0	-0.729	0	0	0	0
TCGA-TQ-A7RW	0	0	0	0	0	0	-0.67	0	0	0	0	0	0	0	0	0.414	-0.457	-0.457	0	0	0	0	0	0	0	0	0	0	0	0	0	0	0	0	-0.537	0	0	0	0
TCGA-WY-A858	0	0	0	0	0	0	0	0	0	0	0	0	0	0	0	0	0	0	0.545	0	0	0	0	0	0	-0.683	0	0	0	0	0	0	0	0	0	0	0	0	0
TCGA-CS-4938	0	0	0	0	0	0	0	0	0	0	0	0	0	0	0	0	0	0	0	0	0	0	0	0	0	-0.778	0	0	0	0	0	0.773	0	0	0	0	0.745	0	0
TCGA-CS-6290	0	0	0	0	0	0	0	0	0	0	0	0	0	0	0	0	0	0	0	0	0	0	0	0	0	0	0	0	0	0	0	0	0	0	0	0	0	0	0
TCGA-DB-A64Q	-0.875	0	0	0	0	0	0	0	0	0	0	0	0	0	0	0	0	0	0	0	0	0.598	0	0	0	0	0	0	0	0	0.849	0	0	0	-0.85	0	0	0	0
TCGA-DU-6395	0	0	0	0	0	0	0	0	0	0	0	0	0.757	0.757	0	0	-0.502	0	0	0	0	0	1.013	1.013	0	0	0	0	0	0	0	0	0	0	0	0	0	0	0
TCGA-DU-6396	0	0	0	0	-0.308	-0.308	0	0	0	0	0	0	0	0	0	0	0	0	0.601	0	-0.667	0	0	0	0	0	0	0	0	0	0	0	0	0	0	0	0	0	0
TCGA-DU-6401	0	0	0	0	0	0	0	0	0	-0.325	0	0	0	0	0	0	0	0	0	0	0	0	0	-0.399	0	0	0	0	0	0	0	0	0	0	0	0	0	0	0
TCGA-E1-5311	-0.704	0	0	0	0	0	-0.352	-0.352	0	0	0	0	0	0	0	0	0	0	-0.324	-0.324	0	0	0	0	0	0	-0.635	0	0	0	0	0	0	0	-0.7	0	0	0	0
TCGA-E1-A7Z3	0	0	0	0	0	0	0	0	0	0	0	0	0	0.633	0	0	0	0	0	0	0	0	0	0	0	0	0	0	0	0	0	0	0	0	0	0	0	0	0
TCGA-FG-7638	-0.876	0	0	0	0	0	0	0	0	0	0	0	0	0	0	0	0	0	0	0	0	0	0	0	0	0	0	0	0	0	0	0	0	0	-0.857	0	0	0	0
TCGA-FG-7641	-0.722	0	0	0	0	0	0	0	0	0	0	0	0	0	0	0	0	0	0	0	0	0	0	0	-0.55	0	0	0	0	0	0	0	0	0	-0.733	0	0	0	0
TCGA-FG-8187	-0.665	0	0	0	0	0	0	0	0	0	0	0	0	0	0	0	0	0	0	0	0	0	0	0	0	0	0	0	0	0	0	0	0	0	-0.646	0	0	0	0
TCGA-HT-7691	0	0	0	0	0	0	0	0	0	0	0	0	0	0	0	0	0	0	0	0	0	0	0	0	0	0	0	0	0	0	0	0	0	0	0	0	0	0	0
TCGA-HT-7879	0	0	0	0	0	0	0	0	0	-0.384	0	0	0	0	0	0	0	0	0.358	0	0	0	0	0	0	0	0	0	0	0	0	0	0	0	0	0	0	0	0
TCGA-HW-8321	0	0	0	0	0	0	0	0	0	0	0	0	0	0	0	0	0	0	0.767	0	0	0	0	0	0	0	0	0	0	0	0	0	0	0	0	0	0	0	0
TCGA-S9-A6WG	0	0	0	0	0	0	0	0	0	0	0	0	0	0	0	0	0	0	0	0	0	0	0	0	0	0	0	0	0	0	0	0	0	0	0	0	0	0	0
TCGA-TM-A84L	0	0	0	0	0	0	0	0	0	0	0	0	0	0	0	0	0	0	0	0	0	0	0	0	0	0	0	0	0	0	0	0	0	0	0	0	0	0	0
TCGA-DB-A4XA	-0.766	0	0	0	0	0	-0.342	-0.342	0	0	0	0	0	0	0	0	0	0	0	0	0	0	0	0	0	0	-0.321	0	0	0	0	0	0	0	-0.766	0	0	0	0
TCGA-DH-5143	0	0	0	0	0	0	0	0	0	0	0	0	0	0	0	0	0	0	0	0	0	0	0	0	0	0	0	0	0	0	0	0	0	0	0	0	0	0	0
TCGA-DH-A7UT	0	0	0	0	0	0	-0.555	0	0	0	0	0	0.552	0.552	0.534	0.534	0	0	0	0	-0.687	0.558	0	0	0	0	-0.293	0	0	0	0	0	0	0	0	0	0	0	0
TCGA-DU-A76O	0	0	0	0	0	0	0	0	0	0	0	0	0	0	0	0	0.783	0.783	0	0	0	0	0	0	0	0	0	0	0	0	0	0	0	0	0	0	0	0	0
TCGA-FG-6689	0	0	0	0	0	0	0	0	-0.348	0	0	0	0	0	0	0	0	0	0	0	-0.356	0	0	-0.572	0	0	0	0	0	0	0	0	0	0	0	0	0	0	0
TCGA-FG-8191	0	0	0	0	0	0	0	0	0	0	-0.683	-0.683	0	0	0	0	0	0	0	0	0	0	0	0	0	0	0	0	0	0	0	0	0	0	0	0	0	0	0
TCGA-HT-7468	-0.885	0	0	0	0	0	0	0	0	0	0	0	0	0	0	0	0	0	0	0	0	0	0	0	0	0	-0.837	0	0	0	0	0	0	0	-0.85	0	0	0	0
TCGA-HT-7469	0	0	-0.447	0	-0.975	-0.961	-0.917	-0.917	0	0	0	0	0	0	0	0	0	0	0	0	0	0	0	0	-0.698	0	0	0	-0.372	0	0	0	0	0	-0.364	0	0	0	0
TCGA-HT-7601	0	0	0	0	0	0	0	0	0	0	0	0	0	0	0	0	0	0	0	0	-0.636	0.594	0	0	0	0	0	0	0	0	0	0	0	0	0	0	0	0	0
TCGA-HT-7606	0	0	0	0	0	0	0	0	0	0	0	-0.71	0	0	0	0	-0.863	0	0	0	0	0	0	0	0	0	-0.357	0	0	0	0	0	-0.76	0	0	0	0	0	0
TCGA-HT-7880	0	0	0	0	0	0	0	0	0	0	0	0	0	0	0	0	0	0	0	0	0	0	0	0	0	0	0	0	0	0	0	0	0	0	0	0	0	0	0
TCGA-HT-7902	0	0	0	0	0	0	0	0	0	0	0	0	0	0	0	0	0	0	0	0	-0.374	0	0	0	0	0	0	0	0	0	0	0	0	0	0	0	0	0	0
TCGA-HT-8012	-0.777	0	0	0	0	0	0	0	0	0	0	0	0	0	0	0	0	0	0	0	0	0	0	0	0	0	-0.757	0	0	0	0	0	0	0	-0.734	0	0	0	0
TCGA-HT-8563	0	0	0	0	0	0	0	0	0	0	0.414	0	0	0	0	0	0	0	0	0	0	0	0	0	0	0	0	0	0	0	0	0	0	0	0	0	0.399	0	0
TCGA-P5-A5F1	0	0	0	0	0	0	0	0	0	0	0	0	0	0	0	0.867	0	0	0.601	0	0	0	0	0	0	0	0	0	0	0	0	0	0	0	0	0	0	0	0
TCGA-S9-A7J0	0	0	0	0	-0.78	-0.78	0	-0.817	0	0	0	0	0.262	0.262	0	0	-0.769	0	0.537	-0.322	0	0	0	0	-0.52	0	0	0.593	0.593	0	0	0	0	0	0	0	0	0	-0.545
TCGA-TM-A7C5	-0.82	0	0	0	0	0	-0.803	-0.803	0	0	0	0	0	0	0	0	0	0	0	0	0	0	0	0	0	0	-0.529	0	0	0	0	0	0	0	-0.802	0	0	0	0
TCGA-DB-A75O	0	0	0	0	0	0	-0.684	-0.684	0	0	0	0	0.291	0.291	0	0	0	0	0	0	0	0	0	0	0	0	0	0	0	0	0	0	0	0	0	0.374	0	0	0
TCGA-DH-5142	0	0	0	0	0	0	0	0	0	0	0	0	0	0	0	0	0	0	0	0	-0.731	0	0	0	-0.727	-0.298	-0.255	0	0	0	0	0	0	-0.204	-0.718	0	0	-0.679	0
TCGA-DU-5853	0	0	0	0	0	0	0	-0.31	0	0	0	0	0	0	0	0	0	0	0	0	0	0	0	0	-0.323	0	0	0	0	0	0	0	0	0	0	0	0	0	-0.323
TCGA-DU-8163	0	0	0	0	0	0	0	0	0	0	0	0	0.546	0.546	0	0	0	0	0	0	0	0	0	0	0	0	0	0	0	0	0	0	0	0	0	0	0	0	0
TCGA-DU-8166	0	0	0	0	0	0	0	0	0	0	0	0	0.766	0.766	0	0	0	0	0	0	0	0	0	0	0	0	0	0	0	0	0	0	0	0	0	-0.843	0	0	0
TCGA-HT-7603	0	0	0	0	0	0	0	0	0	0	0	0	0	0	0	0	0	0	0	0	0	0	0	0	0	0	0	0	0	0	0	0	0	0	0	0	0	0	0
TCGA-HT-7681	-0.702	0	0	0	0	0	0	0	0	0	0	0	0	0	0	0	0	0	0	0	0	0	0	0	0	0	0	0	0	0	0	0	0	0	-0.666	0	0	0	0
TCGA-HT-7686	0.58	0	0	0	0	0	0	0	0	0	0	0	0	0	0	0	0	0	0	0	-0.725	0	-0.45	-0.711	0	0	0	0	0	0	0	0	0	0	0	0	0	0	0
TCGA-HT-7690	0	0	-0.64	-0.64	-0.74	0	0	0	0	0	0	0	0	0	0	0	0	0	0	0	0	0	0	0	-0.731	0	0	0	0	0	0	0	0	0	0	0	0	0	-0.737
TCGA-HT-7695	-0.719	0	0	0	0	0	0	0	0	0	0	0	0	0	0	0	0	0	0	0	0	0	0	0	0	0	0	0	0	0	0	0	0	0	-0.67	0	0	0	0
TCGA-HT-7873	0	0	0	0	0	0	0	0	0	0	0	0	0	0	0	0	0	0	1.42	0	-0.807	0	0.76	0.76	0	0	0	0	0	0	0	0	0	0.583	0.583	0	0	0	0
TCGA-S9-A6WO	0	0	0	0	0	0	0	0	0	0	0	0	0	0.531	0.793	0.793	0	0	0	0	0	0	0	0	0	0	0	0	0	0	0	0	0	0	0	0	0	0	0
TCGA-TQ-A7RK	0	0	0	0	0	0	0	0	0	0	0	0	0	0	0	0	0	0	0	0	0	0	0	0	0	0	0	0	0	0	0.708	0	0	0	0	0	0	0	0
TCGA-TQ-A7RO	-0.79	0	0	0	0	0	0	0	0	0	0	0	0	0	0	0	0	0	0	0	0	0	0	0	0	0	-0.407	0	0	0	0	0	0	0	-0.758	0	0	0	0
TCGA-E1-A7YW	0	0	0	0	-0.312	0	0	0	0	0	0	0	0	0	0	0	0	0	0.657	0	0	0	0	0	0	0	0	0	0	0	0	0	0	0	0	0	0	0	0
TCGA-FG-7634	-0.61	0	0	0	0	0	0	0	0	0	0	0	0.384	0.384	0.375	0.375	0	0	0	0	0.383	0.383	0.381	0.381	0	0	-0.376	0	0	0.422	0.422	0	0	0	-0.587	0.393	0.393	0.398	0
TCGA-HT-7473	0	0	0	0	0	0	0	0	0	0	0	0	0.722	0.722	0	0	0	0	0.688	0	0	0	0.428	0	0	0	0	0	0	0	0	0	0	0	0	0	0	0	0
TCGA-HT-7858	0	0	0	0	0	0	0	0	0	0	0	0	0	0	0	0	0	0	0	0	0	0	0	0	0	0	0	0	0	0	0	-0.499	0	0	0	0	0	0	0
TCGA-QH-A65X	-0.744	0	0	0	0	0	0	0	0	0	0	0	0	0	0	0	0	0	0	0	0.695	0.695	0	0	0	0	0	0	0	0	0	0	0	0	-0.719	0	0	0	0
TCGA-S9-A6U6	0	0	0	0	0	0	0	0	0	0	0	0	0	0	0	0	0	0	0	0	0	0	0	0	0	0	0	0	0	0	0	0	0	0	0	0	0	0	0
TCGA-DB-A4XE	0	0	0	0	0	0	0	-0.444	0	0	0	0	0.861	0.861	0	0	0.682	0.682	0	0	0	0	0.431	0	0	0	0	0	0	0	0	0	0	0	0	0	0	0	0
TCGA-DU-A6S7	0	0	0	0	0	0	0	0	0	0	0	0	0	0	0.46	0.46	0	0	0	0	0	0	0	0	0	0	0	0	0	0.253	0.253	0	0	0	0	0	0	0	0
TCGA-FG-A4MT	0	0	0	0	0	0	0	0	0	0	0	-0.949	0	0	0	0	0	0	0	0	0	0	0	0	0	0	0	0	0	0	0	0	0	0	-0.86	0	0	0	0
TCGA-P5-A5ET	-0.816	0	0	0	0	0	0	0	0	0	0	0	0	0	0	0	0	0	0	0	0	0	0	0	0	0	0	0	0	0	0	0	0	0	-0.792	0	0	0	0
TCGA-QH-A6X3	0	0	0	0	0	0	0	0	0	0	0	0	0	0	0	0	0	0	0	0	0	0	0	0	0	0	0	0	0	0	0	0	0	0	0	0	0	0	0
TCGA-S9-A7R7	0	0	0	0	0	0	0	0	-0.622	0	0	0	0	0	0	0	0	0	0	0	-0.616	0	0	-0.517	0	0	0	0	0	0	0	0	0	0	0	0	0	0	0
TCGA-TQ-A7RF	0	0	0	0	0	0	0	0	0	0	-0.092	-0.898	0	0	0	0	0	0	0	0	0	0	0	0	0	0	0	0	0	0	0	0	0	0	0	0	0	0	0
TCGA-TQ-A7RV	0	0	0	0	0	0	0	0	0	0	0	0	0	0	0	0	0	0	0.576	0.576	0	0	0	0	0	0	0	0	0	0	0	0	0	0	0	0	0	0	0
TCGA-DB-A4XC	0	0	0	0	0	0	0	0	0	0	0	0	0	0	0	0	-0.545	0	0	0	0	0	0	0	0	0	0	0	0	0	0	0	0	0	0	0	0	0	0
TCGA-E1-A7YV	0	0	0.317	0.317	-0.36	-0.36	0	0	0	0	0	0	0	0	-0.387	0	0	0	0	-0.781	-0.755	0	-0.293	-0.293	0	0	0.008	0	0	0	0	1	0.314	0	0	0	0	-0.925	0
TCGA-HT-7476	0	0	0	0	0	0	0	0	0	0	0	0	0	0	0.666	0.666	0	0	0.511	0.232	0	0	0	0	-0.262	0	0	0	0	0	0	0	0	0	0	0	0	0	0
TCGA-HT-7676	0	0	0	0	0	0	0	0	0	0	0	0	0	0	0	0	0	0	0	0	0	0	0	0	0	0	0	0	0	0	0	0	0	0	0	0	0	0	0
TCGA-HT-8108	0	0	0	0	0	0	0	0	0	0	0	0	0	0.823	0	0	-0.544	0	0	0	0	0	0	0	0	0	0	0	0	0	0	0	0	0	0	0	0	0	0
TCGA-KT-A74X	-0.796	0	0	0	0	0	0	0	0	0	0	0	0	0	0	0	0	0	0	0	0	0	0	0	-0.797	0	0	0	0	0	0	0	0	0	-0.78	0	0	0	0
TCGA-P5-A5F6	0	0	-0.876	-0.876	-0.908	-0.908	0	0	0	0	-0.91	-0.91	-0.919	-0.919	-0.919	-0.919	-0.919	-0.919	0	0	-0.911	-0.911	0	0	0	0	0	0	0	-0.902	-0.902	0	0	-0.88	-0.88	0	0	-0.919	-0.923
TCGA-DB-A75P	0	0	0	0	0	0	0	0	0	0	0	0	0	0	0	0	-0.423	-0.423	0	0	0	0	0	0	0	0	0	0	0	0	0	0	0	0	0	0	0	0	0
TCGA-DU-6542	0	0	0	0	0	0	0	0	0	0	0	-0.788	0	0	0	0	-0.329	0	0	0	0	0	0	0	0	-0.758	0	0	0	0	0	0	0	0	0	0	0	0	0
TCGA-DU-7011	0	0	0	0	0	0	0	0	0	0	0	0	0	0	0	0	0	0	0	0	0	0	0	0	0	0	0	0	0	0	0	0	0	0	0	0	0	0	0
TCGA-FN-7833	0	0	0	0	0	0	0	0	0	0	0	0	0	0	0	0	0	0	0	0	0	0	0	0	0	0	0	0	0	0	0	0	0	0	0	0	0	0	0
TCGA-HT-7610	0	0	0	0	0	0	0	0	0	0	0	0	0	0.413	0	0	0	0	0	0	0	0	0	0	0	0	0	0	0	0	0	0	0	0	0	0	0	0	0
TCGA-S9-A7J2	-0.872	0	0	0	0	0	0	0	0	0	0	0	0	0	0	0	0	0	0	0	0	0	0	0	0	0	0	0	0	0	0	0	0	0	-0.849	0	0	0	0
TCGA-TQ-A7RJ	0	0	0	0	0	0	0	0	0	0	0	0	0	0	0	0	0	0	0	0	0	0	0	0	0	0	0	0	0	0	0	0	0	0	0	0	0	0	0
TCGA-TQ-A7RS	-0.875	0	0	0	0	0	0	0	0	0	0	0	0	0	0	0	0	0	0	0	0	0	0	0	0	0	0	0	0	0	0	0	0	0	-0.856	0	0	0	0
TCGA-VM-A8CE	-0.764	0	0	0	0	0	0	0	0	0	0	0	0	0	0	0	0	0	0	0	0	0	0	0	0	0	0	0	0	0	0	0	0	0	-0.722	0	0	0	0
TCGA-DB-A64R	-0.861	0	0	0	0	0	0	0	0	0	0	0	0	0	0	0	0	0	0	0	0	0	0	0	0	0	0	0	0	0	0	0	0	0	-0.837	0	0	0	0
TCGA-DU-6404	0	0	0	0	0	0	0	0	0	0	0	0	0.514	0.514	0	0	0	0	0	0	0	0	0	0	0	0	0	0	0	0	0	0	0	0	0	0	0	0	0
TCGA-HT-7857	0	0	0	0	0	0	0.674	0.674	0	0	0	0	0	0	0	0	0	0	0	0	0	0	0	0	0	0	0	0	0	0	0	0	0	0	0	0	0	-0.498	0
TCGA-HT-A5RB	0	0	0	0	0	0	0	0	0	0	0	-0.804	0	0	0	0	0	0	0	0	0	0	0	0	0	0	0	0	0	0	0	0	0	0	0	0	0	0	0
TCGA-S9-A6U8	0	0	0	0	0	0	0	0	0	0	0	0	0	0	0	0	0	0	0	0	0	0	0	0	0	0	0	0	0	0	0	0	0	0	0	0	0	0	0
TCGA-VM-A8CH	0	0	0	0	0	0	0	0	0	0	0	0	0	0	0	0	0	0	0	0	0	0	0	0	0	0	0	0	0	0	0.734	0	0	0	0	0	0	0	0
TCGA-WY-A85B	0	0	0	0	0	0	0	0	0	0	0	-0.32	0	0	0	0	0	0	0	0	0	0	0	-0.365	0	0	0	0	0	0	0	0	0	0	0	0	0	0	0
TCGA-DU-6408	0	0	0	0	0	0	0	0	0	-0.294	0	0	0	0	0	0	0	0	0	0	-0.766	0	0	0	0	0	0	0	0	0	0	0	0	0	0	0	0	0	0
TCGA-FG-5963	0	0	0	0	0	0	0	-0.319	0	0	-0.338	-0.338	0	0	0	0	-0.356	0	0	0	0	0	0	0	-0.299	0	0	0	0	0	0	0	0	0	0	0	0	0	0
TCGA-FG-6691	0	0	0	0	0	0	0	0	0	0	0	0	0.688	0.688	0	0.554	0	0	0	0	0	0	0	0	0	0	0	0	0	0	0	0	0	0	0	0	0	0	0
TCGA-QH-A6XA	0	0	0	0	0	0	0	0	0	0	0	0	0	0	0	0	0	0	0	0	0	0	0	0	0	0	0	0	0	0	0	0	0	0	0	0	0	0	0
TCGA-CS-6666	0	0	0	0	0	0	0.526	0	0	0	0	0	0	0	0.322	0.588	0	0	0	0	0.349	0	0	0	0	0	0	0	0	0	0	0	0	0	0	0	0	0	0
TCGA-HT-A61B	0	0	-0.349	-0.349	0	0	0	0	-0.848	-0.848	0	0	0	0	0	0	0.714	0.714	0	0	-0.682	0	-0.396	-0.396	-0.513	0	-0.407	0	0	0	0	0	0	0.295	-0.152	0	0	-0.415	0
TCGA-HT-A74L	-0.892	0	0	0	0	0	0	0	0	0	0	0	0	0	0	0	0	0	0	0	0	0	0	0	0	0	0	0	0	0	0	-0.8	-0.8	0	-0.871	0	0	0.778	0
TCGA-P5-A730	-0.842	0	0	0	0	0	0	0	0	0	0	0	0	0	0	0	0	0	0	0	0	0	0	0	0	0	0	0	0	0	0	0	0	0	-0.814	0	0	0	0
TCGA-S9-A6U1	0	0	0	0	0	0	0	0	0	0	0	0	0	0	0	0	0	0	0	0	0	0	0	0	0	0	0	0	0	0	0	0	0	0	0	0	0	0	0
TCGA-HT-7602	0	0	0	0	0	0	0	0	0	0	0	0	0	0	0	0	0	0	0	0	0	0	0	0	0	0	0	0	0	0	0	0	0	0	0	0	0	0	0
TCGA-P5-A72X	0	0	0	0	0	0	0	0	0	0	0	0	0	0	0	0	0	0	0.5	0	0	0	0	0	0	0	0	0	0	0	0	0	0	0	0	0	0	0	0
TCGA-FG-A70Y	0	0	0	0	0	0	0	0	0	0	0	0	0	0	0	0	0	0	0.642	0	0	0	0	0	0	0	0	0	0	0	0	0	0	0	0	0	0	0	0
TCGA-HT-7877	-0.487	0	0	0	0	0	0	0	0	0	0	0	0	0	0	0	0	0	0	0	0	0	0	0	0	0	0	0	0	0	0	0	0	0	-0.477	0	0	0	0
TCGA-P5-A5EW	0	0	0	0	0	0	0	0	0	0	0	0	0	0	0	0	0	0	0	0	0	0	0	0	0	0	0	0	0	0	0	0	0	0	0	0	0	0	0
TCGA-WY-A85A	0	0	0	0	0	0	0	-0.291	0	0	0	0	0	0	0	0	0	0	1.231	0	0	0	0	0	0	0	0	0	0	0	0	0	0	0	0	0	0	0	0
TCGA-TM-A84T	0	0	0	0	0	0	0	0	0	0	0	0	0	0	0	0	0	0	0	0	0	0	0	0	0	0	0	0	0	0	0	0	0	0	0	0	0	0	0
TCGA-HT-7482	0	0	0	0	0	0	0	0	0	0	0	0	0	0	0.727	0.727	0	0	0.361	0	0	0	0	0	-0.648	0	0	0	0	0	0	0	0	0	0	0	0	0	0
TCGA-DB-5278	-0.736	0	0	0	0	0	0	0	0	0	0	0	0	0	0	0	0	0	0	0	0	0	0	0	0	0	0	0	0	0	0	0	0	0	-0.687	0	0	0	0
TCGA-HT-7483	0	0	0	0	0	0	0	0	0	0	0	0	0	0	0	0	0	0	1.281	-0.792	0	0	0	0	0	0	0	0	0	0	0	0	0	0	0	0	0	0	0

## Sheet: Fig. 2g
	1p	1q	2p	2q	3p	3q	4p	4q	5p	5q	6p	6q	7p	7q	8p	8q	9p	9q	10p	10q	11p	11q	12p	12q	13q	14q	15q	16p	16q	17p	17q	18p	18q	19p	19q	20p	20q	21q	22q
TCGA-AJ-A3NH	-0.42	-0.125	0.348	0.348	0	0	-0.454	-0.454	0.655	-0.459	-0.418	-0.131	0.426	0.031	0.329	0.329	-0.446	-0.446	0.303	0.303	-0.453	-0.453	0.871	-0.447	-0.456	-0.444	-0.435	-0.433	-0.433	-0.425	-0.425	0.378	0.378	0	0	0.369	0.369	0.356	-0.419
TCGA-AP-A053	0	0	0	0	0	0	-0.962	0	0	0	0	0	0	0	0	0	-0.954	-0.954	0	0	0	0	0	0	0	0	-0.951	0	0	-0.944	-0.944	0.833	0.833	0	0	0	0	0	0
TCGA-D1-A0ZQ	0	0.655	0	0	0	0	0	0	0	0	0	0	0	0	0	0	0	-0.689	0.661	0.661	0	0	0	0	0	0	-0.714	0	0	0	0	0	0	0	0	0	0	0	0
TCGA-BG-A0W1	0	1.413	0	0	0.735	0.735	0	0	0	0	0	0	0	0	0	0	0	0	0	0	0	0	0.731	0.731	0	0	0	0	0	0	0	0	0	0	0	0.765	0.765	0	0
TCGA-B5-A0K9	0	1.011	0.489	0.489	0	0	0	0	0	0	0	0	0	0	0	0	0	0	0	0	0	0	0	0	0	0	0	0	0	0	0	0	0	0	0	0	0	0	0
TCGA-B5-A11P	-0.534	-0.017	0	0	0	0	-0.534	-0.534	0	0	-0.543	-0.543	0	0	0	0	-0.519	-0.519	0	0	-0.53	-0.53	0	0	-0.532	-0.522	-0.511	-0.504	-0.504	0	0	-0.525	-0.525	-0.485	-0.485	0	0	0	-0.495
TCGA-D1-A103	0	0	0	0	0	0	0	0	0	0	0	0	0	0	0	0	0	0	0	0	0	0	0	0	0	0	0	0	0	0	0	0	0	0	0	0	0	0	0
TCGA-DF-A2KZ	0	0.591	0	0	0	0	0	0	0	0	0	0	0	0	0	0	0	0	0	0	0	0	0	0	0	0	0	0	0	0	0	0	0	0	0	0	0	0	0
TCGA-EO-A1Y8	0	0	0	0	0	0	0	0	1.429	0	0	0	0	0	1.825	1.825	0.316	-0.049	0	0	-0.381	-0.381	0	0	0	0	-0.43	-0.817	-0.817	-0.77	-0.77	0	0	0	0	0	0	0	0
TCGA-EY-A72D	0	0	1.312	0.589	0.62	0.62	0.629	0	0	0	0	0	1.414	1.414	1.333	2.19	0	0	1.348	1.348	0	0	2.12	0.637	0	0	2.32	0.615	0	0	0	0.823	0.823	0	0	0	1.78	0	0
TCGA-AX-A2H2	-0.4	-0.4	0	0	0	0	-0.447	-0.447	0.351	-0.079	0	0	-0.374	0	0.613	1.092	0	0	-0.413	-0.413	0	0	0	0	0	0	-0.473	0	0	-0.54	1.042	-0.434	-0.434	0.437	0.437	0	0	0	0
TCGA-EO-A3AS	0.709	0.709	0	0	0	0	0	0	0	0	0	0	0	0	0	0	0	0	0	0	-0.769	0	0	0	-0.744	-0.754	-0.752	0	-0.749	0	0	0	0	0	0	0	0	0	0
TCGA-EY-A1G7	0	1.809	0.868	0.868	0	0	0	0	0	0	0	0	0.937	0.937	0	0	0	0	0.929	0.929	0	0	0	0	0	0	0	0	0	0	0	0	0	0	0	0.321	0.321	0	0
TCGA-QS-A744	0.871	0.871	0	0	0.855	0.855	0	0	0	0	0	0	0	0	0.848	0.848	0	0	0.87	0.87	0	0	0	0	0	0	0	0	0	0	0	0	0	0	0	0	0	0	0
TCGA-AJ-A2QO	0	0	0	0	0	0	0	0	0	0	0	0	0	0	0	0	0	0	0	0	0	0	0	0	0	0	0	0	0	0	0	0	0	0	0	0	0	0	0
TCGA-QS-A8F1	0	0.476	0.41	0.41	0	0	-0.539	-0.539	-0.148	-0.55	0.462	0.462	0	0.318	0	0	-0.459	-0.459	0.304	0	0	0	0	0	0	0	-0.468	-0.454	-0.454	-0.366	-0.366	0.072	-0.51	0	0	3.226	3.657	0.344	0
TCGA-AX-A1CP	0	0	0	0	-0.603	0	0	0	0	0	0	0	0	0	-0.607	0	-0.587	-0.587	0	0	0	0	0	0	-0.615	0	0	0	-0.567	0	0	0	0	0	0	0	0	0	-0.557
TCGA-AX-A3G1	0.354	0.354	0	0	0	0	0	0	0	0	0	0	0	0	0	0	-0.541	-0.541	-0.549	-0.549	-0.495	-0.495	0	0	-0.461	0	0	0	-0.524	-0.542	-0.542	-0.543	-0.543	0.566	0.566	-0.553	0	0	-0.517
TCGA-B5-A0JN	0	0	0	0	0	0	0	-0.574	0	0	0	0	0.214	-0.537	-0.584	-0.584	0	-0.57	0	0	0	0	0	0	0.311	-0.563	0	0	0	0	0	0	0	0.393	0.393	0.571	0.571	0	0
TCGA-B5-A1MV	0	0	0	0	0	0	0	0	0	0	0	0	0.583	0.583	0	0	0	0	0.572	0.572	0	0	0	0	0	0	0	0	0	0	0	0	0	0	0	0	0	0	0
TCGA-BG-A221	0	0.458	0	0	0	0	0	0	0	0	0	0	0	0	0.373	0.373	0	-0.263	0	0	0	0	0	0	0	0	0	0	0	0	0	0	0	0	0	0.347	0.347	0	0
TCGA-DF-A2KR	0	0.43	0.457	0	0.261	0.261	-0.574	0	0	0	0.521	0.521	0	0	1.492	1.492	0	0	0.592	0.055	0	0	1.999	1.999	-0.551	0	-0.532	0	0	-0.516	-0.516	0.281	0.281	0	0	0	0	-0.533	-0.506
TCGA-AJ-A3NG	0	0	0	0	0	0	0	0	0	0	0	0	0.743	0.743	1.319	1.319	0	0	0	0	0	0	0	0	0	0	0	0	0	0	0	0	0	0	0	0	0	0	0
TCGA-AX-A2IO	0	0.545	0	0	0	0	-0.628	-0.628	0	0	0	0	-0.629	0	0	0	0	0	0	0	0	-0.619	0	0	0.573	0	0	-0.597	-0.597	-0.599	-0.599	0	0	0	0	0	0	0	0
TCGA-BG-A0MI	0	0	0	0	0	0	0	0	0	0	0	0	0	0	0	0	0	0	0	0	0	0	0	0	0	0	0	0	0	0	0	0	0	0	0	0	0	0	0
TCGA-EY-A1G8	0	0	0	0	0	0	0	0	0	0	0	0	0	0	0.789	0.789	0	0	0	0	0	0	0	0	0	0	0	0	0	0	0	0	0	0	0	0	0	0	0
TCGA-EY-A212	0	0	0	0	0	0	-0.84	-0.84	-0.618	-0.618	0	0	0	0	0	0	-0.771	-0.771	0	0	0	0	0	0	0	0	-0.728	0	0	-0.788	-0.788	0	0	-0.846	-0.846	0	0	0	0
TCGA-AP-A0LF	-0.296	-0.296	0	0	0	0	-0.287	-0.287	0	0	0	0	0	0	-0.276	-0.276	0	0	0.474	0.474	0	0	0	0	0.282	0	0	-0.279	-0.279	0	0	0.299	0.024	1.16	0	0.717	0.717	-0.263	0
TCGA-AX-A06D	0	0	0	0	0.847	0.847	0	0	0	0	0	0	0	0	0	0	0	0	0.854	0.854	0	0	0	0	0	0	0	0	0	0	0	0	0	0	0	0	0	0	0
TCGA-AX-A3FS	0	0	0	0	0	0	-0.261	-0.261	0	0	0	0	0	0	0	0	0	-0.854	0	0	0	0	0	0	0	0	0	0	0	0	0	0	0	0	0	0	0.668	0	0
TCGA-BG-A3PP	0	0	0	0	0	0	-0.558	-0.558	-0.569	-0.569	0	0	0	0	-0.595	-0.595	0	0	-0.07	-0.539	0	-0.583	0	0	-0.289	0.854	-0.579	0	0	-0.603	0	0	0	-0.522	-0.522	0	0	-0.47	-0.601
TCGA-EY-A210	0	0	0	0	0	0	0	0	0	0	0	0	0	0	0	0	0	-0.84	0.842	0.842	0	-0.672	0.801	0.801	1.499	0	-0.834	-0.82	-0.82	-0.765	-0.765	0.311	0.311	0	0	0	0	0	-0.792
TCGA-EY-A3L3	0	0	0	0	-0.59	0.598	-0.576	-0.576	0	0	0.561	0.561	0	0	-0.466	0	0	0	0	0	-0.605	-0.605	0	0	0	0	0	-0.581	-0.581	0	0.477	0.486	0.486	-0.552	-0.552	0.506	1.446	0.505	0.504
TCGA-FI-A2CX	0	0	0	0	0	0	0	0	0	0	0	0	0	0	0	0	0	0	0	0	0	0	0	0	0	0	0	0	0	0	0	0	0	0	0	0	0	0	0
TCGA-A5-A0R8	0	0	0	0	0	0	0	0	0	0	0	0	0	0	0	0	0	0	0	0	0	0	0	0	0	0	0	0	0	0	0	0	0	0	0	0	0	0	0
TCGA-AP-A05A	0	0	0.786	0	0	0	0	0	0	0	0	0	0	0	0	0.796	0	0	0	0	-0.947	0	0	0	0	0	0	0	0	-0.862	-0.862	0	0	0	0	0	0.743	0	0
TCGA-D1-A17L	0	1.252	0	0	0	0	0	0	0	0	0	0	0	0	0	0	0	0	0	0	0	0	0	0	0	0	0	0	0	0	0	0	0	0	0	0	0	0	0
TCGA-D1-A3DG	0	0	0	-0.938	0	0	0	-0.943	0	0	0	0	0	0	0	0	0	0	0	0	-0.777	-0.777	0	0	-0.948	0	0	-0.977	-0.977	0	0	0	0	0	0	0	0	-0.664	-0.979
TCGA-AX-A0J1	0	1.47	0	0	0	0	0	0	0	0	0	0	0	0	0	0	0	0	0	0	0	0	0	0	0	0	0	0	0	0	0	0	0	0	0	0	0	0	0
TCGA-D1-A0ZZ	0	0	0	0	0	0	0	0	0	-0.339	0	0	0	0	-1.257	0.789	-0.792	-0.792	0	0	-0.788	-0.788	-0.398	-0.398	0	0	-0.394	-0.3	-0.3	-0.768	-0.768	-0.784	-0.325	0	0	0	-0.311	-0.305	-1.293
TCGA-EO-A3AZ	-0.387	-0.116	0	0	0	0	0	0	0	-0.402	0	0	0	0	0.671	0.671	0	0	0	0	0	0	0.364	0.364	0	0	-0.38	0	0	0	0	0.292	0.292	0	0	0	0	0	0
TCGA-A5-A0G9	0	1.611	0	0	0	0	0	0	0	0	0	0	0	0	0	0	0	0	0	0	0	0	0	0	0	0	0	0	0	0	0	0	0	0	0	0	0	0	0
TCGA-AX-A0IU	0	0	0	0	0	0	0	0	0	0	0	0	0	0	0	0	0	0	0.647	0.647	0.531	0	0	0	0	0	0	-0.765	-0.765	-0.717	0	0	0	0	0.507	1.253	1.253	0	0
TCGA-B5-A1MU	0	0.836	0	0	0	0	0	0	0	0	0.697	0.697	0	0	0	0	0	-0.49	0	0	0	0	0	0	0	0	0	0	0	0	0	0	0	-0.252	-0.252	0	0	0	-0.517
TCGA-FI-A2F9	0	0	-0.333	-0.333	0	0	0	0	0	0	0	0	-0.385	-0.385	0.403	0.403	-0.859	-0.859	0	0	0	0	0	0	0.81	-0.392	-0.838	0	0	0	0	0.644	0.644	-0.687	-0.687	0	0	0.841	-0.851
TCGA-AJ-A3TW	0	0	0	0	-0.286	-0.286	-0.492	0	0	0	0	0	0	0	-0.801	0	0	0	0.022	-0.352	0	-0.304	0	0	0	0.318	-0.39	0	0	-0.309	-0.309	0	0	0	0	0	0	0	0
TCGA-BG-A0MU	0	0.837	0	0	0	0	0	0	0	0	0	0	0	0	0	0	0	0	0	0	0	0	0	0	0	0	0	-0.918	-0.918	0	0	0	0	0	0	0	0	0	0
TCGA-D1-A161	0	0	0	0	0	0	0	0	0	0	0	0	0	0	0	0	0	0	0.812	0.812	0	0	0	0	0	0	0	0	0	0	0	0	0	0	0	0	0	0	0
TCGA-D1-A16V	0	0.686	0	0	0	0	-0.745	-0.745	-0.638	0	0	0	-0.781	0	0	0	0	-0.765	0	0	0	0	0	0	-0.746	0	-0.767	0	0	0	0	0	-0.659	0	0	0	0	0	-0.808
TCGA-D1-A17C	0	0	0	0	0	0	0	0	0	0	0	0	0	0	0	0	0	0	0	0	0	0	0	0	0	0	0	0	0	0	0	0	0	0	0	0	0	0	0
TCGA-A5-A2K2	0	0	0	0	0	0	-0.286	-0.286	0	0	0	0	0	0	0	0	-0.328	-0.328	0	0	-0.319	-0.319	0	0	-0.4	0.395	-0.407	0.42	-0.769	-0.397	-0.397	0	0	0	0	0	0.999	0	0
TCGA-AJ-A3IA	0	1.072	0	0.405	0	0.444	0	0	1.388	0	0.644	0	0.456	0.456	0.421	0.421	0	0	1.29	0	0	0	0.852	0	0	0.899	0.804	0	0	0.354	0.354	1.114	0	0.358	0.627	0.558	0.558	0.393	0
TCGA-AX-A1C7	0	0	1.018	0	0	0	0	0	0	0	0.861	-0.812	0	0	-0.831	-0.831	-0.861	-0.861	0	0	0	0	0	0	0	0	0	0	-0.851	-0.819	0	0	0	0	0	0.844	0.844	0	-0.826
TCGA-AX-A1C8	0	0	0	0	0	0	0	0	0	0	0	0	0	0	-0.607	0.661	-0.603	0	0	0	0	0	0	0	0	0	0	0.393	0.393	-0.58	0	0	0	0	0	0	0	0	0
TCGA-AX-A2HK	0	0	0.252	0.252	-0.431	-0.161	-0.753	0	1.505	0	0	0	-0.418	-0.418	0	0	0.347	-0.394	-0.745	-1.293	0	0.71	0	0	-0.403	0	-0.442	0	-0.842	0.347	0.347	0.402	0.002	0	0	0.382	0.382	0.571	-0.516
TCGA-BG-A0VW	0	0	0	0	0	0	0	0	0	0	0	0	0	0	0	0	0	0	0	0	0	0	0	0	0	0	0	0	-0.687	0	0	0	0	0	0	0	0	0	0
TCGA-D1-A1O0	0	0	-0.264	-0.264	-0.353	-0.353	-0.394	-0.394	0	0	0	0	-0.355	-0.355	0	0	-0.807	-0.807	0	0	-0.818	0	0	0	0	0	0	-0.791	-0.791	0	0	0	-0.636	0	0	0	0	0	0
TCGA-D1-A3DA	0	1.399	0	0	0	0	0	0	0	0	0	0	0	0	0	0	0	0	0	0	0	0	0	0	0	0	0	0	0	0	0	0	0	0	0	0	0	0	0
TCGA-SL-A6JA	0	0.979	0	0	0	0	0	0	0	0	0	0	0	0	0	0	0	0	0	0	0	0	0	0	0	0	0	0	-0.982	0	0	0	0	0	0	0	0	0	0
TCGA-A5-A0GG	0	0.355	0	0	0	0	0	0	0	0	0	0	0	0	0	0	-0.366	-0.366	0	0	0	0	0	0	0	0	0	0	-0.382	0	0	0	0	0	0	0	0	0	0
TCGA-A5-A0GQ	0	0	0	0	0	0	0	0	0	0	0	0	0	0	0	0	0	0	0	0	0	0	0	0	0	0	0	0	0	0	0	0	0	0	0	0	0	0	0
TCGA-A5-A2K5	0	0	0	0	0	0	0	0	0	0	0	0	0	0	0	0	0	0	0	0	0	0	0	0	0	0	0	0	0	0	0	0	0	0	0	0	0	0	0
TCGA-AP-A1DQ	0	0	0.344	0.344	-0.414	-0.414	0	0	0.372	0.372	0.344	0.344	-0.412	0	-0.864	0	-0.41	0	0.446	0.446	-0.416	0	0.361	0.361	0	0	0	-0.387	-0.387	-0.42	-0.42	0.377	0	0.968	0.413	0.404	0.404	0.369	-0.398
TCGA-AX-A3G8	0	1.674	0	0	0	0	0	0	0	0	0	0	0	0	0	0	0	0	0	0	0	0	0	0	0	0	0	0	0	0	0	0	0	0	0	0	0	0	0
TCGA-BS-A0U5	0	0	0	0	0	0	0	0	0	0	0	0	0	0	0	0	0	0	0	0	0	0	0	0	0	0	0	0	0	0	0	0	0	0	0	0	0	0	0
TCGA-D1-A179	0	0	0	0	0	0	-0.787	-0.787	-0.802	-0.802	0	0	0	0	0	0	0	0	0	0	0	0	0	0	-0.792	-0.781	-0.798	-0.818	-0.818	-0.756	-0.756	0	0	0	0	0	0	-0.762	0
TCGA-E6-A1LZ	0	0	0.699	0.699	0	0.342	0	0	0.338	0.338	0	0.411	-0.422	-0.422	0	0.358	0	-0.387	-0.415	0	0	0	0.254	0	0	0	-0.383	0	-0.361	-0.398	-0.398	1.022	-0.414	-0.395	0.287	0	0.71	0.339	0
TCGA-EO-A3L0	0	0	0	0	0	0	0	0	0	0	0	0	0	0	0.904	0.904	0	0	0.47	0.47	0	0	0	0	0	0	0	0	0	0	0	0	0	0	0	0	0	0	0
TCGA-EY-A1GX	0	0.994	0	0	0	0	0	0	0	0	0	0	1.017	1.017	1.007	1.007	0	0	0.985	0.985	0	0	0	0	0	0	0	0	0	0	0	0	0	0	0	0	0.972	0	0
TCGA-KP-A3W1	0.392	0	0.299	0.299	0	0.631	-0.527	-0.527	-0.296	-0.296	0	0	0	0.571	-0.312	0.414	-0.304	-0.304	0.157	0.157	-0.272	-0.272	0	0	-0.299	0	0	0	0	0	0	0	0	0.892	0.892	0.816	0.816	-0.309	0.712
TCGA-A5-A0GD	0	0	0	0	0	0	0	0	0	0	0	0	0	0	0	0	0	0	0	0	0	0	0	0	0	0	0	0	0	0	0	0	0	0	0	0	0	0	0
TCGA-AP-A05H	0	0	0	0	0	0	-0.536	-0.536	0.034	-0.56	0	0	-0.506	-0.506	-1.234	0.593	-0.503	-0.503	0	0	0	0	-0.52	-0.52	-0.539	-0.533	-0.504	-0.508	-0.508	-0.502	-0.502	-0.526	-0.526	-0.513	-0.513	-0.482	0	0	-0.478
TCGA-BK-A56F	0	0	0	0	0	0	0	0	0	0	0	0	0	0	0	0	0	0	0	0	0	0	0	0	0	0	0	0	0	0	0	0	0	0	0	0	0	0	0
TCGA-D1-A0ZO	0	0	0.431	0.431	0	0	0	0	0	0	0	0	0	0	0	0	0	0	0	0	0	0	0	0	0	0	0	0	0	0	0	0	0	0	0	0	0	0	0
TCGA-EY-A1GF	0	0.898	0	0	0	0	0	0	0	0	0	0	0	0	0	0	0	0	0	0	0	0	0	0	0	0	0	0	0	0	0	0	0	0	0	0	0	0	0
TCGA-EY-A1GV	0	0	0	0	-0.293	-0.293	0	0	0	0	0	0	0	0	-0.303	0	-0.287	-0.287	0	0	0	0	0	0	-0.301	0	0	0	0	0	0	0	0	0	0	0	0	0	0
TCGA-EY-A547	0	0	0	0	0	0.839	0	0	0.652	0	0	0	0	0	-0.954	1.861	0	0	0	0	0	0	0	0	-0.969	0	-0.894	0	-0.901	-0.869	-0.869	0	0	0	0	-0.906	3.657	0	-0.869
TCGA-A5-A0VP	0	0	0	0	0	0	0	0	0	0	0	0	0	0	0	0	-0.818	-0.818	0	0	0	0	0	0	-0.826	0	0	0	0	0	0	0	0	0	0	0	0	0	0
TCGA-A5-A3LP	0.377	0.377	0	0	0	0.756	-0.382	0	0	0	0	0	0	0.356	0.562	0.562	0	0	0.412	0	0	0	0.41	0	-0.478	0.745	-0.472	0.092	-0.452	0	0	-0.05	-0.48	-0.135	0.208	0.39	0	0.265	-0.462
TCGA-AJ-A3EJ	0	0.331	0	0	-0.41	0.017	-0.422	-0.422	0	0	0	0	0	0	0.437	0.437	-0.423	-0.423	0	0	-0.415	-0.415	0	0	-0.381	0	-0.424	0	0	0	0	0	0	-0.48	-0.227	0.42	0.42	0	-0.414
TCGA-B5-A11U	0	0	0	0	0	0	0	0	0	0	0	0	0	0	0	0	0	0	0	0	0	0	0	0	0	0	0	0	0	0	0	0	0	0	0	0	0	0	0
TCGA-B5-A3FH	0	1.526	0	0	0	0	0	0	0	0	0	0	0	0	0	0	0	0	0	0	0	0	0	0	0	0	0	0	0	0	0	0	0	0	0	0	0	0	0
TCGA-BG-A0MC	0	0	0	0	0	0	0	0	0	0	0	0	0	0	0	0	0	0	0	0	0	0	0	0	0	0	0	0	0	0	0	0	0	0	0	0	0	0	0
TCGA-BG-A18A	0	0	0	0	0	0	0	0	0	0	0	0	0	0	0	0	0	0	0.567	0.567	0	0	0	0	0	0	0	0	0	0	0	0	0	0	0	0	0	0	0
TCGA-BK-A139	0	0	0	0	0	0	0	0	0.673	-0.458	0	0	0.334	0	-0.334	0.659	-0.456	-0.456	0.267	0.267	-0.46	0	-0.348	-0.348	-0.372	-0.446	0	-0.355	0	-0.385	-0.385	0	0	0	0	0	0	-0.457	0
TCGA-D1-A16G	0	0	0	0	0	0	0	0	0	0	0	0	0	0	-0.498	0	0	0	0	0	0	0	0	0	0	0	0	-0.037	-0.492	0	0	0	0	-0.328	-0.328	0	0	0	0
TCGA-D1-A17K	0	0	0	0	0	0	0	0	0	0	0	0	0	0	0	0	0	-0.86	0	-0.782	0	0	0.768	0	0	0	-0.866	-0.843	-0.843	0	0	-0.868	-0.868	0	0	0	0	0	-0.837
TCGA-D1-A1NU	0	0	0	0	0	0	0.026	-0.714	-0.054	-0.805	0	0	0	0	-0.143	0.7	-0.767	-0.767	0	0	0	0	0	0	0	-0.77	-0.755	-0.799	-0.799	-0.734	-0.734	0	0	0	0	0	0	0	-0.756
TCGA-EY-A1GK	0	0.743	0	0	0	0	0	0	0	0	0	0	0	0	0	0	0	0	0.75	0	0	0	0	0	0	0	0	0	0	0	0	0	0	0	0	0	0	0	0
TCGA-FI-A2D6	0	0	0	0	0	0	0	0	0	0	0	0	0	0	0	0	0	0	0	0	0	0	0.803	0.803	0	0	0	0	0	0	0	0	0	0	0	0	0	0	0
TCGA-PG-A917	0	0.78	0	0	0	0	0	0	0	0	0	0	0	0	0	0	0	0	0	0	0	0	0	0	0	0	0	0	0	0	0	0	0	0	0	0	0	0	0
TCGA-A5-A0G5	0.406	0	0	0	0	0.259	0	0	1.12	0	0	0	0	0	0.417	0.417	0	0	1.262	0	0	0	0	0	0	0	0	0	0	0	0	0.428	0	0.39	0.39	0	0	1.27	0.451
TCGA-AJ-A3OK	0	0	0	0	0	0	0	0	0	0	0	0	0	0	0	0	0	0	0	0	0	0	0	0	0	0	0	0	0	0	0	0	0	0	0	0	0	0	0
TCGA-AX-A1C9	0	0	0	0	0	0	0	0	0	0	0	0	0	0	0	0	0	0	0	0	0	0	0	0	-0.721	0	-0.706	-0.699	-0.699	0	0	0	0	0	0	0	0	0	0
TCGA-AX-A3GB	0	0.992	0	0	0	0	0	0	0	0	0	0	0	0	0	0	0	0	0	0	0	0	0	0	0	0	0	0	0	0	0	0	0	0	0	0	0	0	0
TCGA-B5-A3FA	0	0	0	0	0	0	0	0	0	0	0	0	0	0	0	0	0	0	0	0	0	0	0	0	0	0	0	0	0	0	0	0	0	0	0	0	0	0	0
TCGA-B5-A3FB	0	0	0	0	0	0	0	0	0	0	0	0	0	0	0	0	0	0	0	0	0	0	0	0	0	0	0	0	0	0	0	0	0	0	0	0	0	0	0
TCGA-BG-A0M6	0	0.427	0.408	0.408	-0.493	0.454	0.443	0	0.862	0	0	0	0	-0.491	-0.465	0.566	-0.471	-0.471	0.896	0.441	0	0	1.704	0	0	-0.492	0	0	0	-0.461	0	0.539	0	-0.432	0.01	-0.489	0	-0.492	0
TCGA-BG-A0M9	0	0	0	0	0	0	0	0	0	0	0	0	0	0	0.827	0.827	0	0	0	0	0	0	0	0	0	0	0	0	0	0	0	0	0	0	0	0	0	0	0
TCGA-BG-A0MG	0	0	0	0	0	0	0	0	0	0	0	0	0	0	0	0	0	0	0.759	0.759	0	0	0.766	0.766	0	0	0	0	0	0	0	0	0	0	0	0	0	0	0
TCGA-D1-A16E	0	0	0	0	0	0	0	0	0	0	0	0	0	0	0	0	0	0	0	0	0	0	0	0	0	0	0	0	0	0	0	0	0	0	0	0	0	0	0
TCGA-EC-A1NJ	0	0	0	0	0	0	0	0	0	0	0	0	-0.642	0.597	0	0	0	0	0	0	0	0	0	0	0	0	0	0	0	0	0	0	0	0	0	0	0	0	0
TCGA-EO-A2CH	0	0	0	0	0	0	0	0	0	0	0	0	-0.407	-0.407	0.91	0.91	0	-0.835	0	0	-0.916	-0.916	0	0	0	0	0	-0.868	-0.868	-0.801	0	0.813	0.813	-0.758	-0.758	0	0	0	0
TCGA-EY-A1GJ	0	0	0	0	0	0	0	0	1.471	0	0	0	0	0	-0.863	0	0	0	0	0	-0.9	-0.9	0	0	0	0	0	0	0	-0.825	-0.825	0	0	0.145	-0.749	-0.868	-0.868	0	-0.852
TCGA-EY-A1GW	0	0	-0.775	-0.775	0	0	0	0	0	-0.792	0	0	0	0	0	0	1.081	0.282	0	0	0	-0.798	0	0	-0.809	0	0.839	0	0	-0.79	-0.79	-0.446	-0.446	0	0	-0.371	0	0	-0.802
TCGA-PG-A914	0.517	0.517	0	0	0.479	0.479	-0.602	-0.602	0	0	0	0	0.857	0	-0.668	1.002	0	0	0	0	0	0	0.507	0	1.023	0	-0.586	0.493	0	-0.614	-0.614	0	0	-0.619	-0.619	1.018	1.018	0.348	0
TCGA-SL-A6J9	0.314	1.286	0.692	0.692	-0.411	0.19	0	0	0	0	0.453	0.453	0	0	0	0.436	1.017	0.475	0	0	0	0	0	0	0	0	0	0.37	-0.471	0.47	0.978	-0.303	-0.303	0	0.531	0.45	0.45	0.4	-0.511
TCGA-BG-A18C	0	0	0	-0.72	-0.744	0	0	0	0	0	0	0	0	0	0.723	0	-0.725	-0.725	-0.258	-0.258	0	0	0	0	-0.757	-0.718	-0.666	-0.672	-0.672	-0.642	-0.642	-0.722	-0.722	-0.624	-0.624	0	0	-0.704	-0.64
TCGA-D1-A1NW	0	0	0.545	0	0	0.334	-0.528	-0.528	0	0	0	0	0	0	-0.303	0	0.284	0.284	0	0	0	0	0	0	0	-0.342	0	-0.695	-0.695	-0.581	-0.581	-0.439	-0.689	0	0	0	0	0	0
TCGA-EO-A3AU	0	0	0	0	0	0	0	0	0	0	0	0	0	0	0	0	0	0	0	0	0	0	0	0	0	0	0	0	0	0	0	0	0	0	0	0	0	0	0
TCGA-EO-A3KW	0	0	0	0	-0.371	0.024	0	0	0	0	0.388	0	0	0	0	0	-0.344	-0.757	-0.367	-0.367	0	0	-0.388	-0.388	0	-0.775	0	0.537	-0.179	-0.753	-0.753	-0.327	0	0.347	0	0	0	-0.361	-0.311
TCGA-EY-A5W2	0	0.912	0	0	0	0	0	0	0	0	0	0	0	0	0	0	0	0	0	0	0	0	0	0	0	0	0	0	0	0	0	0	0	0	0	0	0	0	0
TCGA-KP-A3W0	0	0	0	0	0	0	-0.709	-0.709	0	0	0	0	-0.072	-0.072	-0.831	0.282	0	0	0	0	0	0	0	0	0	0	-0.536	0	0	-0.578	-0.578	-0.593	-0.593	-0.674	-0.674	0	0	0	0
TCGA-KP-A3W3	0.531	0.531	0	0	-0.558	0.053	-0.572	-0.572	-0.547	-0.547	0.544	0	0	0	0	0	-0.435	-0.435	-0.286	-0.286	0.551	-0.005	-0.54	-0.54	0	0	-0.563	-0.545	-0.545	0	0	0	0.558	0	0.584	0.586	1.699	0.447	-0.572
TCGA-PG-A5BC	0	0	0	0	0	0	-0.7	-0.7	0	0	0	0	-0.724	-0.724	-0.717	0	-0.703	-0.703	0	0	-0.676	0	0	0	0	0	0.017	-0.719	-0.719	-0.729	0	0.719	0	1.259	1.259	0	0	-0.662	0
TCGA-A5-A7WK	0	0	0	0	0	0	-0.312	-0.312	0	0	-0.897	0	0	0	0	0	0	0	-0.889	-0.889	-0.842	-0.842	0	0	-0.891	0	-0.872	0	0	-0.832	-0.832	0	0	0	0	0	0	0	0
TCGA-AP-A0L9	0	0	0	0	0	0	0	0	-0.776	-0.776	-0.48	-0.48	0.56	0.56	0	0	-0.494	-0.494	-0.377	-0.377	0	0	0	0	0.759	-0.543	-0.419	0	0	-0.481	-0.481	0.623	0.623	0.432	0	0.331	0.331	-0.476	0
TCGA-AX-A3G7	0	0	0	0	0	0	0	0	0	0	0	0	0	0	0	0	0	0	0	0	0	0	0	0	0	-0.664	0	0	0	-0.644	-0.644	0	0	-0.628	-0.628	0	0	0	-0.43
TCGA-B5-A0K8	0	0	0	0	0	-0.415	-0.676	0	-0.54	-0.54	0	0	-0.345	-0.345	-0.659	0	0	0	0	0	-0.635	-0.635	0	0	0	-0.495	-0.452	0	0	-0.64	0	0.313	0	0	0	-0.65	0	0	0.278
TCGA-B5-A11G	0	0	0	0	0	0	0	0	0	0	0	0	0	0	0	0	0	0	0	0	0	0	0	0	0	0	0	0	-0.445	0	0	0	0	0	0	0	0	0	0
TCGA-B5-A11L	0	0	0	0	0	0	0	0	0	0	0	0	0	0	0	0	0	0	0.607	0.607	0	0	0	0	0	0	0	0	0	0	0	0	0	0	0	0.579	0.579	0	0
TCGA-B5-A3S1	0.301	0.301	0	0	0	0	0	0	0	0	0	0	0	0	0	0	-0.299	-0.621	0	0	0	0	-0.375	-0.375	0	-0.517	-0.61	-0.6	-0.6	-0.371	-0.371	0.258	0.258	0.333	0.333	0.362	0.362	0	0
TCGA-BK-A26L	0	0	0	0	0	0	0	0	-0.161	-0.483	0	0	0.472	-0.009	-0.574	-0.24	-0.549	-0.549	-0.277	0	0	0	0	0	0.54	0	0	0.675	0.675	-0.47	-0.47	0.253	0.253	0.401	0.401	0.265	0.265	0	0.29
TCGA-D1-A3DH	0	0.472	0	0	0.56	0.56	-0.598	-0.598	3.657	0	0.606	0	-0.546	-0.546	-1.186	1.101	0	-0.546	0.011	-0.552	-0.558	0	-0.535	-0.535	0	0	-0.54	-0.517	-0.517	-0.49	-0.49	0.956	-0.56	0.532	0	0.596	0.596	0.479	0
TCGA-EC-A1QX	0	0.521	0	0	0	0.525	0	0	0	0	0	0	0	0	0	0	0	0	0	0	0	0	0	0	0	0	0	0	0	0	0	0	0	0	0	0	0	0	0
TCGA-EY-A1GS	0	1.004	0.422	0.422	0.453	0.453	0	0	1.017	1.017	0	0.958	0	0	-0.586	0	-0.567	-0.218	-0.025	0.561	-0.591	-0.591	-0.568	0	0.944	-0.565	0	0	0	-0.588	0.975	-0.578	-0.578	0	0.309	0.497	1.357	0.518	0.821
TCGA-FI-A2EW	0.511	0.511	0	0	0.983	0.983	0	0	0.382	0.382	0.425	0.425	-0.543	-0.543	-0.596	0	0	0	0.006	0.506	0	0	0	0	0	0.525	-0.603	0.505	-0.616	0	0	-0.029	-0.029	0	0	1.015	1.015	0.533	0.389
TCGA-H5-A2HR	0	0	0	0	0	0	0	0	0	0	0	0	0	0	-0.884	0	0	0	0	0	0	0	0	0	0	-0.832	0	0	0	0	0	0	0	0	0	0	0	-0.26	-0.53
TCGA-AJ-A23N	0	0	0.591	0.591	0	0	0.361	-0.413	0	0	0	0	0	0	0	0	-0.343	0	0	0	0.321	0.321	0	0	0.333	0	-0.215	0	-0.371	-0.379	-0.379	0	0	-0.063	-0.393	0.343	0.343	0.721	-0.413
TCGA-AP-A0L8	-0.515	-0.05	0.386	0	0	0.869	0	0	-0.247	-0.633	0.467	0.467	-0.163	0.395	-0.647	2.49	-0.603	-0.603	0	0	0	0	0	0	0.741	-0.473	-0.404	-0.458	-0.458	-0.529	0.017	0.558	0.558	0.54	0.54	0	0	0	-0.46
TCGA-AP-A1DP	0	1.488	0	0	0	0	0	0	0	0	0	0	0	0	0	0	0	0	0	0	0	0	0	0	0	0	0	0	0	0	0	0	0	0	0	0	0	0	0
TCGA-AX-A1CA	0	0	0	0	0.419	0.419	-0.366	-0.366	0	-0.313	0.255	0	-0.394	-0.394	0.373	0.373	0	0	0	0	-0.016	0.38	0.351	0.351	0	-0.469	-0.294	0	-0.399	0	0	0.047	-0.278	-0.411	0	0.415	0.415	0	-0.394
TCGA-AX-A1CR	-0.591	-0.591	0	0	-0.638	0.386	-0.262	-0.262	0	0	0	0	-0.28	-0.28	0	0	-0.621	-0.621	0	0	-0.638	-0.638	0	0	0	0	-0.596	-0.593	-0.593	-0.585	-0.585	-0.629	-0.629	0	0	0.712	0.712	0	0
TCGA-B5-A1N2	0	0	0.484	0	-0.523	0.706	0	-0.548	-0.523	-0.523	2.114	2.114	0	0	-0.934	0	0	0	0	0	-0.365	0	0.604	0.31	-0.357	0	-0.535	0.376	-0.186	-0.414	0	0	0	0.367	0.367	0.253	0	-0.529	-0.53
TCGA-B5-A3FD	0	0	0	0	0	0	0	-0.832	-0.52	-0.52	0	0	0	0	0	0	-0.841	-0.841	0	-0.834	-0.843	-0.843	0	0	0	0	0	0	-0.709	-0.721	0	0	0	0	0	0.273	0.273	-0.544	-0.855
TCGA-D1-A167	0	0	0	0	0	0	0	0	0	0	0	0	0	0	0	0	0	0	0	0	0	0	0	0	0	0	0	0	0	0	0	0	0	0	0	0	0	0	0
TCGA-D1-A16S	0	0	0	0	-0.491	-0.491	-0.474	-0.474	0	0	0	0	0	-0.291	0	0	-0.723	-0.723	0	0	-0.494	0	-0.548	-0.548	0.654	0	-0.401	0	0	-0.697	0	-0.793	-0.793	0	0	0.408	0.408	0	-0.359
TCGA-D1-A1O8	0	0	0	0	0	0	0	0	0	0	0	0	0	0	0	0	0	0	0	0	0	0	0	0	0	0	0	0	0	0	0	0	0	0	0	0	0	0	0
TCGA-D1-A2G0	0	0	0	0	0	0	0	0	0	0	0	0	0	0	0.685	0.685	0	0	0	0	0	0	0	0	0	0	0	0	0	0	0.679	0.682	0.682	0	0	0	0	0	0
TCGA-EY-A1GH	0	0	0.653	0.653	0	0	0	0	0	0	0	0	0.717	0.717	0	0	0	0	0.711	0.711	0	0	0	0	0	0	0	0	0	0	0	0	0	0	0	0	0	0	0
TCGA-PG-A916	0	0	0	0	0	0	0	0	0	0	0	0	0	0	0	0	0	0	0	0	0	0	0	0	0	0	0	0	0	0	0	0	0	0	0	0	0	0	0
TCGA-5B-A90C	0.503	0.503	0	0	0	0.312	-0.546	-0.546	0.478	-0.558	0.531	0	0	0	-0.208	0.96	-0.56	-0.56	0	0	-0.551	-0.551	0.677	0	0	0	0	0	-0.561	-0.596	-0.596	0.52	0.52	0	0	0	0.474	0	0
TCGA-A5-A0GR	0	0	0	0	0	0	-0.473	-0.473	0	0	0	0	0	0	0	0	-0.472	-0.472	0	0	-0.415	-0.415	0	0	0	0	0	0	0	-0.453	0.325	0.555	-0.478	0	0	0	0	0	-0.512
TCGA-A5-A2K4	0	0	0	0	0	0	-0.534	-0.534	0	0	0	0	0	0	0	0	-0.577	-0.577	0	0	-0.519	-0.519	0	0	0	-0.357	-0.583	-0.566	-0.566	-0.293	0	0	0	0	0	0	0	0	0
TCGA-AJ-A23O	0	1.12	0	0	0	0	0	0	0	0	0	0	0	0	0	0	0	0	0.598	0.598	0	0	0	0	0	0	0	0	0	0	0	0	0	0	0	0	0	-0.258	0
TCGA-AJ-A3EM	0	0.912	-0.47	-0.47	0	0	0	0	-0.091	-0.499	0	0	0	0	0.888	0.888	-0.099	-0.488	0.402	0.402	0	0	-0.114	0.387	-0.499	0.466	-0.498	-0.513	-0.513	-0.036	-0.433	0.466	0.466	0	0	0.474	0.474	0.454	0
TCGA-AP-A051	0	1.232	0	0	0	0	0	0	0	0	0	0	0	0	0	0	0	0	0	0	0	0	0	0	0	0	0	0	0	0	0	0	0	0	0	0	0	0	0
TCGA-AP-A059	0	0	0	0	0	0	0	0	0	0	0	0	0	0	0	0	0	0	0	0	0	0	0	0	0	0	0	0	0	0	0	0	0	0	0	0	0	0	0
TCGA-AX-A1CF	-0.642	-0.642	0	0	0	0.456	-0.668	-0.668	0	-0.661	0.693	0	0	0	0	0	-0.673	-0.673	0	0	0	0	0	0	-0.677	0	0	-0.657	-0.657	-0.314	0.363	0	0	-0.64	0	-0.674	0	0	0
TCGA-AX-A2HD	0	0	0	0	0	0	0	0	0	0	0	0	0	0	0	0	0	0	0	0	0	0	0	0	0	0	0	0	-0.87	0	0	0	0	0	0	0	0	0	0
TCGA-AX-A3FX	0	0	0	0	0	0	0	0	0	0	0.606	0.606	0	0	0	0	-0.689	-0.689	0	0	0	0	0	0	-0.287	0	0	-0.747	-0.747	-0.616	-0.616	0	0	0	0	0.552	0.552	0	-0.679
TCGA-B5-A11N	0	0	0	0	0	0	0	0	0	0	0	0	0	0	0	0	0	0	0	0	0	0	0	0	0	0	0	0	0	-0.533	-0.533	0	0	0	0	0	0	0	0
TCGA-BK-A0CC	0	0	0	0	0	0.444	-0.549	0	-0.54	-0.54	0.519	0.519	-0.36	-0.36	0	1.226	-0.555	-0.555	0	0.498	0.53	0	0	0	0	-0.494	0	0	0	0.545	0.545	0.427	0	0.471	0	1.215	1.215	0	-0.555
TCGA-BS-A0TC	0	0	0	0	0	0	0	0	0	0	0	0	0	0	0	0	0	0	0	0	0	0	0	0	0	0	0	0	0	0	0	0	0	0	0	0	0	0	0
TCGA-D1-A17B	0	0.389	0	0	0	0	0	0	0	0	0	0	0	0	0	0	0	0	0	0	0	0	0	0	0	0	0	0	0	0	0	0	0	0	0	0	0	0	0
TCGA-DF-A2KS	0	0	0	0	0.347	0.347	-0.481	-0.481	0	0	0	0	0	0	-0.504	0.463	0.386	0.386	0.366	0	-0.41	0	0	0	0	-0.453	-0.432	0	0	-0.472	-0.472	-0.929	-0.929	0.287	0.287	0.364	0.364	0.764	-0.487
TCGA-EO-A2CG	0	0	0	0.32	0	0	0.407	0	-0.081	-0.456	0.253	0.253	0	0	-0.353	0	-0.408	-0.408	0	0	0	0	0.349	0.349	0.305	0	-0.422	-0.446	-0.446	0	0	-0.055	-0.443	1.761	1.761	0.33	0.33	0	-0.436
TCGA-KP-A3VZ	0	0	0.288	0.288	0	0	-0.529	-0.529	0.74	0	0	0	-0.498	0.409	-0.55	-0.55	-0.46	-0.46	-0.514	0	0	0	0.703	0.703	0	0	-0.489	-0.454	-0.87	-0.454	0	-0.484	-0.484	-0.468	-0.468	0	0	0	-0.499
TCGA-A5-A0RA	0	0	0	0	0	0	0	0	0	0	0	0	0	0	0	0	0	0	0	0	0	0	0	0	0	0	0	0	0	0	0	0	0	0	0	0	0	0	0
TCGA-A5-A2K3	0	0.491	0	0	0	0.265	0	0	0	0	0	0	0	0	0	0	0	0	0	0	0	0	0	0	0	0	0	0	0	0	0	0	0	0	0	0.803	0.803	0	0
TCGA-AJ-A3BK	0	0	0.696	0.696	0	0	0	0	0	0	0	0	0	0	0.749	0.749	0	0	0	0	0	0	0	0	0	0	0	0	0	0	0	0	0	0	0	0	0	0	0
TCGA-AP-A5FX	0.541	0.541	0	0	0	0	0	0	0	0	0	0.812	0	0	0.955	0.955	-0.512	-0.512	-0.505	-0.505	-0.152	-0.585	0	0	-0.577	0	0	0	0	-0.542	-0.542	0.43	0.43	0	0	0	0	0	-0.553
TCGA-B5-A5OE	0	0	0	0	0	0	-0.888	-0.888	-0.896	-0.896	0	0	0	0	0.685	1.589	-0.877	-0.877	0	0	2.768	3.657	0	0	-0.752	0	0	-0.888	-0.888	0	0	0.875	-0.875	0	0	0	0	0	0
TCGA-BG-A0RY	0	1.545	0.723	0.723	0.769	0.769	0	0	0	0	0	0	1.469	1.469	0	0	0	0	0.801	0.801	0	0	0	0	0	0	0	0	0	0	0	0	0	0	0	0	0	0	0
TCGA-BG-A2L7	0	0	0	0	0	0	0	0	0	0	0	0	0	0	0	0	0	0	0	0	0	0	0	0	0	0	0	0	0	0	0	0	0	0	0	0	0	0	0
TCGA-BS-A0UA	0	0	0	0	0	0	0	0	0	0	0	0	0	0	0	0	0	0	0	0	0	0	0	0	0	0	0	0	0	0	0	0	0	0	0	0	0	0	0
TCGA-BS-A0V8	0	0	0.736	0	0.431	0.431	-0.44	-0.44	0	0	0.391	0.391	0.389	0	0	0	-0.427	-0.427	0	0	0	0	-0.424	0	0	0	-0.352	-0.373	-0.373	-0.375	-0.375	-0.873	-0.415	0.371	0	0	0	0	0
TCGA-D1-A15V	0	0	0	0	0	0	0	0	-0.089	-0.383	0	0	0	-0.729	1.376	2.211	-0.844	-0.844	0	0	0	0	-0.385	-0.385	0.417	0	0	0	0	-0.364	0	1.276	0.287	-0.363	0.405	0	0	-0.467	0
TCGA-D1-A17F	0	0	0	0	0	0	0	0	0	0	0	0	0	0	0	0	0	0	0	0	0	0	0	0	0	0	0	0	0	0	0	0	0	0	0	0	0	0	0
TCGA-DI-A1NO	0.47	0.47	0	0	0	0	0	-0.486	2.087	-0.54	0	0	0	0	0	0	0	0	0	0	-0.563	-0.563	0	0	-0.507	-0.523	0	-0.593	-0.593	-0.556	-0.556	0.458	0.458	0.357	0.357	0	0	-0.564	0
TCGA-EO-A22Y	0	1.327	0	0	0.658	0.658	0	0	0	0	0.658	0.658	0.661	0.661	1.328	1.328	0	0	0.664	0.664	0	0	0	0	0.651	1.35	0	0	0	0	0	0	0	0.683	0.683	0.689	0.689	0.678	0
TCGA-EO-A3KU	0	0	0.302	0.302	0	0	0	0	-0.317	-0.317	0	0	-0.727	-0.727	-0.358	-0.358	0	0	0.308	0	0	-0.302	0	0	0	-0.398	-0.384	0	-0.591	-0.707	-0.707	0.481	0	0.352	0.352	0.361	0.361	0	0
TCGA-FI-A3PV	0.305	0.305	-0.354	-0.354	0	0.558	-0.706	-0.706	0	0	-0.337	-0.337	-0.768	-0.768	-1.17	0.984	-0.741	-0.741	-0.251	-0.251	0	0	-0.339	-0.339	-0.735	0	0	-0.408	-0.408	-0.747	0	0	0	0	0	0	0.331	0	0
TCGA-A5-A0G1	0	0	0	0	0	0	0	0	0	0	0	0	0	0	0	0	0	0	0	0	0	0	0	0	0	0	0	0	0	0	0	0	0	0	0	0	0	0	0
TCGA-A5-A0GA	0.959	0.959	0	0	0	0	0	0	0	0	0	0	0	0	0	0	0	0	0	0	0	0	0	0	0	0	0	0	0	0	0	0	0	0	0	0	0	0	0
TCGA-AJ-A2QM	0	0	0	0	0	0	-0.07	-0.384	-0.392	-0.392	0	0	0	0	0	0	0	0	0	0	0	-0.803	-0.391	0	-0.803	0	-0.817	-0.808	-0.808	0	-0.393	-0.802	-0.802	0	-0.321	0	0	0	0
TCGA-AJ-A3BI	0	0	0	0	1.466	1.466	0	0	0	0	0.369	0.369	0.42	0.42	0	0	-0.455	-0.455	0.362	0.362	-0.432	-0.432	-0.501	0	-0.509	0	-0.47	0	0	-0.422	-0.422	0	0	0.47	-0.018	0.613	0.613	0	-0.453
TCGA-AP-A05D	0	0	0	0	-0.687	-0.687	-0.715	-0.316	0	0	-0.285	-0.285	0	0	-0.258	-0.258	-0.706	-0.706	0	0	0	0	0	0	0	0	0	0	-0.711	-0.658	-0.658	0	0	0	0	0	0	-0.345	-0.669
TCGA-AP-A0LI	0	0	0	0	0	0	0.282	0	0.609	-0.489	0	0	0	0	0	0	-0.467	-0.467	0	0	0	0	0	0	-0.517	-0.466	0	-0.473	-0.473	-0.414	-0.414	0.501	0	0	0	0	0.299	0	0
TCGA-AX-A0IW	0.463	0.463	1.539	1.108	0	0	0	0	0.924	0	3.657	3.657	0	0	-0.439	0.443	0	0	0.287	0	0.38	0.38	0.409	0.409	0	0	0	0.34	-0.53	0	0	0	0	0.347	0.347	0.674	0.674	0	0
TCGA-AX-A2HF	0	0	0	0	0	0	-0.859	-0.859	-0.867	-0.867	0	0	0	0	-0.863	-0.863	0	-0.859	0	0	0	0	0.776	0	0	0	0	0	-0.85	-0.835	0	0	0	0	0	0	0	-0.877	-0.9
TCGA-AX-A3G6	0	0.642	0.293	0	0.449	0.449	0	0	0	-0.374	0	0	0.503	0.503	0.415	0	-0.337	-0.337	0	0	-0.435	-0.435	0	0	-0.418	-0.37	-0.356	-0.829	-0.829	-0.343	-0.343	0	0	-0.279	-0.279	0	0	-0.342	-0.334
TCGA-B5-A11H	0	0	0	0	0	0	0	0	0	0	0	0	0	0	0	0.58	0.551	-0.6	0	0	0	0	0	0	0	0	0	0	0	0	0	0	0	0	0	0	0	0	0
TCGA-B5-A5OD	0.514	0	0	0	0	0	-0.542	-0.542	0.001	-0.538	0.52	0.52	0	0	-0.551	0.538	0	0	0	0	-0.519	-0.519	0.495	0	0.525	-0.534	0	0	0	0	0	0.504	0.504	0	0	1.579	1.034	0.532	-0.523
TCGA-BG-A0YV	0	0	0	0	-0.379	0.046	-0.388	-0.388	0	-0.386	0	0	0.03	-0.388	0	0	-0.365	-0.836	0	0	-0.343	-0.343	-0.369	-0.369	-0.797	0	0	0	-0.846	0	0	0	0	-0.383	-0.383	0	0.414	0	-0.403
TCGA-D1-A168	0	0	0.751	0.751	0	1.578	0	0	0	0	0.806	0.806	0	0	0.812	0.812	0	0	0	0	0	0	0	0	0	0	0	1.671	0	0	0	0	0	0	0	0	0	0	0
TCGA-D1-A176	0	1.341	0	0	0	0	0	0	0	0	0	0	0	0	0	0	0	0	0	0	0	0	0	0	0	0	0	0	0	0	0	0	0	0	0	0	0	0	0
TCGA-D1-A1NY	0	0.564	0	0	0	0	0	0	0	0	0	0	0	0	0	0	0	0	0	0	0	0	0	0	0	0	0	0	0	0	0	0	0	0	0	0	0	0	0
TCGA-DI-A2QU	0	0	0	0	0	0	0	0	0	0	0	0	0	0	1.405	1.405	-0.267	-0.741	0	0	-0.762	-0.762	0	0	0	0	0	0	-0.719	-0.732	-0.732	-0.758	-0.758	0.702	0.702	0	0	0	-0.714
TCGA-EY-A1GR	0	0.523	0	-0.491	0.581	0.581	-0.604	-0.604	0.62	0.03	0.587	0.587	0	0	0.626	0.626	0	0	-0.607	-0.607	-0.593	-0.593	0.583	0.583	0	0	0	-0.666	-0.666	-0.646	-0.646	0.653	0.653	0.421	2.451	0.541	0.541	0	-0.635
TCGA-EY-A54A	0.259	0.259	0.488	0.488	-0.735	-0.735	0	0	0	0	0	0	0	0	0	0	-0.702	0	0	0	0	0	0	0	0	-0.726	0	-0.661	-0.661	-0.731	0	0	0	0	0	0.386	0.386	-0.734	0
TCGA-AP-A05J	0	0	0	0	0	0	0	0	0	0	0	-0.936	0	0	-0.92	0	0	0	0	0	0	0	0	0	0	-0.914	0	-0.912	-0.912	0	0	0	0	0	0	0	0	0	-0.906
TCGA-AW-A1PO	0	0	-0.841	-0.841	-0.823	0	-0.912	-0.912	0	0	0	-0.863	0	0	0.546	1.449	-0.897	-0.897	0	0	0	0	0	0	-0.837	0	0	0	0	-0.843	-0.843	0	0	0	0	0	0	0	0
TCGA-AX-A2H4	0	0	-0.259	-0.259	0	0	-0.306	-0.306	0	0	-0.267	-0.267	0	0	0	0.506	-0.273	-0.273	0	0	0	0	-0.258	0.477	0	0	-0.283	-0.295	-0.295	0	0	0.428	0	0	0	0.367	0.367	0	-0.31
TCGA-AX-A3FW	0	0	0	0	0	0.742	0	0	0	0	0	0	0	0	0	0	0	0	0	0	0	0	0	0	-0.958	0	0	0	-0.957	-0.906	0	0	0	0	0	0	0	0.911	-0.916
TCGA-AX-A3GI	0	0.395	0	0	-0.548	0.02	0	0	0.604	0	0.525	0.525	0	0.298	-0.621	-0.621	0.573	0.005	-0.574	-0.574	0	0	0	0	-0.581	-0.582	-0.608	-0.685	-0.685	0	0	0.572	-0.534	-0.553	-0.082	0.762	0.344	0	0.403
TCGA-D1-A1NX	0	0	0	0	0	0	0	0	0	0	0	0	0	0	0	0	0	0	0.635	0.635	0	0	0	0	0	0	0	-0.774	-0.774	-0.733	0	0	0	0	0	0	0	0	0
TCGA-EY-A214	0	0.862	0.365	0.365	0	1.001	-0.253	-0.253	0	0	0.375	0.375	0	0	-0.41	0	-0.385	-0.385	0.907	-0.308	-0.41	-0.41	-0.419	-0.419	0.594	0	-0.401	0	-0.329	0	0	-0.598	-0.32	-0.317	-0.317	0.845	0.845	-0.264	-0.389
TCGA-FI-A2D2	0	0	0	0	-0.717	-0.284	0	0	0	-0.295	-0.271	-0.271	0	0	0	0	-0.276	-0.276	-0.711	-0.711	-0.28	-0.28	0	0	0	0	-0.696	0	0	-0.688	-0.688	0	0	0	0	-0.645	-0.645	-0.298	-0.707
TCGA-A5-A0GB	0	0.823	0	0	0	0	0	0	0	0	0	0	0	0	0	0	0	0	0	0	0	0	0	0	0	0	0	0	0	0	0	0	0	0	0	0	0	0	0
TCGA-A5-A0GN	-0.465	0.905	0.403	0.403	0	0	-0.531	-0.531	0	0	-0.52	-0.52	0	0	0	0	0	0	0	0	-0.5	-0.5	0	0	-0.514	-0.499	-0.467	-0.443	-0.443	-0.431	-0.431	-0.486	-0.486	-0.413	-0.413	-0.442	-0.442	-0.47	-0.407
TCGA-A5-A1OG	0.279	0.279	0	0	-0.482	0.262	0	0	0	0	0.794	0	0	0	0.362	0.758	0.252	0.252	0	0	0	0	0.269	0	0.861	0	-0.423	-0.299	-0.299	0	0	0.33	-0.437	-0.556	0.88	0.267	0.267	0	0
TCGA-AJ-A3BF	0	0	0	0	-0.737	-0.737	0	0	0	0	0.194	-0.251	0.463	0	0	0	-0.722	-0.722	-0.285	-0.285	-0.717	0	-0.713	-0.713	0	0	0	0	0	-0.712	0	-0.704	-0.704	-0.712	-0.055	0	0	0	-0.701
TCGA-AJ-A3BG	0	0	0	0	0	0	0	0	0	0	0	0	0	0	0	0	0	0	0	0	0	0	0	0	0	0	0	0	0	0	0	0	0	0	0	0	0	-0.9	0
TCGA-AX-A1CC	0	0	0	0	0	0	0	0	0	0	0	0	0	0	0	0	0	0	0	0	0	0	0	0	0	0	0	0	0	0	0	0	0	0	0	0	0	0	0
TCGA-B5-A11I	0	0	0	0	-0.547	0	0	0	0	0	0.29	0.29	-0.566	-0.566	-0.601	0	0	0	0	0	0	0	0	0	0.327	-0.556	0	-0.552	-0.552	-0.455	0	0	0	-0.522	-0.522	0	0	0	-0.523
TCGA-BS-A0TD	0	0	0	0	0	0	0	0	0	0	0	0	0	0	0	0	0	0	0	0	0	0	0	0	0	0	0	0	0	0	0	0	0	0	0	0	0	0	0
TCGA-D1-A2G7	0	0	0	0	0	0	0	0	0	0	0	0	-0.706	-0.706	-0.041	0.66	0	-0.677	0	0	0	0	-0.681	0	0	0	0	0	0	0	0	0.667	0.667	0	0	0	0	0	0
TCGA-E6-A2P9	1.822	1.822	0	0	0	0	0	0	0	0	0	0	0	0	0	0	0	0	0.951	0.951	0	0	0	0	0	0	0	0	0	0	0	0	0	0	0	0	0	0	0
TCGA-EO-A1Y7	0	0	0	0	0	0	0	0	0	0	0	0	0	0	-0.436	1.308	-0.907	-0.907	0.877	0.877	-0.883	-0.883	0	0	-0.902	0	0	0.415	0.415	-0.829	-0.829	0	0	0	0	0	0	0	-0.856
TCGA-EY-A1GO	-0.598	0.76	0.425	0.425	0	0	0	0	0	0	0.466	0.466	0.466	0.466	0.457	0.457	0	0	0.49	0.49	-0.652	-0.652	0.461	0.461	0.452	-0.646	-0.61	0	0	0.537	0.537	0	0	0	0	0	0	0	0.601
TCGA-A5-A0R6	0	0	0	0	0	0	-0.288	-0.288	-0.295	-0.295	-0.571	-0.571	-0.273	-0.273	0	0	-0.612	-0.612	0	0	0	0	-0.298	-0.298	0	-0.282	-0.271	0	0	-0.617	-0.617	0	0	0	0	0	0	0.942	0
TCGA-A5-A3LO	0	0	0	0	0	0	-0.335	-0.335	-0.322	-0.322	0	0	0.297	0	0.41	0.41	-0.329	-0.329	0	0	0.288	0.288	0	0	-0.315	0	0	-0.329	-0.329	-0.293	-0.293	-0.333	-0.333	-0.288	-0.288	0.292	0.292	0.329	-0.308
TCGA-AJ-A6NU	0	0	0	0	0	0	0	0	0	0	0	0	0	0	0	0	0	0	0	0	0	0	0	0	-0.391	0	-0.4	-0.389	-0.389	-0.401	0	0.351	0	0	0	0	0	0	0
TCGA-AP-A054	0	0.899	0	0	0	0	0	0	0	0	0	0	-0.987	0	0	0	0	0	0	0	0	0	0	0	0	0	0	0	0	0	0	0	0	0	0	0	0	0	0
TCGA-AP-A056	0	0	0	0	0	0	0	0	0	0	0	0	0	0	0	0	0	0	0	0	0	0	0	0	0	0	0	0	0	0	0	0	0	0	0	0	0	0	0
TCGA-AX-A2H8	0	0	0	0	-0.729	-0.729	-0.422	-0.422	0	0	0	0	0	0	0	0	0	-0.684	0	0	0	0	0	0	0	0	-0.724	0	0	-0.716	-0.716	0	0	0.501	0	0	0	0	-0.734
TCGA-AX-A3FT	0	0	0	0	0	0	0	0	0	0	0	0	0	0	0.7	0.7	0	0	0	0	0	0	0	0	0	0	0	0	0	0	0	0	0	0	0	0	0	0	0
TCGA-B5-A11J	0	0	0	0	0	0	0	0	0	0	0	0	0	0	0	0	0	0	0	0	0	0	0	0	0	0	0	0	0	0	0	0	0	0	0	0	0	0	0
TCGA-B5-A11Q	0	2.038	0	0	0	0	0	0	0	0	0	0	0	0	0.775	0.775	0	0	0	0	-0.882	-0.882	0	0	0	0	0	0	0	0	0	0	0	0	0	0	0	0	0
TCGA-BG-A0MT	0	1.437	0	0	0	0	0	0	0	0	0	0	0	0	-0.849	0.737	0	0	0	0	0	0	0	0	0	0	0	0	0	0	0	0	0	0	0	0	0	0	0
TCGA-BS-A0TI	0.314	0.314	0.813	0	0	0	0	0	0	0	0	0	0.422	0.422	0	0	-0.708	-0.708	0	0	0	0	0.633	0	-0.355	0.522	0	0	-0.336	0	0	-0.685	0	0	0	0	0	0	0
TCGA-D1-A165	0	0.401	0	0	0	0	0	0	0	0	0	0	0	0	0.931	0.931	0	0	0.67	0.67	0	0	0	0	0.423	0	0	0	0	0	0	0	0	0	0	0	0	0	0
TCGA-D1-A16B	0	0	0	0	0	0	0	0	0	0	0	0	0	0	0	0	0	0	0	0	0	0	0	0	0	0	0	0	0	0	0	0	0	0	0	0	0	0	0
TCGA-DI-A2QY	0	0	0.373	0.373	0.394	0.394	-0.505	0	0.328	-0.775	0.271	0.271	-0.59	-0.59	-0.558	1.781	-0.541	-0.541	0.405	0	0	0	-0.548	-0.548	0.808	0.543	-0.535	-0.52	-0.52	0	0	1.261	-0.562	0.457	0	0	0.415	0.459	0
TCGA-EY-A3QX	0	0	0	0	-0.819	-0.015	-0.819	-0.819	-0.04	-0.857	0.75	0	0	0	-0.814	-0.814	0.717	0	0	0	0	0	0	0	-0.514	0	0	-0.831	-0.831	0	0	-0.81	-0.81	0	0	0	0	0	0.26
TCGA-FI-A2F8	0	0	0	0	0	0	-0.344	-0.518	0.33	0	0	0	-0.254	-0.254	0	0	-0.333	-0.333	0	0	-0.267	0	0	0	-0.461	0	-0.55	0	0	-0.327	0	0	0	0	0	0	0	-0.564	0
TCGA-SJ-A6ZI	0	0	0	0	0	0	0	0	0	0	0	0	0	0	0	0	0	0	0	0	0	0	0	0	0	0	-0.634	0	0	0	0	0	0	0	0	0	0	0	0
TCGA-A5-A1OK	1.289	1.289	0	0	0	0	0	0	0	0	0	0	0	0	0	0	0	0	0	0	0	0	0	0	0	0	0	0	0	0	0	0	0	0	0	0	0	0	0
TCGA-AJ-A3NC	0	1.457	0	0	0	0	0	0	0	0	0	0	0	0	0	0	0	0	0.782	0.782	0	0	0	0	0	0	0	0	0	0	0	0	0	0	0	0	0	0	0
TCGA-AP-A0LD	0	0.787	0	0	0	0	0	0	0	0	0	0	0	0	0.454	0.454	0	0	0.788	0.788	0	0	0	0	0	0	0	0	0	0	0	0	0	0	0	0	0	0	0
TCGA-AP-A0LS	0	0	0	0	0	0	0	0	0	0	0	0	0	0	0	0	0	0	0	0	0	0	0	0	0	0	0	0	0	0	0	0	0	0	0	0	0	0	0
TCGA-AX-A06L	0	0	0	0	0	0	0	0	0	0	0	0	0	0	0	0	0	0	0	0	0	0	0	0	0	0	0	0	0	0	0	0	0	0	0	0	0	0	0
TCGA-AX-A2IN	0	0.905	0	0	0	0	0	0	0	0	0	0	0	0	0	0	0	0	0	0	0	0	0	0	0	0	0	0	0	0	0	0	0	0	0	0	0	0	0
TCGA-AX-A3G9	0	0	0	0	0	0	0	0	0	0	0	0	0	0	0	0	0	0	0	0	0	0	0	0	0	0	0	0	0	0	0	0	0	0	0	0	0	0	0
TCGA-B5-A0JT	0	0.6	0.564	0.564	0	0	0	0	0	0	0	0	0.613	0.613	0.602	0.602	0	0	0.608	0.608	0.597	0.597	0	0	0	0	0	0	0	0	0	0	0	0	0	0.605	0.605	0	0
TCGA-B5-A0JV	0	0.817	0	0	0	0	0	0	0	0	0	0	0	0	0	0	0	0	0	0	0	0	0	0	0	0	0	0	0	0	0	0	0	0	0	0	0	0	0
TCGA-B5-A11S	0	1.393	0	0	0	0	0	0	0	0	0.442	0	0	0	0.74	0.74	0	0	0.704	0.704	0	0	0	0	0	0	0	0	0	0	0	0	0	0	0	0	0	0	0
TCGA-BG-A0MO	0	0.743	0	0	0	0	0	0	0	0	0	0	0	0	0	0	0	0	0	0	0	0	0	0	0	0	0	0	0	0	0	0	0	0	0	-0.869	0	0	0
TCGA-BG-A2AD	0	0	0	0	0	0	0	0	0	0	0	0	0	0	0	0	0	0	0	0	0	0	0	0	0	0	0	0	0	0	0	0	0	0	0	0	0	0	0
TCGA-D1-A169	0	0	0	0	0	0	0	0	0	0	0	0	0	0	0	0	-0.673	-0.673	0	0	0.253	-0.366	0	0	0	0.554	0	0	0	-0.571	-0.571	0.575	-0.112	0	0	0	0	0	0
TCGA-DI-A1BY	0	0	0	0	0	0	0	0	0	0	0	0	0	0	0	0	0	0	0	0	0	0	0	0	0	0	0	0	0	0	0	0	0	0	0	0	0	0	0
TCGA-DI-A1NN	0	0	0	0	0	0	0	0	0	0	0	0	-0.317	0	-0.638	-0.638	0	0	-0.456	-0.456	0.262	-0.259	0	0	0	0	0	0	-0.378	-0.564	0	0.262	0.262	0	0	0	0.378	0	-0.551
TCGA-EO-A1Y5	0	0	0	0	0	0.933	0.385	0.385	0	0	0	0	0.377	0	0.916	0.916	0	0	0	0	0	0	0	0	0.506	0.517	0	-0.546	-0.546	-0.529	-0.529	0	0	0.472	0.472	0.599	0.599	0	0
TCGA-EO-A3B1	0	0	0	0	0.33	0.33	0	0	0	0	0.349	0	0	0	0	0.263	-0.427	-0.427	0.356	0.356	0	0	-0.459	-0.459	0.29	0.255	-0.846	-0.439	-0.439	0.404	0.404	0	0	0	0	0.297	0.297	0.71	0
TCGA-EY-A2OP	0	0.784	0	0	0	0	0	0	0	0	0	0	0	0	0	0	0	0	0.8	0.8	0	0	0	0	0	0	0	0	0	0	0	0	0	0	0	0	0	0	0
TCGA-FI-A2EY	-0.495	-0.495	0	0	-0.391	0.658	-0.5	-0.5	0.471	-0.042	0.593	0	0	0.575	-0.45	0	-0.518	-0.518	-0.519	0	-0.606	0	0.582	0.582	-0.419	0	0	0	-0.507	-0.539	-0.539	0	0	-0.546	0	0	0	-0.497	0
TCGA-KP-A3W4	0	0	0	0	-0.64	0	0	0	0	0	0	0	0	0	0	0.373	0	0	0	0	0	0	0	0	0	0	0	-0.589	-0.589	0	0	0	0	0	0	0	0	0	0
TCGA-A5-A0VQ	0	0	0	0	0	0	0	0	0	0	0	0	0	0	0	0	0	0	0	0	0	0	0	0	0	0	0	0	0	0	0	0	0	0	0	0	0	0	0
TCGA-AP-A1DO	0	1.407	0	0	0	0	0	0	0.738	0.738	0	0	0	0	0.484	0.484	0	0	0	0	0	0	0.702	0.702	0	0	0	0	0	0	0	0	0	0	0	0.744	0.744	0	0
TCGA-AX-A3FV	0	0	0	0	0	0	-0.568	-0.568	0	0	-0.56	-0.56	0.627	0.627	0.009	0.594	0	0	0	0	0	0	1.096	0	-1.293	0	0	-0.601	-0.601	-0.563	-0.563	-0.554	-0.554	0.46	0.46	0	0.52	0	-0.587
TCGA-B5-A0JX	0	0	0	0	0	0	-0.655	0	0	0	0	0	0	0	0	0	0	0	0.581	0.581	0	0	0	0	0	0	0	0	0	0	0	0	0	0	0	0	0	0	0
TCGA-B5-A0K3	0	0	0	0	-0.892	0	0	0	0	0	0	0	0	0	0	0	0	0	0	0	-0.743	-0.743	-0.747	-0.747	0	-0.834	-0.629	0	0	0	0	0	0	0	0	0	0	0	0
TCGA-B5-A0KB	0	0	0	0	-0.303	-0.303	0	0	0	0	0	0	-0.525	0	-0.42	-0.42	-0.502	-0.502	-0.503	-0.503	0	0	0	0	-0.5	-0.294	-0.487	-0.493	-0.493	-0.285	0	0	0	0	0	0	0	0	-0.499
TCGA-B5-A1MY	0	0	0	0	0.271	0.435	-0.494	-0.494	0.756	0.756	0	-0.432	0.443	0.443	-1.103	0	-0.49	-0.49	0	0	0	0	0	0	-0.466	0	0	-0.561	-0.561	-0.315	0.285	0	0	3.657	3.657	0.488	0.488	0.314	-0.498
TCGA-BG-A0M2	0	0.653	0.605	0.605	0	0	0	0	0	0	0	0	0	0	0.669	0.669	0	0	0.663	0.663	0	0.653	0.646	0.646	0	0	0	0	0	0	0.591	0	0	0	0	0	0	0	0
TCGA-BG-A3EW	0	1.636	0	0	0	0	0	0	0	0	0	0	0	0	0	0	0	0	0	0	0	0	0	0	0	0	0	0	0	0	0	0	0	0	0	0	0	0	0
TCGA-D1-A16I	0	0	0	0	0	0	0	0	-0.539	-0.539	0	0	0	0	1.044	1.044	0	0	-1.09	-1.09	-0.739	-0.739	0	0	0	-0.737	0	-0.773	-0.773	-0.743	-0.743	-0.765	-0.199	0	0	0.619	0.619	0	-0.733
TCGA-EY-A1GC	0	0.343	0	-0.426	0.374	0.374	0	0	0	0	0.336	0.336	-0.448	-0.448	0	0	-0.397	-0.397	0.299	0.299	0	0	0.293	0	-0.469	1.018	0	-0.093	-0.441	-0.425	-0.425	-0.504	-0.504	0	0	0	0	0	-0.437
TCGA-PG-A7D5	0.371	0.371	0.507	0.255	0	0	0	0	0	0	0.331	-0.101	-0.607	-0.607	-0.726	-0.726	0.374	0	0.252	0.252	0	0	0	0	0	0	0	-0.318	-0.611	-0.639	-0.639	0.308	0.308	0.324	0.324	0.366	0.366	0.309	-0.604
TCGA-AJ-A23M	0	0	0	0	0	0	0	0	-0.708	-0.708	0	0	0	0	-0.691	-0.691	-0.671	-0.671	0	0	-0.587	-0.587	0	0	0.414	-0.619	-0.643	-0.829	-0.829	-0.574	-0.574	0	0	-0.278	0.097	0.395	0.395	-0.601	0
TCGA-AX-A1CI	0.793	0.793	0	0	0	0	0	0	0	0	0	0	0	0	0.262	0.262	0	0	0	0	0	0	0	0	0	0	0	0	-0.832	0	0	0	0	0	0	0	0	0	0
TCGA-B5-A11W	0	0	0	0	0	0	0	0	0	0	0	0	0	0	0	0	0	0	0	0	0	0	0	0	0	0	0	0	0	0	0	0	0	0	0	0	0	0	0
TCGA-B5-A11Z	0	1.466	0	0	0	0	0	0	0	0	0	0	0	0	0	0	0	0	0	0	0	0	0	0	0	0	0	0	0	0	0	0	0	0	0	0	0	0	0
TCGA-BG-A186	0	0.758	0	0	0	0	0	0	0	0	0	0	0	0	0	0	0	0	0	0	0	0	0	0	0	0	0	0	-0.811	0	0	0	0	0	0	0	0	0	0
TCGA-D1-A16J	0	0	0	0	0	0	0	0	0	0	0	0	0	0	0	0	0	0	0	-0.661	0	0	0	0	0	0	0	-0.036	-0.731	0	0	0	0	0	0	0.71	0.71	0	0
TCGA-D1-A17H	0	0	0	0	0	0	0	0	0	0	0	0	0	0	0	0	0	0	0	0	0	0	0	0	0	0	0	0	0	0	0	0	0	0	0	0	0	0	0
TCGA-D1-A1O5	0	0	0	0	0	0	0	0	0	0	0	0	0	0	0	0	0	0	0	0	0	0	0	0	0	0	0	0	0	0	0	0	0	0	0	0	0	0	0
TCGA-D1-A3JP	0	0	0.298	0.298	-0.308	0.003	-0.301	-0.301	-0.307	-0.307	0	0	0.338	0.338	0	0	-0.296	-0.296	-0.302	-0.302	-0.294	-0.294	0.292	0.292	-0.306	0	0	-0.283	-0.283	-0.009	0.297	0.065	-0.287	-0.305	-0.305	0	0	0	0.309
TCGA-D1-A3JQ	0	0	0	0	0	0	0	0	0	0	0	0	0	0	0	0	0	0	-0.3	0	0	0	0	0	0	0	-0.515	-0.432	-0.432	-0.342	0	0	0	1.544	1.544	-0.353	0	0	0
TCGA-E6-A8L9	0	0.413	0.486	0.486	0	0	0	0	-0.544	-0.544	-0.109	-0.535	0	0	0.539	0.539	0	0	-0.457	0	-0.477	-0.477	0.393	0.393	-0.525	-0.527	0	-0.525	-0.525	-0.508	-0.508	0.348	0	-0.52	-0.52	0.309	0.309	0	-0.534
TCGA-EY-A2ON	0.826	0.826	0	0	0	0.431	-0.417	0	0.602	0	0.445	0.445	0.425	-0.482	0.002	0.451	0.835	-0.461	0	0	0	0	0	0	-0.423	0	-0.392	0	0	0	0	0.37	-0.472	0	0	0	0.72	0	0
TCGA-EY-A2OQ	0	0	0	0	-0.363	-0.363	0	0	0	0	-0.426	-0.426	0	0	-0.019	1.274	0.593	-0.406	-0.31	0	0	0	-0.378	-0.378	0	-0.406	-0.396	-0.855	-0.855	-0.838	-0.838	0	0	0.593	0.593	0	0	0	-0.406
TCGA-JU-AAVI	0	0	0.502	0.502	0	0	-0.316	-0.316	0.587	0.587	0	0	0.328	0.328	-0.185	0.251	-0.254	-0.254	-0.318	-0.318	-0.303	-0.303	0.696	0	0	0	0	-0.368	0.433	-0.293	-0.293	0	0	0.014	1.474	0.563	0.563	-0.343	-0.361
TCGA-QS-A5YR	0	0	0	0	0	0	0	0	0	0	0	0	0	0	0	0	0	0	0	0	0	0	0	0	0	0	0	0	0	0	0	0	0	0	0	0	0	0	0
TCGA-AJ-A2QL	0	0	0	0	0	0	0	0	0	0	0	0	0	0	0	0	0	0	0	0	0	0	0	0	0	0	0	0	0	0	0	0	0	0	0	0	0	0	-0.63
TCGA-AJ-A2QN	0	0	0	0	0	0	0	0	0	0	0	0	0.488	0.488	0.513	0.513	0	-0.54	0	0	0	0	0	0	0	0	0	0	0	0	0	0	0	0	0	0.506	0.506	0	0
TCGA-AJ-A3NF	0	0	0	0	0	0	0	0	0	0	0	0	0	0	-0.341	0	0	0	0	0	-0.38	0	0	0	0	0	-0.349	0	0	0	0	0	0	0	0	0	0	0	0
TCGA-AP-A1DM	0	0.605	0	0	0	0	0	0	0	0	0	0	0	0	0	0	0	0	0	0	0	0	0	0	0	0	0	0	0	0	0	0	0	0	0	0	0	0	0
TCGA-AX-A1CE	0	0	0	0	0	0	0	0	0	0	0	0	0	0	0	0	0	0	0	0	0	0	0	0	0	0	0	0	0	0	0	0	0	0	0	0	0	0	0
TCGA-AX-A2HH	0	0.849	0.788	0.788	0	0	0	0	0	0	0	0	0	0	0	0	0	0	0.988	0.988	0	0	0	0	0	0	0	0	0.861	-0.938	-0.067	0	0	0	0	0	0	0	0
TCGA-AX-A3G4	0.305	0.305	0	0	-0.284	-0.284	0	-0.632	0	0	0	0	0	0	0	0	-0.668	-0.668	-0.685	-0.685	-0.584	0	0	0	-0.353	-0.679	0	-0.631	-0.631	-0.656	-0.656	-0.632	-0.632	0	0	-0.638	0	-0.268	-0.474
TCGA-B5-A0JZ	0	0	0	0	0	0	0	0	0	0	0	0	0	0	0	0	0	0	0	0	0	0	0	0	0	0	0	0	0	0	0	0	0	0	0	0	0	0	0
TCGA-BG-A0M4	0	0.671	0	0	0.672	0.672	0	0	0	0	0	0	0	0	0.686	0.686	0	0	0.671	0	0	0	0	0	0	0	0	0	0	0.68	0.68	0	0	0	0	0	0	0	0
TCGA-BG-A0M7	0	0	0	0	0	0	0	0	0	0	0	0	0	0	0	0	0	0	0	0	0	0	0	0	0	0	0	0	0	0	0	0	0	0	0	0	0	0	0
TCGA-BK-A0CB	0	0	0	0	0	0	0	0	0	0	0	0	0	0	0.36	0.36	0	0	0	0	0	0	0	0	0	0	0	0	0	0	0	0	0	0	0	0	0	0	0
TCGA-BS-A0TG	0	0	0	0	0	0	0	0	0	0	0	0	0	0	0.671	0.671	0	0	0	0	0	0	0	0	0	0	0	0	0	0	0	0	0	0	0	0	0	0	0
TCGA-D1-A0ZN	0	0.632	0	0	0	0	0	0	0	0	0	0	0	0.651	0	0	0	0	0	0	0	0	0	0	0	0	0	0	0	0	0	0	0	0	0	0	0	0	0
TCGA-D1-A101	0	0	0	0	0	0	0	0	0	0	0	0	0	0	0	0	0	0	0	0	0	0	0	0	0	0	0	0	0	0	0	0	0	0	0	0	0	0	0
TCGA-D1-A1NZ	0	1.242	0	0	0	0	0	0	0	0	0	0	0	0	0	0	0	0	0	0	0	0	0	0	0	0	0	0	0	0	0	0	0	0	0	0	0	0	0
TCGA-D1-A1O7	0	0	0	0	0	0	0	0	0	0	0	0	0	0	0	0	0	0	0	0	0	0	0	0	0	0	0	0	0	0	0	0	0	0	0	0	0	0	0
TCGA-DF-A2L0	0	0	0	0	0	0	-0.417	-0.417	-0.42	-0.42	0	0	-0.444	-0.444	0	0	-0.41	-0.41	0	0	0.343	0.343	0	0	-0.449	0	0.315	0	0	-0.433	-0.433	-0.414	-0.414	0	0	0.672	0.672	0	-0.442
TCGA-EY-A1GM	0	0	0.65	0.65	0	0.669	-0.837	-0.837	0	0	0	0	0	0	0.597	0.597	0	0	0	0	0	0	0	0	0	0	0	-0.815	-0.815	-0.82	0	0	0	0	0	0.753	0.753	0	-0.809
TCGA-EY-A215	0	0	0	0	0	0	0	0	0	0	0	0	0	0	0	0	0	0	0	0	0	0	0	0	0	0	0	0	0	0	0	0	0	0	0	0	0	0	0
TCGA-FI-A2CY	0	0	0	0	0	0	0	0	0	0	0	0	0	0	0	0	-0.8	-0.8	0	0	0	0	0	0	0	-1.293	0	0	-0.832	-0.766	-0.766	0.067	-0.767	-0.709	-0.709	0	0	0	0
TCGA-PG-A915	0	0	0.294	0	0.401	0.401	0	0	0	0	0	0	0	0	-0.372	0.419	0	0	-0.688	-0.283	0.329	0	0	0	1.061	0	-0.712	0.778	-0.673	-0.405	0.27	0.427	0.427	3.657	0	0.435	0.435	0	0
TCGA-2E-A9G8	0	0	0	0	-0.955	-0.955	0	0	0	0	0	0	0.8	0.8	-0.078	0.885	0	-0.893	0	0	0	0	0	0	-0.951	0	0	0	0	-0.941	0	0	0	-0.903	-0.903	-0.879	0.882	0	-0.994
TCGA-AP-A052	0	0	0	0	-0.667	-0.667	0	0	0	0	0	0	0	0	0	0	0	0	-0.402	0	0	0	0	0	0	0	-0.872	-0.762	-0.762	0	0	0	0	0	0	0	0	-0.543	0
TCGA-AP-A0LQ	0	0	0	0	0	0	0	0	0	0	0	0	0	0	0	0	0	0	0.591	0.591	0	0	0	0	0	0	0	0	0	0	0	0	0	0	0	0	0	0	0
TCGA-AP-A1DV	0	0	0	0	0	0	0	0	0	0	0	0	0	0	0	0	0	0	0	0	0	0	0	0	0	0	0	0	0	0	0	0	0	0	0	0	0	0	0
TCGA-AX-A1CJ	0	0.666	0	0	0	0	0	0	0	0	0	0	0	0	0	0	0	0	0.654	0.654	0	0	0	0	0	0	0	0	0	0	0	0	0	0	0	0	0	0	0
TCGA-B5-A11Y	0	0	0	0	0	0	0	0	0	0	0	0	0	0	0	0	0	0	0	0	0	0	0	0	0	0	0	0	0	0	0	0	0	0	0	0	0	0	0
TCGA-BS-A0TJ	0	0	0	0	0	0	0	0	0	0	0	0	0	0	0	0	0	0	0	0	0	0	0	0	0	0	0	0	0	0	0	0	0	0	0	0	0	0	0
TCGA-D1-A0ZP	0	0	1.088	0.637	0	0	0	0	0	0	0	0	0	0	-0.135	0.605	0	0	0	0	0	0	0	0	0	0	0	0	0	-0.72	0	0	0	0	0	0	0	0	-0.709
TCGA-D1-A17A	0	1.278	0	0	0	0	0	0	0	0	0	0	0	0	0	0	0	0	0	0	0	0	0	0	0	0	0	0	0	0	0	0	0	0	0	0	0	0	0
TCGA-D1-A17S	0	0	0	0	0	0	0	0	0	0	0	0	0	0	0	0	0	0	0	0	0	0	0	0	0	0	0	0	0	0	0	0	0	0	0	0	0	0	0
TCGA-AJ-A8CV	0	0	0	0	0	0	0	0	0	0	0	0	0	0	0	0	0	0	0	0	0	0	0	0	0	0	0	0	0	0	0	0	0	0	0	0	0	0	0
TCGA-AP-A05N	0	0	0	0	0	0	0	0	0	0	0	0	0	0	0	0	0	0	0	0	0	0	0	0	0	0	0	0	0	0	0	0	0	0	0	0	0	0	0
TCGA-AX-A1CK	0	1.578	0.812	0	0	0	0	0	0	0	0	0	0	0	0.86	0.86	0	0	0	0	0	0	0	0	-0.89	0	0	0	0	0	0	0	0	0	0	0	0	0	0
TCGA-AX-A3G3	0.359	0.359	0	0	-0.316	-0.048	-0.303	0.283	0	0	1.043	0	0.605	0.605	-0.986	0	0.334	0.334	0	0	-0.532	-0.532	0.331	0	0	0	0	-0.523	-0.523	-0.477	0	-0.218	-0.576	-0.366	-0.366	0	0.848	0	-0.483
TCGA-B5-A0K6	0	0.808	0	0	0	0	0	0	0	0	0	0	0	0	0	0	0	0	0	0	0	0	0	0	0	0	0	0	-0.849	0	0	0	0	0	0	0	0	0	0
TCGA-BG-A0VZ	0	0	0	0	0	0	0	0	0	0	0	0	0	0	0	0	0	0	0	0	0	0	0	0	0	0	0	0	0	0	0	0	0	0	0	0	0	0	0
TCGA-BK-A13B	0	1.546	0	0	0	0	0	0	0	0	0	0	0	0	0	0	0	0	0	0	0	0	0	0	0	0	0	0	0	0	0	0	0	0	0	0	0	0	0
TCGA-BS-A0TA	0	0	0	0	0	0	0	0	0	0	0	0	0	0	0	0	0	0	0	0	0	0	0	0	0	0	0	0	0	0	0	0	0	0	0	0	0	0	0
TCGA-BS-A0VI	0	0.609	0	0	0	0	0	0	0	0	0	0	0	0	0	0	0	0	0	0	0	0	0	0	0	0	0	0	0	0	0	0	0	0	0	0	0	0	0
TCGA-D1-A0ZV	0	0	0	0	0	0	0	0	0	0	0	0	0	0	0	0	0	0	0	0	0	0	0	0	0	0	0	0	0	0	0	0	0	0	0	0	0	0	0
TCGA-D1-A15W	0	0	0	0	0	0	0	0	0	0	0	0	0	0	0	0	0	0	0	0	0	0	0	0	0	0	0	0	0	0	0	0	0	0	0	0	0	0	0
TCGA-D1-A17R	0	0.771	0.712	0.712	0	0	0	0	0	0	0	0	0.786	0.786	0.767	0.767	0	0	0	0	0	0	0	0	0	0	0	-0.847	-0.847	0	0	0	0	0	0	0	0	0	0
TCGA-EO-A22S	0	0	0	0	0	0	0	0	0	0	0	0	0	0	0	0	0	0	0	0	0	0	0	0	0	0	0	0	0	0	0	0	0	0	0	0	0	0	0
TCGA-EO-A3AY	0	0	0	0	0	0	0	0	0	0	0	0	0	0	0	0	0	0	0	0	0	0	0	0	0	0	0	0	0	0	0	0	0	0	0	0	0	0	0
TCGA-FI-A2EX	0	0	0	0	0.464	0.464	-0.515	-0.515	0.517	0	0	0	0	0	-0.876	0	-0.355	-0.355	0.361	0.361	0	0	-0.39	-0.39	-0.423	0.359	0	0	-0.515	0	0	0	0	-0.445	-0.445	0.273	0.672	0	0.262
TCGA-A5-A0G2	-0.371	-0.371	0	0	0	0	-0.365	-0.365	-0.379	-0.379	-0.37	-0.37	0	0	0	0	-0.402	0	0	0	0	0	0.386	0.386	-0.391	0	0	0	0	0	0	0	0	0	0	-0.403	-0.07	0	0
TCGA-A5-A0GH	0	0	0	0	0	0	0	0	0	0	0	0	0	0	0	0	0	0	0	0	0	0	0	0	0	0	0	0	0	0	0	0	0	0	0	0	0	0	0
TCGA-AJ-A3QS	0.273	0.273	0.273	0	0	0	0	0	0	0	0	-0.282	0	0	0.034	0.784	0	0	0	0	0	0	0	0	0	0	-0.358	0	0	-0.27	0	0.569	0	0	0	0	0.336	0	-0.328
TCGA-AP-A0LE	0	0.819	0	0	0	0	0	0	0	0	0	0	0	0	0	0	0	0	0	0	0	0	0	0	0	0	0	0	0	0	0	0	0	0	0	0	0	0	0
TCGA-B5-A121	0	0	0	0	0	0	0	0	0	0	0	0	0	0	0	0	0	0	0	0	0	0	0	0	0	0	0	0	0	0	0	0	0	0	0	0	0	0	0
TCGA-BG-A0LX	0	0.735	0	0	0	0	0	0	0	0	0	0	0	0	0	0	0	0	0.72	0.72	0	0	0	0	0	0	0	0	0	0	0	0	0	0	0	0	0	0	0
TCGA-BG-A0W2	0	0	0	0	0	0	0	0	0	0	0	0	0	0	0	0	0	0	0.778	0.778	0	0	0	0	0	0	0	0	0	0	0	0	0	0	0	0	0	0	0
TCGA-BG-A2AE	0	0	0.604	0.604	0	0	0	0	0	0	0	0	0	0	0.173	0.875	0	0	0	0	0	0	0.617	0.617	-0.593	0	0	0	-0.658	0	0	0	0	0	0	0	0	0	0
TCGA-BK-A0C9	0	0.71	0.655	0.655	0	0	0	0	0	0	0.686	0.686	0.695	0.695	1.385	1.385	0	0	0.695	0.695	0	0	0	0	0	0.714	0	0	0	0	0	0	0	0	0	0	0	0	0
TCGA-EC-A24G	0	0	0	0	0	0	0	0	0	0	0	0	0	0	0	0	0	0	0	0	0	0	0	0	0	0	0	0	0	0	0	0	0	0	0	0	0	0	0
TCGA-EY-A1H0	0	0	0	0	0	0	0	0	0	0	0	0	0	0	0.876	0.876	0	0	0.851	0.851	0	0	0.867	0.867	0	0	0	0	0	0	0	0	0	0	0	0	0	0	0
TCGA-FI-A3PX	-0.308	0	0	0	0	0.372	-0.336	-0.336	-0.41	-0.41	0	0	-0.338	-0.338	-0.354	-0.354	1.112	-0.836	-0.319	-0.319	0	0	0	0	-0.83	-0.335	-0.336	-0.355	-0.355	-0.874	0	0.278	-0.357	0	0	0.783	0.783	-0.858	-0.366
TCGA-QF-A5YS	0	0	0	0	0	0	0	0	0	0	0	0	0	0	0	0	0	0	0	0	0	0	0	0	0	0	0	0	0	0	0	0	0	0	0	0	0	0	0
TCGA-AP-A0LL	0	1.745	0	0	0	0	0	0	0	0	0	0	0	0	0	0	0	0	0	0	0	0	0	0	0	0	0	0	0	0	0	0	0	0	0	0	0	0	0
TCGA-AP-A3K1	0	0.27	0.374	0.374	0	0	-0.907	-0.119	-0.306	0	0	0	0.51	0.51	1.183	1.461	-0.534	-0.534	0	0	0	0	-0.336	0	0	0	-0.5	0	0	0	0	0.444	0.444	-0.765	-0.765	-0.558	0.291	-0.363	0
TCGA-B5-A3F9	0	0	0	0	0	0	0	0	0	0	0	0	0	0	0	0.341	-0.254	-0.254	0	0	-0.253	-0.253	0	0	-0.261	0	0	0	0	0	0	0	0	0	0	0.277	0.277	0	0
TCGA-BG-A0VT	0.821	0.821	0	0	0	0	0	0	0	0	0	0	0	0	0	0	0	0	0	0	0	0	0	0	0	0	0	0.259	-0.39	0	0	0	0	0	0	0	0	0	0
TCGA-BS-A0V4	0	0.684	0	0	0	0	0	0	0	0	0	0	0	0	0	0	0	0	0	0	0	0	0	0	0	0	0	0	0	0	0	0	0	0	0	0	0	0	0
TCGA-D1-A16Y	0	0	0	0	0	0	0	0	0	0	0	0	0	0	0	0	0	0	0	0	0	0	0	0	0	0	0	0	0	0	0	0	0	0	0	0	0	0	0
TCGA-D1-A17M	0	0.664	0	0	0	0	0	0	0	0	0	0	0	0	0	0	0	0	0	0	0	0	0	0	0	0	0	0	0	0	0	0	0	0	0	0	0	0	0
TCGA-E6-A1M0	0	0	0	0	0	0	0	0	0	0	0	0	0	0	0.748	0.748	0.519	0.519	0.995	0.995	0	0	0	0	0	0.541	0.528	0	0	0	0	0	0	0	0	0	0	0	0
TCGA-EO-A22R	0	0	0	0	0	0	0	0	0	0	0	0	0	0	0	0	0	0	0	0	0	0	0	0	0	0	0	0	0	0	0	0	0	0	0	0	0	0	0
TCGA-EO-A22T	0	0	0	0	0	0	0	0	0	0	0	0	0	0	0.35	0.35	0	0	0	0	0	0	0	0	0	0	0	0	0	0	0	0	0	0	0	0	0	0	0
TCGA-EY-A2OO	-0.317	1.488	0	0	0	0	-0.319	-0.319	0	0	0	0	-0.342	-0.342	0	0	0	0	0.436	0.436	-0.335	-0.335	0	0	-0.322	-0.348	-0.326	0	0	0	0	-0.318	-0.318	0	0	0	0	-0.309	-0.333
TCGA-EY-A4KR	0	0	0	0	0.381	0.381	0	0	0	0	0	0	0	0	-0.643	0	0	0	0	0	0	0	0	0	0	0	-0.423	0	0	-0.369	0.304	0	0	0	0	0.294	0.294	0	0
TCGA-FI-A2D5	0	0	0	0	0	0	0	0	0	0	0	0	0	0	0	0	0	0	0	0	0	0	0	0	0	0	0	0	0	0	0	0	0	0	0	0	0	0	0
TCGA-A5-A0R7	0	0	0	0	0	0	0	0	-0.666	-0.666	0	0	0	0	0.721	0.721	0	0	0	0	0	0	0	0	0	-0.642	-0.624	0	-0.61	0	0	-0.648	-0.648	0	0	0	0	0	-0.596
TCGA-AJ-A3OL	0	0.973	0	0	0	0	0	0	0	0	0	0	0	0	0.98	0.98	0	0	0	0	0	0	0	0	0	0	0	0	0	0	0	0	0	0	0	0	0	0	0
TCGA-B5-A11F	0	0	0	0	0	0	0	0	0	0	0	0	0	0	0	0	0	0	0.703	0.703	0	0	0	0	0	0	0	0	0	0	0	0	0	0	0	0	0	0	0
TCGA-B5-A1MW	0	0	0	0	0	0	0	0	0	0	0	0	0	0	1.339	1.339	0	0	0	0	0	0	0	0	0	0	0	0	0	0	0	0	0	0	0	0	0	0	0
TCGA-BS-A0UV	0	0	0	0	0.687	0.687	0	0	0	0	0	0	0	0	0.676	0.676	0	0	0	0	0	0	0	0	0	0	0	0	0	0	0	0	0	0	0	0	0	0	0
TCGA-BS-A0V6	0	0	0	0	0	0	0	0	0	0	0	0	0	0	0	0	0	0	0	0	0	0	0	0	0	0	0	0	0	0	0	0	0	0	0	0	0	0	0
TCGA-BS-A0WQ	0	0	0	0	0	0	0	0	0	0	0	0	0	0	0	0	0	0	0.859	0.859	0	0	0	0	0	0	0	0	0	0	0	0	0	0	0	0	0	0	0
TCGA-DI-A1BU	0	0	0	0	0	0	0	0	0	0	0	0	0	0	0	0	0	0	0	0	0	0	0	0	0	0	0	0	0	0	0	0	0	0	0	0	0	0	0
TCGA-EY-A2OM	0	0	0	0	0	0	0	0	0	0	0	0	0	0	0.615	0.615	0	0	0	0	0	0	0	0	0	0	0	0	0	0	0	0	0	0	0	0	0	0	0
TCGA-KJ-A3U4	0	0.481	0	0	0	0	0	-0.452	-0.469	-0.469	-0.913	-0.913	0	0	0	0	0	0	0	-0.909	-0.467	-0.467	0	0	-0.937	0	0	-0.941	-0.941	-0.448	0.498	1.483	0.576	-0.897	-0.897	0	0	0	-0.942
TCGA-QS-A5YQ	0	0	0	0	0	0	0	0	0	0	0	0	0	0	0	0	0	0	0	0	0	0	0	0	0	0	0	0	0	0	0	0	0	0	0	0	0	0	0
TCGA-AJ-A3OJ	0	0	0	0	0	0	0	0	0	0	0	0	0	0	0	0	0	0	0	0	0	0	0	0	0	0	0	0	0	0	0	0	0	0	0	0	0	0	0
TCGA-AX-A1CN	0	0	0	0	0	0	0	0	0	0	0	0	0	0	-0.793	0	0	0	0	0	0	0	0	0	0	0	0	0	-0.782	0	0	0	0	0	0	0	0	0	0
TCGA-B5-A0JS	0	0	0	0	0	0	0	0	0	0	0.654	0	0	0	0	0	0	0	0	0	0	0	0	0	0	0	0	0	0	0	0	0	0	0	0	0	0	0	0
TCGA-B5-A0K2	0	0	0	0	0	0	0	0	0	0	0	0	0	0	0	0	0	0	0	0	0	0	0	0	0	0	0	0	0	0	0	0	0	0	0	0	0	0	0
TCGA-BS-A0UL	0	0	0	0	0	0	0	0	0	0	0	0	0	0	0	0	0	0	0	0	0	0	0	0	0	0	0	0	0	0	0	0	0	0	0	0	0	0	0
TCGA-D1-A0ZS	0	0	0	0	0	0	0	0	0	0	0	0	0	0	0	0	0	0	0	0	0	0	0	0	0	0	0	0	0	0	0	0	0	0	0	0	0	0	0
TCGA-D1-A16Q	0	0	0	0	0	0	0	0	0	0	0	0	0	0	0	0	0	0	0	0	0	0	0	0	0	0	0	0	0	0	0	0	0	0	0	0	0	0	0
TCGA-D1-A17Q	0	0	0	0	0	0	0	0	0	0	0	0	0	0	0	0	0	0	0	0	0	0	0	0	0	0	0	0	0	0	0	0	0	0	0	0	0	0	0
TCGA-EY-A1GP	-0.803	-0.011	0	0	-0.782	-0.782	-0.793	-0.793	-0.803	-0.803	0	0	0	0	0	0	0	0	0	0	-0.812	-0.812	0	0	-0.788	0	-0.828	0	0	0	0	-0.8	-0.8	-0.834	0	0	0	-0.828	-0.842
TCGA-A5-A0GX	0	0.33	0	0	0	0	0	0	0	0	0	0	0	0	0	0	0	0	0	0	0	0	0	0	0	0	0	0	0	0	0	0	0	0	0	0	0	0	0
TCGA-AJ-A3EK	0	0	0	0	0	0	0	0	0	0	0	0	0	0	0	0	0	0	0	0	0	0	0	0	0	0	0	0	0	0	0	0	0	0	0	0	0	0	0
TCGA-AP-A1DK	0	0	0	0	0	0	0	0	0	0	0	0	0	0	0	0	0	0	0	0	0	0	0	0	0	0	0	0	0	0	0	0	0	0	0	0	0	0	0
TCGA-AX-A0IZ	0	0	0	0	0	0	0	0	0	0	0	0	0	0	0	0	0	0	0	0	0	0	0	0	0	0	0	0	0	0	0	0	0	0	0	0	0	0	0
TCGA-B5-A11E	0	0	0	0	0	0	0	0	0	0	0	0	0	0	1.34	1.34	0	0	0	0	0	0	0	0	0	0	0	0	0	0	0	0	0	0	0	0	0	0	0
TCGA-B5-A3FC	0	0	0	0	0	0	0	0	0	0	0	0	0	0	0	0	0	0	0	0	0	0	0	0	0	0	0	0	0	0	0	0	0	0	0	0	0	0	0
TCGA-BG-A0VV	0	0.567	0	0	0	0	0	0	0	0	0	0	0	0	0	0	0	0	0	0	0	0	0	0	0	0	0	0	0	0	0	0	0	0	0	0	0	0	0
TCGA-BG-A18B	0	0	0	0	0	0	0	0	0	0	0	0	0	0	0	0	0	0	0	0	0	0	0	0	0	0	0	0	0	0	0	0	0	0	0	0	0	0	0
TCGA-D1-A17U	0	0	0	0	0	0	0	0	0	0	0	0	0	0	0	0	0	0	0	0	0	0	0	0	0	0	0	0	0	0	0	0	0	0	0	0	0	0	0
TCGA-D1-A1NS	0	0	0	0	0	0	0	0	0	0	0	0	0	0	0	0	0	0	0	0	0	0	0	0	0	0	0	0	0	0	0	0	0	0	0	0	0	0	0
TCGA-D1-A2G6	0	1.058	0.486	0.486	0.52	0.52	0	0	0	0	0	0	0.524	0.524	0.537	0.537	0	0	0	0	0	0	0	0	0	0	0	0	0	0	0	0	0	0	0	0	0	0	0
TCGA-A5-AB3J	0	0.785	0	0	0	0	0	0	0	0	0	0	0.407	0.407	0	0	0	0	0	0	0	0	0	0	0	0.396	0	0	0	0	0	0	0	0	0	0	0	0	0
TCGA-AJ-A3I9	0	0	0	0	0	0	0	0	0	0	0	0	0	0	0	0.827	-0.903	-0.903	0	0	0	0	0	0	-0.92	0	0	0	0	-0.851	-0.851	0	0	0	0	0	0	0	-0.847
TCGA-AX-A0IS	0	1.433	0	0	0	0	0	0	0.765	0.765	0	0	0	0	0	0	0	0	0	0	0	0	0	0	0	0	0	0	0	0	0	0	0	0	0	0	0	0	0
TCGA-AX-A1C4	0	0	0	0	0	0	0	0	0	0	0	0	0	0	0	0	0	0	0.844	0.844	0	0	0	0	0	0	0	0	0	0.799	0.799	0	0	0	0	0	0	0.833	0
TCGA-BG-A0MK	0	0	0	0	0	0	0	0	0	0	0	0	0	0	0	0	0	0	0	0	0	0	0	0	0	0	0	0	0	0	0	0	0	0	0	0	0	0	0
TCGA-5S-A9Q8	0	0.911	0	0	0	0	0	0	0	0	0	0	0	0	0	0	0	0	0	0	0	0	0	0	-0.955	0	0	0	0	0	0	0	0	0	0	0	0	0	0
TCGA-A5-A0R9	0	0	0	0	0	0	0	0	0	0	0	0	0	0	0	0	0	0	0.769	0.769	0	0	0	0	0	0	0	0	0	0	0	0	0	0	0	0	0	0	0
TCGA-B5-A0K4	0	0.794	0	0	0.778	0.778	0	0	0	0	0	0	0.794	0.794	0.792	0.792	0	0	0	0	0.794	0.794	0	0	0	0.819	0	0	0	0	0	0	0	0	0	0	0	0	0
TCGA-B5-A11R	0	1.379	0	0	0.66	0.66	0	0	0	0	0.703	0.703	0	0	0.703	0.703	0	0	0.71	0.71	0	0	0.645	0.645	0	0	0	0	0	0	0	0	0	0	0	0	0	0	0
TCGA-D1-A16N	0	0	0	0	-0.557	0	0	0	-0.044	-0.888	0.787	0.787	0	0	0.812	0.812	-0.793	-0.793	0	0	0	0	0	0	-0.817	0	-0.805	-0.774	-0.774	-0.691	-0.691	0	0	-0.577	-0.577	0	0	0	-0.72
TCGA-D1-A174	0	0	0	0	0	0	0	0	0	0	0	0	0	0	0	0	0	0	0	0	0	0	0	0	0	0	0	0	0	0	0	0	0	0	0	0	0	0	0
TCGA-DI-A2QT	0	0	0	0	0	0	-0.642	0	1.18	0	0	0	0	0	-0.605	-0.605	-0.597	0	0	0.564	-1.293	-1.293	0	0	0	-0.396	0	0	0	-0.035	-0.592	0	0	-0.583	-0.583	0.616	0.87	0	-0.601
TCGA-EO-A3AV	0	0	0	0	0	0	0	0	0	0	0	0	0	0	0	0	0	0	0	0	0	0	0	0	0	0	0	0	0	0	0	0	0	0	0	0.429	0.429	0	0
TCGA-EY-A1GD	0	1.689	0	0	0	0	0	0	0	0	0	0	0	0	0	0	0	0	0	0	0	0	0	0	0	0	0	0	0	0	0	0	0	0	0	0	0	0	0
TCGA-EY-A1GL	0	0	0	0	0	0	0	0	0	0	0	0	0.677	0.677	0	0	0	0	0	0	0	0	0	0	0	0	0	0	0	0	0	0	0	0	0	0	0	-0.696	0
TCGA-BG-A0M8	0	0	0	0	0	0	-0.252	-0.513	-0.645	-0.645	0	0	0	0	-0.261	-0.261	-0.454	-0.454	-0.291	-0.291	0	0	0	0	0	0	0	0	-0.284	-0.476	-0.476	0	0	0	0	0	0	-0.443	-0.472
TCGA-D1-A163	0	0	0	0	0	0	0	0	0	0	0	0	0	0	0	0	0	0	0	0	0	0	0	0	0	0	0	0	0	0	0	0	0	0	0	0	0	0	0
TCGA-D1-A2G5	0	1.615	0	0	0.795	0.795	0	0	0	0	0.805	0.805	0	0	0.818	0.818	0	0	0.802	0.802	0	0	0.768	0.768	0	0.829	0	0	0	0	0	0	0	0	0	0.818	0.818	0.803	0
TCGA-BG-A222	0.811	0.811	0	0	0	0	0	0	0	0	0	0	0	0	0	0	0	0	0	0	0	0	0	0	0	0	0	0	0	0	0	0	0	0	0	0	0	0	0
TCGA-D1-A102	0	0.636	0	0	0	0	0	0	0	0	0	0	0	0	0.64	0.64	0	0	0.621	0	0	0	0	0	0	0	0.574	0.581	0	0	0	0	0	0	0	0.6	0.6	0	0
TCGA-D1-A16D	0	0	0	0	0	0	0	0	0	0	0	0	0	0	0	0	0	0	0	0	0	0	0	0	0	0	0	0	0	0	0	0	0	0	0	0	0	0	0
TCGA-DF-A2KY	0	0	0	0	0	0	0	0	0	0	0	0	0	0	0	0	0	0	0	0	0	0	0	0	0	0	0	0	0	0	0	0	0	0	0	0	0	0	0
TCGA-BS-A0V7	0	0	0.265	0.265	0	0	0	0	0	0	0	0	0	0	0	0	0	0	0.292	0.292	0	0	0	0	0	0	0	0	0	0	0	0	0	0	0	0	0	0	0
TCGA-D1-A175	0	0	0	0	0	0	0	0	0	0	0	0	0	0	0	0	0	0	0	0	0	0	0	0	0	0	0	0	0	0	0	0	0	0	0	0	0	0	0
TCGA-A5-A1OF	0	0	0	0	0	0	0	0	0	0	0	0	0	0	0	0	0	0	0	0	0	0	0	0	0	0	0	0	0	0	0	0	0	0	0	0	0	0	0
TCGA-AJ-A3EL	0	0	0	0	0	0	0	0	0	0	0	0	0	0	0	0	0	0	0	0	0	0	0	0	0	0	0	0	0	0	0	0	0	0	0	0	0	0	0
TCGA-AX-A0J0	0	0	0	0	0	0	0	0	0	0	0	0	0	0	0	0	0	0	0	0	0	0	0	0	0	0	0	0	0	0	0	0	0	0	0	0	0	0	0
TCGA-AX-A1C5	0	0	0	0	0	0	0	0	0	0	0	0	0	0	0	0	0	0	0	0	0	0	0	0	0	0	0	0	0	0	0	0	0	0	0	0	0	0	0
TCGA-B5-A1MX	0	0	0	0	0	0	0	0	0	0	0	0	0	0	0	0	0	0	0	0	0	0	0	0	0	0	0	0	0	0	0	0	0	0	0	0	0	0	0
TCGA-BG-A0LW	0	0	0	0	0	0	0	0	0	0	0	0	0	0	0	0	0	0	0	0	0	0	0	0	0	0	0	0	0	0	0	0	0	0	0	0	0	0	0
TCGA-BK-A13C	0	1.546	0	0	0	0	0	0	0	0	0	0	0	0	0	0	0	0	0	0	0	0	0	0	0	0	0	0	0	0	0	0	0	0	0	0	0	0	0
TCGA-AJ-A3NE	0	0	0	0	0	0	0	0	0	0	0	0	0	0	0	0	0	0	0	0	0	0	0	0	0	0	0	0	0	0	0	0	0	0	0	0	0	0	0
TCGA-D1-A17N	0	0	0	0	0	0	0	0	0	0	0	0	0	0	0	0	0	0	0	0	0	0	0	0	0	0	0	0	0	0	0	0	0	0	0	0	0	0	0
TCGA-AP-A1E3	0	0	0	0	0	0	0	0	0	0	0	0	0	0	0	0	0	0	0.312	0.312	0	0	0	0	0	0	0	0	0	0	0	0	0	0	0	0	0	0	0
TCGA-D1-A15X	0	0	0	0	0	0	0	0	0	0	0	0	0	0	0	0	0	0	0	0	0	0	0	0	0	0	0	0	0	0	0	0	0	0	0	0	0	0	0
TCGA-A5-A0GJ	0	0	0	0	0	0	0	-0.775	0	0	0	0	0	0	0	1.403	0	0	-0.778	-0.778	-0.687	0	0	0	0	0	-0.76	-0.755	-0.755	-0.742	-0.742	-0.798	-0.798	-0.675	-0.675	0	0	0	-0.727
TCGA-D1-A16O	0	0	0	0	0	0	0	0	0	0	0	0	0	0	0	0	0	0	0	0	0	0	0.779	0.779	0	0	0	0	0	0	0	0	0	0	0	0	0	0	0
TCGA-FI-A2D4	0	0	0.745	0.745	0	0	0	0	0	0	0	0	0	0	1.564	1.564	0	0	0.804	0.804	0	0	0	0	0	0	0	0	0	0	0	0	0	0	0	0	0	0	0
TCGA-EO-A3B0	0	0	0	0	0	0	0	0	0	0	0	0	0	0	0.72	0.72	0	0	0	0	0	0	0	0	0	0	0	0	0	0	0	0	0	0	0	0	0	0	0
TCGA-AP-A0LJ	0	0	0	0	0	0	0	0	0	0	0	0	0	0	0	0	0	0	0.626	0.626	0	0	0	0	0	0	0	0	0	0	0	0	0	0	0	0	0	0	0
TCGA-BK-A4ZD	0.486	0	0.602	0.602	0	0	0.364	0.364	-0.726	-0.726	1.317	1.317	0.375	0.375	1.217	1.217	0	0	0.457	0.457	0	0	0	0	0	0.966	-0.639	-0.606	-0.606	0	0	-0.67	-0.67	0.607	0.607	0	0	0	0
TCGA-A5-A2K7	0	0	0	0	0	0	0	0	0	0	0	0	0	0	0	0	0	0	0	0	0	0	0	0	0	0	0	0	0	0	0	0	0	0	0	0	0	0	0
TCGA-AP-A1E0	0	0	0	0	0	0	0	0	0	0	0	0	0	0	0	0	0	0	0	0	0	0	0	0	0	0	0	0	0	0	0	0	0	0	0	0	0	0	0
TCGA-E6-A1LX	0	0	0	0	0	0	0	0	0	0	0	0	0	0	0	0	0	0	0	0	0	0	0	0	0	0	0	0	0	0	0	0	0	0	0	0	0	-0.396	0
TCGA-D1-A16R	0	0	0	0	0	0	0	0	0	0	0	0	0	0	0	0	0	0	0.666	0.666	0	0	0	0	0	0	0	0	0	0	0	0	0	0	0	0	0	0	0
TCGA-A5-A0GE	0	0	0	0	0	0	0	0	0	0	0	0	0	0	0.584	0.584	0	0	0.566	0.566	0	0	0.573	0.573	0	0	0	0	0	0	0	0	0	0	0	0	0	0	0
TCGA-DI-A1C3	0	0	0	0	0	0	0	0	0	0	0	0	0	0	0.278	0.278	0	0	0	0	0	0	0.299	0.299	0	0	0	0	0	0	0	0	0	0	0	0	0	0	0
TCGA-AX-A05Z	0	0	0	0	0	0	0	0	0	0	0	0	0	0	0	0	0.552	0	0	0	0	0	0	0	0	0	0	0	0	0	0	0	0	0	0	0	0	0	0
TCGA-BG-A0YU	0	0	0	0	0	0	0	0	0	0	0	0	0	0	-0.202	-0.202	0	0	0	0	0	0	0	0	0	0	0	0	0	0	0	0	0	0	0	0	0	0	0
TCGA-EO-A22X	0	0	0	0	0	0	0	0	0	0	0	0	0	0	0	0	0.799	0	0	0	0	0	0	0	0	0	0	0	0	0	0	0	0	0	0	0	0	0	0
TCGA-AX-A2HJ	0	0	0	0	0	0	0	0	0	0	0	0	-0.65	0.568	0	0	0	0	0	0	0	0	0	0	0	0	0	0	0	0	0	0	0	0	0	0	0	0	0
TCGA-BS-A0TE	0	0	0.561	0.561	1.192	1.192	0	0	0.585	0.585	0	0	1.196	1.196	1.197	1.197	0	0	0	0	0	0	0.634	0.634	0	0	0.601	0	0	0	0	0	0	0	0	1.241	1.241	0	0
TCGA-BK-A6W3	0	0	0	0	0	0	0	0	0	0	0	0	0	0	0	0	0	0	0	0	0	0	0	0	0	0	0	0	0	0	0	0	0	0	0	0	0	0	0
TCGA-D1-A0ZU	0	0	0	0	0	0	0	0	0	0	0	0	0	0	0.748	0.748	0	0	0.736	0.736	0	0	0	0	0	0	0	0	0	0	0	0	0	0	0	0	0	0	0
TCGA-AX-A3FZ	0	0	0	0	0	0	0	0	-0.635	-0.635	0	0	0.571	0.571	0.558	0.558	0	0	0	0	0	0	0	0	0	0	-0.584	-0.583	-0.583	-0.57	-0.57	-0.608	-0.608	-0.532	-0.532	0.609	0.609	0	0
TCGA-A5-A1OJ	0	0.713	0	0	0	0	0	0	0	0	0	0	0	0	0	0	0	0	0.412	0.412	0	0	0	0	0	0	0	0	0	0	0	0	0	0	0	0	0	0	0

## Sheet: Fig. 3a
gain				loss
cancer_type	direction	value		cancer_type	direction	value
CESC	decrease	1		BRCA	decrease	3
GBM	decrease	1		GBM	decrease	1
HNSC	decrease	1		KIRC	decrease	0
LGG	decrease	2		LGG	decrease	1
LUAD	decrease	7		LIHC	decrease	2
OV	decrease	2		OV	decrease	2
PRAD	decrease	0		PRAD	decrease	0
SARC	decrease	0		THCA	decrease	0
THCA	decrease	0		UCEC	decrease	0
UCEC	decrease	0		BRCA	increase	0
CESC	increase	0		GBM	increase	2
GBM	increase	4		KIRC	increase	1
HNSC	increase	0		LGG	increase	4
LGG	increase	7		LIHC	increase	1
LUAD	increase	0		OV	increase	0
OV	increase	11		PRAD	increase	2
PRAD	increase	3		THCA	increase	2
SARC	increase	3		UCEC	increase	25
THCA	increase	2
UCEC	increase	22

## Sheet: Fig. 3b
	TCGA-HT-7483	TCGA-DB-5278	TCGA-HT-7482	TCGA-TM-A84T	TCGA-FG-A70Y	TCGA-HT-7877	TCGA-P5-A5EW	TCGA-WY-A85A	TCGA-HT-7602	TCGA-P5-A72X	TCGA-CS-6666	TCGA-HT-A61B	TCGA-HT-A74L	TCGA-P5-A730	TCGA-S9-A6U1	TCGA-DU-6408	TCGA-FG-5963	TCGA-FG-6691	TCGA-QH-A6XA	TCGA-DB-A64R	TCGA-DU-6404	TCGA-HT-7857	TCGA-HT-A5RB	TCGA-S9-A6U8	TCGA-VM-A8CH	TCGA-WY-A85B	TCGA-DB-A75P	TCGA-DU-6542	TCGA-DU-7011	TCGA-FN-7833	TCGA-HT-7610	TCGA-S9-A7J2	TCGA-TQ-A7RJ	TCGA-TQ-A7RS	TCGA-VM-A8CE	TCGA-DB-A4XC	TCGA-E1-A7YV	TCGA-HT-7476	TCGA-HT-7676	TCGA-HT-8108	TCGA-KT-A74X	TCGA-P5-A5F6	TCGA-DB-A4XE	TCGA-DU-A6S7	TCGA-FG-A4MT	TCGA-P5-A5ET	TCGA-QH-A6X3	TCGA-S9-A7R7	TCGA-TQ-A7RF
1q22	-0.0020784	0.012583	-0.0098594	-0.060696	0.0066361	0.01419	-0.012438	-0.0075135	-0.05986	0.0098727	0.014888	0.0031704	0.016845	0.056228	0.0049969	0.0034687	0.0091705	0.0058309	-0.0036351	0.018243	0.0070826	-0.12069	-0.0034627	-0.010784	0.022304	0.011121	0.0022193	0.040326	-0.0002044	0.00048367	0.0041632	0.016482	0.0038854	0.020947	0.01447	0.0043818	0.021183	-0.014732	0.0015255	1.2488	0.0073609	0.027118	0.001803	0.9361	-0.0002772	0.01419	-0.0027707	0.011539	-0.0007915
1q32.1	-0.0020784	0.012583	-0.0098594	-0.15934	0.0066361	0.01419	-0.012438	-0.0075135	-0.05986	0.0098727	0.014888	0.0031704	0.016845	0.0073191	0.0049969	0.0034687	0.0091705	-0.0069167	-0.0036351	0.0153	0.0070826	-0.12069	-0.0034627	-0.010784	-0.0058346	-0.022833	0.0022193	0.016146	-0.0002044	-0.0049731	0.0041632	0.016482	0.0038854	0.020947	0.01447	0.0043818	0.021183	0.0011093	0.0015255	0.0043021	0.0073609	0.027118	0.001803	0.038771	-0.0002772	0.01419	-0.0027707	0.011539	-0.0007915
7p11.2	0.0027745	0	0.0066653	0.0044411	0	0	0.0026357	0.0048579	0.001803	0.008252	0.060894	-0.0023759	-0.0047079	-0.0001078	-0.011611	0.01419	0.030978	0.68831	0.11547	-0.0050712	0.5135	0.0055683	0.0043021	0.0052749	-0.0022168	0.029606	-0.0027707	0.015966	0.21899	0.018393	0.046559	0.0019976	0.085943	-0.0001571	0	0.022805	-0.04561	0	-0.0001386	-0.027261	0.0054139	-0.9187	0.86069	0.022381	-0.0038779	-0.0047821	-0.0012473	0.0090312	0.020203
7q31.2	0.0027745	0	0.0066653	0.0044411	0	0	0.0026357	0.0048579	0.001803	0.008252	0.060894	-0.0023759	0.8854	-0.0001078	-0.011611	0.01419	0.067088	0.69484	0.11547	-0.0050712	0.5135	0.0055683	0.0043021	0.0052749	-0.0022168	0.029606	-0.0027707	0.040044	0.21899	0.018393	0.45973	0.0019976	0.085943	-0.0001571	0	0.022805	-0.04048	0.0096475	-0.0001386	0.82255	0.011679	0.042874	0.86069	0.022381	-0.0038779	-0.0047821	0.88926	0.0090312	0.020203
7q32.3	0.0027745	0	0.0066653	0.0044411	0	0	0.0026357	0.0048579	0.0080567	0.008252	0.060894	-0.0023759	0.8854	-0.0001078	-0.011611	0.01419	0.067088	0.69484	0.11547	-0.0050712	0.5135	0.0055683	0.0043021	0.0052749	-0.0022168	0.029606	-0.0027707	0.040044	0.21899	0.018393	0.45973	0.0019976	0.085943	-0.0001571	0	0.022805	-0.04048	0.01447	-0.0001386	0.82255	0.011679	0.042874	0.86069	0.022381	-0.0038779	0.010564	0.88926	0.0090312	0.020203
8q24.21	0.0040243	-0.0076818	0.72659	0.74768	1.558	-0.0062286	0.017824	0.0041632	-0.011335	0.0056089	2.3505	0.017854	-0.0038779	-0.0080244	0.0070826	0.87288	0.012696	0.61172	0.66064	-0.0037454	-0.007472	-0.060748	0.0011093	0.008892	0	-0.012162	0.0036076	0.041458	0.0020805	0.42638	0.04883	-0.010591	0.069567	-0.0081185	-0.0060904	0.0068841	0.01433	0.66604	0.72811	0.0088226	0.0044411	-0.91853	0.8161	0.5055	0.13125	-0.0072896	0.053482	0.023847	-0.021786
10p15.3	1.2989	0.014676	0.36133	0.0058309	1.5445	0.0093098	0.0055529	1.231	-0.0011087	0.50272	0.71678	-0.039278	0.017684	0.017124	-0.0046195	0.5998	-0.0036121	0.14073	0.1881	0.015028	0	-0.14207	-0.0078863	0.00097064	0.0040349	0.013949	-0.016841	-0.031086	-0.0094762	-0.0009605	0	0.011038	0.073115	0.030636	0.013074	0.024067	0.010424	0.51629	-0.0029091	0.0020805	-0.0062286	0.013772	0.67345	-0.016567	0.011539	0.0079508	-0.0018014	0.016425	0.039054
12q14.1	-0.0020784	-0.0025656	-0.0049181	-0.0044312	-0.0009993	0.0066653	-0.16955	0.0077783	-0.0008316	-0.10613	0.031577	0.56078	0.0058309	0.0069435	-0.105	0.0044935	0.031629	-0.0042929	0.00052058	-0.001504	0.0011093	0.014888	0.00097064	-0.010144	-0.019177	-0.36476	0.0020104	-0.20409	-0.039122	0.0051456	-0.010172	0.0072777	-0.0041546	0.012421	-0.0003802	-0.022391	3.6569	-0.0023553	-0.0016629	-0.1883	0	0.023005	-0.0001386	-0.076412	0.010564	0.00053001	0.0066653	-0.51702	-0.087712
19p13.3	0.6792	0.10504	-0.058327	-0.02248	0.51887	0.061937	0.0084743	-0.037082	-0.053611	-0.013209	0.07254	0.32203	0.095798	0.11976	-0.024798	-0.0062286	-0.067621	0.021323	-0.0041885	0.11653	0.033127	-0.14116	-0.039258	-0.018902	-0.047846	-0.10164	0.013781	-0.029994	0.016286	-0.064925	0.028341	0.11938	-0.015604	0.13307	0.10162	-0.024035	-0.039529	-0.019519	0.001803	-0.015466	0.0030522	-0.87993	-0.033269	-0.02715	0.043157	0.11301	0.00458	-0.019726	0.061937
1p36.23	-0.0020784	-0.70572	0.0052749	0.00027728	0.0012775	-0.48743	-0.012438	-0.0075135	-0.05986	-0.0047241	-0.053211	0.0031704	-0.89158	-0.86174	0.0032411	-0.0087146	0.0091705	0.0058309	-0.0036351	-0.86145	0.0070826	-0.12069	-0.0034627	-0.020275	-0.031223	-0.0088431	0.0022193	-0.0004159	0.025812	0.0018127	0.0041632	-0.87226	0.0038854	-0.8847	-0.76415	-0.0068919	0.021183	-0.014732	0.0015255	0.0015255	-0.79578	0.022444	0.001803	0	-0.0002772	-0.81597	-0.0027707	-0.019613	0.0022193
1p32.3	-0.0020784	-0.73579	0.0052749	0.00027728	0.0012775	-1.0266	-0.012438	-0.0075135	-0.05986	-0.0047241	-0.053211	0.0031704	-0.92464	-0.86174	0.0032411	0.0034687	0.0091705	0.0058309	-0.0036351	-0.91622	0.0070826	-0.12069	-0.0034627	-0.022956	0.022304	-0.0088431	0.0022193	0.010564	-0.0002044	0.0018127	0.0041632	-0.87226	0.0038854	-1.2929	-0.76415	-0.0068919	0.021183	-0.014732	0.0015255	0.0015255	-0.79578	0.022444	0.001803	0	-0.0002772	-0.82994	-0.0027707	0.011539	0.0022193
9p23	-0.021784	0.01985	0.0037465	-0.0039455	-0.023868	0.013213	-0.0076101	0.00042959	0.0048579	-0.0009143	-0.24837	-0.0054198	0.015449	0.0074044	-0.0051227	0.01419	-0.35624	0.00088153	0.0057968	0.012451	0.0077783	0.021183	-0.21107	-0.0001386	-0.0029091	0.20412	-0.41542	-0.37573	0.011121	-0.0041449	0.0012481	0.0058868	-0.012024	0.0031565	0.0095883	-0.6158	-0.14567	-0.87505	-0.0024303	-0.54371	0.0081959	-0.91942	0.50577	-0.15426	-0.029448	0.019503	-0.0091286	0.0075124	-0.058596
9p21.3	-0.021784	0.01985	0.0037465	0.00055459	-0.57518	0.013213	-0.0076101	0.010006	0.0048579	-0.0009143	-0.24837	-0.0054198	0.015449	0.0074044	-0.0051227	0.01419	-0.7395	0.00088153	0.0057968	0.012451	0.0077783	-1.0833	-0.21107	-0.0001386	-0.0029091	-0.24849	-0.82635	-0.37573	0.0082565	-0.0041449	0.0012481	0.0058868	-0.012024	0.0031565	0.0095883	-0.61896	-0.80011	-0.85035	-0.0024303	-0.54371	0.0081959	-0.91942	0.68235	-0.17449	-0.029448	0.019503	-0.0091286	0.0075124	-0.058596
11p15.5	0.0049969	0.0074278	-0.020138	-0.022402	0.0020514	0.0079175	0.01043	0	-0.0062895	-0.08914	-0.84034	-0.86374	0.029466	0.025812	-0.054555	-0.76569	-0.022676	0.001803	-0.32325	0.0067139	2.71e-05	-0.028355	-0.021616	-0.0054206	-0.056281	0.0081351	0.001803	-0.0015243	0.11609	0.032573	0.0013199	0.013967	-0.38984	0.017116	0.015028	-0.011648	-0.012024	0.011121	-0.13242	0.0078948	-0.0036011	-0.91138	0.013213	-0.33941	0.0033299	0.021463	0.04954	-0.63742	0.050108
[truncated: 439 more columns]

## Sheet: Fig. 3c gain
	TCGA-A5-A1OJ	TCGA-AX-A3FZ	TCGA-BK-A6W3	TCGA-D1-A0ZU	TCGA-AX-A2HJ	TCGA-BS-A0TE	TCGA-EO-A22X	TCGA-AX-A05Z	TCGA-BG-A0YU	TCGA-A5-A0GE	TCGA-DI-A1C3	TCGA-D1-A16R	TCGA-AP-A1E0	TCGA-E6-A1LX	TCGA-A5-A2K7	TCGA-AP-A0LJ	TCGA-BK-A4ZD	TCGA-EO-A3B0	TCGA-A5-A0GJ	TCGA-D1-A16O	TCGA-FI-A2D4	TCGA-AP-A1E3	TCGA-D1-A15X	TCGA-AJ-A3NE	TCGA-D1-A17N	TCGA-A5-A1OF	TCGA-AJ-A3EL	TCGA-AX-A0J0	TCGA-AX-A1C5	TCGA-B5-A1MX	TCGA-BG-A0LW	TCGA-BK-A13C	TCGA-BS-A0V7	TCGA-D1-A175	TCGA-BG-A222	TCGA-D1-A102	TCGA-D1-A16D	TCGA-DF-A2KY	TCGA-BG-A0M8	TCGA-D1-A163	TCGA-D1-A2G5	TCGA-5S-A9Q8	TCGA-A5-A0R9	TCGA-B5-A0K4	TCGA-B5-A11R	TCGA-D1-A16N	TCGA-D1-A174	TCGA-DI-A2QT	TCGA-EO-A3AV
1q21.3	0.71283	0.0063483	0.0015053	0.0048064	0.0029657	-0.027515	0.0069435	0.12432	0.0036076	0.0011989	0	-0.022262	0.00075832	0.0054408	0	0.0020805	1.0757	-0.0006658	0.048972	0.00083195	0.017684	0.0016642	0.00069327	0.0076392	0.0016642	0.0073609	0.0010637	0	0.0037465	0.00027728	0.0011753	1.5456	0.092315	0.011679	0.81248	0.63567	0.0019925	0.016286	0.07076	0.0024969	1.6148	0.91083	-0.0012403	0.79406	1.3792	0.091841	0.00023376	0.63134	0.0080567
1q22	0.71283	0.0063483	0.0015053	0.0048064	0.0029657	-0.027515	0.0069435	0.12432	0.0036076	0.0011989	0	0.0013868	0.008892	0.0054408	0	0.0020805	1.0757	-0.0006658	0.048972	0.7864	0.017684	0.0016642	0.00069327	0.0076392	0.0016642	0.0073609	0.0010637	0	0.0037465	0.00027728	0.0011753	1.5456	0.092315	0.011679	0.81248	0.63567	0.0019925	0.016286	0.07076	0.0024969	1.6148	0.91083	-0.0012403	0.79406	1.3792	0.091841	0.00023376	0.63134	0.0080567
3p25.1	-0.0016629	0.005077	-0.0005747	-0.0018634	0.0034687	-0.036407	-0.0019399	-0.0013223	-0.0018014	-0.0040653	-0.0045695	-0.031066	-0.019755	-0.003192	-0.029774	-0.0026236	-0.10316	0.0026989	0.81845	-0.0041546	0	0.00069327	0.00055459	0.0023581	-0.0005544	0.0073609	-0.0084382	-0.0088875	0.0051049	-0.000693	-0.0009702	-0.0031859	-0.005814	-0.0091286	0	-0.0012055	0.0010982	-0.0038779	0.0080567	-0.0024938	0.8093	-0.0030038	0	0.77836	0.6501	-0.8668	0.010703	0.027919	0.0062481
3p14.1	-0.0017453	0.005077	-0.0005747	-0.0018634	0	-0.036407	-0.0019399	-0.0013223	-0.0018014	-0.0070124	-0.0045695	0	0.0090312	-0.003192	0.0032533	0.0058309	-0.14708	0.0085651	-0.012552	-0.0041546	0	0.00069327	0.00055459	0.0023581	-0.0005544	0.0073609	0.022549	0.0098669	0.0051049	-0.000693	-0.0009702	-0.0031859	-0.005814	-0.0091286	0	0.0074558	0.0010982	-0.0038779	-0.029477	-0.0024938	0.81103	-0.0030038	0	0.77836	0.65977	-0.5638	0.010703	0.64799	0.0062481
3q26.2	-0.0017453	0.005077	-0.0005747	-0.0018634	0	1.2476	0.011679	0.0010729	-0.0029989	0.001615	-0.0053992	-0.024798	-0.011078	-0.003192	0.0032533	-0.0008316	-0.15643	0.0047445	0.77003	-0.0041546	-0.011046	0.00069327	0.00055459	0.0023581	-0.0005544	0.0073609	0	0.0072217	0.0051049	-0.000693	0.00069327	-0.0031859	-0.005814	-0.0091286	0	0.0025916	0.0010982	0.0043021	1.0197	0.00076109	0.79481	0.003096	0.003198	0.77836	0.63752	0.26341	0.010703	0.025671	0.54083
4p16.3	0.0011093	-0.014011	-2.02e-05	-0.0038015	0.00041593	-0.057929	-0.0049844	-0.0022168	0.0066653	-0.0069685	-0.0063668	-0.010277	-0.0055375	0.0033568	0.0048579	-0.0031859	0.36444	0.025622	-0.0073339	0.0038854	-0.0044312	-0.0031859	-0.0019399	-0.0002772	-0.0004159	-0.0008316	0	-0.0016521	-0.006505	-0.0013858	-0.0011087	0.00069327	-0.0032211	-0.0070576	0.0058898	0.011273	0.00013863	0.0054139	-0.25237	-0.0024223	-0.026304	0.017728	0.0026426	-0.024344	-0.0067813	0.11199	0.013353	-0.67747	-0.0040117
5q35.3	-0.0030475	-0.63787	-0.016763	-0.0036631	-0.0077482	0.57236	-0.0024938	-0.0041546	0.036229	-0.012211	-0.0067813	-0.017306	-0.025072	-0.0013591	0.0054139	-0.0008316	-0.72627	-0.010142	0.025433	-0.0018512	-0.016965	-0.0041546	-0.0018014	-0.0047079	-0.0004159	0.0040243	0.0023581	-0.0030475	-0.013069	-0.0071464	-0.0019399	0.0044411	0.003191	0.0072217	0.0024169	-4.4e-05	0.0016642	-0.009277	0	-0.0005544	-0.029994	0.004346	-0.0005475	-0.024755	-0.039895	-0.85615	-0.0016629	-0.0008316	0.0051359
6p24.2	-0.0044312	0.005216	0.0019215	0.00035384	0.0080567	-0.061316	0.00041593	-0.0047079	-0.0083005	-0.0051166	-0.0031859	0.01344	0.03031	0.0050238	-0.011664	-0.001837	0.9465	0.027448	0.039478	-0.0055375	-0.0056642	0.0012481	0.007248	0.0023581	-0.0012607	0.0054139	0.0059119	0.011539	0.0083351	0.0036076	-0.0009702	-0.0040211	-0.015879	0.0024799	-0.0007729	0	0.0019418	0.19482	0.089127	0	0.8048	-0.0092231	-0.0019329	-0.019819	0.70251	0.83943	0.0063871	0.038347	-0.0009702
6q25.1	-0.0044312	-0.0051816	0.0019215	0.00035384	0.0070858	-0.077122	0.73853	-0.0047079	-0.0083005	-0.0069685	-0.0031859	0.0054139	0.013632	0.0050238	0.0098669	-0.0069195	1.3166	0.027448	0.016565	-0.0055375	-0.019093	0.0012481	0.017963	0.0023581	0	0.0054139	0.015308	-0.0036751	0.0050614	0.0036076	-0.0009702	-0.0024938	-0.0092876	0.0098669	-0.0007729	0.0049669	0.0019418	-0.0066571	0.17106	0	0.8048	0.00078759	0.00056154	-0.028858	0.70251	-0.000693	0.0063871	0.026092	0.0043021
11p11.2	0.0054227	-0.048264	-0.002237	-0.0036631	-0.0012473	-0.049817	0.0065464	-0.0066439	0.0029133	-0.0087636	-0.0067813	0.0088303	0	0.0016911	-0.014766	-0.0009702	-0.12633	-0.0089006	0.037217	-0.0001386	-0.0095426	-0.0004159	-0.01037	-0.0033243	0.0020805	-0.0063668	0.0034687	-0.0057408	-0.0080592	0.00027728	-0.0024938	0.003191	-0.0022168	0.0072217	-0.0010501	-0.011379	0	-0.0013858	0.13643	0	-0.016567	-0.0042492	-0.0001317	0.79361	0.00069768	0.086811	-0.0016629	-0.59195	-0.0067813
11q22.2	0.0059141	-0.078645	0.0020477	-0.0062225	-0.0012473	-0.075484	0	0.013492	0.0029133	-0.0087636	-0.0067813	0.027778	0	0.004329	-0.021139	-0.0009702	0.9777	-0.0089006	-0.11665	-0.0001386	-0.0095426	-0.0004159	-0.0085766	-0.0033243	-0.0001954	-0.0063668	-0.010784	-0.0057408	-0.0022168	-0.0067004	-0.0024938	0.003191	-0.017391	0.0072217	-0.0010501	-0.011379	0	-0.0013858	-0.48953	0	-0.016567	-0.0042492	-0.0001317	0.79361	-0.012162	-0.031488	-0.0049844	-1.2462	-0.0067813
13q34	0.0013868	-0.015937	0.00081171	-0.0042165	-0.014228	-0.066258	-0.025893	0.0058309	-0.0076101	-0.0089016	0.001803	-0.042381	-0.015329	-0.006159	-0.031163	0.0033299	-0.11208	-0.033383	-0.067726	-0.0040162	-0.011887	-0.0009702	0.011261	-0.0023553	-0.005873	-0.018353	0.00069327	-0.0062286	-0.010646	-0.0048461	0.0015255	0.00041593	0.00083195	-0.014234	0.0036664	-0.024965	-0.0056757	-0.070417	-0.029038	-0.0019399	-0.022469	-0.98397	0.0015903	-0.022426	-0.025893	-0.76826	-0.0015243	-0.02151	-0.020549
16p11.2	-0.0030475	-0.58295	-0.0070778	-0.0060141	0.0023581	-0.020528	-0.0053992	0	0.012097	-0.0038304	-0.0024938	-0.0001386	-0.017529	-0.0097918	-0.020961	-0.0051227	-0.60582	-0.012761	0.12741	0.015168	0.0048579	-0.0123	-0.012576	-0.01106	0.0020805	-0.013402	-0.016656	-0.018509	-0.012024	-0.0031859	0.00083195	0.014609	0.018523	-0.011198	0.0071415	0.58132	0.00097064	0.0020805	0.094867	-0.0015243	0.0029133	-0.024344	-0.0041476	0.027964	0.023566	-0.77381	0.00013863	-0.021647	-0.011749
17q12	-0.000693	-0.51387	0.0049766	0.016503	-0.0009702	0.0084682	0.00013863	0.0044411	0.008892	0.0056426	0.003191	0.0079479	0.010619	0.004329	0.0022193	0.0076392	-0.61162	0.0091221	-0.74307	-0.0013858	0.042307	0.00041593	0.0024969	-0.0016629	0.0038854	0	-0.0070576	0.00027728	0.0022193	0.0034687	0.0048579	-0.0049844	0.0049969	0.0086135	0.00061331	-0.023746	-0.0029091	0.0086135	-0.47501	0.004719	0.0029133	-0.03268	-0.0017944	0.028948	0.0282	-0.69079	0.0069435	3.6569	-0.017666
18p11.31	0	-0.60788	0.0053936	-0.0060141	-0.0033243	-0.049025	-0.0087146	-0.0066432	0.0013868	0.21864	-0.0033243	-0.020606	-0.011473	-0.002467	-0.0011087	0.0083351	-0.6277	-0.011245	0.067948	0.0051359	-0.012024	-0.0069195	0.001803	-0.0066432	0	-0.0041546	-0.0042929	-0.0071958	-0.0073533	-0.0016629	0.0026357	0.0065891	-0.0015398	0.0051359	-0.0007729	-0.014547	-0.000693	-0.015466	0.16486	0.0020805	-0.022744	0.0090752	-0.0041476	-0.01198	-0.01037	0.070817	0.00037276	-0.52164	-0.006505
18q11.2	0	-0.60788	0.0053936	-0.0060141	-0.0033243	-0.049025	-0.0087146	-0.0066432	0.0013868	0.21864	-0.0033243	-0.020606	-0.011473	-0.002467	-0.0011087	-0.0003343	-0.66984	-0.011245	-0.7982	0.0051359	-0.012024	-0.0069195	0.001803	-0.0066432	0	-0.0041546	-0.0042929	-0.0071958	-0.0073533	-0.0016629	0.0026357	0.0095883	-0.0015398	0.0051359	-0.0007729	-0.014547	-0.000693	-0.015466	0.16486	0.0020805	-0.022744	0.0090752	-0.0041476	-0.01198	-0.01037	0.070817	0.0024969	0.029888	-0.006505
19p13.2	0.010772	-0.53195	-0.014799	0.0287	-0.01037	0	-0.01106	-0.017666	0.02511	0.015118	0.0075032	0.015747	-0.019516	-0.018601	-0.036742	0	-0.019452	0.0038371	0.21161	0	0.062651	0.00083195	-0.017803	-0.0051227	0.0083351	-0.015879	-0.031086	-0.023703	-0.020961	-0.0080244	0.010233	0.0068044	0.04344	-0.0047079	-0.01169	-0.012482	0.0043021	-0.01037	-0.22441	-0.0002772	0.027778	-0.043288	-0.0023962	0.06284	0.031014	-0.57695	-0.0073339	-0.58314	-0.029311
19q12	0.010772	-0.53195	-0.014799	0.0287	-0.01037	0	-0.02351	-0.017666	0.02511	0.015118	0.0065844	0.03392	-0.019516	-0.018601	-0.036742	0	0.60676	0.0038371	0.097252	0	0.062651	0.00083195	-0.017803	-0.0051227	0.0083351	-0.015879	-0.031086	-0.023703	-0.020961	-0.0080244	0.010233	0.0068044	0.04344	-0.010949	-0.01169	-0.012482	0.0043021	-0.01037	0.19904	-0.0002772	0.027778	-0.043288	-0.0023962	0.06284	0.031014	-0.57695	-0.0073339	0.82608	-0.029311
20q11.21	0.0023947	0.60913	-0.003898	-0.0053229	0.0020805	1.2414	0.010146	-0.0022509	0.012795	-0.0035896	0.0052749	0.018114	-0.0042929	-0.0009433	-0.0033243	-0.0018014	-0.0011087	0.079101	0.085799	0.00597	-0.001266	-0.0044312	-0.0053992	-0.0019399	0.0022193	0.0040243	-0.006624	0.0029133	0.0066398	0.0023581	-0.0005544	0.0075	0.006109	0.0097276	-0.0011886	0.59992	-0.0018014	-0.0033243	0.2087	0.001525	0.81845	-0.01501	-0.0035942	0.016889	0.019363	0.19862	-0.0038779	0.8697	0.42893
20q13.12	0.0023947	0.61786	-0.003898	-0.0053229	0.0020805	1.2297	0.010146	-0.0022509	0.012795	-0.0035896	0.0052749	-0.010406	-0.0042929	-0.0009433	-0.0033243	-0.0018014	-0.0011087	0.079101	0.085799	0.00597	-0.001266	-0.0044312	-0.0053992	-0.0019399	0.0022193	-0.0022646	-0.006624	0.0029133	0.0066398	0.0023581	-0.0005544	0.0038538	0.006109	0.0097276	-0.0011886	0.59992	-0.0018014	-0.0033243	0.2087	0.001525	0.81845	-0.01501	-0.0035942	0.016889	0.019363	0.19862	-0.0038779	0.8697	0.42893
20q13.33	0.0069435	0.61786	-0.003898	-0.0053229	0.0020805	1.2297	0.010146	-0.0022509	0.012795	-0.0035896	0.0052749	-0.017116	-0.0042929	-0.0009433	-0.0033243	-0.0018014	-0.0011087	0.125	0.89407	0.00597	-0.001266	-0.0044312	-0.0053992	-0.0019399	0.0022193	-0.0022646	-0.006624	-0.042381	0.00041593	0.0023581	0.0093098	0.031436	0.006109	-0.021188	-0.0011886	0.59992	-0.0018014	-0.0033243	0.2087	-0.015879	0.81845	-0.01501	-0.0035942	0.016889	0.019363	0.19862	-0.0038779	0.8697	0.45122
22q12.2	-0.0029091	0.091673	-0.004728	0.010919	0.0020805	0.62132	0.0080567	0.011958	0.014683	0.0053646	0.0034882	0.12182	-0.0011087	-0.0088259	-0.019191	-0.0009702	0	0.0096792	-0.74506	0.011121	0.042874	-0.0027707	-0.014641	0.0048579	-0.0022168	-0.0096806	-0.022058	-0.0080244	-0.013127	-0.0070576	0.0038123	0.011539	0.0095883	0.00597	-0.0032657	-0.082046	0.0020805	-0.0053992	-0.47239	-0.0078863	-0.0081733	-0.033089	-0.0066362	0.037121	0.038913	-0.72022	-0.0026754	-0.601	-0.019863
[truncated: 385 more columns]

## Sheet: Fig. 3c loss
	TCGA-A5-A1OJ	TCGA-AX-A3FZ	TCGA-BK-A6W3	TCGA-D1-A0ZU	TCGA-AX-A2HJ	TCGA-BS-A0TE	TCGA-EO-A22X	TCGA-AX-A05Z	TCGA-BG-A0YU	TCGA-A5-A0GE	TCGA-DI-A1C3	TCGA-D1-A16R	TCGA-AP-A1E0	TCGA-E6-A1LX	TCGA-A5-A2K7	TCGA-AP-A0LJ	TCGA-BK-A4ZD	TCGA-EO-A3B0	TCGA-A5-A0GJ	TCGA-D1-A16O	TCGA-FI-A2D4	TCGA-AP-A1E3	TCGA-D1-A15X	TCGA-AJ-A3NE	TCGA-D1-A17N	TCGA-A5-A1OF	TCGA-AJ-A3EL	TCGA-AX-A0J0	TCGA-AX-A1C5	TCGA-B5-A1MX	TCGA-BG-A0LW	TCGA-BK-A13C	TCGA-BS-A0V7	TCGA-D1-A175	TCGA-BG-A222	TCGA-D1-A102	TCGA-D1-A16D	TCGA-DF-A2KY	TCGA-BG-A0M8	TCGA-D1-A163	TCGA-D1-A2G5	TCGA-5S-A9Q8	TCGA-A5-A0R9	TCGA-B5-A0K4	TCGA-B5-A11R	TCGA-D1-A16N	TCGA-D1-A174	TCGA-DI-A2QT	TCGA-EO-A3AV
1p36.21	-0.0024938	0.091963	0.0015053	0.0025106	0.0040243	0.027913	0.0069435	0.0043021	0.0036076	0.0011989	0	-0.056846	-0.0074128	0.0054408	0	0.0020805	0.48647	0.014002	0.11169	0.00083195	0.017684	0.0016642	0.00069327	0.0076392	0.0016642	0.011261	0.0010637	0	0.0037465	0.00027728	0.0011753	0.0052749	0.092315	0.0080196	0.001723	-0.013446	0.0019925	0.016286	-0.45415	0.0024969	-0.0033243	-0.01501	-0.0012403	0.042777	-0.0026322	-0.70049	0.003191	-0.56316	-0.011239
1p36.11	-0.0024938	0.091963	0.0015053	0.0025106	0.0040243	0.027913	0.0069435	0.0043021	0.0036076	0.0011989	0	-0.0086096	-0.0074128	0.0054408	0	0.0020805	0.48647	0.014002	0.11169	0.00083195	0.017684	0.0016642	0.00069327	0.0076392	0.0016642	0.011261	0.0010637	0	0.0037465	0.00027728	0.0011753	0.0052749	0.092315	0.0080196	0.001723	-0.013446	0.0019925	0.016286	-0.17373	0.0024969	-0.0033243	-0.01501	-0.0012403	0.042777	-0.0026322	-0.68433	0.003191	-0.53916	-0.011239
4p16.3	0.0011093	-0.014011	-2.0227e-05	-0.0038015	0.00041593	-0.057929	-0.0049844	-0.0022168	0.0066653	-0.0069685	-0.0063668	-0.010277	-0.0055375	0.0033568	0.0048579	-0.0031859	0.36444	0.025622	-0.0073339	0.0038854	-0.0044312	-0.0031859	-0.0019399	-0.00027724	-0.00041585	-0.0008316	0	-0.0016521	-0.006505	-0.0013858	-0.0011087	0.00069327	-0.0032211	-0.0070576	0.0058898	0.011273	0.00013863	0.0054139	-0.25237	-0.0024223	-0.026304	0.017728	0.0026426	-0.024344	-0.0067813	0.11199	0.013353	-0.67747	-0.0040117
4p15.31	0.0011093	-0.040462	-2.0227e-05	-0.0038015	0.00041593	-0.057929	-0.0049844	-0.021354	0.0066653	-0.0069685	-0.0063668	-0.010277	-0.0055375	0.0033568	0.0048579	-0.0027707	0.36444	-0.0084269	0.75872	-0.0021268	-0.0044312	-0.0031859	-0.0019399	-0.00027724	-0.00041585	-0.0008316	0	-0.0016521	-0.006505	-0.0013858	-0.0011087	-0.00027724	-0.0032211	-0.0070576	0.0058898	0.011273	0.00013863	-0.0045727	-0.25237	0.0022193	-0.026304	0.017728	0.0026426	-0.024344	-0.026689	-0.078144	0.0013868	-0.66392	-0.0040117
4q22.1	-0.0014952	-0.040462	-0.0018389	-0.0038015	0.00041593	-0.066392	0.0026357	0.0033299	-0.0097427	-0.0069685	-0.0063668	-0.0014907	-0.0081948	0.0033568	0.0048579	0.0011682	1.5252	-0.0084269	-0.82749	-0.0021268	-0.0044312	-0.0031859	-0.0019399	-0.00027724	-0.00041585	-0.0027846	0	0.00083195	-0.0010849	-0.0013858	-0.0011087	-0.00027724	-0.00069303	-0.0070576	0.0058898	0.011273	0.00013863	-0.0069589	-0.51331	0.0022193	-0.032391	0.017728	0.0026426	-0.038248	-0.045635	-0.078144	0.0013868	-0.022195	0.0098669
4q34.3	-0.0014952	-0.040462	0.0072014	-0.0038015	0.00041593	-0.10467	0	0.0033299	-0.0097427	0.0032806	-0.0063668	-0.032854	-0.010423	0.0082228	-0.025893	0.0025438	-0.23912	-0.0084269	-0.82749	-0.0021268	-0.03286	-0.0031859	-0.0019399	-0.0072429	-0.00041585	-0.015893	-0.0036011	0.00055459	-0.0010849	-0.0013858	-0.0011087	0.0081959	-0.00069303	-0.0070576	-0.34246	0.01289	-0.0021222	-0.013461	-0.51331	0.0022193	-0.032391	0.017728	0.0026426	-0.036547	-0.045499	-0.17039	-0.0085538	-0.042979	0.0098669
7q11.22	0.0033299	0.57087	-2.0227e-05	-0.0067087	0.56828	1.1963	-0.0055375	0.0081959	-0.0023553	0.0069541	0.072785	-0.0013858	-0.00097017	-0.00094334	-0.0080244	-0.0044312	-0.16332	0.012338	0.0048001	-0.0037395	-0.017116	0	0.0012481	-0.0055375	-0.0013858	-0.0094046	0.0056919	-0.062235	0.00049188	-0.0028875	-0.0019399	0.0040243	0.0029133	-0.010254	-0.0016042	-0.0044436	-0.0022168	0.047978	-0.012438	0.0012481	-0.023155	0.0022631	-0.00082467	0.79419	-0.028218	0.056085	-0.0011087	-0.09089	-0.005819
7q31.1	0.0033299	0.57087	-2.0227e-05	0.00059807	0.56828	1.185	-0.0055375	0.0081959	-0.0023553	0.0069541	0.072785	-0.032996	-0.00097017	-0.00094334	-0.0080244	-0.0044312	0.30199	0.020434	-0.033814	-0.0037395	-0.012024	0	0.0012481	-0.0055375	-0.0013858	-0.0027707	-0.0023553	0.0029133	0.00049188	-0.0028875	-0.0019399	0.0040243	0.0029133	-0.0026322	-0.0016042	-0.0044436	-0.0022168	0.047978	0.091735	0.0012481	-0.023155	0.0022631	-0.00082467	0.79419	-0.028218	0.056085	-0.0011087	-0.08313	3.5388e-05
7q36.1	0.0033299	0.57087	-0.01108	0	0.56828	1.1755	-0.012162	-0.012177	-0.0023553	0.010096	0.069669	0.016006	-0.015466	-0.00094334	-0.025577	-0.0044312	0.37528	0.020434	0.81747	0.0086135	-0.012024	0	0.0012481	-0.0055375	-0.0013858	-0.0027707	-0.0023553	0.0029133	0.00049188	-0.0028875	-0.0019399	0.0040243	0.0029133	-0.021784	-0.0016042	-0.0044436	-0.0022168	0.047498	0.091735	0.0012481	-0.023155	0.0022631	-0.00082467	0.81109	-0.028218	0.056085	-0.0011087	-0.08313	3.5388e-05
8p21.2	0.11896	0.55843	-0.0041747	0.74779	-0.063662	1.2167	-0.74595	-0.0066254	0.61879	0.57213	0.27783	0.1382	0.10264	-0.0045428	0.039371	-0.0047325	1.2172	0.72031	-0.79469	0.00027728	1.5635	-0.0060904	-0.00041585	0.21653	0.0012241	-0.0051227	-0.0086353	-0.005814	-0.0054555	0.0086455	0	0.0084743	-0.0010846	0.00458	-0.00063435	0.64042	0.00055459	-0.0069195	-0.26143	-0.00062283	0.81825	0.001033	0.0018099	0.79168	0.72615	0.8566	0.00041593	-0.61796	0.0080567
9p23	-0.0037395	-0.018413	0.013332	-0.0038015	0.0052749	-0.066602	0.80986	0.55301	0.0020805	-0.00074218	-0.012024	0.010006	0.026164	0.0055798	0.0084743	0.0011093	-0.15463	0.012746	0.028903	-0.0054532	0.0019418	0.001803	0.00055459	0.0022193	0.00041593	0.00083195	0.013632	0.0051359	0.0044283	0.0037465	0.0012481	-0.0034627	-0.013554	-0.0029091	0.00089068	-0.029628	-0.0011087	0	-0.50385	0.0011093	-0.016429	-0.0050791	-0.00068609	-0.0048019	-0.0077482	0.88743	0.0022193	-1.2929	-0.0094046
9q21.2	-0.0037395	0.017733	0	-0.0038015	0.0052749	-0.0029151	0.011121	0.0013868	0.0020805	-0.00074218	-0.0075339	-0.0065085	0.0011093	0.0072487	0.0084743	0.0011093	-0.15463	-0.00053348	0.051287	0.0048579	0.0019418	-0.0022168	0.00055459	0.0022193	0.00041593	0.00083195	0.010982	-0.001232	0.0054139	0.0037465	0.0012481	-0.0034627	-0.00013862	-0.0029091	0.00089068	-0.029628	-0.0011087	0	-0.47718	0.0011093	-0.016429	-0.0050791	-0.00068609	-0.0048019	-0.0077482	-0.74644	0	-0.60545	-0.0094046
9q34.2	-0.0037395	0.05902	-0.005221	-0.0038015	0.0052749	-0.023194	0.011121	-0.013778	0.0020805	-0.00074218	0.019643	0.0010892	0.0011093	0.0072487	0.0084743	0.0011093	-0.072562	-0.00053348	-0.79224	0.0048579	0.0019418	-0.0022168	-0.018353	-0.00091348	0.00041593	0.00083195	-0.018774	-0.001232	0.0034248	0.0037465	0.0012481	-0.0034627	-0.0010094	-0.0029091	-0.0042343	-0.029628	-0.0011087	0	-0.42375	0.0011093	-0.016429	-0.0050791	-0.00068609	-0.0048019	-0.0077482	-0.68278	0	0	-0.0094046
11p15.5	0.015587	-0.048264	-0.0065757	-0.0036631	-0.0012473	0.010697	0.008892	-0.0066439	0.0029133	-0.0087636	-0.0067813	-0.0013858	0	0.0016911	0.019783	-0.00097017	-0.093535	-0.0089006	-0.8113	-0.00013862	-0.0095426	-0.00041585	-0.010646	-0.0033243	0.0020805	-0.027826	0.0034687	0.016705	0.0063871	0.00027728	0.0037164	0.003191	-0.0022168	0.0072217	-0.0010501	-0.011379	0	-0.0048461	0.084932	0	-0.016567	-0.0042492	-0.00013169	0.8072	-0.00028825	0.058367	-0.0016629	-0.54482	-0.0067813
11q14.1	0.015308	-0.048264	-0.002237	-0.0062225	-0.0012473	-0.075484	-0.0059522	-0.0012817	0.0029133	-0.0087636	-0.0067813	-0.0089794	0	0.004329	-0.021139	-0.00097017	0.9777	-0.0089006	0.70964	-0.00013862	-0.0095426	-0.00041585	-0.0085766	-0.0033243	0.0020805	-0.0063668	-0.010784	-0.0057408	-0.0022168	-0.0067004	-0.0024938	0.003191	-0.0022168	0.0072217	-0.0010501	-0.011379	0	-0.0013858	0.42452	0	-0.016567	-0.0042492	-0.00013169	0.79361	0.00069768	0.086811	-0.0049844	-1.2462	-0.0067813
12q23.1	0.0038854	0.60315	0.001644	0.0014634	-0.0071958	0.63531	-0.00027724	-0.0026322	-0.0047311	0.57267	0.29247	-0.012168	0.0034687	-0.0032504	-0.0027257	-0.00029473	-0.081206	0.001616	-0.80534	0.77926	-0.00063816	-0.0033042	0	0.006109	0.0019418	0.0033299	-0.0095426	0.0062481	0	0.0075	0.0033299	0	0.088586	-0.00063703	-0.0018812	-0.0014298	-0.00043132	-0.005814	0.097106	0.013632	0.76778	-0.011155	0.0019487	0.0068489	0.64479	-0.0034417	-0.0012473	-0.59857	0.22253
12q24.33	0.0038854	0.60531	0.001644	0.0014634	-0.0071958	0.63809	-0.00027724	-0.0026322	0.017824	0.56483	0.29247	-0.0033243	-0.042992	-0.019724	-0.0027257	-0.00029473	-0.081206	0.001616	0.042307	0.77926	-0.00063816	-0.0033042	0	-0.023342	0.0019418	0.0033299	-0.0095426	0.0062481	0	0.0075	0.0033299	0	0.088586	-0.00063703	-0.0018812	-0.0014298	0.0011093	-0.005814	0.097106	0.013632	0.805	-0.011155	0.0019487	0.0068489	0.67586	0.1601	-0.0012473	-0.59857	0.22253
15q15.1	-0.0030475	-0.58382	0.00025705	0.0017409	0.00597	0.60051	0.00597	0.0063871	0.00027728	-0.001989	0.0020805	-0.0069195	0.0033299	-0.011311	0.0044411	0.0012481	-0.63916	9.0465e-05	-0.76536	0.00069327	0.023005	0.0020805	0.001803	0.010564	0.0022193	0.0011093	-0.0042929	0.0030522	-0.00069303	0.0072217	0.0037465	-0.0042929	-0.0067519	-0.012851	0.0058963	0.57374	0	-0.0067722	-0.4912	0.0029133	-0.012438	-0.015285	0.00028422	0.012142	0.011958	-0.80495	0.0026357	0.015168	-0.0069195
15q23	-0.0030475	-0.58359	0.00025705	0.0017409	0.00597	0.60051	0.0027745	0.0063871	0.00027728	-0.001989	0.0020805	0.0061886	0.0033299	0.0072487	0.0044411	0.0012481	-0.63945	9.0465e-05	-0.76012	0.00069327	0.023005	0.0020805	0.001803	0.010564	0.0022193	0.0011093	0.0077899	0.0030522	-0.00069303	0.0072217	0.0037465	-0.0042929	-0.0067519	-0.012851	0.011758	0.57374	0	0.014051	-0.27296	-0.0014177	-0.012438	-0.015285	0.00028422	0.012142	0.011958	-0.73784	0.0026357	0.0052749	-0.0069195
16p13.3	-0.0054621	0.73997	-0.0070778	-0.0060141	-0.0072883	0.069519	-0.0053992	0	0.012097	-0.0038304	-0.0024938	-0.00013862	-0.017529	-0.0097918	-0.020961	-0.0051227	-0.59205	-0.012761	0.12741	0.015168	0.0048579	-0.0123	-0.017417	-0.01106	0.0020805	-0.013402	-0.016656	-0.018509	-0.012024	-0.0031859	0.00083195	0.014609	0.018523	-0.011198	0.0071415	0.59272	0.00097064	-0.010131	0.20519	0.0022958	0.0029133	-0.024344	-0.0041476	0.027964	0.023566	-0.74907	0.00013863	-0.021647	-0.011749
16q22.3	-0.0030475	-0.58295	-0.0070778	-0.011057	0.0023581	0.015441	-0.0053992	0	0.012097	-0.003235	-0.0024938	-0.00013862	-0.017529	-0.0097918	-0.020961	-0.0051227	-1.2074	-0.015259	-0.73521	0.015168	0.0048579	-0.0123	-0.018713	-0.01106	0.0020805	-0.013402	-0.016656	0.0073609	-0.012024	-0.0031859	0.00083195	0.014609	0.018523	-0.017954	0.0071415	-0.078053	0.00097064	0.00017561	-0.28382	-0.0015243	0.0029133	-0.024344	-0.0041476	0.027964	0.023566	-0.77381	0.00013863	-0.021647	-0.011749
16q23.1	-0.0030475	-0.58295	-0.0070778	-0.011057	0.0023581	-0.11115	-0.012438	0	0.012097	-0.003235	-0.0024938	-0.00013862	-0.017529	-0.0097918	-0.020961	-0.0051227	-0.63929	-0.015259	-0.75469	0.015168	0.0073084	-0.0123	-0.018713	-0.01106	0.0020805	-0.013402	-0.016656	0.0073609	-0.012024	-0.0031859	0.00083195	0.014609	0.018523	-0.017954	0.0071415	-0.078053	0.00097064	0.00017561	-0.28382	-0.0015243	0.0029133	-0.024344	-0.0041476	0.027964	-0.041545	-0.77381	0.00013863	-0.021647	-0.011749
17q21.31	-0.00069303	-0.55465	0.0049766	0.016503	-0.00097017	0.0084682	0.00013863	0.0044411	0.008892	0.0056426	0.003191	0.0079479	0.010619	0.004329	0.0022193	0.0076392	-0.61162	0.0091221	-0.74307	-0.0013858	0.042307	0.00041593	0.0024969	-0.0016629	0.0038854	0	-0.0070576	0.00027728	0.0022193	0.0034687	0.0048579	-0.0049844	0.0049969	0.0086135	0.00061331	-0.023746	-0.0029091	0.0086135	-0.47501	0.004719	0.0029133	-0.03268	-0.0017944	0.028948	0.0282	-0.69079	0.0069435	-0.58353	-0.017666
19p13.3	0.010772	-0.52352	-0.014799	0.0287	-0.01037	0.070811	-0.01106	-0.017666	0.02511	0.015118	0.021603	-0.07962	-0.019516	-0.018601	-0.036742	0	0.00047956	0.0038371	0.21161	0	0.062651	0.00083195	-0.017803	-0.0051227	0.0083351	-0.015879	-0.031086	-0.023703	-0.020961	-0.0080244	0.010233	0.0068044	0.04344	-0.0047079	-0.01169	-0.012482	0.0043021	-0.013627	-0.22441	-0.00027724	0.027778	-0.043288	-0.0023962	0.06284	0.031014	-0.57695	-0.0073339	-0.58941	-0.029311
22q13.32	0.0080567	0.091673	-0.004728	0.010919	0.0020805	0.70119	0.0080567	0.011958	0.029888	0.0053646	0.0086135	0.077718	-0.0011087	-0.0088259	-0.019191	-0.00097017	0.0075	0.0096792	-0.74508	0.011121	0.042874	-0.0027707	-0.12805	-0.031241	-0.0022168	-0.02151	-0.024935	-0.0080244	-0.013127	-0.0070576	0.0075892	0.011539	0.0095883	0.00597	-0.0032657	-0.082046	0.0020805	-0.0053992	-0.46536	-0.0078863	-0.0008316	-0.033089	-0.0066362	0.037121	0.038913	-0.72022	-0.0026754	-0.601	-0.019863
[truncated: 385 more columns]

[truncated: 26 more sheets: Fig. 3d, Fig. 3e, Fig. 4a, Fig. 4b, Fig. 4c, Fig. 4d, Fig. 4g, Fig. 5b, Fig. 5c, Fig. 6a, Fig. 6b, Fig. 6d, Supplementary Fig. 2a, Supplementary Fig. 2b, Supplementary Fig. 2c, Supplementary Fig. 2d, Supplementary Fig. 4, Supplementary Fig. 7c, Supplementary Fig. 8a, Supplementary Fig. 8b …]
