# Supplementary material for: An integrative analysis of the age-associated multi-omic landscape across cancers
Source: Nat Commun. 2021 Apr 20;12:2345. doi: 10.1038/s41467-021-22560-y (PMC8058097; doi:10.1038/s41467-021-22560-y)
Supplement: Supplementary file 23 — Source Data [file 41467_2021_22560_MOESM23_ESM.zip › Source Data/Source Data_Supplementary_Fig_5.xlsx]

## Sheet: Sheet1
Source data file for Chatsirisupachai et al. An Integrative Analysis of the Age-Associated Multi-Omic Landscape across Cancers
Supplementary Fig. 5

## Sheet: BLCA
	1p	1q	2p	2q	3p	3q	4p	4q	5p	5q	6p	6q	7p	7q	8p	8q	9p	9q	10p	10q	11p	11q	12p	12q	13q	14q	15q	16p	16q	17p	17q	18p	18q	19p	19q	20p	20q	21q	22q
TCGA-GC-A6I1	0	0	0	0	0	0	0	0	0	0	0	0	0	0	0	0	0	0	0	0	0	0	0	0	0	0	0	0	0	0	0	0.263	0.263	0	0	0	0	0	0
TCGA-GC-A6I3	0	0	0.48	0	0	0	-0.296	-0.296	0.354	0	-0.318	-0.318	0.383	0.383	-0.347	0	0	0	-0.294	-0.294	0	0	0	0	0	0	0	0	0	-0.269	0	0	0	0	0	0.375	0.375	0.341	0
TCGA-UY-A8OC	0.406	0.406	0	0	0.424	0.424	0	0	0	0	0.4	0	0.412	0.412	0.517	0.955	0	0	0	0	-0.446	0.408	0	0	0	0	0	0	0	-0.469	0.397	0	0	0.346	0.346	0.41	0.41	0.407	0
TCGA-KQ-A41Q	0	0	0	0	0	0	0	-0.33	0.515	-0.354	0	0	-0.359	-0.359	-0.387	0	-0.391	-0.391	0	0	-0.352	-0.361	0	0	-0.336	-0.358	0	0	0	-0.384	0.48	0.791	0	0	0.258	0	0	0.411	0.319
TCGA-XF-A9T6	0	0	0	0	0	0	0	0	0	0	0	0	0	0	1.432	1.432	0	0	0	0	-0.82	-0.82	0	0	0	0	0	0	0	0	0	0	0	-0.781	-0.781	0	0.87	0	0
TCGA-DK-A3IK	0	0	0.049	-0.315	0	0.275	-0.282	-0.282	0	0	0	0	0.32	-0.329	-0.729	0	-0.649	0	0	-0.311	-0.317	0	0	0	0	0	0	0	0	0	0	0	-0.326	0	0	0.444	0	0	0
TCGA-GU-A762	0	0	0	0	0.3	0.3	-0.386	-0.386	0.882	0.513	0	-0.373	0	0	0	0	-0.388	0	0	0	0	0	0.384	0	0	0	-0.268	0.008	0.435	0	0	0.843	-0.4	0	0	0	0	0	-0.434
TCGA-KQ-A41S	0	0.386	0	0	0.26	0.26	0	0	1.742	1.742	0	0	0.51	0.51	0	0	0	0	0.706	0	-0.42	-0.42	-0.422	-0.422	-0.68	0	0	-0.678	-0.678	-0.122	0.29	1.094	0	0	0	0.269	0.269	0	-0.421
TCGA-XF-AAMX	0	0	0	0	0.541	0.541	0	0	0	0	0	0	0.812	0.812	0	0	0	0	0	0	-0.867	0.826	0	0	-0.89	-0.869	0	0.382	0	0.283	0.283	1.038	0	-0.294	0.013	0	0.355	0.702	0.285
TCGA-FD-A3B5	0	0	-0.305	-0.305	0	0	0	0	0.454	-0.272	0	-0.351	0.422	0	0	0	-0.437	-0.437	-0.306	0	-0.427	-0.427	0	0	0	0	0	0	0	-0.46	0	0.478	0	0	0	0	0	-0.272	-0.289
TCGA-GD-A76B	0	0	0	0	0.459	0.459	0	0	0	0	0	0	0	0	-0.337	0	-0.358	0	0	-0.335	0	0	0	0	0	-0.297	0	0	0	0	0.325	0	0	0	0	0	0	0	0
TCGA-UY-A9PE	0	0	0	0	0	0	-0.409	-0.409	0.596	0.161	0	0	0.25	0.25	0.264	0.264	0	0	0	0	0	0	0	0	0	-0.409	0	0	0	0	0	-0.35	-0.35	0	0	0	0	0.532	0
TCGA-CF-A9FH	0	0	0	0	0	0	0	0	0	0	0	0	0	0	0	0	-0.972	-0.972	0	0	-0.956	0	0	0	0	0	0.846	0	0	0	0.798	0	0	0	0	0	0	0	0
TCGA-CF-A9FL	0	0.753	0	0	0	0	0	0	0	0	0	0	0	0	0	0	-0.851	-0.851	0	0	0	0	0	0	0	0	0	0	0	0	0	0	0	0	0	0	0	0.778	0
TCGA-DK-A3X2	0.86	0.86	0.452	-0.567	0.443	0.443	-0.584	0	0	0	-0.572	-0.572	0.418	0.418	1.147	1.147	0	0	0	0	-0.613	0.404	0	0	0.861	0	0	-0.614	-0.614	0	0.53	-0.515	0	0	0	0.382	0.382	0.654	-0.634
TCGA-G2-A2ES	0	0	0	0	0	0	0	0	0	0	0	-0.519	0	0	0.54	0.54	0	0	0.993	0	-0.523	-0.523	0	0	-0.51	0	0	0	0	0	0	0	0	0	0	0	0	0	0.348
TCGA-XF-A9SW	0	0.254	0	0	0	0	0	0	0	0	0	-0.32	0	0	-0.271	0	0	0	0	0	-0.329	-0.329	0	0	0	0	-0.322	-0.321	-0.321	0	0	-0.017	-0.323	0	0	-0.32	-0.32	0	-0.341
TCGA-CU-A0YO	0	0	0	0	0	0	-0.278	-0.278	0	0	0	0	0.438	0.438	0	0	0	0	0	0	0	0	0	0	0	0	0	0	0	0	0	0	0	0	0	0.292	0.292	0	0
TCGA-FD-A43X	0	0.459	0	0	0	0	0	0	0	0	0	0	0.408	0.408	0	0	-0.929	-0.494	0	0	0	0	0	0	0.467	0	0.87	0	0	-0.971	-0.165	0	0	0.35	0.35	0.824	0.824	-0.978	0
TCGA-GD-A3OP	0	0	0	0	0.304	0.304	0	0	0	0	-0.258	-0.258	0	0	0	0.467	0	0	0	-0.293	0	0	0	0	0	0	0	-0.251	-0.251	-0.304	-0.039	0.355	0.355	0	0	0.424	0	0	0
TCGA-KQ-A41O	0	0	0.374	0.374	0.451	0.451	-0.412	-0.412	0.7	-0.892	-0.422	-0.422	0	0	0	0	-0.909	-0.909	-0.44	-0.44	-0.911	-0.911	0	0	0	0.462	0	-0.459	-0.459	-0.426	0	0	0	0	0	0.398	0.398	-0.927	0
TCGA-2F-A9KT	0	0	0	0	0	0	0	0	0.233	-0.586	-0.28	-0.28	0	0	0	0	-0.6	-0.6	0	0	-0.551	-0.551	0	0	0	-0.599	0	0	0	-0.666	-0.666	0	0	0	0	0.771	0.771	0	0
TCGA-CU-A0YR	-0.343	0	0.254	0.254	0.265	0.265	0	-0.252	0.306	0	0	0	0	0	0	0	0.261	0	-0.316	-0.316	0	0	0.459	0.459	0.28	-0.361	0	0	0	0	0	0	-0.35	0	0	0.349	0.349	0	0
TCGA-GC-A3RD	0	0	0.345	-0.02	0	0.401	0	0	0	0	-0.384	-0.384	1.183	1.183	-0.776	0	-0.374	-0.374	0	-0.362	-0.365	0	0.395	0	0	-0.313	0	0	0	-0.423	0	-0.375	-0.375	0	0.299	0	0	0	0
TCGA-K4-A4AC	0	0	0	0	0	0	0	0	0.339	0.339	0	0	0	0	-0.264	0	0	0	0.259	0	0.345	0.345	0	0	0	0	0	0	0	0	0	0	0	0	0	0	0.377	0	0
TCGA-S5-A6DX	0	0	0	0	0.253	0.253	-0.288	0	0	0	0	0	0.252	0.252	0.257	0.257	-0.349	-0.349	0	0	-0.088	0.269	0	0	0.27	0	0	0	0	-0.137	0.258	0	0	0	0	0	0	0	0
TCGA-XF-A9SJ	0	0	0	0	0.541	0.541	-0.437	0	0.892	0	0	-0.322	0.29	0.29	-0.285	0.322	0	0	0.362	0	-0.321	0	-0.319	-0.319	0.431	0	-0.315	0	-0.455	0	0.386	0.669	0	0	0	0	0	0.772	-0.331
TCGA-ZF-A9R4	0	0	0	0	0.67	0.67	0	-0.588	0.61	0	0.343	0.343	0	0	-0.216	0.503	0.981	0.981	0.558	0	0	0	0.421	0.421	0	0	-0.731	0	-0.595	0.416	0.416	0	0	0	0	0.423	0.423	0.565	0.407
TCGA-C4-A0F6	0	0	0.339	0	0	0	0.381	0.381	-0.42	-0.42	0	0	0.73	0.73	0.484	0.484	-0.418	-0.418	-0.382	-0.382	-0.419	0	0	0	0	0.741	0	0	0	0	0	0	0	0	0.463	1.035	1.035	0	0.33
TCGA-DK-A6AV	0.361	0.361	0.75	-0.325	0.387	0.387	0.138	-0.328	0	-0.341	-0.032	-0.341	0.703	0	-0.356	0	-0.474	-0.474	0	0	-0.333	-0.333	0.361	0.361	0	-0.373	0	0	0	-0.418	-0.418	-0.372	-0.372	0.7	0.7	-0.373	0.667	0	0
TCGA-FD-A5BX	0	0	0	0	0	0	0	0	0	0	0	0	0	0	1.02	1.58	0	0	0	0	0	0	-0.023	-0.023	0	0	0	0	0	0	0	0	0	0	0	0	0	0	0
TCGA-FD-A6TB	0	0	0	0	0	0	0	0	0.319	0	0	0	0	0	0	0	0	0	0	0	0	0	0	0	0	0	0	0	0	0	0	0	0	0	0.31	0	0	0	0
TCGA-XF-A9SV	0	0	-0.324	-0.324	0.351	0.351	0	0	-0.37	-0.37	0	0	0	0	0	0.536	-0.364	-0.364	-0.354	-0.354	-0.376	-0.376	0.515	0.515	0	0	0	0	0	-0.727	0	0	0	0.292	0.292	0.653	0.653	0	0
TCGA-ZF-A9R0	0	0	0.489	0.489	0	0	-0.57	-0.57	0	0	0	0	0	0	-0.608	0.397	-0.264	-0.264	0.074	-0.356	0	0	-0.565	-0.565	0	0	0	0.335	0.335	-0.656	0	-0.394	0	0	0	0.843	0.843	-0.252	0.287
TCGA-BT-A20P	0	0	0	0	0	0	0	0	0	0	0	0	0	0	0	0	-0.956	-0.956	0	0	0	0	0.879	0.879	0	0	0	0	0	-0.981	-0.064	0	0	0	0	-0.989	-0.989	0	0
TCGA-DK-A2I6	0	0	0.532	0	0.57	0	0	0	1.434	1.434	0.318	0.318	0	0	-0.289	0	0.292	0	0.568	0	-0.438	-0.438	0	0	-0.362	-0.32	-0.095	0	0	-0.281	0	0.135	-0.442	-0.299	0	0	-0.256	0.826	0.711
TCGA-E7-A677	0	0	0	0	0	0	0	0	0	0	0	0	0	0	-0.302	-0.302	0	0	0	0	0	0	0	0	0	0	0	0	0	-0.108	0.799	0	0	0	0	0	0	0	0
TCGA-GU-A767	0	0	0	0	0	0	0	0	0	0	0	0	0	0	0	0	-0.313	-0.313	0	0	-0.339	0	0	0	0.266	0	0	0	0	-0.33	0	0	0	0	0	0	0	0	0
TCGA-XF-A9SG	0.391	0.391	0	0	0.428	0	0	0	0.432	0.432	-0.3	-0.3	0.37	0.37	-0.345	0.573	0.359	0.359	-0.264	-0.264	-0.399	-0.399	0	0	0	-0.387	-0.402	0	0.714	0.023	0.419	0.361	0.361	-0.361	-0.361	0	0	0	-0.375
TCGA-ZF-A9R1	0	0	0	0	0	0	0	0	0	-0.595	-0.604	-0.604	0	0	-0.619	0.63	-0.62	-0.62	-0.551	0	-0.54	0	0.574	0.574	0	0	0	0	0	-0.627	0	0	0	0	0	0.527	0.527	0	0
TCGA-4Z-AA81	0	0.418	0.417	0	0	0	0	0	0.773	0	0.481	-0.461	0.389	0.389	0.294	0.77	0	0	0.407	0.407	0	0	1.737	0	0.256	-0.447	0	0	-0.469	0.418	0.418	0	0	0	0.739	0.424	0.424	0.777	-0.287
TCGA-BL-A5ZZ	0	0	0	0	0	0	0	0	0	0	0	0	0.324	0.324	0.313	0.313	0	0	0	0	0	0	0	0	0	0.253	0	0	0	-0.352	0.034	0	0	0	0	0	0	0.312	0
TCGA-BT-A3PK	0	0	0	0	0	0	0	0	0	0	0	0	0	0	0	0	0	0	0	0	0	0	0	0	0	0	0	0	0	0	0	0	0	0	0	0	0	0	0
TCGA-DK-A2HX	0	-0.295	-0.575	-0.575	0.332	0.332	0	0	0	0	-0.292	-0.292	0	0.31	-0.292	-0.292	0	0	0	-0.282	-0.61	0	0	0	0.489	0	-0.267	-0.416	-0.416	-0.307	0	-0.281	-0.621	0.796	0.796	0.313	0.313	0	-0.321
TCGA-FD-A6TF	0	0	0	0	0	0	0	0	0	0	0.321	0	0.333	0.333	0	0	0	0	0.976	0	0	0	0	0	0	0	0	0	0	0	0	0.652	0	0	0	0	0	0	-0.313
TCGA-FT-A3EE	0.557	0.557	1.213	0	1.165	0	0	0	0.549	0.549	0.553	0	1.732	0.548	1.121	1.121	0	0	1.151	0	0	0	0	0	0	0	0	0.522	0.522	0.545	0.545	0	0	0.492	0.492	0.545	0.545	0	0
TCGA-GC-A3WC	0	0.353	0	0	-0.362	0.363	0	0	0	0	0	0	0	0	-0.036	0.332	0	0.498	0	-0.344	0	0	0	0	0	0	0	0	0	0	0	0	0	0	0	0	0	0	0
TCGA-KQ-A41R	0	0.44	0.822	0	0	0	0.266	0	0.692	-0.341	-0.313	-0.313	0	0.578	-0.284	1.383	-0.406	0	0	0	-0.372	-0.372	0	0	0	-0.419	-0.397	0	-0.315	0	0	0	0	0	0	0	0	0	0.402
TCGA-UY-A78N	0	0	0	-0.493	0.38	0.38	0.4	-0.138	0.414	0.414	0	0	0.401	0.401	0.423	0.423	0	0	0.407	0.407	0	0	0	0	-0.523	0	0	-0.559	-0.559	0.399	0.399	0.277	0.277	0	0	-0.517	-0.517	0.4	0
TCGA-UY-A9PD	0	0	0	-0.273	0.372	0.372	0	0	-0.745	-0.745	0	0	0	0	-0.752	0	-0.351	-0.351	0	-0.332	-0.737	0	-0.353	-0.353	-0.334	-0.739	-0.344	0	0	-0.346	0	0	0	-0.328	0	0	0	0	0
TCGA-XF-A8HF	0	0	0	0	0.778	0.778	0	0	0.293	-0.282	0	0	0.287	0.287	1.077	1.077	-0.309	-0.309	1.159	0	0.377	0.969	0	0	0.552	0	0	0	0	0	0.366	0	0	0.26	0.26	1.389	1.389	0.31	0
TCGA-XF-AAMH	0	0	0	0	0	0	0	0	0	0	0	0	0	0	0	1.534	0	0	0.791	0.791	0.781	0.781	0	0	0	0	0	0	0	0	1.485	0	0	0	0	0	0	0	0
TCGA-4Z-AA7Q	0	0	0	0	0.34	0.34	0	0	0	0	0	0	0.265	0.265	-0.256	0	0	0	0	0	0	0	0	0	0	-0.269	0	0	0	0	0	0	0	0	0	0	0	0	-0.278
TCGA-BT-A20R	0	0	0	0	0	0	-0.283	-0.283	0	0	0	0	0	0	0	0	0	0	0.909	0.628	0	0	0	0	0	0	0	-0.108	0.252	0	0	-0.262	-0.262	0	0	0.302	0	0	-0.306
TCGA-DK-A1A5	0	0	0	0	0.417	0	0.419	0	0	-0.42	0	0	-0.034	-0.417	0	0	-0.443	-0.443	0.358	-0.42	-0.434	-0.434	0	0.382	-0.435	-0.439	0.406	0	0	0	0	0	0	0	0	0.404	0.404	0	0
TCGA-DK-A2I4	0.265	0	0	0	0	0	0	0	0.477	0.477	0	0	0.286	0	-0.076	0.33	0	0	0	0	0	0	0	0	0	0	0	0	0	0	0	0	0	0	0	0	0	0.272	0
TCGA-DK-A3IL	0	0	0	0	0	0	0	0	0	0	-0.514	-0.514	0.506	0.506	-0.548	-0.548	0	0	0.478	-0.487	-0.516	-0.033	0	0	0.507	0	0	0.418	0.418	-0.541	0	-0.536	-0.536	-0.261	0.337	1.33	1.33	0.468	0
TCGA-FD-A3SN	0	0	0	0	0	0	0	0	0	-0.628	-0.635	-0.635	0	0	0	0	-0.63	0	0	0	-0.36	0	0	0	-0.497	-0.624	-0.621	0	0	-0.624	0	-0.634	-0.634	0	0	0	0	0	-0.635
TCGA-FD-A6TC	0	0	0	0	0	0.692	0	0	0.358	-0.032	0.315	-0.335	0	0	0	0	0	0	0	0	-0.382	-0.382	0	0	0	-0.382	0	0	0	0	0	0	0.286	0	0	0.366	0.366	0.403	0
TCGA-GC-A3OO	0	0	0	0	0.385	0.385	0	0	1.519	1.519	0	0	0	0	0	0	0	0	0	0	0	0	0.46	0	0.601	0	0	0	0	0	0	0	0	0	0	0.359	0.359	0	0
TCGA-GV-A3QF	0.515	0	0.315	0.315	0.336	0.336	0	0	0.303	-0.372	0	-0.37	0	0.321	-0.375	0.339	0	0	0.605	-0.363	-0.013	0.341	0	0	0.341	-0.371	-0.364	0	0	-0.384	0.654	0	0	0	0.657	0.356	0.356	0.262	0
TCGA-XF-A8HC	0	-0.591	0	0	1.153	1.153	-0.587	-0.587	0	-0.593	0.591	0.01	0	0.618	-0.604	0	0.631	0.631	0	-0.592	0	0	0	0	0	0	0	-0.612	-0.612	0	0	0	-0.591	0.421	0.421	0	0	0	-0.651
TCGA-XF-A9SZ	0	0	0	0	0	0.445	0	0	0	-0.463	0	0	0	0	0	0	0	0	0	0	0	0	0	0	0	-0.381	0	0.97	0	-0.317	0	0	0	0	0	0	0	0.581	-0.499
TCGA-XF-AAMW	0	0	0	0	-0.325	0	-0.319	-0.319	0	0	-0.32	-0.32	0	0	-0.014	0.669	0	-0.273	0	-0.318	-0.321	-0.668	-0.306	-0.306	0	0	0	0	0	-0.109	0.581	-0.334	0	0	0	0	-0.292	0	0.512
TCGA-ZF-AA56	0	0	0	0	-0.259	0	0	0	0.771	0.027	0	0	0.479	0	-0.261	0	0	0	0	0	0	0	0	0	0.434	0	0	0	0	0	0	0	0	0	0	0	0	0	0
TCGA-DK-A3X1	0	0	0.351	0	0	0	0	0	-0.36	-0.36	0	0	0.324	0	0	0.338	-0.36	0	0.285	-0.379	0	0	0.354	0.354	0.315	-0.37	0	0.292	0.292	-0.132	0.291	0.519	-0.36	0	0.39	-0.37	0	0.327	0
TCGA-DK-AA6W	0	0	0.492	0.492	0	0	-0.383	-0.383	-0.028	-0.463	-0.433	-0.433	-0.795	0	-0.538	0.897	-0.447	-0.447	-0.373	-0.373	-0.44	-0.44	0	0	-0.483	0	-0.493	0	-0.501	0	0	0.734	0.265	0	0	0	0	-0.315	0
TCGA-E7-A5KE	0.519	0	0	0	0.686	0.686	0	0	0	0	-0.217	-0.597	0	0	0	0	-0.606	-0.606	0	0	-0.592	-0.592	0.556	0.556	-0.566	0	0	0	0	0.44	0.44	-0.577	-0.577	0	0.37	0	0	0	-0.644
TCGA-HQ-A5ND	0	0	0	0	0.003	0.451	0.422	0.422	-0.433	-0.433	0	0	0.42	0.42	-0.929	0.417	0	0	0.129	-0.413	-0.442	-0.442	0.448	0	-0.448	0	0	0.751	0.751	-0.501	0.162	0	0	-0.165	0.314	0	0	0	0
TCGA-LC-A66R	0	0	0	0	0	0	0	0	0	0	0	0	0	0	0	0.333	0	0	0	0	0	0	-0.04	-0.344	0.72	0	-0.4	0	0	0	0	0.711	-0.333	-0.381	-0.381	0	0	0	0
TCGA-PQ-A6FN	0	0	0	0	0	0	0	0	0	-0.329	-0.015	-0.341	0	0	0.027	0.376	0	0	0	0	0	0	-0.454	-0.454	0	0	-0.332	0	0	0	0	0	0	0	0	0	0	0	-0.334
TCGA-XF-A9T5	0.349	0.349	0.339	0	-0.359	0.365	-0.378	-0.378	1.355	0.353	0.416	0.416	0.709	0.709	-0.373	0	0	0	0	0	-0.38	-0.38	0	0	-0.361	0	-0.372	0.709	0	0	0	-0.362	-0.362	-0.369	-0.369	0.365	0.365	-0.352	0
TCGA-XF-AAMY	0.385	0.385	0	0	0.645	0.645	0	0	0	0	0	0	0.356	0.356	0.086	0.608	-0.454	0.375	0	0	0	0	0.38	0.38	0.827	-0.499	-0.495	0	1.488	0	0	0	0	0	0	0.396	0.396	0.396	0
TCGA-YC-A89H	0	0	0	0	0	0	0	0	0	0	0	0	0	0	-0.2	1.504	0	0	0	0	0	0	0	0	0	0	0	0	0	0	0	-0.664	0	0	0	0.601	0	0	0
TCGA-ZF-A9RE	0	0	0	0	0	1.174	-0.588	-0.588	0	0	0	0	0	0	-0.036	0.565	-0.639	-0.639	-0.321	-0.321	0	0	0	0	-0.738	0	0	0	0	-0.565	0	0	0	0	0	0	0	0	0
TCGA-FD-A5BZ	0	0	0.404	0	0	0	0	0	0	0	0	-0.373	0	0	-0.362	0	-0.5	-0.5	0.313	0.313	-0.467	0	0	0	0	0	0	0	0	0	0	0.374	0.374	-0.266	0.785	0.977	0.977	0.345	0
TCGA-FD-A6TD	0	0	0	0	0	0	0	0	0	-0.269	0	0	0	0	-0.277	0	-0.267	0	-0.274	-0.274	0	0	0	0	0	0	-0.261	-0.263	-0.263	-0.273	0	0	0	0	0	0	0	0	-0.264
TCGA-G2-A2EL	0	0	-0.787	-0.787	0	0	0	-0.857	0	0	0	0	0	0	0	0	0	-0.857	-0.847	0	0	0	0	0	0	0.418	-0.867	0	0	-0.859	0	0	0	0	0	0	0	0	0
TCGA-G2-AA3F	0	0	0	0	0	0	-0.45	0	0	0	-0.566	-0.566	0.797	0	-0.422	0	0	0	0.843	0	-0.077	0.295	0	0	-0.283	0	0	0	0	0	0	0.234	-0.275	0	0	0.371	0	-0.287	0
TCGA-GV-A40G	0	0	0	0.554	0.501	0.501	-0.478	-0.478	1.091	0.551	0	0	0	0	-0.935	0	0.548	-0.417	-0.451	-0.451	-0.486	-0.486	0.759	0	0	-0.49	0	0	0	0	0.424	0.469	-0.539	0.322	0	0	0	0.378	0
TCGA-K4-A3WV	0.407	0	0.904	0.448	0.471	0.471	-0.457	-0.457	-0.49	0	0	0	0	0.517	-0.998	0	-0.463	-0.463	0	0	0	0	0.467	0	-0.485	0.49	0	0	-0.435	0.515	0.515	1.006	-0.445	0	0	0	0	0	0
TCGA-K4-A83P	0	0	0	0	0	0	0	0	0	0	0	0	0	0	0	0	0	0	0	0	0	0	0.263	0.263	0	0	0	0	0	0	0	0	0	0	0	0	0	0	0
TCGA-UY-A9PF	0	0	0	0	0	0	0	0	0	0	0	-0.498	0	0	0.552	0.552	0	0	0	0	0	0	0	0	0	0	0	0	0	0	0	0	0	0	0	0	0	0.472	0
TCGA-XF-A8HD	0	0	0.262	0.262	-0.336	-0.025	0	0	0	0	0.37	0.038	0.282	0.282	0.265	0.265	0.542	0.542	0	0	0	0	0	0	-0.332	0	-0.334	0	0	-0.347	0	1.109	0	0	0	0.697	0.697	0	0
TCGA-5N-A9KI	0	0	0	0	0	0	-0.34	-0.34	0.777	0.143	0	0	0	0	-0.347	-0.347	0	0	0.099	-0.252	-0.35	-0.35	-0.276	-0.276	0	-0.56	-0.289	0.5	0	0	0	-0.147	-0.579	-0.273	-0.273	0	0	0	0
TCGA-BT-A3PH	0	0	0	-0.777	0.719	0.719	-0.352	-0.352	-0.344	-0.344	-0.348	-0.348	0	0	0	0	0	0	0	0	-0.375	-0.81	0	0	0	0	0	0	0	-0.849	0	0	0	-0.397	-0.397	0	0	0	0
TCGA-BT-A3PJ	0.366	0	0.382	0	0	0	0	0	1.335	-0.393	0	0	0.391	0.391	0	0	1.425	0	0.311	0	0.364	0.364	0.35	0	0.363	0	0	-0.409	0.308	0.346	0	0.715	0	0	0	0	0	0	0
TCGA-CU-A72E	0	0	0	0	0	0	0	0	0	0	0	0	0.639	0.639	0.277	0.277	-0.661	-0.661	0	0	0	0	0	0	0	0	0	0	0	0	0	-0.658	-0.658	0	0	0	0	0	0
TCGA-DK-A3IM	0.397	3.657	0.267	0	-0.282	0.6	-0.32	-0.32	-0.316	-0.316	0	0	0	-0.28	-0.699	-0.325	0.841	0.841	0	-0.328	-0.359	0	0.541	0	0	0	-0.389	0	0	0.361	0.361	0.311	-0.319	0	0	-0.314	0.126	0	0
TCGA-FD-A5BU	0.379	0.379	0	0	0	0	-0.388	0	0	0	0.383	-0.007	0	0	-0.388	0	0	0	0	0	0	0	0	0	0	0	0	0	0	0	0	0	0	0	0	0	0	0	0
TCGA-FD-A62P	0	0	0	0	0.258	0.258	0	0	0	0	0	0	0.257	0.257	-0.319	0	0	0	0	0	0	0	0.752	0.752	0	0	0	0	0	-0.291	0	0	0	0	0	0	0	0.405	0
TCGA-FJ-A3Z7	0	0	0	0	0	0	0	0	0	0	0	0	0.357	0	0	0	0	0	-0.403	-0.403	0	0	0	0	0	-0.38	-0.252	0	0	0	0	0	0	0	0	0	0.435	0	-0.277
TCGA-FT-A61P	0	0	0	0	0	0	0	0	0.461	0	0	0	0	0	-0.478	0	0	0	0.253	0	0	0	0	0	0.611	0	0	0	0	0	0	0	0	0	0	0	0	0	0
TCGA-K4-A4AB	0	0	0	0	0	0	0	0	-0.298	-0.298	-0.298	-0.298	0	0	-0.398	0.488	-0.306	-0.306	0	0	0	0	0	0	0	0	-0.608	0.538	0.538	0	0	0	0	0	0.564	0	0	-0.285	0
TCGA-KQ-A41P	-0.275	-0.275	0	-0.305	0	0	-0.296	-0.296	-0.334	-0.334	-0.311	-0.311	0	0	0.279	0.592	-0.319	-0.319	-0.011	-0.309	0	0.299	0.3	0.3	0.603	0	-0.303	-0.302	-0.302	0	0	-0.315	-0.315	0	0	0.624	0.624	0	0
TCGA-XF-A9SM	0	0	0	0	0	0	0	0	0.844	0	0	0	0	0	-0.299	-0.299	0	0	0	0	0	0	0	0	0	0	0	0	0	0	0	0	0	0	0	0	0	0	0
TCGA-XF-AAN3	0	0	0	0	-0.29	0.665	-0.288	-0.288	0	0	-0.278	-0.278	0	0	0	0	0	0	0	0	0	0	0.282	0.282	0	-0.298	0	-0.265	-0.265	-0.299	0.307	-0.302	-0.302	-0.305	-0.051	0	0	0	-0.29
TCGA-ZF-A9R7	0.68	0.68	0	0	0	0	-0.316	-0.316	0.011	-0.323	0	0	0	0	0	0	0.623	0.284	0	0	0	0	0	0	0	0	0	0	0	-0.677	0	0.346	0.346	0	0	0	0.346	-0.312	-0.356
TCGA-BT-A0S7	0	0	0	0	0	0	0	0	0	0	0	0	0.461	0.461	0	0	0	0	0	0	0	0	0	0	0.735	0	0	0	0	0.259	0.259	0	0	0	0	1.581	0.448	0	0
TCGA-BT-A20J	0	0	0	0	0.29	0.29	-0.287	0	-0.255	-0.255	0	0	0	0	0.002	0.312	-0.293	0	0	0	0	0	0.438	0.35	0.553	-0.316	-0.281	0	0	-0.297	0	-0.308	-0.308	0	0.517	-0.299	0.178	0	-0.303
TCGA-BT-A20O	0	0	0	0	0	0	0	0	0	0	0	0	0	0	0	0	0	0	0	0	0	0	0	0	0	0	0	0	0	0	0	0	0	0	0	0	0	0	0
TCGA-CF-A1HS	0	0	0	-0.289	0	0.391	0	0	2.16	0	0	0	0.54	0.54	-0.338	0	0	0	0.364	0	0	0	0	0	0.294	-0.356	-0.329	-0.296	-0.296	-0.292	-0.292	0.407	-0.355	0	0	0	0	0.311	0
TCGA-CF-A3MH	0	0	0	0	0	0	0	0	1.296	-0.751	0	0	0	0	0	0.766	-0.885	-0.885	0	0	-0.825	0	0.776	0.776	0	0	0	0	0	0	0	-0.674	0	0	0	0	0	0	0
TCGA-CU-A3KJ	0	0	-0.28	-0.28	-0.534	0.465	0.447	0.447	0.41	0	0	0	0.462	0.462	-0.074	0.461	-0.557	-0.557	-0.545	-0.545	-0.534	-0.534	0	0	0	0	0	-0.198	0.318	-0.493	0	0.283	0	0.484	0.484	0.672	0.672	0.253	-0.52
TCGA-DK-AA74	0	0	0	0	0	0	0	0	0.338	0.338	0	0	0	0	0	0	0	0	0	0	0	0	0	0	0	0	0	0	0	0	0	0	0	0	0	0.394	0.394	0	0
TCGA-E7-A6ME	0	0	0.682	0	0	0	0	0	0	-0.264	0	0	0.265	0	0	0	0	0	0	-0.589	0	0	0	0	0.276	-0.613	0	0	0	-0.607	0	1.022	0	0	0	0.911	0.911	0	-0.645
TCGA-FD-A3B6	0	0	0	0	-0.262	0.036	-0.254	-0.254	0	0	0	0	0	0	-0.55	0.429	0.236	-0.296	0	0	0.316	0.316	0.544	0	0.298	0	0	0	0	0	0	0.448	0.448	0	0	0.314	0.314	0.28	-0.332
TCGA-G2-AA3B	0	0	-0.326	-0.326	-0.45	-0.145	0	0	2.719	-0.465	0	-0.363	0.405	0.405	1.224	1.224	0	0	-0.484	-0.484	-0.424	0	0.356	0	0.374	0	-0.42	0	0	0	0	-0.46	-0.46	0.368	0.368	0	0	0.607	0
TCGA-GU-AATO	0	0.378	-0.408	-0.408	0.355	0.355	0	0	0.381	-0.036	0.354	0.354	-0.416	-0.416	-0.414	-0.414	-0.408	-0.408	0.316	0.316	0	0	0.697	0.697	0.789	0.334	-0.387	0	0	0	0.644	0	0	-0.331	0.333	0.73	0.73	0	-0.412
TCGA-GV-A40E	0	0	0	0	0	0	0	0	1.118	0	0	0	0.705	0.705	-0.32	0	0	0	0.314	0	-0.271	-0.271	0	0	0	0	0	0	0	0.086	0.341	0	0	0	0	0	0.492	0.57	0.457
TCGA-K4-A5RJ	0	0.513	0	0	0	0	-0.347	-0.347	0	0	0	0	0	0	-0.429	-0.429	0	0	0.506	0	0	0	0	0	0	0	0	-0.474	-0.474	-0.485	0	-0.576	-0.576	-0.464	-0.464	0	0	-0.482	-0.481
TCGA-K4-A6FZ	0	0	0.293	0.293	0	0	0	-0.299	0.751	0.446	-0.297	-0.297	0.649	0.649	-0.332	0.042	0	0	0	-0.329	0	0	0	0	0	0	0	-0.347	-0.347	0	0	0	0	0	0	0	0	0	-0.378
TCGA-UY-A78O	0	0	0	0	0	0	0	0	0	0	0.573	0.573	0	0	0	0	0	0	0	0	0	0	0	0	0	0	0	0	0	-0.485	0	0	0	0	0	1.106	1.106	-0.322	0.443
TCGA-XF-AAML	0	0	0	0	0	0	0	0	0.555	0	0.604	0	0	0	-0.68	0.006	0	0	0.052	-0.659	-0.458	0	0	0	0	-0.292	-0.326	0	0	0.333	0.333	0.652	0	0	-0.644	-0.307	-0.307	0	0
TCGA-XF-AAMT	0	0	0	0	-0.382	0.324	-0.365	-0.365	0.414	-0.341	0	0	0.838	-0.28	-0.388	0.27	0	0	0	0	-0.299	-0.299	0	0	0	0	-0.308	0	0	-0.4	0	0.412	-0.456	0	0	0	0	0	-0.429
TCGA-XF-AAN1	0	0	0	0	0	0	0	0	0	0	0	0	0	0	0	0	-0.91	-0.91	0	0	0	0	0	0	0	0	0.861	0	0	-0.914	0	0	0	0	0	0	0.88	0	0
TCGA-ZF-A9R2	0	0	0	-0.266	0	0.493	0.341	0.341	0	0	-0.326	-0.326	0	0	0.284	0.284	-0.613	-0.613	0	-0.342	-0.605	-0.605	0.385	0.385	0	0	0	0	0	0	0	-0.595	-0.595	0.694	0.694	0.427	0.427	0	0
TCGA-ZF-A9RD	0	0.285	0	0	-0.014	0.299	-0.286	-0.286	0	0	0	0	0.3	0.3	-0.325	0	0	0	-0.269	0	-0.338	-0.338	0	0	0	0.511	0	0.284	0.284	0	0	-0.278	-0.278	0	0	-0.331	0.26	-0.319	-0.379
TCGA-BT-A42E	0	0	0	0	0	0.351	-0.391	-0.391	0	-0.386	0	0	0.487	0.487	0.125	0.544	0	0	0.282	0	0	0	0.262	0.262	-0.375	0	-0.39	-0.365	-0.365	-0.389	0	0.327	0.327	0	0.576	0	0	-0.386	-0.389
TCGA-DK-A1AB	0	0	0	0	-0.558	0	0	0	0	0	-0.564	-0.564	0	0	0	0	-0.546	0	0	0	-0.554	-0.554	0	0	0	0	0	0	0	-0.562	-0.562	-0.559	-0.559	0	0.486	0	0	0	0
TCGA-DK-A3IQ	0	0	0	0	0	0	0	0	0	-0.348	-0.359	-0.359	0	0	0	0	-0.359	-0.359	0	0	0	0	0	0	0	0	0	0	0	-0.361	0	-0.355	-0.355	0	0	0	0	0	-0.359
TCGA-FD-A3B3	0	0	0	0	0	0	0	0	0.629	0	0	0	0	0	0	0	0	0	0	0	0	0	0	0	0	0	0	0	0	0	0	0	0	0	0	0	0	0	0
TCGA-FD-A43P	0	0	0.557	0	0	0.655	0	0	0	0	0	0	0.318	0.318	-0.366	0	0.593	0	0	-0.344	0	0	0.303	0.303	-0.03	0	0	0	0	0	0	0.294	0.294	0	0	0.309	0.309	0	0
TCGA-FD-A62O	0	0	0	0	0.27	0.27	-0.277	-0.277	0.909	-0.567	-0.277	-0.277	0.788	0.788	0	0.793	-0.563	-0.563	0	0	-0.272	-0.272	0	0	0.261	0.261	0	-0.272	-0.272	-0.277	0.284	0	0	0	0	0.952	0.952	0	0.27
TCGA-GU-AATP	-0.423	-0.423	0	0	0	0	-0.448	-0.448	0	-0.417	0	-0.256	0.274	0.274	-0.431	0.127	-0.428	-0.428	0.397	0	0	0	0	0	0	-0.437	0	0	0	-0.486	0	0.513	0.068	0	0.344	0.342	0.342	0	-0.476
TCGA-GV-A3JW	0	0	-0.369	-0.369	0.511	0.511	0	0	-0.32	-0.32	-0.313	-0.313	0	0	-0.46	0.092	-0.353	-0.353	0.136	-0.365	-0.311	-0.311	-0.306	-0.306	-0.301	0	0	0	0	-0.423	-0.423	-0.393	-0.393	0.39	0.39	0.51	0.51	0.289	0
TCGA-XF-A9SU	0	0	0	0	0.431	0.431	0	0	0	0	0	0	0.308	0.308	0	0	0	0	0	0	0	0	0	0	0	0	0	0	0	0	0	0	0	0	0	0	0	0	0
TCGA-XF-AAN8	0	0	0	0	0	0	0	0	0	0	0	0	0	0	0	0	0	0	0	0	0	0	0	0	0	0	0	0	0	0	0	0	0	0	0	0	0	0	0
TCGA-ZF-A9RF	0	0	0	-0.362	0.5	0.5	0	0	0.394	0	0	0	0.023	-0.385	0	0	0.802	0	0.331	0	0	0	-0.302	-0.302	-0.404	0	0	-0.414	-0.414	0	0	0.789	0.392	0.277	0	-0.38	-0.38	0	0
TCGA-ZF-AA4N	0	0	0	0	0	0	-0.609	-0.609	1.681	-0.444	0	0	0	0	0.312	0.312	0.283	0.283	0	0	0	0	0.523	0	0	0	0	-0.293	-0.293	0	0	0	0	0	0	0.258	0.258	-0.33	0
TCGA-4Z-AA7R	0	0	0	0	0	0	0	0	-0.606	-0.606	-0.608	-0.608	1.027	0	-0.664	0.548	0.67	0.049	0.909	-0.621	0	0	0	0	-0.614	0.47	0.542	0	0	0	0	0.538	-0.125	0	0	0	0	0	0
TCGA-4Z-AA80	0	0	0	0	0	0	-0.384	-0.384	0.798	0	0.333	0.333	0	0	-0.094	0.387	0	0	0.272	0.272	-0.416	0	0.355	0.355	-0.677	0	0	0.294	0.294	-0.059	0.453	0.323	0.323	0.337	0.337	0.444	0.444	0	0
TCGA-5N-A9KM	0	0	0.293	0.293	0.304	0.304	0	0	0	0	0	0	0	0	0	0	-0.327	-0.679	0	0	-0.687	0	0	0	0	0	-0.326	0	0	-0.056	0.303	0	-0.685	0.559	0.559	0	0.62	0	0.293
TCGA-BL-A0C8	0	0	0	0	0	0.375	0	0	0.947	0.379	0	0	0.679	0.679	0.275	0.604	0.358	0.358	0.639	0	0	0	0.347	0.347	0	0	0	0	0	0.583	0.583	0	0	0	0	0.317	0.317	0.343	0
TCGA-BT-A20Q	0	0	0	0	0	0	0	0	0	0	0	0	0	0	0	0	-0.669	-0.669	0	0	0	0	0	0	0.622	0	0.604	0	0	-0.024	0.636	0	0	0	0	0	0.619	0	0
TCGA-BT-A2LB	0	0	0.307	0.307	0	0	-0.346	-0.346	-0.334	0	-0.357	-0.357	0.329	0.329	0	0	-0.351	-0.351	0.341	0	0	0	0	0	0	-0.354	-0.351	0	0	-0.368	0	0	0	-0.358	0	0	0	0	0
TCGA-DK-A2I1	0	0	0.595	0.29	1.264	1.264	-0.373	-0.373	-0.398	-0.398	0	-0.343	0.491	0.491	-0.434	0.624	0.056	0.389	0	0	-0.424	-0.016	0	0	0	-0.374	0	0	0	0	0	-0.45	-0.45	0	0	0.423	0.423	0.464	0
TCGA-E7-A7DU	0	0	-0.258	-0.258	0	0	0.399	-0.367	-0.371	-0.371	0	0	0.382	0.382	-0.792	0	-0.779	-0.779	0	0	-0.72	-0.72	0	0	0.385	-0.407	0	0	0	-0.786	0	0	0	0	0	0	0	0	0
TCGA-E7-A97P	0	0	0	0	0	0	0	0	0	0	0	0	0	0	0.279	0.279	0	0	0	0	0	0	0	0	0	0	0	0	0	0	0	0	0	0	0	0	0	0	0
TCGA-FD-A6TG	0	0	0.5	0.5	0	0	0	0	0.015	-0.251	0	-0.251	0	0	0	0	0	0	0	0	0	0	0	0	0	0	0	0	0	-0.345	0	0	0	0	0	0	0	0.319	0
TCGA-FD-A6TI	0	0	0	0	0.523	0.523	0	0	0	0	0	0	0	0	0.683	0.683	0	0	0	0	0	0	0	0	0	0	0	0.271	0.271	0	0	0	0	0	0	0.263	0.263	0	0
TCGA-FJ-A3ZF	0	0	0.752	0.752	0	0	-0.519	-0.519	0.015	-0.498	-0.393	-0.393	0.764	0.764	-1.093	0	0	0	0	0	0	0	0	0	0	-0.525	-0.297	0	0	0	0	0.552	-0.515	-0.251	0.239	0	0	0	-0.526
TCGA-KQ-A41N	0	0.416	0	0	0	0	0	0	-0.67	-0.67	-0.661	-0.661	0	0	-0.718	1.281	0	0	0	0	0	0	0	0	0	0	0	0	0	-0.736	0	0	0	0	0	0	0	0	0
TCGA-UY-A9PH	0	0	0	0	0.318	0.576	0	-0.292	0	0	0.308	0.308	0.282	0.282	-0.066	0.296	0	0	0.3	0.3	0	0	-0.013	-0.341	0.267	-0.355	0.318	0.261	0.261	-0.371	0	0.298	0.298	0.286	0.286	0.337	0.337	0.283	0
TCGA-XF-AAN2	0	0	0	0	0	0	-0.47	-0.47	0	0	0	0	0	0	-0.353	0.319	0	0	0	0	0	-0.663	0	0	0.455	0	-0.262	-0.639	-0.639	0	0	0	0	0	0	0	0	0	-0.63
TCGA-4Z-AA87	0	0	0	0	0.391	0.391	0.799	0	0	0	0	0	0.455	0.455	0.419	0.419	0.39	0	0	0	0	0	0	0	0.4	-0.495	0	0.411	0.411	0.374	0.374	0	0	0	0	0.797	0.797	0	-0.533
TCGA-BT-A20N	0	0	-0.254	-0.254	0	0	-0.675	-0.675	1.182	0.771	0	0	0.332	0.332	0.419	0.419	-0.636	-0.636	0.75	0	-0.582	-0.582	0.716	0	-0.471	0	0	0	0	-0.33	0	-0.671	-0.671	0	0	0	0	0	0
TCGA-DK-A1AC	0	0	0.444	0	0	0	0.458	0	0	0	0.427	0.427	0.455	0	-1.007	0.849	0.879	0.879	0	0	0	0	-0.021	0.468	-0.463	0	0	-0.496	-0.496	0	0	0	0	0	0	0.351	0.351	0	0
TCGA-DK-A3IN	0	0	0	0	0	0	0	0	0.295	-0.421	0	0	0.285	0.285	-0.447	0	-0.421	0	0.378	0.378	0	-0.285	0	0	0	0	-0.316	1.989	1.989	0	0	0	0	0	0	0	0	-0.335	0
TCGA-E5-A4U1	0.475	0.475	0	0	0.532	0	0.371	0.371	1.459	0	0	0	0	0	0.887	1.508	-0.676	-0.676	0.486	0.486	-0.527	0	0	0	0	-0.609	0	0	0	-0.668	-0.668	0	0	0.466	0.466	0.483	1.508	0	0
TCGA-E7-A519	0	0	0	0	0	0	0	0	0	0	0	0	0	0	0	0	0	-0.628	0	0	0	0	0	0	0	0	0	0	0	0	0	0	0	0	0	0	0	0	0
TCGA-FJ-A3Z9	0	0	0	0	0	0	0	0	0	0	0	0	0	0	0	0.935	0	0	0	0	0	0	0	0	0	0	0	0	0	0	0	0	0	0	0	0	0	0	0
TCGA-GU-A42P	0.612	0.612	0	0	0.393	0.393	0.266	0.266	0.723	-0.315	0.987	0.675	0.281	0	-0.633	0.31	0	0	0.696	-0.26	0	0	0	0	0	0	-0.291	-0.578	-0.578	0	0.531	0.354	0.354	-0.364	0	0	0	0.746	0
TCGA-GU-A763	0	0	0	0	0	0	0	0	0	0	0	0	0	0	0	0	0.899	-0.045	0	0	0	0	0	0	0	0	0	0	0	0	0	0	0	0	0	0	0	0	0
TCGA-BT-A20W	0	0	0.359	0	0	0	0	0	0	0	0	0	0	0	-0.63	0.457	-0.581	0	0	0	-0.446	-0.446	0	0	0	0	0	0	0	0	0	0.292	-0.499	0	0	0	0	0.329	0
TCGA-DK-AA71	0	0.465	0	0	0	0	0	0	0.369	0.369	-0.55	-0.55	0	0	0.393	0.393	-0.596	0	0	0	0	0	0	0.483	0	0	0	0	0	0	0.443	0	0	0.493	0.493	0.496	0.496	0	0
TCGA-YC-A8S6	0	0	0	0	0	0	0	0	0	0	0	0	0	0	0	0	0	0	0	0	0	0	0	0	0	0	0	0	0	0	0	0	0	0	0	0	0	0	0
TCGA-YC-A9TC	0	0.665	0	0	0	0	0	0	0	0	0	0	0	0	0	0	0	0	0	0	0	0	0	0	0	0	0	0	0	0	0	0	0	0	0	0	0	0	0
TCGA-ZF-AA54	0	0	0.269	0	0.415	0.415	0	-0.268	0.351	0.351	0.33	-0.296	-0.266	0	0	0.575	-0.334	-0.334	0.25	0	0	-0.327	1.08	0	-0.322	0	0	-0.373	0.296	-0.31	0	0	0	0	0	0.293	0.293	-0.373	0
TCGA-BT-A0YX	0	0	0.479	0	0	0.946	0	0	0	0	0	0	0	0	0	0	0	0	0	0	0	0	0	0	0	0	0	0	0	0	0	0	0	0	0	0	0	0	0
TCGA-BT-A20U	0	0	0	0	0	0	0	0	0	0	0	0	0	0	0	0	0	0	0	0	0	0	0	0	0	0	0	0	0	0	0	0	0	0	0	0	0	0	0
TCGA-CU-A5W6	0.299	0.299	0	0	0	0	0	0	0	0	0	0	0	0	0	0	0	0	-0.261	-0.261	-0.503	-0.503	-0.275	0.065	0	0	0	0	0	-0.206	0.315	0	0	0	0	0	0	0	0
TCGA-DK-A6AW	0	0	0	0	0	0	0	0	0	0	0	0	0	0	0	0	0	0	0	0	0	0	0	0	0	0	0	0	0	0	0	0	0	0	0	0	0	0	0
TCGA-DK-A6B2	0	0	0	0	0	0.485	-0.274	-0.274	0	0	0.26	0	0	0	-0.361	0.437	0	0	0.261	0.261	0	0	0.468	0	0	0	-0.326	0	0	0	0	-0.343	-0.343	0	0	0.272	0.272	0.523	-0.353
TCGA-E7-A3X6	0	0.457	0	0	0	0	-0.646	0	0.669	-0.005	0	0	0	0	0	0	-0.673	-0.673	0	-0.664	-0.665	0	0	0	-0.672	0	0	0	0	0	0	-0.659	-0.659	0	0	0	0	0	0
TCGA-FD-A3SM	0	0.57	0	0	0	0	0	0	0	-0.625	0	0	0	0	-0.63	0	-0.614	-0.614	0	0	0	0	0	0	0.5	0	0	0	0	0	0	0	0	-0.569	0	0	0	0	0
TCGA-FD-A43U	0	0	0	0	0	0	0	0	0	0	0	0	0.256	0.256	0	0	0	0	0	0	0	0	0	0	0	0	0	0	0	0	0	0	0	0	0	0	0	0	0
TCGA-GC-A3BM	0	0	0	0	0	0	-0.626	-0.626	0	0	0	0	0.283	0.283	0	0	-0.715	-0.715	-0.732	-0.732	-0.718	-0.718	0	0	-0.642	0	0	0	0	-0.781	0	-0.58	-0.58	0	0	1.024	1.024	0	0
TCGA-PQ-A6FI	-0.447	0	0	0	0.044	0.518	-0.495	-0.495	0	0	0	0	0	0	-0.435	0.52	-0.486	0	-0.508	-0.508	0.257	0.257	0	0	0	-0.497	0	-0.389	-0.389	-0.444	0	-0.488	-0.488	-0.476	-0.476	0.615	0.615	0	-0.413
TCGA-R3-A69X	0	0	0	0	0	0	0	0	0	0	0	0	0	0	-0.263	-0.263	-0.259	-0.259	0	0	0	0	0	0	0	-0.255	-0.265	0	0	-0.287	0	0.509	0.247	-0.281	0	0	0	0	0
TCGA-XF-AAMJ	0	0	0	0	0	0	0	0	0.377	0.009	0	0	0	0	-0.376	0.443	0	0	-0.379	-0.379	0	0	0	0	0	0	0	0	0	-0.374	0	0	-0.372	0	0	0	0	0	0
TCGA-ZF-A9RG	0	0	0	0	0	0	0	0	0.815	0	0	0	0	0	0	0.29	0.277	0.277	0	0	0	0	0	0	0	0	0	0	0	0	0	0	0	0	0	0	0.337	0	0
TCGA-ZF-A9RM	0	0	-0.327	-0.327	0	0	0	0	0	-0.429	0	0	0	0	0	0	0	0	0	0	-0.804	0	-0.398	-0.398	-0.429	-0.366	0	0	0	-0.915	-0.265	-0.768	-0.768	0	0	0.123	0.48	0.356	-0.458
TCGA-ZF-AA4U	0	0	0	0	0	0	0	0	0	0	0	0	0	0	-0.117	0.815	-0.92	-0.92	0	-0.849	-0.438	-0.438	-0.434	-0.434	0	0	0	-0.426	-0.426	0	0	-0.426	-0.426	0	0	0.455	1.082	0.767	-0.437
TCGA-ZF-AA52	0.338	0.338	0	0	0.732	0.732	0	0	0	0	0	0	0	0	0.709	0.709	0	0	0.26	0	0	0	0	0	0	0	-0.252	0	0	0.265	0.265	2.981	-0.26	0	0	0.467	0.467	0.286	-0.256
TCGA-2F-A9KQ	0	0	0	-0.822	0	0	0	0	0	0	0	0	0	0	0	0	-0.931	-0.931	0	0	0	0	0	0	0	0	0	0	0	0	0	-0.14	-0.931	0	0	0	0	0.796	0
TCGA-C4-A0EZ	0.313	0.313	0.511	-0.068	0	0	0	0	0	0	0	0	0	0	-0.639	0	0	0	0	0	-0.302	-0.302	0	0	0.607	0.388	-0.653	0.325	0.325	0.579	0.579	1.058	1.058	0	0	0.505	0.505	0	-0.423
TCGA-FD-A3N5	0	0	0	0	-0.467	0.438	0	0	0.928	-0.475	0	0	0.802	0.802	-0.485	0	0.691	0	-0.491	-0.491	0	0	0	0	0	0.415	0	0	0	0	0	0.417	0	0	0	0	0	0	-0.477
TCGA-FD-A62N	0	0	0	0	0	0	0	0	0.77	0	0	0	0	0	-0.257	0	0.252	0.252	0	0	0	0	0	0	0	0	-0.251	0	0	0	0	0	0	0	0	0	0	0	-0.27
TCGA-G2-A2EO	0	0	0	0	0	0	0	0	0.308	0.308	0	0	0.312	0.312	0	0	-0.335	-0.335	0	0	0	0	0	0	-0.278	0.319	0.272	0	0	-0.413	0	0.288	0.288	0	0.611	0	0	0	0
TCGA-HQ-A2OE	0	0.701	1.453	-0.578	0.499	0.499	0	0	0	0	-0.61	-0.61	0.406	0.826	0.564	0.909	-0.614	-0.614	0.756	0.756	-0.572	-0.572	1.318	1.318	-0.59	0	0	-0.644	-0.644	0.119	0.821	0	0	0.254	0.254	0	0.722	0	0.698
TCGA-K4-A5RH	0	0	0	0	0	0	0	0	1.662	1.662	0.322	0.322	0.293	0	-0.454	0.355	-0.259	0	0	0	0	0	0	0	0.376	0	0	0	0	0	0.26	1.278	0	0	0	0.382	0.382	0	0
TCGA-LT-A8JT	0	0	0	0	0	0	0	0	0	0	0	0	0	0	-0.844	0.8	-0.836	-0.836	0	0	-0.821	0	0	0	0	0	0	0	0	0	0	0	0	0	0	0	0	0	0
TCGA-XF-A8HG	0	1.074	0.617	-0.611	0.985	0.985	0	0	0	0	0	0	1.617	1.617	-0.659	2.387	0.519	0.519	0.523	0.523	0	0	0	0	0.524	0.524	0	0	0	-0.619	0.892	0.957	0.957	0.523	0.523	0.541	0.541	0	0
TCGA-XF-A9T3	0	0	0	0	0	0	0.275	0	1.098	-0.334	-0.008	-0.327	0.525	0	-0.36	0.35	0	0	0	0	0	0	-0.311	-0.311	0	0.253	-0.346	0	0	-0.362	0	0.587	0	0	0.287	0	0	0	-0.351
TCGA-ZF-AA51	0.562	0.295	0.676	0.676	0.37	0.37	0	0	0.673	-0.382	0	0	0	0	-0.46	0.469	-0.307	-0.307	0	-0.274	0	0	0	0	-0.272	-0.339	-0.367	-0.318	-0.318	-0.321	0	0	-0.332	0	0.427	0.325	0.325	0	0
TCGA-DK-AA6R	0	0	0	-0.303	-0.359	0.473	-0.397	-0.397	0.078	-0.377	-0.374	-0.374	0	0	0.324	0.692	0.928	0.928	0	-0.397	0	0	0	-0.39	0.496	0	-0.4	-0.418	-0.418	-0.445	0	0	0	0	0	0.449	0.449	-0.391	-0.433
TCGA-FD-A3SO	0.425	0.425	0	0	0	0	-0.515	-0.515	0.886	0	0	0	0	0	-0.484	0	0	0	0	0	0	0	0	-0.497	0	0	0	-0.491	-0.491	-0.418	0	0	-0.494	-0.444	-0.444	0	0	-0.496	-0.48
TCGA-FD-A3SR	0.325	0.325	0.422	-0.307	0	0	0	0	0	-0.365	0.165	-0.299	0	0	-0.406	-0.406	-0.363	-0.363	-0.388	-0.382	0	0	-0.357	0	0	0	0	0	0	0	0	0.828	0.828	0	0	0.388	0.388	0.487	-0.434
TCGA-GU-AATQ	0	0	0	0	1.02	1.296	0	0	0.39	-0.05	0	0	0.432	-0.555	0.431	0.431	-0.576	-0.222	0.726	0.172	0	0	0.476	0	0.412	0.465	0	0	0	-0.115	0.407	0.394	0.394	0.295	0.666	0	0	0	0
TCGA-UY-A8OD	-0.29	-0.29	0	0	0	0	-0.281	-0.281	0.445	-0.651	-0.314	-0.668	0	0	-0.698	0.027	-0.661	-0.661	0	0	0	-0.688	-0.308	-0.308	0.029	0.85	0	-0.367	-0.367	-0.721	0	0	0	-0.256	-0.256	0	0	-0.686	0
TCGA-XF-A9ST	0	0	0	0	0	0	-0.786	0	0	0	0.328	0	0	0	-0.419	-0.019	0	0	0	0	-0.86	0	0	0	0	-0.387	0	-0.413	-0.413	-0.488	0	0.373	0.373	-0.416	-0.416	0	0	0.441	-0.422
TCGA-XF-A9T0	0	0	0	0	-0.341	-0.341	0	0	0	0	-0.842	-0.842	0	0	-0.031	1.179	-0.403	-0.403	0	0	0	0	0	0	0	-0.829	-0.314	0	0	0.289	0.289	0	0	0	0	0	0	0	-0.419
TCGA-XF-AAMF	0	0	-0.669	-0.669	0.646	0	0	0	0	0	0	0	0	0	0	0	0	0	-0.715	-0.715	0	0	-0.702	-0.702	0	0.66	0	3.657	2.928	-0.718	0	0	0	0	0	0	0	0	-0.725
TCGA-XF-AAN0	0	0.515	0	0	0	0	-0.603	-0.603	0	0	0	0	0.34	0.34	-0.259	-0.259	0	0	0	0	-0.256	-0.256	-0.616	-0.616	0	-0.653	0	-0.276	-0.276	-0.701	0.016	0	0	0.55	0.55	0	0	0	-0.291
TCGA-2F-A9KW	0	0	0	0	0	0	0	0	0	0	-0.304	-0.304	0	0	0	0	-0.46	0	0	0	0	0	-0.669	0	-0.646	0	-0.362	0	0	0	0	-0.651	-0.651	-0.384	-0.384	0	0	0	0
TCGA-CF-A5UA	0	0	0	0	-0.838	-0.838	1.785	0	1.807	0	0.891	0.891	0	0	1.69	1.69	-0.888	0	0.834	0	-0.9	0	1.735	3.657	0	0	0	0	0	0	0	0	0	0	0.804	0	0	0	0
TCGA-CU-A3YL	0	0	0	0	0.615	0.615	0	0	0	0	0	0	0	0	0	0	0	0	0	0	0	0	0	0	0.62	0	0	0	0	0	1.076	0	0	0.493	0.493	0	0	0	0
TCGA-DK-A1A7	0	0	0.403	0	0	0.465	-0.421	0	-0.42	0	0	0	0	0	-0.218	0.814	0	0	0	0	0	0	0	0	0	0	-0.504	0	0	0.536	0.536	-0.457	-0.457	0.279	0.279	0	0.626	0.437	0.258
TCGA-DK-A3WX	0	0	0	0	0	0	0	0	0.513	0	0	0	0	0	0	0	0	0	0	0	0	0	0	0	0	0	0	0	0	0	0	0	0	0	0	0.493	0.493	0	0
TCGA-DK-A3WY	0	0	0	0	0	0	0	0	0	0	0	0	0	0	0	0	0	0	0	0	0	0	0	0	0	0	0	0	0	0	0	0	0	0	0	0	0	0	0
TCGA-DK-A6B1	0	0	0.038	-0.524	0	0	0.516	0.516	1.159	0	0	0	0.449	0.449	0	0	0	0	-0.133	-0.593	0	0	0	0	0.495	0	0.532	0	0	0.505	0.505	0	0	0.417	0.417	0.461	0.461	0.491	-0.654
TCGA-E7-A5KF	0	0.959	0	0	0	0	0	0	0	0	0	0	0	0	0	0	-0.92	-0.92	0	0	0	0	0	0	0	0	0	0	0	0	0	0	0	0	0	0	0	0	0
TCGA-GU-A42Q	0	0	0	0	0	0	-0.325	-0.325	0	0	0	0	0.468	0	0	0	0	0	0	0	-0.317	-0.317	0	0	-0.314	0	0	0	0	-0.326	0	0	0	0	0	0	0.315	0	-0.298
TCGA-GV-A3QH	0	0	0.411	0	0	0.432	0	0	0.64	0.355	0	0	0	0	-0.798	0.871	0	0	0	-0.329	0	0	0	0	0	0	-0.276	-0.31	-0.31	0.825	0.825	0.293	0.293	0.495	0.495	0.579	0.579	0	0
TCGA-K4-A5RI	0.286	0.286	0.25	0.25	-0.636	0	-0.273	-0.273	1.748	1.464	-0.274	-0.274	0.322	0.322	0.288	0.288	-0.27	-0.27	-0.282	-0.282	-0.281	-0.281	0	0	0	0.303	-0.274	-0.274	-0.274	-0.294	0.469	0	0	0	0	0.264	0.264	0	-0.274
TCGA-ZF-A9RN	0.261	0.768	0.619	-0.28	-0.344	0.774	-0.67	-0.308	0	-0.265	0	0	0.389	0.389	0.466	0.796	0	-0.304	0	-0.287	-0.301	-0.301	-0.312	0.28	-0.327	-0.301	-0.285	-0.309	-0.309	0.282	0.282	0.296	0.296	0	0	0.274	0.274	-0.346	-0.31
TCGA-ZF-AA4R	0	0	0.434	0	0	0.489	0	0	0.408	-0.703	0.58	0	0	0	-0.723	0	0	0	0.401	-0.145	0	0	0	0	0	0	0	0	0	0	0	0	0	-0.575	0	0	0	0	0.31
TCGA-2F-A9KP	0	0	0	0	0	0	0	0	0	-0.39	0	0	0	0	-0.858	0.34	-0.829	-0.401	-0.403	-0.403	0	0	0.384	0.384	0	-0.404	0	0	0	0.269	0	0	0	0	0	0.382	0.382	0	-0.444
TCGA-4Z-AA7S	0	0	-0.399	-0.399	0.402	0.402	0	0	0	0	0	0	-0.437	-0.044	0	0	0	0	0	0	-0.891	-0.437	0	0	0	0	0	0	0	0	0	-0.436	-0.436	0	0	0.404	0.404	0	0.371
TCGA-4Z-AA86	0	0	0	0	0	0	0	0	0.869	0	0	0	0	0	0	0	0	0	0	0	0	0	0.375	0	0	0	0	0	0	0	0	0	0	0	0	0	0	0	0
TCGA-E7-A4XJ	0	0	0	0	0	0	0	0	0	0	0	0	0	0	0	0	0	0	0	0	0	0	0	0	0	0	0	0	0	0	0	0	0	0	0	0	0	0	0
TCGA-E7-A541	0	0	0.365	0.365	0	0.333	0	0	1.773	1.451	0.314	0	0.394	0.394	-0.308	0	-0.324	-0.324	0	0	0	0	0	0	0.263	0	0	0	0	-0.601	0.289	0	0	0	0	0.325	0.325	0	0
TCGA-E7-A6MD	0	0	0	0	0	0	0.342	0	0.705	0	0	-0.361	0	0	-0.749	-0.371	-0.367	-0.367	0.344	0.344	-0.361	-0.361	0	0	-0.35	-0.378	0.349	0	0	-0.371	0	-0.364	-0.364	0	0	-0.302	-0.302	-0.352	0
TCGA-E7-A7XN	0	0	0	0	0	0	0	0	0	0	0	0	0	0	0	0	0	0	0	0	0	0	0	0	0	0	0	0	0	0	0	0	0	0	0	0	0	0	0
TCGA-FD-A3B7	0	0	0	0	0	0	0	0	0	0	0.265	0	0.32	0.32	0	0	0	0	0	0	0	0	0	0	0	0	0	0	0	0	0	0	0	0	0	0.306	0.306	0	0
TCGA-FD-A3SS	0	0	0	0	0	0	-0.669	0	0	-0.654	0	0	0	0	0	0	0	0	0	0	-0.709	0	0	-0.676	0	0	0	0	-0.553	0	0	0.747	-0.725	-0.672	0	0.262	0.262	0	0
TCGA-G2-A3IB	0	0	0	0	-0.802	0	-0.795	-0.795	0.058	-0.812	0	0	0	0	0	0	-0.841	0	0	0	0	0	0	0	0	0	0	0	0	0	0	0	0	0	0	0	0	0	0
TCGA-G2-A3VY	0	0	1.536	0.447	0.387	0.387	0	0	0.282	-0.597	0	0	0	0.49	0.22	1.01	-0.581	-0.581	0	-0.434	0	0	0.536	0.536	0	-0.597	0	0	0.452	0	0	0.539	0	0.828	0.828	0	0	0.472	-0.574
TCGA-G2-AA3C	0	0	0	0	0	0	0	0	0	0	0	0	0	0	-0.529	0	0	0	0	0	0	0	0	0	0	0	0	0	0	0	0	0	0	-0.518	0	0	0	0	0
TCGA-GU-A764	0	0	0	0	0	0	0	0	0	0	0	0	0	0	0	0	0	0	0	0	0	0	0	0	0	0	0	0	0	0	0	0	0	0	0	0.659	0	0	0.327
TCGA-GV-A3JV	0	0.408	-0.393	-0.393	0.587	0.587	0	0	0.678	0.678	0	0	0	0	1.602	1.602	0	-0.47	0	0	0	0	0	0	0	0	0	0	-0.266	0.285	0.285	0	0	0.371	0.371	0.463	0.463	-0.483	0.43
TCGA-K4-A3WS	0	0	0	0	0.505	0.505	0	0	0	0	0	0	0	0	-0.283	-0.283	0	0	0.272	0	0	0	0	0	0	0	0	0	0	0	0	0	0	0	0.395	0.387	0.387	0	0
TCGA-SY-A9G5	0	0	0	0	0	0	0	0	0	-0.256	-0.451	-0.451	0	0	0	0	0	0	0	0	-0.463	-0.463	0	0	0.355	0	0	0	0	-0.51	-0.167	-0.474	-0.474	0	0	0	0	0	0
TCGA-ZF-AA4V	0	0	0.533	0	0.337	0.888	0	0	0.555	0	0.563	0.563	0.566	0	-0.641	0	1.987	0.582	0	0	0	0	0.549	0.549	0	0	0	1.191	0	0.496	0.496	0	0	0.429	0.429	1.08	0	0.521	0
TCGA-4Z-AA7M	0	0	0	0	0.381	0.381	0	0.322	0	0	0.718	0	0.726	0	1.006	1.332	-0.377	-0.377	0.344	0	0	0	0	0	0	-0.445	-0.375	-0.442	-0.442	-0.468	0	0	-0.444	0.308	0.308	0.278	0.935	0.367	-0.429
TCGA-BL-A13J	3.657	3.657	0	0	0.367	0.367	0	0	0	0	0	0	0.384	0.384	-0.46	0	0	0	0.668	0	0.258	0.695	0	0	-0.461	0	0	-0.51	0.118	0	0	0	0	0	0	0.307	0.307	1.395	-0.519
TCGA-DK-A1AG	0	0	0	0	0	0	0	0	0	0	0	0	0	0	0	0	-0.972	-0.972	0	0	0	0	0	0	0	0	0	0	0	0	0	0	0	0	0	0	0	0	0
TCGA-FD-A43Y	0	0	0	0	-0.425	-0.425	0	-0.412	0.942	0	-0.422	-0.422	0	0	-0.439	0	0	0	0	0	0	0	0	0	0	0	0	-0.161	0.288	0	0	0	0	0	0	0	0	-0.445	0
TCGA-FJ-A3ZE	-0.33	0.331	-0.728	0	0.327	0.327	0	0	-0.498	-0.498	0	0	0	0	0	0	0	0	-0.431	-0.431	-0.834	0	0	0	0	0.276	0	0	0	-0.791	-0.791	0	0	-0.361	-0.361	0.813	0.813	0	0
TCGA-GV-A3QG	0	0	0	0	0	0	0	0	0	0	0	0	0	0.438	-0.48	0	0	0	0	0	0	0	0	0	0	0	0	0	0	0	0	0	0	0	0	0	0	0	0
TCGA-XF-A9SH	0	0	0	0	0	0	0	0	0	0	0	0	0	0	0.701	0.701	0	0	0.6	0	-0.648	0	-0.73	-0.73	0	0	0	0	0	0	0	0	0	0	0	0	0	0	0
TCGA-XF-A9SK	-0.307	0.01	0.289	0.289	0	0	-0.368	0	0.464	-0.372	0	-0.355	0.351	0	-0.384	0	-0.378	-0.378	0.705	0	0	0	0.271	0	0	-0.353	-0.306	0.781	0.781	-0.388	0	0	-0.336	0	0.563	0.275	0.275	0	-0.403
TCGA-ZF-AA4T	0	0	0.504	0	0.347	0.347	-0.293	-0.293	0	-0.269	0.854	0.429	-0.279	-0.279	-0.484	0	0	0	0	-0.436	-0.316	-0.316	0	0	0	-0.254	-0.367	0	-0.365	-0.532	-0.263	0	0	0.34	0.34	0.291	0.591	0	0
TCGA-4Z-AA7O	0	0	0	0	0	0	0	0	0	-0.795	0	0	0	0	0	0	-0.798	-0.798	0	0	-0.787	-0.787	0	0	0	0	0	0	0	0	0	0	0	0	0	0	0	0	0
TCGA-BT-A42C	0	0	0	0	-0.304	0.431	0	0	0.285	0.285	-0.298	-0.298	0	0	0	0	0	-0.463	0	0	-0.499	-0.499	0	0	-0.394	0	-0.271	0.35	0.35	0	0.445	1.701	-0.15	0	0	0.517	0.517	0	0
TCGA-DK-AA6M	0	0	0	0	0	0	0	0	1.504	0	0	0	0	0	-0.572	0.92	0	0.518	0	-0.339	0	0	0	0	0	0	0	-0.309	0	0	0	0	-0.558	0	0	0	0	0	-0.526
TCGA-DK-AA6U	0	0	0	0	0.312	0.312	0	0	0.445	-0.347	0	0	0.379	0.379	-0.144	1.123	-0.398	-0.398	-0.604	-0.604	-0.36	0	0	0	0	-0.482	0	0	0	-0.583	0	0	0	3.657	0.571	1.231	1.231	0.823	0
TCGA-DK-AA76	0	0	0	0	0.828	0.828	0	0	0	-0.338	0	0	0	0	-0.697	0	-0.487	0	-0.335	-0.335	-0.731	0	0	0	0	0	-0.304	-0.569	-0.569	-0.281	-0.281	0	0	0.303	0.303	0	0	-0.27	0
TCGA-E7-A85H	0	0	0	0	0	1.049	0	0	0.388	0.388	0	0	0	0	0.624	0.624	0	0	0	0	-0.494	-0.494	0	0	-0.491	0	0	0	0	-0.559	0	-0.376	-0.376	0	0	-0.519	0.506	0	0
TCGA-GD-A6C6	0	0	0	0	0	0	-0.55	-0.55	-0.594	-0.594	0	0	0.519	0	0	0	-1.092	-1.092	0.543	0	-0.292	-0.292	0	0	-0.553	0	-0.576	-0.596	-0.596	-0.62	0	0.137	-1.177	0	-0.529	0.626	0	0	-0.62
TCGA-H4-A2HQ	0	0	0	0	0.16	0.514	-0.536	-0.536	0.456	-0.588	0	-0.328	0	0	-0.001	0.972	-0.27	-0.27	-0.536	-0.536	-0.627	-0.259	0	0	0	-0.251	-0.556	-0.059	-0.059	-0.639	0.519	0	-0.584	-0.37	0.581	0.892	0.892	0.413	-0.321
TCGA-K4-A6MB	0	0	0.492	0	0.524	0.524	0.479	0	0	0	0	0	0	0	-1.133	0.89	-0.53	0	0	0	-0.549	0	0	0	3.657	-0.542	0	0	0.286	-0.543	0	0	0	0	0	0	0	0.504	-0.382
TCGA-XF-A9T8	0	0	0	0	0.8	0.8	0	0	0	0	0	0	0	0	0	0	0	0	0	0	0	0	0	0	0	0	0	0	0	0.397	0.397	0	0	0.34	0	0	0	-0.429	0
TCGA-2F-A9KO	0	0	0	0	0	0	0	0	-0.267	-0.267	-0.268	-0.268	0	0	-0.297	-0.297	0	0	0.285	0.285	0	0	0.307	0.307	0.299	-0.274	0	0	0	0	0	-0.274	-0.274	0	0	0	0.495	-0.254	0
TCGA-BT-A20T	0	0	0	0	0	0	0	0	0	0	0	0	0	0	0	0	-0.724	-0.724	0	0	-0.739	-0.739	0	0	0	-0.743	0	0	0	-0.745	0	0	0	0	0	0	0	0	0
TCGA-DK-A2I2	0.449	0.449	0.322	0.322	-0.321	0	0.269	0	0	0	0	0	0.679	0.679	0	0	0	0	-0.292	-0.292	0	0	0	0	0	0	0	0	0	0	0.258	0	0	0	0	0.784	0.784	0	-0.306
TCGA-DK-AA6T	0	0.633	1.216	0	0	0	0	0	0	0	0	-0.719	0	0.544	0	0	0	0	0	0	0	0	0.622	0.622	0	0	0	0	0	0	0	0	0	0	0	0	0	0	0
TCGA-DK-AA6X	0	0	0	0	0	0	0	0	0.402	0	0	0	0	0	0	0	-0.417	-0.417	0	0	0	0	0.259	0.259	0	0	0	0	0	-0.457	0	0	-0.259	0	0	0.552	0.552	0	0
TCGA-E7-A7PW	0	0.598	0	0	0.354	0.354	0	0	0	0	0	0	0.42	0.42	-0.064	0.547	-0.386	-0.386	1.24	0.627	0	0	0	0	0	0	0	0	0	-0.616	0	-0.098	-0.556	0	0	0.472	0.472	0.527	0
TCGA-FD-A5BY	0	0	0	0	0	0	-0.686	-0.284	0.649	-0.584	0	-0.667	-0.312	-0.312	-0.693	0	0	0	-0.71	-0.71	0	-0.704	0	0	0	0	-0.71	0	0	-0.732	0	0.679	0	-0.71	-0.079	0	0	-0.684	-0.738
TCGA-FD-A6TH	0	0	0.466	0	0.449	0.449	0	0	0.659	0.659	0	-0.313	0.551	0.551	-0.541	0.251	0.54	0.54	0	0	-0.353	0	0	0	1.323	-0.615	-0.582	-0.588	0	0.285	0.285	0	0	-0.491	1.221	0.608	0.608	0.314	0
TCGA-UY-A8OB	0.611	0.611	0.585	0	0	0.423	0	0	1.737	0	1.246	0	0.559	0	0	0.502	0	0.636	1.136	0	0	0	0.563	0.563	-1.293	0	0.531	0	0	0	0.517	0	0	0.975	0.975	0.551	0.551	0	0
TCGA-XF-A9SX	0	0	0	0	0	0	0	0	0	0	0	0	0	0	0	0	0	0	0	0	0	0	0	0	0	0	0	-0.41	-0.41	-0.461	0	0	-0.303	0	0	0	0.471	-0.311	-0.459
TCGA-BL-A3JM	0	0.627	0	0	0	0	0	0	0.459	0.459	0	0	0	0	0.587	0.587	0.699	0.699	0	0	0	0	0.596	0.596	0.579	0	0	0	0	0.996	0.996	1.139	1.139	0.422	0.422	1.048	1.048	0	0
TCGA-CF-A1HR	0	0	0	0	0.514	0.514	-0.255	-0.255	0	0	0	0	0	0	0	0	-0.362	-0.362	0	0	-0.339	0	0	0	0	0	0	0	0	-0.543	-0.129	0	0	0	0	0	0	-0.538	0
TCGA-CF-A3MI	0.061	0.439	-0.35	-0.35	0	0	-0.595	-0.595	-0.404	0	0	-0.37	0.445	0	0	0	-0.385	0	0	0	-0.422	-0.422	-0.831	-0.831	0	-0.405	0	0	0	-0.45	0	-0.492	-0.492	0	0	0.45	0.45	0	0
TCGA-DK-A3IT	-0.265	0	0	0	0	0	-0.579	-0.579	-0.268	-0.268	-0.288	-0.288	0	0	-0.581	0	-0.566	-0.566	0	0	-0.586	0	0	0	0	0.301	0	-0.255	-0.255	-0.587	0	-0.596	-0.276	-0.273	-0.273	0	0	0	-0.274
TCGA-FD-A3SQ	0	0	0	0	0	0	0	0	0	0	-0.358	-0.358	0	0	0	0.538	-0.405	-0.405	0	0	0	0	0	0	0	0	0	0	0	-0.411	0	-0.403	-0.403	0	0	0.357	0.357	0	0
TCGA-GU-A766	0	0	0	0	0	0	0	0	0.708	0	0	0	0	-0.274	-0.278	0	0	0	0	0	0	0	0	0	0	0	0	0	0	0	0	0	0	0	0	0	0	0	-0.26
TCGA-UY-A78L	0	0	0	0	0.334	0.334	0	0	3.122	3.122	0.377	0.377	0	0	0	0	0	0	0.556	0	0	0	0	0	0.383	0	-0.359	0	0	0	0.33	0.482	0	0	0	0.33	0.33	0	-0.368
TCGA-ZF-AA5N	0	0	0	0	0	0	0	0	0	0	0	0	0	0	0	1.38	0	0	0	0	0	0	0	0	0	0	0	0	0	0	0	0	0	0	0	0.698	0.698	0	0
TCGA-4Z-AA84	0	0	0.332	0.332	0	0	-0.314	-0.314	0	0	0	0	0.473	0.791	1.135	1.135	0	0.387	0.26	0.26	-0.318	0	0.252	0.252	0	-0.27	0	0	-0.469	0.291	0.291	0.613	0	0.607	0.321	0	0	0	0
TCGA-DK-A6B0	0	0	0	0	0	0	0	0	0	0	0	0	0	0	0	0	0	0	0	0	0	0	0	0	0	0	0	0	0	0	0	0	0	0	0	0	0	0	0
TCGA-DK-AA6Q	-0.566	0	0	0	-0.678	-0.678	-0.706	-0.706	0.671	-0.027	0	-0.675	0	0	0	0	-0.698	0	0	0	0	0	0	0	0	0	0	0	0	-0.682	-0.682	0	0	0	0	0	0	-0.489	-0.315
TCGA-DK-AA77	0	0	-0.766	-0.766	0	0	0	0	0	0	0	0	-0.681	0.498	-0.831	-0.202	-0.789	-0.789	0	0	-0.252	0	0	0	0	0	0	0	0	0	0	-0.341	0.034	0	0	0	0	0	0.643
TCGA-E5-A2PC	-0.254	0	0	0	0.302	0.755	0	0	-0.331	-0.331	0	-0.834	0	0	0	0	-0.828	-0.828	-0.82	-0.82	-0.845	-0.845	-0.278	-0.278	0	0	-0.311	0	0	-0.795	0	-0.315	-0.315	-0.807	0	0	0	-0.324	-0.3
TCGA-FD-A5C0	0.46	0.047	0	0	0.45	0.45	0	0.447	0	-0.388	0	-0.445	0	-0.382	-0.889	0.023	-0.435	-0.435	0.459	0	-0.425	-0.425	-0.442	0	0	-0.414	-0.438	-0.836	-0.836	0	0	0	0	0	0	-0.428	0.476	3.657	-0.455
TCGA-GC-A3YS	0.293	0.293	0	0	-0.285	0	0	0	1.516	1.516	0.516	0.516	0	0	-0.401	0	-0.267	0.029	0	0	0	0	0	0	0	0	0	0	0	0	0	-0.447	-0.447	0	0	0	0	0	0
TCGA-XF-A8HH	0	0	-0.207	-0.517	0.287	0.287	0	0	0	0	0	0	0	0	-0.564	0	0	0	-0.258	-0.258	0	0	0	0	0	-0.264	0	0	0	-0.572	0.305	0	0	0	0	0.466	0.466	0.47	0
TCGA-XF-AAN5	0	0	0	0	0	0	0	0	0	0	0	0	0.479	0.479	0	0.759	0.652	0.652	0	0	0	0	0.911	0	0	0	0	0	0	0	0	0	0	0	0	0	0	0	0
TCGA-ZF-A9RL	-0.398	-0.398	0	0	0	0	0	0	0.385	-0.526	0	0	-0.414	-0.414	-0.858	0	-0.479	-0.479	0	0	-0.857	0	0	0	0	0	-0.393	-0.395	0	-0.86	0	0	-0.507	-0.044	0.363	0.361	0.361	0.299	0
TCGA-ZF-AA58	0	0	0	0	0.329	0.329	0	0	0	0	0.272	0	0	0	-0.081	0.303	0.27	0.27	0	0	0	0	0	0	0	0	0	0	0	0	0	0.254	0.254	0.312	0.312	0.564	0	0	0
TCGA-4Z-AA7Y	0	0	0	0	0	0	0	0	1.782	0	0	0	0	0	0	0	-0.954	-0.954	0	0	0	0	0	0	0	0	0	0	0	0	0	0	0	0	0	0	0	0	0
TCGA-4Z-AA89	0	0	0	0	0	0	0	0	0	0	0	0	0.607	0.607	0	0	-0.699	-0.699	0	0	0	0	0	0	0	0	0	0	0	0	0	0	0	0	0	0	0	0	0
TCGA-CF-A47X	-0.355	0	0.139	-0.392	0	0	0	0	0	0	-0.416	-0.416	-0.392	-0.392	1.904	1.904	-0.39	-0.39	0	0	-0.407	-0.407	-0.37	-0.37	0	-0.395	-0.371	0	0	-0.848	0	0	0	0	0	0	0	-0.837	-0.347
TCGA-CU-A0YN	0.352	0.352	0	-0.297	0	0	0	0	0.333	0	0	0	0	0	-0.002	0.326	0	0	0	0	0	0	0.338	0	0.325	0	0	-0.324	-0.324	0	0	0.04	-0.277	-0.346	-0.346	0.29	0.29	0	-0.358
TCGA-DK-A1A3	0	0.407	0.299	0	0.347	0.643	0	0	0.309	0	0	0	0.321	0	-0.348	0	-0.316	0	0.554	0.554	0.302	0.302	0.285	0.285	-0.338	-0.353	0	-0.332	-0.303	0	0	-0.381	0	0	0	-0.379	-0.121	0.681	0
TCGA-DK-A3IV	0	0	-0.487	-0.487	0	0	-0.538	0	0.47	0	0	0	0	0	-0.508	0	0	0	0	0	0.349	0	0	0	0	0	0	0.327	-0.547	-0.648	0	0	0	0	0	0	0	0.43	-0.638
TCGA-DK-AA6S	0	0	0	0	0	0	-0.38	-0.38	-0.123	-0.397	0	0	0	0	-0.631	0	0	0	0	-0.583	0	0	0	0	0.28	-0.585	-0.261	0	0	-0.583	0	-0.554	-0.554	0	0	0	0	0	0
TCGA-E7-A97Q	0	0	-0.31	-0.729	0.86	0.86	-0.331	-0.331	0	-0.733	-0.744	-0.744	0.369	0	-0.365	0.707	-0.741	-0.741	0	0	-0.743	-0.383	-0.736	-0.736	0.727	-0.318	-0.319	0	0	-0.678	-0.678	-0.724	-0.724	-0.673	-0.673	0.673	0.673	0	-0.319
TCGA-FD-A3NA	0	0	0.294	0.294	0	0	0.317	0.317	0	0	0	0	0	0	0	0	0	0	0.887	0	0	0.251	0.496	0.496	0	0	-0.376	0	0	-0.376	-0.084	0.278	-0.372	0	0	1.309	0.695	0.307	0
TCGA-FD-A3SL	0.29	0.29	0	0	0	0.516	-0.351	-0.351	0	0	-0.38	-0.38	0	0	0	0	0	0	0	0	-0.347	0	0	0	0	0	0	0	0	0	0	0	0	0	0	0.508	0	-0.372	0
TCGA-FD-A3SP	0	0	0	0	0	0	0	0	0.309	0	0	0	0	0	0	0	0	0	0	0	0	0	0	0	0	0	0	0	0	0.257	0.257	0	0	0	0	0	0	0.46	0
TCGA-FD-A62S	0	0	0	0	0	0	0	0	0.368	0	0	0	0	0	0.827	0.827	0	0	0	0	-0.309	-0.309	0	0	0	0.368	0	0	0	0	0	0	0	0	0	0.341	0.341	0	0
TCGA-FD-A6TK	0	0	0	0	0	0	0	0	0.424	0	0	0	0	0	0	0	0	0	0	0	0	0	0	0	0	0	0	0	0	0	0	0	0	0	0.341	0	0	0	0
TCGA-G2-AA3D	0	0	0	0	0	0	0	0	0.309	0	0	0	0	0	0	0.274	0	0	0	0	-0.448	0	-0.31	0	0.562	-0.29	0	1.462	1.462	-0.423	0	0.28	0.28	0	0	0	0.328	0	0
TCGA-UY-A78K	-0.306	-0.306	0	0	0.398	0.398	0	0	0.559	0	0	0	0	0	-0.312	0	0	0	0.581	0	0	0	0	0	0.485	-0.287	0	0	0	0	0	0.681	0	0	0	0	0.444	0	0
TCGA-XF-A9SY	0	0	0	0	0	0	0	0	0	0	0	0	0.338	0	0.292	0.292	0.589	0	0	0	0.557	0.557	0	0	0	0	0	0	0	0	0	0	0	0	0	0.36	0.36	0	0
TCGA-XF-AAN7	0.378	0.378	0	0	0	0	-0.505	0	1.395	-0.601	0	0	0.597	0	0	0	0	0	0	-0.606	-0.58	-0.58	0.552	0.552	0	0	0	-0.613	-0.613	0	0	0	0	0.481	0.481	-0.309	-0.309	0	0
TCGA-ZF-AA53	0	0	0	0	0	0	0	0	0.301	0.301	0	0	0	0	0	0	0	0	0	0	0	0	0	0	0	0	0	-0.279	-0.279	-0.304	-0.304	0.552	-0.336	0	0	0	0	0	0
TCGA-ZF-AA5H	0	0	-0.287	-0.287	-0.334	-0.334	0	0	1.336	-0.356	-0.262	-0.262	0.279	0.279	-0.844	0.666	0	0	0	0	-0.281	-0.281	0	-0.331	0	0.496	-0.329	0.335	0.705	0.265	0.265	1.357	-0.347	0	0	0.52	0.52	-0.368	-0.326
TCGA-2F-A9KR	0	0	0	0	0	0	0	0	0	0	0	0	0	0	-0.523	-0.187	-0.765	-0.765	-0.874	-0.874	-0.876	-0.876	0	0	0	-0.763	0	0	0	-0.809	0	-0.868	-0.868	0	0	0	0	0	0.353
TCGA-4Z-AA82	0	0.588	0.315	0.315	-0.705	0	0	0	0	0	-0.317	-0.317	0	0	0.276	0.638	0	0.547	-0.322	0	0	0	0	0	-0.328	-0.323	-0.689	0	0	-0.38	-0.38	-0.319	-0.319	0.303	0.71	0	0	-0.315	0
TCGA-BT-A20V	0	0.323	1.06	-0.397	-0.467	1.37	-0.428	-0.428	2.128	-0.442	-0.443	-0.443	0.277	0	0.479	0.97	0	0	0.43	0.43	-0.441	-0.441	0.51	0.51	-0.424	-0.462	0	0.348	0.348	0	0	0.74	0.456	-0.094	0.355	3.657	0	-0.46	0
TCGA-BT-A42B	0	0	0	0	0	0	-0.297	-0.297	0	-0.698	0	0	0	0	0	0	0	0	0	-0.688	-0.697	-0.697	0	0	0	0	-0.695	0	0	0	0	-0.643	-0.643	0	0	0	0	0	-0.704
TCGA-CF-A5U8	0	0	0	0	0	0	0	0	0	0	0	0	0	0	0	0	-0.917	-0.917	0	0	-0.431	-0.431	0	0	0	-0.339	0	0	0	0	0	0	0	0	0	0	0	0	0
TCGA-CF-A8HY	0	0.923	0.501	0.501	0	0	0.489	0.489	0	0	0	0	0	0	-0.037	0.54	-0.586	-0.586	-0.521	-0.521	-0.58	-0.58	0.504	0.504	0	-0.581	0.494	0	0	0.445	0.445	-0.574	-0.574	0.403	0.403	-0.574	-0.036	0.532	0.445
TCGA-FD-A3SJ	0	0	-0.308	-0.308	0	0.568	0	0	-0.041	-0.327	0	0	0	0	-0.749	0	0	0	0.564	0	-0.351	-0.351	0	0	-0.258	0	0	0.299	0	-0.336	0	0	0	0	0	0	0	0.31	-0.467
TCGA-GC-A3RC	0	-0.39	0	0	0	0	0	0	0	0	0.45	0	0.715	0.715	-0.469	0	0	0	-0.413	-0.413	0.597	0.597	0	0	0	0	0	-0.4	-0.4	0	0	0	0	0	0	0.393	0.393	0	-0.415
TCGA-GV-A3JX	0	0.517	0	0	0	0	0	0	0.137	-0.637	0	-0.535	0	0	-0.867	0	0	0	-0.843	-0.843	0	0	0	0	0.398	0	-0.838	-0.658	-0.658	0	0	2.306	-0.715	0	0	0.757	0.757	0.33	-0.837
TCGA-K4-A54R	0	0	0	0	0	0	-0.657	-0.292	0	-0.615	0	0	0	0	-0.672	0	0	0	0.676	0	0	0	0	0	0.665	0	0	-0.693	0	0	0	0	0	0	0	0	0	0	0
TCGA-XF-A9SP	0	0	0	0	0	0	0	0	0.355	0	0	0	0.417	0.417	-0.607	-0.01	0.453	0	1.264	-0.316	0	0	0	0	0	0	-0.338	-0.251	-0.251	-0.405	-0.405	0.292	-0.276	0	0.328	0.35	0.35	0	0
TCGA-XF-AAMQ	0	0	0	0	0	0.554	0	0	0	0	0.456	0.456	0.41	0.41	-0.42	-0.42	-0.524	-0.524	0	0	0	0	0	0	0.294	0.458	0	0	0	0.344	0.908	0.233	-0.513	0	0.694	0.493	0.493	0	0.426
TCGA-ZF-A9R5	0	0	0	0	0	0	0	0	0	0	0	0	0	0	0	0	0	0	0	0	0	0	0	0	0	0	0	0	0	0	0	0	0	0	0	0	0	0	0
TCGA-CF-A47T	0	0	0	0	0	0	0	0	0	0	0	0	0	0	0	0	0	0	0	0	0	0	0	0	0	0	0	0	0	0	0	-0.919	-0.919	0	0	0.789	0.789	0	0
TCGA-CU-A3QU	0	0	0	0	0	0	0	0	0.388	-0.462	-0.309	-0.848	0	0	-0.533	0.351	0.917	-0.825	0	-0.859	0	0	-0.403	-0.403	0	0	0	-0.885	-0.885	0	0	0	0	0	0	0	0	-0.382	-0.905
TCGA-DK-A3IU	0	0	0	0	0	0	0	0	0.711	0	0	0	0.285	0.285	0	0	0	0	0	0	0	0	0	0	0.789	0	0	0	0	0	0	0	0	0	0	0	0	0	0
TCGA-FD-A6TA	0	0	0	0	0	0	0	0	0	-0.459	0	0	-0.507	0	-0.47	0	-0.464	-0.464	0	0	-0.481	0	0	0	0	-0.505	0	0	0	-0.128	0.41	-0.454	-0.454	0	0	0	0	-0.483	0
TCGA-ZF-A9R9	0	0	0	-0.412	0	-0.432	-0.308	0	0	-0.911	-0.902	-0.902	0	0.704	0	0.359	-0.441	-0.441	0.457	0.457	0	0	0	0	-0.437	0	-0.455	0	0	-0.1	0.418	-0.271	-0.271	0	0	-0.394	0	0	-0.54
TCGA-BL-A13I	0	0	0	0	0	0	0	0	0	0	0	0	0	0	0	0	0	0	0	0	0	0	0	0	0	0	0	0	0	0	0	0	0	0	0	0	0	0	0
TCGA-DK-A3WW	0	0	0	0	0	0	0	0	0	0	0	0	0	0	0	0	0	0	0	0	0	0	0	0	0	0	0	0	0	0	0	0	0	0	0	0	0	0	0
TCGA-DK-A6B6	0	0	0.244	-0.283	0	0	-0.253	-0.253	0	0	-0.605	-0.605	0	0	0	0	0	0	0	-0.607	0	-0.42	0	0	0	0	0	-0.257	-0.257	0.095	0.362	0	0	0	0	0.342	0.342	-0.563	0
TCGA-E7-A3Y1	0	0.652	0	0	0	0	0	0	0	0	0	0	0	0	0	0	0	0	0	0	0	0	0	0	0	0	0	0	0	0	0	0	0	0	0	0	0	0	0
TCGA-FD-A5BR	0	0	0	0	0	0	0	0	0.696	-0.28	0	0	0	0	-0.289	0.749	-0.506	-0.506	0	0	-0.495	0.317	0	0	0	0	0	0	0	-0.548	0	0	0	0	0	0.316	0.316	0	0
TCGA-G2-A2EK	0	0	0	0	0	0	0	0	0	0	0	0	0	0	-0.448	0.973	0	-0.416	0	0	0	0	0	0	0.399	0	0	0	0	0	0	0	0	0	0	0	0	0.409	0
TCGA-HQ-A5NE	0	0	0	0	0	0	0	0	1.52	0	0.867	0	0.392	0	-0.456	0	0	0	1.371	0	0	0	0.327	0	0.477	0	-0.279	0	0	0	0.399	0.347	0	0	0	0.351	0	0	0
TCGA-XF-A8HI	0	0.859	0	0	0	0	0	0	0	0	0	0	0	0	0	0	-0.921	-0.921	0	0	0	0	0	0	0	0	0	0	0	0	0	0	0	0	0	0	0	0	0
TCGA-YF-AA3M	0	0	0	0	0	1.196	-0.287	-0.287	1.889	0	0	0	0	-0.284	0.775	0.775	0	0	0.423	-0.503	0.808	0.808	0	0	0	0	-0.473	-0.487	-0.487	0	0.615	0	-0.379	-0.432	0	0.816	0.816	0	-0.467
TCGA-BT-A20X	0	0	0	0	-0.36	0	0	0	0	0	-0.343	0	-0.011	-0.265	0	0.346	0	0	0	0	0	0	0	0	-0.346	0	-0.341	0	0	-0.309	0	0	0	0	0	0	0	-0.359	0
TCGA-G2-A2EJ	0	0	0	0	0.021	0.65	0	0	0	0	0	0	0	0	0	0	0.611	0.611	0	0	0	0	0	0	0	0	0	0	0	-0.635	0	0	0	0	0	0.535	0.535	-0.635	0
TCGA-GV-A3QK	0	0	0.579	-0.041	0.616	0.616	0	0	0	0	0	0	0.634	0.634	0	0	-0.614	0	0	0	0	-0.649	0.591	0.591	0	0	0	0	0	0	0.561	1.105	0	0	0	0	0	0	0.49
TCGA-K4-AAQO	0.29	0.29	-0.265	-0.265	0.259	0.259	-0.262	0	0	0	0	0	0	0	-0.287	0	-0.284	-0.284	0	0	-0.277	0	0	0	0.263	0	0	0	0	-0.304	0	0.577	0	0	0	0.463	0.463	0	0
TCGA-LT-A5Z6	0	0	0	-0.838	0	0	0	0	0	0	-0.859	-0.859	0	0	0	0	0	0	-0.075	-0.891	0	0	0	0	0	0	0	-0.83	-0.83	0	0	1.323	1.323	0	0	0	0	-0.755	0.855
TCGA-ZF-AA4W	0	0	0	0	-0.34	-0.34	-0.335	0.317	0	0	0	0	0	0	-0.022	0.303	-0.325	-0.035	-0.32	0	0	0	-0.318	-0.318	-0.327	0	0	0	0	-0.321	0	0	-0.327	0	0	0	0	0	0
TCGA-4Z-AA7W	0	0	0	0	0.362	0.362	0	0	0.337	0	0	0	0	0	-0.345	0	0	0	0	0	0	0	0	0	0	0	-0.449	0.329	0.329	0	0	0	-0.289	0	0	0	0	0	0
TCGA-CF-A47Y	0	0	0	0	0	0	0	0	0	0	0	0	0	0	0	0	0	0	0	0	0	0	0	0	0	0	0	0	0	0	0	0	0	0	0	0	0	0	0
TCGA-CF-A8HX	0	0	0	0	0	0	0	0	0	0	0	0	0	0	0	0	0	-0.892	0	0	0	0	0.776	0.776	0	0	0	0	0	0	0	0	-0.891	0	0	0.761	0.761	0	0
TCGA-E7-A678	0	0	0	0	0	0	0	0	0	0	0	0	0	0	0	0	0	0	0	0	0	0	0	0	0	0	0	0	0	0	0	0	0	0	0	0	0	0	0
TCGA-FD-A3B4	0	0	0	0	0	0	0	0	1.255	0	0	0	0	0.401	-0.423	0	0	0.65	-0.66	0	0	0	0	0	0	0	0	0	0	-0.66	0	0	-0.659	0	0	0	0	0	-0.653
TCGA-GV-A3JZ	0	0	0	0	0	0	0	0	0	-0.507	-0.604	-0.604	0.509	0.509	-0.512	0.485	0.869	0	0.41	0	0.431	0.431	0.439	0	0.434	-0.555	0	-0.272	-0.595	0	0.755	0	0	0	0.339	0.298	0.298	0	0.329
TCGA-BT-A2LA	0.473	0.473	0	-0.435	0	0.454	0	0	0.926	0	0	0.508	0.322	0.322	0	0	0.434	0.434	-0.53	0	-0.112	-0.566	-0.526	0	-0.433	0	0	0.49	0.49	-0.518	-0.518	0	0	0.361	0.361	0	0	0.411	0
TCGA-CF-A7I0	0	0	0	-0.637	0	0	0	0	0	0	0	0	0	0	0	0	0	0	0	0	-0.67	-0.67	0	0	0	0	0	0	0	0	0	0	0	0	0	0	0	0	0
TCGA-FD-A6TE	0	0	0	-0.639	0	0	0.253	0.253	0.81	0	-0.378	-0.655	0.085	-0.639	-0.664	0.414	0	0	-0.672	-0.672	0	0	0	0	0	0	0	-0.677	-0.677	0.265	0.265	0.262	0.262	-0.429	0	1.046	1.046	0	-0.677
TCGA-GC-A3RB	0.5	0.5	0.526	0.526	-0.558	0	-0.569	-0.569	0	0	-0.537	-0.537	0	0	-0.579	0.523	0	0	0	0	0	0	0	0	0	0	0	0	0	0	0	0	0	0	0	0.529	0.529	0	0
TCGA-GD-A3OS	0.597	1.043	0.381	0.381	0.6	0.6	0	0	0.619	0	0	0	0.567	1.342	0	1.736	0	0	0.538	0	0	0	0	0	0	0.689	0	0	0.712	0	0	0	-0.729	0	0.647	0	0	0	0
TCGA-GV-A6ZA	0	0	0	0	0.299	0.299	0.348	0.068	-0.301	-0.301	0.042	-0.319	0	0	0.25	0.25	-0.309	-0.309	0.259	-0.258	-0.293	0	0	0	0	-0.273	0	-0.288	0	0	0	0	-0.32	0	0	0	0	0	-0.3
TCGA-XF-A9T2	0	0	0	0	0	0	0	0	0	0	0	0	0	0	0	0	0	0	0	0	0	0	0	0	0	0	0	0	0	0	0	0	0	0	0	0	0	0	0
TCGA-DK-A1A6	0	0	0.474	0.474	-0.547	0.803	0.495	0	0	0	0	-0.512	0	0	1.49	1.49	0	0	0.51	0.51	-0.542	-0.542	0.503	0.503	0	0	0	0	0	0	0.476	0	0	0	0.437	0	1.4	0	0.498
TCGA-GD-A2C5	0	0.675	0.405	0	0	0	-0.393	-0.393	0	-0.478	0.343	0	0.399	0.399	-0.913	0	0.164	-0.48	0.29	0	0	0	0	0	0	0	0	0	1.626	0	0	0.334	0	0	0	0.327	0.327	0.456	0
TCGA-ZF-A9R3	-0.275	-0.275	0.431	0	0	0	0	0	0.482	0	0	0	0.676	0.676	0.684	0.684	0	-0.675	0.485	0.485	0	0	0	0	0	0	0	0	0	-0.398	0	0	0	0	0	0.698	0.698	0	0
TCGA-4Z-AA83	0	0	0	0	0	0	0	0	0	0	0	0	0	0	0	0	0	-0.832	0	0	0	0	0	0	0	0	0	0	0	0	0	-0.853	-0.853	0	0	0.798	0.798	0	0
TCGA-CF-A27C	0	0	0	0	0	0	0	0	0	0	0	0	0	0	0	0	-0.9	-0.9	0	0	-0.903	-0.903	0	0	0	0	0	0	0	-0.899	0	0	0	0	0	0	0	0	0
TCGA-CF-A47V	0	0.874	0	0	0	0	0	0	0	0	0	0	0	0	0	0	-0.938	-0.938	0	0	0	0	0	0	0	0	0	0	0	0	0	0	0	0.825	0	0	0	0.892	0
TCGA-CF-A9FF	0	0.283	0	0	0	0	0.518	0	0	0	0	0	0	0	0	0.625	-0.599	-0.599	0	0	-0.617	0	0	0	0	0	0	0	0	0	0	0	-0.595	0	0	0	0	0	0
TCGA-E7-A8O7	0	0	0	0	0	0	0	0	0	0	0	0	0	0	0	0	0	0	0	0	0	0	0	0	0	0	0	0	0	0	0	0	0	0	0	0	0	0	0
TCGA-HQ-A2OF	0.084	0.611	0	0.613	0	0	-0.525	-0.525	0	-0.552	-0.544	-0.544	0	0	1.545	1.813	-0.551	-0.551	0.002	-0.556	0	0	0	0	0	-0.27	0	0.019	0.019	-0.585	-0.585	-0.56	-0.56	0	0	0	0.543	-0.562	0
TCGA-G2-A3IE	0	0	0	0	0	0	0	0	0.263	-0.568	0	0	0	0	-0.61	0	0	0	0	0	0	0	0	0	0	0	-0.836	0	0	-0.527	-0.527	-0.293	-0.293	0	0	0	0	0	-0.32
TCGA-CF-A9FM	0	0	0	0	0	0	0	0	0	0	0	0	0	0	0	0	0	-0.769	0	0	0	0	0	0	0	0	0	0	0	0	0	0	0	0	0	0	0	0	0
TCGA-G2-A2EF	0	0	0	0	0.276	0.276	0.41	0.051	-0.362	-0.362	0	0	0	0	-0.852	0	0.953	0.953	0	0	0	0	0	0.327	0.434	-0.396	-0.421	-0.423	0	-0.45	0	0.551	-0.441	0	0.576	0.752	0.752	0.336	0
TCGA-XF-A8HB	0	0	0	0	0	0.774	0	0	0	0	0	-0.908	0	0	-0.158	0.817	0	0	0	0	0	0	0	0	0	0.731	0	0	0	0	0	0.866	0.866	0	0.776	0	0.793	0	0
TCGA-FJ-A871	0	0	0	0	0	0	0	0	0	0	0	0	0	0	0	0	0	0	0	0	0	0	0	0	0	0	0	0	0	0	0	0	0	0	0	0	0	0	0
TCGA-UY-A9PB	0	0	0	0	0	0	0	0	0.524	0	0	0	0	0	-0.451	0.266	0.34	0.34	-0.461	0	0	0	0	0	-0.3	0	-0.399	-0.276	0	0	0	0	0	0	0	0.565	0.565	0	0
TCGA-XF-AAMG	0	0	0.063	-0.318	0	0	-0.408	-0.408	0	0	0.37	0.37	1.014	1.014	-0.378	0.723	0	0	0	0	-0.397	-0.397	-0.355	-0.355	-0.737	0	-0.42	0.384	-0.391	0	0.452	0.556	-0.335	0	0	0	0	-0.327	-0.429
TCGA-CF-A3MG	0	0	0.329	0.329	0.47	0.47	-0.254	-0.254	0.963	0.402	0	0	0.449	0.449	0.398	0.398	-0.53	-0.53	0.458	0	-0.505	-0.505	0.285	0.285	0.442	0	0	0	0	-0.897	0	-0.27	-0.27	0.263	0.263	0.454	0.454	0.431	0
TCGA-DK-AA6L	0.41	0.41	0.689	0.689	-0.477	0.402	-0.474	-0.474	0.887	0.403	0	-0.489	0.464	0.464	-1.011	0	0	0	-0.489	-0.489	-0.484	0	0	0	0.489	0	0	0	0	-0.479	0	-0.471	0	0	0.678	0.625	0.625	0	0
TCGA-GD-A3OQ	0	0	0	0	0	0	0	0	0	0	0	0	0	0	0	0	0	0	0	0	0	0	0	0	0	0	0	0	0	0	0	0	0	0	0	0	0	0	0
TCGA-XF-A9T4	0	0	0	0	0	0	0	0	0	0	0	0	0	0	0	0	-0.813	-0.813	0	0	0	0	0	0	0	0	0	0	0	0	0	0	0	0	0	0.998	0.998	0	0
TCGA-XF-AAMR	0	0	0	0	0	0	0	0	0	0	0	-0.354	0	0	0	0	-0.41	-0.41	0	0	-0.388	0	0	0	0.393	0	0	0.35	0.35	-0.455	0.341	-0.414	-0.414	0	0	0.358	0.358	0.357	0.317
TCGA-FD-A5BV	0	0	0	-0.55	0	0	0.32	0.32	0.608	-0.628	-0.273	-0.273	0.334	0.334	0	0.765	-0.319	0.309	0	0	0	-0.365	0	0	-0.347	0	-0.3	-0.606	-0.606	-0.624	0	0.313	0.313	-0.279	-0.279	0	0	-0.344	-0.422
TCGA-GV-A3QI	0.535	0.535	0	0	0	0	0	0	0.506	0.506	-0.594	-0.594	0	0	0.432	0.432	0.5	0	-0.616	-0.616	0.484	0	0.413	0	-0.591	0	0	-0.642	-0.642	0	0	0.528	0.528	0	0	0.497	0.497	-0.621	0.498
TCGA-YF-AA3L	0	0	0	-0.858	0	0	1.125	1.125	0	-0.888	-0.436	-0.436	0	0	0	0	-0.418	-0.418	-0.407	-0.407	-0.867	0	-0.413	0	0	0	-0.412	-0.865	-0.865	-0.154	0.283	-0.884	-0.884	0	0	0	0	0	-0.44
TCGA-S5-AA26	0	0	-0.423	-0.423	0	0	-0.97	0	0	0	0	0	0	0	0	0	-0.953	-0.953	0	0	-0.95	0	0	0	0	0	0	0	0	0	0	0	0	0.629	0.629	0	0	0	0
TCGA-DK-A6B5	0	0	0	0	-0.749	-0.28	-0.706	-0.706	0.054	-0.714	-0.72	-0.72	-0.75	0	-0.766	-0.766	-0.752	-0.752	0	0	0	0	0	0	0	-0.765	-0.755	0	0	-0.763	0	-0.745	-0.745	0	0	0	0	0	-0.799
TCGA-GC-A3I6	0	0	0	0	0	0.475	0	0	0.45	0.45	0.458	0	0.915	0.915	0.662	0.662	0.417	0.417	0	0	-0.256	0.412	0.436	0.436	0	0.419	0.39	0.375	0.375	0	0	0	0	0	0	0.998	0.998	0	0.362
TCGA-E7-A7DV	0	0	0	0	0	0	0	0	0.299	0	0	0	0.384	0.384	-0.481	-0.216	0	0	0	0	0	0	0	0	0	0	0	0	0	0	0	0	0	0	0	0	0	0	0
TCGA-FD-A3N6	0	0	0	0	0	0	0	0	0	0	0	0	0	0	1.434	1.434	0	0	0	0	0	0	0	0	0	0	0	0	0	0	0	0	0	0	0	0	0	0	0
TCGA-CF-A47S	0	0	0	0	0	0	0	0	0.32	0	0	0	0	0	-0.321	0.339	0	-0.259	0	0	0	0	0	0	0	0	0	0	0	0	0	0	0	0	0	-0.317	0.344	0	0
TCGA-CF-A3MF	0	0	-0.493	-0.493	0.943	0.943	0	0	0.519	0.519	0	0	0	0	0	0	-0.543	-0.543	0.502	0.502	-0.532	-0.532	0	1.063	0	0	0	0	0	0.448	0.448	0	0	0.405	0.405	0.526	0.526	0	0

## Sheet: CESC
	1p	1q	2p	2q	3p	3q	4p	4q	5p	5q	6p	6q	7p	7q	8p	8q	9p	9q	10p	10q	11p	11q	12p	12q	13q	14q	15q	16p	16q	17p	17q	18p	18q	19p	19q	20p	20q	21q	22q
TCGA-EK-A2PG	0	0	0	0	0.354	0.354	0	-0.601	0.388	0.388	-0.296	-0.296	0.883	0.883	-0.664	0.963	-0.274	-0.274	0	0	-0.277	-0.277	0	0	0.58	0	0	-0.64	-0.64	0	0	0	0	0	0	0.836	0.836	-0.28	0
TCGA-ZJ-AAX4	0	0	0	-0.708	-0.767	0	0.317	0.317	0	0	0	0	0	0	0	0	-0.466	-0.466	-0.62	-0.62	-0.78	-0.78	-0.326	-0.326	-0.726	0.425	0	0	0	0	0	0	0	-0.358	-0.358	0	0.344	0	-0.733
TCGA-EK-A2PM	0.342	0.342	0.31	0.31	0.31	0.31	-0.497	-0.497	0	0	0.307	0.307	0	0	1.001	1.001	-0.155	0.32	-0.466	-0.466	-0.454	-0.454	-0.468	-0.468	-0.491	-0.472	-0.464	-0.411	-0.411	0.338	0.338	0.335	-0.158	0.294	0.294	0.283	0.283	0.28	0
TCGA-DS-A5RQ	0	0	0	0	-0.759	0.854	-0.768	0	0	0	0	0	0	0	0	0	0.658	0	0	0	0	-0.776	0	0	0	0	0	0	0	0	0	0	0	0	0	0	0	0	0
TCGA-C5-A1MK	0.397	0.397	0	0	0	0.472	0	0	0	0	0	0	0	0	-0.507	0	0	0	0	0	0	0	0	0	0	0	0.29	0	0	0	0	0	0	0	0.388	0	0.352	0	0
TCGA-C5-A8YQ	-0.475	-0.107	1.04	1.04	-0.543	0.656	-0.51	0	0	0	-0.563	-0.563	0.599	0.599	0	0.535	-0.535	-0.535	0	0	-0.542	-0.542	1.255	0	0	-0.543	-0.319	0	0	-1.069	-1.069	0	0	-0.408	-0.408	0	0	-0.491	0.882
TCGA-VS-A8Q9	-0.315	0.292	0	0	0	0.71	0	0	0	0	0	0	0	0	0	0	-0.326	0	0	0	-0.71	-0.71	0	0	0	0	0	0	0	0	0	-0.319	-0.319	0	0	-0.673	0	-0.703	0
TCGA-VS-A9UL	0	0	0.274	0.274	-0.271	0	-0.664	-0.664	2.658	0	0.64	0.64	0	0	-0.34	-0.34	0	-0.318	0	0	-0.668	-0.668	0	0	-0.679	0	0	0	0	0.312	0.312	0.395	0.395	-0.326	0	0.268	0	-0.338	-0.715
TCGA-C5-A1BM	0.626	0.626	0	0	-0.644	0.018	0	0	0	0	0	-0.638	0	0	0.389	0.389	0	0	-0.644	-0.644	0	0	0	0	0	0	0	0	0	0	0	0	0	0	0	0	0	0	0
TCGA-FU-A3TX	0	0	0	0	0.443	0.443	0	0	0	0	0	0	0	0	0	0	0.409	0.409	0	0	0	0	0.439	0.439	0	-0.065	0	-0.366	-1.103	0	0	0.441	0.441	0	0	0	0	0.452	0
TCGA-C5-A3HL	0	0	0	0	0	0	0	0	0	0	0	0	0	0	0	0	0	0	0	0	0	0	0	0	0	0	0	0	0	0	0	0	0	0	0	0	0	0	0
TCGA-VS-A8QH	0	0	0	0	0	0	0	0	-0.281	-0.281	0.327	0.327	0	0	-0.542	0	0	0	0	0	0	0	0	0	0.79	-0.512	-0.502	0	0	0	0	-0.505	-0.505	0	0	0	0.536	0	-0.503
TCGA-VS-A959	0.261	0.261	0	0	0	0.53	0	0	0	0	-0.365	-0.365	0	0	0	0	0	0	0	0	-0.286	-0.286	0	0	0	0	0	0	0	-0.263	0.255	0	0	0	0.374	0.532	0.532	0	0
TCGA-VS-A9UI	0.614	0.614	0.494	0	0.482	0.482	0	0	0	0	0.395	0.395	0	0	-0.394	0	0	0	0	0	0	-0.583	0	0	0	0.266	0	0.411	0.411	0	0	0	0	0.691	0.691	0.37	1.428	0.477	0
TCGA-MA-AA42	0	0.63	0	0	-0.654	-0.074	0	0	0.614	0	-0.649	-0.649	0	0	-0.034	0.614	0	0	-0.671	-0.671	0	0	0	0	0	-0.632	-0.588	0	0	0	0	0	0	0	0	0	0	0	0
TCGA-C5-A8XJ	0	0	0	0	-0.696	0	0	0	0.649	0	0	0	0	0	0	0	0	0	0	0	-0.719	-0.719	0	0	-0.697	0	0	0	0	-0.724	0	0	0	0	0	0	1.229	0	0
TCGA-EK-A2RA	0.875	0.424	0.667	0	0.87	0.87	-0.343	0	1.444	0	0.261	0.261	0	0	0	0	0	0	0	0	-0.397	-0.397	0	0	-0.397	0	0	0	0	-0.441	0	0	0	-0.026	0.357	0.664	0.664	0.423	0
TCGA-VS-A9UV	0	0.683	0	0	0.642	1.194	-0.799	0	0	0	0	0	-0.844	-0.117	-0.085	0.747	0	0	0	0	-0.286	-0.286	0	0	0	0	-0.771	0	0	-0.817	0	0	0	0	0	0	0	0	0
TCGA-VS-A9UD	0	0	0	0	-0.654	0	-0.627	-0.627	0.292	-0.458	0.473	0.473	0	0	-0.635	-0.635	-0.326	-0.326	-0.669	-0.669	-0.636	-0.992	0	0	-0.673	0	-0.649	-0.262	-0.262	0	0	1.253	-0.635	-0.4	-0.139	0	0	-0.607	0
TCGA-ZJ-A8QO	0	0	0	0	-0.639	-0.074	0.606	0.606	0	0	-0.635	-0.635	0	0	0.591	0.591	0.597	0.597	0	0	0.618	0.618	0	0	0	-0.512	-0.608	-0.051	-0.639	0	0	0.705	0.705	0	0	0	0	0	0
TCGA-C5-A7X5	0	0	0.559	0	-0.582	0.905	0	-0.518	0	0.471	0	0	-0.065	-0.589	-1.188	0	-0.558	-0.558	0.37	0	0	0	0.534	-0.596	0	0	0	-0.603	0	-0.562	0	-0.571	-0.571	0.863	0	0	0	0	0
TCGA-VS-A9UT	0	0	0	0	0	0	-0.358	-0.358	0	0	0	0	0	0	0	0	-0.432	-0.432	0	0	-0.427	-0.427	0	0	-0.363	0	-0.429	0	0	0	0	0	0	-0.461	-0.124	0	0.326	0	-0.487
TCGA-C5-A1MH	0	0	0	0	0.603	0.603	0	0	0	0	0	0	0	0	0	0	0	0	0	0	0	0	0	0	0	0	0	0	0	0	0	0	0	0	0	0	0	0.372	0
TCGA-C5-A7X3	0	0	0.273	0.273	0	0	0	0	0.507	0.507	0	0	0	0	0	0	0	0	0	0	0	0	0	0	-0.286	0	0.51	0	0	0	0	0	0	-0.012	0.298	0	0	-0.302	-0.267
TCGA-C5-A8XI	0	1.039	0	0	0.431	0.431	0.432	0.432	0	0	0	0	0	0	0.891	0.891	0	0	0	0	0	0	0.441	0.441	0	0	0	0	0	0	0	0.461	0.461	0	0	0	0	0	0
TCGA-IR-A3LK	0	0	0	0	0	0	0	0	1.353	0	0	0	0	0	-0.789	0	0	0	0	0	-0.81	0	-0.818	0	0	0	0	0	0	-0.786	-0.786	0	0	0	0	0	0	0	0
TCGA-C5-A7CO	0	0	0	0	-0.444	0	-0.467	-0.467	0.6	0.6	-0.478	-0.478	0.532	0.532	0	0	1.037	1.037	-0.563	-0.563	0	0	0	0	-0.504	0	0	0	-0.506	-0.609	-0.193	0	0	0	0.739	1.545	0.518	0	0
TCGA-EA-A3HT	0.496	0.496	0	0	0	1.426	0	0	0	0	0	0	0	0	0	0	0	0	0	0	0	0	0	0	0.294	0	0	0	0	0	0	0	0	0	0	0	0	0	0
TCGA-MY-A5BF	0	0	0	-0.759	0	0	-0.38	0.273	0	0	0	0	0	-0.796	0.752	0.752	0	0	0	0	0	-0.784	0	0	0	0	0	0	-0.784	0	0	0.733	0	0	0	0	0	0	0
TCGA-EK-A2RK	0	0	0	0	0	0	-0.692	-0.692	-0.028	-0.665	0	0	0	0	-0.025	0.66	0	0	-0.706	-0.706	-0.69	-0.69	-0.659	-0.659	-0.694	0	-0.693	0	0	-0.708	-0.708	0	0	0	0	0	0	0.586	0
TCGA-VS-A954	0.8	0.8	0	0	1.3	1.3	0	0	0	0	0	0	0	0	0.776	0.776	0	0	0	0	0	0	0	0	0	0	0	0	0	0	0	0	0	0.659	0.659	0.765	0.765	0	0
TCGA-ZJ-AAXI	0.311	1.151	0	0	0	1.434	-0.803	0	0.861	0	0	0	0	0	0	0	0	-0.462	0	0	0	0	-0.792	0	0	0	0	0	0	0	0	0	0	0	0	0	0	0	0
TCGA-VS-A952	0	0	0.851	0	0	0	0	0	0	0	0.867	0.867	0	0	0	0	0	0	0	0	0	0	0	0	0	0	0	0	0	0	0	-0.953	-0.953	0	0	0	0	0	-0.08
TCGA-C5-A1BQ	0	0	0	0	0	0	0	0	0.661	0	-0.656	0	0	0	0	0.451	0	0	0	-0.568	-0.654	0	0	0	0	0	0	0	0	-0.656	0	0	0	0	0	0	0	0.595	0
TCGA-C5-A2LZ	0.325	0.325	0	0	0	1.075	-0.726	0	1.195	0	0	0	0.422	0.422	0	0.867	0	0	0	0	0	0	0	0	0	0	0.449	0	0	0	0	0	0	0	0	0.471	0.471	0	0
TCGA-EK-A3GM	-0.06	0.463	0	0	0.708	0.708	0	-0.386	0.555	0.555	0	-0.527	0	0	-0.54	-0.54	0	-0.523	0	0	-0.524	0	0	0	0	0	0.406	0	-0.494	-0.533	0.486	-0.548	-0.548	0	0	1.188	1.188	0	0
TCGA-C5-A1BE	0	0	0	0	0	0	-0.535	0	-0.567	-0.567	0	0	0	0	-0.576	0	0	0	0	0	0	-0.547	0	0	0	0	0	0	0	-0.542	0	0	0	0	0	0	0	0	0
TCGA-EK-A2GZ	0.979	0.979	0	0	0.281	0.558	0	0	0	0	0	0	0	0	-0.422	0	-0.521	0	0	0	0	-0.403	0	0	0	0	0	0	0	0	0	0	0	0	0	0.466	0.466	0	0
TCGA-FU-A3HZ	0	0	0	0	0	0	0	0	0	0	0	0	0	0	0	0	0	0	0	0	0	0	0	0	0	0	0	0	0	0	0	0	0	0	0	0	0	0	0
TCGA-HM-A3JK	0.669	0.669	0	0	0.318	0.952	0	0	0	0	0	0	0	0	0	0	0	0	-0.332	-0.332	0	0	0	0	0	0	0	0	0	0	0	0.312	0.312	0.27	0.27	0.314	0.314	0.635	0
TCGA-IR-A3LF	0	0	0	0	0	0	0	0	0	0	0	0	0	0	0	0	0	-0.462	0	0	0	0	0	0	0	0	0	-0.429	-0.429	0	0	0	0	0	0	0	0	0	0
TCGA-VS-A957	0.613	0.613	0	0	1.544	1.544	0	0	0	0	0	0	-0.262	-0.262	0	0	0	0	0	0	0	0	0	0	0	0	0	0	0	-0.285	0	0	0	0	0	0	0	-0.871	0
TCGA-ZJ-AAXA	0.652	0.652	0	0	0.668	2.23	-0.848	-0.848	0	0	0.618	0	0	0	0.757	0.757	0	0.629	0	0.672	0	0	0	0	0	0.682	0	0.594	0.594	0	0	0	0	0.328	0.328	1.325	1.325	0.332	-0.258
TCGA-ZX-AA5X	0.333	0.333	0	0	0	0	0	0	0	0	0	0	0	0	0	0	0	0	0	0	-0.348	-0.348	0	0	0	0	0	0	0	-0.34	0	0	0	0	0	0	0	0	0
TCGA-JX-A3Q0	0.647	0.647	0	0	0.758	0.758	0	0	0	0	0	0	0	0	0	0	0	0	0	0	0	0	0	0	0	0	0	0.673	0.673	0	0	0	0	0.398	0.398	0.703	0.703	0	0
TCGA-LP-A4AV	0.735	0.735	0	0	0	1.296	0	0	0.656	0	0	0	0	0	0	0	-0.324	0.004	0	0	-0.634	0	0	0	-0.32	0	0	0	0	0	0	0	0	0	0	-0.338	0.596	0	0
TCGA-VS-A953	0	0	-0.512	-0.512	0	1.361	0	0	0.722	0.722	0.315	0.315	0.355	0.355	0	1.186	0	0	0	0	0	0	0	0	-0.375	0.8	-0.537	0	0	0	0	0.358	0.358	0.388	0.388	1.559	0.302	0	0
TCGA-VS-A9V4	0	0	0	0	0	0	-0.258	-0.258	0.732	0	0	0	0.266	0.266	-0.145	0.401	0.26	0.26	0	0	0	0	0	0	0	-0.254	-0.251	0	0	0	0	0	0	0	0	0.475	0.475	0	0
TCGA-EX-A69M	0	1.206	0	0	0	0	0	0	0	0	0	0	0	0	-0.024	0.648	-0.66	-0.032	0	0	0	-0.668	0	0	0	0	0	0	0	-0.051	0.624	0	0	0	0	0	0	0	0
TCGA-MY-A5BD	0	0	0	0	0	0	0	0	0	0	0	0	0	0	0	0	-0.282	-0.282	0	0	-0.947	-0.947	0.907	0.907	0	0	0	0	0	0	0	0	0	0	0	0	0	0	0
TCGA-VS-A9V3	0	0	0.554	0.554	0	0	0	0	0	0	-0.695	-0.695	-0.689	0	0	0	0	0	0	0	0	0	0	0	0	0	0	0	0	0	0	0	0	0	0	0.809	0.809	0	0
TCGA-ZJ-AAXF	0	0	0	0	0	0	0	0	0	0	0	0	0	0	0	0	0	0	0	0	0	0	0	0	0	0	0	0	0	0	0	0	0	0	0	0	0	0.251	0
TCGA-DR-A0ZM	0	0.681	0	0	0	0	0	0	0	0	0	0	0	0	0	0	0	0	0	0	0	0	0	0	0	0	0	0	0	0	0	0	0	0	0	0	0	0	0
TCGA-VS-A9UZ	0	0	0	0	0	0	0	0	0	0	0	0	0	0	0	0	0	0	0	0	0	0	0	0	0	0	-0.625	0	0	0	0	0	0	0	0	0	1.249	0	0
TCGA-EA-A3HQ	0.719	0.719	0	0	0	1.426	0	0	0	0	0	0	0	0	0.561	0.561	0	0	0	0	0	0	0	0	0	0	0.7	0.663	0	0	0	0	0	0	0	0.696	0.696	0.737	0
TCGA-FU-A23L	0	0.413	0.898	0	-0.39	0.273	-0.363	0	1.109	-0.4	0.567	-0.272	0	0	0.39	0.39	0	0	0	0	-0.366	0	0.482	0.482	-0.394	0	0.68	0.265	0.265	0	0	0	0	-0.363	-0.085	0.299	0.299	-0.4	0
TCGA-IR-A3LA	0	0	0	0	0	0	0	0	0	0	0	0	0	0	-0.781	0	0	0	0	0	-0.295	-0.295	0	0	0	0	0	0	-0.755	0	0	0	-0.762	0	0	0	0	0	-0.759
TCGA-IR-A3LL	0.426	0.426	0	0	0	0.766	0	0	0.425	0.425	0	0	0.42	0.42	0.55	0.55	0.429	0.429	0.428	0.428	0	0	0	0	0	0	0	0	0	0	0	0	0	0.402	0.402	0	0	0	0
TCGA-VS-A8EJ	0.931	0.931	0	0	0	0.453	0	0	1.781	0	0.589	0	0.62	0.62	0.876	1.732	0	0	0	0	0	0	0.537	0	-0.753	0.639	0	0.637	0.637	0.616	0	0.484	0	0	0	1.124	1.124	0.496	-1.076
TCGA-VS-A9UA	0.507	0.507	0	0	-0.557	0.532	0	0	1.079	0	0	0	0	0	0	0	0	0	0	0	0	0	0.833	0	1.096	0	0	0	0	0	0	0	0	0	1.021	0	0	0	0
TCGA-EA-A3QD	0	0	0	0	-0.472	0.018	0	0	0	0	0	0	0	0	0	0	3.657	3.657	-0.48	-0.48	0	0	0	0	0.598	0	0	0	0	0	0.439	0	0	0	0	0.442	0	0	0
TCGA-EA-A5FO	0	0	0	0	0	0.964	0	0	0	0	0	0	0	0	0	0	0	0	0	0	0	0	0	0	0	0	0	0	0	0	0	0	0	0	0	0.939	0.939	0	0
TCGA-EK-A2RO	1.178	0	0	0	0	1.162	0	0	0	0	0	0	0	0	-0.052	0.618	0	0	0	0	0	0	0	0	0	0	0	0	0	0	0	1.155	1.155	0	0	0	0	0	0.599
TCGA-C5-A7CK	0	0.443	0	0	0.551	0.551	-0.569	-0.569	0	0	0	0	-0.435	0	0	0	1.007	1.007	0	0	0	0	0.397	0.397	0	0	0	0	0	0	0	0	0	0	0.643	0	0	0	0
TCGA-EK-A2R9	0	0	0	0	0.666	0.666	0	0	0	0	0	0	0	0	0	0	0	0	0	0	0	-0.718	0	0	0	0	0	0	0	-0.086	0.498	0.664	0.664	0	0	0.807	0.807	0	0.457
TCGA-EX-A1H5	0	0	0	0	-0.696	0.766	-0.701	-0.701	2.097	1.377	0	0	-0.659	-0.659	0	0	0	0	-0.729	-0.729	-0.723	-0.723	0	0	-0.7	0	0	0	0	-0.757	0	0	0	0	0	0	0	0	0
TCGA-VS-A9V0	0	0	0	0	0	0	0	0	0	0	0	0	0	0	-0.711	0.4	-0.687	-0.687	-0.691	-0.691	-0.674	-0.674	0	0	0	0	0	0	-0.681	0	0	1.248	0	-0.603	-0.603	0	0	0	0
TCGA-ZJ-AAX8	0	0	0	0	0	0	0	0	0.494	0	0	0	0	0	0	0	0	0	0	0	0	0	0	0	0	0	0	0	0	0	0	0	0	0	0	0	0	0	0
TCGA-EA-A3HR	0	0	-0.672	-0.672	0	0.85	-0.646	0	1.472	0	0	0	0	0	-0.717	0	-0.664	0	0	0	0	0	0	0	0	0	0	0	0	0	0	0	0	0	0	0	0.649	-0.428	-0.183
TCGA-VS-A9U5	0	0	0.292	0	-0.423	0.216	-0.388	-0.388	0.446	0	-0.089	-0.421	0	0	0	0	0.776	0	0.548	-0.367	-0.451	-0.451	0.356	0.356	-0.468	0.386	-0.428	0.353	0	0.338	0.338	0.336	0	0	0	0	-0.368	0	0
TCGA-WL-A834	0	1.181	-0.111	-0.111	0	1.387	-0.762	-0.762	1.186	-0.738	0	0	0	0	0.449	0.449	0	0	0	0	-0.741	-0.741	0	0	0.634	0	0	-0.724	0	0	0	0	0	0.673	0	0.647	0.647	0	0
TCGA-C5-A2M2	0	0	0.807	0	3.097	3.097	0	0	0	0	0	0	0	0	0	0	0.856	0	0	0	0	-0.879	0	0	0	0	0	0	0	0	0	0	-0.865	0	0	0	0	0	0
TCGA-C5-A8YR	0.523	0.523	0	-0.48	0	0	0	-0.394	2.329	2.329	-0.52	-0.52	0	0	0	0	0	0	-0.529	-0.529	-0.533	-0.533	0	0	0	-0.521	0	0.462	0.462	0	0	0	0	-0.541	-0.267	0.407	0.407	-0.54	-0.572
TCGA-EA-A5ZF	1.047	1.047	0.618	0.618	2.578	2.578	0	0	2.86	0	1.162	0	0	0	0	0	0	0	0	0	0	0	0.514	0.514	0.447	0.586	0	1.079	1.079	-0.736	0.809	0.423	0.423	-0.454	0.457	0.288	2.746	0	0.8
TCGA-JW-A5VJ	0	0.7	1.103	0	-0.7	0.077	0	0	0	0	-0.717	-0.717	0.682	0	0	0	0	0	0	0	-0.605	0	0	0	0	0	0.61	0.662	0.662	0	0	0	0	0	0	0	0	0	0
TCGA-Q1-A5R3	0	0.836	1.618	0	0	0.855	-0.792	0	2.99	2.202	0	0	0	0	0	0	0	0	0	0	0	0	0	0.755	0	0	0	0	0	0.624	0.624	0.799	0	0.76	0.76	0.813	0.813	0	0
TCGA-VS-A8EH	0	0	0	0	0	0	-0.524	-0.524	0.082	-0.268	0	0	0	0	0	0.449	0.144	0.714	0	0	-0.538	-0.538	0	0	-0.516	0.52	0.43	0	0	0	0	0.47	0.47	0	0	0	0	-0.539	0
TCGA-C5-A1M6	0.639	0.639	1.049	0.538	0	1.635	0	0	1.139	1.139	0.564	0.564	0	0	0	0	0	0	0	0	0	0	0.502	0	0	1.252	0.519	1.395	0.545	0.426	0.968	0	0	0	0.477	1.075	1.075	0.55	0
TCGA-C5-A7CG	0	0	0	0	0	0	0	0	0	0	0	0	0	0	0.407	0.407	0.556	0.556	0	0	-0.437	-0.437	0.376	0.376	0	0	0	0	0	0	0	0	0	0	0	0	0	0	0
TCGA-C5-A7UH	-0.302	-0.302	0.391	0.391	0	0	-0.359	-0.359	2.1	0	-0.261	-0.702	0.43	0.43	1.208	1.208	-0.326	-0.326	0	0	-0.728	-0.728	-0.396	-0.396	0	0	0	0	0	0	-0.337	0.385	0.054	0	0	0.505	0.505	0	0.367
TCGA-FU-A3EO	0.733	0.733	0	0	0	0	0	0	0	0	0	0	0	0	0	0	0	0	0	0	0	0	0.496	0	0	0	0	0	0	0	0	-0.806	-0.806	0	0	0.347	0.347	0	0
TCGA-FU-A3TQ	0.589	0	0	0	0	0	0	0	0	0	0	0	0	0	0	0	0	0	0	-0.617	0	-0.598	0	0	-0.622	0	0	0	0	0	0	0	0	0	0	0	0	0	0
TCGA-Q1-A6DT	0	0	0	0	0	0.281	-0.329	0	0.342	-0.377	-0.383	-0.383	0.98	0	-0.817	0.359	-0.764	0.365	-0.38	-0.38	-0.375	-0.375	-0.765	0	-0.394	0.36	0	0	0	-0.404	0	0	-0.382	-0.404	-0.404	0.518	0.518	0	-0.401
TCGA-VS-A8EC	0	0	0	0	-0.675	0.916	-0.563	0	0	0	0	0	0	0	-0.31	0.453	-0.279	-0.279	0	0	0.544	0	0.582	0.582	-0.657	0	0	-0.632	-0.632	0.52	0.804	-0.596	-0.596	0	0	0.628	0.628	0	0
TCGA-C5-A2LX	0	0	0	0	-0.418	0.847	-0.418	-0.418	0	0	0	0	-0.371	-0.371	0	0	0	0	-0.39	-0.39	0	0	0.392	0.392	-0.397	-0.379	0	0	-0.351	-0.387	-0.387	0	0	0	0	0	0	0	-0.386
TCGA-EA-A5ZE	0	2.271	0	0	-0.729	0.773	0	0	0	0	0	0	0	0	0	0	0.713	0.713	0	0	-0.705	-0.705	0	0	0	0	0	0	0	-0.738	0	0	0	0	0	0	0	0	0
TCGA-EA-A78R	0	0.373	0	0	0	0	-0.41	-0.41	0	0	0	0	0	0	0	0	0	0	0	-0.408	0	-0.403	0	0	0	-0.402	0	0	0	-0.334	0	0	0	0	0	0	0	0	0
TCGA-MA-AA3W	0.374	0.374	0	0	0	0	-0.503	0	0.438	0	0	0	0	0	0	0	0	0	0.378	0.378	-0.447	-0.447	0	0.342	0	0	0	0	0	0	0	0	0	0	0	0	0	0	-0.332
TCGA-VS-A9UB	0	0	0.444	0.444	0	0.97	0	0	0.981	0	0	0	0.935	0	0.512	0.512	0.922	0.922	0	0	0	0	-0.054	0.469	0	0	0.504	0	0	0	0.451	0	0	0	0	0	0	0	0
TCGA-ZJ-AAXT	0	0	0	0	-0.566	-0.566	0	0	-0.567	0	0	-0.537	0	0	0.309	0.309	0	0	-0.57	-0.57	0	0	0	0	0	0	0	0	0	0	0	0	0	0	0.881	0	0	0	0
TCGA-BI-A0VR	0	0	0	0	0	1.076	0	0	0	0	0	0	0	0	0	0	0	0	0	0	0	0	0	0	0	0	0	0	0	0	0	0	0	0	0	0	0	0	0
TCGA-C5-A1M5	0	0	0	0	0	1.569	0	0	0	0	0	0	0	0	0.714	0.714	0	0	0	0	0	0	0	0	0	0	0	0	0	-0.805	0	0	0	0	0	0.765	0	0	0
TCGA-DG-A2KL	0.405	0.405	0.342	-0.07	0	0.845	0	0	0.423	0.423	-0.421	-0.421	0	0	0	0	0.393	0.393	-0.435	-0.435	0	0	0.42	0.42	0	0	0.403	0	0	0	0	0	0	0.389	0.389	0	0	0.406	-0.491
TCGA-IR-A3LB	0	0	0	0	0	0	0	0	0	0	0	0	0	0	0	0	0	0	-1.293	-1.293	0	-0.693	0	0	0	0	0	-0.652	-0.652	0	0	0	-0.664	0	0	-0.671	0	0	-0.672
TCGA-JW-A5VH	0	0	0	0	0	0	0	0	0	0	0	0	0	0	0	0	0	0	0	0	0	0	0	0	0	0	0	0	0	0	0	0	0	0	0	0	0	0	0
TCGA-LP-A7HU	0	0	0	0	0.334	0.334	0	0	0	0	0	0	-0.355	-0.355	-0.308	-0.308	0	0	0	0	-0.358	-0.358	0	0	0	-0.443	0	-0.458	-0.458	0	0	-0.437	-0.437	0.352	0.352	0.541	0.541	-0.335	-0.381
TCGA-VS-A9UH	0	0	0	0	0.593	0.593	0	0	0	0	0	0	0	0	0	0	0.271	0.271	0	0	0	0	0.534	0	0	0	0	0	0	0	0	0.386	0	0	0	0	0	0	0
TCGA-VS-A9UR	0	0	0	0	0	0	0	0	0	0	0	0	0	0	0	0	-0.77	0	-0.769	-0.769	0	0	-0.763	-0.763	0	0	0	0	0	-0.759	0	0	0	0	0	0	0	0	0
TCGA-LP-A4AW	0	0	0	0	0	0	-0.373	0	-0.088	-0.36	0	0	0	0	0	0	-0.372	0	0.35	0	0	0	0	0	-0.373	0	0	0	0	-0.379	0	0	-0.369	0	0	0	0	0	0
TCGA-VS-A9U6	0	0.55	0.514	0	0	2.115	0	0	0	0	0.543	0	0	0	0	0.535	-0.605	-0.605	0	0	0	-0.612	0	0	0	0	0	0.603	0	-0.605	0	0	-0.614	0	0	0	0	0	0
TCGA-2W-A8YY	0	0	0	0	0	0	0	-0.617	0	0	0	0	0	0	0	0	0	0	0	0	0	0	0	0	0	0	0	0	0	0	0	0	0	0	0	0	0	0	0
TCGA-C5-A3HD	0	0	0	0	0	0	0	0	0.847	0	0.756	0.009	0	0	0	0	0	0	0	0	0	0	0	0	-0.585	0	0	0	0	0	0	0	0	0.467	0.467	0	0	0	-0.375
TCGA-DG-A2KK	0	0	0	0	0	0.944	0	0	0	0	0	0	0	0	0	0	0	0	0	0	0	-0.921	0	0	0	0	-0.899	0	0	0	0	0	0	0	0	-0.921	0.864	0	0
TCGA-DS-A0VM	0	0	0	0	-0.746	0.779	0	0	0	-0.541	0	0	0	0	0	0.717	0	0	0	0	0	0	0	0	-0.77	0	0	0	0	0	0	0	0	0	0	0	0	0	0
TCGA-EA-A410	0	0	0	0	0	0	0	0	0	0	0	0	0	0	0	0	0	0	0	0	0	0	0	0	0	0	0	0	0	0	0	0	0	0	0	0	0	0	0
TCGA-EK-A2RJ	0.416	0.416	0.458	0.141	0	0	0	0	0.833	0	0	0	0	0.565	0	0	0	0	0	-0.344	0	0	0	0	0	0	-0.252	0	0	0	0	0	0	0.519	0.519	0.347	0.347	0	0
TCGA-EK-A3GJ	0	0	0.658	0	0	0	0	0	0	0	-0.368	-0.368	0	0	-0.379	-0.379	0	0	0	0	-0.377	-0.377	0	0	0	0	0	0	0	-0.76	0	0	0	-0.386	-0.386	0	0	0	0
TCGA-HM-A4S6	0.464	0.464	0	0	0	1.041	0	0	0	0	0	0	0	0	0	0	0	0	0.498	0	0	0	0	0	-0.485	0	0	0	0	0	0	0	0	0	0	0	0	0	0
TCGA-VS-A8QC	0.524	0.524	-0.589	-0.589	-0.632	0.234	-0.725	0.477	0.689	0	-0.666	-0.666	0.544	0	0	0	0	0	0	0	-0.599	-0.599	0	0	0	0	0.514	0	0	-0.554	0	0	0	0	0	0.613	0.613	0	0
TCGA-VS-AA62	0	0	0	0	0	0.323	0	0	0	0	0	0	0	0	-0.337	0	0	0	0	0	0	0	0	0	0	0	0	0	0	0	0	0	0	0	0	-0.336	0	0	0
TCGA-ZJ-AAXU	0	0	0	0	-0.567	0.475	0	0	0.458	0	0	0	-0.381	0	0	0	0	0	0	0	0	-0.515	0	0	0	0	0	0	0	0	0	0.412	0.412	0	0	0.518	0.518	0	0
TCGA-C5-A1MI	-0.447	-0.447	0	0	-0.384	0	-0.378	-0.378	-0.417	-0.417	0.471	0.471	-0.414	-0.414	0	0	-0.424	-0.424	-0.428	-0.428	-0.348	-0.348	0	0	0	0.572	0	0	0	0	0	-0.39	-0.39	-0.542	0.308	0.991	0.991	0.582	0
TCGA-DG-A2KJ	0	0	0	0	0.672	0.672	-0.426	-0.426	0	0	-0.388	-0.388	0	0	-0.446	-0.446	-0.427	-0.427	-0.441	-0.441	0	0.263	-0.427	0	-0.442	-0.44	0	0.394	0	-0.463	-0.463	0	0	0	0	0.668	1.297	-0.436	0
TCGA-EA-A411	0.347	0.347	0.295	0	-0.58	-0.258	-0.534	-0.534	0	-0.558	0	0	0	0	0.275	0.275	-0.569	-0.569	0	0	-0.499	-0.499	-0.523	0	0	0	0	0	0	0	0	0	0	-0.348	0	0	0	0	0
TCGA-EA-A439	0.383	0.383	0.364	0.364	1.072	1.072	0	0	0.99	0	0.395	0.395	0	0	0	0	0	0	0	0	0	0	0	0	0	0.351	0	0.328	0.328	-0.272	0.659	0.422	0.422	-0.281	0.807	0.934	1.437	0	0
TCGA-MA-AA3X	0.466	0.466	0	0	0	0	-0.475	-0.475	0	0	0	0	0	0	0.468	0.468	-0.482	-0.482	0	0	-0.475	-0.475	-0.457	-0.457	0	0.489	-0.425	0.479	0.479	-0.473	-0.473	0	0	0	0	0.488	0.488	0	-0.485
TCGA-VS-A9V5	0	0	0.689	-0.702	0	0	0	0	0	0	0	0	0	0	0	0	0	0	0	0	0	0	-0.771	0	0	0	0	0	-0.709	0	0	0	0	0	0	0	0	0	0
TCGA-BI-A20A	0	0	0.3	0.3	-0.593	0.93	0	-0.576	0	0	0	-0.587	0	0	0	0	-0.283	-0.283	0	0	0	0	0	0	0	-0.257	0	-0.599	-0.599	0.031	0.309	0.611	0	-0.042	0.269	0	0	-0.307	-0.297
TCGA-C5-A1MF	0	0.993	0	0	3.095	3.095	-0.707	-0.707	0	0	0	0	-0.576	0.75	0.068	0.487	0	0	0	0	0	-0.753	1.631	1.631	0	0	0	0	0	0	0	0	0	1.091	1.091	0	0	0	0
TCGA-C5-A1ML	0.385	0.385	0	0	2.817	3.657	-0.421	-0.421	0.381	0.381	0.389	0.389	0	0	-0.459	-0.459	0	0	-0.841	-0.841	-0.436	-0.436	0	0	0	0	-0.827	-0.343	-0.343	0	0	-0.379	-0.379	-0.379	-0.379	0	0	0	0
TCGA-EA-A4BA	0	0	0	0	0	0	0	0	0	0	0	0	0	0	1.855	1.855	0	0	0	0	0	0	0	0	0	0	0	0	0	0	0	0	0	0	0	0	0	0	0
TCGA-EA-A6QX	0	0.661	0	0	-0.744	0	0	0	0	0	-0.735	-0.735	0	0	0	0	0	0	0	0	0	0	0	0	0	0	0	0	0	-0.75	0	0	0	0	0	0.654	0.654	0	0
TCGA-FU-A57G	0	0	0	0	0	0	0	0	0	0	0.63	-0.616	0	0	0.028	0.651	0	0	0	0	0	0	0	0	0	0	0	0	0	0	0	0	0	0	0	0	0	0	0
TCGA-HG-A9SC	0	0.598	0	0	0	0.596	-0.614	-0.614	1.164	0	0	0	0	0	0	0.617	0	0	0	0	0	0	-0.643	0	-0.571	0	0.603	0	0	0	0	0	0	-0.634	0.394	0	0	0	0
TCGA-BI-A0VS	0	0	-0.332	-0.332	0	0.959	0	0	1.142	0	0.428	0.428	0	0	1.194	1.194	0	0	0	0	0	0	3.657	3.657	0	0.811	0	0	0	0	0	0	0	0	0	0.694	0.694	0	0.56
TCGA-C5-A7CL	0	1.156	0	0	-0.614	0.012	-0.582	-0.582	0.503	0	0	0	0	-0.611	0	0	0.58	0.58	0	0	-0.571	-0.571	0	0	0	0	0	0	0	-0.621	0	0	0	0	0	0	0	0	0
TCGA-C5-A7UC	0	0	0	0	0	0	0	0	-0.779	-0.779	0	0	0	0.567	0	0	0	0	0	0	0	0	0	0	0	0	0	-0.306	0.419	-0.79	-0.263	1.287	0	0	0	0	0	0	0.512
TCGA-EK-A2R8	0	0	-0.261	-0.261	0	0	-0.594	-0.594	0	0	0	0	0	0	0	0	0	0	0	0	0	0	0.303	0.303	-0.493	0	0	0	0	-0.604	-0.604	0	0	-0.283	0	0	0	-0.274	0
TCGA-EK-A2RB	0	0	0	0	-0.768	0.76	0	0	0	0	0	-0.747	0.71	0.71	0	0	0	0	0	0	0	0	0	0	0	0	0	0	0	0	0	0	0	0	0	0	0	0	0
TCGA-IR-A3LI	0	0	0	0	0	0	0	0	0	0	0	0	0	0	0	0	0	0	0	0	0	-0.893	0	0	0	0	0	0	0	0	0	0	0	0	0	0	0	0	0
TCGA-MA-AA3Y	0	0	0	0	0	0	0	0	0.999	0	0.518	0	0	0	-0.048	0.498	0	0	0	0	0	0	0	0	0	0	0	0	0	-0.519	0	0	0	0	0	0	0	0	0
TCGA-MA-AA43	0	0	-0.403	-0.403	0	0	-0.359	-0.359	0.307	0.307	0.648	0.648	0	0	0	0	0	0	0	0	0	0	-0.361	0	0	0.867	0.388	0	0	0.426	0.426	0	0	0	0	1.096	1.452	0	0
TCGA-ZJ-AB0H	0	1.044	0.683	0.683	0.842	0.842	-0.325	0	0.55	0.181	0	-0.344	0	0.306	0	0.575	0	0	0.457	0.457	-0.256	0	0.486	0.486	0	-0.349	0.306	0	0	0	0	0.557	0.557	0	0	0	0	0	-0.362
TCGA-C5-A907	0	0	0	0	0	0	0	0	1.237	0	0	0	0	0	-0.648	0	0	0	0	0	0	0	0	0	0	0	0.621	0	0	0	0	0	0	0.156	0.667	0	0	0	0
TCGA-DS-A0VN	-0.316	-0.316	-0.291	-0.291	-0.291	0.373	-0.664	0	0	0	0	0	0	0	-0.305	-0.305	0	0	0	0	-0.303	-0.303	0	0	-0.324	0	0	0	0	-0.656	-0.656	-0.309	-0.309	-0.318	-0.318	0	0	0	-0.661
TCGA-EA-A1QT	0	0	0	0	0	0.431	0	0	0	-0.771	0	-0.814	0	0	-0.892	0	-0.418	0	0	0	-0.915	-0.915	-0.848	0	-0.836	0	0	0	0	-0.493	-0.493	-0.902	-0.902	0	0	-0.867	0.804	0	0
TCGA-EK-A2RD	0	0	0	0	0	0	-0.588	0	0	0	0	0	0	0	0	0	0	0	0	0	0	-0.579	0	0	-0.588	0	0.521	0.509	0	-0.606	-0.081	0	0	0	0	0	0	0	0
TCGA-EK-A3GN	1.11	1.11	0	0	0	0	0	0	2.769	2.769	0	0	0	0	-0.695	0.537	0	0	0	0	0	0	0	0	0	0	0	0	0	0	0	0	0	0	0	0.621	0.621	0	0
TCGA-FU-A3HY	0	0	0	0	-0.711	0	-0.731	0	0.361	-0.309	-0.7	-0.7	0	0	0	0	0	0	0	0	0	0	0	0	0	0.682	0	0	0	0	0	0	0	0	0	-0.324	-0.324	0	0
TCGA-VS-A8QM	0	0	0	0	0.308	0.308	0	0	0	0	0	0	0	0	0	0	0	0	0	0	0	0	0	0	0	0	0	0	0	0	0	0	0	0	0	0	0	0	0
TCGA-VS-A94Y	0	0	0.637	0	-0.037	0.674	0	-0.649	0.675	-0.318	-0.687	-0.687	0	0	-0.718	0	0	0	-0.336	-0.336	-0.706	0	0	0	-0.707	0	0	0	0	-0.724	0	0	0	-0.623	0	-0.33	-0.33	-0.323	-0.707
TCGA-C5-A1BF	0	0.63	0	0	-0.676	0	0	0	0	0	0	0	0	0	0	0	0	0	0	0	-0.691	-0.691	0	0	-0.286	0	0	0	0	0	0	0	0	0	0	0	0	0	-0.715
TCGA-C5-A1M9	0	0	0	0	0	0	0	0	-0.285	-0.285	0	0	-0.272	-0.272	-0.779	-0.779	-0.272	-0.272	0.459	0.459	0	0	-0.278	-0.278	0	0	-0.257	-0.277	-0.277	0	0	-0.788	-0.788	-0.256	-0.256	0	0	-0.258	0
TCGA-DS-A3LQ	0	0.557	0.562	0	0	2.151	0	0	0.555	0	0	0	0	0.499	0.534	0.534	0.568	1.014	0	0	0	0	1.041	1.041	-0.602	0	0	0.408	0.408	1.04	1.04	0.611	0.611	0.273	0.273	1.205	1.205	0	0.538
TCGA-EA-A1QS	0	0	0	0	0.739	0.739	0	0	0.262	0.262	0	0	0	0	0	0	0	0	0	0	0	0	0	0	0	0	0	0	0	0	0	0	0	0	0	0.451	0.451	0	0
TCGA-JW-AAVH	0.477	0.477	0	0	-0.828	0.324	0	0	0.961	0	0	0	0	0	0	0	0	0	0	0	0	0	0	0	-1.007	0	0	0	0	0	0	0	0	0	0	0	0	0	0
TCGA-MU-A8JM	0	0	0	0	0	2.168	-0.619	0	0	0	0	0	0	0	0	0	0	0	0	0	0	0	0.578	0.578	0	0	0	0	0	0	0	0	0	0	0	0	0	0	0
TCGA-Q1-A73Q	0	1.155	0	0	-0.815	0	0	0	0	0	0	0	0	0	-0.785	0	0	0	0	0	-0.77	-0.77	0	0	0	0	0	0	0	-0.365	0	0	0	0	0	0	0	0	0
TCGA-VS-A958	0	0	0	0	0	0	-0.48	0	0.478	0.478	0	0	0	0	0	0	0	0	0	0	0	0	0	0	0	0	0	0	0	-0.521	0	0	0	0	0.915	0	0	0	0
TCGA-VS-A9V1	0	0	0	0	0	0	0	0	0	0	0	0	0	0	0	0	0	0	0	0	0	0	0	0	0	0	0	0	0	0	0	0	-0.647	-0.637	0	-0.659	-0.05	0	0
TCGA-C5-A7UE	0	0	0	0	-0.606	1.228	0	0	0.665	-0.35	0.347	0.347	0	0	0	0	0.406	0.406	0	0	0	0	0	0	-0.614	0	0	0	0	0	0	0	0	0	0	0	0	0	0
TCGA-DS-A0VK	0	0	0	0	-0.607	0.658	-0.61	0	-0.604	-0.604	-0.615	0	0	0	-0.555	0	0	0	0.531	-0.569	-0.604	-0.604	-0.604	0	0	0	0	0	0	-0.629	-0.629	0	0	0	0	0	0	0	0
TCGA-EA-A3QE	0	0	0	0	-0.398	0	0	0	0	0	-0.391	-0.391	0	0	0	0	0	0	0	0	0	0	0	0	-0.391	0.364	0	0	0	0	0	0	0	0	0	0	0	0	0
TCGA-EA-A50E	0	0	0	0	0.05	0.508	0	0	0	0	0	0	0.373	0	0.28	0.28	0	0	0	0	0	0	0	0	0	0	0	0	0	0	0	0	0	0	0	0	0	0	0
TCGA-EK-A2R7	0.642	0.642	0	0	-0.59	0.098	-0.592	-0.592	0.703	0	0	0	0	0	0	0	0	0	0	0	0	0	0	0	-0.27	0.349	0	0	0	0	0	0	0	1.768	1.768	1.215	1.215	0	0
TCGA-EK-A2RN	0.474	0.474	-0.432	-0.432	0	0.416	-0.468	-0.468	0.473	0.473	-0.473	-0.473	0	0	0.392	0.392	0	0	-0.468	-0.468	0	0	0	0	0	0	-0.433	0	0	-0.476	-0.476	0	0	0.296	1.161	0	0	0	-0.49
TCGA-FU-A3NI	0.842	0.842	0.433	0.433	-0.45	0.68	-0.452	-0.452	0.814	0	0	0	0	0.455	-0.476	0.456	0	0	0.365	0	-0.464	-0.464	0.403	0.403	-0.454	0	0	0.411	0	-0.442	0	0	0	0	0	0.4	0.4	-0.442	0.38
TCGA-JW-A5VI	0	0	0	0	-0.653	0	0	0	0.673	-0.638	0	0	0	0	0	0	0	0	0	0	-0.575	0	0	0	0	0	0	0	0	-0.677	-0.677	-0.636	-0.636	0	0	-0.639	0	0	-0.7
TCGA-LP-A4AX	0	0	0	0	0	0	-0.431	0	0	0	0.468	0	0	0	0	0.428	0	0	0	0	-0.434	-0.434	-0.421	0	-0.42	0	0	0	0	0	0	0	0	0	0	0.044	0.47	0	0
TCGA-Q1-A73P	0	0	0	0	0	0	0	0	0	0	0	0	0	0	0	0	0	0	0	0	0	-0.661	0	0	0	0	0	0	0	0	0	-0.732	-0.732	0	0	0	0.679	0	0
TCGA-Q1-A73R	0	0.513	0	0	0	0	0	0	0	0	0	0	0	0	0	0	0	0	0	0	0	0	0	0	0.402	0	0	0	0	0	0	0	0	0	0	0	0	0	0
TCGA-C5-A3HE	0	0	0	0	0	0	0	0	0.669	0.669	0	0	0	0	0.452	0.452	0	0	0	0	0	0	0.323	0.323	0	0	0	0	0	0	0	0	0	0	0	0	0	0	-0.472
TCGA-EK-A2PI	0.674	0.674	0	0	0.22	0.919	0	0	0.67	0	0	0	0	0	-0.61	0	0	0	-0.55	0	0	-0.7	0	0	-0.69	0	0	-0.3	-0.3	0	0	0	0	-0.705	-0.336	-0.259	-0.259	0	0.745
TCGA-EX-A8YF	0	0.443	0	0	0	0	0	0	2.315	0.503	0	0	0.377	0.377	0.305	0.305	0	0	0	0	0	0	0	0	0.29	-0.533	0.519	0	-0.522	0	0	0.502	0	0	0	0	0	0	-0.512
TCGA-JW-A69B	0	0	0	0	0	0	0	0	0	0	0	0	0.728	0.728	0	0	0.696	0	0	-0.752	0	0	0	0	0	0.603	0	0	0	-0.075	0.7	-0.751	-0.751	0	0	0	0	0	0
TCGA-Q1-A6DW	0	0	0	0	0	1.475	0	0	0	0	0	0	0	0	0.716	0.716	0	0	0	0	0	-0.736	0	0	0	0	0	0	0	0	0	0	0	0	0	0.748	0.748	0	0
TCGA-UC-A7PF	0	0	0.297	0.297	-0.543	0.42	0	0	0	0	0	0	0	0	0	0	0	0	-0.541	0	0	-0.54	0	0	0	0	0	0.501	0	0	0	0	0	0	0	0.388	0.388	0	0
TCGA-UC-A7PG	0	0.83	-0.344	-0.344	0.167	0.541	-0.363	-0.363	0	0	0	0	0	0	0	0	0	0	-0.384	-0.384	-0.376	-0.376	0	0	-0.254	-0.383	0	0	0	-0.391	-0.391	0	0	-0.037	0.393	0.451	0.451	-0.366	-0.375
TCGA-UC-A7PI	0	0	0	0	0	0	0	0	0.744	0	0	0	0	0	0	0	0	0	0	-0.75	0	0	0	0	0	0	0	0	0	-0.896	-0.1	0	0	0	0	0.772	0.772	0	0
TCGA-VS-A8QA	0	0	0	0	1.759	2.653	0	0	0	0	0	0	0	0	-0.85	-0.85	0	0	0	0	0	0	0	0	0	0	0	0.844	0.844	0	0	0	0	0	0	0	0.826	0.412	0
TCGA-C5-A1M8	0	0	0	-0.824	0.043	0.932	0	0	0	0	-0.847	-0.847	0	0	-0.866	0	0	0	0	0	-0.889	-0.889	-0.86	-0.86	0	0	0	0	0	0	0	0	0	-0.305	-0.305	0	0	0	0
TCGA-C5-A7CH	-0.569	-0.076	0	0	0	0	0	0	-0.335	-0.335	0.706	0	0.633	0.633	0.258	0.258	0	0	0.651	0.651	0	0	0.365	0	-0.574	1.497	0	0.502	0.502	0	0	0	0	0	0	0.431	0.431	0	0
TCGA-DS-A7WI	0	0.708	0	0	0.869	0.869	0	0	0	0	0.314	0.314	0	0	-0.545	0	0	0	0	0	0	0	0	0	0	0.358	0	0.271	0.271	0	0	0	0	0.589	1.254	0	0	0	0
TCGA-EA-A43B	0	0	0.252	0.252	0	0	0	0	0.764	0	0.526	0.086	0	0	0	0	0	0	0	0	0	0	-0.438	0	0	0	0	0	0	0	0	0	0	0.309	0.309	0	0	0	0
TCGA-EK-A2PK	0.655	0.655	0	0	0	0	-0.328	-0.328	1.02	1.02	0.603	-0.32	0	0	0	0	0.344	0.344	0	0	0	0	0	0	-0.324	-0.342	0	0	0	0	0	-0.334	-0.334	-0.371	0.522	0	0	-0.34	-0.384
TCGA-FU-A3WB	0	0	0	0	0	0.812	0	0	0	0	0	0	0	0	-0.862	0	0	0	0	0	-0.838	-0.838	0	0	0	0	0	0	0	0	0	0	0	0	0	0	0	0	0
TCGA-JW-A5VK	0.404	0.404	0	0	0	2.075	-0.806	-0.806	0	0	0	0	0	0.682	0	0	0	0	-0.89	-0.89	-0.921	-0.921	0	0	-0.3	0	0	0	0	0	0	0	0	0	0	0.964	0.964	0	0
TCGA-MA-AA3Z	0	0	0	0	0	0	-0.784	0	0.797	-0.766	0	0	0	0	0	0	0	0	0	0	0	0	0	0	0	0	0	0	0	0	0	0	0	0	0	0	0	0	0
TCGA-PN-A8MA	0.603	0.603	0	0	0	0	0	0	1.025	0	0.744	0.744	0	0	-0.346	-0.346	0	-0.42	-0.451	-0.451	-0.57	-0.842	0	0	0.323	0	-0.442	0.971	0.971	-0.357	0	0	0	-0.492	0.384	1.822	1.822	-0.411	0.259
TCGA-VS-A9UO	0	0	0	0	0	0	-0.72	-0.72	0	0	0.699	0.699	0	-0.728	0	0	0	0	0	0	0	0	0	0	0	0	0	0	-0.799	0	0	0	-0.758	0	0	0	0	0	0
TCGA-VS-A9UP	0.469	0.469	0.621	0	-0.363	0.997	0	0	0	0	0	0	0	0	0	0	0	0	0	0	-0.352	-0.352	0	0	0	0.443	0	0	0	0	0	0	0	-0.025	0.555	0.964	0.964	0	0.713
TCGA-ZJ-AAXJ	0	0	0	0	0.006	0.685	-0.693	-0.693	0.638	0	0	0	0	0	-0.674	0	0	0	0	0	0	0	0	0	0	0	0	0	0	0	0.566	0	0	0	0	-0.704	0	0	0
TCGA-C5-A1MN	0	0	0	0	-0.66	0	0	0	0.711	0.02	0	0	0	-0.281	-0.701	-0.701	-0.328	0	-0.689	0	0	0	-0.662	-0.662	0	0	0.04	0	0	-0.352	0	-0.308	-0.308	-0.345	0	0.658	0.658	0	0
TCGA-C5-A7CJ	0.368	0.368	0	0	0.008	0.376	0	0	0	0	0	0	0	0	0	0	0	0	0	0	0	0	0	0	0	0	0.357	0	0	0	0	0	0	0	0	0	0	0	0
TCGA-C5-A7UI	0	0.637	0	0	-0.53	0.587	-0.587	0	0	0	0.569	-0.555	0.558	0.558	-0.593	0	0	0	0	0	-0.55	0	0	0	-0.412	0	0	0	0	0	0	0	0	0	0	0	0	0	0
TCGA-EX-A449	0	0.75	0	0	0	0	0	0	0	0	0	0	0	0	0	0	0	0	0	0	0	0	0	0	0	0	0	0	0	0	0	0	0	0	0	0	0	0	0
TCGA-JW-A852	0	0.541	0	0	0.528	0.528	0	0	0	0	0	0.494	0	0	0	0	0	0.654	0	0	0	0	0	0	0	0	0	0	0	0	0	0	0	0	0	0	0	0	0
TCGA-MY-A5BE	0	0	0	0	0	0	0	0	0	0	0	0	0	0	0	0	0.458	0.458	0	0	0	0	0	0	0	0	0	0	0	0	0	0	0	0	0	0	0	0	0
TCGA-R2-A69V	0	0	0	0	0	0	0	0	0	0	0	0	0.4	0	-0.25	0	0	0	0	0	0	0	0	0	0	0	0	0	0	0	0	0	0	0	0	0	0	0	0
TCGA-VS-A8QF	0.542	0.542	0.25	0.25	0.683	0.683	-0.328	0	0.383	0	0	0	0	0	-0.226	0.275	0	0	0	0	-0.527	-0.527	-0.47	0	0	0	0.296	0	0	-0.459	0	0	0	0.258	0.258	0	0	0	0
TCGA-VS-A950	-0.283	0	0	0	-0.318	0.576	-0.302	-0.302	0.548	0	0	0	0	0	0.299	0.299	0.292	-0.29	-0.302	-0.302	-0.61	-0.61	-0.281	-0.281	0	0	0	0	0.605	-0.299	-0.299	-0.303	-0.303	0	0	0.612	0.612	-0.293	0
TCGA-VS-A9UU	0	0	0	0	0	0.445	0	0	0	0	-0.365	-0.365	0	0	1.1	1.1	0.544	0.544	0	0	0	0	0	0	0	0.417	0	0	0	0	0	0.387	0.387	0	0	0.373	0.373	0	0
TCGA-ZJ-AAXB	0	0.443	0.451	0	0.658	1.103	-0.461	-0.461	1.574	1.134	0	-0.409	-0.465	-0.465	-0.501	0	0	-0.464	0	-0.471	-0.475	0	0	0	-0.44	-0.433	0.38	-0.517	-0.517	-0.522	0.505	0	0	0	0.755	1.195	1.195	-0.474	0
TCGA-C5-A8ZZ	0	0	0	0	-0.67	0	-0.692	-0.692	0	0	0	0	0	0	0.299	0.299	0	0.624	0	0	0	0	0	0	0	0	0.293	0	0	-0.686	0	0	0	0	0	0	0	0	0
TCGA-DS-A7WF	0	0	0	0	0	0	0	0	0	0	0	0	0	0	0	0	0	0	0	0	0	0	0	0	0	0	0	0	0	0	0	0	0	0	0	0	0	0	0
TCGA-EX-A69L	0	0	0	-0.481	0.941	0.941	0	0	0.303	0.303	0	0	0	0	0	0	0	0	0	0	0	-0.512	0	0	0	0	0.362	0.433	0.433	0	0	-0.498	0	-0.473	0	0	0	0	0
TCGA-VS-A8EB	0	0.365	0	0	0.071	1.225	-0.852	-0.398	0	0	0	-0.852	0	0	0.452	1.309	-0.371	-0.371	0	0	-0.373	0	1.531	0	-0.327	0	0	-0.425	0	-0.898	-0.898	0	-0.746	-0.321	0	0	-0.412	-0.436	0
TCGA-XS-A8TJ	0.271	0.271	0	0	0.674	0.674	0	0	1.023	-0.264	0	-0.336	0	0	0.262	0.262	0	0	0	0	0	0	0	0	0	0	0	0	0	0	0	0.328	0.328	0	0	0	0	0	0
TCGA-C5-A1ME	0	0	0.518	0	0	0.34	0	0	1.604	1.604	0	0	0	0	-0.423	-0.423	0	-0.37	0	0	0	0	1.411	0	0	-0.467	0	-0.366	-0.366	0	0	0	-0.37	-0.461	0.554	-0.299	0.451	0	0
TCGA-EA-A3Y4	0	0	0	0	0	0	-0.556	0	1.899	0	0	0	0	0	0.488	0.488	0	0	0	0	0	0	0	0	0	0	0	0	0	0	0	0	0	-0.5	0.577	0	0	0	0
TCGA-EA-A5ZD	0.408	0.408	0	0	0	1.706	0	0	0	0	0	0	0	0	0	0	0	0	0	0	0	0	0	0	0	0	0	0	0	0	0	0	0	0	0	0	0	0	0
TCGA-HM-A3JJ	0	-0.266	0	-0.255	1.439	1.792	-0.265	-0.265	0.264	-0.261	0	0	0	-0.272	-0.286	0	-0.271	-0.271	0	-0.272	0	0	0	0	0	0	-0.282	0	0	0	0	-0.275	-0.275	0	0.291	0.319	0.319	-0.28	-0.315
TCGA-IR-A3LC	0.686	0.686	1.257	0	0	1.358	0	0	0	0	0	0	0	0	0	0	0	0	0	0	0	0	0	0	0	0	0	0	0	0	0	0	0	-0.285	-0.285	0	0	0	-0.346
TCGA-JX-A3Q8	0.538	0.538	0	0	0.08	0.635	0.467	0.467	0	0	0.519	0.519	-0.565	-0.565	0.526	0.526	-0.072	-0.556	-0.576	-0.576	0	0	0	0	0	0.525	-0.554	0	0	0	0.551	0	0	0	-0.523	0	0	0.514	0
TCGA-LP-A5U3	0	0	0	0	0	0	0.912	0.912	0	0	0	0	0	0	0	0	0	0	0	0	-0.913	-0.913	0	0	0	0.932	0	0	0	0	0	0	0	0	0	0	0	0	0
TCGA-VS-A94X	1.144	1.144	1.247	0	0	1.335	0	0	0.641	0	0	0	0	0	0	0	0.589	0.589	0	0	0	0	0.77	0.77	0	0	0	0	0	0	0.657	0	0	-0.674	0.515	1.005	1.005	0	-0.696
TCGA-C5-A8XH	0	0	0	0	-0.302	0	-0.379	0	0.544	-0.352	0.732	0.732	0	0	-0.291	0	0	0	0.378	0.378	0	-0.388	0	0	0	0.615	0	-0.252	-0.252	-0.377	0	0	0	-0.411	0	0	0	-0.379	0
TCGA-EA-A5O9	0.864	0.864	0	0	0	0.714	0	0	1.655	0.858	0	0	0	0	0	0.756	0	0	0	0	3.657	3.657	1.6	1.6	0.792	0.799	0.84	0.841	0	0	0	0.858	0	0.752	0.752	0	0	0.804	0
TCGA-VS-A94W	0	0	0	0	2.171	2.171	-0.572	-0.572	0	0	0	0	0	0	0	0	0.562	0.562	0	0	0	0	0	0	0	0	0	0	0	0	0	0	0	0	0.457	0.516	0.516	0	0
TCGA-VS-A9UM	0	0.61	0	-0.284	-0.691	0.031	-0.697	0	0	0	0	0	0	0	0	0	0	0	0	0	0	0	0	0	-0.66	0	0	0	0	0	0	0	0	0	0	0.608	0.608	0	0
TCGA-C5-A2LT	0	0	0.616	0.616	0.311	1.552	-0.367	-0.367	2.009	0	0	0	0.302	0.302	0	0	0.963	0.963	0	0	0.411	0.411	0.428	0.428	0	0.334	0.314	0	0	0	0	0.913	0.3	0.875	0.875	0.481	0.481	-0.341	-0.346
TCGA-EA-A556	0	0	0.355	0	0	0	0	-0.319	-0.067	-0.418	-0.406	-0.406	0	0	-0.079	0.726	0	0	-0.611	-0.611	0	0	0	0	0	0.343	-0.444	0	0	0	0	0	-0.401	0	0	0	0	-0.252	0
TCGA-EA-A97N	0.256	0.256	-0.292	-0.292	-0.334	0.513	-0.333	-0.333	0	0	0.436	0.436	-0.328	-0.328	0.339	0.339	-0.337	-0.337	0	0	-0.329	-0.329	0.251	0.251	0	0.816	0	0.768	0.768	-0.348	-0.348	0.465	0.465	0	0	0	0	-0.331	-0.372
TCGA-EX-A1H6	0	0	0.528	0	0	0	0	0	0	0	-0.564	-0.564	0	0	0	0	0	0	0	0	0	0	0	0	0	0	0	0	-0.553	0	0	-0.556	-0.556	0	0	-0.55	0	0	0
TCGA-FU-A40J	0.795	0.795	0	0	0	0.694	0	0	0	0	0	-0.42	0	-0.464	0	0	0.381	0.381	-0.464	-0.464	0	0	-0.415	0	0.41	0	0	0.575	0.575	0.344	0.344	0	0	0.284	0.284	0.403	0.403	0	0.317
TCGA-HG-A2PA	0	0	0	0	0.005	0.487	0	0	0.457	-0.014	0	0	0	0	0	0	0	0	0	0	0	0	0	0	-0.477	0	0	0	0	0	0	0	0	0	0	0	-0.487	0	0
TCGA-VS-A8EI	0	0	0	0	0.3	0.3	0	0	0.575	0	0	0	0	0	0	0	0	0	0	0	0	0	0	0	0	0.697	0	0	0	-0.258	0	0	0	0	0.436	0.309	0.309	-0.33	0
TCGA-VS-A8EL	0	0.404	0	0	0	0	0	0	0.918	0	-0.421	-0.421	0	0	0	0	0.912	0	0	0	0	-0.417	0	0	0	0	0	0	0	0	0	0	0	0	0	0	0	0	0
TCGA-VS-A94Z	0	0	0	0	-0.49	0.488	0	0	0	0	0	0	0	0	-0.479	0	0	0	0	0	-0.462	-0.462	-0.459	0	0	0	-0.279	0	0	0	0	-0.472	0	0	0	0	0	0	0
TCGA-ZJ-A8QR	0	0	0	0	-0.746	0	-0.733	0	0	-0.348	0	-0.34	0	0	0	0	0	0	-0.348	-0.348	0	0	0	0	-0.44	0	-0.364	0	0	-0.78	0	0	0	0	0	0	0	-0.428	0
TCGA-C5-A1M7	0.774	0.396	0	0	0.403	0.403	0	0	1.546	0	0.402	0.402	0	0	-0.41	0	0	0	0	0	0	0	0	0	0	0	0	0.379	0.379	0	0	0.798	0	0	0	0	0	0	0
TCGA-C5-A2LS	0	0.657	0	0	0	1.3	0	0	0	0	0	0	0	0	0	0	0	0	0	0	0	0	0	0	0	0	0	0.689	-0.693	0	0	0	0	0	0	0	0	0	0
TCGA-C5-A2M1	0	0	0	0	0	0	0	0	1.124	0	0	0	0	0	0	0	0	0	0	0	0	0	-0.577	0	0	-0.626	0	0	-0.641	-0.642	0	-0.637	-0.637	0	0	0	0	0	0
TCGA-IR-A3L7	0	0	0	0	-0.737	0	0	0	0	0	0	0	0	0	0	0	0	0	0	0	0	0	0	0	-0.723	1.249	0	0	0	0	0	0	0	0	0	0	0	0	0
TCGA-JW-A5VL	0	0	0	0	0	1.645	0	0	0	0	0	0	0	0	-0.843	0	0.874	0.874	0	0	0	0	0	0	0	0	0	0	0	0	0	0	0	0	0	0	0	0	0
TCGA-JX-A5QV	0.539	0.539	0.127	-0.529	0	2.174	-0.409	-0.409	1.132	0	-0.541	-0.541	0	0	0	0	0	0	0	0	-0.55	-0.55	0.547	0.547	0	0	0.517	-0.031	-0.581	0.496	0.496	0.31	0.31	0	0	-0.611	-0.611	0	0
TCGA-Q1-A73O	0	0	0	0	0.456	0.456	0	0	0	0	0	0	0	0	0	0	0	0	0	0	0	0	0	0	0	0	0	0	0	0	0	0	0	0	0	0	0	0	0
TCGA-C5-A1BK	0.397	0.397	0	0	0	0.573	-0.446	0	0	0	0	0	0	0	0	0	0	0	0	0	-0.432	0	-0.419	0	0	0	0	0	0	0	0	0	0	0	0	0	0	0	0
TCGA-C5-A2LV	0	-0.406	0	0	0	0	-0.441	-0.441	0	0	0	-0.427	0	-0.435	-0.443	0.003	0.386	0.386	-0.927	-0.431	-0.479	-0.479	-0.426	0	0	0.445	-0.426	0	0	0	0	-0.45	0	0	0	0.446	0	-0.447	0
TCGA-C5-A8YT	0	0	0	0	0	0	0	0	0	0	0	0	0	0	0	0	0	0	0	0	0	0	0	0	0	0	0	0	0	0	0	0	0	0	0	0	0	0	0
TCGA-EK-A2PL	0	0	0	0	-0.563	-0.563	0	0	0.35	-0.635	-0.638	-0.638	0	0	0	0	-0.645	-0.645	0	0	-0.647	0	0	0	0	0	0	0	0	0	0	0	0	-0.601	0.527	0	0	0	0
TCGA-Q1-A6DV	0	0	0	0	0	0	0	0	0	0	0	0	0	0	0	0	0	0	0	0	0	0	0	0	0	0	0	0	0	0	0	0	0	0	0	0	0	0	0
TCGA-VS-A8EG	0.772	0.772	0	0	0	1.525	-0.863	-0.863	0	0	0	0	0	0	0	0	0	0	0	0	0	-0.834	0	0	0	0	0	0	0	0	0	0	0	0	0	0	0	0	0
TCGA-C5-A7CM	0	0	0	0	0	0	-0.688	-0.688	1.688	1.688	0	0	0	0	0	0	0	0	-0.699	-0.699	0	-0.671	0	0	0	-0.702	0.627	0	0	0	0	0.639	0	0	0	0.586	0.586	0	-0.748
TCGA-C5-A7X8	0	0	0	0	-0.741	-0.009	-0.658	-0.658	0.39	0.39	0	0	-0.299	-0.299	-0.735	-0.735	0	-0.329	-0.723	-0.723	-0.728	-0.728	-0.33	-0.33	0	0	0	0	0	-0.708	-0.708	-0.344	-0.344	-0.32	-0.32	0	0.595	0	-0.334
TCGA-EA-A3HS	0	0	0	0	-0.83	0.601	-0.746	0	0	0	0	0	0	0	0	0	0	0	0	0	0	0	0	0	0	0	0	0	0	0	0	0	0	0	0	0.707	0.707	0	0
TCGA-FU-A3YQ	0	0	0	0	-0.319	0.007	0	0	0	0	0	-0.313	0	0	0	0	-0.007	0.3	0	0	0	0	0	0	0	0	0	0	0	0	0	0	0	0	0	0	0	0	0
TCGA-JW-A5VG	0	0	0	0	0	0	0	0	3.643	0	0	0	0	-0.846	0	0	0.862	0.862	0	0	0	0	0	0	0	0	0.858	0	0	0	0	0	0	0	0	0	0	-0.85	-0.878
TCGA-LP-A4AU	0	0.378	0	0	0	0	0	0	0	0	0.531	0	0	0	0	0	0	0	0	0	0	0	0	0	0	0	0	0	0	0	0	0	0	0	0	0	0	0	0
TCGA-ZJ-AAXD	0.366	0.366	0	0	-0.414	0.747	-0.381	-0.381	0.386	0.386	0	0	0	0	0.367	0.367	0.685	0.685	0	0	0	0	0.285	0.285	0	0.705	-0.413	0.791	0.791	0	0	0	0	0.268	0.268	0.35	0.35	0	-0.467
TCGA-C5-A1BJ	0	0	0	0	0	0.442	-0.443	0	0.303	-0.306	0	0	0	0	0	0	-0.284	0	0	0	0	0	0	0	0	0	0	0	0	-0.457	0	-0.398	0	0	0	0	0	0	0
TCGA-C5-A1MP	0.952	0.952	0	0	0	0.959	-0.544	0.478	0.95	0	0	0	0	0	0.431	0.431	0	0	0	0	0	0	0	0	0	0	0.491	0	0	0	0.485	0	0	0	0	0.603	0.603	0.512	0
TCGA-DS-A7WH	0	0.85	0.485	0.485	0.445	0.445	0	0	0	0	0	0	-0.3	-0.3	0	0	0	0	0	0	0	0	0	0	0	0	0	0	-0.662	0	0	0	0	0	0	0.681	0.681	0	0
TCGA-HM-A6W2	0	1.206	0	0	0	0	0	0	0	0	0	0	0	0	0.803	0.803	0	0	0	0	0	0	0	0	-0.831	0	-0.753	-0.833	0	0	0	0	0	0	0	0	0	-0.791	0
TCGA-RA-A741	0	0	0	0	0	0.504	0	0	0	0	0	0	-0.409	-0.409	-0.646	0.758	0	0	0	0	0	0	0	0	0	0	0	0	0	-0.558	0	0	-0.618	-0.527	0	-0.652	0.1	0	0
TCGA-ZJ-AAXN	0	0.732	0.407	0.407	0	0	0	0	0.555	0	0	0	0	0	0	0	0	0	0	0	0	0	0	0	0	0	0	0	0	0	0	-0.535	-0.535	0	0	0	0	0	0
TCGA-EK-A2RC	0	0	0	0	-0.57	0.028	0	0	0	0	-0.563	-0.563	0	0	0	0	0	0	0	0	0	0	0	0	0	0	0.524	0	0	0	0	0	0	0	0	0	0	0	0
TCGA-EK-A3GK	0	0.576	0	0	0	0	-0.792	0.634	0.705	-0.065	0	0	0	-0.773	0	0	0	0	0	0	0	0	0	0	0	0	0	0	0	0	0.71	0	0	0	0	0	0.686	0	0
TCGA-FU-A770	0	0	0	0	0	0	0	0	0	0	0	0	0	0	0	0	0	0	0	0	0	0	0	-0.585	0	0	0	0	-0.598	0	0	0	0	0	0	-0.595	0	0	0
TCGA-MA-AA41	0.616	0.616	0.603	0	0	0.608	0	0.557	0	0	0	0	0.454	0.454	0.593	0.593	0	0	0	0.679	0	0	0	0	0	0	0	0	0	0	0	0	0	0	0	0	0	0	0
TCGA-Q1-A73S	0	0	0.675	0.675	-0.797	-0.528	-0.842	-0.842	0	0	0	0	0	0	-0.703	0.361	-0.798	0	0	0	0	0	0	0	0	0	0.748	0	0	-0.855	0	0	0	-0.818	0	0.694	0.694	0	0
TCGA-C5-A1BL	0	0.368	0	0	-0.528	0	-0.619	0	0	0	0	-0.627	0.395	0.395	0	0	0	0	0.404	0	0	0	-0.628	0	0	0	0	0	0	-0.612	0	0.583	0	0	0	0.409	0.409	0	0
TCGA-EK-A2RL	0	0	0	0	0	1.499	0	0	0	0	0	0	0	0	0	0	0	0	0	0	0	0	0	0	0	0	0	0.758	0	0	0	0	0	0	0	0	0	-0.812	0
TCGA-EX-A3L1	0	0	0	0	0	0	-0.26	-0.26	0	0	0	0	0	0	0	0	0	0	0	0	0	0	0	0	0	0	0.543	0	0.319	0	0	0	-0.273	0	0	0	0	-0.267	0
TCGA-FU-A5XV	0	0	0	0	-0.282	0.428	-0.711	-0.711	0.318	-0.597	0	0	0	0	0	0	0	0	0	0	0	0	0.297	0.297	-0.708	0	0	0	0	0	0	0	0	0	0	0	0	0	0
TCGA-Q1-A5R1	0	0	-0.417	-0.695	0	0	0	0	0	0	0	0	0	0	0	0	0	0	0	0	0	0	0	0	0	0	-0.328	0	0	0	0	-0.299	-0.299	0	0	0	0	0	-0.429
TCGA-VS-A9UC	0	0	1.413	0	0	0	0	0	0.679	0.679	-0.065	-0.748	0	0	0	0.74	0	0	0	0	0	0	0	0	0	0	0.775	0	0	0	0	0	0	0	0	0	0	0	0
TCGA-VS-A9UQ	0	0	0	0	0	0	0	0	0	0	0	0	0	0	-0.553	-0.553	0	0	0	0	0	-0.565	0	0	0	0	0	0	0	0	0	-0.659	-0.659	0	0	0	0	0	0
TCGA-4J-AA1J	0	0	0	0	0	0	0	0	0.156	-0.733	-0.725	-0.725	0	0	0	0	0	0	0	0	0	0	0	0	0.861	0	0	0	0	-0.782	0	1.854	0	0	0	0	0	0	0
TCGA-C5-A1BI	0	0	0	0	-0.328	0.493	-0.333	0	0	0	0	-0.326	0	0	0	0	0	0	0	0	0	0	0	0	0	0	0	0	0	0	0	0	0	0	0	0	0	0	0
TCGA-EA-A44S	0	0	0	-0.694	-0.736	0	-0.614	0	0	0	-0.734	-0.734	0	0	0	0	-0.557	0	0	0	-0.71	0	0	0	0	0	0	0	0	-0.76	0	0	0	0	0	0	0	0	-0.337
TCGA-C5-A2LY	0	0.541	0	0	0	0.773	0	0	0	0	0.592	0	0.56	0.56	-0.603	0	0	0	0	0	0	0	0	0	0	0	0	0	0	0	0	-0.607	-0.607	0.529	0.529	0	0	0	0.577
TCGA-C5-A8XK	0	0	0	0	0	0	-0.727	-0.715	1.246	0	0	0	0	0	-0.689	0	0	0	0	0	-0.689	-0.689	0	0	-0.731	0	0	0	0	0	0	0	-0.329	-0.799	-0.799	0	0	0	0
TCGA-LP-A5U2	0.828	0.828	0	0	0	0.587	-0.552	0	0	0	0	0	0	0	0	0	0.543	0.543	0	0	0	0	0.852	0.852	0	3.141	0.329	0	0	0	0	0	0	0.614	0.614	0	0	0.895	0.706
TCGA-VS-A9U7	0	0	0	0	0	0.778	0	0	0	0	0	0	0	0	0	0	0	0	0	0	0	-0.806	-0.793	0	0	0	0	0	0	0	0	0	0	0	0	0	0	0	0
TCGA-FU-A2QG	0	0	0	0	0	0	0	0	0	-0.737	0	0	0	-0.753	0	0	0	0	-0.428	-0.428	0	0	-0.748	0	0	0	0	0	0	0	0	0	0	0	0	0	0	0	0
TCGA-VS-A9UY	0	0	0	0	0	0	0	0	1.288	0	0	0	0	-0.317	-0.762	0.343	0	0	0	0	0	0	0	0	0	0	0	0	-0.619	-0.781	0	0	0	0	0	0	0	0	0
TCGA-VS-A9V2	0.539	0.539	0	0	0	0.464	-0.502	-0.502	0	0	0	-0.505	0	0	0	0.495	0	0	0	0	-0.524	-0.524	-0.513	0	0	0	0	0	0	0	0	-0.52	0	0	0	0	-0.433	0	0
TCGA-EK-A2IP	0	0	0	0	-0.779	0	0	0	0	-0.758	0	0	0	0	0	0	0	0	0	0	0	0	0	0	0	1.269	0	0	0	0	0	-0.794	-0.794	0	0	0	0	0	0
TCGA-FU-A23K	0	0	0	0	0	0	0	0	0	0	0.571	0	0	0	-0.602	0	0	0	-0.66	-0.66	0	0	0	0	0	0	0	0	0	0	0	0	0	0	0	1.409	1.409	0	0
TCGA-MY-A913	0	0	0	0	0	0	-0.446	-0.446	0	0	0.766	0.766	0	0	0	0	0	0	0	0	0.439	0.439	0	0	0	0.875	0	0	0	0	0	0	0	0.584	0	-0.452	-0.137	0	-0.324
TCGA-GH-A9DA	0	0	0	0	0.712	0.712	-0.732	-0.732	0.576	0.576	0	0	0	0	-0.75	0	0	0	1.25	0	0	0	0.803	0.803	0	0	0	0	0	0	0	0	0	0	0	-0.263	0.509	0	0
TCGA-MU-A51Y	0	0	0	0	0	0.526	0	0	0	0	0	0	0	0	0	0	0	0	0	0	-0.526	-0.526	0	0	0	0	0	0	0	0	0.519	0	0	0	0	0	0	0	0.517
TCGA-C5-A1BN	0	0.634	0.673	0	-0.734	0	-0.709	-0.709	0	-0.736	0.567	0	0	-0.744	0	0	0	0	0	0	0	0	0	0	0	0	0	0	0	-0.843	0	0	0	0.492	0.492	0	0	0	0
TCGA-C5-A7XC	0	0	0.357	0	0.609	0.609	0	0.485	0	0	-0.651	-0.651	0	0	-0.508	0	0	0	0	0	-0.568	0	0	0	0	0	0	0	0	-0.631	0	0	0	0	0	0	0	0	0
TCGA-EK-A2RE	0	0	0	0	-0.799	0	0	0	0	0	0	0	0.777	-0.812	0	0	-0.823	-0.087	-0.825	0	0	0	0	0	-0.809	0	0	0	0	0	0	0	0	0	0	0	0	0	0
TCGA-VS-A8Q8	0	0.442	0	0	-0.727	0.749	-0.723	-0.723	0	0	0	0	0	0	0	0	0.722	0.722	0	0	0.637	-0.713	0	0	0.709	0	0	0	-0.522	0	0	0	0	0	0	0	0	0	0
TCGA-DG-A2KH	0	0.45	0.516	0.084	0.532	0.532	0	0	0.422	0.422	-0.35	-0.35	0	0	0	0	0	0	0.345	0.345	0	0	0	0	0.472	0	0.411	3.657	3.657	0.313	0.313	0	0	0	0	0.284	0.284	0.444	0
TCGA-DS-A0VL	0	0	0	0	2.302	2.302	-0.77	0	0	-0.371	0	0	0	0	0	0	0	0	0	0	0	0	-0.714	0	0	0	0	0	0	-0.746	0	0	0	0	0	0	0	-0.613	0
TCGA-JX-A3PZ	0	0	0	0	0	0	0	0	0	0	0	-0.353	0	0	0	0	0.012	-0.332	0	0	0	0	-0.69	0	-0.358	0	0	0	0	0	0	0	-0.697	-0.674	0	0	0.543	0.253	0
TCGA-ZJ-AB0I	0	0	0	0	0	0.863	-0.912	0	1.52	0	0	0	0	0	0	0	0.839	0.839	-0.904	0	0	0	0	0	0	0	0	0	0	0	0	0	0	0	0.744	0	0	0	0
TCGA-C5-A3HF	0	0	0	0	0	0	0	0	0	0	0.364	0.364	0	0	0	0	0	0	0	0	0	0	0	0	0.273	0	0	0	0	0	0	0	0	0	0	0	0	0	0
TCGA-EK-A2H0	0	0	0	0	0	0	0	-0.718	0	0	0	0	0	-0.514	-0.029	0.703	0	0	0	0	0	0	0	0	0	0	0	0	0	-0.726	0	0	-0.726	0	0	-0.472	0	0	0
TCGA-ZJ-A8QQ	0	0	0	0	0	0	0	-0.695	0	0	0	0	0	-0.667	-0.009	0.715	0	0	0	0	0	0	0	0	0	0	0	0	0	-0.73	0	0	-0.72	0	0	-0.646	0	0	0
TCGA-C5-A0TN	0	0	0	0	-0.755	0	-0.804	-0.804	-0.018	-0.812	0	0	-0.017	-0.829	0	0	0	0	-0.831	-0.831	0	0	0	0	0	0	0	0	0	0	0	0	0	0.828	0.828	0	0	-0.855	0
TCGA-UC-A7PD	0	0	0	0	0	0	-0.275	-0.275	0	0	0.366	0.366	0	0	0	0	0	0	0	0	-0.614	-0.614	0	0	0	0	0	0	0.641	0	0	-0.296	-0.296	0	0	0	0	0	-0.413
TCGA-EK-A2H1	0	0	0	0	0	0	0	0	0	0	0	0	0	-0.357	0	0	0.622	0.622	0	0	0	0	0	0	0	0	0	0.453	0.453	0	0	0	0	0	0	0	0	0	0

## Sheet: ESCA
	1p	1q	2p	2q	3p	3q	4p	4q	5p	5q	6p	6q	7p	7q	8p	8q	9p	9q	10p	10q	11p	11q	12p	12q	13q	14q	15q	16p	16q	17p	17q	18p	18q	19p	19q	20p	20q	21q	22q
TCGA-L5-A43J	0	0	0.3	0.3	0.904	1.378	0.494	-0.448	2.096	0	-0.434	0	0.445	0.445	1.167	1.662	0	0	-0.479	0	0	0	0.387	0	0	0.589	0	0	0.381	0.449	0	0.393	0	-0.439	-0.439	0.837	0.837	-0.48	0.442
TCGA-L5-A4OS	0	0	0	0	0	0	0	0	0	0	0	0	0.349	0	0	0	0	0	0	0	0	0	0	0	0	0	0	-0.329	-0.329	0	0	0	0	-0.355	-0.355	0.73	0.73	-0.382	0
TCGA-L5-A43M	0	0	0	0	-0.289	0	0	0	0	0	-0.477	-0.477	0	0	-0.408	-0.408	-0.3	0	-0.342	0	0.276	0.276	-0.486	-0.486	0	-0.48	0	0	-0.486	0	0	0.374	-0.105	0	0	-0.481	-0.481	-0.463	0
TCGA-L5-A88S	0	0	0	0	-0.435	0	0	-0.411	1.374	0	0	0	0	0	0	0	-0.432	-0.432	0	0	-0.421	-0.421	0	0	0	0	0	0	0	0	0	0	0	0	-0.335	0.483	0.483	0	0
TCGA-L5-A8NK	0	0	0	0	0	0	0	0	0.603	-0.356	0	0	0	0	0	0	0	0	0	0	0	0	0	0	0	0	0	0	0	0	0	-0.425	0	-0.423	0.186	0	0	0	0
TCGA-L5-A8NM	0	0	0	0	0	0	0	0	0	0	0	0	0	0	0.531	0.531	0	0	0	0	0	0	0	0	0	0	0	0	0	0	0	0	0	0	0	0	0	0	0
TCGA-L5-A8NU	0	0	0	0	0	0	0	0	0	0	0	0	0	0	0	0	0	0	0	0	0	0	0	0	0	0	0	0	0	-0.255	0	0	-0.252	0	0	0	0	0	0
TCGA-L5-A4OR	0	0	0.306	0	0.43	0.43	-0.277	-0.632	0.864	-0.656	0	0	0.99	0.522	0.387	0.387	0	0	0.435	0.435	0	0	0	0	0	0.35	0.358	-0.494	-0.494	0	0	0	0	0	0	0	0.888	-0.687	0
TCGA-L5-A43C	0	0	0	0	0	0	0	0	0	0	0	0	0	0	0	0	0	0	0.583	0.302	0	0	0	0	0	0	0	0	0	0	0	0	0	0	0	0	0	0	0
TCGA-L5-A4OE	0	0	0	0	0	0	-0.642	0	0	0	0	0	0.677	0.677	-0.517	0	0	0	0	0	0	0	0	0	0	0	0	-0.502	-0.502	-0.516	0	-0.51	-0.51	0.395	0.395	0	0	-0.502	-0.506
TCGA-L5-A4OU	0	0	0	0	0	0	0	0	0.606	0	0	0	-0.565	-0.565	0	0	0.27	0.27	0	0	0.31	0.005	0	0	0	0	0	0	0	0	0	0	-0.584	0	0	0.28	0.28	0	-0.349
TCGA-L5-A8NN	0.496	0.496	0	0	0	0	0	0	0	0	0.469	0	0.472	0.472	0	0.274	0	0	0	0	0.362	0.362	0.764	0.764	0	0	0	0	0	0	0.695	0.42	0.42	-0.288	0.568	1.009	1.009	0.383	-0.252
TCGA-L5-A8NR	0	0	0	0	0	0.374	-0.47	-0.47	-0.452	-0.452	0	0	0.077	-0.441	-0.991	0.653	-0.446	0	0.609	0	0	0	0	0	0	0	0	0	-0.351	-0.46	0	-0.453	-0.453	-0.303	0	0.504	0.504	-0.441	-0.471
TCGA-2H-A9GQ	-0.498	-0.498	0	0	-0.5	-0.5	-0.513	-0.513	-0.525	-0.525	0	0	0	0	0.74	1.083	-0.536	-0.536	0	0	-0.464	-0.464	0	0	0	-0.514	0	0	0	-0.508	-0.508	0.412	0.412	-0.493	-0.493	0.46	0.46	0	-0.496
TCGA-2H-A9GR	0	0	0	0	0	0	-0.382	-0.382	0.046	-0.261	0	0	0.565	0.565	0	0	0	0	0	0	0	0	0	0	0	-0.295	0	0	0	-0.36	0	-0.221	-0.548	0	0	0	0	-0.401	0
TCGA-L5-A4OG	-0.32	0	0	0	-0.321	0	-0.324	-0.324	-0.333	-0.333	-0.315	0	0.339	0.339	0	0	0	0	-0.318	-0.318	-0.328	-0.328	0	0	0.635	-0.321	-0.317	0.044	0.298	-0.336	0	-0.663	-0.663	0	0	0.658	0.658	-0.318	-0.328
TCGA-L5-A4OI	0	0	0	0	0	0	0	0	1.582	1.582	0	0	0	0	0.84	0.84	0	0	0	0	0	0	1.565	0	0.719	0	0	0	0	0	0	0	0	0	0	0	0	0	0
TCGA-L5-A8NI	0	0	0	0	0	0	0	0	0	0	0	0	-0.581	-0.581	0	0	0	0	0	0	0	0	0	0	0	0	-0.607	0	0	0	0	-0.6	-0.6	0	0	0	0	0	-0.616
TCGA-JY-A6FB	0	0	0	0	0	0	-0.364	-0.364	-0.407	-0.407	-0.065	0.347	0.334	0.334	-0.391	-0.391	-0.435	-0.01	0	0	0	0	0	0	-0.415	-0.405	0.263	0	0	0.425	0.425	0.43	0.43	0	0	0	0	0	0
TCGA-L5-A43I	0	0	0	0	0	0	0	0	0.39	0	0	0	0	0	0.675	0.675	-0.468	-0.399	0.33	0	0	0	0	0	0.328	0	0	0	0	0.126	0.576	-0.411	-0.411	0	0	0	0	-0.463	-0.34
TCGA-L5-A4OT	0	0.44	0	0	0	0	-0.322	-0.322	0.069	-0.261	0	0	0.695	0.695	0.363	0.363	0	0	0	0	0	0	0	0	0	0	0	-0.605	-0.605	-0.599	0	0.165	-0.606	0	0	0.787	0.787	-0.617	-0.602
TCGA-L5-A8NE	0	0.333	0	0	0	0	0	0	0	0	0	0	-0.559	-0.559	0	0	0	0	0	0	0	0	-0.549	-0.549	0	0	-0.267	0.039	-0.616	0	0	-0.571	-0.571	0	0	0	0	0	-0.664
TCGA-L5-A8NG	0	0	0	0	0	0	-0.437	-0.437	0.305	-0.452	0	0	0	0	0.355	0.355	0	0	0	0	0	0	0	0	0	0	0	0	0	0	0	0	0	0	0	0.558	0.558	0	0
TCGA-L5-A8NJ	-0.469	0	0	-0.497	-0.535	0.038	-0.511	-0.511	0	0	-0.53	-0.53	0.554	0	0	0	-0.516	0	0.507	0.507	-0.469	0	0	0	0	-0.53	0.456	0	0	-0.528	0	-1.132	-1.132	-0.499	0	0.378	0.378	-0.472	-0.544
TCGA-LN-A49Y	0	0	-0.078	-0.911	-0.924	-0.924	0	0	0	0	0	0	-0.916	-0.916	-0.917	-0.917	-0.928	-0.928	0	-0.863	0.741	0.741	0	0	0	0	0	0	0	0	0	0	0	0	0	-0.937	0	0	0
TCGA-L5-A88Y	0.261	0.261	0	0	0	0	0	0	1.131	-0.56	-0.316	-0.316	0.853	0.4	0	0	0	0	0	0	-0.324	0	0.318	0.318	0	-0.33	0	-0.336	-0.336	0	0	0	0	0	0	0.782	0.782	0	0
TCGA-L5-A8NS	0	0	0	0	0	0	0	0	0	-0.252	0	-0.251	-0.22	-0.22	0	0	-0.438	-0.438	0	0	0	0	0	0	0	0	0	0	0	-0.503	0	0	0	0	0	0	0	-0.475	0
TCGA-S8-A6BV	0	0	0	0	-0.352	0	0	0	-0.353	-0.353	-0.344	-0.344	0	0	0	0.894	-0.329	0.361	0	0	0	-0.354	-0.326	-0.326	0.393	0.353	-0.36	0	0	-0.366	0	-0.388	-0.356	0	0	0.381	0.381	0	0
TCGA-JY-A938	0	0	0	0	0	-0.313	0	0	0	0	0	0	0	0	-0.4	0	-0.377	0	0	0	-0.403	0	-0.387	-0.387	0	0	-0.386	-0.381	-0.381	-0.383	-0.383	0.389	-0.01	-0.369	-0.369	0	0	0	-0.393
TCGA-L5-A4OO	0	0	0	0	0	0	0	0	0	0	0	0	0	0	-0.34	0	-0.329	0.343	-0.323	-0.323	-0.324	-0.324	0	0	0	0	0	0	0	-0.343	0	0	0	0	0	-0.325	0	0	0
TCGA-L5-A4OQ	0	0	0	0	0	0	0	0	0	0	0	0	0.611	0	0	0	0	0	0	0	0.527	0.527	-0.607	0	0.608	0	0	0	0	0.512	0.512	0.588	0	0.456	0.456	1.057	1.057	0	0
TCGA-L5-A8NV	0	0	0.31	0.31	0.016	0.319	0.288	0.288	0.656	0	-0.3	-0.3	0.419	0.419	0	0	0	0	0	0	0	0	-0.264	0	0	0	0	0	0.293	0	0	-0.282	-0.282	0	0	0.427	0.427	-0.286	0
TCGA-2H-A9GL	0	0	0	0	-0.285	-0.285	-0.356	-0.356	1.697	0	0	0	0.451	0	-0.353	0	0	0	0	-0.257	-0.47	-0.47	0	0	0	0	-0.468	-0.461	-0.461	-0.517	0	-0.335	0	0	0	1.929	0	-0.508	-0.254
TCGA-L5-A43E	0	0	0	0	0	0	0	0	-0.463	-0.463	0	0	0.416	0.416	1.416	1.416	0	0	0	0	0	0	0	0	0.795	0.394	0	0	0	-0.434	0.032	-0.44	0.398	-0.284	-0.284	0.409	0.409	-0.47	0.433
TCGA-R6-A6DQ	0	0	0	0	-0.103	0.312	-0.395	-0.395	0	0	0	0	0	0	0	0	0	0	0	0	0.337	0.337	0.258	0.258	0	0	0.487	0	0	-0.44	0.561	-0.526	-0.526	0	0	0	0	-0.436	0
TCGA-V5-AASX	-0.568	-0.568	0	0	0	0	0	0	0	-0.463	0	0	0	0	0	0	-0.323	0	0	0	0	0	0	-0.438	0	0	0	0	0	-0.407	0	0	0	0	0	0.553	0.553	0	0
TCGA-LN-A49W	0	0	0	0	0	0	0	0	0	0	-0.26	0	0.287	0.287	0.374	0.374	0	0	0	0	0	0	0	0	0	0	0	0.297	0	0	0	0.387	0	-0.275	-0.275	0	0	-0.336	0
TCGA-VR-A8EQ	0	0	0	0	0	0	-0.269	-0.269	-0.275	-0.275	-0.287	-0.287	0	0	0.282	0.282	-0.305	0	0.748	0.748	0.267	0.267	0	0	-0.287	-0.274	0.263	-0.289	-0.289	0	0	0.596	0.044	0	0	-0.293	-0.293	-0.299	-0.309
TCGA-IG-A3Y9	0	0	0	0	-0.437	0	0	0	0	0	0	0	0.826	0	-0.405	0	0	0	0	0	0	0	0	0	0	0.37	0	0.363	0.363	0	0	0	0	0	0	0.303	0.303	0	0.551
TCGA-IG-A5B8	0	0	0	0	-0.538	0	-0.257	-0.257	1.073	0	0	0	0	0	0	0	-0.265	-0.265	-0.268	0	0	0	-0.253	-0.253	0	0	0	0.529	0.529	-0.242	0.284	-0.262	-0.262	0	0	0	0	-0.519	-0.545
TCGA-LN-A7HX	0	0	-0.294	-0.294	-0.332	-0.332	-0.682	-0.299	0.754	0.449	0.386	0.386	0	0	0	0.642	-0.684	-0.37	0	0	0	0	0	0	-0.644	0	0.791	0	0	0	0	0	-0.28	-0.407	-0.407	0.356	0.356	-0.678	0.301
TCGA-R6-A8W8	-0.417	-0.417	-0.363	-0.363	-0.385	-0.385	-0.397	-0.397	-0.435	-0.435	0	0	0	0	0	0	0	0	0	0	-0.424	-0.424	0	-0.408	0	0	0	-0.032	-0.461	0	0	0	-0.421	0	0	0.523	0.523	-0.439	-0.469
TCGA-RE-A7BO	0	0	0	0	-0.335	-0.335	-0.395	-0.395	0	0	0	0	0.429	0.429	0.664	0.664	0	0	0	0	0.708	0.708	0	0	0	-0.343	-0.374	0	0	-0.398	0	-0.412	-0.412	0	0	0	0.736	0	-0.417
TCGA-V5-AASW	-0.486	0	0	0	0.088	0.555	-0.468	-0.468	-0.476	-0.476	-0.398	-0.398	0.411	0.411	0	0	-0.469	0	0	0	-0.068	0.421	0	0	0.413	0	0	-0.401	-0.401	-0.14	0.394	-0.761	-0.761	-0.461	0	0.446	0.446	-0.391	-0.527
TCGA-IG-A4QS	0	0	0	0	-0.271	0.655	-0.475	-0.475	-0.482	-0.482	1.097	1.097	0	0	-0.517	0.444	-0.478	-0.478	0	0	0	0	-0.465	-0.465	0	0	-0.483	0	0	-0.485	0	0	-0.467	-0.498	-0.189	0.814	0.814	-0.508	0
TCGA-L5-A4OH	0	0.552	0.179	0.448	-0.448	-0.448	0	0	0.454	0.007	0	0	0.977	0.977	-0.489	-0.489	-0.947	0	0.251	0.251	0	0.67	-0.396	-0.396	0	0	-0.476	0	0	-0.493	0	0	0	0	0.348	-0.482	3.657	-0.471	-0.505
TCGA-L5-A8NQ	0	0	0	0	0	0	0	0	0	0	0	0	0	0	0	0	0	0	0	0	0	0	0.328	0	0	0.363	0	0	0	0	0	0.306	0.306	0	0	0	0.469	0	0
TCGA-LN-A49P	0	0	0	0	-0.356	-0.356	0	0	0	0	0	0	0	0.562	0	0.302	0.249	0.622	0	0	0	0	0	0	0	0	0	0	0	0	0	-0.365	-0.365	0	0	0.281	0.281	0	0.342
TCGA-R6-A6Y2	0	0	0	0	0	0	-0.336	-0.336	-0.342	-0.342	0	0	0.338	0.338	0	0	0	0	0	0	0	0	0	0	0.296	-0.327	0	-0.346	-0.346	-0.339	-0.339	-0.711	0	0	0	0.902	0.902	-0.333	0
TCGA-2H-A9GN	0	0.387	0.407	0.407	0	0	-0.469	-0.469	-0.483	-0.483	0	0	0.54	0.54	0.254	0.254	-0.465	0	0	0	0	0	0	0	-0.488	-0.465	0.42	-0.489	-0.489	-0.407	-0.407	-0.488	-0.488	0.297	0.297	0	0.37	-0.497	-0.494
TCGA-L5-A4OJ	0	0	0	0	-0.764	0	-0.331	0	-0.802	-0.802	0	0	0	0	-0.787	-0.787	0	0	0	0	0	0	0	0	-0.455	0	0	-0.842	-0.842	0	0	0	0	0	0	0	0	0	0
TCGA-L5-A88Z	-0.017	0.756	0	0	-0.806	-0.033	0	0	0	0	0	0	0	0	-0.31	0	0	0	0	0	0	0	0	0	0	0	0	-0.762	0	0.293	0.293	0	0	0	0	0.263	0.263	-0.783	0
TCGA-LN-A9FR	0.252	0.252	0.356	0.356	-0.362	-0.075	-0.361	-0.361	-0.358	-0.358	0	0	0.382	0	-0.442	0	-0.368	0	-0.461	0	0	0	0	0	0	0.279	-0.321	-0.325	0	0.276	0.5	0	0	0	0	0	-0.376	-0.358	0
TCGA-VR-AA7I	0	0.351	0	0	-0.345	0	-0.334	-0.334	0.71	0.371	0.346	0.346	0.395	-0.321	-0.013	0.335	0	0	0	0	0.002	-0.008	0	0	-0.339	0.339	0	0	0	0.283	0.283	0	-0.331	0	0	0.336	0	0	0
TCGA-IC-A6RF	0	0	0.508	0.508	0.544	0.544	0	0	0	0	0	0	0	0	0	0	0	0	0.528	0.528	0	0	0	0	0	0	0	0	0	0	0	0	0	0	0	0	0	0	0
TCGA-IG-A5S3	0	0.543	0.271	0.271	-0.596	-0.596	1.091	1.091	0.557	0	0	0	0	0	0	0	-0.303	-0.303	-0.401	-0.401	0	-0.323	1.254	0	-0.311	-0.57	0	0	0	0	0	-0.512	-0.512	-0.779	-0.477	1.235	1.235	0	-0.525
TCGA-L5-A8NT	0	0	0	0	0	0	-0.538	-0.538	0	-0.334	0	0	0	0	-0.553	0	0	0	0	0	-0.494	-0.494	0.29	0.29	0.504	0	-0.548	0.354	0.354	-0.204	0.277	0	-0.887	0	0	0	0	-0.252	0
TCGA-X8-AAAR	0	0	0	0	-0.611	-0.611	0	0	-0.647	-0.647	0	0	0.261	0.261	0	0	-0.442	-0.442	0	0	0	0	-0.619	-0.619	0.329	0	-0.62	0	0	-0.556	-0.556	-0.493	-0.493	0	0	0	0	0	0
TCGA-2H-A9GI	-0.347	0	0	0	-0.39	-0.39	-0.813	-0.813	0	0	0.416	0.416	-0.266	-0.266	0	0	-0.362	0	-0.398	-0.398	-0.409	0	-0.385	-0.385	0.466	0	0	0	0	0	0	-0.905	-0.424	-0.299	-0.299	-0.356	0.628	0	-0.432
TCGA-R6-A6L6	0	0	0	0	0	0	0	0	0	0	0.378	0.378	0.325	0.325	0.597	0.597	0	0	0	0	0	0	0	0	0.407	0	0	0	0	0	0	0	0	0	0	0.691	0.691	0	0
TCGA-2H-A9GF	0	0	0	0	0	0	-0.878	-0.406	0	0	0.462	-0.428	1.225	-0.446	-0.412	-0.412	-1.293	-0.392	-0.463	-0.463	0	0	-0.459	0	-0.456	0.397	0	0	0	-0.165	0.365	-0.432	-0.432	-0.529	-0.529	0.407	0.407	-0.491	-1.032
TCGA-L5-A4OP	0.694	0.694	0	0	-0.688	0	0	0	0	-0.696	0	0	0	0	0	0	-0.699	0	0	0	-0.693	-0.693	-0.677	-0.677	0.65	0	0	0	0	-0.669	0	-0.702	-0.702	-0.623	-0.623	0	0	-0.69	0
TCGA-L5-A88W	0	0	0	0	0	0	0	0	0	0	0	0	0	0	0	0	0	0	0	0	0	0	0	0	0	0	0	0	0	0	0	0	0	0	0	0	0	0	0
TCGA-LN-A8I1	0	0	0.41	0.41	-0.01	0.45	-0.448	0	0.424	-0.483	0.424	0.424	0.484	0.484	-0.49	-0.49	0	-0.419	0	-0.461	-0.467	-0.467	0.428	0.428	0.481	0	0	0.416	0.416	0.358	0.358	-0.478	-0.478	0	0	0.836	0.836	0.409	0
TCGA-V5-AASV	0	0	0.679	0	0	0	0	0	0	0	0	0	0.745	0.745	0.757	0.757	0	0	0	0	0	0	0	0	0	0	0	0.714	0.714	0	0.678	0	0	0.614	0.614	0	0	0	0
TCGA-LN-A49K	-0.038	0.381	0.312	0.312	-0.421	-0.099	-0.435	-0.435	-0.33	-0.436	0	0	0.277	0.277	0	0	0	0	0	0	0.281	0.281	0.537	0	-0.431	0	0	0.296	0	-0.431	0	0	0	0	0	0	0	-0.432	-0.275
TCGA-L5-A4ON	0	0.687	0.621	0	0	0	0.747	0.747	0	0	0	0	0.58	0	1.39	1.39	-0.718	0	0	0	0	0	0	0	0	0	0	0	0	0.56	0.56	1.175	0	0	0	1.179	1.179	0	0
TCGA-L7-A56G	0	0	0.268	0.268	0.113	0.952	0	0	0.256	0	0	0	0	0	0.142	0.678	0.952	0.952	0	0	-0.516	-0.516	2.274	0	-0.539	-0.525	0.334	0	-0.423	0	0	0	-0.431	-0.472	-0.204	0	0	-0.512	0
TCGA-LN-A4A6	0	0	0.319	0.319	-0.369	-0.369	-0.344	-0.344	0.955	0	0	0	0.647	0.365	0.317	0.317	-0.389	-0.389	0.227	-0.367	-0.37	-0.37	0.359	0.359	-0.341	0	0	0.288	0.288	0	0	0	-0.353	0	0	0.307	0.307	-0.368	0.284
TCGA-VR-AA7B	0	0	0.406	0	0.656	1.114	-0.45	-0.45	0.403	0.403	0	0	0.368	0.368	0.155	1.064	0	-0.441	-0.427	0	0	0	0	0	0	0.387	0	0	0.384	-0.353	0	0.379	0.379	0	0	0.377	0.377	-0.453	0.753
TCGA-ZR-A9CJ	0.432	0.432	0	0	0	0	0	0	0.257	0	-0.306	-0.306	0	0	0.511	0.511	0	0	0	0	0.402	0.402	-0.04	0.272	0.252	0	-0.308	0.52	0.52	0	0	0	0	-0.279	-0.279	0.801	0.801	-0.313	-0.318
TCGA-R6-A6XG	0.375	0.375	0.347	0.347	0	0	0.448	0	0	0	0	0	0.372	0.372	0	0	0	0	0	0	0	0	0.336	0.336	0.329	0	0	0.436	0.436	-0.271	0.315	-0.803	-0.803	0.574	0.574	0	0.302	0	0
TCGA-VR-A8ET	0	0	0	0	0	0	0	0	0	0	0	0	0.429	0	0	0	0	0	0	0	0	0	0	0	0	0	0	0	0	0	0	0	0	0	0	0	0	0	0
TCGA-IG-A51D	0.277	0.277	0	0	-0.321	0.968	0	0	-0.321	0	0	0	0.326	0.326	0.317	0.317	0	0	0	0	0	-0.336	0	0	-0.323	0	0	0	0	0	0	0	0	-0.325	0	0.78	0.78	0	0
TCGA-L5-A4OF	0	0.343	0.283	0.283	0	0	0	0	0	0	0	0	0.556	0	0	0	-0.264	-0.264	0	0	0	0	0	0	0	0	0	0	0	-0.417	0	-0.423	-0.423	0	0.586	0	0.86	0	0
TCGA-VR-A8EX	0	0	0	0	0	0	0	0	0	0	0	0	0	0	0	0	0	0	0	0	-0.261	-0.261	0	0	-0.28	0	0	0	0	0	0	0.303	0	0	0	0	0	0	0
TCGA-XP-A8T7	0	0	0	0	-0.011	0.739	0	0	0	0	0	0	0	0	-0.031	0.382	-0.713	0	0	0	0	-0.626	0	0	0	0	0.7	0	0	0	0	-0.7	-0.7	0	0	0	0	-0.738	0
TCGA-IG-A3YC	0	0.364	0	0	0	0	0	0	0.479	0	0	0	0.412	0.412	0	0.635	0	0	0	0	0	0	0	0	0	0	0	0	0	0	0	0	0	0	0	0.329	0.329	0	0
TCGA-IG-A8O2	0.322	0.322	0.439	0.439	0	0	-0.471	-0.471	-0.03	-0.468	0.03	-0.457	0	0	0.442	0.442	-0.479	-0.479	0	0	0	0	0.483	0.483	0	-0.424	-0.489	0.461	0.461	0	0	0	0	0	0	0.35	0.35	0	-0.372
TCGA-L7-A6VZ	0	0	0	0	0	0	-0.619	-0.619	0.346	0.346	0.533	0.533	0	0	0	0	0	0	0	0	0	0	0.567	0.567	-0.623	-0.253	0	-0.649	-0.649	0	0	-0.637	-0.637	0	0	0	1.036	-0.64	-0.619
TCGA-LN-A49M	0	0	0	0	0	0	-0.693	-0.693	0	0	0	0	0	0	-0.738	0	-0.72	-0.72	-0.73	-0.73	-0.726	-0.726	-0.74	0	0	0	0	0	0	0	0	0	-0.7	0	0	-0.679	0	0	0
TCGA-LN-A49U	0	0.625	0	0	-0.755	0	-0.761	-0.761	0	-0.716	0	0	0.763	0.763	0.75	0.75	-0.711	0	0	0	0	0	0	0	-0.341	0.394	0	0	0	0	0	0.674	0	0.508	0.508	0	0	0	0
TCGA-LN-A9FQ	-0.501	0.612	0.315	0.315	-0.57	0.631	0	0	0.194	-0.553	0	0	0.34	0.34	-0.371	0.367	0.311	0.311	-0.252	0.298	0	0	0	0	0.334	0	0	0	0.45	1.555	1.555	-0.559	-0.559	0	0	0.291	0.291	-0.573	0.336
TCGA-IG-A3YB	0	0	-0.386	-0.386	-0.071	0.334	0.637	0	0	-0.407	0	0	0.364	0	-0.085	0.326	0	0	0	-0.392	-0.398	0	0.374	-0.01	0	0	0	0	0	0	0	-0.401	-0.401	0	0	0.373	0.373	0.679	-0.4
TCGA-JY-A93E	0	0	0	0	0	0	0	0	1.164	0.905	0	0	0	0	0	0	-0.264	-0.264	0	0	0	0	0	0	-0.26	0	0	-0.314	0	0.114	0.42	0	0	0	0	0.793	0.793	-0.633	0
TCGA-LN-A4A3	0	0	0	0	-0.32	0	0	0	0	0	0	0	1.703	1.703	0	0.536	0	0	0	0	-0.449	-0.449	0.353	0.353	0	0	0	0	0	0	0	0.304	0.304	0	0	0.799	0.799	0	0
TCGA-Q9-A6FW	0	0	0	0	0	0	0	0	0	0	0	0	0.678	0	-0.38	0	0	0	-0.329	0	0	0	0	0	0.32	0	0.254	0	0	-0.356	0	-0.315	-0.315	0	0	0	0	0	0
TCGA-IG-A625	0	1.35	0	0	0	1.604	-0.747	-0.734	0	0	0	0	0	0	0.789	0.789	0.693	0.693	0	0	0	0	0	0	0	-0.77	0	0	0	0.396	0.396	0.792	0.792	0	0	0	0	0	0
TCGA-L5-A4OX	0.544	0.544	0	0	-0.632	-0.632	-0.555	-0.555	0	0	0	0	0	0	-0.544	0	0	0	0	0	0	0	0	0	0	0	0	0	0	-0.654	0	-0.605	-0.605	0	0	0	0	-0.304	0
TCGA-L5-A88V	-0.567	0.011	0.43	0.43	0	0.415	0	0	-0.56	-0.56	0.399	0.399	1.438	0.359	0.398	0.398	-0.563	-0.103	0.488	0.488	-0.569	-0.569	0	0	0.977	0	0.459	0	0	-0.548	0	-0.148	-0.566	-0.474	-0.474	0.49	0.49	-0.557	0
TCGA-LN-A4A1	0	0	0.326	0.326	0.759	0.759	-0.406	-0.406	0.377	0.377	-0.254	-0.254	0.412	0	-0.033	0.381	-0.376	-0.376	0.398	0.014	-0.369	-0.369	0	0	0	0.392	-0.378	0.441	0.072	-0.37	-0.37	-0.401	-0.401	-0.374	-0.374	0	0	0	0
TCGA-R6-A8W5	0	0	0	0	0	0	0	0	0	0	0	0	0	0	0.256	0.256	-0.275	-0.275	0	0	0	0	0	0	0	0	0	0.253	0.253	0	0	0	0	-0.282	-0.282	0.314	0.314	0	-0.314
TCGA-R6-A8WG	0.275	0.275	0.258	0.258	0.282	0.282	-0.277	-0.277	-0.258	-0.258	0	0	0.529	0.529	0	0	-0.294	-0.294	0	0	0	0	0.342	0.342	-0.374	0	0	-0.272	-0.272	-0.404	-0.404	0.188	-0.273	0.336	0.746	0.67	0.958	-0.267	0
TCGA-VR-A8Q7	0	0	0	0	0	0.31	-0.465	-0.465	1.659	-0.442	0	0	0	0	-0.499	-0.499	0	0	0	0	0	0	0	0	0	0	0	0	0	0	0	0.47	0.47	-0.46	-0.46	0.279	0.279	0	0
TCGA-IC-A6RE	0	0	0	0	0	0	0	0	0	0	0	0	0.695	0.695	-0.055	0.263	-0.299	0	0	0	0	0	0	0	0.279	0	0	0	0	0	0	-0.479	-0.479	0	0	0.303	0.76	0	0
TCGA-LN-A49S	0	0	0.305	0	0	0.542	0	0	0	0	0.283	0.283	0	0	0	0	0	0	0	0	0	0	0.306	0	0	0	0	0.527	0	0	0.534	1.036	0	0.349	0	0.417	0.417	0	0
TCGA-LN-A7HW	-0.024	0.406	0	0	-0.381	0	-0.465	-0.465	1.694	1.234	0.353	0	0.431	0.431	-0.456	-0.456	-0.408	-0.408	-0.476	-0.476	0	0	0	0	0.366	0	0.399	-0.517	0	0	0	0	0	0	0	-0.448	-0.042	-0.481	0.318
TCGA-V5-A7RB	0	0	0	0	0	0	0	0	0	0	0	0	0.551	0.551	-0.588	0	-0.603	-0.603	0	0	0	0	0	0	0.378	0	0	-0.592	-0.592	0	0	-0.563	-0.563	0	0	0.548	0.548	0	-0.592
TCGA-2H-A9GO	0	0	0	0	0.35	0.35	0	0	0	0	0	0	0.255	0	0.369	0.369	0	0	0.336	0	0.402	0	0	0	0	0	0	0	0	0	0	0	0	0	0	0	0.542	0	0
TCGA-IG-A50L	0	0	0	0	-0.346	0.96	-0.287	-0.287	-0.349	-0.349	-0.356	0	0.496	0	0	0	-0.315	0.697	-0.362	-0.362	0	0	0.272	0.272	-0.329	0	0.286	0.265	0	0	0	1.603	-0.361	0	0	0.294	0.294	-0.363	0
TCGA-IG-A97I	0	0	0	0	-0.659	0	-0.619	0	0	0	0	0	0	0	0	0	-0.634	0	0	0	0	-0.602	0	0	0	0.61	0	0	0	0	0	0.584	-0.648	0	0	0.531	0.531	0	0
TCGA-JY-A93F	0	0	0	0	0	0	0	0	0	0	0	0	0	0	0.637	0.637	0	0	0	0	0	0	0	0	0	0	0	0	0	0	0	-0.366	-0.366	0	0	0	0	-0.328	0
TCGA-LN-A4A9	0	0	0	0	0	1.16	0.599	0.599	0	0	0	0	0.55	0.55	0	1.293	0	0.628	-0.683	-0.683	0	0	0	0.591	0	0.597	0	0.428	0.428	0	0	0	0	0	0	0.492	0	0	0
TCGA-LN-A7HV	0	0	-0.574	-0.574	-0.591	0.534	-0.583	-0.583	-0.593	-0.593	0	0	0	0	0	0	-0.609	-0.609	0	0	0	0	0	0	-0.582	-0.615	0	0	-0.608	-0.595	0	0	0	0	0	0	0	0	-0.259
TCGA-M9-A5M8	0	0	0	0	-0.637	0	0	0	-0.646	-0.646	0	0	0	-0.564	0	0	-0.648	0	0	0	0	0	0	0	0	-0.647	0.638	0	0	-0.694	0	0	-0.63	0	0	0	0	-0.673	0
TCGA-R6-A6DN	-0.531	-0.531	0.478	0.478	0	0.569	-0.534	-0.534	0	0	0	0	1.584	1.584	0	0	0	0	1.548	0.551	0	0	0.905	0	0	0.464	0	-0.14	0.513	0.459	0.459	0	-0.552	0	0	0.324	0.972	-0.793	-0.397
TCGA-R6-A6XQ	0	0	0	0	0	0	-0.661	-0.661	-0.371	-0.371	0	0	0	0	0	0	-0.41	-0.41	0.308	0.308	0	0	0.525	0.525	0	-0.58	0.322	-0.287	-0.287	0	0	-0.452	-0.452	0	0	1.084	1.084	-0.459	0
TCGA-VR-AA7D	0	0	0	0	-0.703	0.633	0	0	0	0	0	0	0	0	-0.103	0.611	0.394	1.138	0	0	0	-0.695	0	0	0	0	0.936	0	0	0	0	0	-0.691	0	0	0.349	0.349	-0.695	0
TCGA-2H-A9GJ	0	0	0	0	0	0.731	-0.755	-0.755	-0.662	0	0	0	0	0	0	0	0	0	0.316	0.316	0	0	0	0	-0.413	0	0	0.591	0	0	0	0	0	0.493	0.493	0	0.651	0	0
TCGA-L5-A8NF	0	0	0	0	0	0.712	0	0	0	0	0.257	0.257	3.657	3.657	0	0	-0.568	-0.568	0	0	0.488	0	0.562	0	0.787	0	0	0.453	0.453	0	0	0	-0.436	-0.258	-0.258	0.58	1.329	-0.547	-0.649
TCGA-LN-A4A2	0.372	0.372	0.501	0.501	-0.067	0.361	-0.411	0	0	-0.37	-0.406	-0.406	0.394	0.394	-0.386	0	-0.398	-0.398	0	-0.364	-0.44	-0.44	0.333	0.333	-0.416	0	0	0	0	0.332	0.332	0	0	0	0	0.344	0.344	0	0.271
TCGA-LN-A4MR	1.189	1.189	0	0	-0.364	0	-0.28	0	1.231	1.231	0	-0.364	1.541	1.189	-0.382	-0.382	-0.363	0	-0.393	-0.393	0.389	0.389	1.135	0	-0.351	0	0.355	0.323	0	0	0	0.425	-0.412	0	0	0	0	-0.39	0.331
TCGA-LN-A5U5	0	0	0	0	-0.691	-0.691	0	-0.674	1.179	0	0	0.544	0	0	0	0	0	0.616	-0.645	0	0.652	0	0.577	0.577	0	0	0	0	0	0	0	0.725	-0.698	0	0	0	0	0	0
TCGA-Q9-A6FU	0	0	0	0	1.498	1.498	0	0	0.304	-0.414	0	0	-0.581	0	-0.706	0	-0.709	0	0	-0.458	0	0	0	0	0	0	0	-0.711	0	-0.696	-0.696	-0.701	-0.701	0	0	0	0	-0.716	0.786
TCGA-Z6-A8JE	0.251	0.251	0	0	0	0	0	0	1.184	-0.313	0	0	0.289	0.289	0.44	0.44	0	-0.377	0.898	0	-0.378	-0.378	-0.291	0	0	0	0	0	0.362	0.326	0.326	0	0	0	0.467	0.993	0.993	-0.28	0
TCGA-Z6-AAPN	0	0	-0.254	-0.254	-0.272	-0.272	0.293	0.028	-0.252	-0.252	-0.265	0	0.507	0	-0.579	-0.579	-0.252	0	-0.557	-0.557	0	0	0	0	0	-0.26	-0.258	-0.262	-0.262	0	0	-0.044	-0.319	0	0	0.288	0.288	0	0
TCGA-JY-A6F8	0	0	0	0	0	0	0.729	0.277	0	0	0.82	0.82	0	0	2.064	2.064	0.386	0.386	0.348	0.348	0.347	0.347	0	0	0.715	-0.309	0	0	0	-0.481	0	0	0	-0.358	-0.358	0.963	0.963	-1.03	-0.493
TCGA-L5-A4OW	0	0	0.297	0.297	0	0.421	-0.372	-0.372	0	-0.254	0	0	0.61	0	0.492	0.492	0	0	-0.261	-0.261	0	0	0	0	0.346	-0.342	0	0	0	0	0	0.273	0.273	0	0	0.502	0.767	-0.317	0
TCGA-L5-A8NL	0	0	0	0	0	0.342	-0.282	-0.282	0	0	0	0	0	0	0	0	-0.284	-0.284	0	0	0	0	0	0	-0.275	0	0	0	0	0	0	-0.415	-0.415	-0.272	-0.272	0	0.578	-0.29	-0.308
TCGA-LN-A8HZ	-0.468	-0.047	0	0	-0.522	0.474	-0.499	-0.499	0.381	-0.538	0	0	0.317	0.317	0	0	-0.304	-0.304	-0.284	0	0	0	0	0	-0.462	0.296	0	0	0	-0.481	0	0	0	0	0	0.416	0.416	-0.513	0.323
TCGA-R6-A8WC	-0.545	-0.545	0	0	0	0	-0.573	-0.573	-0.576	-0.576	-0.538	-0.538	0.583	0.583	-0.529	0	-0.513	0	0	0	-0.554	-0.554	0	0	0	0	0	-0.56	-0.56	-0.559	0	-1.225	-1.225	-0.592	-0.592	0	0	-0.547	0
TCGA-L5-A8NW	0	0	0	0	0	0	-0.562	-0.562	0	0	0	0	0.558	0.558	0	0.55	0	0	0	0	1.702	0	0	0	0	0	0.533	-0.622	-0.622	0	0	0.519	0	0	1.332	0.503	1.365	-0.592	0
TCGA-V5-A7RC	0	0	0.405	0	-0.518	2.453	0.133	0.506	0	0	0	-0.427	0	0	-0.459	0	-0.448	0	0	0	0	-0.557	0	0	0	0	0	0	0.312	0	0	0.339	0	0	0	0.281	0.281	0.586	0.303
TCGA-IG-A3QL	0.048	0.505	0	0	-0.45	0.195	-0.462	-0.462	-0.472	-0.472	0	-0.413	1.284	1.284	1.038	1.038	0	0	0	0	0	0	1.127	0	-0.425	-0.436	-0.353	0	-0.467	0.454	0.454	0	0	0.38	0.38	0.479	0	0	0.45
TCGA-IG-A6QS	0	0	0	0	-0.687	0	-0.687	0	0	0	0	0	0	0	-0.71	0	-1.293	-0.15	0	0	0	-0.7	0	0	-0.683	0.509	0	0	0	0	0	0	-0.683	-0.696	-0.696	0	0	-0.669	0
TCGA-L5-A4OM	0.918	0.918	0.675	0.675	0.521	1.2	0	0	1.127	-0.674	0.333	0	-0.375	0.294	0.26	0.26	-0.378	-0.378	0	0	0	-0.625	0.285	0.285	0	0	-0.381	0	0	0	0	0.338	0	0	0	0	0	-0.664	0.351
TCGA-L5-A8NH	0	0.581	0	0	0	0	-0.272	-0.272	0.233	-0.454	0	0	0.735	0	0	0	0	0	0	0	0	0	0	0	0	0	0	-0.314	0	0	0	0	0	0	0	0.755	0.755	-0.273	0
TCGA-LN-A5U6	0.281	0.281	0	0	-0.329	-0.329	-0.896	-0.278	1.123	-0.324	0	0	0.276	0.276	-0.656	0.302	-0.417	-0.417	-0.337	-0.337	-0.33	-0.935	0.299	0.299	-0.251	0.762	-0.334	-0.051	0.286	-0.085	0.273	0	0	-0.366	-0.366	1.171	0	-0.324	0.488
TCGA-R6-A6Y0	0	0	0	0	0.267	0.267	0	0	0.262	0	0	0	0	0	0	0.507	0	0	0	0	0	0	0	0	0	0.262	0	-0.366	-0.366	0	0	-0.351	-0.351	0	0	0	0.285	0	0
TCGA-VR-A8ER	-0.461	0	0	0	0.786	1.404	-0.61	0	0	0	0	0	0	0	-0.037	0.574	-0.604	0.168	0	0	-0.54	-0.54	0	0	0	0	0	0.392	0.392	-0.622	-0.085	0	-0.607	0	0	0	0	-0.591	0
TCGA-XP-A8T6	0	0.387	0.534	0.534	0	0	0	0	0.94	0	0	0	0.346	0.346	-0.255	-0.255	0	0	-0.26	-0.26	0	0	0	0	0	0	0	0	0	0	0	0	0	0	0	0	0	0	0
TCGA-2H-A9GM	0.482	0.482	0.271	0.271	0	0	0	0	-0.309	0	3.657	3.657	0.944	0	-0.209	0.263	0	0	0.571	0.263	0	0	0	0	0	0	0	0	0	-0.733	-0.733	1.545	1.545	0	0	1.314	1.314	-0.371	0
TCGA-IG-A3YA	0	0	0	0	0	0	-0.369	0	0	0	0	0	0	0	0	0	0	0	0	0	0	0	0	0	-0.405	0	0	0	0	0	0	0	0	0	0	0	0	0	0
TCGA-JY-A6FH	0	0	0	0	0	0	-0.534	-0.534	0.038	-0.662	0	-0.701	0	0	-0.714	0	0	0	0	0	0	0	-0.645	-0.645	0	-0.716	0	-0.695	-0.695	-0.642	0	-0.706	-0.706	-0.652	-0.652	-0.722	-0.722	0	-0.67
TCGA-VR-AA4D	0	0.45	0.415	0.415	-0.478	-0.478	-0.502	0	-0.495	-0.495	0	0	0.833	0.447	0.8	0.8	-0.512	-0.003	0.436	0	0	0	0	0	1.975	0.378	0	0	0	0.418	0.418	0	-0.455	-0.476	0	0.39	0.39	0	0
TCGA-Z6-A8JD	0	0	0	0	0	0	0	0	0.338	0	0	0	0	0	0.517	0.517	0	0	0	0	0	0	0	0	0	0.353	0	0	0	0	0	0	0	0	0	0	0	0	0
TCGA-Z6-A9VB	0	0	0	0	-0.614	0	-0.55	0	0.933	-0.602	0	0	0	0	0	0.747	0	0	0.803	0	0	0	0.615	0	0	0.383	0	0	0	0	0	0	0	0	0	0.7	0	0	0
TCGA-LN-A4A8	0	0	0	0	-0.121	0.593	-0.734	0	-0.712	-0.712	0	0	-0.72	-0.001	0	0	-0.702	0	0	0	0	-0.723	1.959	1.959	0	0	0	0	0	0	0	0	0	0	0	0	0	0	0
TCGA-LN-A8I0	0.482	0.482	0	0	-0.415	0	-0.648	0	-0.134	-0.659	-0.637	0	0	0	0	0	0.555	0.555	0	0	0	0	0	0	0	0	0	0	0	0	0	0	-0.656	0	0	0	0	-0.302	0
TCGA-IG-A3I8	-0.324	-0.324	0	0	-0.709	0.125	-0.316	-0.316	0.691	-0.016	-0.314	-0.314	0	0	0.567	0.567	0	0	-0.328	-0.328	0	0	-0.305	-0.305	0	0	0	0	0	0	0	0	0.614	0	0	1.176	1.176	-0.727	0
TCGA-JY-A6FA	0	0	0	0	0	0	-0.719	-0.719	0.574	0	0	0	0.678	0	-0.591	-0.591	0	0	0	0	0	0	0	0	-0.706	0	0	0	0	0	0	-0.784	-0.784	0	0	-0.777	-0.085	0	0
TCGA-JY-A6FD	0	0	0	0	-0.353	0	0	0	0.663	0	0	0	-0.375	-0.375	0.299	0.299	0	0	0	0	0	0	0	0	-0.365	0	0	0	0	0	0	0	-0.363	0	0	-0.371	0	0	0
TCGA-JY-A93D	0	0.363	0	0	0	0	0	0	0.466	0	0	0	0	0	0	0	0	0	0	0	0	0	0	0	0	0	0	0	0	-0.272	0	0	0	0	0	0.658	0.658	-0.262	0
TCGA-L5-A891	0.267	0.267	0	0	0.264	0.264	-0.705	-0.705	-0.446	-0.711	0	0	0.265	0.265	-0.701	-0.701	0	0	0	0	0	0	-0.708	0	0	-0.691	0	-0.716	-0.716	-0.681	-0.681	-0.701	-0.701	-0.718	-0.718	0	0.657	-0.703	0
TCGA-S8-A6BW	-0.55	-0.292	0.268	0.268	-0.544	0.712	-0.54	-0.54	0.277	-0.037	0	-0.4	0.295	0.295	-0.276	0.286	0	0	0.279	0.279	0	0	0.26	0	0	0.284	0	0	0	0	0	0	0	0	0	-0.419	-0.419	0	0
TCGA-VR-A8EP	0	0	0	0	-0.358	-0.358	-0.386	-0.386	0.429	-0.374	0	0	0.267	0.267	0.274	0.274	0	0	-0.353	-0.353	0	0	0.314	0.314	-0.382	0	0	-0.396	-0.396	-0.345	0	-0.306	-0.306	0.292	0.292	0.479	0.479	0	0
TCGA-VR-A8EU	0	0	0	0	-0.425	1.049	-0.474	0	0	0	0	0	0.611	0.611	-0.423	0	-0.283	0	0.369	0	0	-0.38	0.708	0.708	-0.335	0	-0.335	0	0	0.051	0.358	-0.406	-0.406	0	0	0	0	0	0
TCGA-VR-AA4G	0	0	0	0	-0.024	0.515	-0.455	0	0.924	0	0	0	0	0	-0.509	0	0.29	0.29	-0.532	0	0	0	0	0	0	-0.432	0	0	0	0	0	0	-0.521	0	0	0	0	0	0
TCGA-IG-A7DP	0	0	0	0	0	0	0	0	0	0	0	0	0	0	0	0	0	0	0	0	0	0	0	0	0	0	0	0	0	0	0	0	0	0	0	0	0	0	0
TCGA-JY-A6FG	0	0	0	0	0	0	0	0	0	0	0	0	0	0	0	0	0	0	0	0	0	0	0	0	0	0	0	0	0	0	0	0	0	0	0	0	0	0	0
TCGA-LN-A49N	0	0	0	0	-0.451	0.095	-0.443	0	0	-0.448	-0.458	0	0.428	0	-0.445	-0.012	-0.444	-0.015	0	0	-0.447	-0.447	0	0	-0.404	0	0	-0.456	0	0	0	-0.446	-0.446	0	0	0	0	-0.449	0
TCGA-LN-A7HY	0	0	0	0	-0.328	0	0	0	-0.258	-0.578	0	0	0	0	-0.29	-0.29	-0.365	-0.365	0	0	0.372	0.372	-0.365	0	-0.434	0.406	0	0	0	0	0	-0.088	0.258	0	0	-0.001	0.398	-0.35	0
TCGA-JY-A6FE	0	0	0	0	0	0	0	0	1.958	0	0	0	0.532	0.532	0.341	0.999	0	0	0	0	0.49	0.49	0	0	1.514	0	0	0	0	0	0	1.089	0.829	0	0	0.289	1.257	0	0
TCGA-LN-A49V	0	1.415	0	0	0	0.725	0	0	-0.794	0	0	0	0.359	0.359	0.582	2.216	2.126	1.336	0	0.319	0.031	-0.554	0.686	0.686	0	0.752	0	-0.858	-0.858	0.427	0	0.358	0	0.633	0	0	0.767	0.773	0
TCGA-LN-A4A5	0	0	0	0	-0.316	0.064	0	0	0	-0.291	0	-0.288	0	0	-0.302	0	-0.292	0	0	-0.299	0	0	0	0	-0.301	0	-0.323	-0.347	0	0	0	0	-0.282	0	0	0	0	0	0
TCGA-LN-A7HZ	-0.01	0.442	0	0	-0.255	0	-0.441	-0.441	0	-0.44	0	0	0	0	0.794	0.794	-1.293	-1.293	0	0	0	0	0	0	0	0.764	0	0	0	0	0	0	0	0	0	0.413	0.413	-0.465	-0.389
TCGA-VR-A8EO	0	0	-0.013	-0.013	-0.737	0	0.658	0.658	0	-0.837	0	0	-0.868	-0.868	0	0	-0.358	-0.358	0	0	-0.867	-0.867	0	0	-0.46	-0.474	-0.408	0	0	0	0	0	0	-0.385	-0.385	0	0	-0.849	-0.359
TCGA-XP-A8T8	-0.458	-0.082	0	0	0.365	0.834	-0.468	0	0.778	0	0	0	0.416	0	0	0	-0.939	-0.939	-0.46	-0.46	-0.466	-0.466	0.476	-0.439	-0.397	0	-0.442	0.418	0.418	-0.45	0	0	0	-0.358	-0.358	-0.435	0	-0.442	-0.428
TCGA-IG-A4P3	0	0.511	0.503	0	1.578	1.578	0	0	0.266	0	0	0	0.314	0.314	0	0	-0.393	-0.393	0	0	0	-0.452	0.438	0	0	0	-0.48	0	0	-0.487	0	0	0	0	0	0	0	-0.479	0
TCGA-JY-A93C	-0.48	0	0	0	0.31	0.31	-0.555	-0.555	0	0	-0.476	0	0.439	0.439	-0.523	0.869	0	0.274	0	0	0	0	0	0	0	0.395	-0.493	-0.506	-0.506	0.436	0.436	-0.546	-0.546	0	0	1.056	1.056	-0.543	0
TCGA-LN-A49O	0	-0.373	0	0	0.011	0.43	0	0	0.355	0	-0.418	-0.418	0.406	0.406	0.352	0.352	0.431	1.141	-0.396	0	-0.398	0	0	0	-0.411	0	0	-0.347	-0.347	0.354	0	-0.411	-0.411	0	0	-0.405	0	-0.403	-0.429
TCGA-VR-A8EZ	0	0	0	0	-0.466	-0.466	-0.459	-0.459	0	0	-0.46	-0.085	0	0.333	0	0	0	0	0	0	0	0	0	0	-0.479	0	0	0	0	-0.524	0	0.413	0	-0.302	-0.302	0.471	0.471	-0.477	0
TCGA-LN-A49R	0	0	0	0	0.357	0.357	-0.403	-0.429	0.762	0	0	0	0.397	0.397	0	0.385	0.279	0.667	1.088	-0.522	0	-0.313	0.445	0	-0.454	0	0.264	0.268	0.268	0.287	0.287	0	-0.418	0	0	0.261	0.261	-0.428	0
TCGA-LN-A4MQ	0	0.638	0	0	1.358	1.921	-0.527	-0.527	0.195	-0.596	0.39	0.096	0	0	-0.569	-0.199	-0.591	0	-0.387	-0.387	0	0	0	0.301	0	0	-0.259	-0.353	-0.353	0	0	0.63	-0.601	0	0	0	0	-0.29	0.273
TCGA-LN-A5U7	-0.492	-0.492	0.434	0.434	-0.528	-0.088	-0.547	-0.547	0	0	-0.536	-0.536	0.495	0.495	0	0	-0.502	0	-0.542	-0.542	0	-0.524	0.542	0.542	0.46	0.501	-0.522	0	0	0	0	0.504	0	0.336	0.336	0.52	0.52	0	0
TCGA-V5-A7RE	-0.381	-0.381	0	0.378	0	0	-0.411	-0.411	0	0	0	0	0	0	0.005	0.403	-0.404	-0.404	-0.4	-0.4	-0.416	0	0	0	0	0	-0.386	-0.385	-0.385	-0.383	-0.383	0.832	0	0	0	0	0	-0.846	-0.392
TCGA-2H-A9GH	0	0	0	0	0.466	0.466	0	0	0	0	0.496	0.496	0	0	0	0	0	0	0	0	-0.426	0	-0.388	-0.388	0.294	0	0	0	-0.409	0	0	0	-0.428	-0.396	-0.396	0.318	0.318	0	-0.434
TCGA-LN-A49L	0.447	0.447	0	0	0.452	0.452	0	0	0	0	0.442	0.442	-0.496	0	0	0	0	0	0.85	0.85	0	0	0.449	0.449	0	0	0.413	0	0	0	0	0	0	0	0	0.438	0.438	0.471	0
TCGA-LN-A49X	0	0	0	0	-0.291	0	0	0	0	0	0	0	0.397	0	0.548	0.548	-0.293	0	0	0	0	0	0	0	0	0.292	0	0	0	0	0	0	0	0	0	0.555	0.555	0	0
TCGA-VR-A8EY	0	0	0.669	0	-0.755	0.574	0	0	1.221	0	0	0	0.686	0.686	0	1.511	0	0	0	0	1.297	1.297	0	0	0	0	0	0	0	0.665	0.665	0	0	0	0	0.629	0	0	0
TCGA-2H-A9GK	0	0	0	0	0	0.318	0	0	0	0	0.327	0.327	0	0	0	0	0	0	0	0	0	0	0	0	-0.428	0	0.424	0	0	-0.356	0	0	0	0	0.439	0	0	-0.299	0
TCGA-LN-A9FO	0.347	0.347	0	0	0	0	-0.486	-0.486	0	0	0	0	0.376	0.376	0	0	-0.482	-0.482	-0.461	0	-0.448	-0.456	0.384	0.384	-0.462	0.328	0	0.413	0.413	0	0	0	0	0.342	0.342	0.679	0.679	0	0.257
TCGA-R6-A6KZ	0	0	0.68	0.266	0.317	0.317	0	0	0.35	0.35	0	0	0.794	0	0	0	-0.57	-0.57	0	0	0	0	0	0	0	0	0	0.271	0	0.444	0.444	0	0	0	0.479	0.787	0.787	0	0
TCGA-IG-A97H	0	0	0	0	-0.397	0.741	0	0	0.768	-0.375	0.415	0.01	0	0	-0.382	0	-0.361	-0.361	-0.389	-0.389	0	0	-0.367	-0.367	0	0	0	0.255	-0.363	-0.353	-0.353	-0.709	-0.709	-0.347	-0.347	0.259	0.259	0	0
TCGA-LN-A4A4	0	0	0.636	0.636	-0.617	1.24	0	0	0.59	0.59	0	0	0.521	0	1.59	1.59	0	0	0	0	0	0	1.148	0	0	1.155	0	0.612	0.612	0.49	0.49	0.577	0	0	0	0	0	0	0.572
TCGA-R6-A6L4	0.82	0.82	0.714	0.714	0	0	0	0	0.712	0.712	0.854	0.854	1.79	1.79	0	0	0	0.604	0	0	0	0	0	0	0.869	0	0	0	0	0	0	0	0	0	0.826	0.904	0.904	0	0

## Sheet: GBM
	1p	1q	2p	2q	3p	3q	4p	4q	5p	5q	6p	6q	7p	7q	8p	8q	9p	9q	10p	10q	11p	11q	12p	12q	13q	14q	15q	16p	16q	17p	17q	18p	18q	19p	19q	20p	20q	21q	22q
TCGA-41-2571	0	0	0	0	0	0	0	0	0	0	0	0	1.777	1.777	0	0	0	0	-0.858	-0.858	0	0	0	0	0	0	0	0	0	0	0	0	0	0	0	0.822	0.822	0	0
TCGA-41-3392	0	0	0	0	0	0	0	0	0	0	0	-0.947	2.298	2.298	0	0	-0.858	0	-0.955	-0.955	0	0	0	0	-0.937	0	0	0	0	-0.971	-0.971	0	0	0	0	0	0	0	0
TCGA-06-0126	0	0	0	0	0	0	0	0	0	0	0	0	0.745	0.745	0	0	0	0	-0.761	-0.761	0	0	0	0	0	0	0	0	0	0	0	0	0	0.569	0.569	0.694	0.694	0	0
TCGA-06-0140	0	0	0	0	0	0	0	0	0	0	0	0	0.503	0.503	0	0	0	0	-0.56	-0.56	0	0	0	0	-0.557	0	0	0	0	0	0	0	0	0	0	0	0	0.433	-0.509
TCGA-12-1600	0	0	-0.313	-0.313	0	0	0	0	0	0	0	0	0.924	0.924	0	0	0	0	-0.963	-0.963	0	0	0	0	0	0	-0.928	0	0	0	0	0	0	0.769	0.769	0.341	0.341	0	-0.941
TCGA-16-0846	0	0	0	0	0	0	0	0	0	0	0	0	0.585	0.585	0	0	0	0	0	0	-0.345	-0.345	0	0	0	0	0	0	0	-0.68	0	0	0	0.457	0.457	0	0	0	0
TCGA-76-4928	0	0	0	0	0	0	-0.521	0	0	0	0	0	0.517	0.517	0	0	-0.544	0	-0.543	-0.543	0	0	0	0	0	-0.251	0	0	0	0	0	0	0	0	0	0	0	0	0
TCGA-06-0122	0	0	0	0	0	0	0	0	0	0	0	0	0.693	0.693	0	0	-0.696	0	-0.702	-0.702	0	0	0	0	-0.703	0	0	0	0	0	0	0	0	0.439	0.439	0.547	0.547	0	0
TCGA-06-2559	0	0	0	0	0	0	0	0	0	0	0	0	0.889	0.889	0	0	0	0	0	-0.899	0	0	0	0	0	0	0	0	0	0	0	0.325	-0.278	0	0	0	0	0	0
TCGA-19-0960	0	0	0	0	0	0	1.727	1.727	0	-0.887	0	0	-0.926	0	0	0	-0.904	0	0	0	0	0	-0.904	0	0	0	0	0	0	-0.912	0	0	0	0	0	0	0.796	-0.955	0
TCGA-19-5955	0	0	0	0	0	0	0	0	0	0	0	0	0.353	0.353	0	0	-0.279	0	-0.296	-0.296	0	0	0	0	0	0	-0.3	-0.272	-0.272	0	0	0	0	0	0	0	0	0	0
TCGA-19-1791	0	0.85	0	0	0	0	0	0	0	0	0	0	0.918	0.918	0	0	0	0	-0.973	-0.973	0	0	0	0	0	-0.967	0	0	0	0	0	0	0	0	0	0	0	0	-0.94
TCGA-32-2634	0	0	0	0	0	0	0	0	0	0	0	0	0	0	0	0	0	0	-0.988	-0.988	0	0	0	0	-0.968	-0.921	-0.254	0	0	0	0	-0.962	-0.962	0	0	1.055	1.055	0	-0.851
TCGA-06-0119	0	0	0	0	0	0	0	0	0	0	0	0	0	0	0	0	0	0	0	0	0	0	0	0	0	0	0	0	0	0	0	0	0	0	0	0.251	0.251	0	0
TCGA-06-1804	0	0	0	0	0	0	0	0	0	0	0	0	0.897	0.897	0	0	0	0	-0.857	-0.857	0	0	0	0	-0.858	0	0	0	0	0	0	0	0	0	0	0	0	0	-0.787
TCGA-06-2562	0	0	0	0	0	0	0	0	0	0	0	0	0.764	0.764	0	0	-0.771	0.734	-0.784	-0.784	0	0	0	0	0	0	0	0	0	0	0	0	0	0	0	0.787	0.787	0	-0.77
TCGA-19-1387	0	0	0	0	0	0	0	0	0	0	0	0	1.388	1.388	0	0	0	0	-0.853	-0.853	0	0	0	0	-0.291	0	-0.82	0	0	0	0	0	0	0	0	0	0	0	0
TCGA-27-2527	0	0	0	0	0	0	0	0	0	0	0	0	0	0	0	0	0	0	-0.393	-0.393	0	0	0	0	0	-0.396	0	0	0	0	0	0	0	0	0	0	0	0.383	-0.375
TCGA-41-3393	0	0	0	0	0	0	0	0	0	0	0	0	0.689	0.689	0	0	-0.699	0	-0.727	-0.727	0	0	0	0	0	0	0	0	0	0	0	0	0	0.553	0.553	0.667	0.667	0	0
TCGA-02-0048	0	0	0	0	0	0	0	0	0	0	-0.38	-0.38	0	0	0	0	-1.293	0	-0.834	-0.834	-0.453	-0.453	0	0	0	-0.839	-0.408	0	0	0	0	0	0	0	0	0	0	0	0
TCGA-32-2632	0	0	0	0	0.313	0.313	0	0	0.474	0.474	0	0	1.738	1.738	0.347	0.347	0	0	0.276	0.276	-0.339	-0.339	0	0	0	0.317	0	0	0	0	0	0.343	0.343	0.297	0.297	0.313	0.313	0.302	-0.416
TCGA-06-0939	0	0	0	0	0	0	0	0	0	0	0	0	0.605	0.605	0	0	0	0	-0.642	-0.642	0	0	0	0	0	0	0	0	0	0	0	0	0	0	0	0	0	0	-0.612
TCGA-06-A6S0	0	0	0	0	0	0	-0.88	0	0	0	0	0	0	0.758	0	0	-0.857	0	-0.872	-0.872	0	0	0	0	0	0	-0.683	-0.301	-0.301	0	0	0	0	0.318	0.318	0	0	0	0
TCGA-08-0352	0	0	0	0	0	0	0	0	0	0	0	0	1.102	1.102	0	0	0	0	-0.612	-0.612	0	0	0	0	0	0	0	0	0	0	0	0	0	0.512	0.512	0.549	0.549	0	0
TCGA-27-2526	0	0	0	0	0	0	0	0	0	0	0	0	1.559	1.559	0	0	-0.816	0	0	-0.845	0.781	0	0	0	0	0	0	0	0	0	0	0	0	0	0	0.762	0.762	0.792	0
TCGA-02-0047	0	0	0	0	0	0	0	0	0	0	0	0	0	0	0	0	0	0	0	0	-0.694	0	0	0	0	-0.263	0	0	0	0.702	0.702	0	0	0	0	0	0	0	0
TCGA-06-0877	0	0	0.643	0.643	0	0	0	0	0	0	0	0	0.729	0.729	0	0	0	0	-0.787	-0.787	0	0	0.713	0.713	0	0	0	0	0	0	0	0	0	0.631	0.631	0.744	0.744	0	0
TCGA-06-5412	0	0	0	0	0	0	0	0	0	0	0	0	0.273	0.273	0	0	0	0	-0.27	-0.27	0	0	0	0	-0.278	0	0	0	0	0	0	0	0	0	0	0	0	0	0
TCGA-06-A5U1	0	0	0	0	0	0	0	0	0	0	0	0	0.608	0.608	0	0	-0.647	-0.647	-0.645	-0.645	0	0	0	0	0	-0.644	-0.361	0	0	0	0	0	0	0	0	0.311	0.311	0	-0.656
TCGA-12-0615	0	0	0	0	0.81	0.81	0	0	0	0	0	-0.798	0	0	0	0	-0.851	-0.851	-0.865	-0.865	0	0	0	0	-0.804	-0.867	0	0	0	0	0	0	0	0	0	0	0	0	0
TCGA-14-0813	0	0	0	0	0	0	0	0	0	0	0	0	1.238	1.238	0	0	-0.676	0	-0.684	-0.684	0	0	0	-0.314	0	-0.699	0	-0.721	-0.721	0	0	0	0	0	0	0	0	0	0
TCGA-14-1396	0	0	0	0	0	0	0	0	0.656	0.656	0	0	0.679	1.658	0	0	-0.742	-0.742	0	0	0	0	0.648	0.648	-0.767	-0.744	0	0	0	-0.758	0	0	0	0	0	0	0	0	0
TCGA-26-5136	0	0	0	0	0	0	0	0	0	0	0	0	0.869	0.869	0	0	0.466	0.466	-0.883	-0.883	0	0	-0.752	-0.752	0.786	0	0	0	0	0	0	0.845	0.845	-0.699	-0.699	0	0	0	-0.569
TCGA-28-1756	0	0	0	0	0	0	0	0	0	0	0	0	0	0	0	0	-0.763	0	0	0	-0.765	0	0.72	0	0	0	-0.757	0	0	0	0	0	0	0	0	0	0	0	0
TCGA-76-6193	0	0	0	0	0	0	0	0	0	0	0	0	0	0	0	0	0	0	-0.409	-0.409	0	0	-0.358	0	-0.403	-0.408	0	0	0	0	0	0	0	0	0	0	0	0	0
TCGA-06-0648	0	0	0	0	0.845	0.845	0	0	0	0	0	0	0.864	0.864	0	0	0	0	-0.945	-0.945	0	0	-0.94	-0.94	0	0	-0.591	0	0	0	0	-0.291	-0.291	0	0	0	0	0	0
TCGA-12-3651	0	0	0	0	0	0	0	0	0	0	0	0	0.82	0.82	0	0	-0.75	0	-0.781	-0.781	0	0	0	0	0	0	0	0	0	0	0	0.079	0.847	0	0	0	0	0	-0.753
TCGA-19-0962	0	0	0	0	0	0	0	0	0	0	0	0	0.719	0.719	0	0	0	0	-0.768	-0.768	0	0	0	0	0	0	0	0	0	0	0	0	-0.733	0	0	0	0	0	-0.711
TCGA-19-5959	0	0	0	0	0	0	0	0	0	0	0	0	0.792	0.792	0	0	-0.937	-0.937	-0.95	-0.95	0	0	0	0	0	0	0	0	0	0	0	0	0	0.686	0	0.921	0.921	0	0
TCGA-28-1746	0	0	0	0	0	0	0	0	0	0	0	0	1.481	1.481	1.281	1.281	0	0	-0.887	-0.887	0	0	0	0	0	0	-0.788	0	0	0	0	0	0	0	0	0	0	0	0
TCGA-28-2509	0.383	0.383	0	0	0	0	0	0	0	0	-0.368	-0.368	1.066	1.066	-0.293	-0.293	0.424	0.424	-0.429	-0.429	-0.251	-0.251	0	0	-0.253	-0.386	0	0	0	-0.37	-0.37	0	0	0	0	0.546	0.546	0.289	-0.451
TCGA-74-6581	0	0	0	0	0	0	0	0	0	0	0	0	0.802	0.802	0	0	0	0	-0.871	-0.871	0	0	0	0	0	0	0	0	0	0	0	0	0	0	0	0.812	0.812	0	-0.863
TCGA-06-0148	0	0	0	0	0	0	0	0	0	0	0	0	0.809	0.809	0	0	0	0	0	0	0	0	0	0	0	0	0	0	0	0	0	0	0	0.549	0.549	0.759	0.759	0	0
TCGA-06-0209	0.405	0.405	0	0	0	0	0	0	0.545	0.545	0	0	0.526	0.526	0.377	0.377	-0.27	-0.27	-0.628	-0.628	0	0	0	0	0	0	0	0	0	0	0	0	0	0.551	0.551	0.384	0.384	0	0.371
TCGA-06-2557	0.385	0.385	0	0	0	0	0	0	0	0	0	0	0	0	0	0	-0.621	-0.621	-0.667	-0.667	0	0	0	0	0	0	0	0	-0.472	0	0	0	0	0	0	0.677	0.677	0	0
TCGA-06-6694	0	0	0	0	0	0	0	0	0	0	-0.366	-0.366	1.084	1.084	0	0	-0.645	-0.645	0	0	-0.435	0	0.593	0.248	-0.373	0	-0.4	0	0	0	0	-0.74	-0.74	0	0	0	0	-0.299	0
TCGA-06-6700	0	0	0	0	0	0	0	0	0	0	0	0	0	0.945	0	0	0	0	-0.51	-0.51	0	0	0	0	0	0	0	0	0	0	0	0	0	0	0	0	0	0	0
TCGA-12-3649	0	0	0	0	0	0	0	0	0	0	0	0	0.953	0.953	0	0	0	0	-0.891	-0.891	0	0	0	0	0	0	0	0	0	0	0	0	0	0.843	0.843	0.945	0.945	0	0
TCGA-19-2625	0.795	0.795	-0.256	-0.256	0	0	0	0	0	0	0	0	0	0	0	0	-0.723	0	-0.779	-0.779	0	0	0	0	-0.756	0	0	0	0	0	0	0	0	0	0	0	0	0	-0.258
TCGA-19-5951	0	0	0	0	0	0	0	0	0	0	0	0	0	0	0	0	0	0	-0.908	-0.908	0	0	0	0	0	0	0	0	0	0	0	0	0	0.707	0.707	0.786	0.786	0	0
TCGA-32-1982	0	0	0	0	0	0	0	0	0	0	0	0	0.553	0.553	0	0	0	0	-0.578	-0.578	0	0	0	0	0	0	0	0	0	0	0	0	0	0.466	0.466	0	0	0	0
TCGA-76-4925	0	0	0	0	0	0	-0.61	0	0	0	0	0	0.73	0.73	0	0	0	0	-0.823	-0.823	0	0	0	0	0	0	0	-0.789	0	-0.782	0	-0.598	0	-0.736	-0.736	0.707	0.707	-0.807	-0.757
TCGA-06-0237	0	0	0	0	0	0	0	0	0	0	0	0	1.152	1.152	0	0	-0.501	-0.501	-0.603	-0.603	0	0	-0.378	-0.378	0	0	0	0	0	0	0	-0.805	-0.805	0	0	0	0	0.41	-0.792
TCGA-06-1087	0.253	0.253	0	0	0.378	0.378	-0.738	-0.738	0	0	0	0	0.331	0.331	-0.656	-0.656	0	0	-1.293	-1.293	0.289	0.324	0.311	0.311	-0.751	0.303	0	-0.302	-0.302	0	0	0.692	0.692	0	0	0.437	0.437	0	0
TCGA-06-2558	0	0	0	0	0	0	0	0	0	0	0	0	0.797	0.797	0	0	0	0	-0.817	-0.817	-0.551	0	0	0	-0.827	0	-0.8	0	0	0	0	0	0	0	0	0	0	0	-0.789
TCGA-06-5418	0	0	0	0	0	0	0	0	0	0	0	0	1.43	1.43	0	0	-0.781	-0.781	-0.789	-0.789	0	0	0	0	0	0	0	0	-0.766	0	0	0	0	0	0	0	0	0	-0.763
TCGA-12-0692	0	0	0	0	0	0	0	0	0	0	0	0	0.742	0.742	0	0	0	0	-0.804	-0.804	0	0	0	0	0	-0.69	0	0.283	-0.266	0	0	0	0	0	0	0.631	0.631	0	0
TCGA-12-0775	0	0	0	0	0	0	0	0	0	0	0	0	0.417	0.417	0	0	0	0	-0.438	-0.438	0	0	0	0	0	0	0	0	0	0	0	0	0	0	0	0	0	0	0
TCGA-12-0829	0	0	0	0	1.261	1.261	0	0	0	0	0	0	0.398	0.398	0	0	0	0	-0.417	-0.417	0	0	0	0	-0.379	0	0	0	0	0	0	0	0	0.341	0.341	0.373	0.373	0	0
TCGA-12-1098	0	0	0	0	0	0	0	0	0.716	0.716	-0.716	0	0.936	0.936	-0.883	0	0	1.536	-0.727	0	0	0	0.769	0.769	0	0	0	0	0	-0.876	-0.876	0	0	0	0	0	0	0	0
TCGA-12-1598	1.013	1.013	0	0	0	0	0	0	0	0	0	0	0.851	0.851	-0.64	-0.308	0	0	-0.924	-0.924	0	-0.904	0	0	-0.573	-0.836	0	0	0	0	0	0.392	0.392	0.28	-0.115	0	0	0	-0.902
TCGA-02-0037	0	0	0	0	0	0	0	0	0	0	0	0	0.785	0.785	0	0.756	0	0	-0.843	-0.843	0	0	0	0	0	0	0	0	0	0	0	0	0	0.696	0.696	0.772	0.772	0	0
TCGA-06-0159	0	0	0	0	0	0	0	0	0	0	0	0	0.511	0.511	0	0	0	0	-0.522	-0.522	0	0	-0.322	-0.322	-0.475	0	0	0	0	0	0	0	0	0	0	0	0	0	-0.504
TCGA-06-0878	0	0	0	0	-0.692	0	0	0	0	0	0	0	0.639	0.639	0	0	-0.714	-0.714	-0.708	-0.708	0	0	0	0	0	-0.712	0	0	0	0	0	0	0	0	0	0	0	0	-0.677
TCGA-12-0688	0	0	0	0	0	0	0	0	0	0	0	0	0.773	0.773	0	0	0	0	-0.827	-0.827	0	0	0	0	0	0	0	0	0	0	0	0	0	0.651	0.651	0.747	0.747	0	0
TCGA-19-2631	0	0	0	0	0	0	0	0	0	0	0	0	0.76	0.76	0	0	0	0	-0.851	-0.851	0	0	0	0	0	0	0	0	0	0	0	0	0	0	0	0.764	0.764	0	-0.876
TCGA-26-5134	0	0	0	0	0	0	0	0	0	0	0	0	0	0	0	0	0	0	-0.951	-0.951	0	0	0	0	0	-0.922	0	0	0	0	0	0	0	0	0	0	0	0	0
TCGA-76-6192	0	0	0	0	0	0	0	0	0	0	0	0	0.449	0.449	0	0	0	0	-0.466	-0.466	0	0	0	0	0	0	0	0	0	0	0	0	0	0	0	0	0	0	0
TCGA-76-6657	0	0	0	0	0	0	0	0	0	0	0	0	0.73	0.73	0	0	-0.765	0	-0.782	-0.782	0	0	0	0	0	0	0	0	0	0	0	0	0	0	0	0.754	0.754	0	-0.777
TCGA-06-0158	0	0	0	0	0	0	0	0	0	0	0	0	0	0	0	0	-0.542	-0.542	-0.868	-0.868	0	0	0	0	-0.867	0	0	0	0	0	0	0	0	0.777	0.777	0.831	0.831	0	-0.88
TCGA-06-0649	0	0	0	0	0.271	0.271	0	0	0	0	0	0	0.625	0.625	0	0	-0.543	0	-0.545	-0.545	0	0	0	0	0	-0.551	-0.471	0	0	0	0	0	0	0	0	0	0	0	0
TCGA-28-1749	0	0	0	0	0	0	0	0	0	0	0	0	0.865	0.865	0	0	0	0	-0.934	-0.934	0	0	0	0	0	0	0	0	0	0	0	0	0	0.67	0.67	0.796	0.796	0	0
TCGA-32-4210	0.274	0.274	0	0	0	0	0	0	0	0	-0.532	-0.532	1.218	1.218	-0.298	-0.298	0	0	-0.537	-0.537	0	0	-0.04	-0.299	-0.345	0	-0.564	-0.267	-0.267	0.323	0.323	-0.545	-0.545	-0.33	-0.33	0.484	0	-0.589	0
TCGA-32-4719	0	0	0	0	0	0	0	0	0	0	-0.387	-0.387	0	0	-0.266	-0.266	-1.293	-1.293	-0.88	-0.88	-0.376	-0.376	0	0	-0.263	0	-0.277	0	0	0	0	0	0	0	0	0	0	0	0
TCGA-41-6646	0	0	0	0	0	0	0	0	0	0	0	0	0.598	0.598	0	0	0	0	-0.637	-0.637	0	0	0	0	0	0	0	0	0	0	0	0	0	0	0	0.577	0.577	0	-0.639
TCGA-74-6575	0	0	0	0	0	0	0	0	0	0	0	0	0.563	0.563	0	0	-0.522	0	-0.617	-0.617	0	0	0	0	0	0	0	0	0	0	0	-0.482	0	0	0	0.59	0.59	0	0
TCGA-76-6660	-0.275	-0.275	0	0	0	0	0	0	0	0	0	-0.514	0.462	0.462	0	0	-0.12	0.723	-0.483	-0.483	0	0	0.696	0.696	0	0	0	0	-0.72	-0.085	0.313	0	0	0.684	0	0	0	0	0
TCGA-06-0173	0	0	0	0	0	0	0	0	0	0	0	0	1.134	1.134	0	0	0	0	-1.034	-1.034	0	0	-0.968	-0.968	0	0	0	0	0	0.394	0.394	0	0	0	0	0.852	0.852	0	0
TCGA-06-0210	0	0	0	0	0	0	0	0	0	0	0	0	0.67	0.67	0	0	-0.677	-0.677	-0.688	-0.688	0	0	0	0	0	0	0	0	0	0	0	0	0	0	0	0	0	0	0
TCGA-06-0876	0	0	0	0	0	0	0	0	0	0	0	0	1.102	1.102	0	0	-0.611	-0.611	-0.491	-0.491	0	0	0	0	0	0	0	0	0	0	0	-0.727	0	0	0	0	0	0	0
TCGA-06-2563	0	0	0	0	0	0	0	0	0	0	0	0	0.819	0.819	0	0	0	0	-0.855	-0.855	0	0	0	0	0	0	0	0	0	0	0	0	0	0.666	0.666	0.795	0.795	0	0
TCGA-16-1063	0	0	0	0	0	0	0	0	0	0	0	-0.826	1.431	1.431	-0.832	0	-0.812	0	-0.823	-0.823	0	0	0	0	0	0	0	0	0	0	0	0	0	0	0	0	0	0	0
TCGA-19-1392	0	0	0	0	0	0	0	0	0	0	-0.399	-0.399	0.95	0.95	0.331	0.331	0	0	-0.914	-0.914	-0.913	-0.379	0	0	-0.453	0	-0.382	-1.293	0	0	0	0	0	0.349	0	0	0	0	-0.348
TCGA-19-5954	0	0	0	0	0	0	0	0	-0.805	-0.805	0	0	0.794	0.794	0	0	0	0	-0.822	-0.822	0	0	0	0	0	0	0	0	0	0	0	0	0	0	0	0.761	0.761	0	0
TCGA-26-5135	0	0	0	0	0	0	0	0	0	0	0	0	0.732	0.732	0	0	0	0	-0.794	-0.794	0	0	0	0	0	0	0	0	0	0	0	0	0	0	0	0	0	0	0
TCGA-28-5204	0	0	0	0	0	0	0	0	0	0	0	-0.845	1.494	1.494	-0.746	0	0	0	-0.802	-0.802	0	0	-0.836	0	0	0	0	-0.826	-0.826	0	0	0	0	0	0	0	0	0	0
TCGA-28-5213	0	0	0	0	0	0	0	0	0	0	0	-0.506	0.506	0.506	0	0	-0.492	0	-0.497	-0.497	0	0	0	0	0	-0.498	0	0	0	0	0	-0.492	-0.492	0	0	0	0	0	-0.502
TCGA-32-1980	0	0	0	0	0	0	0	0	0	0	0	0	0	0	0	0	0	0	0	0	0	0	0	0	0	0	0	0	0	0	0	0	0	0	0	0	0	0	0
TCGA-RR-A6KA	0	0	0	0	0	0	0	0	0	0	0	0	0.579	0.579	0	0	0	0	-0.585	0	0	0	0	0	0	0	0	0	0	0	0	0	0	0.489	0.489	0.557	0.557	0	0
TCGA-06-0188	0.272	0.272	0	0	0.533	0.533	0	0	0	0	0	0	0.718	0.718	0	0	-0.645	-0.265	-0.686	-0.686	0	0	0	0	-0.92	-0.628	0	0	0	0.131	0.482	0.271	0.271	0	0	0	0	0	-0.8
TCGA-06-0644	0	0	0	0	0	0	0	0	0	0	0	0	1.122	1.122	0	0	0	0	-0.585	-0.585	0	0	0	0	0	-0.579	0	0	0	0	0	0	0	0	0	0	0	0	0
TCGA-08-0345	0	0	0	0	0.547	0.547	0	0	0	0	0	0	0.563	0.563	0	0	0	0	-0.618	-0.618	0	0	0	0	0	0	0	0	0	0	0	0	0	0	0	0	0	0	0
TCGA-19-0955	0	0	0	0	0	0	0	0	0.494	0.494	0	0	0.479	0.479	0	0	-0.5	0	-0.503	0	0	0	0	0	0	0	0	0	0	0	0	0	0	0.431	0.431	0.451	0.451	0	0
TCGA-28-1757	0	0	0	0	0	0	0	0	0	0	0	0	1.338	1.338	0	0	-0.672	-0.672	-0.74	-0.74	0	0	0	0	0	0	0	0	0	0	0	0	0	0	0	0	0	0	0
TCGA-28-5207	0	0	0	0	0	0	0	0	0	0	0	0	0.983	0.983	0	0	0	0	-0.701	-0.701	0	0	0.295	0.295	0	-0.595	0	0	0	0	0	0	0	0	0	0	0	0	-0.684
TCGA-76-6283	0.793	0.793	0	0	0	0	-0.61	-0.61	0	0	0	0	0.597	0.597	0	0	0	0	-0.884	-0.884	0	0	0	0	-0.431	0	0	0	0	-0.295	-0.295	0.543	0.543	0	0	0.674	0.674	0.271	0
TCGA-02-0070	0	0	0	0	0	0	0	0	0	0	0	0	0.603	0.603	0	0	0	0	-0.676	-0.676	0	0	0.597	0.597	0	0	0	0	0	0	0	0	0	0.495	0.495	0	0	0	0
TCGA-14-0740	-0.446	-0.446	0	0.348	0	0	0	-0.33	-0.443	-0.443	0	0	0	0	0	0	-0.891	-0.891	-0.889	-0.889	-0.855	0	0.002	-0.34	-0.91	0	0	0	0	0	0	0	0	-0.458	-0.458	0.448	0	-0.919	0
TCGA-14-1825	0	0	0	0	1.539	1.539	0	0	0	0	0	0	0.526	0.526	0.795	0.795	0	0	-0.852	-0.852	0	0	0	0	-0.277	-0.89	0	0	0	0	0	0	0	0	0	0	0	0	0
TCGA-16-1060	0	0	0	0	0	0	0	0	0	0	0	0	0	0	0	0	0	0	-0.749	-0.749	0	0	0	0	0	0	0	0	0	0	0	0	0	0	0	0.614	0.614	0	0
TCGA-19-0964	0	0	0	0	0	0	0	0	0	0	0	0	0	0	0	0	0	0	-0.96	-0.96	0	0	0	0	0	0	0	0	0	0	0	0	0	0	0	0	0	0	-0.955
TCGA-19-2620	0	0	0	0	0	0	0	0	0	0	0	0	0	0	0	0	-0.227	0.386	-0.797	-0.797	0	0	0	0	0	0	0	0	0.866	0	0	0	0	0	0.855	0	0	0	-0.811
TCGA-76-4931	0	0	0	0	0	0	0	0	0	0	-0.915	-0.915	0.883	0.883	0	0	-0.91	0	-0.954	-0.954	0	0	0	0	0	0	0	0	0	0	0	0	0	0	0	0	0	0	0
TCGA-06-0187	0	0	0	0	0	0	0	0	0	0	0	-0.911	0	1.1	0	0	0	0	-1	-1	0	0	0.874	0	0	0	0	0	0	-0.264	-0.264	0	0	0	0	0	0	0	0
TCGA-06-0743	0	0	0	0	0	0	0	0	0	0	0	0	0.698	0.698	0	0	0	0	-0.775	-0.775	0	0	0	0	0	0	0	0	0	0	0	0	0	0.485	0.485	0.694	0.694	0	0
TCGA-08-0346	0	0	0.335	0.335	0.51	0.51	0	0	0	0	0	0	0.519	0.519	0	0	0	0	-0.537	-0.537	0	0	0	0	0	0	0	0	0	0	0	0	0	0	0	0	0	0	0
TCGA-08-0390	0	0	0	0	0	0	0	0	0	0	0	0	0.426	0.426	0	0	-0.391	0	-0.448	-0.448	0	0	0	0	0	0	0	0	0	0	0	0	0	0	0	0	0	0	0
TCGA-12-0657	0	0	0	0	0	0	0	0	0	0	0	0	0.773	0.773	0	0	0	0	-0.824	-0.824	0	0	0	0	0	0	0	0	0	0	0	0.761	0.761	0	0	0	0	0	0
TCGA-14-0787	0	0	0	0	0	0	0	0	0	0	0	0	0.788	0.788	0	0	-0.832	0	-0.846	-0.846	0	0	0	0	-0.831	0	0	0	0	0	0	0	0	0	0	0.759	0.759	0	0
TCGA-14-0817	0.572	0.572	0	0	0	0	0	0	0	0	-0.347	-0.347	0.757	0.757	0	0	0	0	-0.786	-0.786	-0.474	-0.474	0	0	0.374	0	-0.301	0	0	0	0	0	0	0.567	0.567	0	0	0	0
TCGA-14-1453	0	0	0	0	0	0	0.699	-0.308	0	0	-0.86	-0.86	0.857	0	0	0	-1.293	-1.293	-0.893	-0.893	0	0	0.505	0.505	-0.864	0	0	0	0	-0.881	-0.881	-0.885	0	0	0	0.781	0	0	0
TCGA-19-1385	0	0	0	0	0	0	0	0	0	0	0	0	0.317	0.317	0	0	0	0	-0.255	-0.255	0	0	0	0	0	0	0	0	0	0	0	0	0	0	0	0	0	0	0
TCGA-19-1789	0	0	0	0	0	0	0	0	0	0	0	0	0	0	0	0	0	0	-0.951	-0.951	0	0	0	0	0	0	0	0	0	0	0	0	0	0.783	0.783	0.887	0.887	0	0
TCGA-28-2513	0	0	0	0	0	0	0	0	0	0	0	0	0.323	0.323	0	0	-0.33	-0.33	-0.332	-0.332	0	0	0	0	0	0	0	0	0	0	0	0	0	0	0	0	0	0	0
TCGA-32-1979	0	0	0	0	0	0	0	0	0	0	0	0	0.566	0.566	0	0	0	0	-0.637	-0.637	0	0	0	0	0	0	0	0	0	0	0	0	0	0.283	0.283	0.538	0.538	0	0
TCGA-4W-AA9S	0	0	0	0	0	0	0	0	0	0	0	0	0.741	0.741	0	0	0	0	-0.814	-0.814	0	0	0	0	-0.786	0	0	0	0	-0.483	0	-0.321	-0.321	0	0	0.502	0.502	0.486	-0.772
TCGA-02-0059	0	0	0	0	0	0	0	0	0	0	0	0	0.487	0.487	0	0	0	0	-0.498	-0.498	-0.393	-0.393	0	0	-0.419	0	0	0	0	-0.309	-0.309	0	0	0	0	0	0	0	-0.626
TCGA-02-0074	0	0	-0.252	-0.252	0	0	0	0	0	0	0	0	0.561	0.561	0	0	0	0	-0.849	-0.849	0	0	0	0	0	-0.72	0	-0.451	-0.451	0	0	0	0	0	0	0	0	0	0
TCGA-06-0152	0.352	0.352	-0.308	-0.308	-0.319	-0.319	-0.327	-0.327	0	0	0	0	0.374	0.374	0	0	0	0	-0.713	-0.713	0	0	0	0	-0.304	0	0	0	0	-0.355	-0.355	0	0	0.506	0	0.592	0.592	0	-0.723
TCGA-06-0169	0	0	0	0	0	0	0	0	0	0	0	0	0.56	0.56	0	0	0	0	-0.578	-0.578	0	0	0	0	0	0	0	0	0	0	0	0	0	0	0	0.552	0.552	0	0
TCGA-12-1099	0.262	0.262	0.301	0.301	0.297	-0.767	0	0	0	0	0	0	0.868	0.868	0.288	0.288	0	0	0.367	0.367	0	0	0	0	0	0	-0.737	-0.293	-0.293	0	0	0	0	0.838	0	0	0	-0.475	0.31
TCGA-19-A6J4	0	0	0	0	-0.303	-0.303	0.288	0.288	0.322	0.322	-0.299	-0.299	0.304	0.304	0.28	0.28	-0.29	-0.29	-0.325	-0.325	0	0	0	0	0.273	-0.303	0	0.282	0.282	0.304	0.304	0	0	0	0	0	0	0.296	-0.312
TCGA-26-1799	0	0	0	0	0	0	0	0	0	0	0	0	0.919	0.919	0	0	0	0	-0.921	-0.921	0	0	0	0	0	0	0	0	0	0	0	0	0	0.762	0.762	0.814	0.814	0	0
TCGA-32-1986	0	0	0	0	0	0	0	0	0	0	0	0	1.018	1.018	0	0	0	0	0	0	0	0	0	0	0	0	0	0	0	0	0	0.334	0.334	0	0	0	0	0	-0.524
TCGA-76-4926	0	0	0	0	0	0	0	0	0	0	0	0	0.702	0.702	0	0	0	0	-0.78	-0.78	0	0	0	0	0	0	0	0	0	0	0	0	0	0	0	0	0	0	-0.375
TCGA-OX-A56R	0	0	0	0	0	0	0	0	0	0	-0.878	-0.878	0.827	0.827	0	0	-0.864	-0.864	-0.86	-0.86	0	0	0	0	0	-0.862	0	0	0	0	0	0	0	0	0	0	0	0	-0.842
TCGA-06-0124	0	0	0	0	0	0	0	0	0	0	0	0	0.62	0.62	0	0	-0.537	0	-0.605	-0.605	0	0	0	0	0	0	-0.606	0	0	0	0	0	0	0.349	0.349	0	0	0	0
TCGA-06-0127	0	0	0	0	0	0	0	0	0	0	0	0	0	0	0	0	0	-1.293	-0.635	-0.635	0	0	0	0	0	0	0	0	0	0	0	0	0	0.508	0.508	0.562	0.562	0	0
TCGA-06-0219	0	0	0	0	0	0	0	0	0	0	0	0	0	0	0	0	-0.652	0	-0.665	-0.665	0	0	0	0	-0.649	-0.655	0	0	0	0	0	0	0	0	0	0	0	0	-0.674
TCGA-06-5413	0	0	0	0	0	0	0	0	0	0	0	-0.712	0.686	0.686	0	0	0	0	-0.705	-0.705	0	0	0	0	0	0	0	0	0	0	0	0	0	0	0	0	0	0	-0.685
TCGA-14-0865	0	0.871	0	0	0	0	0	0	-0.41	-0.41	-0.431	-0.431	0	0	0	0	0	0	-0.894	-0.894	-0.86	-0.86	0	0	-0.922	-0.27	0	0	0	0	0	0	0	-0.376	-0.376	0	0	0	-0.899
TCGA-14-0867	0.402	0.402	-0.27	-0.27	0	0	-0.478	-0.478	-0.284	-0.284	0	0	0.377	0.377	0.806	0.806	0	0	-0.5	-0.5	-0.646	-0.646	0	0	0	0	0	0	0	0	0	0	0	0.374	0.374	-0.392	-0.392	0	0
TCGA-27-1833	0	0	0	0	0	0	0	0	0	0	0	0	0.916	0.916	0	0	-0.954	-0.954	-0.972	-0.972	0	0	0	0	0	0	0	0	0	0	0	0	0	0.719	0.719	0.806	0.806	0	0
TCGA-28-5220	0	0	0	0	0	0	0	0	0	0	-0.844	-0.844	0.81	0.81	0	0	-0.856	-0.856	-0.766	-0.766	0	0	0	0	0	-0.852	0	0	0	0	0	0	0	0	0	0	0	0	0
TCGA-32-2638	0	0	0	0	0	0	0	0	0	0	0	0	0.452	0.452	0	0	0	0	-1.004	-1.004	0	0	0	0	0	0	0	0	0	0	0	0	0	0.966	0.966	1.098	1.098	0	0
TCGA-41-2572	0	0	0	0	0	0	0	0	0	0	0	0	0.812	0.812	0	0	-1.293	-1.293	-0.882	-0.882	0	0	0	0	0	0	0	0	0	0	0	0	0	0.63	0.63	0.715	0.715	0	0
TCGA-74-6573	0	0	0	0	0	0	0	0	0	0	-0.584	-0.584	0.963	0.963	0	0	0	0	-0.833	-0.833	0	0	0	0	0	0	0	0	0	0	0	0	0	0	0	0	0	0	0
TCGA-02-0057	0	0	0	0	0	0	0	0	0	0	0	0	0.362	0.362	0	0	-0.552	-0.552	-0.384	-0.384	0	0	0	0	0	0	0	0	0	0	0	0	0	0	0	0.356	0.356	0	0
TCGA-02-0060	0	0	0	0	0	-0.291	0	0	0	0	0	0	0	0	-0.719	0	0	0	0	0	0	0	0	3.657	0	-0.716	0	0	0	0	0	0	0	0	0	-0.608	0	0	0
TCGA-06-0128	0	0	0	0	0	0	0	0	0	0	0	0	0	0	0	0	0	0	-0.28	-0.28	-0.786	-0.786	0	0	-0.783	-0.48	-0.471	0	0	0	0	0	0	0	0	0	0	0	0
TCGA-06-0214	0	0	0	0	0	0	0	0	0	0	0	-0.708	0.7	0.7	0	0	0	0	-0.695	-0.695	0	0	0	0	-0.48	0	0	-0.263	-0.707	0	0	0	0	0	0	0	0	0	0
TCGA-06-0744	0	0	0	0	0	0	0	0	0	0	0	0	0.872	0.872	0	0	-1.293	0	-0.915	-0.915	0	0	0	0	0	0	0	0	0	0.19	0.485	0	0	0.708	0.708	0	0	0	-0.079
TCGA-08-0344	-0.819	0	0	0	0	0	0	0	0	0	0	0	0	0	0	0	0	0	0	0	0	0	0	0	0	0	0	0	0	0	0	0	0	-0.834	-0.834	0	0	0	0
TCGA-12-1093	0	0	0	0	0	0	0	0	0	0	0	0	0.387	0.387	0	0	-0.393	-0.393	-0.392	0	0	0	0	0	-0.396	0	0	0	0	0	0	0	0	0	0	0	0	0	0
TCGA-14-1037	0	0	0	0	0	0	0	0	0	0	0	-0.539	0.539	0.539	0	0	-0.538	0	-0.548	-0.548	0	0	0	0	0	0	0	0	0	0	0	0	0	0	0	0	0	0	0
TCGA-14-1795	0	0	0	0	0	0	0	0	0	0	0	0	0.68	0.68	0	0	0	0	-0.721	-0.721	0	0	0	0	0	0	0	0	0	0	0	0	0	0	0	0	0	0	0
TCGA-16-1047	0	0	0	0	0	0	0	0	0	0	0	0	0.671	0.671	0	0	-0.795	-0.795	-0.79	-0.79	0	0	0	0	0	0	0	0	0	0	0	0	0	0	0	0	0	0	0
TCGA-27-1831	0	0	0	0	0	0	0	0	0	0	0	0	1.208	1.208	0	0	0	0	-0.69	-0.69	0	0	0	0	0	0	0	0	0	0	0	0	0	0	0	0	0	0	0
TCGA-28-5209	0	0	0	0	0	0	0	0	0	0	0	-0.873	0.894	0.894	0	0	-0.847	0	-0.87	-0.87	0	0	0	0	0	0	0	0	0	0	0	0	0	0.624	0.624	0	0	0	0
TCGA-32-5222	0.562	0.562	0	0	0	0	0	0	0	0	0	0	3.657	3.657	0	0	0	0	-0.675	-0.675	0	0	0.561	0.561	0	0	0	0	0	0	0	1.059	1.059	0.47	0.47	0.589	0.589	0	0
TCGA-76-4934	0	0	0	0	0	0	0	0	0	0	0	0	0	0	0	0	0.258	0.258	-0.833	-0.833	-0.786	-0.786	0	0	-0.31	-0.834	0	0	0	-0.295	-0.295	0.258	0.258	0	0	0	0	-0.315	-0.303
TCGA-76-6656	0	0	0	0	0	0	0	0	0	0	0	0	0	0.718	0	0	0	0	-0.816	-0.816	0	0	0	0	0	0	0	0	0	0	0	0	0	0.576	0.576	0.704	0.704	0	0
TCGA-06-0171	0	0	0	0	0	0	0	0	0	0	0	0	0.62	0.62	-0.5	-0.5	-0.733	0	-0.733	-0.733	0	0	0	0	0	-0.385	0	0	-0.488	0	0	-0.713	0	0	0	0.749	0.749	0	0
TCGA-06-0197	0	0	0	0	0	0	0	0	0	0	0	0	0.861	0.861	0	0	0	0	-0.606	-0.606	0	0	-0.524	-0.524	-0.627	0	0	0	0	0	0	0	0	0	0	0	0	0	-0.617
TCGA-06-0241	0	0	0	0	0	0	0	0	0	0	0	0	1.461	0.935	0	0	0	0	-0.947	-0.947	0	0	0	0	0	-0.946	0	0	0	0	0	0	0	0	0	0	0	0	-0.897
TCGA-06-2567	0	0	0	0	0	0	0	0	0	0	0	0	0.673	0.673	0	0	-0.793	0	-0.815	-0.815	0	0	0	0	-0.789	0	0	0.344	0.043	0	0	0	0	0	0	0	0	0	-0.811
TCGA-06-6697	0	0	0	0	0	0	0.404	0.404	0	0	0	0	0.415	0.415	0	0	-0.422	0	-0.436	-0.436	0	0	0	0	0	-0.433	0	0	0	0	0	0	0	0	0	0.423	0.423	0	-0.422
TCGA-12-0653	0	0	0	0	0	0	0	0	0	0	0	0	0.63	0.63	0	0	0	0	-0.671	-0.671	0	0	0	0	0	-0.671	0	0	0	0	0	0	0	0	0	0	0	0	0
TCGA-12-1095	0	0	0	0	0	0	0	0	0	0	0	-0.682	0.645	0.645	0	0	-0.677	0	-0.679	-0.679	0	0	0	0	0	0	0	0	0	0	0	0	0	-0.598	-0.598	0.635	0	0	0
TCGA-14-0812	0	0	0	0	0	-0.577	0	0	0	0	0	0	0.51	0.51	0	0	0	0	-0.687	-0.687	0	0	0	0	-0.673	0	0	0	0	0	0	0	0	0	0	0	0	0	0
TCGA-15-0742	0.86	0.86	0	0	0	0	0	0	0	0	0	-0.858	0.844	0.844	0	0	0	0	-0.925	-0.925	0	0	0	0	-0.897	0	0	0	0	0	0	0	0	0	0	0.715	0.715	-0.273	-0.986
TCGA-15-1449	0	0	0	0	0	0	-0.252	-0.252	0	0	0	0	1.505	1.505	0	0	0.264	0.264	-0.253	-0.253	0	0	0.651	0.651	-0.265	0	-0.519	0	0	-0.614	0	0	0	0.657	0	0.434	0.434	0	0.367
TCGA-16-0861	0	0	0	0	0	0	0	0	0	0	0	-0.733	0.596	0	0	0	-0.923	0	0	0	0	0	0	0	0	-0.931	0	0	0	0	0	0	0	0	0	0.907	0	0	0
TCGA-19-2623	0	0	0	0	0	0	0	0	0	0	0	0	0.809	0.809	0	0	0	0	-0.815	-0.815	-0.806	-0.806	-0.792	-0.792	0	-0.74	0	0	0	-0.523	-0.523	0	0	0	0	0	0	0	0
TCGA-26-5139	0	0	0	0	0	0	0	0	0	0	0	0	0.711	0.711	0	0	0	0	-0.772	-0.772	0	0	0	0	0	0	0	0	0	0	0	0	0	0.578	0.578	0	0	0	0
TCGA-26-6174	0	0	0	0	0	0	0	0	0	0	0	0	0.413	0.413	0	0	0	0.312	0	0	0	0	0	0	0	0	-0.429	0	0	0	0	0	0	0	0	0	0	0	0
TCGA-28-2502	0	0	0	0	0	0	0	0	0	0	0	0	0.498	0.498	0	0	-0.451	0	-0.512	-0.512	0	0	0	0	0	0	0	0	0	0	0	0	0	0.435	0	0	0	0	0
TCGA-32-1976	0	0	0	0	0	0	0	0	0	0	-0.311	-0.311	0.579	0.579	0.452	0.452	-0.822	0.003	-0.82	-0.82	-0.272	-0.272	0	0	0	0	-0.394	0	0	-0.332	0	-0.393	-0.393	0	0	0	0	0	0
TCGA-02-2486	0	0	0	0	-0.634	0	0	0	0	0	0	0	3.657	0.673	-0.65	-0.65	0	0	-0.699	-0.699	0	0	0	0	0	0	0	-0.59	-0.59	0	0	0	0	0	0	0	0	0	-0.668
TCGA-06-0133	0.585	0.585	0.461	0.461	0	0	0	0	0	0	0	0	0.788	0.788	0	0	0	0	-0.544	-0.544	0	0	0	0	0	0	0	0	0	0	0	0	0	0	0	0	0	0	0
TCGA-06-6388	0	0	0	0	0	0	0	0	0	0	0	0	0.647	0.647	0	0	0	0	-0.713	-0.713	0	0	0	0	0	0	0	0	0	0	0	0	0	0.419	0.419	0.61	0.61	0	0
TCGA-06-6693	0	0	0	0	0	0	-0.791	-0.791	0	0	0	0	0	0	-0.813	-0.813	-0.714	0	-0.812	-0.812	0	0	0	0	0	0	0	0	-0.388	0	0	0	0	0	0	0	0	-0.49	-0.789
TCGA-06-6695	0	0	0	0	0	0	0	0	0	0	0	0	0.716	0.716	0	0	-0.786	0	-0.792	-0.792	0	0	0	0	0	0	0	0	0	0	0	-0.802	0	0.614	0.614	0.705	0.705	0	0
TCGA-06-A7TK	0	0	0	0	0	0	0	0	0	0	0	0	0.592	0.592	0	0	0	0	-0.682	-0.682	0	0	0	0	-0.672	0	-0.523	0	0	0	0	0	0	0	0	0.621	0.621	0	0
TCGA-12-1089	0	0	0	0	0	0	0	0	0	0	0	0	0.735	0.735	0	0	0	0	0	-0.785	0	0	0	0	0	-0.788	0	0	0	0	0	0	0	0	0	0	0	0	0
TCGA-14-0790	0	0	0	0	0	0	0	0	0	0	0	0	0.961	0.961	0	0	0	0	-0.863	-0.863	0	0	0.804	0.804	0	0	0	0	0	0	0	0	0	0.776	0.776	0	0	0	0
TCGA-19-1786	0.284	0.284	0.268	0.268	0	0	0	0	0	0	0	0	0.869	0.869	-0.915	0	-0.905	-0.905	-0.895	-0.895	0	0	0	0.672	0	0	0	0	0	0	0	0	0	0.698	0.698	0.859	0.859	0	0
TCGA-76-6285	0	0	0	0	0.778	0.778	0	-0.867	0	0	0	-0.873	0.709	0.709	0	0	0	0	-0.877	-0.877	0	0	0	0	-0.859	-0.86	0	0	0	-0.856	-0.856	-0.848	-0.848	0	0	0	-0.826	0	0
TCGA-81-5910	0	0	0	0	0	0	0	0	0	0	0	0	0.818	0.818	0	0	0	0	-0.897	-0.897	0	-0.824	0	0	0	0	0	0	0	0	0	0	0	0	0	0	0	0	0
TCGA-02-0075	0	0	0	0	0	0	0.357	0.357	0	0	0	0	0.898	0.898	0.493	0.493	0	0	-0.558	-0.558	0	0	-0.537	-0.537	-0.539	0	0	0	0	0	0	0	0	0	0	0	0	0	0
TCGA-02-0085	0	0	0	0	0	0	0	0	0	0	0	0	0.415	0.415	0	0	0	0	-0.433	-0.433	0	0	0	0	0	0	0	0	0	0	0	0	0	0	0	0	0	0	0
TCGA-06-0125	0	0	0	0	0	0	0	0	0	0	0	0	0.856	0.856	0	0	0	0	-0.939	-0.939	0	0	0	0	0	0	0	0	0	0	0	0	0	0.723	0.723	0.815	0.815	0	0
TCGA-06-0137	0	0	0	0	0	0	0	0	0	0	0	0	0.863	0.863	0	0	0	0	-0.951	-0.951	0	0	0	0	0	0	0	0	0	0	0	0	0	0.743	0.743	0.827	0.827	0	0
TCGA-06-0157	0	0	0	0	0	0	0	0	0	0	0	0	0.874	0.874	0	0	0	0	-0.88	-0.88	0	0	0	0	0	0	0	0	0	0	0	0	0	0.766	0.766	0.467	0.467	0	0
TCGA-06-0184	0	0	0	0	0	0	0	0	0	0	-0.483	-0.483	1.212	1.212	0	0	0	0	-0.538	-0.538	-0.483	-0.483	0.466	-0.064	-0.544	0	0	0	0	-0.519	-0.519	0	0	0	0	0	0	0	0
TCGA-06-0195	0.58	0.58	0	0	0	0	0.278	0.278	0.552	0.552	0	0	1.028	1.028	-0.403	-0.403	0.524	0.524	-0.55	-0.55	0	-0.538	-0.994	0	-0.548	0	0	0	0	0.5	0.5	0	0	0	0	0.43	0.43	0	0
TCGA-06-5859	0	0	0	0	-0.799	-0.799	0	0	0	0	0	0	0.781	0.781	0	0	-0.798	-0.798	-0.818	-0.818	0	0	0	0	-0.797	-0.815	0	-0.782	-0.782	0	0	-0.767	-0.767	0	0	0	0	0	0
TCGA-08-0348	0	0	0	0	0	0	0	0	0	0	0	0	0.688	0.688	0	0	-1.293	0	-0.715	-0.715	0	0	0	0	0	0	-0.701	0	0	0	0	0	0	0	0	0	0	0	0
TCGA-12-0691	0	0	0	0	0	-0.767	0	0	0.692	0	-0.771	-0.771	0.799	0.799	0	0	0.702	0.702	-0.354	0	-0.78	-0.78	0.807	0.807	0	0	0	0	0	0	0	0	0	0	0	0	0	0	0
TCGA-14-1459	0	0	0	0	0	0	0	0	0	0	0	0	0.836	0.836	0	0	0	0	-0.902	-0.902	0	0	0	0	0	0	0	0	0	0	0	0	0	0	0	0	0	0	0
TCGA-19-1390	-0.978	-0.978	-0.413	-0.413	0	0	0	0	0	0	0	0	1.088	1.088	0	0	0	0	0	0	-0.454	-0.454	-0.458	-0.458	1.054	-0.946	-0.344	0	0	0	0	-0.445	-0.445	0.709	0.264	-0.395	-0.395	0	0
TCGA-27-2523	0	0	0	0	0	0	0	0	0	0	0	0	0.82	0.82	0	0	0	0	-0.859	0	0	0	0	0	0	0	0	0	0	0	0	0	0	0	0	0.809	0.809	0	-0.886
TCGA-28-2506	0	0	0	0	0.335	0.335	0.284	0.284	0.303	0.303	0	0	0.791	0.791	0	0	-0.468	-0.468	-0.497	-0.497	0	0	0.327	0.327	0	-0.494	0	0.373	0.373	0.355	0.355	0.326	0.326	0.337	0.337	0.373	0.373	0.335	-0.48
TCGA-28-5218	0	0.984	0.491	0.491	0	0	0	0	0	0	0	0	1.481	1.481	1.476	1.476	0	0	0	0	0	0	0.508	0.508	0	0	0.507	0	0	0.471	0.471	0	0	0.448	0.448	0.489	0.489	0.517	0.491
TCGA-32-1977	0	0	0	0	0	0	0	0	0	0	0	0	0.514	0.514	0	0	0	0	-0.553	-0.553	0	0	0	0	0	0	0	0	0	0	0	0	0	0.438	0.438	0.496	0.496	0	0
TCGA-32-2491	0	0	0	0	0	0	0	0	0	0	0	0	0.593	0.593	0	0	0	0	-0.616	-0.616	0	0	0	0	0	0	0	0	0	0	0	-0.442	-0.442	0	-0.363	0.602	0.602	0	-0.439
TCGA-76-6282	0	0	0	0	0	0	0	0	0	0	0	0	0.582	0.582	0	0	-0.592	-0.592	-0.592	-0.592	0	0	0	0	0	-0.587	0	0	0	0	0	0	0	0	0	0	0	0	0
TCGA-02-0055	0	0	0	0	0	0	0	0	0	0	0	0	0.299	0.299	0.362	0.362	0	0	-0.411	-0.411	0	0	-0.332	-0.332	-0.413	-0.406	0	0	0	-0.328	-0.328	0	0	0	0	0.3	0.3	0.356	0
TCGA-06-0190	0	0	0	0	0	0	0	0	0	0	0	0	0.565	0.565	0	0	0	0	-0.576	-0.576	0	-0.377	-0.254	-0.254	0	0	0	0	0	0	0	0	0	0.408	0.408	0	0	0	0
TCGA-08-0244	-0.35	-0.35	0	0	0	0	0	0	0	0	0	0	0.712	0.712	0	0	0	0	-0.78	-0.78	0	0	0	0	0	0	0	0	0	0	0	0	0	0	0	0	0	0	-0.773
TCGA-12-0821	0	0	0	0	0	0	0	0	0	0	0	0	0.755	0.755	0	0	-0.814	-0.814	-0.823	-0.823	0	0	0	0	0	-0.816	0	0	0	0	0	0	0	0	0	0	0	0	-0.777
TCGA-19-5952	0	0	0	0	0	0	0	0	0	0	0	-0.554	0.558	0.558	0	0	-0.542	0	-0.622	-0.622	0	0	0	0	0	0	0	0	0	0	0	0	0	0	0	0	0	0	0
TCGA-27-2528	0	0	0	0	0	0	0	0	0	0	0	0	0	0	0	0	0	0	-0.837	-0.837	0	0	0	0	0	0	0	0	0	0	0	0	0	0.712	0.712	0.767	0.767	0	0
TCGA-28-5215	0	0	0	0	0.275	0.275	0	0	-0.261	-0.261	0	0	0	0	0	0.685	0.255	0.255	-0.581	-0.581	0	0	0	0	-0.634	-0.598	-0.35	0	0	-0.646	0	0	0	0	0	0	0	0	0.284
TCGA-32-2615	0	0	0	0	-0.263	-0.263	0	0	0	0	-0.944	-0.944	0	0	0	0	0	0	-0.991	-0.991	-0.318	-0.318	0	0	0	-0.964	0	0	0	0	0	0	0	0	0	0	0	0	-0.94
TCGA-02-0009	0	0	0	0	0	0	0	0	0	0	0	0	0.849	0.849	0	0	0	0	-0.896	-0.896	0	0	0	0	0	0	0	-0.863	-0.863	0	0	0	0	0.662	0.662	0	0	0	0
TCGA-02-0046	0	0	0	0	0	0	0	0	0	0	0	0	0.807	0.807	0	0	0	0	-0.875	-0.875	0	0	0	0	0	0	0	0	0	0	0	0	0	0	0	0	0	0	0
TCGA-02-2466	0	0	0	0	0	0	0	0	0	0	0	0	0.528	0.528	0	0	-0.925	-0.925	-0.933	-0.933	-0.66	0.638	0	-0.27	0	-0.952	0	0	0	0	0	0	0	-0.056	-0.795	0	0.649	0	-0.889
TCGA-06-0155	0	0	0	0	0	0	0	0	0	0	0	0	0.738	0.738	0	0	0	0	-0.793	-0.793	0	0	0	0	0	0	0	0	0	0	0	0	0	0.629	0.629	0	0	0	0
TCGA-06-0216	0	0	0	0	0	0	0	0	0	0	0	0	0	0	0	0	0	0	0	0	0	0	0	0	0	0	0	0	0	0	0	0	0	0	0	0	0	0	0
TCGA-06-0875	0	0	0	0	0	0	0	0	0	0	0	0	1.415	1.415	0	0	0	0	-0.803	-0.803	0	0	0	0	-0.419	-0.396	-0.788	0	0	0	0	0	0	-0.325	-0.325	0	0	-0.37	-0.779
TCGA-06-1800	0	0	0	0	0	0	-0.475	-0.475	0	0	0	0	0.779	0.779	0	0	-0.743	0	-0.804	-0.804	-0.428	-0.428	0	0	0	0	0	0	0	0	0	0	0	0	0	0	0	0	0
TCGA-06-1802	0	0	0	0	0	0	0	0	0	0	0	0	0.684	0.684	0	0	-1.293	-1.293	-0.763	-0.763	0	0	0	0	-0.73	0	0	0	0	0	0	0	0	0.349	0.349	0	0	0	0
TCGA-06-5414	0	0	0	0	0	0	0	0	0	0	0	0	0.668	0.668	0	0	0	0	-0.693	-0.693	0	0	0	0	-0.385	0	0	0	0	0	0	0	0	0.53	0.53	0.605	0.605	0	0
TCGA-12-1097	0	0	0	0	0	0	0	0	0	0	0	0	0.705	0.705	0	0	-0.747	0	-0.776	-0.776	0	0	0	0	-0.779	0	0	0	0	0	0	0	0	0	0	0	0	0	-0.76
TCGA-12-3648	0	0	0	0	0	0	0	0	0	0	0	0	1.18	1.18	0	0	0	0	-1.113	-1.113	0	0	0	0	0	0	0	0	0	0	0	0	0	0.945	0.945	1.172	1.172	0	0
TCGA-14-1043	0	0	0	0	0	0	0	0	0	0	0	0	0.511	0.511	0	0	0	0	-0.53	-0.53	0	0	0	0	0	0	0	0	0	0	0	0	0	0	0	0.932	0.932	0	0
TCGA-14-1455	0	0	0	0	0	0	0	0	0	0	0	0	0.877	0.877	0	0	0	0	-0.922	-0.922	0	0	0	0	0	-0.927	0	0	0	0	0	0	0	0	0	0	0	0	0
TCGA-19-0963	0	0	0	0	0	0	0	0	0	0	0	0	0.633	0.633	0	0	-0.489	0	-0.694	-0.694	0	0	0	0	0	0	0	0	0	0	0	0	0	0	0	0	0	0	0
TCGA-28-1751	0	0	0	0	0	0	0	0	0	0	0	0	0.415	0.415	0	0	0.001	0.423	-0.429	-0.429	0	0	0	0	0	0	0	0	0	0	0	0	0	0.324	0.324	0.396	0.396	0	0
TCGA-4W-AA9R	0	0	-0.377	-0.377	0	0	0	0	-0.401	-0.401	0	0	0.406	0.406	0	0	-1.293	-1.293	-0.782	-0.782	0	0	0	0	-0.434	0	-0.582	0	0	0	0	-0.829	0	0.374	0.374	-0.404	-0.404	0	0
TCGA-02-0034	0	0	0	0	0	0	0	0	0	0	0	0	0.499	0.499	0	0	0	0	-0.445	-0.445	0	0	0	0	-0.545	-0.485	-0.487	0	0	0	0	-0.505	0	0	0	0	0	0	0
TCGA-06-0646	0	0	0	0	0	0	0	0	0	0	0	0	0.817	0.817	0	0	0	0	-0.86	-0.86	0	0	0	0	0	-0.84	-0.662	0	0	0	0	0	0	0	0	0	0	0	0
TCGA-06-5415	0	0	0	0	0	0	0	0	0	0	0	0	0.743	0.743	0	0	-0.729	0	-0.576	-0.576	0	0	0.615	0.615	0	0	0	0	0	0	0	0	0	0.501	0.501	0.682	0.682	0	0
TCGA-06-6701	0	0	0	0	0	0	0	0	0	0	0	0	0	0	0	0	0	0	0	0	0	0	0	0	0	0	0	0	0	0	0	0	0	0	0	0	0	0	0
TCGA-08-0392	0	0	0	0	0	0	0	0	0	0	0	0	0.397	0.397	0	0	0	0	-0.703	-0.703	0	0	0	0	0	-0.697	0	0	0	0	0	0	0	0	0	0	0	0	-0.566
TCGA-12-0619	0.439	0.439	0	0	0	0	-0.275	-0.275	0	0	0	0	0.717	0.717	0	0	0	0	-1.293	-1.293	-0.305	-0.305	-0.465	-0.465	0	0	-0.727	0	0	-0.257	0.38	0	0	0	0	0	0	0	-0.477
TCGA-12-0670	0	0	0	0	0	0	0	0	0	0	0	0	0.76	0.76	0	0	-0.809	0	-0.799	-0.799	0	0	-0.811	-0.811	0	0	0	0	0	0	0	0	0	0.605	0.605	0.716	0.716	0	-0.824
TCGA-12-3652	0	0	0	0	0	0	0	0	-1.048	-1.048	0	0	0.4	0	0	0	-1.028	-1.028	-1.072	-1.072	0	0	0	0	0	0	0	0	0	0	0	0	0	0.838	0.838	1.119	1.119	0	0
TCGA-12-5295	0	0	0	0	0	0	0	0	0	0	0	0	0.673	0.673	0	0	0	0	-0.703	-0.703	0	0	0	0	-0.702	-0.699	0	0	-0.648	0	0	0.636	0.636	0	0	0	0	-0.698	-0.699
TCGA-14-0862	0	0	0	0	-0.638	0	0	0	0	0	0	0	0	0	-0.653	0	-0.654	0	-0.648	-0.648	0	0	0	0	-0.662	-0.647	0	0	-0.613	0	0	0	0	0	0	0	0	0	-0.627
TCGA-14-1034	0.692	-0.673	0	0	0	0	0	0	0	0	0	0	0.689	0.689	-0.421	-0.421	0	0	-0.721	-0.721	0	0	0	0	-0.702	0	0	0	0	0	0	0	0	0.489	0.489	0	0	0.654	-0.765
TCGA-14-1452	0.606	0.606	0	0	0	0	0	0	0	0	0	0	0.615	0.615	0	0	0	0	-0.758	-0.758	0	0	0	0	0	0	0	0	0	0	0	0	0	0.469	0	0.632	0.632	0	0
TCGA-19-2629	0	0	0.514	0	0	0	0	-0.258	0	0	-0.778	-0.778	0	0	0	0	-0.785	0	-0.82	-0.82	0	0	0	0	-0.343	-0.851	-0.829	0	0	0	0	0.351	0.351	0.731	0	-0.366	-0.431	-0.351	-0.494
TCGA-26-1443	0	0	0	0	0	0	0	0	0	0	0	-0.848	1.63	1.63	0	0	0	0	0	-0.92	0	0	0	0	0	0	0	0	0	0	0	0	0	0	0	0	0	0	0
TCGA-28-6450	0	0	0	0	0	0	0	0	0	0	0	0	0.734	0.734	0	0	0	0	-0.785	-0.785	0	0	0	0	0	0	0	0	0	0	0	0	0	0.64	0.64	0.683	0.683	0	0
TCGA-32-1991	0	0	0	0	-0.755	0	0	0	0	0	0	0	0	0.827	0	0	-0.742	0	0	-0.858	0	0	0	0	0	0	0	0	0	0	0	0	0	0	0	0	0	0	0
TCGA-76-6286	0	0	0	0	0	0	0	0	0	0	0	0	0.893	0.893	0	0	0	0	-0.933	-0.933	0	0	0	0	-0.932	0	-0.893	0	0	0	0	-0.907	-0.907	0	0	-0.84	-0.84	0	0
TCGA-02-0083	0	0	0	0	-0.899	0	0	0	0	0	0	0	0	0	0	0	0	0	0	-0.901	0	0	0	0	0	0	0	0	0	0	0	0	0	0	0	0.86	0.86	0	0
TCGA-06-0168	0.716	0.716	0	0	0	0	0	0	0	0	0	0	0.732	0.732	0	0	0	0	-0.71	-0.71	0	0	0	0	-0.662	0	0	-0.638	-0.638	0	0	0	0	0	0	0	0	0.794	-0.645
TCGA-06-0745	0	0	0	0	0	0	0	0	0	0	0	0	0.717	0.717	0	0	-0.527	0	-0.775	-0.775	0	0	0	0	0	-0.763	0	0	0	0	0	0	0	0	0	0.723	0.723	0	0
TCGA-06-2565	0	0	0	0	0	0	0	0	0	0	0	0	0	0	0	0	-0.913	0	-0.945	-0.945	0	0	0	0	0	0	0	0	0	0	0	0	0	0.665	0.665	0.814	0.814	0.871	0
TCGA-08-0356	0	0	0	0	0	0	0	0	0	0	0	0	0.595	0.595	0	0	0	0	-0.603	-0.603	0	0	0	0	0	0	0	0	0	0	0	0	0	0.415	0.415	0.511	0.511	0	0
TCGA-08-0359	0	0	0	0	0	0	0	0	0	0	0	0	0.676	0.676	0	0	0	0	-0.696	-0.696	0	0	0	0	-0.685	0	-0.648	0	0	0	0	0	-0.629	0	0	0	0	0	0
TCGA-08-0389	0	0	0	0	0	0	0	0	0	0	0	0	0.799	0.799	0	0	0	0	-0.843	-0.843	0	0	0	0	-0.821	0	0	0	0	0	0	0	0	0	0	0	0	0	-0.686
TCGA-12-3646	0	0	0	0	0	0	-0.476	-0.476	0	0	0	0	1.121	1.121	0	0	0	0	-1.023	-1.023	0	0	-0.365	-0.365	-1.005	0	-0.973	0	0	0	0	0	0	0	0	0	0	0	-1.037
TCGA-12-5301	0	0	0	0	0	0	0	0	0	0	0	0	0.817	0.817	0	0	0	0	-0.861	-0.861	0	0	0	0	0	0	0	0	-0.849	0.705	0.705	0	0	0	0	0	0	0	0
TCGA-14-1794	0	0	0	0	0.379	0.379	0	0	0	0	0	0	0.516	0.516	0	0	0	0	-0.493	-0.493	-0.374	-0.374	0	0	0	0	-0.448	0	0	0.101	0.441	0.267	0.267	0	0	0	0	0	-0.252
TCGA-26-5133	0	0	0	0	0	0	0	0	-0.846	-0.846	0	0	0	0	0	0	0	0	-0.811	-0.811	-0.839	0	0	0	-0.631	-0.417	0	0	0	-0.843	0	-0.839	-0.839	0	0	0	0	0	0
TCGA-27-1832	0	0	0	0	0	0	0	0	0	0	-0.542	-0.542	1.237	1.237	0	0	0	0	-0.543	-0.543	0	0	0	0	0	-0.282	0	0	-0.554	0	0	0	0	0	0	0	0	0	0
TCGA-27-1838	0	0	0	0	0	0	0	0	0	0	0	0	1.602	1.602	0	0	0.815	0.815	-0.868	-0.868	0.807	0	0.574	0.574	0	0	0	0	0	0	0	-0.268	-0.818	0	0	0	0	0	0
TCGA-32-1970	0	0	0	0	0	0	0	0	0	0	0	0	1.519	3.657	0.445	0.445	-0.782	-0.782	-0.832	-0.832	0	0	0	0	0	0	0	0	0	0	0	0	0	0.696	0	0	0	0	-0.463
TCGA-32-2495	0	0	0	0	0	0	0	0	0.68	0.68	0	0	0	0.73	0	0	0	0.566	-0.856	-0.856	0	0	0	0	0	0.681	0	0	0	0	0.55	0	0	0.643	0.643	0.744	0.744	0	0
TCGA-41-2573	0	0	0	0	0	0	0	0	0	0	0	0	0.882	0.882	0.569	0.569	-0.569	0.625	-0.591	-0.591	0	0	0	0	-0.524	-0.561	-0.572	0.574	0.574	-0.593	0	0.586	0.586	0	0	0	0	0	-0.593
TCGA-41-5651	0	0.408	0	0	0	0	0	0	0	0	0	0	0.772	0.772	0	0	0	0	-0.971	-0.971	0	0	0	0	0	0	-0.938	0	0	0	0	0	0	0.888	0.888	0.825	0.825	0	0
TCGA-06-0143	0	0	0	0	0	0	0	0	0	0	0	0	0.596	0.596	0	0	0	0	0	-0.356	0	0	0	0	0	-0.601	0	0	0	0	0	0	0	0	0	0	0	0	0
TCGA-06-0192	0	0	0	0	0	0	0	0	0	0	0	0	0.441	0.441	0	0	0	0	-0.508	-0.508	0	0	0	0	-0.312	0	0	0	0	0	0	0	0	0.482	0.482	0.519	0.519	0	0
TCGA-06-5856	0	0	-0.382	-0.382	0	0	0	0	0.263	0.263	-0.729	-0.729	0.472	0.472	0	0	0	0	-0.792	-0.792	-0.523	-0.523	-0.089	-0.757	-0.68	-0.767	-0.347	0	0	0	0	0	0	0	0	0	0	0	-0.611
TCGA-06-6699	0	0	0	0	0	0	0	0	0	0	0	0	0.778	0.778	0	0	-0.845	0	-0.881	-0.881	0	0	0	0	0	-0.644	0	0	0	0	0	0	0	0.656	0	0	0	0	0
TCGA-08-0353	0	0	0	0	0	0	0	0	0	0	-0.728	-0.728	0.751	0.751	0	0	-0.688	0	-0.624	-0.624	0	0	0	0	0	0	0	0	0	-0.632	-0.632	0	0	0.341	0	0	0	0	0
TCGA-12-1090	0	0	0	0	0	0	0	0	0	0	0	0	1.561	1.561	0	0	0	0	0	0	0	0	1.035	0	0	0	0	0	0	0	0	1.032	0	0	0	0	0	0	0
TCGA-12-1092	0	0	0	0	0	0	0	0	0	0	0.4	0.4	0.492	0.492	0	0	-0.644	0	0	-0.683	0	0	0	0	-0.669	-0.561	0	0	0	0	0.327	0.449	0.449	0	0	0	0	0	0
TCGA-12-1602	0	0	0	0	0.367	0.367	0	0	0.481	0.481	-0.273	-0.273	1.005	1.005	0.38	0.38	0	0	-1.293	-1.293	-0.432	-0.432	-0.024	-0.561	-1.018	-0.571	-0.262	0.441	0	0	0	0.608	0.608	0	0	0.428	0.428	0.435	0.473
TCGA-14-1402	0	0	0	0	0	0	0	0	0	0	0	0	0	0	0	0	-0.795	0	-0.828	-0.828	0	0	0	0	0	0	0	0	0	0	0	0	0	0.661	0.661	0.778	0.778	0	-0.835
TCGA-14-1823	0.471	0.471	0.462	0.462	0	0	0	0	0.512	0.512	0	0	0.964	0.964	0	0	0	0	-0.644	-0.644	0	0	1.697	0.478	0	0	0.484	0	0	0	0	0.339	0.339	0.43	0.43	0.484	0.484	0	0
TCGA-19-1388	0	0	-0.263	-0.263	0	0	0	0	0	0	0.148	0.424	0	0	0	0	-0.669	-0.669	-0.764	-0.764	0	0	-0.313	-0.313	0	0	0	0	0	0	0	0	0	0.707	0.01	0.284	0.284	0	0
TCGA-19-5953	0	0	0	0	0	0	0	0	0	0	0	0	0.519	0.519	0	0	0	0	-0.533	-0.533	0	0	0	0	0	0	0	-0.263	-0.263	0	0	0	0	0.434	0.434	0	0	0	0
TCGA-32-2494	0	0	0	0	0	0	0	0	0	0	0	0	0.621	0.621	0	0	0	0	-0.641	-0.641	0	0	-0.572	0	0	0	0	0	-0.588	0	0	0	0	0	0	0	-0.558	0	0
TCGA-74-6578	0	0	0	0	0	0	0	0	0	0	0	0	0.672	0.672	0	0	0	0	-0.716	-0.716	0	0	0	0	0	0	0	0	0	0	0	0	0	0.576	0.576	0	0	0	0
TCGA-76-6662	0	0	0	0	0	0	0	0	0	0	0	0	0.962	0.962	0	0	0	0	-0.548	-0.548	0	0	0	0	0	0	0	0	0	-0.441	0	0	0	0	0	0	0	0	0
TCGA-02-0068	0	0	0	0	0	0	0	0	0	0	0	0	0	0	0	0	0	0	-0.654	-0.654	0	0	0	0	-0.384	0	0	0	0	0	0	0	0	0.413	0.413	0.571	0.571	0	0
TCGA-02-0079	0	0	0	0	0	0	-0.38	-0.38	0	0	0	0	0.494	0.494	0	0	0	0	-0.514	-0.514	0	0	0	0	-0.5	0	0	0.288	0.288	-0.51	-0.51	-0.505	-0.505	0	0	0.497	0.497	0.443	0
TCGA-02-2470	0	0	0	0	0	0	0	0	0	0	0	0	0.532	0.532	0	0	0	-0.539	0	0	0	0	0	0	0	0	0	0	0	0	0	-0.529	0	0	0	0	0	0	0
TCGA-06-0240	0	0	0	0	0	0	0	0	0	0	0	0	0	0	0	0	0	0	0	0	0	0	0	0	0	0	0	0	0	0	0	0	0	0	0	0	0	0	0
TCGA-08-0246	0	0	0	0	-0.371	-0.371	0.461	0.461	0	0	-0.447	-0.447	0	0	-0.448	-0.448	-0.443	-0.443	-0.449	-0.449	0	0	0.549	0.549	-0.448	0	-0.481	0	0	0	0	0	0	0.289	0.289	0.501	0.501	0	-0.445
TCGA-12-0620	0	0	0	0	0	0	0	0	0	0	0	0	0.68	0.68	0	0	0	0	-0.725	-0.725	0	0	0	0	0	0	0	0	0	0	0	0	0	0	0	0	0	0	-0.686
TCGA-12-0828	0	0	0	0	0	0	0	0	0	0	0	0	0.683	0.683	0	0	0	0	-0.722	-0.722	0	0	0	0	0	0	0	0	0	0	0	0	0	0	0	0	0	0	0
TCGA-14-1450	0	0	0	0	0	0	0	0	0	0	0	0	0.611	0.611	-0.638	-0.638	0	0	-0.655	-0.655	0	0	0	0	0	0	0	0	0	0	0	0	0	0.528	0.528	0	0	0	-0.665
TCGA-14-1829	0	0	0	0	0	0.437	0	0	0	0	0	0	0.717	0.717	0	0	0	0	-0.746	-0.746	0	0	0	0	0	-0.482	0	0	0	0	0	0	0	0.634	0.634	0	0	0	0
TCGA-16-0848	0	0	0	0	0	0	-0.311	-0.311	0	0	0	0	1.403	1.403	0	0	0	0	-0.84	-0.84	0	0	0	0	0	0	0	0	0	0	0	0	0	0.478	0.478	0	0	0	0
TCGA-16-1062	0	0	0	0	0	0	0	0	0	0	0	0	0.716	0.716	0	0	0	0	-0.829	-0.829	0	0	0	0	0	0	0	0	0	0	0	0	0	0.613	0.613	0.707	0	0	0
TCGA-26-6173	0.49	0.49	0	0	0	0	0	0	0	0	0	0	0.517	0.517	0	0	0	0	0	-0.502	0	0	0	0	-0.52	0	0	0	0	0	0	0	0	0	0	0.446	0.446	0	0
TCGA-27-1830	0	0	0	0	0	0	0	0	0	0	0	0	0.635	0.635	0	0	0	0	-0.621	-0.621	-0.457	-0.457	0	0	-0.653	0	0	0	0	0	0	0	0	0	0	0	0	0	-0.503
TCGA-76-6191	0	0	0	0	0	0	0	0	0	0	0	0	0.783	0.783	0	0	0	0	-0.861	-0.861	0	0	0	0	0	0	-0.765	0	0	0	0	-0.855	0	0	0	0	0	0	0
TCGA-76-6280	0	0	0	0	0	0	0	0	0	0	0	0	0.75	0.75	0	0	0	0	-0.803	-0.803	0	0	0	0	0	0	0	0	0	0	0	0	0	0.631	0.631	0.729	0.729	0	-0.83
TCGA-02-0006	0	0	0	0	0	0	0	0	0	0	0	0	0.548	0.548	0	0	0	0	-0.575	-0.575	0	0	0	0	-0.564	0	0	0	0	0	0	-0.494	-0.494	0	0	0.476	0.476	0.496	0
TCGA-02-0107	0	0	0	0	0	0	0	0	0	0	0	0	0	0	0	0	0	0	0	0	0	0	0	0	0	0	0	0	0	0	0	0	0	0	0	0	0	0	0
TCGA-06-1801	0	0	0	0	0	0	0	0	0	0	0	0	0.715	0.715	0	0	0	0	-0.759	-0.759	0	0	0	0	0	0	-0.744	0	0	0	0	0	0	0	0	0	0	0	0
TCGA-12-1094	0	0	0	0	0	0	0	0	0	0	0	0	0.74	0.74	0	0	0	0	-0.791	-0.791	0	0	0	0	-0.787	0	0	0	0	0	0	0	0	0.601	0.601	0.695	0.695	0	0
TCGA-19-5958	0	0	0	0	0	0	0	0	0	0	0	0	0.663	0.663	0	0	-0.576	0	0	0	0	0	0	0	0	0	0	0	0	0	0	0	0	0.453	0	0.701	0.701	0	-0.508
TCGA-19-5960	0	0	0	0	0	0	0	0	0	0	-0.877	-0.877	0.85	0.85	0	0	0	0	-0.932	-0.932	0	0	-0.891	-0.891	0	-0.924	0	0	0	0	0	-0.931	-0.931	0	0	0	0	0	-0.923
TCGA-27-1834	0	0	0	0	0.366	0.366	0	0	-0.302	-0.302	0	0	0.775	0.775	0.339	0.339	0	0	-0.717	-0.717	0	0	0	0	-0.714	-0.671	-0.561	0	0	0	0	0	0	0	0	0	0	0	0
TCGA-27-2524	0	0	0	0	0	0	0	0	0	0	-0.79	-0.79	0.765	0.765	-0.779	-0.779	0	0	-0.779	-0.779	0	0	0	0	0	0	-0.653	-0.653	-0.653	0	0	0	0	0.58	0.58	0	0	0	0
TCGA-32-4211	0	0	0	0	0	0	0	0	0	0	0	0	1.203	1.203	0	0	-0.68	-0.68	-0.698	-0.698	0	0	0	0	0	0	-0.534	0	0	0	0	0	0	0.602	0	0	0	0	0
TCGA-06-0189	0	0	0	0	0	0	0	0	0	0	0	0	0	0	0	0	0	0	0	0	0	0	0	0	0	0	0	0	0	0	0	0	0	0	0	0	0	0	0
TCGA-06-0213	0	0	0	0	0	0	0	0	0	0	0	0	1.273	1.273	0	0	0	0	0	0	0	0	0	0	0	0	-0.526	0	0	0	0	-0.629	-0.629	0	0	0	0	0	0
TCGA-06-0645	0	0	0	0	0	0	0	0	0.339	0.339	0	0	0.667	0.935	0	0	0	0	-0.638	-0.638	0	0	0	0	0	0	0	0	0	0	0	0	0	0.41	0.41	0.572	0.572	0	0
TCGA-12-0707	0	0	0	0	0	0	0	0	0	0	0	0	0.78	0.78	0	0	-0.807	-0.807	-0.815	-0.815	0	0	0	0	0	0	0	0	0	0	0	0	0	0.598	0.598	0.815	0.815	0	0
TCGA-12-1096	0	0	0	0	0	0	0	0	0	0	0	0	0.827	0.827	0	0	0	0	-0.402	-0.402	0	0	0	0	0	-0.446	0	0	0	0	0	-0.251	-0.251	0	0	0	0	0	-0.4
TCGA-14-0866	0	0	0	0	0	0	0	0	0	0	0	0	0.749	0.749	0	0	0	0	-0.797	-0.797	0	0	0	0	0	0	0	0	0	0	0	0	0	0.603	0.603	0.725	0.725	0	0
TCGA-15-1446	0	0	0	0	0	0	0	0	0	0	0	0	0.627	0.627	0	0	0	0	-0.666	-0.666	0	0	0	0	0	0	0	0	0	0	0	0	0	0.525	0.525	0	0	0	0
TCGA-16-1056	0	0	0	0	0	0	0	0	0	0	0	0	0.654	0	0	0	-0.751	0	-0.752	-0.752	0	0	-0.748	-0.748	0	0	0	0	0	0	0	0	0	0.565	0	0	0	0	-0.75
TCGA-19-2619	0	0	0	0	0	0	0	0	0	0	0	0	1.162	1.162	0	0	-0.953	-0.953	-1.025	-1.025	0	0	0	0	0	0	0	0	0	0	0	0	-0.615	0	0	0	0	0	0
TCGA-74-6584	0	0	0.47	0.47	0	0	0	0	0	0	0	0	0.625	0.625	0	0	-0.707	-0.707	-0.617	-0.617	0	0	0	0	-0.666	0	0	0	0	0	0	0	0	0	0	0	0	0	0
TCGA-RR-A6KC	0	0	0	0	0	0	0	0	0	0	0	0	0.677	0.677	0	0	0	0	-0.715	-0.715	0	0	0	0	0	0	0	0	0	0	0	0	0	0.551	0.551	0.651	0.651	0	0
TCGA-02-0033	0	0	0	0	0	0	0	0	0	0	0	0	0.381	0.381	0	0	0	0	-0.373	-0.373	0	0	0	0	-0.329	0	0	0	0	-0.311	-0.311	0	0	0	0	0	0	0	0
TCGA-02-0039	0	0	0	0	0	0	0	0	0	0	-0.575	-0.575	0	0	0	0	0	0	-0.572	-0.572	0	0	0	0	-0.567	-0.57	0	0	0	0	0	0	0	0	0	0	0	0	-0.588
TCGA-02-0043	0	0	0	0	0	0	0	0	0	0	0	0	0.85	0.816	0	0	0	0	-0.911	-0.911	0	0	0	0	0	0	0	0	0	0	0	0	0	0.678	0.678	0.787	0.787	0	-0.42
TCGA-06-0130	0	0	0	0	0	0	0	0	0	0	-0.255	-0.255	0.581	0.581	0	0	0	0	-0.259	-0.259	0	-0.272	0	0	-0.274	-0.266	0	0	0	0	0	0	0	0	0	0	0	0.693	0
TCGA-06-0154	0	0	0	0	0	0	0	0	0	0	0	0	0.813	0.813	0	0	-0.791	0	-0.82	-0.82	0	0	0	0	0	0	0	0	0	0	0	0	0	0.634	0	0.783	0.783	0	0
TCGA-06-0174	0	0	0	0	0	0	3.657	3.657	0	0	0	0	1.229	1.229	0	0	0	0	-1.037	-1.037	0	0	-1.194	-1.194	0	0	0	0	0	0	0	0	0	0.807	0.807	0	0	0	0
TCGA-06-0185	0	0	0	0	0	0	0	0	0	0	0	-0.787	1.046	1.046	0	0	-0.212	0.346	-1.01	-1.01	0	0	0	0	0	0	0	0	0	0	0	0	0	0.84	0.84	0.93	0.93	0	-0.959
TCGA-06-1084	0.491	0.491	0	0	0	0	0	0	0	0	0	0	0.481	0.481	0	0	-0.498	0	-0.498	-0.498	0	0	0	0	0	-0.499	0	0	0	0	0	0	0	0	0	0	0	0.493	-0.471
TCGA-06-5408	0	0	0	0	0	0	0	0	0	0	0	-0.739	0.751	0.751	-0.302	-0.302	0	0	-0.842	-0.842	0	0	0	0	0	0	0	0	0	0	0	-0.742	0	0	0	0	0	0	-0.837
TCGA-14-0789	0	0	0	0	0	0	0	0	0	0	0	0	0.576	0.576	0	0	0	0	-0.572	-0.572	0	0	0	0	0	0	0	0	0	0	0	0	0	0.474	0.474	0	0	0	0
TCGA-14-1401	0	0	0	0	0	0	0	0	0	0	0	0	0.598	0.598	0	0	0	0	-0.642	-0.642	0	0	0	0	0	0	0	0	0	0	0	0	0	0	0	0	0	0	0
TCGA-14-1454	0.533	1.124	0	0	0	0	-0.517	-0.517	0	0	0	0	0.658	0.658	0	0	0	0	-0.76	-0.76	-0.587	-0.587	0	0	-0.706	0	0	0.389	0.389	0	0	0	0	0.285	0.285	0	0	0.439	-0.559
TCGA-14-1458	0	0	0	0	-0.347	-0.347	-0.327	0	0	0	0	0	0.855	0.855	0	0	-0.321	0	0	0	0	0	0	0	-0.329	0	0	0	0	0	0	0	0	0	0	0	0	0	0
TCGA-16-0849	0	0	0	0	0	0	-0.913	0	0	0	0	0	0	0	0	0	0	0	0	0	0	0	0	0	-0.279	0	0	0	0	0.96	0	0	0	0	0	0	0	0	0
TCGA-4W-AA9T	0	0	0	0	0	0	0	0	0	0	0	-0.535	0.507	0.507	0	0	0	0	-0.539	-0.539	0	0	0	0	0	0	0	0	0	0	0	0	0	0.379	0.379	0	0	0	0
TCGA-76-6661	0	0	0	0	0	0	0	0	0	0	0	0	0.753	0.753	0	0	0	0	-0.809	-0.809	0	0	0	0	0	0	0	0	0	0	0	0	0	0.665	0.665	0.733	0.733	0	0
TCGA-02-0071	0	0	0	0	0	0	0	0	0	0	0	0	0.642	0.642	0	0	0	0	-0.701	-0.701	0	0	0	0	0	0	0	0	0	0	0	0	0	0.579	0.579	0	0	0	0
TCGA-02-2485	0	0	0	0	0	0	-0.545	-0.545	0	0	0	0	0.692	0.692	0	0	0	0	-0.969	-0.969	0	0	0	0	0	0	0	0	0	0	0	0	0	0.67	0.67	0	0	0	0
TCGA-06-0145	0	0	0	0	0	0	0	0	0	0	0	0	0.754	0.754	0	0	-0.758	0	-0.831	-0.831	0	0	0	0	0	0	0	0	0	0	0	0	0	0.669	0.669	0	0	0	0
TCGA-06-0686	0	0	0	0	0.379	0.379	0	0	0	0	0	0	1.216	1.216	0	0	0	0	-0.463	-0.463	-0.267	-0.267	-0.87	-0.87	0	0	0	0	0	0	0	0	0	0	0	-0.289	-0.289	0	0
TCGA-06-0747	0	0	0	0	0	0	0	0	0	0	0	0	0	0.785	0	0	-0.843	0	-0.85	-0.85	0	0	0	0	0	0	0	0	0	0	0	0	0	0.745	0	0.789	0.789	0	-0.869
TCGA-06-2561	0	0	0	0	0	0	0	0	0	0	-0.645	-0.645	0.612	0.612	0	0	-0.4	-0.4	-0.633	-0.633	0	0	0.588	0.588	0	-0.636	0	0	0	-0.549	0	0	0	0	-0.535	0	0	0	0
TCGA-06-6698	0.362	0.362	0	0	0	0	0	0	0	0	0	0	1.051	1.051	0	0	0	0	0	0	0	0	0	0	0	0	0	0	0	0	0	1.079	1.079	0	0	0.798	0.798	0	0
TCGA-06-A6S1	0	0	0	0	0	0	0	0	0	0	0	-0.643	3.657	3.657	0	0	-0.62	-0.62	-0.627	-0.627	0	0	0	0	0	-0.628	0	0	-0.609	0	0	0	0	0	0	0	0	0	-0.602
TCGA-12-0778	0	0	0.353	0.353	0	0	0	0	0.565	0.565	0	0	0.566	0.566	0	0	-0.592	0	-0.629	-0.629	0	0	0.546	0.546	0	0	0	0	0	0	0	0	0	0	0.554	0.592	0	0	0
TCGA-12-1088	0	0	0	0	0.672	0.672	0	0	0	0	0	0	0.52	0.52	0	0	-0.029	0.634	-0.688	-0.688	0	0	0	0	-0.339	-0.706	-0.625	0	0	0	0	-0.69	-0.69	0	0	0	0	0	-0.643
TCGA-19-5956	0	0	-0.407	-0.407	0	0	0	0.382	0	0	0	0	0	0	0	0	0	0	-0.437	0	0	0	0	0	0	-0.422	0	0	0	0	0	0	0	0	0	0	0	0	-0.898
TCGA-27-1835	0	0	0	0	0	0	0	0	0	0	0	0	0.777	0.777	0	0	0	0	-0.887	-0.887	0	0	0	0	0	0	0	-0.768	0	-0.076	0.762	0	0	0	0	0.829	0.829	0	-0.846
TCGA-28-1753	0	0	0	0	0	0	0	0	0	0	0	0	0.598	0.598	0	0	0	0	-0.626	-0.626	0	0	0	0	0	0	0	0	0	0	0	0	0	0.473	0.473	0	0	0	0
TCGA-28-5214	0	0	0	0	0	0	0	0	0	0	0	0	0.73	0.73	0	0	0	0	-0.735	-0.735	0	0	0	0	0	0	0	0	0	0	0	0	0	0.608	0.608	0	0.616	0	0
TCGA-02-0089	0	0	0	0	0	0	0	0	0	0	0	0	0.693	0.693	0	0	0	0	-0.707	-0.707	0	0	0	0	0	0	0	0	0	0	0	0	0	0	0	0.665	0.665	0	0
TCGA-02-0115	0	0	0	0	0	0	0	0	-0.533	0	0	0	0.562	0.562	-0.468	-0.468	-0.569	0	-0.256	-0.256	0	0	0	0	-0.487	0	0	0	0	0	0	0	0	0.31	0.31	0	0	0	0
TCGA-06-0208	0	0	0	0	0	0	0	0	0	0	0	0	0.848	0.848	0	0	-0.823	-0.823	-0.833	-0.833	0	0	0	0	0	0	0	0	0	0	0	0	0	0.71	0.71	0	0	0	0
TCGA-06-0879	0	0	0	0	0	0	0.643	0.643	0	0	0	0	0.677	0.677	0	0	-0.614	0	-0.739	-0.739	0	0	0	0	0	0	0	0	0	0	0	0	0	0.587	0.587	0	0.61	0	0
TCGA-08-0354	0	0	0	0	0	0	0	0	0	0	0	0	1.312	1.312	0	0	0	0	-0.715	-0.715	0	0	0	0	-0.716	0	0	0	0	0	0	0	0	0	0	0	0	0	-0.621
TCGA-12-0769	0	0	0	0	0	0	0	0	0	0	0	0	0.766	0.766	0	0	0	0	-0.846	-0.846	0	0	0	0	-0.842	0	0	0	0	0	0	0	0	0.592	0.592	0	0	0	0
TCGA-12-0776	0	0	0	0	-0.471	0	0	0	0	0	0.435	0.435	0.459	0.459	0	0	0	0	-0.479	-0.479	0	0	0.446	0	-0.371	0	0	-0.469	0	0	0	-0.315	-0.315	0	0	0	0	0	0
TCGA-14-1395	0	0	0	0	0	0	0	0	0	0	0	0	0.796	0.796	0	0	-0.897	-0.897	-0.906	-0.906	0	0	0	0	0	0	0	0	0	0	0	0	0	0	0	0.83	0.83	0	0
TCGA-14-2554	0	0	0	0	0	0	0	0	0	0	0	0	0.833	0.833	0	0	0	0	-0.862	-0.862	0	0	0.808	0.808	0	0	0	0	0	0	0	0	0	0.665	0.665	0.815	0.815	0	0
TCGA-16-0850	0	0	-0.441	-0.441	0	0	0	0	-1.002	-1.002	0	0	0	0	0	0	0	0	0	-1.034	-0.929	-0.453	-0.441	-0.441	-1.293	0	-0.51	0.505	0.505	0	0	-0.6	0.419	-0.565	-0.565	0	0	-0.625	0
TCGA-19-5950	0	0	0	0	0	0	0	0	0	0	0	0	0.811	0.811	0	0	0	-1.293	-0.865	-0.865	0	0	0	0	0	0	0	0	0	0	0	0	0	0.656	0.656	0.776	0.776	0	0
TCGA-27-2518	0	0	0	0	0	0	0	0	0	0	0	0	0.694	0.694	0	0	0	0	-0.706	-0.706	0	0	0	0	0	0	0	0	0	0	0	0	0	0.599	0.599	0	0	0	0
TCGA-28-1755	0	0	0	0	0	0	0	0	-0.917	0	0	0	0.901	0.901	0	0	0	0	0	-0.922	0	0	0	0	0	0	0	0	-0.891	0	0	0	0	0	0	0	0	0	0
TCGA-28-5208	0	0	0	0	0	0	0	0	0	0	0	0	3.657	0	0	0	-0.8	0	-0.835	-0.835	0	0	0	0	0	0	0	0	0	0	0	0	0	0.707	0.707	0	0	0	-0.848
TCGA-28-5216	0.346	0.346	0	0	0.773	0.773	0	0	0.302	0.302	0	0	0	0	0	0	0.324	0.324	-0.644	-0.644	-0.577	0	0	0	-0.334	-0.724	0	0	0	0	0	-0.332	-0.332	0	0	0	0	0	0
TCGA-76-4935	0	0	0	0	0	0	0	0	0	0	0	0	0.827	0.827	0	0	-0.394	0	-0.906	-0.906	0	0	0	0	-0.905	0	-0.665	0	0	0	0	0	0	0	0	0	0	0	0
TCGA-02-0116	0	0	0	0	0	0	0	0	0	0	0	0	0.878	0.878	0	0	0	0	-0.921	-0.921	0	0	0	0	0	0	0	0	0	0	0	0	0	0.678	0.678	0.827	0.827	0	0
TCGA-06-0166	0	0	0	0	0	0	-0.265	-0.265	0	0	-0.441	-0.441	0	0	0	0	0.025	0.45	-0.439	-0.439	-0.314	-0.314	0	0	-0.428	-0.441	0	0	0	0	0	0	0	0	0	0	0	0	-0.454
TCGA-06-0201	0	0	0	0	0	0	0	0	0	0	0	0	0.573	0.573	0	0	0	0	-0.549	-0.549	0	0	0	0	0	0	0	0	0	0	0	0	0	0.486	0.486	0	0	0	0
TCGA-06-5411	0	0	0	0	0	0	0	0	0	0	0	0	0.648	0.648	0	0	0	0	-0.599	-0.599	0	0	0	0	0	-0.598	0	0	0	0	0	0	0	0	0	0	0	0	-0.561
TCGA-08-0375	0	0	0	0	0	0	0	0	0	0	0	0	0.745	0.745	0	0	-0.644	0	-0.781	-0.781	0	0	0	0	0	0	0	0	0	0	0	0	0	0.422	0.422	0.681	0.681	0	0
TCGA-12-0662	0.567	0.567	0	0	0	0	0	0	0	0	0	0	0.63	0.63	0	0	0	0	-0.656	-0.656	0	0	0	0	-0.547	-0.58	0	0	0	0	0	0	0	0	0	0	0	0	-0.722
TCGA-12-0780	0	0	0	0	0	0	0	0	0	0	0	0	0.848	0.848	0	0	0	0	-0.865	-0.865	0	0	0	0	0	0	0	0	0	0	0	0	0	0.432	0.432	0.759	0.759	0	0
TCGA-14-1827	0.464	0	0	0	0	0	0	0	0	0	0	0	0.821	1.145	0	0	0	0	-0.429	-0.797	0	0	0	0	0	0	0	0	0	0	0	0	0	0	0	0	0	0	0
TCGA-19-1386	0	0	0	0	0	0	0	0	0	0	0	0	0.831	0.831	0	0	0	0	-0.909	-0.909	0	0	0	0	0	0	0	0	0	0	0	0	0	0.59	0.59	0.794	0.794	0	0
TCGA-19-1389	0	0	0	0	0	0	0	0	0	0	0	0	0.356	0.356	0	0	0	0	-0.386	-0.386	0	0	0	0	0	-0.382	0	0	-0.372	0	0	0	0	0	0	0	0	0	-0.361
TCGA-19-2624	0	0	0	0	0	0	0	0	0	0	0	0	1.196	1.196	0	0	0	0	-1.041	-1.041	0	0	-0.984	-0.984	0	0	0	0	0	0	0	0	0	0	0	0	0	0	0
TCGA-74-6577	0	0	0	0	0	0	0	0	0	0	0	0	1.058	1.058	0	0	0	0	-0.559	-0.559	0	0	0.483	0.483	0	0	0	0	0	0	0	0	0	0	0	0	0	0	0
TCGA-RR-A6KB	0	0	0	0	0	0	0	0	0	0	0	0	0.396	0.396	0	0	-0.388	-0.388	-0.4	-0.4	0	0	0	0	0	0	-0.384	0	0	0	0	0	0	0	0	0	0	0	0
TCGA-02-0003	0	0	0	0	0	0	0	0	0	0	0	0	0.804	0.804	0	0	0	0	-0.867	-0.867	0	0	0	0	0	0	-0.86	0	0	0.759	0.759	0	0	0	0	0	0	0	0
TCGA-02-0015	0	0	0	0	0	0	0	0	0	0	0	0	0.84	0.84	0	0	-0.872	0	0	0	0	0	0	0	0	0	0	0	0	0	0	0	0	0.625	0.625	0.768	0.768	-0.403	-0.35
TCGA-02-0016	0	0	0	0	0	0	0	0	0	0	0	0	0.785	0.785	0	0	-0.773	-0.773	-0.814	-0.814	0	0	0	0	0	-0.796	0	0	0	0	0	0	0	0.467	0.467	0.712	0.712	0	-0.79
TCGA-02-0064	0	0	0	0	0	0	0	0	0	0	0	0	0.615	0.615	0	0	-0.619	-0.619	-0.626	-0.626	0	0	0	0	-0.585	0	0	0	0	0	0	0	0	0.518	0.518	0	0	0	0
TCGA-06-0749	0	0	0	0	0	0	0	0	0	0	0	0	0.567	0.567	0	0	0	0	-0.586	-0.586	0	0	0	0	0	0	0	0	-0.565	0	0	0	-0.556	0	0	0	0	0	0
TCGA-06-2564	0	0	0	0	0	0	0	0	0	0	0	0	1.393	1.393	0	0	0	0	-0.751	-0.751	0	0	0	0	0	0	0	0	0	0	0	0	0	0	0	0	0	0	0
TCGA-08-0347	0	0	0	0	0	0	0	0	0	0	0	0	0.599	0.599	0	0	0	0	-0.639	-0.639	0	0	0	0	-0.635	0	0	0	0	0	0	0	0	0	0	0	0	0	0
TCGA-14-0786	0	0	0	0	0	0	0	0	0	0	0	0	0.86	0.86	0	0	-0.924	0	-0.938	-0.938	0	0	0	0	0	0	0	0	0	0	0	0	0	0	0	0.883	0.883	0	0
TCGA-87-5896	0	0	0	0	0	0	0	0	0	0	0	0	0.811	0.811	0	0	0	0	-0.877	-0.877	0	0	0	0	0	0	0	0	0	0	0	0	0	0.016	0.016	0	0	0	-0.845
TCGA-02-0052	0	0	0	0	0	0	0	0	0	0	0	0	0.382	0.382	0	0	0	0	-0.672	-0.672	0	0	0	0	-0.626	0	0	0	0	0	0	0	0	0	0	0	0	0	0
TCGA-06-0132	0	0	0	0	0	0	0	0	0	0	0	0	0.255	0.255	0	0	-0.296	-0.296	-0.272	-0.272	0	0	0	0	0	0	0	0	0	0	0	0	0	0	0	0	0	0	0
TCGA-06-6389	0	0	0	0	0	0	0	-0.281	0	0	0	0	0	0	0.921	0.921	0	0	0	0	-0.831	-0.831	0.262	-0.816	0	-0.283	0	-0.276	-0.276	0	0	0	0	0	0	0	0	-0.283	-0.698
TCGA-08-0357	0	0	0	0	0	0	0	0	0	0	0	0	0.584	0.584	0	0	0	0	-0.687	-0.687	0	0	0	0	0	0	0	0	0	0	0	0	0	0	0	0.617	0.617	0	0
TCGA-12-0618	0	0	0	0	0	0	0	0	0	0	0	0	0.927	0.927	0	0	0	0.922	-0.939	-0.939	0	0	0	0	0	0	-0.927	0	-0.959	0	0	0	0	0	0	0	0	0	0
TCGA-12-0819	0	0	0	0	0	0	0	0	0	0	0	0	0.652	0.652	0.603	0.603	0	0	-0.734	-0.734	-0.619	-0.619	0	0	-0.271	0	0	0	0	0	0	0	0	0.563	0.563	0.554	0.554	0	0
TCGA-14-0736	0	0	0	0	0	0	0	0	0	0	-0.703	-0.703	3.657	3.657	-0.687	-0.687	-0.687	-0.687	-0.688	-0.688	0	0	0	0	-0.649	-0.693	0	0	-0.685	0	0	0	0	0	0	0	0	0	-0.695
TCGA-14-0781	0	0	0	0	0	0	0	0	0	0	0	0	0	0	0	0	0	0	-0.256	-0.256	0	0	0	0	0	0	0	0	0	0	0	0	0	0	0	0	0	0	0
TCGA-16-1045	0	0	0	0	0	0	0	0	0	0	0	-0.659	0.356	0.356	0	0	-0.626	-0.626	-0.642	-0.642	0	0	0	0	-0.503	-0.642	-0.392	0	0	0	0	0	0	0	0	0	0	0	0
TCGA-76-6664	0	0	0	0	0	0	0	0	0	0	0	0	0.693	0.693	0	0	-0.636	0	-0.704	-0.704	0	0	0	0	0	0	0	0	0	0	0	0	0	0.625	0.625	0.668	0.668	0	0
TCGA-02-0038	0	0	0	0	0	0	0	0	0	0	0	0	0.749	0.749	0	0	0	0	-0.77	-0.77	0	0	0	0	0	0	0	0	0	0	0	0	0	0.58	0.58	0	0.67	0	0
TCGA-12-0654	0	0	0	0	0	0	0	0	0	0	0	-0.665	1.235	1.235	0	0	-0.024	0.633	-0.662	-0.662	0	0	0	0	0	-0.664	0	0	-0.619	0	0	0	0	0	0	0	0	0	0
TCGA-12-0656	0	0	0	0	0	0	0	0	0	0	0	-0.532	0.649	0.649	0	0	-0.643	0	-0.662	-0.662	0	0	0	0	0	0	0	0	0	0	0	0	0	0	0	0.588	0.588	0	0
TCGA-16-1055	0	0	0	0	0	0	0	0	0	0	0	0	1.289	1.289	0	0	0	0	-0.714	-0.714	0	0	-0.688	0	0	0	0	0	0	0	0	0	0	0	0	0	0	0	0
TCGA-19-0957	0	0	0.529	0.529	0	0	0	0	0	0	0	0	0.961	0.961	0	0	0	0	-0.775	-0.775	0	0	0	0	0	0	0	0	0	0	0	0	0	0	0	0	0	0	0
TCGA-19-1787	0.874	0	0	0	0	0	0	0	1.158	0.416	0	0	1.47	1.47	0	0	0	0	0	0	0	0	0.924	0.924	0	0	0	0	0	0	0	1.506	1.506	0	0	0	0	1.889	0
TCGA-26-1440	0.71	0.71	0	0	0	0	0	0	0	0	0	0	0.703	0.703	0	0	0	0	-0.783	-0.783	0	0	0	0	0	-0.781	0	0	0	0	0	0	0	0	0	0.648	0.648	0	0
TCGA-32-2616	0	0	0	0	0	0	0	0	0.892	0	0	0	1.958	1.958	0	0	0	0	0	0	0	0	0	0	-0.925	0	-0.715	0	0	0	0	0	0	0	0	0	0	0	0
TCGA-41-3915	0	0	0	0	0.332	0.332	0.268	0	0	0	0	0	0.339	0.339	-0.304	0	0.385	0.385	-0.418	-0.418	-0.309	-0.309	0	0	-0.593	0	-0.411	0	0	-0.147	0.395	0.346	0.346	0	0	0	0	0.514	-0.571
TCGA-06-0211	0	0	0	0	0.486	0.486	0	0	0	0	0	0	0.818	0.818	0	0	-0.747	-0.747	-0.793	-0.793	0	0	0	0	0	0	0	0	0	0	0	0	0	0.685	0.685	0.694	0.694	0	0
TCGA-06-1806	0	0	0	0	0	0	0	0	0.656	0.656	0	0	1.127	1.127	0	0	0	0	0	0	0	0	0	0	0	0	0	0	0	0	0	0	0	0.629	0.629	0.529	0.529	0.368	0
TCGA-12-1599	0	0	0	0	0	0	0	0	0	0	0	0	0.748	0.748	0	0	-0.691	0	-0.743	-0.743	0	0	0	0	0	0	0	0	0	0	0	0	0	0.578	0.578	0	0	0	0
TCGA-12-3644	0	0	0	0	1.194	1.194	-0.996	-0.996	0	0	0	0	1.223	1.223	0	0	0	0	-1.045	-1.045	0	0	0	0	-0.977	0	0	0	0	0	0	0	0	0	0	0	0	0	0
TCGA-19-5947	0	0	0	0	0	0	0	0	0	0	-0.565	-0.565	0.534	0.534	0	0	-0.559	0	-0.56	-0.56	0	0	0	0	-0.556	-0.559	0	0	0	0	0	0	0	0	0	0	0	0	-0.563
TCGA-26-A7UX	0	0	0	0	0	0	0	0	0	0	0	0	0.874	0.874	0	0	0	0	-0.973	-0.973	0	0	0	0	0	0	0	0	0	0	0	0	0	0	0	0	0	0	0
TCGA-28-5219	0	0	0	0	0.556	0.556	0	0	0	0	0	0	0.703	1.323	0.565	0.565	0	0	-0.761	-0.761	0	0	0	0	-0.759	0	-0.601	0	0	0	0	0	0	0	0	0	0	0	-0.774
TCGA-32-4213	0	0	0	0	0	0	0	0	0	0	0	0	0	0	0	0	-0.68	-0.68	-0.711	-0.711	0	0	0	0	0	0	0	0	0	0	0	0	0	0	0	0	0	0	0
TCGA-02-0099	0	0	0	0	0	0	0	0	0	0	0	0	0.694	0.694	0	0	-0.703	0	-0.729	-0.729	0	0	0	0	-0.725	-0.725	0	0	0	0	0	0	0	0	0	0	0	0	-0.73
TCGA-06-0238	0	0	0	0	0	0	0	0	0	0	0	0	0.735	0.735	0	0	0	0	-0.693	-0.693	-0.314	-0.314	0	0	0	0	0	0	0	0	0	0	0	0	0	0	0	0	0
TCGA-08-0349	0.303	0.303	0	0	0	0	0	0	0	0	0	0	0.748	0.748	0	0	0	0	-0.768	-0.768	0	0	0	0	-0.781	0	0	0	0	0	0	0	0	-0.687	-0.687	0	0	0	-0.721
TCGA-12-0703	0	0	0	0	0	0	0	0	0	0	0	0	0.712	0.712	0	0	0	0	-0.755	-0.755	0	0	0	0	0	0	0	0	0	0	0	0	0	0.602	0.602	0.679	0.679	0	0
TCGA-12-0772	0	0	0	0	0	0	0	0	0	0	0	0	0.7	0.7	0	0	0	0	-0.72	-0.72	-0.296	-0.296	0	0	-0.674	0	0	0	0	0	0	0	0	0.587	0.587	0	0	0	0
TCGA-12-0822	0	0	0	0	0.386	0	0	0	0	0	0	0	0.585	0.585	0	0	0	0	-0.37	-0.37	0	0	0	0	0	0	0	0	0	0	0	0	0	0	0	0	0	0.484	0
TCGA-12-3650	0	0	0	0	0	0	0	0	0	0	0	0	1.12	1.12	0	0	0	0	-1.009	-1.009	0	0	0	0	0	0	0	0	0	0	0	0	0	0.944	0.944	0	0	0	0
TCGA-02-0086	0	0	0	0	0	0	0	0	0.44	0.44	-0.445	-0.445	0.862	0.862	-0.445	-0.445	-0.846	0	-0.441	-0.441	-0.433	-0.433	0	0	0	-0.437	0	0	0	-0.416	0	0	0	0	0	0.415	0.415	0	-0.43
TCGA-06-0150	0	0	0	0	0	0	0	0	0	0	0	0	0.691	0.691	0	0	-0.444	0	-0.686	-0.686	0	0	0	0	0	0	0	0	0	0	0	0	0	0.601	0.601	0.661	0.661	0	0
TCGA-06-5858	0	0	0	0	0	0	0	0	0	0	0	0	1.265	1.265	0	0	0	0	0	0	0	0	0	0	0	0	0	0	0	0	0	1.162	1.162	0	0	0	0	0	0
TCGA-12-0818	0	0	0	0	0	0	0	0	0	0	0	0	0	0.935	0	0	-0.881	-0.881	0	0	0	0.837	0	0	0	0	0	0	0	0	0	0	0	0	0	0	0	0	0
TCGA-28-2514	0	0	0	0	0	0	0	0	0	0	0	0	0	0	-1.293	-1.293	0	0	-0.865	-0.865	0	0	0	0	0	-0.81	0	0	0	0	0	0	0	0.66	0.66	0	0	0	0
TCGA-02-0001	0	0	0.306	0.306	0.36	0.36	0	0	0.354	0.354	0	0	1.272	1.272	-0.395	-0.395	0.344	0.344	0	0	0	0	0.344	0.344	0	0	0	0	0	0	0	0	0	0	0	0	0	0.601	0
TCGA-02-0054	0	0	0	0	0	0	0	0	0	0	0	0	1.001	1.001	0	0	0	0	0	0	0.531	0	0.473	0.473	-0.412	0	0	0	0	0	0	0	0	0	0	0.426	0.426	0	0
TCGA-06-6391	0	0	0.345	0	0	0	0	0	0	0	0	0	0.714	0.714	0	0	0	0	0	0	0	0	0	0.263	0	0	0	0	0	0	0	0	0	0	0	0	0	0	0
TCGA-14-2555	0	0	0	0	0	0	0	0	0	0	0	0	1.27	1.27	0	0	0	0	-1.126	-1.126	0	0	0	0	0	0	0	0	0	0	0	0	0	1.102	1.102	1.214	1.214	0	0
TCGA-28-1747	0	0	0	0	0	0	0	0	0	0	0	0	0	0.732	0	0	0	0	-0.809	-0.809	0	0	0	0	0	0	0	0	0	0	0	0	0	0	0	0	0	0	0
TCGA-76-6663	0	0	0	0	0	0	0	0	0	0	0	0	0.525	0.525	0	0	0	0	-0.535	-0.535	0	0	0	0	0	0	0	0	0	0	0	0	0	0.456	0.456	0	0	0	0
TCGA-02-0021	0	0	0	0	0	0	0	0	0	0	0	0	0.855	0.855	0	0	0	-1.293	-0.874	-0.874	0	0	0	0	0	0	0	0	0	0	0	0	0	0.657	0.657	0.776	0.776	0	0
TCGA-02-0051	0	0	0	0	0	0	0	0	0.912	0.912	0	0	1.33	0.863	0	0	0	0	-0.782	0	0	0	0.395	0.395	-0.435	0	1.197	0.331	0.331	0	0	0	0	0	0	0.362	0.362	0	0
TCGA-02-0113	0.672	0.672	0.622	0.301	-0.28	-0.28	0.647	0.647	0.334	0.334	-0.288	-0.288	0.648	0.648	0	0	0	0	-0.271	-0.271	-0.275	-0.275	-0.27	-0.27	-0.283	-0.271	-0.268	0.436	0.436	-0.266	-0.266	-0.266	-0.266	0.642	0.642	0.688	0.688	0.69	-0.259
TCGA-02-2483	0	0	0	0	0	0	0	0	-0.387	-0.387	0	0	0	0	0	1.918	0	0	-0.688	-0.688	0	0	0	0	-0.471	0	0	0	0	0	0	0	0	0	0	0.456	0	0	0
TCGA-06-0138	0	0	0	0	0	0	0	0	0	0	-0.256	-0.256	0.886	0.886	0	0	0	0	-0.799	-0.799	0	0	0	0	0	-0.778	0	0	0	0	0	0	0	0	0	0	0	0	0
TCGA-06-0750	0	0	0	0	0	0	0	0	0	0	0	-0.709	0.654	0.654	0	0	-0.699	0	-0.714	-0.714	0	0	0	0	0	-0.71	0	0	0	0	0	0	0	0	0	0	0	0	0
TCGA-26-1442	0	0	0	0	0	0	0	-0.284	0	0	0	0	0	0	0	0	-0.762	0	0	0	0	0	0	0	0	0	0	0	0	-0.774	0	0	0	0	0	0	0	0	0
TCGA-02-0102	0	0	0	0	0	0	0	0	0	0	0	0	0.819	0.819	0	0	0	0	-0.88	-0.88	0	0	-0.862	-0.862	0	0	0	0	0	0	0	0	0	0.742	0.742	0	0	0	0
TCGA-06-1086	0	0	0.517	0.517	0	0	0	0	0	0	0	0	0.564	0.564	0	0	-0.646	-0.646	0	0	-0.525	0.453	0.534	0.534	0	0	0	0.554	0.554	0	0	-0.615	-0.615	0.869	0.869	0	0	1.673	0.485
TCGA-28-1752	0	0	0	0	-0.545	-0.545	0	0	0	0	0	0	0.526	0.526	0	0	0	0	-0.547	-0.547	0	0	0	0	0	0	0	0	0	0	0	0	0	0.46	0.46	0	0	0	-0.555
TCGA-28-5211	0	0	0	0	0	0	0	0	0	0	0	0	0.417	0.417	0	0	0	0	-0.439	-0.439	0	0	0	0	0	0	0	0	0	0	0	0	0	0	0	0	0	0	0
TCGA-02-0007	0	0	0	0	0	0	0	0	0	0	0	-0.928	1.629	0	0	0	0	0	0	-0.914	0	0	0	0	-0.885	-0.941	0	0	0	0	0	0	0	0.692	0	0	0	0	-0.939
TCGA-06-0139	0	0	0	0	0	0	0	0	0	0	0	0	0	0	0	0	0	0	0	0	0	0	0	0	0	0	0	0	0	0	0	0	0	0	0	0	0	0	0
TCGA-06-0206	0.282	0.282	0	0	0	0	0	0	0	0	0	0	1.427	1.427	0	0	0	0	-0.615	-0.615	0	0	0	0	-0.62	0	0	0	0	0	0	0	0	0	0	0.554	0.554	0	0
TCGA-08-0351	0	0	0	0	0	0	-0.669	0	0	0	0	0	0	0	0.275	0.275	0	0	0.488	0	0	0	0	0	0	0	0	0	0	0	0	0	0	0	0	0	0	0	0
TCGA-12-0820	0	0	0	0	0	0	0	0	0	0	0	0	0.778	0.778	0	0	0	0	-0.829	-0.829	0	0	0	0	0	0	0	0	0	0	0	0	0	0	0	0.756	0.756	0	0
TCGA-14-4157	0	0	0	0	0	0	0	0	0	0	0	-0.925	0.853	0.853	0	0	0	0	0	0	0	0	0	0	0	0	0	0	0	0	0	-0.795	0	0.733	0	0	0	0	0
TCGA-19-A6J5	0	0	0	0	0	0	0	-0.707	0	0	0	0	0.785	0.785	0	0	0	0.808	-1.293	0	0	0	0	0	0	0	0	0	0	0	0	0	0	0	0	0	0	0	0
TCGA-28-1750	0	0	0	0	0	0	0	0	0	0	-0.507	-0.507	0.848	0.848	-0.352	-0.352	-0.482	-0.097	-0.494	-0.494	0	0	0	0	-0.499	-0.488	-0.333	-0.49	-0.49	0	0	-0.32	-0.32	0	0	-0.329	-0.329	0	0
TCGA-02-0028	-0.866	0	0	0	0.834	0.834	0	0	0.449	0.449	0	0	0	0	0	0	0	0	0	0	0	0	0	0	0	0	0	0	0	0	0	0	0	0	-0.864	0	0	0	0
TCGA-06-0650	0	0	0	0	0	0	0	0	0	0	0	0	0	0	0	0	0	0	0	0	0	0	0	0	0	0	0	0	0	0	0	0	0	0	0	0	0	0	0
TCGA-14-1451	0	0	0	0	0	0	0	0	0	0	0	0	0.623	0.623	0	0	0	0	-0.815	-0.815	0	0	-0.792	-0.792	-0.756	0	0	0	0	0	0	0	0	0	0	0	0	0	0
TCGA-19-A60I	0	0	0	0	0	0	0	0	0	0	0	0	0.894	0.894	0	0	0	0	-0.929	-0.929	0	0	0	0	-0.924	0	0	0	0	-0.72	0	0	0	0.778	0	0	0	0	-0.94
TCGA-02-0023	0	0	0	0	0	0	0	0	0	0	-0.54	-0.54	0.702	0.702	0	0	0	0	-0.742	-0.742	0	0	0	0	0	0	0	0	0	0	0	0	0	0.511	0.511	0	0	0	0
TCGA-06-0178	0	0	0	0	0	0	0	0	0	0	0	0	0	0	0	0	0	0	0	0	0	0	0	0	0	0	0	0	0	0	0	0	0	0	0	0	0	0	0
TCGA-12-0826	0.267	0.267	-0.281	0	0	0	0	0	0	0	0	0	1.351	1.351	0	0	-0.369	-0.369	-0.784	-0.784	0	0	0	0	0	0	0	0	0	0	0	0	-0.324	0.299	0	0	0	-0.459	-0.442
TCGA-14-3477	0	0	0	0	-0.497	0	0.251	0.251	0	0	0	0	0	0	0	0	0.836	0.836	0.309	-0.972	-0.968	-0.968	-0.556	-0.556	-0.924	-0.994	0.598	0.311	0.311	0.156	0.809	0	0	-0.665	0.27	-0.531	-0.238	-0.666	0
TCGA-02-0114	0	0	0	0	0	0	0	0	0	0	0	0	0	0	0	0	-0.903	-0.903	0.752	0	-0.893	0	0	0	0	0	0	0	-0.88	0	0	0	0	0.673	0	0	0	-0.822	0
TCGA-02-0084	0	0	0	0	-0.254	-0.254	0	0	-0.291	-0.291	0	0	0	0	0.39	0.39	0	0	-0.263	-0.263	-0.702	0	0	-0.267	0	0	0	0	0	0	0	0	0	0	0	0.361	0.361	0	0
TCGA-12-0616	0	0	0	0	0	0	0	0	0	0	0	0	0	0	0	0	0	0	-0.856	-0.856	-0.546	-0.546	0	0	0	-0.44	0	0	0	0	0	0	0	0	0	0	0	0	0
TCGA-14-0783	0.655	0.655	-0.271	-0.271	0	0	0	0	0	0	0	0	0.8	0.8	0	0	-0.837	0	-0.872	-0.872	-0.405	-0.405	0	0	-0.849	0	-0.54	0	0	0	0	0	0	0.56	0	0.402	0.402	0	0
TCGA-15-1447	0	0	-0.498	-0.498	-0.523	-0.523	0	-0.489	0	0	0.553	0.553	0	0	-0.46	0	-0.535	-0.535	0	0	-0.53	0	0	-0.536	-0.52	-0.563	-0.567	0.538	0.538	-0.103	-0.598	0.621	0.621	0	0	0.293	0	0	-0.311
TCGA-16-1460	0	0	0	0	0	0	0	0	0	0	0	0	0	0.795	0	0	0	0	0	0	0	0	0.77	0	0	0	0	0	0	0	0	0	0	0	0	0	0	0	0
TCGA-19-4065	0.301	0.301	0	0	0.313	0.313	0	0	-0.267	-0.267	-0.263	-0.263	0.68	0.68	0	0	0.345	0.345	-0.374	-0.374	0.324	0.324	0	0	-0.277	0	0	0	0	-0.375	-0.375	-0.323	-0.323	0	0	0	0	0	0.291
TCGA-26-1438	0	0	0	0	0	0	0	0	0	0	0	0	0.448	0.877	0	0	0	0	0	-0.257	0	0	-0.465	-0.465	0	0	0	0	0	0	0	-0.267	0	0	0	0	0	0	0
TCGA-27-1837	0	0	0	0	0	0	-0.823	0	0	0	0	0	0	0.739	0	0	0	0	-0.824	-0.824	0	0	0	0	0	0	0	0	0	0	0	0	0	0	0	0	0	0	0
TCGA-02-0024	0	0.45	0	0	0	0	0	-0.357	0.43	0	0	0	0	0	0.933	0	0	0	0	0	-0.378	-0.378	0.906	0	0	-0.846	0	0	0	0	0	0	0	0	0	0	0	0	0
TCGA-06-0176	0	0	0	0	0	0	0	0	0	0	0	0	0.75	0.75	0	0	0	0	0	0	0	0	0	0	0	0	0	0	0	0	0	0	0	0	0	0.432	0.432	0.671	0
TCGA-12-3653	0	0	0	0	-0.678	-0.678	-0.537	-0.537	-0.544	-0.544	-1.102	-1.102	1.414	1.414	0	0	-1.088	0	-1.11	-1.11	-0.552	-0.552	0	0	0	-1.064	0	-0.569	-0.569	-0.572	-0.572	0	0	0	0	0	0	-0.555	-0.571
TCGA-27-2521	0	0	0	0	0	0	0	0	0	0	0	0	0	0	0	0	-0.569	-0.569	0	0	0	0.824	0	0	-0.34	0	0	-0.459	-0.459	0	0	0	0	0	0	-0.276	0	-0.873	0
TCGA-02-0027	0	0	0	0	0	0	0	0	0	0	0	0	0.5	0.5	0	0	-0.617	0	-0.527	-0.527	0	0	0	0	0	0	0	0	0	0	0	0	0	0	0	0	0	0	-0.753
TCGA-27-1836	0	0	0	0	0	0	0	0	0	0	0	0	0	0	0	0	0	0	-0.75	-0.75	0	0	-0.725	0	0	0	0	0	0	0	0	0	0	0	0	0	0	0	0
TCGA-81-5911	0	0	0	0	0	0	0	0	0	0	0.59	0.59	0.773	0.773	0	0	0	0	-0.78	-0.78	0	0	0	0	-0.774	0	0	0	0	0	0	0	0	0.538	0.538	0	0	0	0
TCGA-06-0151	0	0	0.51	0.51	0	0	0	0	0.707	0.707	0	0	1.368	1.368	0	0	0	0	-0.715	-0.715	0	0	1.08	1.08	0	0.657	1.308	0	0	0.591	0.591	-0.699	-0.699	0.55	0.55	1.123	1.123	0.659	0
TCGA-08-0350	0.624	0.624	0	0	0	0	0	0	0.553	0	0	0	0	0	0.513	0.513	0	0	1.309	0	0	0	0	0	0	0	0	0	0	0	0	0	0	0	0	0	0	0	-0.658
TCGA-02-0069	0	0	0	0	0.32	0.32	0.45	1.208	-0.515	-0.515	0.552	0.552	0	0	0	0	0.457	0.457	2.443	0	-0.495	-0.495	0	0	-0.521	0	0	0.569	0.569	-0.528	0	0	0	0	0	0	0.773	0.484	0.764
TCGA-06-0221	0	0	0	0	-0.396	-0.396	0	0	0	0	0	0	0	0	0	0	-0.892	0	0	0	-0.884	-0.884	0	0	0	0	0	0	0	0	0	0	0	0.635	0	0	0	0	-0.427
TCGA-08-0245	0	0	0	0	0	0	0.692	0.692	-0.847	0	0	0	0.585	0	0	0	0	0	-0.822	-0.822	-0.834	-0.834	-0.825	-0.825	-0.84	-0.841	0	0	1.007	-0.703	0	-0.847	-0.847	0	0	-0.827	-0.827	0	-0.647
TCGA-14-1821	0	0	0	0	0	0	-0.606	-0.606	0	0	0	0	0	0	0	0	0	1.046	0	0	-0.829	0	0	0	0	0	0	0	0	0	0	0	0	0	0	0	0	0	-0.384
TCGA-06-0882	0	0	0	0	0	0	0	0	0	0	0	0	0.506	0.506	0	0	-0.422	0	-0.524	-0.524	0	0	0	0	0	0	0	0	0	0	0	0	0	0	0	0.501	0.501	0	-0.513
TCGA-06-A7TL	0	0	0	0	0.711	0.711	0	0	0	0	0	0	0	0	0	0	0	0	0.715	-0.795	-0.749	0	2.611	1.826	0	-0.254	0	0	0	0	0	0	0	0	0	0	0	0	0
TCGA-08-0355	0	0	0	0	0	0	0	0	0	0	0	0	0.437	0	0	0	-0.29	-0.29	-0.76	-0.76	0	0	0	0	0	0	0	0	0	0	0	0	0	0.376	0.376	0.682	0.682	0	0
TCGA-02-0104	0	0	0	0	0	0	0	0	0	0	0	0	0	0	0	1.029	0	0	0	0	0	0	-0.83	0	0	0	0	0	0	-0.686	0	0.26	0.26	0	0	0	0	0	0
TCGA-02-0058	0	0	0	0	0	0	0	0	0	0	0	0	0	0	0	0	0	0	0	0	0	0	0	0	0	0	0	0	0	0	0	0	0	0	0	0	0	0	0
TCGA-02-0080	0	0	0	0	0	0	0	0	0	0	0	0	0	1.412	0	0	0	0	0.305	0	0	0	0	0	0	0	0	0	0	0	0	0	0	0.523	0.523	0	0	0	0
TCGA-06-1805	0	0	0	0	0	0	0	0	0	0	0	0	0	0	0	0	0	0	0	-0.649	-0.665	0	0	0	-0.699	0	0	0	0	0	0	0.59	0.59	0	0	0	0	0	0
TCGA-02-0026	0	0	0	0	0	0	-0.476	-0.476	0	0	-0.258	0	0	0	0	0	0	0	0	-0.517	0	0	-0.761	0	0	0	0	0	0	0	0	0	0	0	0	0	0	0	0
TCGA-02-0014	0	0	0	0	0	0	-0.807	0	0	0	0	0	0	0	0	0	-0.858	0	-0.126	-0.846	0.686	0.686	0	0	0	0	0	0	0	0	0	0	0	0	0	0	0	0	0
TCGA-32-4208	0	0	0	0	0	0	0	0	0	0	0	-0.911	0	0	-0.88	0	0	0	0	-0.825	0	0	3.657	3.657	0	0	0	0	0	0	0	0	0	0	0	0	0	0	0
TCGA-06-2569	1.099	1.099	0	0	0	0	0	-0.861	0	-0.862	0	0.766	0	0	0.87	0.87	0.042	0.441	0.354	0	0	0	0	0	0	0.476	0	0	0	0	0	0	0	0	0	0.344	0.344	0	0.579
TCGA-12-0773	0	0.747	0	0	0	0	0	0	0	0	0	0	1.501	1.501	0	0	0	0.755	0	0	0	0	0	0	0	0	0	0	0	0	0	0	0	0	0	0	0	0	0
TCGA-06-2566	0	0	0	0	0	0	0	0	0	0	0	0	0	0	0	0	-0.615	0	-0.545	-0.545	0	0	0	0	0	0	0	0	0	0	0	0	0	0	0	0	0	0	0
TCGA-06-5416	0	0	-0.349	-0.349	-0.374	0	0	0	0	0	-0.42	-0.42	0	0	0	0	0.341	0	0	0	0	0	0	0	-0.389	-0.412	-0.832	0	0	0	0	0	0	0	0	0	0	0	0
TCGA-14-1456	0	0	0	0	0	0	0	0	0	0	0	0	0	0	0	0.771	0	0	0	0	0	0	0	0	-0.324	0	0	0	0	0	0	0	0	0	0	0	0	0	0
TCGA-06-2570	0	0	0	0	0	0	0	0	0	0	0	0	0	0	-0.874	0	0	0	0	0	-0.85	0	0	0	0	0	0	0	0	0	0	0	0	0	0	0	0	0	0
TCGA-06-A5U0	0	0.626	0	0	0	0	0	-0.883	0	0	0.43	0.43	0	0	0	0	-0.892	0	-0.925	-0.925	0	0	0	0	0	0	0	0	0	0	0	-0.908	-0.908	0	0	0	0	0	0
TCGA-15-1444	0	0	0	0	0	0	0	0	0	0	0	0	0	0	0	0	-0.357	0	-0.595	-0.595	0	0	0	0	0	0	0	0	0	0	0	0	0	0	0	0	0	0	0
TCGA-32-1973	0	0	0	0	0	0	-0.903	-0.903	0.939	0	0	0	0	0	0	0	-0.939	0	0	0	0	0	0	0	0	0	-0.818	0	-0.899	0	0	0	-0.94	0	0	0	0	0	0
TCGA-02-0010	0	0	0	0	0	0	0	0	0	0	0	0	0	0	0	0.831	0	0	0	-0.579	-0.821	-0.821	0	0	-0.296	-0.449	0	0	0	0	0	-0.473	0	0	0	0	0	0	0
TCGA-02-0011	0	0	0	0	0	0	0.81	0	0	-0.85	0	0	0	0	0	0	0	0	0.688	0.16	0	0	0	0	-0.865	-0.875	0	0	0	0	0	-0.878	-0.461	0	0	-0.837	0	-0.871	0
TCGA-12-1091	0	0	0	0	0	0	0	0	0	0	0	0	0.908	0	0	0	0	-0.907	-0.926	-0.926	0	0	0	0	-0.944	-0.931	0	0	0	0	0	0	0	0	0	0	0	0	-0.905

## Sheet: KIRC
	1p	1q	2p	2q	3p	3q	4p	4q	5p	5q	6p	6q	7p	7q	8p	8q	9p	9q	10p	10q	11p	11q	12p	12q	13q	14q	15q	16p	16q	17p	17q	18p	18q	19p	19q	20p	20q	21q	22q
TCGA-B0-5104	0	0	0	0	-0.263	0	0	0	0	0	0	0	0	0	0	0	0	0	0	0	0	0	0	0	0	0	0	0	0	0	0	0	0	0	0	0	0	0	0
TCGA-B0-4823	0	0	0	0	-0.519	-0.519	0	0	0.512	0.512	0	0	0	0	0	0	0	0	0	0	0	0	0.491	0.491	0	0	0	0	0	0	0	0	0	0	0	0	0	0	0
TCGA-B0-5099	0	0	0.653	0.653	-0.708	-0.708	0	0	0	0	0	0	0	0	0	0	0	0	0	-0.706	0	0	0	0	0	0	0	0	0	0	0	0	0	0	0	0	0	0.651	0.638
TCGA-A3-3331	0	0	0	0	-0.606	0	0	0	0.389	0.389	0	0	0	0	0	0	0	0	0	-0.616	0	0	0	0	0	0	0	0	0	0	0	0	0	0	0	0	0	0	0
TCGA-CZ-4864	0	0	0	0	-0.586	-0.586	0	0	0.557	0.557	0	0	0	0	0	0	0	0	0	0	0	0	0	0	0	-0.585	0	0	0	0	0	0	0	0	0	0	0	0	0
TCGA-CZ-5467	0	0	0	0	0	0	0	0	0.649	0.649	0	0	0	0	0	0	0	0	0	0	0	0	0	0	0	0	0	0.604	0.604	0	0	0.641	0.641	0	0	0	0	0	0
TCGA-AK-3450	0	1.019	0.499	0.499	-0.571	0	0	0	0	0	0	0	0	0	0	0	0	0	0	0	0	0	0	0	0	-0.572	0	0	0	0	0	0	0	0	0	0	0	0	0
TCGA-CJ-4873	0	0	0	0	-0.367	-0.367	0	0	1.073	1.073	0	0	0.337	0.337	0	0	0	-0.326	0	0	0	0	0.584	0.584	0	-0.375	0	0.344	0.344	0.322	0.322	-0.339	-0.339	0.281	0.281	0.349	0.349	0.351	0
TCGA-AK-3454	0	0	0	0	-0.568	0	0	0	0	0	0	0	0	0	0	0	0	0	0	0	0	0	0	0	0	0	0	0	0	0	0	0	0	0	0	0	0	0	0
TCGA-CJ-5672	0	0	0.494	0.494	-0.574	0	0	0	0	0	0	0	0.517	0.517	-0.541	0	0	0	0	0	0	0	0	0	0	-0.512	0	0.417	0.417	0	0	0	0	0	0	0	0	0	0
TCGA-CZ-5468	0	0	0	0	-0.343	-0.343	0	0	0.267	0.267	-0.339	0	0.715	0.715	-0.342	0.449	0.016	0.338	0.322	0.322	0.321	-0.021	0.316	0.316	-0.316	-0.338	0	0	0	-0.342	0	-0.299	-0.299	0	0	0.804	0.804	0.597	-0.333
TCGA-AK-3447	-0.788	0	-0.776	-0.776	0	0	0	0	0	0	-0.817	-0.817	0	0	0	0	0	0	0	0	0	0	0	0	0	0	0	0	0	-0.793	-0.793	0	0	0	0	0	0	0	0
TCGA-B2-4099	0	0	0	0	-0.541	0	0	0	0	0	0	0	0	0	0	0	0	0	0	0	0	0	0	0	0	0	0	0	0	0	0	0	0	0	0	0	0	0	0
TCGA-CZ-5462	-0.414	0	0	0	-0.435	-0.435	0	0	0.848	0.848	0	0	0	0	-0.011	0.429	-0.42	-0.42	0	0	0	0	0	0	0	-0.428	0	0	0	0	0	0	0	0	0	0	0	0	0
TCGA-A3-3359	0	0	0	0	-0.524	0	0	0	0	0.48	0	0	0	0	0	0	0	0	0	0	0	0	0	0	0	0	0	0	0	0	0	0	0	0	0	0	0	0	0
TCGA-B0-4833	0	0	0	0	-0.313	0	0	0	0.595	0.595	0	0	0	0	0	0	0	0	0	0	0	0	0	0	0	-0.477	0	0	0	0	0	0	0	0	0	0	0	0	0
TCGA-CZ-4853	0	0	0	0	-0.767	0	0	0	0.735	0.735	-0.769	-0.769	0	0	0	0	0	0	0	0	0	0	0	0	0	0	0	0	0	0	0	0	0	0	0	0	0	0	0
TCGA-B0-4714	0	0	0	0	0	0	0	0	0.509	0.509	0	0	0.507	0.507	0	0	0	0	0	0	0	0	0	0	0	0	0	0	0	0	0	0	0	0	0	0	0	0	0
TCGA-B0-4817	0	0	0	0	0	0	0	0	0	0	0	0	0	0	0	0	0	0	0	0	0	0	0	0	0	0	0	0	0	0	0	0	0	0	0	0	0	0	0
TCGA-B0-5095	0	0	0	0	-0.319	0	0	0	0.353	0.353	0	0	0	0	0	0	-0.298	-0.298	0	0	0	0	0	0	0	0	0	0	0	0	0	0	0	0	0	0	0	0	0
TCGA-EU-5907	-0.788	0	0	0	-0.757	-0.757	-0.749	-0.749	0.837	0.837	-0.784	-0.784	0	0	0	0	0	0	-0.799	-0.799	0	0	0	0	0	0	0	0	0	0	0	0	0	0	0	0	0	0	0
TCGA-G6-A8L7	0	0	0	0	0	0	-0.512	0	0	0	-0.526	-0.526	0.513	0.513	0	0	-0.52	-0.52	0	0	0	0	0	0	-0.51	0	0	0	0	-0.061	0.487	0	0	0	0	0	0	0	0
TCGA-AK-3444	0	0	0.598	0.598	0	0	0	0	0	0.649	0	0	0.662	0.662	0	0	0	0	0	0	0	0	0	0	0	0	0	0	0	0	0	0	0	0	0	0	0	0	0
TCGA-B0-4839	0	0	0	0	0	0	0	0	0.75	0.75	0	0	0.739	0.739	0	0	0	0	0	0	0	0	0	0	0	-0.794	0	0.761	0.761	0	0	0	0	0	0	0	0	0	0
TCGA-A3-3343	0	0.634	0	0	0	0	0	0	0	0	0	0	0	0	0	0	0	0	0	0	0	0	0	0	0	0	0	0	0	0	0	0	0	0	0	0	0	0	0
TCGA-B0-4828	0	0	0	0	-0.646	0	0	0	0.441	0.441	0	0	0	0	0	0	0	0	0	0	0	0	0	0	0	0	0	0	0	0	0	0	0	0	0	0.409	0.409	0	0
TCGA-B0-5081	0	0	0	0	0	0	0	0	0	0	0	0	0	0	0	0	0	0	0	0	0	0	0	0	0	0	0	0	0	0	0	0	0	0	0	0	0	0	0
TCGA-B2-5641	0	0	0	0	-0.433	0	0	0	0	0	0	-0.443	0	0	0	0	0	0	0	0	0	0	0	0	0	-0.441	0	0	0	0	0	-0.422	-0.422	0	0	0	0	0	0
TCGA-BP-4342	0.008	0.527	0.479	0.479	-0.516	-0.516	0.51	0.51	0.522	0.522	-0.53	-0.53	0	0	0.497	0.497	-0.539	-0.539	0.488	-0.05	0	0	0	0	0	0.511	0.525	0	0	0	0	0.546	0.546	0.49	0.49	0.494	0.494	0	0.524
TCGA-BP-4763	0	0	0.37	0.37	-0.419	-0.419	0	0	0.413	0.413	0	0	0	0	0	0	-0.417	-0.417	0	0	0	0	0	0	0	-0.421	0	0	0	0	0	0	0	0	0	0	0	0.398	0
TCGA-BP-4803	0	0	0	0	-0.551	-0.551	0	0	0	0	0	0	0.683	0.683	0	0	-0.355	-0.355	0	0	0	0	0	0	0	0	0	0	0	0	0	0	0	0	0	0	0	0	0
TCGA-BP-5191	0	0	0	0	0	0	0	0	0.594	0.594	-0.314	-0.314	0	0	0.306	0.306	-0.304	-0.304	0	0	0	0	0.301	0.301	-0.315	-0.309	0	0	0	0	0	-0.287	-0.287	0	0	0.304	0.304	0.292	0
TCGA-CJ-4897	0	0	0.29	0.29	0	0	0	0	0.32	0.916	0	0	0.308	0.308	0	0	0	0	0	0	0	0	0	0	0	0	0	0.327	0.327	0	0	0.252	0.252	0	0	0	0	0	0
TCGA-CZ-4866	-0.277	-0.277	0	0	0	0	0	0	0	0	-0.61	-0.61	0	0	0	0	0	0	0	0	0	0	0	0	0	-0.635	0	0	0	0	0	-0.611	-0.611	0	0	0	0	0	-0.661
TCGA-A3-A6NN	0	0	0	0	-0.585	-0.585	0	0	0.612	0.612	0	0	0	0	-0.606	-0.606	0	0	0	0	0	0	0	0	0	0	0	0	0	0	0	0	0	0	0	0	0	0	0
TCGA-B0-4822	0	0	0	0	0	0	0	0	0.557	0.557	0	0	0	0	0	0	0	0	0	0	0	0	0.302	0.302	0	0	0	0	0	0	0	0	0	0.275	0.275	0.32	0.32	0	0
TCGA-B0-4852	0	0	0	0	-0.632	0	0	0	0	0	0	0	0.614	0.614	-0.303	-0.303	0	0	0	0	0	0	0	0	0	-0.482	0	0	0	0	0	0	0	0	0	0	0	0	0
TCGA-BP-4781	-0.328	0.114	0	0	-0.872	0	0	0	0.47	0.47	0	0	1.138	1.138	-0.349	-0.349	-0.334	-0.334	0	0	0	0	0	0	0	-0.411	0	0	0	0	0	-0.574	-0.574	0	0	0	0	0	0
TCGA-BP-5176	0	0	0	0	-0.631	0	0	0	0	0	0	0	0	0	0	0	0	0	0	0	0	0	0	0	0	0	0	0	0	0	0	0	0	0	0	0	0	0	0
TCGA-CJ-5683	0	0	0	0	-0.694	0	0	0	0.673	0.673	0	0	0	0.652	0	0	0	0	0	0	0	0	0	0	0	0	0	0.617	0.617	0	0	0	0	0	0	0	0	0	0
TCGA-CW-5588	0	0	0	0	-0.55	0	-0.251	-0.251	0.294	0.294	-0.255	-0.255	0.289	0.289	0	0	0	0	0	0	-0.258	-0.258	0.506	0.506	-0.258	-0.37	0	0	0	0	0	-0.528	-0.528	0	0	0	0	-0.518	0
TCGA-A3-3308	0	0	0	0	0	0	0	0	0	0	0	0	0	0	0	0.929	0	0	0	0	0	0	0	0	0	0	0	0	0	0	0	0.483	-0.437	0	0	0	0	0	0
TCGA-B0-4827	0	0	0	0	-0.328	0	0	0	0	0	0	0	0	0	0	0	0	0	0	0	0	0	0	0	0	0	0	0	0	0	0	-0.359	-0.359	0	0	0	0	0	0
TCGA-B0-5075	0	0	0	0	-0.528	0	0	0	0.492	0.492	0	0	0	0	0	0	0	0	0	0	0	0	0.497	0.497	0	-0.543	0	0	0	0	0	0	0	0	0	0	0	0	0
TCGA-B0-5077	0	0	0	0	-0.512	0	0	0	0.933	0.433	0	0	0.442	0.442	0	0	0	0	0	0	0	0	0	0	0	0	0	0.471	0.471	0	0	0	0	0	0	0	0	0	0
TCGA-B0-5698	0	0	0	0	-0.714	0	0	0	0	0	0	0	0.681	0.681	0	0	0	0	0	0	0	0	0	0	0	0	0	0	0	0	0	0	0	0	0	0	0	0	0
TCGA-BP-4976	0	0	0	0	0	0	0	0	1.123	1.123	0	0	0	0	0	0	0	0	0	0	0	0	0	0	0	0	0	0	0	0	0	0	0	0	0	0	0	0	0
TCGA-CJ-6027	0	0	0	0	-0.459	-0.459	0	0	0	0	-0.567	-0.567	0	0	-0.572	0	-0.569	-0.569	0	0	0	0	0	0	0	-0.573	0	0	0	0	0	-0.557	-0.557	0	0	0	0	0.578	0
TCGA-A3-3347	0	0	0	0	-0.442	0	0	0	0.303	0.303	0	-0.466	0.424	0.424	0	0	-0.45	-0.45	0	0	0	0	0.416	0.416	-0.46	-0.457	0	0	0	0	0	-0.44	-0.44	0	0	0	0.424	0	-0.45
TCGA-B0-4712	0	0	0	0	0.107	0.409	-0.294	-0.294	0.461	0.461	-0.299	-0.299	0.4	0.4	-0.654	0	-0.28	-0.28	-0.295	-0.295	0	0	0.381	0.381	-0.294	-0.283	-0.285	0.431	0.431	0	0	-0.275	-0.275	0	0	0.393	0.393	-0.28	-0.268
TCGA-B0-4713	0	0	0	0	-0.454	0.494	0	0	0	0.725	0	0	0	0	0.46	0.46	0	0	0	0	0	0	0.413	0.413	0	-0.444	0	0	0	0	0	0	0	0	0	0	0	0	0
TCGA-B0-5085	0	0	0	0	0	0	0	0	0	0	0	0	0	0	0	0	0	0	0	0	0	0	0	0	0	0	0	0	0	0	0	0	0	0	0	0	0	0	0
TCGA-BP-4169	0	0	0	0	-0.411	-0.411	0	0	0	0	0	0	0	0	0	0	0	0	0	0	0	0	0	0	0	0	0	0	0	0	0	0	0	0	0	0	0	0	0
TCGA-BP-4337	0	0	0.338	0.338	0	0	0	0	0.881	0.881	0	0	0.34	0.34	0	0	0	0	0	0	0.338	0.338	0.346	0.346	0	0	0.347	0.334	0.334	0	0.347	0	0	0	0	0.333	0.333	0.32	0.342
TCGA-BP-4790	0	0	0	0	0	0	0	0	0	0	0	0	0.399	0.399	0	0	0	0	0	0	0	0	0	0	0	0	0	0	0	0	0	0	0	0	0	0	0	0	0
TCGA-BP-4967	0	0	0	0	0	0	0	0	0.598	0.598	0	0	1.045	1.045	-0.634	-0.634	0	0	0	0	0	0	0	0	0	0	0	0.473	0.473	0	0	0	0	0.427	0.427	0.513	0.513	0	0
TCGA-CJ-4893	0	0	0.453	0.453	-0.514	0	0	0	0	0	0	-0.516	0	0	0	0	0	0	-0.52	-0.52	0	0	0	0	0	-0.518	0	0	0	0	0	0	0	0	0	0	0	0	0
TCGA-CZ-5463	0	0	0	0	-0.709	-0.709	0	0	0.723	0.723	0	0	0	0	-0.72	-0.72	0	0	0	0	0	0	0	0	0	-0.721	0	0	0	0	0	0	0	0	0	0	0	0	0
TCGA-CZ-5465	0	0	0	0	-0.444	0.343	-0.501	-0.501	0	0	-0.469	-0.469	0	0	-0.44	0.35	0	0	-0.547	-0.547	0	0	0	0	0	0	0	0	0	0	0	0	0	0	0	0	0	0	0
TCGA-GK-A6C7	0	0	0	0	-0.512	-0.512	0	0	0.506	0.506	0	0	0	0	0	0	0	0	0	0	0	0	0	0	0	0	0	0	0	0	0	0	0	0	0	0	0	0	0
TCGA-A3-3336	0	0.519	0	0	-0.571	0	0	0	0.864	0.864	0	0	0.539	0.539	-0.288	0.337	0	0	0	0	0	0	0	0	0.454	-0.592	0	0	0	0	0	0	0	0	0.528	0	0	0	0
TCGA-A3-A8OV	0	0	0	0	-0.745	0	0	0	0	0	0	0	0.709	0.709	0	0	0	0	0	0	0	0	0	0	0	0	0	0	0	0	0	0	0	0	0	0	0	0	0
TCGA-B0-4698	-0.256	-0.256	0	0	0	0	0	0	0	0	0	0	-0.256	-0.256	0	0.553	0.438	0.438	0	0	0	0	0.548	0.548	0	0	-0.266	0	0	0	0	0	0	0	0	0.263	0.263	0	0
TCGA-B0-4710	0	0	0.362	0.362	-0.812	0	-0.413	-0.413	0.4	0.4	0	0	0.375	0.375	0	0	-0.393	-0.393	0	0	0.351	0.351	0.368	0.368	-0.397	0	0	0	0	0	0	0.4	0.4	0.343	0.343	0	0	-0.413	0
TCGA-B0-4945	0	0	0	0	-0.419	0	0	0	0	0	0	0	0	0	-0.321	-0.321	0	0	0	0	0	0	0	0	0	-0.427	0	0	0	0	0	0	0	0	0	0	0	0	0
TCGA-B0-5713	0	0	0	0	-0.601	0	0	0	0.496	0.496	0	0	0	0	-0.601	0	0	0	0	0	0	0	0.441	0.441	0	0	0	0	0	0	0	0	0	0	0	0	0	0	0
TCGA-BP-4327	0	0	0	0	-0.806	0	0	0	0	0	-0.803	-0.803	0	0	-0.78	0	0	0	0	0	0	0	0	0	0	0	0	0	0	0	0	0	0	0	0	0	0	0	0
TCGA-BP-4329	0	0	0	0	-0.019	0.522	0	0	0	0	0	0	0	0	0	0	0	0	0	-0.519	0	0	0	0	0	0	0	0	0	0	0	0	0	0	0	0	0	0	0
TCGA-BP-4344	0	0	0	0	-0.422	-0.422	0	0	0.423	0.423	0	0	0	0	0	0	0	0	0	0	0	0	0	0	0	0	0	0	0	0	0	0	0	0	0	0	0	0	0
TCGA-BP-4981	0	0	0	0	-0.732	0	0	0	0	0	0	0	0	0	0	0	0	0	0	0	0	0	0	0	0	-0.745	0	0.656	0.656	0	0	0	0	0	0	0	0	0	0
TCGA-BP-4986	-0.264	0.341	0	0	-0.619	-0.619	0	0	0.676	0.676	-0.286	-0.286	0	0	-0.616	0	-0.36	-0.36	0	0	0	-0.618	0	0	0	-0.298	0	0	0	0	0	0	0	0	0	0	0	0	-0.58
TCGA-BP-5168	0	0	0	0	-0.522	0	0	0	0.488	0.488	0	0	0	0	0	0	0	0	0	0	0	0	0	0	0	0	0	0	0	0	0	0	0	0	0	0	0	0	0
TCGA-BP-5173	-0.034	0.367	0	0	-0.397	-0.397	-0.385	-0.385	0.751	0.751	0	0	0.364	0.364	-0.457	0	0	0	-0.417	-0.417	-0.41	-0.41	0.314	0.314	0	-0.412	0.346	0.345	0.345	0.314	0.314	0	0	0	0	0.345	0.345	0.346	0.318
TCGA-BP-5195	0	0	0	0	-0.444	-0.444	0	0	0	0	0	0	0	0	0	0	0	0	0	0	0	0	0	0	0	0	0	0	0	0	0	0	0	0	0	0	0	0	0
TCGA-BP-5202	0	0	0	0	-0.736	0	0	0	0.726	0.726	0	0	0	0	0	0	0	0	0	0	0	0	0	0	0	0	0	0	0	0	0	0	0	0	0	0	0	0	0
TCGA-A3-3352	0	0	0	0	-0.6	0	-0.291	-0.291	0	0.549	-0.295	-0.295	0	0	0	0	-0.29	-0.29	-0.295	-0.295	0	0	0	0	0	0	0	0	0	0	0	0	0	0	0	0	0	0	0
TCGA-A3-A8OU	0	0	0	0	-0.572	0	0	0	0	0	0	0	0	0	0	0	0	0	0	0	0	0	0	0	0	0	0	0	0	0	0	0	0	0	0	0	0	0	0
TCGA-B0-4699	-0.495	-0.495	-0.5	-0.5	0.255	0.255	0	0	0	0	-0.467	-0.467	0	0	-0.459	-0.459	0	0	-0.463	-0.463	0	0	0	0	-0.563	0.258	0	0	0	-0.513	-0.513	-0.478	-0.478	0	0	0.349	0.349	-0.509	0
TCGA-B0-5102	-0.448	-0.448	0	0	-0.023	0.427	0	0	0.428	0.428	0	0	0.412	0.412	-0.859	0	0	0	0	0	0	0	0	0	0	0	0	0.372	0.372	0.38	0.38	0	0	0.32	0.32	0	0	0.401	0.369
TCGA-B2-5635	0	0	0	0	0	0	0	0	0.602	0.602	0	0	0	0	0	0	0	0	0	0	0	0	0	0	0	-0.56	0	0	0	0	0	0	0	0	0	0	0	0	0
TCGA-B8-4153	0	0	0	0	0	0	0	0	0	0	0	0	0	0	0	0	0	0	0	0	0	0	0	0	0	0	0	0	0	0	0	0	0	0	0	0	0	0	0
TCGA-BP-4161	0	0.548	0.555	0.555	0	0	0	0	0	0	0	0	0	0	0	0	0	0	0	0	0	0	0	0	0	0	0	0	0	0	0	0	0	0	0	0	0	0	0
TCGA-BP-4347	0	0	0.356	0.356	-0.405	-0.405	0	0	0.396	0.396	0	0	0	0	-0.413	-0.413	0	0	0	0	0	0	0	0	0	-0.414	0	0	0	0	0	0	0	0	0	0	0	0	0
TCGA-BP-4352	0.306	0.306	0	0	0.767	0.767	0	0	0.811	0.811	0	0	0.833	0.833	-1.284	-0.474	0	0	-0.278	0	0	0	0.299	0.299	-0.736	-0.724	-1.243	0.406	0.406	-0.518	0	0	0	0.304	0.304	-0.695	0.189	0.346	1.326
TCGA-BP-4795	0	0	0	0	0	0	0	0	0	0	0	0	0	0	0	0	0	0	0	0	0	0	0	0	0	0	0	0	0	0	0	0	0	0	0	0	0	0	0
TCGA-BP-4798	0	0	0	0	-0.417	0	0	0	0	0	0	0	0.401	0.401	-0.419	0	0	0	0	0	0	0	0	0	0	-0.424	0	0.399	0.399	0	0	0	0	0	0	0	0	0	0
TCGA-CW-5584	0	0	0	0	-0.544	0	0	0	0	0	0	-0.495	0	0	0	0	0	0	0	0	0	0	0	0	0	-0.542	0	0	0	0	0	0	0	0	0	0	0	0	0
TCGA-CZ-5451	0	0	0	0	-0.639	-0.639	0	0	0.642	0.642	0	0	0	0	0	0	0	0	0	0	0	0	0	0	0	0	0	0	0	0	0	0	0	0	0	0	0	0	0
TCGA-B0-4842	0	0	0	0	-0.33	0	0	0	0	0	0	0	0	0	0	0	-0.333	-0.333	0	0	0	0	0	0	0	0	0	0	0	0	0	0	0	0	0	0	0	0	0
TCGA-B0-5703	-0.63	0	0	0	-0.639	-0.639	0	0	0	0	0	0	0.607	0.607	0	0	0	0	0	-0.629	0	0	0	0	0	0	0	0	0	0	0	0	0	0	0	0	0	0	0
TCGA-B2-3924	0	0	0	0	-0.34	-0.34	0	0	0.432	0.432	0	0	0.416	0.416	0	0	0	0	0	0	0	0	0	0	0	0	0	0	0	0	0	0	0	0	0	0	0	0	0
TCGA-B8-4154	0	0	0	0	0	0	-0.65	0	0	0	0	0	0	0	0	0	0	0	0	0	0	0	0	0	0	0	0	0	0	0	0	0	0	0	0	0	0	0	0
TCGA-BP-4770	0	0	0	0	0	0	-0.517	-0.517	-0.016	-0.551	0	0	0	0	0	0	0	0	-0.402	-0.402	0	0	0	0	-0.538	0	0	-0.588	-0.588	0	0	-0.123	0.425	-0.423	0	0	0	-0.567	0
TCGA-CJ-4874	0	0	0	0	-0.502	-0.502	0	0	0	0	0	0	0	0	0	0	0	0	0	0	0	0	0	0	0	0	0	0	0	0	0	0	0	0	0	0	0	0	0
TCGA-CJ-5679	0.026	0.485	0	0	-0.463	-0.463	-0.333	-0.333	0.855	0.855	-0.472	-0.472	1.334	1.334	0	0	-0.477	-0.477	0	0	0	0	0.467	0.467	-0.466	-0.472	0	0.436	0.436	0	0	-0.454	-0.454	0	0	0.433	0.433	0.481	0
TCGA-CW-5580	0	0	0	0	-0.592	-0.592	0	0	0	0	0	0	0	0	0	0	-0.428	-0.428	0	0	0	0	0	0	0	-0.419	0	0	0	0	0	0	0	0	0	0	0	0	0
TCGA-CW-6093	0	0	0	0	0	0	0	0	0	0	0	0	0.497	0.497	0	0	0	0	0	0	0	0	0	0	0	0	0	0	0	0	0	0	0	0	0	0	0	0	0
TCGA-A3-3367	0	0	0	0	-0.67	0	0	0	0	0	0	0	0	0	0	0	0	0	0	0	0	0	0	0	0	0	0	0	0	0	0	0	0	0	0	0	0	0	0
TCGA-AK-3434	0	0	0	0	-0.343	0.281	0	0	0	0	-0.614	-0.614	0	0	-0.349	0.282	0	0	0	0	0	0	0	0	0	0	0	0	0	0	0	0	0	0	0	0	0	0	0
TCGA-AK-3461	0	0	0	0	-0.529	0	0	0	0.289	0.289	0	0	0	0	0	0	0	0	-0.382	-0.382	0	0	0	0	0	0	0	0	0	0	0	0	0	0	0	0	0	0	0
TCGA-B0-4693	0	0	0	0	-0.469	-0.469	0	0	0	0.433	0	0	0	0	0	0	0	0	0	0	0	0	0.406	0.406	0	0	0	0	0	0	0	0	0	0	0	0	0	0	0
TCGA-B0-4694	0	0	0	0	-0.389	0	0	0	0	0	-0.396	-0.396	0	0	0	0	0	0	0	0	0	0	0	0	0	0	0	0	0	0	0	0	0	0	0	0	0	0	0
TCGA-B0-5096	0	0.71	0	0	-0.395	0	0	0	0	0	0	0	0.381	0.381	0	0	-0.391	-0.391	0	0	0	0	0	0	0	-0.408	0	0	0	0	0	0	0	0	0	0	0	0	0
TCGA-B0-5100	0	0	0	0	0	0	0	0	0	0	0	0	0	0	0	0	-0.559	-0.559	0	0	0	0	0	0	0	0	0	0	0	0	0	0	0	0	0	0	0	0	0
TCGA-B0-5120	0	0	0	0	-0.449	-0.449	0	0	0	0.428	0	0	0	0	0	0	0	0	0	0	0	0	0	0	0	0	0	0	0	0	0	0	0	0	0	0	0	0	0
TCGA-BP-4170	0	0	0	0.484	-0.58	0	0	0	0	0	0	0	0.498	0.498	0	0	0	0	0	0	0	0	0	0	0	0	0	0	0	0	0	0	0	0	0	0	0	0	0
TCGA-BP-4768	0	0	0.434	0.434	-0.527	-0.527	0	0	1.323	1.323	0	0	0.888	0.888	0	0.468	-0.528	-0.528	0.448	0.448	0	0	0.457	0.457	0	-0.53	0	0.434	0.434	0.422	0.422	0.504	0.504	0.401	0.401	0.441	0.441	0	0
TCGA-BP-4985	0	0	0	0	-0.028	0.452	0	0	0.441	0.441	0	0	0	0	0	0	-0.474	-0.474	0	0	0	0	0.608	0.608	-0.504	0	0	0	0	0	0	-0.484	-0.484	-0.45	0	0	0	0	-0.449
TCGA-BP-4988	0	0	0	0	0	0	0	0	0	0	0	0	0	0	0	0	0	0	0	0	0	0	0.28	0.28	0	0	0	0	0	0	0	0	0	0	0	0	0	0	0
TCGA-BP-5198	0	0	0	0	0.027	0.372	-0.357	-0.357	0	0	0	0	0.379	0.379	0	0	-0.361	-0.361	-0.373	-0.373	0	0	0	0	0.389	-0.364	0	0.363	0.363	-0.344	0	0	0	0.333	0.333	0.376	0.376	-0.37	0.354
TCGA-CJ-4884	0	0	0	0	0	0	0	0	0	0	0	0	0	0	-0.46	0	0	0	0	0	0	0	0.285	0.285	0	-0.456	0	0	0	0	0	0	0	0	0	0	0	0	0
TCGA-CZ-5470	0	0	0	0	0	0	0	0	0.529	0.529	0	0	0	0	0.068	0.44	0	0	-0.525	-0.525	0	0	0	0	0	-0.522	0	0	0	0	0	0	0	0	0	0	0	0	0
TCGA-MW-A4EC	0	0	0	0	-0.621	0	0	0	0.617	0.617	0	-0.637	0	0	0	0	0	0	0	0	0	0	0	0	0	0	0	0	0	0	0	0	0	0	0	0	0	0	0
TCGA-AK-3455	0.526	0.526	0	0	-0.557	0	0	0	0	0	0	0	0	0	0	0	0	0	0	0	0	0	0	0	0	-0.563	0	0	0	0	0	0	0	0	0	0	0	0	0
TCGA-AK-3465	-0.563	-0.563	-0.546	-0.546	0	0	0	0	0	0	-0.576	-0.576	0	0	0	0	0	0	-0.571	-0.571	-0.565	-0.565	0	0	0	0	0	0	0	-0.549	-0.549	0	0	0	0	0	0	-0.573	0
TCGA-B0-5110	0	0	0	0	-0.505	0	0	0	0	0.478	0	0	0	0	0	0	0	0	0	0	0	0	0	0	0	0	0	0	0	0	0	0	0	0	0	0	0	0	0
TCGA-B0-5694	0	0	0	0	-0.594	0	0	0	0	0	0	0	0.534	0.534	0	0	-0.585	-0.585	0	0	0	0	0	0	0	0	0	0	0	0	0	0	0	0	0	0	0	0	0
TCGA-B0-5702	0	0	0	0	0	0	0	0	0	0	0	0	0	0	0	0	0	0	0	0	0	0	0	0	0	0	0	0	0	0	0	0	0	0	0	0	0	0	0
TCGA-B8-5550	0	0	0.347	0.347	0	0	0	0	0.39	0.742	0	0	0.744	0.744	0	0	0	0	-0.39	-0.39	0	0	0	0	0	-0.385	0	0	0	0	0	-0.371	-0.371	0	0	0	0	0	0
TCGA-BP-5178	0	0	0.262	0.262	-0.331	0	0	0	0	0	-0.339	-0.339	0.36	0.36	0	0	-0.345	-0.345	0	0	0	0	0.322	0.322	0	0	0	0.294	0.294	0	0	-0.329	-0.329	0	0	0.316	0.316	0	0.301
TCGA-CJ-4878	0	0	0	0	-0.792	0	-0.725	0	0	0	0	0	0	0	-0.799	0	0	0	0	0	0	0	0	0	0	0	0	0	0	0	0	0	0	0	0	0	0	0	0
TCGA-A3-3319	0	0	0	0	-0.506	0	0	0	0	0	-0.51	-0.51	0	0	-0.423	0.468	-0.439	-0.439	0	0	0	0	0.798	0.798	-0.394	-0.527	0	0.481	0	0	0	-0.5	-0.5	0	0	-0.406	0.24	0	0
TCGA-B0-4845	-0.353	-0.353	0	0	-0.369	0.38	-0.354	-0.354	0	0	0	0	0	0	-0.36	-0.36	-0.745	-0.745	-0.358	-0.358	0	0	0	0	0	0	0	0	0	0	0	-0.338	-0.338	0	0	0	0	0	0
TCGA-B8-4620	0	0	0.42	0.42	-0.065	0.413	0	0	0.436	0.436	-0.474	-0.474	0.403	0.403	0	0	-0.465	-0.465	0	0	0.424	0.424	0	0	0	0	-0.461	0.437	0.437	0	0	-0.466	-0.466	0	0	0.424	0.424	0	0
TCGA-BP-4159	0	0	0	0	-0.666	0	0	0	0	0	0	0	0.64	0.64	0	0	0	0	0	0	0	0	0	0	0	0	0	0	0	0	0	0	0	0	0	0	0	0	0
TCGA-BP-4340	0	0	0.567	0.567	-0.708	0	0	0	0	0	0	0	0	0	-0.714	-0.714	0	0	0	0	0	0	0	0	0	0	0	0	0	0	0	-0.686	0	0	0	0	0	-0.701	0
TCGA-BP-4799	0	0	0	0	0	0	0	0	0.281	0.281	0	0	0.469	0.469	-0.379	0.512	0	0	0	0	0.286	0.286	0	0	0	0.29	0	0	0	0	0	0	0	0	0	0.631	0.631	0	-0.335
TCGA-BP-5169	0	0	0	0	-0.32	0.452	0	0	0	0	-0.326	-0.326	0	0	-0.001	0.314	-0.31	-0.31	0	0	0	0	0	0	0	-0.314	0	0	0	0	0	0	0	0	0	0	0	-0.309	0
TCGA-CJ-5675	0	1.016	0	0	-0.547	0	0	0	0.545	0.545	0	-0.539	0	0	0	0	0	0	0	0	0	0	0	0	0	-0.541	0	0	0	0	0	0	0	0	0	0	0	0	0
TCGA-CZ-4865	0	0	0	0	-0.404	0	0	0	0	0	0	0	0	0	-0.406	0	0	0	0	0	0	0	0	0	0	0	0	0	0	0	0	0	0	0	0	0	0	0	0
TCGA-3Z-A93Z	0	0	0.376	0.376	-0.432	0	0	0	0.417	0.417	0	0	0	0	0	0	0	0	0	0	0	0	0	0	0	0	0	0	0	0	0	0	0	0	0	0.4	0.4	0	0
TCGA-AK-3445	0	0	0	0	-0.502	0	0	0	0.468	0.468	0	0	0	0	0.778	1.32	-0.533	-0.533	0	0	0	0	0	0	-0.501	0	0	0	0	0	0	0	0	0	0	0.48	0.48	0.502	0
TCGA-B0-4838	0	0	0	0	-0.559	0	0	0	0.54	0.54	0	0	0.522	0.522	-0.559	0	0	0	0	0	0	0	0.519	0.519	0	-0.392	0	0.423	0.423	0	0	0	0	0	0	0	0	0	0
TCGA-B0-5109	0.396	0.396	0.302	0.302	0	0	0	0	0.43	0.43	0	0	0.349	0.349	0.437	0.437	0	0	0	0	0	0	0.392	0.392	0	0	0	0	0	0.382	0.382	0	0	0.355	0.355	0	0	0	0
TCGA-B0-5696	0	0	0	0	-0.554	0	0	0	0.369	0.369	0	0	0	0	-0.288	-0.288	0	-0.353	0	0	0	0	0.325	0.325	0	0	0	0.291	0.291	0	0	0	0	0	0	0	0	0	0
TCGA-B8-A54D	0	0	0	0	0	0	0	0	0	0	0	0	0	0	0	0	0	0	0	0	0	0	0	0	0	-0.605	0	0	0	0	0	0	0	0	0	0	0	0	0
TCGA-B8-A54H	0	0	0	0	-0.484	0	0	0	0	0	0	0	0	0	0	0	0	0	0	0	0	0	0	0	0	0	0	0	0	0	0	0	0	0	0	0	0	0	0
TCGA-BP-4158	0	0	0	0	-0.63	-0.63	0	0	0.597	0.597	0	0	0.575	0.575	0	0	0	0	0	0	0	0	0	0	0	0	0	0	0	0	0	0	0	0	0	0	0	0	0
TCGA-BP-4166	0	0	0.251	0.251	-0.341	-0.341	0	0	0.259	0.259	0	0	0	0	0	0	0	0	-0.289	-0.289	0	0	-0.266	-0.266	0	0	0	0.257	0.257	0.063	0.063	-0.258	-0.258	0.266	0.266	0.262	0.262	0	0.282
TCGA-BP-4760	0	0	0	0	0	0	0	0	0	0	0	0	0	0	0	0	0	0	0	0	0	0	0	0	0	0	0	0	0	0	0	0	0	0	0	0	0	0	0
TCGA-CJ-4916	0.397	0.397	0	0	-0.416	0	0	0	0	0	0	0	0	0	0	0	0	0	0	0	0	0	0	0	0	-0.417	0	0	0	0	0	0	0	0	0	0	0	0	0
TCGA-CZ-5452	0	0	0	0	-0.268	-0.268	0	0	0	0	0	0	0	0	0	0	0	0	0	0	0	0	0	0	0	-0.31	0	0	0	0	0	0	0	0	0	0	0	0	0
TCGA-CZ-5464	0	0	0	0	-0.053	0.436	0	0	0.424	0.424	0	0	0.422	0.422	0.427	0.427	0	0	0	0	0	0	0.439	0.439	0.424	0	0	0	0	0	0	0	0	0.465	0.465	0.464	0.464	0	0
TCGA-A3-3346	0	0	0	0	-0.365	0	0	-0.345	0	0	-0.49	-0.49	0	0	-0.363	0	-0.487	-0.487	-0.495	-0.495	0	-0.274	0	0	-0.484	-0.497	0	0	0	-0.494	-0.494	-0.479	-0.479	0	0	0	0	0	0
TCGA-AK-3425	0	0	0	0	-0.454	-0.454	0	0	0	0	0	0	0.426	0.426	-0.046	0.404	-0.449	-0.449	0	0	0	-0.456	0.41	0.41	0	0	0	0	0	0	0	0	0	-0.275	0	0	0	0	0
TCGA-B0-4813	0	0	0.636	0.636	-0.74	0	-0.712	-0.712	0	0	-0.772	0	0	0	-0.552	-0.552	0	0	0	0	0	0	0	0	0	0	0	0	0	-0.652	0	0	0	0	0	0	0	0	0
TCGA-B0-4818	0	0	0	0	-0.502	0	0	0	0	0	0	0	0	0	0	0	0	0	0	0	0	0	0	0	0	0	0	0	0	0	0	0	0	0	0	0	0	0	0
TCGA-B0-4821	0	0	-0.21	-0.21	-0.515	0	0	0	1.013	1.013	0	0	0	0	-0.263	-0.263	-0.323	-0.323	0	0	0	0	1.115	1.115	0	0	0	0	0	0	0	0	0	0	0.852	-0.427	0.756	0	0
TCGA-B0-5712	0	0	0	0	-0.273	-0.273	0	0	0.738	0.738	0	0	0	0	-0.742	0	0	0	0	0	0	0	0	0	0	-0.758	0	0	0	0	0	0	0	0	0	0	0	0	0
TCGA-B4-5377	0	0	0	0	-0.688	0	0	0	0	0	-0.695	-0.695	0	0	-0.71	0	0	0	0	0	0	0	0	0	0	0	0	0	0	0	0	0	0	0	0	0	0	0	0
TCGA-BP-4349	0	0	0	0	0	0	0	0	0	0	0	0	0	0	0	0	0	0	0	0	0	0	0	0	0	0	0	0	0	0	0	0	0	0	0	0	0	0	0
TCGA-BP-4995	0	0	0	0	-0.7	0	0	0	0	0	0	0	0	0	0	0	-0.707	-0.707	0	0	0	0	0	0	0	0	0	0.676	0	0	0	0	0	0	0	0	0	0.719	0
TCGA-CW-6090	0.007	0.333	0	0	-0.653	-0.299	-0.309	-0.309	0	0	0	0	0	0	-0.328	-0.328	-0.321	-0.321	-0.321	-0.321	0	0	0	0	-0.31	-0.673	0	0	0	0	0	0	0	0	0	0	0	0	0
TCGA-CZ-4854	0	0.595	0.559	0.559	0	0	0	0	1.011	1.011	0	0	1.155	1.155	-0.061	0.314	-0.485	0	0	0	0	0	1.178	1.178	-0.35	-0.491	0	0	0	0	0	0	0	0.8	0.8	1.277	1.277	0.276	0
TCGA-MM-A564	0	0	0	0	-0.529	-0.529	0	0	0.459	0.459	0	0	0.46	0.46	0.304	0.304	0	0	0	0	0	0	0	0	0	0	0	0	-0.474	0	0	0	0	0	0	0	0	0	0
TCGA-A3-3306	0	0	0	0	-0.673	-0.673	0	0	0	0	-0.686	-0.686	0	0	0	0	-0.683	-0.683	0	0	0	0	0	0	0	-0.691	0	0	-0.697	0	0	0	0	0	0	0	0	0	0.605
TCGA-A3-3317	0	0	0	0	-0.412	-0.412	0	0	0	0	0	-0.378	0.401	0.401	0	0	-0.411	-0.411	0	0	0	0	0	0	0	-0.413	0	0	0	0	0	0	0	0	0	0	0	0	0
TCGA-B8-5553	0	0	0	0	-0.44	0	0	0	0	0	0	0	0	0	0	0	0	0	0	0	0	0	0	0	0	-0.433	0	0	0	0	0	0	0	0	0	0	0	-0.437	0
TCGA-BP-4160	0	0	0	0	-0.455	0	0	0	0.475	0.475	0	0	0	0	0	0	0	0	0	0	0	0	0	0	0	0	0	0	0	0	0	0	0	0	0	0	0	0	0
TCGA-BP-4341	0	0	0	0	-0.724	0	0	0	0	0	0	0	0	0	-0.752	0	0	0	0	0	0	0	0	0	0	0	0	0	0	0	0	0	0	0	0	0	0	0	0
TCGA-CJ-4643	0	0	0	0	-0.488	0	0	0	0	0	0	0	0	0	-0.498	0	0	0	0	0	0	0	0	0	0	0	0	0	0	0	0	0	0	0	0	0	0	0	0
TCGA-CJ-4875	0	0	0	0	0	0	0	0	0.581	0.581	0	0	0.742	0.742	0	0	0	0	0	0	0	0	0	0	0	-0.726	0.397	0.39	0.39	0	0	0	0	0	0	0.394	0.394	0	0
TCGA-CZ-5453	0	0	0	0	-0.785	0	0	0	0	0	0	0	0.778	0	-0.79	-0.79	0	0	0	0	0	0	0	0	0	0	0	0	0	0	0	0	0	0	0	0	0	0	0
TCGA-CZ-5466	0	0	0	0	-0.351	0	0	0	0.331	0.331	0	0	0.34	0.34	-0.369	0.659	-0.36	-0.341	0	0	0	0	0.336	0.336	0	0	0	0	0	0	0	0	0	0	0	0	0	-0.358	0
TCGA-DV-5566	0	0	0	0	-0.589	0	0	0	0	0	0	0	0	0	0	0	0	0	-0.352	-0.352	0	0	0	0	0	0	0	0	0	0	0	0	0	0	0	0	0	0	0
TCGA-EU-5905	0	0	0.544	0.544	0	0	0	0	2.265	2.265	0	0	0	0	0	0	0	0	1.107	1.107	0.51	0.51	0.559	0.559	0	0	0	0.54	0.54	0.529	0.529	0	0	0.51	0.51	1.096	1.096	0.542	0
TCGA-A3-3307	0	0	0	0	-0.51	0	0	0	0	0	0	0	0	0	0	0	0	0	0	0	0	0	0	0	0	0	0	0	0	0	0	0	0	0	0	0	0	0	0
TCGA-B0-4701	0	0	0	0	0	0	0	0	0	0	0	0	0	0	0	0	0	0	0	0	0	0	0	0	0	0	0	0	0	0	0	0	0	0	0	0	0	0	0
TCGA-B0-5691	0	0	0	0	0	0	0	0	0	0	0	0	0	0	0	0	0	0	0	0	0	0	0	0	0	0	0	0	0	0	0	0	0	0	0	0	0	0	0
TCGA-B0-5692	0	0	0	0	-0.568	0	0	0	0	0	0	0	0	0	0	0	0	0	0	0	0	0	0	0	0	-0.567	0	0.525	0.525	0	0	0	0	0	0	0	0	0	0
TCGA-B8-4143	0	0	0	0	0.266	0.266	0	0	-0.415	-0.415	0	0	0	0	0	0	0	0	0	0	0	0	0	0	0	-0.55	0	0	0	0.504	0.504	0	0	0.251	0.251	0	0	0	0
TCGA-BP-4992	0	0	0	0	-0.29	-0.29	0	0	0.277	0.277	-0.308	-0.308	0.257	0.257	0	0	0	0	0	0	0	0	0.28	0.28	0	-0.3	0	0	0	0	0	0.296	0.296	0	0	0.267	0.267	0	-0.304
TCGA-AK-3427	-0.798	-0.798	0	0	0	0	0	0	0	0	0	0	0.684	0.684	0	0	0	0	0	0	0	0	0	0	0	-0.801	0	0	0	0	0	0	0	0	0	0.732	0.732	-0.803	0
TCGA-B0-4690	0	0	0	0	0	0	0	0	0	0	0	0	0.714	0.714	0	0	0	0	0	0	0	0	0.351	0.351	0	0	0	0	0	0	0	0	0	0	0	0	0	0	0
TCGA-B0-4815	0	0	0	0	0	0	0	0	0.537	0	0	0	0.256	0.256	-0.327	0	-0.314	-0.314	0	0	0	0	0.315	0.315	0	-0.325	0	0	0	0	0	0	0	0	0	0.321	0.321	0	0
TCGA-B0-5107	0	0	0	0	0	0	0	0	-0.581	0	0	0	0	0	0	0	-0.564	-0.564	0	0	0	0	0.517	0.517	0	-0.571	0	0	0	0	0	0	0	0	0	0	0	0	0
TCGA-B0-5701	0	0.463	0	0	-0.535	0	0	0	0.484	0.484	0	0	0.523	0.523	0	0	-0.526	-0.526	0	0	0	0	0	0	0	-0.53	0	0	0	0	0	0	0	0	0	0	0	0	-0.483
TCGA-B0-5705	0	0	0	0	0	0	0	0	0.626	0.626	0	0	0	0	0	0	0	0	0	0	0	0	0	0	0	0	0	0	0	0	0	0	0	0	0	0	0	0	0
TCGA-B4-5832	0	0	0	0	0	0	0	0	0	0	-0.28	-0.28	0.255	0.255	1.045	1.045	-0.28	-0.28	0	0	0	-0.278	0.252	0.252	-0.267	0	-0.283	0	0	0	0	-0.27	-0.27	0	0	0.481	0.481	0	0
TCGA-B8-5164	0	0	0	0	-0.378	0	0	0	0	0	0	0	0	0	-0.386	-0.386	0	0	0	0	0	0	0	0	0	-0.384	0	0	0	0	0	0	0	0	0	0	0	0	0
TCGA-B8-5551	0.267	0.267	0	0	0	0	0	0	0	0	0	0	0	0	-0.325	0	0	0	0	0	0	0	0	0	0	0	0	0	0	0	0	0	0	0	0	0	0	0	0
TCGA-BP-4162	0	0	0.472	0.472	0	0	0	0	0.492	0.492	0	0	0.503	0.503	0	0	0	0	0	0	0	0	0.504	0.504	0	0	0	0.541	0.541	0	0	0	0	0	0	0	0	0	0
TCGA-BP-4335	0	0	0	0	0	0	0	0	0	0	0	0	0.331	0.331	0	0	0	0	0	0	0	0	0	0	0	0	0	0	0	0	0	0	0	0	0	0	0	0	0
TCGA-CJ-4892	0	0	0	0	-0.537	0	0	0	0.52	0.52	0	0	0	0	0	0	0	0	0	0	0	0	0	0	0	0	0	0	0	0	0	0	0	0	0	0	0	0	0
TCGA-CJ-5680	0	0	0	0	0	0	0	0	0	0	0	0	0	0	0	0	-0.677	-0.677	0	0	0	0	0	0	0	-0.687	0	0	0	0	0	0	0	0	0	0	0	0	0
TCGA-CJ-6030	0	0	0	0	-0.516	0	-0.518	0	0	0	0	0	0	0	-0.447	-0.447	-0.493	-0.493	0	0	0	0	0	0	0	-0.5	0	0	0	0	0	0	0	0	0	0	0	0	0
TCGA-A3-3372	0.353	0.353	0.336	0.336	-0.379	-0.379	0	0	0.726	0.726	0	0	0.352	0.352	-0.402	-0.402	-0.389	-0.389	0	0	0.355	0.355	0.349	0.349	0	0	0.358	0.695	0	0	0	-0.384	-0.384	0	0	0.346	0.346	0.356	0
TCGA-B0-5106	0	0	0	0	0	0	0	0	0.473	0.473	0	0	0	0	0	0	0	0	0	0	0	0	0	0	0	-0.512	0	0.451	0.451	0	0	0	0	0	0	0.455	0.455	0.469	0
TCGA-B0-5402	-0.253	0	0	0	-0.598	0	0	0	0	0	0	-0.602	0	0	0	0	-0.283	-0.582	0	-0.591	0	0	0	0	0	0	0	0	-0.587	0	0	0	0	0	0	0	0	-0.595	0
TCGA-B4-5835	-0.552	0	0	0	-0.574	0	-0.563	0	0	0	0	-0.552	0.593	0.593	0	0	0	0	0	0	0	0	0	0	-0.534	0	0	0.929	0	-0.619	0.511	-0.557	-0.557	0	0	0	0	0	0
TCGA-BP-4165	0	0	0	0	0	0	0	0	0	0	0	0	0	0	0	0	0	0	0	0	0	0	0	0	0	0	0	0	0	0	0	0	0	0	0	0	0	0	0
TCGA-BP-4176	-0.416	0.821	0	0	-0.891	0	0	0	0.51	0.51	-0.468	-0.468	0.411	0.411	-0.907	0	-0.432	-0.432	0	0	0	0	0.406	0.406	0	-0.458	0	0	0	0.425	0.425	0	0	0	0	0.404	0.404	0.359	0.337
TCGA-BP-4325	0	0	0	0	-0.751	0	0	0	0	0	0	-0.745	0.673	0.673	0	0	0	0	0	0	0	0	0	0	0	0	0	0	0	0	0	0	0	0	0	0	0	-0.744	0
TCGA-BP-4343	0	0	0	0	-0.464	0	0	0	0.513	0.513	0	0	0.366	0.366	0	0	0	0	0	0	0	0	0	0	0	0	0	0	0	0	0	0	0	0	0	0.334	0.334	0	0
TCGA-CJ-4885	0	0	0	0	0	0	0	0	0.731	0.731	0.713	0.713	0.718	0.718	-0.802	-0.802	0	0	0	0	0.705	0.705	0	0	0	0	0	0.739	0.739	0	0	0	0	0	0	0	0	0	0
TCGA-CJ-4918	0	0	0	0	-0.373	0	0	0	0	0.357	0	0	0	0	0	0	0	0	0	0	0	0	0	0	0	0	0	0	0	0	0	0	0	0	0	0	0	0	0
TCGA-CJ-4920	0	0	0	0	0	0	0	0	0	0	0	0	0	0	0	0	0	0	0	0	0	0	0	0	0	0	0	0	0	0	0	0	0	0	0	0	0	0	0
TCGA-AS-3777	-0.681	-0.681	-0.668	-0.668	0	0	0	0	0	0	-0.709	-0.709	0	0	-0.703	-0.703	-0.689	-0.689	0	0	0	0	0	0	-0.692	0	0	0	0	-0.681	-0.681	0	0	0	0	0	0	-0.703	0
TCGA-B0-4707	0	0	0.306	0.306	-0.269	0	-0.285	-0.285	0.603	0.603	-0.301	-0.301	0.323	0.323	-0.638	0	-0.301	-0.301	0	0	-0.305	-0.305	0.298	0.298	-0.283	-0.299	0	0	0	-0.024	0.3	-0.09	0.279	-0.304	0.274	0.302	0.302	-0.314	-0.326
TCGA-B0-4837	0	0	0	0	-0.577	0	0	0	0	0	0	0	0	0	0	0	0	0	0	-0.581	0	0	0	0	0	0	0	0	-0.581	0	0	0	0	0	0	0	0	0	0
TCGA-B0-4841	0	0	0	0	-0.706	0	0	0	0	0	0	0	0.702	0.702	0	0	0	0	0	0	0	0	0	0	0	0	0	0.678	0	0	0	0	0	0	0	0	0	0	0
TCGA-B0-5080	0	0	0	0	0	0	0	0	0	0	0	0	0	0	0	0	0	0	0	0	0	0	0	0	0	0	0	0	0	0	0	0	0	0	0	0	0	0	0
TCGA-B8-4148	0	0	0	0	-0.58	0	0	0	0	0	0	-0.56	0	0	-0.584	0	0	0	0	0	0	0	0	0	0	0	0	0	0	0	0	0	0	0	0	0	0	0	0
TCGA-B8-4621	0	0	0	0	0	0.598	0	0	0	0	0	0	0.541	0.541	0	0	0	0	0	0	0	0	0.539	0.539	0	0	0	0.526	0.526	0.505	0.505	-0.568	-0.568	0	0	0.486	0.486	0	0
TCGA-B8-5163	0	0	0	0	-0.324	0	0	0	0.652	0.652	0	0	0	0	-0.018	0.316	0	0	0	0	0	0	0.311	0.311	-0.329	0	0	0	0	0	0	-0.309	-0.309	0	0	0.328	0.328	0.328	0
TCGA-BP-4963	0	0	0	0	-0.467	-0.467	0	0	0	0	0	-0.508	0.435	0.435	0	0	-0.471	-0.471	0	0	0	0	0.418	0.418	0	0	0	0	0	0	0	0	0	0	0	0	0	0	0
TCGA-BP-4969	0	0	0.53	0.53	-0.561	0.014	0	0	0.525	0.525	0	0	0.979	0.979	0	0	1.124	1.124	0	0	0	0	0	0	0	0	0.555	0.517	0.517	0	0	0	0	0.507	0.507	0.512	0.512	0.557	0
TCGA-BP-5010	0	0	0	0	-0.36	0	0	0	0	0	0	0	0	0	0	0	-0.356	-0.356	0	0	0	0	0	0	0	0	0	0	0	0	0	0	0	0	0	0	0	0	0
TCGA-CJ-4871	0	0	0	0	-0.483	0	0	0	0.849	0.849	0	0	0	0	0	0	0	0	0	0	0	0	0	0	0	0	0	0	0	0	0	0	0	0	0	0	0	0	0
TCGA-CJ-4923	0	0.327	0	0	0	0	0	0	0	0	0	0	0	0	0	0	0	0	0	0	0	0	0	0	0	-0.282	0	0	0	0	0	0	0	0	0	0	0	-0.421	0
TCGA-CJ-6032	0	0	0.44	0.44	-0.504	0	0	0	0	0	0	-0.509	0	0	0	0	0	0	0	-0.453	0	0	0	0	0	0	0	0	0	0	0	0	-0.493	0	0	0	0	0	0
TCGA-CZ-4861	0	0	0	0	0.302	0.302	0	0	0	0	0	0	0	0	0	0	0	0	0	0	0	0	0	0	0	-0.332	0	0	0	0	0	0	0	0	0	0	0	0	0
TCGA-CZ-5454	0	0	0	0	0	0	0	0	0	0	0	0	0.776	0.776	0	0	0	0	0.758	0	0	0	0	0	0	0	0	0.755	0	0	0	0	0	0	0	0	0	0	0
TCGA-CZ-5455	0	0	0	0	-0.524	0	0	0	0	0	0	0	0	0	0	0	0	0	0	0	0	0	0	0	-0.505	-0.518	0	0	0	0	0	0	0	0	0	0	0	0	0
TCGA-CZ-5459	0	0	0	0	-0.59	-0.59	0	0	0	0	0	0	0	0	0	0	0	0	0	0	0	0	0	0	0	0	0	0	0	0	0	0	0	0	0	0	0	0	0
TCGA-A3-3357	0	0	0	0	-0.524	-0.524	0	0	0.487	0.487	0	0	0	0	0	0	0	0	0	0	0	0	0	0	0	-0.534	0	0	0	0	0	-0.504	-0.504	0	0	0	0	0	0
TCGA-AK-3428	0	0	0	0	0	0	0	0	0	0	0	0	0	0	0	0	0	0	0	0	0	0	0	0	0	0	0	0	0	0	0	0	0	0	0	0	0	0	0
TCGA-AK-3431	0	0	0	0	-0.45	0	0	0	0	0	0	0	0	0	0	0	0	0	0	0	0	0	0	0	0	0	0	0	0	0	0	0	0	0	0	0	0	0	0
TCGA-B0-5094	0	0	0	0	-0.616	-0.295	0	0	0.559	0.559	0	0	0.547	0.547	-0.62	0	-0.612	-0.612	0	0	0	0	0.541	0.541	-0.608	-0.614	0	0	0	0	0	0	0	0	0	0.582	0.582	0	0
TCGA-B0-5709	0	0	0	0	-0.263	0	0	0	0	0	0	0	0	0	0	0	0	0	0	0	0	0	0	0	0	0	0	0	0	0	0	0	0	0	0	0	0	0	0
TCGA-B8-5162	0	0	0	0	-0.327	0	-0.318	-0.318	0	0	0	0	0	0	0	0	0	0	0	0	0	0	0	0	0	-0.334	0	0	0	0	0	0	0	0	0	0	0	0	0
TCGA-B8-A54E	0	0	0	0	0	0	0	0	0	0	0	0	0.296	0.296	0	0	0	0	0	0	0	0	0	0	0	0	0	0.31	0.31	0	0	0	0	0	0	0	0	0	-0.335
TCGA-BP-4756	0.803	0.803	0.761	0.761	0	0	0	0	0	0	0	0	0	0	0	0	0	0	0	0	0	0	0	0	0	0	0	0.839	0.839	0.791	0.791	-0.88	-0.88	0	0	0	0	0	0
TCGA-BP-4771	0	0	0	0	-0.3	0	0	0	0	0	0	0	0.321	0.321	0	0	0	0	0	0	0	0	0	0	0	-0.33	0	0	0	0	0	0	0	0	0	0	0	0	0
TCGA-CJ-4895	0	0	0	0	-0.49	0	0	0	0	0	0	-0.546	0	0	0	0	-0.545	-0.545	0	0	0	0	0	0	0	0	0	0	0	0	0	0	0	0	0	0	0	0	0
TCGA-CJ-4905	0	0	0	0	-0.577	0	0	0	0	0	0	0	0	0	0	0	0	0	0	0	0	0	0	0	0.536	0	0	0	0	0	0	0.563	0.563	0	0	0	0	0	0
TCGA-CJ-5678	-0.037	0.518	0	0	-0.572	0	0	0	0	0.52	0	0	0	0	0	0	0	0	0	0	0	0	0	0	0	-0.566	0	0	0	0	0	0	0	0	0	0	0	0	0
TCGA-CZ-4856	0	0	0	0	-0.442	0	0	0	0	0	0	0	0	0	0	0	0	0	0	0	0	0	0.431	0.431	0	0	0	0	0	0	0	0	0	0	0	0	0	0	0
TCGA-CZ-5457	-0.352	-0.352	0.326	0.326	-0.351	-0.351	-0.347	-0.347	0.376	0.376	0	0	0.365	0.365	-0.359	-0.359	0.376	0.376	-0.357	-0.357	0	0	-0.35	-0.35	-0.348	0	-0.344	0.29	-0.059	0	0	0	0	0.321	0.321	0	0	-0.36	-0.362
TCGA-G6-A8L8	-0.834	0	0	0	-0.851	0	0	0	0	0	-0.862	-0.862	0	0	-0.85	0	0	0	0	0	0	0	0	0	0	0	-0.819	0	-0.833	0	0	0	0	0	0	0	0	0	0
TCGA-AK-3430	0	0	0.469	0	-0.478	0	0.406	0.406	0.403	0.403	-0.468	-0.468	0.397	0.397	0	0	0	0	0	0	0	0	0.404	0.404	0	-0.465	0.406	0	0	0	0	-0.447	-0.447	0	0	0	0	-0.464	0
TCGA-B0-4706	0	0	0	0	-0.655	0	0	0	0	0	0	0	0	0	0	0	0	0	0	0	0	0	0	0	0	0	0	0	0	0	0	0	0	0	0	0	0	0	0
TCGA-B0-4836	0	0	0	0	-0.503	-0.503	0	0	0.339	0.339	-0.564	-0.564	0	0	-0.355	0	-0.397	-0.397	0	-0.352	0	0	0	0	0	-0.339	0	0	-0.353	0	0	-0.321	-0.321	0	0	0	0	0	0
TCGA-B0-5119	0	0	0	0	-0.574	0	0	0	0	0	0	-0.573	0	0	0	0	0	0	0	0	0	0	0	0	0	0	0	0	0	0	0	0	0	0	0	0	0	0	0
TCGA-B0-5695	0	0	0	0	-0.758	0	0	0	0	0	0	0	0	0	-0.755	0	0	0	0	0	0	0	0	0	0	0	0	0	0	0	0	0	0	0	0	0	0	-0.757	0
TCGA-B2-4102	0	0	0	0	0	0	0	0	0.45	0.45	0	0	0	0	0	0	0	0	0	0	0	0	0	0	0	-0.478	0	0	0	0	0	0	0	0	0	0	0	0	0
TCGA-B2-A4SR	0	0	0	0	-0.561	0	0	0	0	0	0	0	0	0	-0.565	0	0	0	0	0	0	0	0	0	0	0	0	0	0	0	0	0	0	0	0	0	0	0	0
TCGA-B4-5836	0	0	0	0	-0.464	0	0	0	0	0	0	0	0	0	0	0	0	0	0	0	0	0	0	0	0	-0.38	0	0	0	0	0	0	0	0	0	0	0	0	0
TCGA-B4-5844	0	0	0	0	-0.583	0	0	0	0	0	0	0	0	0	0	0	0	0	0	0	0	0	0	0	0	0	0	0	0	0	0	0	0	0	0	0	0	0	0
TCGA-B8-5159	0	0	0.653	0.653	-0.713	0	0	0	0.712	0.712	0	0	0	0	0	0	0	0	0	0	0	0	0	0	0	0	0	0	0	0	0	0	0	0	0	0	0	0	0
TCGA-B8-A54K	0	0	0	0	0	0	0	0	0	0	0	0	0	0	0	0	0	0	0	0	0	0	0	0	0	0	0	0	0	0	0	0	0	0	0	0	0	0	0
TCGA-BP-4353	0	0	0	0	-0.488	-0.488	0	0	0.506	0.506	0	0	0	0	0	0	-0.494	-0.494	0	0	0	0	0	0	0	0	0	0	0	0	0	0	0	0	0	0	0	0	0
TCGA-BP-5006	0	0	0	0	-0.487	0	0	0	0	0	0	0	0	0	0	0	0	0	0	0	0	0	0	0	0	0	0	0	0	0	0	0	0	0	0	0	0	0	0
TCGA-BP-5190	0	0	0	0	-0.665	0	0	0	0	0	0	0	0	0	0	0	0	0	0	0	0	0	0	0	0	-0.663	0	0	0	0	0	0	0	0	0	0	0	0	0
TCGA-CJ-4902	0	0	0	0	-0.401	0	0	0	0.423	0.423	0	0	0	0	0	0	0	0	0	0	0	0	0	0	0	0	0	0	0	0	0	0	0	0	0	0	0	0	0
TCGA-CJ-4912	0	0	0	0	0	0	0	0	0.575	0.575	0	0	0.294	-0.291	-0.669	0.493	-0.659	-0.659	0	0	0	0	0.579	0.579	0.572	-0.642	0	0	0	0	0	0	0	0	0	0	0	0	0
TCGA-CJ-5684	0	0	0	0	-0.569	0	0	0	0.559	0.559	0	0	0	0	0	0	0	0	0	0	0	0	0	0	0	0	0	0	0	0	0	0	0	0	0	0	0	0	0
TCGA-CW-6087	0	0	0	0	0	0	0	0	0	0	0	0	0.489	0.489	0	0	0	0	0	0	0	0	0	0	0	0	0	0	0	0	0	0	0	0	0	0	0	0	0
TCGA-CZ-5986	0	0	0	0	-0.645	-0.645	0	0	0.649	0.649	0	0	0	0	-0.656	-0.656	0	0	0	0	0	0	0	0	0	0	0	0	0	0	0	0	0	0	0	0	0	0	0
TCGA-A3-3362	0	0	0	0	0	0	0	0	0	0	0	0	0	0	0	0	0	0	0	0	0	0	0	0	0	0	0	0	0	0	0	0	0	0	0	0	0	0	0
TCGA-A3-3378	0	0	0	0	-0.352	0	0	0	0	0	0	0	0	0	0	0	0	0	0	0	0	0	0	0	0	-0.353	0	0	0	0	0	0	0	0	0	0	0	0	0
TCGA-B0-4700	0	0	0	0	0	0	0	0	0	0	0	0	0	0	0	0	0	0	0	0	0	0	0	0	0	0	0	0	0	0	0	0	0	0	0	0	0	0	0
TCGA-B0-4844	0	0	0	0	0	0	-0.444	-0.444	0	0	-0.489	-0.489	0	0	0.419	0.419	0	0	0	-0.442	0.437	0.437	0	0	0	0	0	0	0	0	0	-0.937	-0.937	0.262	0.262	0.432	0.432	0.441	0
TCGA-B0-4847	0	0	0	0	-0.451	0	0	0	0	0	0	0	0	0	0	0	0	0	0	0	0	0	0	0	0	-0.515	0	0	0	0	0	0	0	0	0	0	0	0	0
TCGA-B8-A54J	0	0	0	0	-0.485	0	0	0	0	0	0	0	0	0	0	0	0	0	0	0	0	0	0	0	0	0	0	0	0	0	0	0	0	0	0	0	0	0	0
TCGA-BP-4163	0	0	0	0	-0.032	0.5	0	0	0	0	0	0	0	0	0	0	0	0	0	0	0	0	0.489	0.489	0	-0.527	0	0.508	0.508	0	0	0	0	0	0	0	0	0	0
TCGA-BP-4330	0	0	0	0	-0.533	0	0	0	0	0	0	0	0	0	0	0	0	0	0	0	0	0	0	0	0	0	0	0	0	0	0	0	0	0	0	0	0	0	0
TCGA-BP-5175	0	0	0	0	0.469	0.469	0	0	0.789	0.789	-0.428	-0.428	0	0	-0.737	0	-0.395	-0.395	0	0	0	0	0.393	0.393	-0.263	-0.333	0	0	0	0	0	0	0	0	0	0.879	0.879	0	0
TCGA-BP-5189	0	0	0	0	-0.551	-0.551	0	0	0	0.468	0	0	0	0	0	0	-0.539	-0.539	0	0	0	0	0	0	0	-0.544	0	0	0	0	0	0	0	0	0	0	0	0	0
TCGA-CJ-4634	0	0	0	0	-0.638	0	0	0	0	0	0	-0.642	0	0	0	0	0	0	0	0	0	0	0	0	0	0	0	0	0	0	0	0	0	0	0	0	0	0	0
TCGA-CJ-4904	0	0	0	0	-0.435	-0.435	0	0	0.484	0.484	0	0	0	0	0	0	0	0	0	0	0	0	0	0	0	0	0	0	0	0	0	0	0	0	0	0	0	0	0
TCGA-CJ-5682	0	0	0.416	0.416	-0.479	-0.479	0	0	0.454	0.454	0	0	0.439	0.439	0	0	-0.484	-0.484	0	0	0.423	0.423	0.439	0.439	0.439	-0.486	0	0.425	0.425	0	0	0	0	0.389	0.389	0.416	0.416	0	0.412
TCGA-CW-6088	0	0	0	0	-0.526	0	0	0	0	0	0	0	0	0	-0.526	-0.526	0	0	0	0	0	0	0	0	0	0	0	0	0	0	0	0	0	0	0	0	0	0	0
TCGA-CZ-4860	0	0	0.519	0.519	-0.224	0.326	-0.52	-0.52	0	0	0	0	1.343	1.343	0	0	-0.548	-0.548	-0.551	-0.551	0.899	0	0	0	-0.551	-0.565	0	0.521	0.521	-0.226	0.343	-0.301	-0.301	0	0	1.075	1.075	-0.28	0.536
TCGA-CZ-5987	0	0	0	0	-0.613	-0.613	0	0	0	0	-0.659	-0.659	0	0	0	0	-0.663	-0.663	0	0	0	0	0.504	0.504	0	-0.666	0	0	0	0	0	0	0	0	0	0	0	0	0
TCGA-CZ-5989	0	0	0	0	-0.452	0	0	0	0	0	0	0	0.447	0	0	0	0	0	0	0	0	0	0	0	0	-0.453	0	0	0	0	0	0	0	0	0	0	0	0	0
TCGA-A3-3313	-0.685	0	0	0	0	0	0	0	0	0	0	2.966	0	0	0	0	0	0	0	0	0	0	0	0	0	0	0	0	0	0.555	0.555	0	-0.505	0	0	0.465	0.465	0	0
TCGA-A3-A8CQ	0	0	0.449	0.449	-0.555	0	0	0	0	0	0	-0.561	0.517	0.517	0	0	0	0	0	0	0	0	0	0	0	0	0	0	0	0	0	0	0	0	0	0	0	0	0
TCGA-B0-5097	0	0	0	0	-0.362	0	0	0	0	0	0	0	0	0	0	0	0	0	0	0	0	0	0	0	0	-0.339	0	0	0	0	0	0	0	0	0	0	0	0	0
TCGA-B0-5400	0	0	0	0	0	0	0	0	0	0	0	0	0	0	0	0	0	0	0	0	0	0	0	0	0	0	0	0.26	0.26	0	0	0	0	0	0	0	0	0	0
TCGA-B2-3923	-0.789	-0.789	-0.766	-0.766	0	0	0	0	0	0	-0.809	-0.809	0	0	0	0	0	0	-0.807	-0.807	0	0	0	0	0	0	0	0	0	-0.772	-0.772	0	0	0	0	0	0	0	0
TCGA-B4-5834	0	0	0	0	-0.567	0	0	0	0	0	0	0	0	0	0	0	0	0	0	0	0	0	0	0	0	0	0	0.531	0.531	0	0	0	0	0	0	0	0	0	0
TCGA-BP-4167	0	0	0	0	0	0	0	0	0	0	0	0	0	0	0	0	0	0	0	0	0	0	0	0	-0.261	0	0	0	0	0	0	0	0	0	0	0.253	0.253	0.254	0
TCGA-BP-4355	0	0	0	0	0	0	0	0	0	0	0	0	0	0	0	0	0	0	0	0	0	0	0	0	0	0	0	0	0	0	0	0	0	0	0	0	0	0	0
TCGA-BP-4787	0	0	0	0	0	0	0.005	-0.451	0.492	0.492	0	0	0.454	0.454	-0.506	-0.034	0	-0.472	0	0	0	0	0.456	0.456	-0.481	-0.494	0	0.406	0.406	-0.468	0	0	0	0	0	0.444	0.444	0	0
TCGA-BP-4804	0	0	0	0	0	0	0	0	0	0	0	0	0	0	0	0	0	0	0	0	0	0	0	0	0	0	0	0	0	0	0	0	0	0	0	0	0	0	0
TCGA-BP-5192	0	0	0	0	0	0	0	0	0	0.721	0	0	0	0	0	0	0	0	0	0	0	0	0	0	0	0	0	0	0	0	0	0	0	0	0	0	0	0	0
TCGA-CJ-5686	0	0	0	0	0	0	0	0	0	0	0	0	0	0	0	0	0	0	0	0	0	0	0	0	0	-0.369	0	0	0	0	0	0	0	0	0	0	0	-0.367	0
TCGA-CZ-5982	0	0	0	0	-0.492	0	0	0	0	0	0	-0.479	0	0	0	0	0	0	-0.261	-0.261	0	0	0	0	0	0	0	0	0	0	0	0	0	0	0	0	0	0	0
TCGA-DV-5565	0	0	0	0	-0.694	0	0	0	0	0	0	0	0.691	0.691	-0.717	0	0	0	0	-0.706	0	0	0	0	0	0	0	0	0	-0.727	0	0	0	0	0	0	0	0	0
TCGA-DV-A4VX	0	0	0.568	0.568	-0.658	0.632	0	0	0	0.615	0	0	0.626	0.626	0.612	0.612	0	0	0	0	0	0	0.623	0.623	0	-0.718	0	0.691	0.691	-0.67	0	0	0	0	0	0.656	0.656	-0.714	0
TCGA-AK-3440	-0.804	-0.804	-0.776	-0.776	0	0	0	0	0	0	-0.799	-0.799	0	0	-0.806	-0.806	0	0	-0.816	-0.816	0	0	0	0	-0.791	0	0	0	0	-0.828	-0.828	-0.803	-0.803	0	0	0	0	-0.796	0
TCGA-AK-3453	0	0	0	0	1.189	1.189	0	0	0.602	0.602	0	0	1.185	1.185	0	0	0	0	1.158	1.158	0.581	0.581	0.574	0.574	1.195	0	0	1.113	1.113	1.092	1.092	0	0	0.492	0.492	1.108	1.108	0	0
TCGA-AK-3460	0	0	0	0	-0.573	-0.573	0	0	0.575	0.575	0	0	0	0	0	0	0	0	0	0	0	0	0	0	0	0	0	0	0	0	0	0	0	0	0	0	0	0	0
TCGA-B0-4696	0	-0.306	0	-0.464	0	0	0.44	0.44	0	0	-0.335	-0.679	0.407	0.407	-0.729	0	0	0	-0.326	-0.326	-0.298	-0.298	0	0	-0.3	0.971	0	-0.341	0	0.658	0	0	0	-0.725	0	0	0	1.257	0
TCGA-B0-4814	0	0	0	0	0	0	-0.32	-0.32	0.583	0.583	0	0	0	0	0	0	0	0	0	0	0	0	0	0	0	-0.318	0	0	0	0	0	0	0	0	0	0	0	0	0
TCGA-B8-4619	-0.632	-0.632	0	0	0	0	0	0	0	0	0	0	0.618	0.618	0	0	0	0	0	0	0	0	0	0	0	-0.64	0	0	0	0	0	0	0	0	0	0	0	-0.642	0
TCGA-BP-4962	0	0	0	0	-0.447	0	0	0	0	0	-0.4	-0.4	0	0	0	0	0	0	0	0	0	0	0	0	0	-0.453	0	0	0	0	0	0	0	0	0	-0.293	-0.293	0	0
TCGA-BP-4974	0	0	0	0	-0.303	0	0	0	0	0	0	0	0	0	0	0	0	0	0	0	0	0	0	0	0	0	0	0	0	0	0	0	0	0	0	0	0	0	0
TCGA-BP-4989	0	0	0.411	0.411	-0.447	0	0.335	0.335	1.211	1.211	0	0	0.784	0.784	0	0	0	0	0	0	0	0	0	0	0	-0.457	0	0.458	0.458	0	0	0	0	0	0	0	0	0	0
TCGA-BP-4993	0	0	0	0	-0.65	0	0	0	0	0	0	0	0	0	0	0	0	0	0	0	0	0	0	0	0	0	0	0	0	0	0	0	0	0	0	0	0	0	0
TCGA-BP-5181	0	0	0	0	-0.696	0	0	0	0	0	0	0	0	0	0	0	0.655	0	0	0	0	0	0	0	0	0	0	0	0	0	0	-0.677	-0.677	0	0	0	0	0	0
TCGA-BP-5199	0	0	0	0	-0.645	-0.645	0	0	0	0	0	0	0	0	0	0	0	0	0	0	0	0	0	0	0	0	0	0	0	0	0	0	0	0	0	0	0	0	0
TCGA-CJ-4870	0	0	0	0	-0.75	0	0	0	0	0	0	0	0.524	0	-0.75	0	0.524	0	0	0	0	0	0	0	0	0	0	0	0	0	0	0	0	0	0	0	0	0	0
TCGA-CJ-4894	-0.561	0	0	0	-0.567	0	-0.569	0	0	0	0	0	0	0	-0.567	-0.567	0	0	0	0	0	0	0	0	0	-0.566	0	0	0	0	0	0	0	0	0	0	0	0	0
TCGA-CJ-4907	0	0	0	0	-0.524	-0.524	0	0	0	0	0	0	0	0	0	0	0	0	-0.255	-0.255	0	0	0	0	0	0	0	0	0	0	0	0	0	0	0	0	0	-0.515	0
TCGA-CJ-6028	0	0	0	0	-0.395	0	0	0	0	0	0	0	0.327	0.327	0	0	0	0	0	0	0	0	0	0	0	0	0	0	0	0	0	0	0	0	0	0	0	0	0
TCGA-CZ-5985	0	0	0	0	-0.574	0	0	0	0	0	0	0	0	0	0	0	-0.58	-0.58	0	0	0	0	0	0	0	-0.578	0	0	0	0	0	-0.443	-0.443	0	0	0	0	0	0
TCGA-MM-A84U	0	0	0	0	-0.579	0	0	0	0	0	0	0	0	0	0	0	-0.369	-0.369	0	0	0	0	0	0	0	-0.372	0	0	0	0	0	-0.372	-0.372	0	0	0	0	0	0
TCGA-A3-3311	0	0	0	0	-0.498	0	0	0	0	0	0	0	0	0	0	0	0	0	0	0	0	0	0	0	0	-0.497	0	0	0	0	0	0	0	0	0	0	0	0	0
TCGA-A3-3316	0	0.421	0	0	-0.404	0	0	0	0	0.338	0	0	0	0	0.366	0.366	0	0	0	-0.403	0	0	0	0	0	0	0	0	0	0	0	0	0	0	0	0	0	0	0
TCGA-A3-3358	0	0	0	0	-0.51	0	0	0	0.489	0.489	0	0	0.251	0.251	0	0	0	0	0	0	0	0	0.276	0.276	0	0	0	0.454	0.454	0	0	0	0	0	0	0.266	0.266	0	0
TCGA-A3-A6NJ	0	0	0	0	-0.375	0	0	0	0	0	0	0	0	0	0	0	0	0	0	0	0	0	0	0	0	0	0	0	0	0	0	0	0	0	0	0	0	0	0
TCGA-B0-4718	0	0	0	0	0	0	0	0	0	0	0	0	0	0	-0.74	-0.74	0	0	0	-0.682	0	0	0	0	0	0	0	0	0	0	0	0	0	0	0	0	0	0	0
TCGA-B0-4843	0	0	0	0	-0.368	0	0	0	0	0	0	0	0	0	0	0	0	0	-0.399	-0.399	0	0	0	0	0	0	0	0	0	0	0	0	0	0	0	0	0	0	0
TCGA-B0-5710	0	0	0	0	-0.59	0.46	0	0	0	0.531	0	0	0	0	0	0	0	0	0	0	0	0	0	0	0	-0.587	0	0	0	0	0	0	0	0	0	0	0	0	0
TCGA-B8-4622	0	0	0	0	-0.554	0	0	0	0	0	0	0	0.446	0.446	0	0	-0.516	-0.516	0	0	0	0	0.428	0.428	0	0	0	0	0	0	0	0	0	0	0	0.465	0.465	0	0
TCGA-BP-4346	0	0	0	0	-0.464	0	0	0	0	0	0	0	0	0	0	0	0	0	0	0	0	0	0	0	0	0	0	0	0	0	0	0	0	0	0	0	0	0	0
TCGA-BP-4761	0	0	0	0	-0.663	0.663	0	0	1.208	0	-0.664	-0.664	-0.66	-0.66	0	0.556	0	0	0	0	0	0	0.62	0.62	0	-0.66	0	0	0	0	0	-0.646	-0.646	0	0	0.564	0.564	0	0
TCGA-BP-4774	0	0	0	0	-0.446	0	0	0	0	0	0	0	0	0	0	0	0	0	0	0	0	0	0	0	0	0	0	0	0	0	0	0	0	0	0	0	0	0	0
TCGA-BP-4801	0	0	0	0	-0.452	-0.452	0	0	0	0	0	0	0	0	0	0	0	0	0	0	0	0	0	0	0	0	0	0	0	0	0	0	0	0	0	0	0	0	0
TCGA-BP-4977	0	0	0	0	-0.419	-0.419	0.303	0.303	0	0	0	0	0.355	0.355	0	0	0	0	0	0	0	0	0.38	0.38	0	-0.431	0	0.412	0.412	0	0	-0.417	-0.417	0	0	0	0	0	0
TCGA-BP-5183	0	0	0	0	-0.635	0	-0.624	-0.624	0	0	0	0	0	0	0	0	-0.625	-0.625	0	0	0	0	0	0	0	-0.632	0	0	0	0	0	0	0	0	0	0	0	0	0
TCGA-CJ-4876	-0.117	0.532	0.49	0.49	-0.646	0	0	0	0	0	0	0	0	0	-0.654	-0.654	0	-0.568	0	0	0	0	0	0	0	-0.652	0	0	0	0	0	0	0	0	0	0	0	0	0
TCGA-CJ-4882	0	0	0	0	-0.267	-0.267	0	0	0	0	0	0	0	0	0	0	0	0	0	0	0	0	0	0	0	0	0	0	0	0	0	-0.279	0	0	0	0	0	0	0
TCGA-CJ-4891	0	0	0	0	0	0	0	0	0	0	0	0	0	0	0	0	0	0	0	0	0	0	0	0	0	0	0	0	0	0	0	0	0	0	0	0	0	0	0
TCGA-CZ-5456	0	0	0.327	0.327	0.326	0.326	0	0	0.612	0.612	-0.275	-0.275	0.626	0.626	0.471	0.471	-0.337	-0.337	0	0	0	0	0.92	0.92	0	-0.343	0.272	0.582	0.582	0	0	-0.323	-0.323	0	0	0.916	0.916	0	0
TCGA-B0-5121	0	0	0	0	0	0	0	0	0.562	0.562	0	0	0	0	0	0	-0.446	0	0	0	0	0	0	0	0	0	0	0	0	0	0	0	-0.435	0	0	0	0	0	0
TCGA-B2-5633	0	0	0	0	-0.501	0	0	0	0	0	0	0	0.477	0	0	0	-0.499	-0.499	0	0	0	0	0	0	0	-0.499	0	0	0	0	0	0.497	0.497	0	0	0	0	0	0
TCGA-B8-5158	0	0	0	0	-0.325	0	0	0	0	0	0	0	0	0	0	0	-0.283	-0.283	0	0	0	0	0	0	0	0	0	0	0	0	0	0	0	0	0	0	0	0	0
TCGA-BP-4334	-0.815	-0.815	-0.785	-0.785	0	0	0	0	0	0	-0.824	-0.824	0	0	0	0	0	0	-0.831	-0.831	0	0	0	0	-0.817	0	0	0	0	-0.802	-0.802	0	0	0	0	0	0	-0.827	0
TCGA-BP-4999	0	0	0	0	-0.454	-0.454	0	0	0.456	0.456	0	0	0	0	0	0	0	0	0	0	0	0	0	0	0	0	0	0	0	0	0	0	0	0	0	0	0	0	0
TCGA-BP-5182	0	0	0	0	-0.457	0	0	0	0	0	0	0	0	0	-0.456	0	0	0	0	0	0	0	0	0	0	0	0	0	0	0	0.425	0	-0.431	0	0	-0.458	0	0	0
TCGA-BP-5185	0	0	0.467	0.467	-0.564	-0.564	0	0	0.506	0.506	-0.593	-0.593	0	0	0.392	0.392	0	0	0	0	0.456	0.456	0.396	0.396	0	0	0.438	0	0	0.387	0.387	0	0	0.34	0.34	0.404	0.404	0.385	0.33
TCGA-CW-5591	0	0	0.65	0.65	-0.075	0.427	0	0	1.321	1.321	0	0	0.447	0.447	0.862	0.862	0	0	0	0	0	0	0.449	0.449	0	0	0	0.464	0.464	0	0	0	0	0.458	0.458	0.907	0.907	0.454	0.458
TCGA-CZ-4857	0	0	0	0	-0.612	0	0	0	0	0	0	0	0.559	1.075	0	0	-0.579	-0.579	0	0	0	0	0.536	0.536	0	0	-0.564	0	0	0	0	-0.554	-0.554	0	0	0.598	0.598	0	0
TCGA-B0-4691	0	0	0	0	0	0	0	0	0	0	0	0	0.489	0.489	0	0	-0.526	-0.526	0	0	0	0	0.472	0.472	-0.518	-0.536	0	0	0	0	0	0	0	0	0	0	0	0	0
TCGA-BP-4775	-0.348	-0.348	0.295	0.295	0	0	0	0	0	0	-0.353	-0.353	0.319	0.319	-0.367	-0.367	0	0	-0.356	-0.356	0	0	-0.352	-0.352	0	0	-0.333	0	0	0	0	0	0	0	0	0	0	0	0
TCGA-BP-4782	0	0	0	0	-0.446	0	0	0	0	0	0	0	0	0	-0.444	0	0	0	0	0	0	0	0.433	0.433	0	0	0	0.432	0.432	0	0	0	0	0	0	0	0	0	0
TCGA-BP-5170	0	0	0	0	0	0	0	0	0	0	0	0	0.47	0.47	0	0	0	0	0	0	0	0	0	0	0	-0.5	0	0	0	0	0	0	0	0	0	0	0	0	0
TCGA-CJ-4641	0	0	0	0	-0.309	0	0	0	0	0	0	0	0	0	0	0	0	0	0	0	0	0	0	0	0	-0.304	0	0	0	0	0	0	0	0	0	0	0	0	0
TCGA-CZ-5460	0	0	0	0	-0.583	0	0	0	0	0	0	-0.565	0	0.431	0	0	0	0	0	0	0	0	0	0	0	0	0	0	0	0	0	0	0	0	0	0	0	0	0
TCGA-DV-5576	0	0	0	0	0	0	0	0	0	0	0	0	0	0	0	0	-0.607	-0.607	0	0	0	0	0	0	0	0	0	0	0	0	0	0	0	0	0	0	0	0	0
TCGA-DV-A4W0	0	0	0	0	-0.615	0	0	0	0	0.595	0	0	0	0	0	0	-0.527	-0.527	0	0	0	0	0	0	0	0	0	0.579	0.579	0	0	0	0	0	0	0	0	0.588	0
TCGA-EU-5906	0	0	0	0	-0.499	0	0	0	0	0	0	0	0	0	0	0	0	0	0	0	0	0	0	0	0	0	0	0	0	0	0	0	0	0	0	0	0	0	0
TCGA-G6-A8L6	0	0	0	0	-0.638	0	0	0	0	0	0	0	0	0	0	0	0	0	0	0	0	0	0	0	0	0	0	0	0	0	0	0	0	0	0	0	0	0	0
TCGA-A3-3380	-0.264	-0.264	0	0	-0.567	-0.276	-0.564	-0.564	0	0	-0.27	-0.27	0	0	0	0	0	0	-0.279	-0.279	0	0	0	0	0	0	0	0	0	0	0	0	0	0	0	0	0	0	0
TCGA-AK-3429	0	0	0.41	0.41	-0.46	0	0	0	0.459	0.459	0	0	0.459	0.459	0	0	0.444	0.444	0	0	0	0	0	0	0	-0.473	0	0	0	0	0	0	0	0	0	0.429	0.429	0.468	0
TCGA-B0-4848	0	0.425	0	0	-0.467	0	0	0	0	0	0	0	0	0	0	0	0	0	0	0	0	0	0	0	0	-0.423	0	0	0	0	0	0	0	0	0	0.282	0.282	0	0
TCGA-B0-5108	0	0	0	0	-0.362	0	0	0	0	0.357	-0.374	-0.374	0	0	-0.382	0.357	0	0	0	0	0	0	0	0	0	0	0	0	0	0	0	0	0	0	0	0	0	0	0
TCGA-B8-A7U6	0	0	0	0	-0.518	0	0	0	0	0	0	0	0	0	0	0	0	0	0	0	0	0	0	0	0	0	0	0	0	0	0	0	0	0	0	0	0	0	0
TCGA-BP-4964	0	0	0	0	-0.766	0	0	0	0	0	0	0	0	0	0	0	0	0	0	0	0	0	0	0	-0.294	0	0	0	0	0	0	0	0	0	0	0	0	0	0
TCGA-BP-4991	0	0	0	0	-0.433	0	0	0	0.337	0.337	0	0	0	0	0	0	0	0	0	0	0	0	0	0	0	0	0	0	0	0	0	0	0	0	0	0	0	0	0
TCGA-BP-4994	-0.543	-0.543	-0.532	-0.532	0	0	0	0	0	0	-0.557	-0.557	0	0	-0.552	-0.552	-0.537	-0.537	-0.546	-0.546	0	0	0	0	-0.557	0	0	0	0	-0.543	-0.543	-0.545	-0.545	0	0	0	0	-0.555	0
TCGA-BP-5184	0	0	0	0	-0.551	0	0	0	0	0	0	0	0	0	0	0	0	0	0	0	0	0	0	0	0	0	0	0	0	0	0	0	0	0	0	-0.552	0	0	0
TCGA-BP-5187	0	0	0	0	-0.441	-0.441	0	0	0.334	0.334	0	0	0	0	0	0	0	0	0	0	0	0	0	0	0	0	0	0	0	0	0	0	0	0	0	0	0	0	0
TCGA-CJ-5677	0	0	0	0	-0.561	0	0	0	0	0	0	0	0	0.52	-0.258	0	-0.544	-0.544	0	0	0	0	0	0	0	-0.55	0	0	0	-0.534	0	-0.535	-0.535	0	0	0	0	0	0
TCGA-CJ-6031	0	0	0	0	0	0	0	0	0	0	0	0	0	0	0	0	-0.277	-0.277	0	0	0	0	0	0	0	0	0	0	0	0	0	0	0	0	0	0	0	0	0
TCGA-CJ-6033	0	0	0	0	-0.551	0	0	0	0	0	0	0	0	0	-0.658	0	-0.371	-0.371	0	0	0	0	0	0	0	-0.382	0	0	0	0	0	0	0	0	0	0	0	0	0
TCGA-G6-A5PC	0	0.393	0	0	0	0	0	0	0	0	0	0	0	0	0	0	-0.392	0	0	0	0	0	0	0	0	-0.595	0	0	0	0	0	0	0	0	0	0	0	0	0
TCGA-B0-5088	0	0	0	0	-0.513	0	0	0	0	0	0	0	0	0	0	0	0	0	0	0	0	0	0	0	0	0	0	0	0	0	0	0	0	0	0	0	0	0	0
TCGA-B0-5092	0.314	0.314	0	0	-0.342	0	0	0	0	0	0	0	0	0	0	0	0	0	0	0	0	0	0	0	0	-0.337	0	0	0	0	0	0	0	0	0	0	0	0	0
TCGA-B0-5098	-0.633	0	0	0	-0.645	0	-0.646	-0.646	0	0	0	0	0	0	0	0	-0.65	-0.65	0	0	0	0	0	0	0	0	0	0	0	0	0	0	0	0	0	0	0	0	-0.643
TCGA-B0-5690	0	0	0	0	-0.471	0	0	0	0	0	0	0	0	0	0	0	0	0	0	0	0	0	0	0	0.442	0	0	0	0	0	0	0	0	0	0	0	0	0	0
TCGA-B0-5699	0	0	0	0	-0.712	0	0	0	0	0	0	0	0	0	0	0	0	0	0	0	0	0	0	0	0	0	0	0	0	0	0	0	0	0	0	0	0	0	0
TCGA-B0-5812	0	0	0	0	0	0	0	0	0	0	0	0	0	0	0	0	0	0	0	0	0	0	0	0	0	0	0	0	0	0	0	0	0	0	0	0	0	0	0
TCGA-B8-5549	-0.265	-0.265	0	0	-0.648	0	-0.261	-0.261	0	0	0	0	0	0	-0.281	-0.281	-0.642	-0.642	-0.277	-0.277	0	0	0	0	-0.259	0	-0.275	0	0	0	0	0	0	0	0	0	0	0	0
TCGA-BP-4326	0	0	0	0	0	0	0	0	0	0	0	0	0	0	-0.869	0	0	0	0	0	0	0	0	0	0	0	0	0	0	0	0	0	0	0	0	0	0	0	0
TCGA-BP-5004	-0.572	0	0	0	-0.507	0	0	0	0.507	0.507	0	0	0	0	-0.561	-0.561	0	0	0	0	0	0	0	0	-0.573	-0.563	0	0	0	0	0	0	0	0	0	0	0	0	0
TCGA-BP-5180	0	0	0	0	-0.738	-0.738	0	0	0	0	-0.755	-0.755	0	0	0	0	-0.756	-0.756	0	-0.763	0	0	0	0	0	-0.757	0	0	0	0	0	0	0	0	0	0	0	0	0
TCGA-BP-5196	0	0	0	0	-0.601	0	-0.289	-0.289	0	0	0	0	0	0	0	0	-0.323	-0.323	-0.278	-0.278	0	0	0	0	0	-0.585	0	0	0	-0.26	-0.26	-0.251	-0.251	0	0	0	0	0	0
TCGA-A3-3320	0	0	0	0	-0.677	0	0	0	0	0	0	-0.686	0	0	0	0	0	0	0	0	0	0	0	0	0	0	0	0	0	0	0	0	0	0	0	0	0	0	0
TCGA-A3-3325	0	0	0	0	-0.066	0.284	0	0	0.281	0.281	0	0	0.271	0.271	-0.365	-0.107	-0.342	-0.342	0	0	0	0	0.27	0.27	0.281	0.283	0.292	0.277	0.277	0.281	0.281	0.299	0.299	0.253	0.253	0.276	0.276	0	0
TCGA-A3-3383	0	0	0	0	-0.621	0	0	0	0	0	0	0	0	0	0	0	0	0	0	0	0	0	0	0	0	0	0	0	0	0	0	0	0	0	0	0	0	0	0
TCGA-B0-4846	0	0	0	0	-0.53	0	0	0	0	0	0	0	0	0	0	0	0	0	0	0	0	0	0	0	0	0	0	0	0	0	0	0	0	0	0	0	0	0	0
TCGA-B0-5116	0	0	0	0	-0.054	0.366	-0.368	-0.368	0	0	0	0	0.369	0.369	0	0	-0.368	-0.368	0	0	0	0	0.356	0.356	0	0	-0.374	0	0	0	0	0	0	0	0	0.36	0.36	0.354	-0.396
TCGA-B2-4101	0	0	0	0	0	0	0	0	0	0	0	0	0	0	0	0	0	0	0	0	0	0	0	0	0	0	0	0	0	0	0	0	0	0	0	0	0	0	0
TCGA-B4-5838	0	0	0.266	0.266	-0.047	0.287	0	0	0.291	0.85	0	0	0.293	0.293	0	0	0	0	0.267	-0.056	0	0	0	0	0	-0.326	0.276	0.27	0.27	0.256	0.256	0.289	0.289	0	0	0.274	0.274	0	0.259
TCGA-BP-4331	0	0	0	0	-0.573	0	0	0	0	0	0	0	0	0	0	0	0.553	0	0	0	0	0	0	0	0	-0.553	0	0	0	0	0	0	0	0	0	0	0	0	0
TCGA-BP-4776	0	0	0	0	-0.504	0	0	0	0	0	0	0	0	0	0	0	0	0	0	0	0	0	0	0	0	0	0	0	0	0	0	0	0	0	0	0	0	0	0
TCGA-CJ-4637	0	0	0	0	-0.288	0	0	0	0	0	0	0	0	0	0	0	0	0	0	0	0	0	0	0	0	-0.292	0	0	0	0	0	0	0	0	0	0	0	0	0
TCGA-CW-5589	0	0	0	0	-0.599	0	0	0	0	0.608	0	0	0	0	0	0	0	0	0	0	0	0	0	0	0	0	0	0	0	0	0	0	0	0	0	0	0	0	0
TCGA-CZ-5461	0	0	0	0	-0.453	-0.453	0	0	0	0	0	0	0	0	0	0	-0.437	-0.437	0	0	0	0	0.445	0.445	0	0	0	0	0	0	0	0	0	0	0	0	0	0	0
TCGA-DV-5575	0	0	0	0	-0.51	0	0	0	0	0	0	-0.475	0	0	-0.511	-0.511	0	0	0	0	0	0	0	0	0	0	0	0	0	0	0	0	0	0	0	0	0	0	0
TCGA-A3-3322	0	0	0	0	-0.705	-0.705	0	0	0.7	0.7	0	0	0.699	0.699	0	0	0	0	0	0	0	0	0	0	0	0	0	0	0	0	0	0	0	0	0	0	0	0.689	0
TCGA-A3-3324	0	0	0	0	-0.58	-0.58	0	0	0.521	0.521	0	0	0.518	0.518	0	0	0	0	0	0	0	0	0	0	0	-0.561	0	0	0	0	0	0	0	0	0	0	0	0	0
TCGA-A3-3374	-0.453	-0.453	-0.446	-0.446	0.394	0.394	0.389	0.389	0.375	0.375	-0.469	-0.469	0.39	0.39	0	0	0.412	0.412	-0.486	-0.486	0	0	0.394	0.394	-0.482	0.397	0.412	0	0	-0.456	-0.456	0.393	0.393	0.407	0.407	0.415	0.415	-0.477	0.425
TCGA-A3-3376	0	0	0	0	-0.302	0	0	0	0	0	0	0	0	0	0	0	0	0	0	0	0	0	0	0	0	0	0	0	0	0	0	0	0	0	0	0	0	0	0
TCGA-B0-4703	0	0	0	0	-0.359	0	0	0	0.314	0.314	0	0	0	0	-0.372	0	0	0	0	0	0	0	0	0	0	0	0	0	0	0	0	0	0	0	0	0	0	0	0
TCGA-B0-4849	0	0	0	0	-0.593	0	0	0	0.538	0.538	0	-0.592	0	0	-0.61	0	0	0	0	0	0	0	0	0	0	0	0	0	0	0	0	0	0	0	0	0	0	0	0
TCGA-B8-4151	0	0	0	0	0	0	0	0	0	0	0	0	0	0	-0.883	0	0	0	0	0	0	0	0	0	0	0	0	0	0	0	0	0	0	0	0	0	0	0	0
TCGA-BP-4164	0	0	0	0	-0.743	0	-0.339	-0.339	0	0	-0.342	-0.342	0	0	-0.751	0	-0.344	-0.344	-0.748	-0.748	0	0	0	0	0	-0.345	-0.346	0	0	0	0	-0.324	-0.324	-0.355	-0.355	0	0	0	0
TCGA-BP-4351	0	0	0.255	0.255	-0.167	0.27	-0.309	-0.309	0.683	0.683	0	0	0.261	0.261	0	0	-0.31	-0.31	0	0	0.26	0.26	0.261	0.261	0	0.276	0	0.263	0.263	0	0	0.302	0.302	0	0	0.258	0.258	0.269	0.262
TCGA-CJ-4636	0	0	0	0	-0.516	0	0	0	0.482	0.482	0	0	0.8	0.8	0	0	0	0	0	0	0	0	0.468	0.468	0	-0.501	0	0.469	0.469	0	0	-0.347	-0.347	0	0	0	0	0	0
TCGA-CJ-4872	0	0	0	0	0	0	0	0	0	0	0	0	0	0	0	0	0	0	0	0	0	0	0	0	0	0	0	0	0	0	0	0	-0.383	0	0	0	0	0	0
TCGA-CJ-5671	0	0	0	0	0	0	0	0	0	0	0	0	0.428	0.428	0	0	0	0	0	0	0	0	0.32	0.32	0.409	0	0	0	0	0	0	0	0	0	0	0	0	0	0
TCGA-CW-5585	0	0	0	0	0	0	0	0	0	0	0	-0.764	0	0	0	0	0	0	0	0	0	0	0	0	0	0	0.708	0	0	0	0	0.736	0.736	0	0	0	0	0	0
TCGA-CZ-4863	0	0	0	0	0	0	0	0	0	0	0	0	0	0	0	0	0	0	0	0	0	0	0	0	0	-0.323	0	0	0	0	0	0	0	0	0	0	0	0	0
TCGA-CZ-5984	0	0	0.397	0.397	-0.47	-0.052	0	0	0.485	0.485	-0.392	-0.392	0.388	0.388	0	0	-0.393	-0.393	0	0	0	0	0.389	0.389	0	-0.391	-0.394	0.378	0.378	0	0	0	0	0.323	0.323	0.4	0.4	0	0.292
TCGA-A3-3363	0	0	0	0	0	0	0	0	0	0	0	0	0.584	0.584	0	0	0	0	0	0	0	0	0	0	0	0	0	0	0	0.636	0.636	0	0	0	0	0	0	0	0
TCGA-B0-5697	0	0	0	0	-0.409	0	0	0	0.396	0.396	0	0	0	0	0	0	0	0	0	0	0	0	0.383	0.383	0	-0.403	0	0.378	0.378	0	0	0	0	0	0	0	0	-0.405	0
TCGA-B0-5711	0	0	0	0	-0.604	0	0	0	0	0	0	0	0	0	0	0	0	0	0	0	0	0	0	0	0	-0.5	0	0	0	0	0	0	0	0	0	0	0	0	0
TCGA-B8-A54G	0	0	0	0	-0.501	0	0	0	0	0	0	-0.501	0	0	0	0	0	0	0	0	0	0	0	0	0	-0.497	0	0	0	0	0	0	0	0	0	0	0	0	0
TCGA-BP-4759	0	0	0	0	0	0	0	0	0	0	0	0	0.63	0.63	0	0	0	0	0	0	0	0	0	0	0	0	0	0	0	0	0	0	0	0	0	0	0	0	0
TCGA-BP-5186	0	0	0	0	0	0	0	0	0	0	0	0	0	0	0	0	0	0	0	0	0	0	0	0	0	0	0	0	0	0	0	0	0	0	0	0	0	0	0
TCGA-CJ-4903	0	0	0.33	0.33	-0.384	0	-0.346	-0.346	0.393	0.393	0	0	0.378	0.378	-0.397	-0.397	0	0	0	0	0	0	0.349	0.349	0	-0.4	0	0.321	0.321	0	0	0	0	0	0	0.359	0.359	-0.367	0.322
TCGA-A3-3387	0	0	0	0	-0.519	-0.202	0	0	0	0	0	0	0	0	0	0	0	0	0	0	0	0	0	0	0	-0.508	0	0	0	0	0	0	0	0	0	0	0	0	0
TCGA-A3-A6NL	0	0	0	0	-0.528	0	0	0	0.493	0.493	0	0	0	0	0	0	0	0	0	0	0	0	0	0	0	0	0	0	0	0	0	0	0	0	0	0	0	0	0
TCGA-B0-4816	0	0	0	0	-0.446	0	0	0	0	0	0	0	0	0	-0.443	0	0	0	0	0	0	0	0	0	0	0	0	0	0	0	0	0	0	0	0	0	0	0	0
TCGA-B0-4824	0	0	0	0	-0.547	0	0	0	0	0	0	-0.334	0	0	0	0	0	0	0	0	0	0	0	0	0	0	0	0	0	0	0	0	0	0	0	0	0	0	0
TCGA-B0-4834	-0.809	-0.809	0	0	0	0	0	0	0	0	0	0	0	0	0	0	0	0	0	0	0	0	0	0	0	0	0	0	0	0	0	0	0	0	0	0	0	-0.822	0
TCGA-B8-A54F	0	0	0	0	-0.699	0	0	0	0	0	0	0	0	0	0	0	0	0	0	0	0	0	0.672	0.672	0	0	0	0	0	0	0	0	0	0	0	0	0	0.673	0
TCGA-BP-4174	0	1.158	0.561	0.561	-0.653	0	0	0	0.594	0.594	0	0	0.584	0.584	-0.669	-0.083	0	0	0	0	0	0	0.592	0.592	0	-0.664	0.617	1.182	1.182	0	0	0	0	0	0	0	0	0	0.64
TCGA-BP-4959	0	0	0	0	-0.434	0	0	0	0	0	-0.451	-0.451	0	0	-0.443	0	0	0	0	0	0	0	0	0	0	-0.447	0	0	0	0	0	0	0	0	0	0	0	0	0
TCGA-BP-4998	0	0	0	0	0	0	0	0	0	0	0	0	0.277	0.277	-0.272	0	0	0	0	0	0	0	0	0	0	0	0	0	0	0	0	0	0	0	0	0	0	0	0
TCGA-CJ-4639	0	0	0	0	0	0	0	0	0.586	0.586	0	0	0	0	0	0	0	0	0	0	0	0	0	0	0	0	0	0	0	0	0	0	0	0	0	0	0	0	0
TCGA-CJ-4640	-0.039	0.398	0	0	-0.038	0.411	0	0	0	0	0	0	0	0	-0.448	-0.448	0	0	0	0	0	0	0	0	0	-0.439	0	0	0	0	0	0	0	0	0	0	0	0	0
TCGA-CJ-4869	0	0	0	0	-0.398	0	0	0	0	0	0	0	0	0	0	0	0	0	0	0	0	0	0	0	0	-0.401	0	0	0	0	0	0	0	0	0	0	0	0	0
TCGA-A3-3370	0	0	0	0	-0.375	0	0	0	0	0	0	0	0	0	0	0	0	0	0	0	0	0	0	0	0	0	0	0	0	0	0	0	0	0	0	0	0	0	0
TCGA-AK-3433	0	0	0	0	0	0	1.522	1.522	0	0	0	0	1.486	1.486	1.473	1.473	1.406	1.406	0	0	1.445	1.445	1.462	1.462	0	1.478	1.42	1.333	1.333	0	0	1.435	1.435	1.293	1.293	1.359	1.359	0	1.324
TCGA-AK-3451	0	0	0	0	-0.528	0	0	0	0	0	0	0	0	0	0	0	0	0	0	0	0	0	0	0	0	-0.531	0	0	0	0	0	0	0	0	0	0	0	0	0
TCGA-AK-3456	0	0	0	0	0	0	0	0	0	0	0	0	0	0	0	0	0	-0.508	0	0	0	0	0	0	0	0	0	0	0	-0.493	0	0	0	0	0	0	0	0	0
TCGA-AK-3458	0	0	0	0	-0.626	0	-0.282	-0.282	0	0	-0.295	-0.295	0	0	-0.294	-0.294	0	0	-0.309	-0.309	0	0	0	0	0	-0.298	0	0	0	0	0	0	0	0	0	0	0	0	0
TCGA-B0-4811	0	0	0	0	0	0	-0.272	-0.272	0.502	0.502	0.478	0.478	0.768	0.768	0	0	-0.251	-0.251	-0.27	-0.27	0	0	0.49	0.49	0	0	0	0.275	0.275	0	0	0	0	0	0	0.267	0.267	0	0
TCGA-B8-A54I	0	0	0.28	0.28	-0.351	-0.351	0	0	0.595	0.595	0	0	0.624	0.624	-0.064	0.305	0	0	0	0	0.282	0.282	0.301	0.301	0	-0.348	0	0.329	0.329	0	0	0	0	0	0	0.319	0.319	0	0
TCGA-BP-4789	0	0	0	0	-0.449	0	0	0	0	0	0	0	0	0	0	0	0	0	0	0	0	0	0	0	0	0	0	0	0	0	0	0.855	0.855	0	0	0	0	0	0
TCGA-CJ-4635	0	0	0	0	-0.427	-0.427	0	0	0.399	0.399	-0.43	-0.43	1.193	1.193	0	0	-0.436	-0.436	-0.442	-0.442	0.402	0.402	0	0	0	0	0	0	0	0	0	0.447	0.447	0.379	0.379	0.409	0.409	0.41	0
TCGA-CJ-4644	0	0	0	0.462	-0.45	-0.45	0	0	0.474	0.474	0	0	0.592	0.592	0	0	0	0	0	0	0	0	0	0	0	0	0	0	0	0	0	0	0	0	0	0	0	0	0
TCGA-CJ-4887	0	0	0	0	-0.489	0	0	0	0.473	0.473	0	0	0.467	0.467	0	0	0	0	0	0	0	0	0	0	0	0	0	0	0	0	0	0	0	0	0	0	0	0	0
TCGA-A3-3326	0	0	0	0	0	0	0	0	0	0	0	0	0	0	0	0	0	0	0	0	0	0	0	0	0	0	0	0	0	0	0	0	0	0	0	0	0	0	0
TCGA-A3-A6NI	0	0	0	0	-0.598	-0.598	0	0	0	0	0	0	0	0	0	0	0	0	0	0	0	0	0.542	0.542	0	-0.562	0	0	0	0	0	0	0	0	0	0	0	0	0
TCGA-B0-4810	0	0	0	0	-0.471	0	0	0	0	0	0	-0.481	0	0	0	0	0	0	0	0	0	0	0	0	0	0	0	0	0	0	0	0	0	0	0	0	0	0	0
TCGA-B0-5693	0	0	0	0	-0.688	0	0	0	0	0	0	0	0	0	0	0	0	0	0	0	0	0	0	0	0	0	0	0	0	0	0	0.682	0.682	0	0	0	0	0	0
TCGA-BP-4961	0	0	0	0	0	0	0	0	0	0	0	0	0	0	0	0	0	0	0	0	0	0	0	0	0	0	0	0	0	0	0	0	0	0	0	0	0	0	0
TCGA-BP-4973	0	0	0	0	-0.641	0	0	0	0	0	0	0	0.62	0.62	0	0	0	0	0	0	0	0	0	0	0	-0.308	0	0	0	0	0	0	0	0	0	0	0	0	0
TCGA-CJ-4642	0	0	0	0	-0.583	-0.583	0	0	0	0	0	0	0	0	-0.594	-0.594	0	0	0	-0.59	0	0	0	0	0	0	0	0	0	0	0	0	0	0	0	0	0	0	0
TCGA-CJ-4901	0	0	0	0	-0.506	0	0	0	0	0	0	0	0.411	0.411	0	0	0	0	0	0	0	0	0	0	0	0	0	0	0	0	0	0	0	0	0	0.42	0.42	0	0
TCGA-CJ-5676	0	0	0.3	0.3	-0.323	0	0	0	0.51	0.51	0	0	0	0	0	0	0	0	-0.335	-0.335	0	0	0.315	0.315	0	-0.335	0	0.317	0.317	0	0	0	0	0.281	0.281	0	0	0	0.307
TCGA-EU-5904	0	0	0	0	0	0	0	0	0	0	0	0	0	0	0	0	0	0	0	0	0	0	0	0	0	0	0	0	0	0	0	0	0	0	0	0	0	0	0
TCGA-T7-A92I	-0.623	0	0	0	0	0	0	0	0	0	0	0	0	0	0	0	0	0	0	0	0	0	-0.641	0	0	0	0	0	0	0	0	0	0	0	0	0	0	0	0
TCGA-A3-3365	0	0	0	0	-0.39	-0.39	0	0	0	0	0	0	0	0	-0.414	-0.414	0	0	0	0	0	0	0	0	0	0	0	0	0	0	0	0	0	0	0	0	0	0	0
TCGA-A3-3385	0	0	0	0	0	0	-0.792	0	0.723	0.723	0	0	0.709	0.709	0	0	0	0	0	0	0	0	0	0	0	0	0	0	0	0	0	0	0	0	0	0.72	0.72	0	0
TCGA-B0-4688	0	0	0	0	0	0	0.344	0	0	0	0	0	0	0	-0.685	-0.073	0.911	0.911	-0.667	-0.667	0	0	1.371	0.334	-0.674	0.657	1.084	0	0	0.456	0	0	0	0.374	0.374	0.498	0	0	0.522
TCGA-B0-5399	0	0	0	0	-0.556	0	-0.554	0	0	0	0	0	0	0	0	0	0	0	0	0	0	0	0	0	0	0	0	0	0	0	0	0	0	0	0	0	0	0	0
TCGA-B2-5639	0	0	0	0	-0.572	-0.572	0	0	0	0	0	0	0	0.531	0	0	0	0	0	0	0	0	0	0	0.548	-0.536	0	0.557	0	0	0	0	0	0	0	0	0	0	0
TCGA-BP-4777	0	0	0	0	-0.371	-0.371	0	0	0	0	0	-0.375	0	0	0	0	0	0	0	0	0	0	0	0	0	-0.301	0	0	0	0	0	0	0	0	0	0	0	0	0
TCGA-BP-4960	0	0	0	0	0	0	0	0	0	0	0	0	0.408	0.408	0	0	0	0	0	0	0	0	0	0	0	0	0	0	0	0	0	0	0	0	0	0.395	0.395	0	0
TCGA-BP-4965	0	0	0	0	-0.56	0	0	0	0.54	0.54	0	0	0	0	-0.451	0	0	0	0	0	0	0	0	0	0	-0.569	0	0	0	0	0	0	0	0	0	0	0	0	0
TCGA-BP-5177	0	0	0	0	0	0	0	0.432	0.509	0.509	0.543	0	0.525	0.525	0	0	0	0	0	0	0	0	0	0	0	0	0	0	0	0	0	0	0	0	0	0	0	0	0
TCGA-CJ-4638	0	0	0	0	0	0	0	0	0	0	0	0	0	0	0	0	-0.308	-0.308	0	0	0	0	0	0	0	-0.591	0	0	0	0	0	0	0	0	0	0	0	0.554	0
TCGA-CZ-4862	0	0	0	0	0	0	0	0	0	0	0	0	0	0	-0.44	-0.44	0	0	0	0	0	0	0	0	0	0	0	0	0	0	0	0	0	0	0	0	0	0	0
TCGA-AK-3443	0	0	0	0	0	0	0	0	0	0	0	0	0	0	0	0	0	0	-0.906	-0.906	0	0	0	0	0	0	0	0	0	0	0	0	0	0	0	0	0	0	0
TCGA-B0-5706	0	0	0	0	-0.414	0	0	0	0	0	0	0	0	0	0	0	0	0	0	-0.419	0	0	0	0	0	0	0	0	0	0	0	0	0	0	0	0	0	0	0
TCGA-B4-5843	0	0.706	0.663	0.663	-0.763	0	0	0	0	0	0	0	0.751	0.751	0	0	0	0	0	0	0	0	0	0	0	-0.766	0	0	0	0	0	0	0	0	0	0	0	0	0
TCGA-BP-5007	0	0	0	0	0	0	0	0	0.743	0.743	0	0	0	0	0	0	0	0	0	0	0	0	0	0	0	0	0	0	0	0	0	0	0	0	0	0	0	0	0
TCGA-BP-5174	0	0	0	0.595	-0.601	0	0	0	0	0	0	0	0	0	0	0	0	0	0	0	0	0	0	0	0	-0.625	0	0	0	0	0	0	0	0	0	0	0	0	0
TCGA-CJ-4913	0	0	0	0	-0.572	-0.572	-0.443	0	0	0	0	0	0	0	0	0	0	0	0	0	0	0	0	0	0	-0.415	0	0	0	0	0	0	0	0	0	0	0	0	0
TCGA-BP-4970	0	0	0	0	0	0	0	0	0	0	0	0	0	0	-0.313	0	0	0	0	0	0	0	0	0	0	-0.345	0	0	0	0	0	0	0	0	0	0	0	0	0
TCGA-BP-5200	0	0	0.328	0.328	-0.355	-0.355	0	0	0.703	0.703	0	0	0.354	0.354	-0.377	-0.377	0	0	0	0	0.322	0.322	0.326	0.326	0.334	0	-0.379	0.27	0.27	0.304	0.304	-0.339	-0.339	0.285	0.285	0.333	0.333	0	0.309
TCGA-CJ-5681	0	0	0	0	0	0	0	0	0	0	0	0	0	0	0	0	0	0	0	0	0	0	0	0	0	0	0	0	0	0	0	0	0	0	0	0	0	0	0
TCGA-CW-5581	0	0	0	0	0	0	0	0	0	0	0	0	0	0	0	0	0	0	0	0	0	0	0	0	0	0	0	0.507	0.507	0	0	0	0	0	0	0	0	0	0
TCGA-B0-5115	0	0.328	0	0	0	0	0	0	0.479	0.479	0	0	0	0	0	0	0	0	0	0	0	0	0	0	0	0	0	0	0	0	0	0	0	0	0	0	0	0	0
TCGA-B8-5165	0	0	0	0	0	0	0	0	0	0	0	0	0	0	0	0	0	0	0	0	0	0	0	0	0	0	0	0	0	0	0	0	0	0	0	0	0	0	0
TCGA-BP-4338	0	0	0.504	0.504	-0.203	0.495	0	0	1.055	1.055	0	0	1.071	1.071	-0.223	0.497	0	0	0.492	0	0	0	0.725	0.725	0	0	0	0	0	0	0	-0.677	-0.677	0	0	0.594	0.594	0.543	0
TCGA-BP-4765	0	0	0	0	-0.566	0	0	0	0	0	0	0	0	0	0	0	0	0	0	0	0	0	0	0	0	0	0	0	0	0	0	0	0	0	0	0	0	0	0.51
TCGA-BP-4766	0	0	0	0	-0.697	0	0	0	0	0	0	0	0.701	0.701	0	0	-0.716	-0.716	0	-0.7	0	0	0	0	0	0	0	0	0	0	0	0	0	0	0	0	0	0	0
TCGA-BP-4972	0	0	0	0	-0.704	0	0	0	0	0	0	0	0	0	0	0	0	0	0	0	0	0	0	0	0	0	0	0.655	0.655	0	0	0	0	0	0	0	0	0	0
TCGA-BP-5001	0	0	0	0.707	0	0	0	0	0	0	0	0	0.695	0	0	0	0	0	0	0	0	0	0	0	0	0	0	0	0	0	0	0	0	0	0	0	0	0	0
TCGA-CZ-5458	0	0	0	0	-0.488	0	0	0	0	0.484	0	0	0	0	0	0	0	0	0	0	0	0	0	0	0	0	0	0	0	0	0	0	0	0	0	0	0	-0.489	0
TCGA-A3-3351	0	0	0	0	-0.483	0	0	0	0	0.451	0	0	0	0	0	0	0	0	0	0	0	0	0	0	0	-0.498	0	0	0	0	0	0	0	0	0	0	0	0	0
TCGA-B8-5545	0	0	0	0	0	0	0	0	0	0	0	0	0	0	-0.501	-0.501	0	0	0	0	0	0	0	0	0	0	0	0	0	0	0	0	0	0	0	0	0	0	0
TCGA-BP-4762	0	0	0	0	0	0	-0.462	0	0	0.263	0	0	0	0	0	0	0	0	0	0	0	0	0	0	0	0	0	0	0	0	0	0	0	0	0	0	0	0	0
TCGA-BP-4807	0	0	0	0	-0.838	0	0	0	0	0	0	0	0	0	-0.855	0	0	0	0	0	0	0	0	0	0	0	0	0	0	0	0	0	0	0	0	0	0	0	0
TCGA-BP-4982	0	0	0	0	-0.481	0	0	0	0	0	0	0	0	0	0	0	0	0	0	0	0	0	0	0	0	0	0	0	0	0	0	0	0	0	0	0	0	0	0
TCGA-CJ-4868	0	0	0	0	-0.358	0	0	0	0	0	0	0	0	0	0	0	0	-0.308	0	0	0	0	0	0	0	0	0	0	0	0	0	0	0	0	0	0	0	0	0
TCGA-CJ-4886	0	0	0	0	-0.444	0	0	0	0	0	0	0	0	0	0	0	0	0	0	0	0	0	0	0	0	0	0	0	0	0	0	0	0	0	0	0	0	0	0
TCGA-CJ-4899	0	0	0	0	-0.388	0	0	0	0.382	0.382	0	0	0	0	0	0	0	0	0	0	0	0	0	0	0	0	0	0	0	0	0	0	0	0	0	0	0	0	0
TCGA-A3-3335	0	0	0	0	-0.598	0	0	0	0	0	-0.566	-0.566	0	0	0	0	0	0	0	0	0	0	0	0	0	-0.57	0	0	0	0	0	0	0	0	0	0	0	0	0
TCGA-B8-4146	0	0	0	0	-0.747	0	0	0	0	0.708	0	0	0	0.711	0	0	0	0	0	0	0	0	0	0	0	0	0	0	0	0	0	0	0	0	0	0	0	0	0
TCGA-B8-5552	0	0	0	0	-0.394	0	0	0	0	0	0	0	0	0	0	0	0	0	0	0	0	0	0	0	0	0	0	0	0	0	0	0	0	0	0	0	0	0	0
TCGA-BP-4987	0	0	0	0	-0.662	0	0	0	0	0	0	-0.69	0.62	0.62	0	0	0	0	0	0	0	0	0	0	0	0	0	0	0	0	0	0	0	0	0	0	0	0	0
TCGA-CJ-4881	0	0.619	0	0	-0.36	0	0	0	0.986	0	0	0	0	0	0	0.781	-0.498	-0.498	0	0	0	0	0	0.447	-0.321	-0.509	0	0	0	0	0	-0.436	-0.436	0	0	0.054	0.354	0	0
TCGA-CZ-5469	0	0	0.587	0.587	0	0	0	0	0	0	0.348	0.348	0.381	0.381	0.643	0.643	0	0	0	0	0	0	0.557	0.557	0	-0.424	-0.412	0.974	0.974	0.547	0.547	0.265	0.265	1.122	1.122	0.642	0.642	0.966	0
TCGA-DV-5573	0	0	0	0	-0.467	-0.467	0	0	0.465	0.465	0	-0.463	0	0	0	0	0	0	0	0	0	0	0	0	0	-0.474	0	0.416	0.416	0	0	0	0	0	0	0	0	0.431	0
TCGA-MM-A563	0	0	0	0	-0.589	0	0	0	0	0	-0.594	-0.594	0	0	-0.59	-0.59	-0.537	-0.537	0	0	0	0	0	0	0	-0.532	0	0	0	0	0	0	0	0	0	0	0	-0.542	0
TCGA-AK-3436	0	0	0	0	-0.021	0.463	-0.479	-0.479	1.653	1.653	-0.481	-0.481	0.441	0.441	-0.977	0	-0.463	-0.463	0	0	0	0	0.445	0.445	0	-0.471	0	0	0	-0.458	-0.458	-0.457	-0.457	0	0.464	0	0	0	0
TCGA-B0-5117	-0.707	-0.707	-0.687	-0.687	0	0	0	0	0	0	-0.72	-0.72	0	0	0	0	0	0	-0.73	-0.73	0	0	0	0	0	0	0	0	0	-0.7	-0.7	0	0	0	0	0	0	-0.726	0
TCGA-BP-4354	0	0	0	0	0	0	0	0	0	0	0	0	0	0	0	0	0	0	0	0	0	0	0	0	0	0	0	0	0	0	0	0	0	0	0	0	0	0	0
TCGA-BP-4758	0	0	0	0	-0.699	0	0	0	0	0	0	0	0	0	0	0	0	0	0	0	0	0	0	0	0	0	0	0	0	0	0.622	0	0	0	0	0	0	0	0
TCGA-BP-4968	-0.287	-0.287	0	0	0	0	0	0	0	0	-0.278	-0.278	0	0	-0.273	-0.273	0	0	0	0	0	0	0	0	-0.285	0	0	0	0	0	0	0	0	0	0	0	0	0	0
TCGA-BP-4975	0	0	0	0	-0.71	0	0	0	0	0	0	0	0	0	0	0	0	0	0	0	0	0	0	0	0	0	0	0	0	0	0	0	0	0	0	0	0	0	0.606
TCGA-BP-5000	0	0	0	0	-0.449	0	0	0	0	0	0	-0.414	0	0	0.031	0.358	-0.398	-0.398	0	0	0	0	0	0	0	-0.407	0	0	0	0	0	0	0	0	0	-0.323	-0.017	0	0
TCGA-BP-5194	0	0	0	0	-0.672	0	0	0	0	0	0	0	0	0	0	0	0	0	0	0	0	0	0	0	0	0	0	0	0	0	0	0	0	0	0	0	0	0	0
TCGA-CZ-4858	0.744	0.744	0	0	-0.021	0.369	-0.395	-0.395	0	0	-0.386	-0.386	1.027	1.027	0.322	0.322	-0.383	-0.383	0	0	0.353	0.353	0	0	0	-0.386	0	0.344	0.344	-0.387	0	0	0	0	0	0.307	0.307	0	0
TCGA-B8-5546	0	0	0	0	0	0	0	0	0	0	0	0	0	0	0	0	0	0	0	0	0	0	0	0	0	0	0	0	0	0	0	0	0	0	0	0	0	0	0
TCGA-CJ-4908	0	0	0	0	-0.496	0	0	0	0	0.478	0	0	0	0	0	0	0	0	0	0	0	0	0	0	0	0	0	0	0	0	0	0	0	0	0	0	0	0	0
TCGA-CZ-5988	0	0	0	0	-0.5	0	0	0	0	0	0	0	0	0	-0.529	-0.529	0	0	0	0	0	0	0	0	0	0	0	0	0	0	0	-0.508	-0.508	0	0	0	0	0	0
TCGA-A3-A8OW	0	0	0	0	-0.566	0	0	0	0	0	0	0	0	0	0	0	0	0	0	0	0	0	0	0	0	0	0	0	0	0	0	0	0	0	0	0	0	0	0
TCGA-AK-3426	0	0	0	0	-0.289	0	0	0	0	0	-0.288	-0.288	0	0	-0.289	-0.289	-0.286	-0.286	0	0	0	0	0	0	-0.282	-0.29	0	0	0	0	0	0	0	0	0	0	0	0	0
TCGA-BP-4332	0	0	0	0	-0.694	0	0	0	0	0	0	0	0.669	0.669	0	0	0	0	0	0	0	0	0	0	0.669	0	0	0	0	0	0	0	0	0	0	0	0	0	0
TCGA-AS-3778	0	0	0	0	-0.679	-0.679	0	0	0	0	0	0	0	0	0	0	0	0	0	0	0	0	0	0	0	0	0	0	0	0	0	0	0	0	0	0	0	0	0
TCGA-A3-3349	0	0	0	0	0	0	0	0	0	0	0	0	0	0	0	0	0	0	0	0	0	0	0	0	0	0	0	0	0	0	0	0	0	0	0	0	0	0	0
TCGA-BP-4797	0	0	0	0	-0.487	-0.487	0	0	0.534	0.534	0	0	0.504	0	0	0	0	0	0	0	0	0	0	0	0	-0.49	0	0	0	0	0	0	0	0	0	0	0	0	0
TCGA-B0-5084	0	0	0	0	0.555	0.555	-0.812	-0.812	0	0	-0.814	-0.814	0	0	0	0	0	0	0	0	-0.827	-0.827	0.761	0.761	0	-0.819	-0.828	0	0	0	0	0	0	0.49	0.49	0	0	-0.815	0
TCGA-DV-5569	0	0	0	0	0	0	0	0	0	0	0	0	0	0	0	0	0	0	0	0	0	0	0	0	0	0	0	0	0	0	0	0	0	0	0	0	0	0	0
TCGA-DV-5568	0	0	0	0	-0.547	0	0	0	0	0	0	0	0	0	0	0	0	0	0	0	0	0	0	0	-0.288	0	0	0	0	0	0	0	0	0	0	0	0	0.528	0

## Sheet: KIRP
	1p	1q	2p	2q	3p	3q	4p	4q	5p	5q	6p	6q	7p	7q	8p	8q	9p	9q	10p	10q	11p	11q	12p	12q	13q	14q	15q	16p	16q	17p	17q	18p	18q	19p	19q	20p	20q	21q	22q
TCGA-UZ-A9Q1	0	0	0	0	0.783	0.783	0	0	0	0	0	0	0.794	0.794	0	0	0	0	0	0	0	0	0.785	0.785	0	0	0	0.803	0.803	0	0	0	0	0	0	0	0	0	0
TCGA-P4-AAVL	0	0	0	0	0	0.73	0	0	0.904	0	0	0	1.457	1.457	0.785	0.785	0	0	0	0	0	0	0.74	0.74	0	0	0	0	0	0.721	0.721	-0.849	0	0	0	0	0	0	0
TCGA-UZ-A9PR	0	0	0	0	0	0	0	0	0	0	0	0	1.543	1.543	0	0	0	0	0	0	0	0	0	0	0	0	0	0	0	0.753	0.753	0	0	0	0	0	0	0	0
TCGA-BQ-7061	0	0	0	0	0	0	0	0	0	0	0	0	0.797	0.797	0	0	0	0	0	0	0	0	0.787	0.787	0	0	0	0	0	0	0	0	0	0	0	0	0	-0.729	-0.728
TCGA-G7-7502	-0.397	-0.397	0	0.704	0	0	0	0	0	0	-0.416	-0.416	0.749	0.749	0	0	0	0	-0.394	-0.394	-0.397	-0.397	0	0	-0.426	-0.403	-0.378	0	0	0	0	0	0	-0.319	-0.319	0	0	0	-0.334
TCGA-P4-A5EB	0	0	0.459	0.459	0	0	0	0	0.615	0.615	0	0	0	0	0	0	0	0	0	0	0.484	0.484	0.504	0.504	0.507	0	0.476	0.501	0.501	0.504	0.504	0	0	-0.484	0	0	0	0	0
TCGA-5P-A9JU	0	0	0	0	0	0	0	0	0	0	-0.805	-0.805	0.734	0.734	0	0	0	0	-0.792	-0.792	0	0	0	0	0	0	0	0	0	0	0	0	0	0	0	0	0	0	-0.787
TCGA-BQ-7058	0	0	0	0	0	0	0	0	0	0	0	0	0	0	0	0	0	0	0	0	0	0	0	0	0	0	0	1.456	0	-0.083	0.757	-0.801	-0.801	0	0	0	0	0	0
TCGA-IA-A83S	0	0	0	0	0.49	0.49	0	0	0	0	0	0	0	0	0	0	0	0	0	0	0	0	0.514	0.514	0	0	0	0.483	0.483	0	0	0	0	0	0	0	0	0	0
TCGA-2Z-A9J5	0	0	0.485	0.485	0.616	0.616	0	0	0	0	0	0	0.627	0.627	0	0	0	0	0	0	0	0	0.621	0.621	0	0	0	0.642	0.642	0.621	0.621	0	0	0	0	0	0	0	0
TCGA-IA-A83T	0	0	0	0	0	0	0	0	0	0	0	0	0.516	0.516	0	0	0	0	0	0	0	0	0.499	0.499	0	0	0	0	0	0.485	0.485	0	0	0	0	0	0	0	0
TCGA-PJ-A5Z9	0	0	0.794	0.794	0.859	0.859	0	0	0	0	0	0	0.85	0.85	0	0	0	0	0	0	0	0	0.843	0.843	0	0	0	0.836	0.836	0.826	0.826	0	0	0	0	0.834	0.834	-0.875	0
TCGA-SX-A71V	0	0	0.609	0.609	0.644	0.644	0	0	0	0	0	0	0.659	0.659	0	0	0	0	0	0	0	0	0.639	0.639	0	0	0	0.578	0.578	0.624	0.624	0	0	0	0	0.636	0.636	0	0
TCGA-UZ-A9PO	0	0	0	0	0	0	0.665	0.665	0	0	0	0	0.676	0.676	0	0	0	0	0	0	0	0	0.659	0.659	0	0	0	0.646	0.646	0.627	0.627	0	0	0	0	0.654	0.654	0	0
TCGA-B1-A47M	0	0	0	0	0	0.696	0	0	0	0	0	0	1.368	1.368	0	0	0	0	0	0	0	0	0	0	0	0	0	0.661	0.661	0.666	0.666	0	0	0	0	0	0	0	0
TCGA-B9-A8YI	0	0	0	0	0	0	0	0	0	0	0	0	0	0	0	0	0	0	0	0	0	0	0	0	0	0	0	1.437	1.437	0	0	0	0	0	0	0	0	0	0
TCGA-BQ-5878	0	0	0	0	0	0	0	0	0	0	0	0	0	0	0	0	0	0	0	0	0	0	0	0	0	0	0	0	0	0	0	0	0	0	0	0	0	0	0
TCGA-BQ-5880	0	0	0	0	0	0	0	0	0	0	0	0	0	0	0.638	0.638	0	0	0	0	0	0	0.322	0.322	0	0.334	0	0.279	0.279	0	0	0	0	0	0	0	0	0	0
TCGA-F9-A97G	0	0	0	0	0	0	0	0	0	0	0	0	0	0	0	0	0	0	0	0	0	-0.497	0	0	0	0	0	0.498	0.498	0	0	0	-0.498	0	0	0	0	0	0
TCGA-GL-A59R	0	0	0	0	0	0	0	0	0	0	0	0	0.845	0.845	0	0	0	0	0	0	0	0	0.813	0.813	0	0	0	0	0	0.8	0.8	0	0	0	0	0	0	0	0
TCGA-BQ-7045	0	0	0	0	0.648	0.648	0	0	0	0	0	0	0.648	0.648	0	0	0	0	0	0	0	0	0	0	0	0	0	0.631	0.631	0.627	0.627	0	0	0	0	0	0	0	0
TCGA-UZ-A9PJ	0	0	0	0	0	0	0	0	0	0	0	0	0.988	0.988	0	0	0	0	0	0	0	0	0	0	0	0	0	0	0	0.921	0.921	0	0	0	0	0	0	0	0
TCGA-5P-A9KH	-0.82	-0.82	-0.798	-0.798	0	0	0	0	0	0	-0.839	-0.839	0	0	0	0	0	0	-0.838	-0.838	0	0	0	0	0	0	0	0	0	-0.821	-0.821	0	0	0	0	0	0	0	0
TCGA-AT-A5NU	0	0	0.832	0.832	0.89	0.89	0	0	0	0	0	0	0.885	0.885	0	0	0	0	0	0	0	0	0	0	0.884	0	0	1.704	1.704	0.839	0.839	0	0	0	0	1.694	1.694	0.849	0
TCGA-B1-A655	0	-0.633	0	0	0	0	0	0	0	0	0	0	0	0	0	0	0	0	0	0	0	0	0	0	0	-0.649	0	0	0	0	0.624	0	0	0	0	0	0	0	0
TCGA-UZ-A9PU	0	0	0	0	0	0.792	0	0	0	0	0	0	1.377	1.377	0	0	0	0	0	0	0	0	0	0	0	0	0	0.773	0.773	0.761	0.761	0	0	0	0	0	0	0	0
TCGA-UN-AAZ9	-0.929	-0.929	0	0	0	0	-0.927	-0.927	0	0	-0.945	-0.945	0	0	-0.913	-0.913	-0.936	-0.936	0	0	0	0	0	0	-0.924	-0.948	-0.946	0	0	0	0	0	0	0	0	0	0	0	-0.983
TCGA-5P-A9K0	0	0	0	0	0	0	0	0	0	0	0	0	0.803	0.803	0	0	0	0	0	0	0	0	0.77	0.77	0	0	0	0.727	0.727	0.706	0.706	0	0	0	0	0.735	0.735	0	0
TCGA-A4-7287	0	0.428	0	0	0	0	-0.556	-0.556	0.455	-0.478	0	0	0	0	0	0	-0.59	-0.59	0	0	-0.582	0	0	0	-0.554	-0.428	0	-0.572	-0.572	-0.513	0	-0.525	-0.525	0	0	0	0	0	0
TCGA-A4-A5Y1	0.067	0.604	0	0	-0.555	0	0	0	0	0	0	0	-0.557	-0.557	-1.131	-0.556	-1.118	-0.532	-0.534	-0.534	0	0	-0.532	0	0.61	-0.547	-0.524	0.752	-0.507	0	0	0	-1.11	-0.53	-0.53	0.678	0.678	0	-0.516
TCGA-B3-4104	0	0	0	0	0	0	0	0	0	0	0	0	0	0	0	0	-0.126	-0.911	0	0	-0.876	-0.516	0	0	0	0	0	0	0	0	0	1.589	0.274	0	0	0.737	0.737	0	0
TCGA-B9-4116	0	0	0	0	0	0	0	0	0	0	0	0	0	0	0	0	-0.703	0	-0.717	0	0	0	0	0	0	-0.708	0	0	0	0	0	-0.713	-0.713	0	0	0	0	0	0
TCGA-BQ-5876	0	0	0	0	0	0	0	-0.807	0	0	0	0	0	0	0	0	0	0	-0.83	-0.83	-0.46	-0.46	0	0	0	-0.824	0	0	0	0	0	0	0	-0.78	0	0	0	0	0
TCGA-BQ-5886	0	0	0	0	0.595	0.595	0	0	0	0	0	0	0	0	0	0	0	0	0	0	0	0	0	0	0	0	0	0.588	0.588	0	0.576	0	0	0	0	0	0	0	0
TCGA-BQ-7056	0	0	0	0	0	0	0	0	0	0	-0.818	-0.818	0	0	1.974	1.974	-0.818	-0.818	0	0	0	0	0	0	0	0	0	0	0	0	0	0	0	0	0	0	0	0	-0.545
TCGA-F9-A7VF	0	0	0	0	0.822	0.822	0	0	0	0	0	0	0.822	0.822	0	0	0	0	0	0	0	0	0	0	0	0	0	0.771	0.771	0.765	0.765	0	0	0	0	0.766	0.766	0	0
TCGA-2Z-A9JS	0	0	0	0	0	0	0	0	0	0	0	0	0.767	0.767	0	0	0	0	0	0	0	0	0	0	0	0	0	0.676	0.676	0.674	0.674	0	0	0	0	0.694	0.694	0.76	0
TCGA-AL-3468	0	0	0	0	0.864	0.864	0	0	0	0	0	0	1.727	1.727	0	0	0	0	0.855	0.855	0	0	0.863	0.863	0	0	0	0.842	0.842	0.825	0.825	0	0	0	0	0.81	0.81	-0.915	0
TCGA-AL-3471	0	0	0.863	0.863	0.903	0.903	0	0	0	0	0	0	0.897	0.897	0.908	0.908	0	0	0	0	0	0	0.892	0.892	0	0	0	0.921	0.921	0.92	0.92	0	0	0	0	0.912	0.912	0	0
TCGA-BQ-5888	0	0	0	0	0	0	0	0	0	0	0	-0.394	0	0	0	0	-0.389	-0.389	0	0	0	0	0	0	0	-0.388	0	0	0	0	0.357	0	0	0	0	0	0	0	0
TCGA-GL-A9DE	0	0	0	0	0	0	0	0	0	0	0	0	0	0	0	0	0	0	0	0	0	0	0	0	0	0	0	0	0	0	0	0	0	0	0	0	0	0	0
TCGA-P4-A5E7	0	0	0	0	0.83	0.83	0	0	0	0	0	0	1.633	1.633	0	0	0	0	0	0	0	0	0	0	0	0	0	0.785	0.785	0.796	0.796	0	0	0	0	0	0	0	0
TCGA-P4-AAVK	0	0	0	0	0	0	0	0	0	0	0	0	0.703	0.703	0	0	0	0	0	0	0	0	0.679	0.679	0	0	0	0.664	0.664	0	0	0	0	0	0	0.669	0.669	0	0
TCGA-SX-A7SL	0	0	0	0	0	0	0	0	0	0	-0.905	-0.905	0	0	0	0	0	0	0	0	0	0	0	0	0	0	0	0.669	0.669	0	0	0	0	0	0	0.708	0.708	0	0
TCGA-Y8-A895	0	0	0	0	0.755	0.755	0	0	0	0	0	0	0.764	0.764	0	0	0	0	0	0	0	0	0	0	0	0	0	0.715	0.715	0.702	0.702	0	0	0	0	0.717	0.717	0	0
TCGA-A4-8098	-0.761	0	0	0	0	0	0	0	0.73	0.73	0	0	0	0	0	0	0	0	0.719	0.719	0	0	0.703	0.703	0	-0.791	0	0	0	0	0	0	0	0	0	0	0	0	-0.775
TCGA-B1-5398	0	0	0	0	0	0	0	0	0.324	0.324	0	0	0	0	0	0	0	0	0	0	0	0	0	0	0.315	0	-0.323	0.335	0.335	0	0	0	0	0	0	0	0	0	0
TCGA-BQ-7044	-0.869	0	0	0	0	0	0	0	0	0	0	0	0.857	0.857	0	0	0	0	0	0	0	-0.87	0	0	0	0	0	0.914	0.914	0	0	-0.864	-0.864	0	0	0	0	0	-0.873
TCGA-BQ-7055	-0.763	0	0	0	0	0	0	0	0	0	0	0	0	0	0	0	0	-0.762	0	0	0	0	0	0	0	0	0	0	0	0	0	0	0	0	0	0	0	0	0
TCGA-UZ-A9PX	0	0	0	0	0	0	0	0	0	0	0	0	1.454	1.454	0	0	0	0	0	0	0	0	0.729	0.729	0.744	0	0	0.72	0.72	0.712	0.712	0	0	0	0	0	0	0	0
TCGA-AL-7173	0	0	0	0.453	0	0	0	0	0	0	0	0	0.474	0.474	0	0	0	0	0	0	0	0	0.474	0.474	0	-0.515	0	0	0	0	0	0	0	0	0	0	0	0	0
TCGA-2Z-A9J1	0	0	0	0	0	0	0	0	0	0	0	0	0.733	0.733	0	0	0	0	0	0	0	0	0.663	0.663	0.713	0	0	0.68	0.68	0.67	0.67	0.702	0.702	0	0	0.67	0.67	0	0
TCGA-2Z-A9J2	0	0.511	0	0	0	0.686	0	0	0	0	0	0	0	0	0.634	0.634	0	0	0	0	0	0	0.673	0.673	0	0	0	0	0	0.678	0.678	0	0	0	0	0	0	0	0
TCGA-2Z-A9JT	0	0	0	0	0	0	0	0	0	0	0	0	0.576	0.576	0	0	0	0	0	0	0	0	0.562	0.562	0	0	0	0.547	0.547	0.512	0.512	0	0	0	0	0.522	0.522	-0.626	0
TCGA-A4-7288	0	0	0	0	0	0	0	0	0	0	0	0	0.794	0.794	0	0	0	0	0	0	0	0	0	0	0	0	0	0.79	0.79	0.794	0.794	0	0	0	0	0	0	-0.891	-0.911
TCGA-A4-A4ZT	0	0	0.712	0.712	0.753	0.753	0	0	0	0	0	0	1.544	1.415	0	0	0	0	0	0	0	0	0.756	0.756	0	0	0	0.79	0.79	0.769	0.769	0	0	0	0	0	0	-0.784	0
TCGA-A4-A7UZ	0	0	0	0	0	0	0	0	0	0	0	0	1.064	1.064	0	0	0	0	0	0	0.557	0	0.315	0.315	0	0	0	0.48	0.48	0.267	0.267	0	0	0	0	0.418	0.418	-0.254	0
TCGA-B9-A69E	0	0	0	0	-0.623	0	0	0	0	0	3.657	0	0	0	0	0	-0.612	-0.612	0	0	0	0	0	0	0	0	0	0	0	0	0	0	0	0	0	0	0	0	0
TCGA-BQ-7059	0	0	0	0	0	0	0	0	0	0	0	0	0.433	0.433	0	0	0	0	0	0	0	0	0.423	0.423	0	0	0	0	0	0	0	-0.458	-0.458	0	0	0	0	0	0
TCGA-G7-A8LD	0	0.694	0	0	0	0.807	-0.85	-0.85	0	0	0	0	0	0	-0.832	0	-0.857	0	0	0	-0.856	0	0.765	0.765	-0.862	-0.869	0	0	-0.868	0.48	0.48	0	-0.854	0	0	0	0	0	0
TCGA-UZ-A9PK	0	0	0.309	0.309	0.703	0.703	0	0	0	0	0	0	0.713	0.713	0	0	0	0	0	0	0	0	0	0	0	0	0	0.707	0.707	0.694	0.694	0	0	0	0	0	0	0.426	0
TCGA-B9-A44B	0	0	0.294	0.294	-0.321	0	0	0	0	0	0	-0.466	0	0	0	0	0	-0.892	-0.909	-0.439	0	-0.43	0	0	0	0	0	0.93	0.93	0	0	0	0	0	0	0	0	-0.56	-0.404
TCGA-G7-A8LB	0	0	0	0	0.917	0.917	0	0	0	0	0	0	0.939	0.939	0	0	0	0	0	0	0	0	0.904	0.904	0	0	0	0.851	0.851	0.83	0.83	0.818	0.818	0	0	0.861	0.861	0	0.792
TCGA-2Z-A9JJ	0	0	0	0	0	0	0	0	0	0	0	-0.458	0	0	0	0	-0.513	-0.513	0	0	0	0	0	0	0	0	0	0.688	0.688	0	0	-0.754	-0.754	0	0	0	0	0	0
TCGA-BQ-5881	0	0	0	0	0.598	0.598	0	0	0	0	0	0	0.607	0.607	0	0	0	0	0	0	0	0	0	0	0	0	0	0.601	0.601	0.582	0.582	0	0	0	0	0	0	0	0
TCGA-BQ-5890	0	0.567	0	0	0	0.576	0	0	0	0	0	0	0	0	0	0	0	0	0	0	0	-0.67	0	0	0	0	0	1.076	0	0	0.663	0	0	0	0	0	0	-0.318	-0.672
TCGA-DZ-6132	0	0	0	0	0	0	0	0	0	0	0	0	0.374	0.374	0	0	0	0	0	0	0	0	0.368	0.368	0	-0.387	0	0	0	0	0	0	0	0	0	0.375	0.375	0	0
TCGA-DZ-6134	0	0	0	0	0	0	0	0	0	0	0	0	0.419	0.419	0	0	0	0	0	0	0	0	0.405	0.405	0	0	0	0.4	0.4	0.384	0.384	0	0	0	0	0	0	-0.441	0
TCGA-IZ-A6M8	0	0	0	0	0	0	0	0	0	0	0	0	0.722	0.722	0	0	0	0	0	0	0	0	0	0	0	0	0	0.664	0.664	0.672	0.672	0	0	0	0	0	0	0	0
TCGA-P4-AAVO	0	0	0	0	0	0	0	0	0	0	0	0	0	0	0	0	0	0	0	0	0	0	0	0	0	0	0	0.913	0.913	0	0	0	0	0	0	0	0.901	0	0
TCGA-Y8-A898	0	0	0	0	0	0	0	0	0	0	0	0	0.594	0.594	0	0	0	0	0	0	0	0	0	0	0	0	0	0.563	0.563	0.554	0.554	0	0	0	0	0	0	0	0
TCGA-2Z-A9J3	0	0	0	0	0	1.705	0	0	1.677	0	0	0	2.501	2.501	-0.119	0.86	0	0	0	0	0	0	0	0	0	0	0	0.901	0.901	0.899	0.899	0	0	0	0	0	0	0	0
TCGA-A4-7585	0	0	0	0	0	0	0	0	0	0	0	0	0	0	0	0	0	0	0	0	0	0	0	0	0	0	0	0.305	0.305	0	0	0	0	0	0	0	0	0	0
TCGA-A4-7997	0	0	0	0	0	0.633	0	0	0	0	0	0	0.662	0.662	0	0	0	0	0	0	0	0	0.66	0.66	0	-0.637	0	0.651	0.651	0	0	0	0	0	0	0.624	0.624	0	0
TCGA-P4-A5E6	0	0	0	0	0	0.893	0	0	0	0	0	0	0	0	0	0	0	0	0	0	0	0	0	0	0	0	0	0.986	0.986	0	0	0	0	0	0	0	0	0	0
TCGA-SX-A7SS	0	0	0	0	0.765	0.765	0	0	0	0	0	0	1.507	1.507	0	0	0	0	0.711	0.711	0	0	0.754	0.757	0	0	0	0.698	0.698	0.723	0.723	0.756	0.756	0	0	0.717	0.717	0	0
TCGA-V9-A7HT	0	0	0.39	0.39	0.284	0.284	0	0	0	0	0	0	0.755	0.755	0.398	0.398	0	0	0	0	0	0	0.8	0.8	0.394	0	0	0.409	0.409	0.341	0.341	0	0	0	0	0.416	0.416	0	0
TCGA-2Z-A9JD	0	0	0	0	0	0	0	0	0	0	0	0	0.755	0.755	0	0	0	0	0	0	0	0	0	0	0	0	0	0	0	0.712	0.712	0	0	0	0	0	0	0	0
TCGA-A4-A6HP	0	0	0	0	0	0	0	0	0	0	0	0	1.575	1.575	0	0	0	0	0	0	0	0	0.741	0.741	0	0	0	0	0	0.742	0.742	0	0	0	0	0	0	0.293	0
TCGA-BQ-5875	-0.388	0	-0.374	0	0	0	0	0	0	0	0	-0.329	0	0	0	0	0	0	0	0	0	0	0	0	-0.376	0	0	0.733	0.733	0	0.762	0	0	0	0	0	0	-0.388	-0.827
TCGA-GL-A9DC	0	0	0	0	0	0	0	0	0	0	0	0	0	0	0	0	0	0	0	0	0	0	0.782	0.782	0	0	0	0.757	0.757	0.735	0.735	0	0	0	0	0	0	-0.894	0
TCGA-MH-A561	0	0	0	0	0	0	0	0	0	0	0	0	0	0	0	0	0	0	0	0	0	0	0	0	0	0	0	0	0	0.734	0.734	0	0	0	0	0	0	0	0
TCGA-SX-A7SP	0	0	0	0	0.616	0.616	0	0	0	0	0	0	0.622	0.622	0	0	0	0	0	0	0	0	0	0	0	0	0	0.585	0.585	0.599	0.599	0	0	0	0	0.52	0.52	0	0
TCGA-A4-A5XZ	0	0	0.648	0.648	0	0.7	0	0	0	0	0	0	1.368	1.368	0	0	0	0	0	0	0	0	0.688	0.688	0	0	0	0.681	0.681	0.699	0.699	0	0	0	0	0.652	0.652	0	0
TCGA-KV-A6GE	0	0	0.727	0.727	0.767	0.767	0	0	0	0	0	0	1.559	1.559	0	0	0	0	0	0	0	0	0.765	0.765	0	0	0	0.79	0.79	0.784	0.784	0	0	0	0	0.789	0.789	-0.775	0
TCGA-UZ-A9PZ	0	0	0	0	0.43	0.43	0	0	0	0	0	0	1.446	1.446	0	0	0	0	0	0	0	0	0	0	0	0	0	0.7	0.7	0.689	0.689	0	0	0	0	0.7	0.7	0.72	0
TCGA-5P-A9JW	0	0	0	0	0	0	0	0	0	0	0	0	0	0	0	0	0	0	0	0	0	0	0	0	0	0	0	0.558	0.558	0	0	-0.623	-0.623	0	0	0	0	0	0
TCGA-5P-A9K6	0	0	0	0	0	0	0	0	0	0	0	0	1.203	1.203	0	0	0	0	0	0	0	0	0	0	0	0	0	0.562	0.562	0.563	0.563	0	0	0	0	0.57	0.57	0	0
TCGA-B1-A656	0	0	0	0	0	0	0	0	0.507	0.507	0	0	0.534	0.534	0	0	0	0	0	0	0	0	0.519	0.519	0	0	0	0	0	0	0	-0.551	-0.551	0	0	0	0	0	0
TCGA-B9-4113	0	0	0	0	0	0	0	0	0	0	0	0	1.361	1.361	0	0	0	0	0	0	0	0	0.686	0.686	0	0	0	0	0	0.682	0.682	0	0	0	0	0	0	0	0
TCGA-BQ-7048	0	0	0	0	0	0	0	0	0	0	3.657	0	0	0	0	0	0	0	0	0	0	0	0	0	0	0	0	0	0	0	0	0	0	0	0	0	0	0	0
TCGA-SX-A7SO	0	0	0	0	0	0	0	0	0	0	0	0	0	0	-0.889	0	0	0	0	0	0	0	0	0	0	0	0	0	0	0	0	-0.88	-0.88	0	0	0	0	0	0
TCGA-2Z-A9J7	0	0	0	0	0	0	0	0	0	0	0	0	1.703	2.366	0	0	0	0	0	0	0	0	0	0	0	0	0	0	0	0.794	0.794	0	0	0	0	0.823	0.823	0	0
TCGA-2Z-A9JP	0	0	0	0	0	0	0	0	0	0	0	0	0.791	0.791	0.797	0.797	0	0	0	0	0	0	0	0	0	0	0	0.766	0.766	0.747	0.747	-0.832	-0.832	0	0	0	0	0	0
TCGA-BQ-5885	0	0	0	0	0	0	0	0	0	0	0	0	0	0	0	0	0	0	0	0	0	0	0	0	0	-0.68	0	0	0	0	0	0	0	0	0	0	0	-0.476	0
TCGA-BQ-5889	0	0	0	0	0	0	0	0	0	0	0	0	0.304	0.304	0	0	0	0	0	0	0	0	0	0	0	0	0	0	0	0	0	0	0	0	0	0	0	0	0
TCGA-GL-7773	0	0	0	0	0	0	0	0	0	0	0	0	0	0	0	0	0	0	0	0	0	0	0	0	0	0	0	0	0	0	0	-0.733	-0.733	0	0	0	0	0	0
TCGA-GL-8500	-0.839	-0.839	0	0	0	0	0	0	0	0	0	0	0.803	0.803	0	0	0	0	0	0	0	0	0	0	0	-0.86	0	0.81	0.81	0	0	0	0	0	0	0	0	0	0
TCGA-IA-A83V	0	0	0	0	0	0	0	0	0	0	0	0	0.468	0.468	0	0	0	0	0	0	0	0	0	0	0	0	0	0.439	0.439	0.447	0.447	0	0	0	0	0	0	0	0
TCGA-IZ-A6M9	0	0	0	0	0	0	0	0	0	0	0	0	0.862	0.862	0	0	0	0	0	0	0	0	0	0	0	0	0	0.816	0.816	0.796	0.796	0	0	0	0	0	0	0	0
TCGA-5P-A9K2	0	0	0	0	0.748	0.748	0	0	0	0	0	0	0.738	0.738	0	0	0	0	0	0	0	0	0	0	0	0	0	0.697	0.697	0.689	0.689	0	0	0	0	0.673	0.673	0	0
TCGA-A4-8516	0	0	0	0	0.766	0.766	0	0	0.782	0.782	0	0	0.95	0.95	0	0	0	0	0	0	0	0	0.779	0.779	0	0	0	0.803	0.803	0.808	0.808	0	0	0	0	0	0	-0.859	0
TCGA-B1-A47N	0	0	0	0	0	0	0	0	0	0	0	0	0.811	0.811	0	0	0	0	0	0	0	0	0.779	0.779	0	0	0	0	0	0.737	0.737	0	0	0	0	0.759	0.759	0	0
TCGA-G7-A8LE	0	0	0	0	0	0	0	0	0	0	0	0	0.854	0.854	0	0	0	0	0	0	0	0	0	0	0	0	0	0	0	0.808	0.808	0	0	0	0	0	0	0	0
TCGA-HE-A5NH	0	0	0	0	0	0	0	0	0	0	0	0	0.805	0.805	0	0	0	0	0	0	0	0	0	0	0	0	0	0	0	0.765	0.765	0	0	0	0	0	0	0	0
TCGA-MH-A560	0	0	0	0	0	0	0	0	0	0	0	0	0	0	0	0	0	0	0	0	0	0	0.787	0.787	0	0	0	0.775	0.775	0.748	0.748	0	0	0	0	0	0	0	0
TCGA-MH-A854	0	0	0	0	0	0	0	0	0	0	0	0	0	0	0	0	0	0	0	0	0	0	0.804	0.804	0	-0.861	0	0.763	0.763	0	0	0	0	0	0	0.753	0.753	0	0
TCGA-UZ-A9PM	0	0	0	0	0	0.392	0	0	0	0	0	0	1.045	1.045	0	0	0	0	0	0	0	0	0	0	0	0	0	0.517	0.517	0.512	0.512	0	0	0	0	0	0	0	0
TCGA-UZ-A9PS	0	0	0	0	0.755	0.755	0	0	0	0	0	0	0	0	0	0	0	0	0	0	0	0	0	0	0	0	0	0.69	0.69	0.676	0.676	0	0	0	0	0.681	0.681	0	0
TCGA-Y8-A896	0	0	0	0	0	0	0	0	0	0	-0.58	-0.58	0.535	0.535	0	0	-0.566	-0.566	0	0	0	0	0	0	0	0	-0.562	0	0	0	0	0	0	0	0	0	0	0	-0.565
TCGA-A4-7996	0	0	0	0	0	0	0	0	0	0	0	0	0.595	0.595	0	0	0	0	0	0	0	0	0	0	0	0	0	0.553	0.553	0.544	0.544	0	0	0	0	0.536	0.536	0	0
TCGA-A4-A5Y0	0	0	0	0	0	0	0	0	0	0	0	0	0	0	0	0	0	0	0	0	0	0	0	0	0	0	0	0	0	0.812	0.812	0	0	0	0	0	0	0	-0.981
TCGA-BQ-5893	0.6	0.6	0.603	0.603	0	0	0	0	0	0	0.49	0.49	0	0	0	0	0	0	0	0	0	0	0	0	0	0	0	0	0	0.818	0.818	0	0	0	0	0	0	0	0
TCGA-BQ-7046	0	0	0.55	0.55	0.596	0.596	0	0	0	0	0	0	0.602	0.602	0	0	0	0	0	0	0	0	0	0	0.609	0	0	0.581	0.581	1.138	1.138	0	0	0	0	0.596	0.596	0	0
TCGA-DW-7841	0	0	0	0	0	0	0	0	0	0	0	0	0.584	0.584	0	0	0	0	0	0	0	0	1.1	0.566	0	0	0	0	0	0.533	0.533	0	0	0	0	0.546	0.546	0	0
TCGA-G7-A8LC	-0.767	-0.767	0	0	-0.769	-0.769	0	0	0	0	-0.777	-0.777	0	0	-0.779	-0.779	-0.774	-0.774	-0.772	-0.772	0	0	0	0	-0.78	-0.775	-0.771	0	0	0	0	0	0	0	0	0	0	0	-0.781
TCGA-Q2-A5QZ	-0.621	-0.621	0	0	-0.636	0	-0.616	-0.616	0	0	3.081	3.405	0	0	0	0.337	0	0	-0.335	-0.335	0	0	0	0	-0.599	-0.614	0	0	0	-0.645	0.292	-0.619	-0.619	-0.619	-0.619	0	0	0	-0.637
TCGA-Y8-A8S1	0	0	0	0	0	0	0	0	0	0	0	0	0	0	0	0	0	0	0	0	-0.275	0	0	0	0	0	-0.277	0	0	0	0	-0.282	-0.282	0	0	0	0	0	0
TCGA-2Z-A9J6	0	0	0	0	0.833	0.833	0	0	0	0	0	0	0.839	0.839	0	0	0	0	0	0	0	0	0.825	0.825	0	0	0	0.833	0.833	0.801	0.801	0	0	0	0	0	0	-0.853	0
TCGA-A4-7583	-0.682	-0.682	0	0	0	0	0	0	0	0	0	0	0	0	0	0	0	0	0	0	0	0	0	0	0	-0.683	-0.669	0.614	0.614	0	0	0	0	0	0	0	0	0	0
TCGA-A4-8311	0	0	0	0	0.77	0.77	0	0	0	0	0	0	0.78	0.78	0	0	0	0	0	0	0	0	0	0	0.757	0	0	0.758	0.758	0.743	0.743	0	0	0	0	0.736	0.736	0.762	0
TCGA-A4-8312	0	0	0	0	0	0	0	0	0	0	0	0	0	0	0	0	0	0	0	0	0	0	0	0	0	0	0	0	0	0	0	0	0	0	0	0	0	0	0
TCGA-B1-7332	-0.503	-0.503	0.399	0.399	0.478	0.478	-0.508	-0.508	0	0	0	0	0	0	-0.516	-0.516	0	0	0	0	-0.506	-0.506	0	0	0	-0.516	0.462	0	0	0.459	0.459	-0.515	-0.515	-0.477	-0.477	0.261	0	0	-0.52
TCGA-BQ-5877	0	0	0	0	-0.632	-0.632	0	0	0	0	0	0	0	0	0	0	0	0	0	0	-0.676	-0.676	0.643	0.643	0	0	0	0	0	0	0	-0.666	-0.666	0	0	0	0	0	-0.653
TCGA-DW-7840	0	0	0	0	0	0	0	0	0	0	0	0	1.464	1.464	0	0	0	0	0	0	0	0	0.736	0.736	0	0	0	0	0	0.704	0.704	-0.822	-0.822	0	0	0	0	0	0
TCGA-G7-6793	0	0	0	0	0	0	0	0	-0.569	0	-0.592	-0.592	0	0	0	0.526	-0.574	-0.574	0	0	0	-0.581	0	0	-0.569	-0.583	0	-0.033	-0.578	-0.538	0.716	0	0	0	0	0	0	0	-0.606
TCGA-IA-A40Y	0.354	0.894	0.351	0.351	-0.538	0	-0.547	-0.547	0.426	0.426	0	0	0.496	0.496	0	0.607	-0.895	-0.537	0	0	-0.416	-0.416	1.04	0.594	-0.553	-0.543	0	0.484	0.484	0.603	0.603	-0.492	-0.492	0	0	1.079	1.079	-0.422	-0.539
TCGA-PJ-A5Z8	-0.47	-0.47	0	0	0	0	0	0	0	0	0	0	0	0	0	0	0	0	0	0	0	0	0.5	0.5	0	-0.478	-0.466	0	0	0	0	0	0	0	0	0	0	0	0
TCGA-SX-A7SM	0	0	0	0	0	0	0	0	0	0	0	0	0	0	0	0	0	0	0	0	0	0	0.641	0.641	0	0	0	0	0	0	0	-0.721	-0.721	0	0	0	0	0	-0.716
TCGA-UZ-A9PP	0	0	0	0	0	0	0	0	0	0	0	0	0	0	0	0	0	0	0	0	0	0	0.696	0.696	0	0	0	0.654	0.654	0.644	0.644	0	0	0	0	0.648	0.648	0	0
TCGA-WN-AB4C	0	0	0	0	0	0	0.517	0.517	0	0	0	0	0	0	0	0	0	0	0	0	0	0	0	0	0	0	0	0	0	0.016	0.6	0	0	0	0	0.436	0.436	0	0
TCGA-2Z-A9JE	0	0	0	0	0	0	0	0	0	0	0	0	1.617	1.617	0	0	0	0	0	0	0	0	0	0	0	0	0	0	0	0.798	0.798	0	0	0	0	0	0	0	0
TCGA-5P-A9K3	-0.695	0	-0.63	0	0	0	-0.675	-0.675	0	0	0	0	0	0	-0.7	0	0	0	0	0	0	0	0	0	0	0	0	0	0	-0.121	0.608	-0.683	-0.683	0	0	0	0	0	0
TCGA-5P-A9K9	0	0	0	0	0.185	0.185	-0.554	-0.554	0	0	-0.544	-0.544	0	0	0.287	0.287	-0.559	-0.264	0	0	-0.568	-0.568	0.579	0.579	-0.573	-0.551	-0.558	0	0	-0.374	0.559	-0.551	-0.551	-0.253	-0.253	0	0	-0.571	0
TCGA-A4-8630	0	0	0	0	0.746	0.746	0	0	0	0	0	0	0.739	0.739	0.75	0.75	0	0	0	0	0	0	0	0	0.739	0	0	0.747	0.747	0.75	0.75	0	0	0	0	0	0	0	0
TCGA-A4-A57E	0	0	0.028	0.796	-0.788	0	0	-0.778	0.82	0.82	0	0	0.794	0.794	0	0	-0.76	0	0	0	0.743	0.743	0	0	0	0	0	0.729	0.729	-0.137	0.696	-0.779	-0.779	0	0	0	0	-0.797	0
TCGA-B3-3926	-0.837	-0.837	0	0	0	0	-0.814	-0.814	0	0	-0.842	-0.842	0	0	-0.856	-0.856	-0.849	-0.849	0	0	0	0	0	0	-0.827	-0.853	-0.864	0	0	0	0	0	0	0	0	0	0	-0.85	-0.895
TCGA-BQ-5884	0	0	0	0	0	0	0	0	0	0	0	0	0.462	0.462	0	0	0	0	0	0	0	0	0	0	0	0	0	0	0	0	0	0	0	0	0	0	0	0	-0.481
TCGA-UZ-A9PQ	-0.887	0	0	0.768	-0.882	0	0	0	0	0	2.756	-0.896	0	0	0	0	-0.883	0	0	-0.891	0	-0.895	0	0	0	0	0	0	0	0	0	0	-0.889	0	0	0	0	0	-0.896
TCGA-4A-A93X	-0.514	-0.514	-0.56	-0.56	0	0	-0.606	-0.606	0.498	0.498	0.372	0.372	0.553	0.553	0	0	-0.58	-0.58	0	0	-0.596	-0.596	0	0	0.548	0	-0.571	0	0	0	0	-0.601	-0.601	0	0	0.568	0.568	-0.589	-0.59
TCGA-A4-8310	0	0	0	0	0	0	0	0	0	0	0	0	0.728	0.728	0	0	0	0	0	0	0	0	0.711	0.711	0	0	0	0.667	0.667	0.622	0.622	-0.786	-0.786	0	0	1.355	1.355	0	0
TCGA-DW-7839	0	0	0	0	0	0	0	0	0	0	0	0	0	0	0	0	0	0	0	0	0	0	0	0	0	0	0	0	0	0.878	0.878	0	0	0	0	0	0	0	0
TCGA-EV-5902	0	0	0	0	0	0	0	0	0.987	0.987	-1.009	-1.009	0	0	0	0	0	0	0	0	0	0	0	0	0	0	0	0.877	0.877	0	0	0	0	0	0	1.76	1.76	0	-1.061
TCGA-G7-6796	0	0	0	0	0	0	0	0	0	0	0	0	0	0	0	0	-0.417	-0.417	0	0	0	0	0	0	0.418	-0.422	-0.414	0	0	0.436	0.436	0	0	0	0	0	0	-0.429	0
TCGA-HE-A5NJ	0	0	0	0	0	0	0	0	0	0	0	0	0.973	0.973	0	0	0	0	0	0	0	0	0.933	0.933	0	0	0	0.848	0	0	0	0.937	0.937	0	0	0	0	0.848	0
TCGA-Y8-A8S0	0	0	0	0	0	0	0	0	0	0	0	0	0.85	0.85	0	0	0	0	0	0	0	0	0	0	0	0	0	0.76	0.76	0.752	0.752	0	0	0	0	0.762	0.762	0	0
TCGA-2Z-A9JR	0	0	0	0	0	0	0	0	0	0	0	0	1.372	1.372	0	0	0	0	0	0	0	0	0	0	0	0	0	0.68	0.68	0.672	0.672	0	0	0	0	0	0	0	0
TCGA-AL-3472	0	0	0	0	0	0	0	0	0	0	0	0	0.834	0.834	0	0	0	0	0	0	0	0	0	0	0	0	0	0	0	0.811	0.811	0	0	0	0	0	0	0	0
TCGA-BQ-5891	0	1.459	0	0	0	0	0	0	1.554	1.554	0	0	1.514	1.514	0	0	0	0	0	0	0	0	1.495	1.495	0	0	0	1.44	1.44	1.381	1.381	0	0	0	0	2.676	2.676	0	0
TCGA-BQ-7053	0	0	0	0	0	0	0	0	0	0	0	0	0	0	0	0	0	0	0	0	0	0	0	0	0	0	0	0	0	0	0.642	0	0	0	0	0	0	0	0
TCGA-EV-5903	0	0	0	0	0	0	0	0	0	0	0	0	1.121	1.121	0	0	0	0	0	0	0	0	0	0	0.577	0	0	0.567	0.567	0.549	0.549	-0.591	-0.591	0	0	0	0	0	0
TCGA-G7-6790	0	0	0.661	0.661	0.698	0.698	0	0	0	0	0	0	0.702	0.702	0	0	0	0	0	0	0	0	0	0	0.703	0	0	0.708	0.708	1.375	1.375	0.702	0.702	0	0	0	0	0	0
TCGA-P4-A5E8	0	0	0	0	0	0	-0.732	-0.732	0	0	-0.769	0	0	0	0	0	0	0	0	0	0	0	0	0	-0.739	0	0	0.655	0.655	0	0	0	0	0	0	0	0	0	0
TCGA-SX-A71U	0	0	0	0	0	0	0	0	0	0	0	0	0.734	0.734	0.719	0.719	0	0	0	0	0	0	0.717	0.717	0	0	0	0.693	0.693	0.687	0.687	0	0	0	0	0	0	0	0
TCGA-Y8-A894	0	0	0	0	0	0	0	0	0	0	0	0	0	0	0	0	0	0	0	0	0	0	0	0	0	0	0	0	0	0	0	0	0	0	0	0	0	0	0
TCGA-B3-4103	0	0	0	0	0.656	0.656	0	0	0	0	0	0	0.67	0.67	0	0	0	0	0	0	0	0	0	0	0	0	0	1.204	1.204	0.613	0.613	0.653	0.653	0	0	0.558	0.558	0	0
TCGA-G7-6795	0	0	0.611	0.611	0	0	0.644	0.644	0	0	0	0	1.267	1.267	0	0	0	0	0	0	0	0	0.635	0.635	0	0	0	0	0	1.257	1.257	0	0	0	0	0.671	0.671	0	0
TCGA-IA-A40U	0	0	0.63	0.63	0	0	0	0	0	0	0	0	0	0	0	0	0	0	0	0	0	0	1.293	1.293	0	-0.735	0	0.677	0.677	0.643	0.643	0	0	0	0	0	0	-0.736	0
TCGA-AL-3473	0	0	0	0	-0.326	0	0	0	0	0	0	0	0	0	0	0	0	0	0	0	0	0	0	0	0	-0.329	0	0	0	0	0	0	0	0	0	0	0	0	0
TCGA-DW-7836	0	0	0	0	0.847	0.847	0	0	0	0	0	0	0.86	0.86	0	0	0	0	0	0	0	0	0	0	0	0	0	0.797	0.797	0.787	0.787	0	0	0	0	0.813	0.813	0	0
TCGA-G7-7501	0	0	0	0	0	0	-0.843	-0.843	0	0	0	0	0	0	0	0	-0.837	-0.837	-0.813	-0.813	0	0	0	0	0	-0.337	0	0	0	0	0	0	0	0	0	0	0	0	-0.847
TCGA-WN-A9G9	0	0	0	0	0	0	0	0	0	0	0	0	0	0	0	0	0	0	0	0	0	0	0	0	0	0	0	0	0	0	0	0	0	0	0	0	0	0	0
TCGA-Y8-A8RZ	0	0	0	0	-0.815	0	0	0	0	0	0	0	0	0	0	0	0	0	0	0	0	0	0	0	0	0	0	0	0	0	0	0	0	0	0	0	0	0	-0.791
TCGA-AL-A5DJ	0	0.47	0	0	0	0	-0.502	-0.502	0	0	0.356	0.356	0	0	0	0	-0.358	-0.358	-1.029	-0.543	0	0	0	0	-0.476	-0.445	0.513	0	0	0.315	0.315	-0.436	0	0	0	0	0	0	-0.393
TCGA-B1-A47O	0	0	0	0	0	0	0	0	0	0	0	0	0	0	0.918	0	0	0	0	0	0	0	0	0	0	0	0	0	0	0.853	0.853	0	0	0	0	0	0	0.862	0
TCGA-B1-A657	0	0	0	0.609	0.626	0.626	0	0	0	0	0	0	0.635	0.635	0	0	0	0	0	0	0	0	0	0	0	0	0	0.63	0.63	0.612	0.612	0	0	0	0	0	0	0	0
TCGA-BQ-5882	-0.574	0	0	0	-0.564	-0.564	-0.562	-0.562	0	0	-0.582	-0.582	0	0	0	0	0	0	-0.025	-0.577	-0.594	-0.594	0	0	-0.55	0	-0.599	0	0	0	0	-0.581	-0.581	0	0	0	0	0	0
TCGA-BQ-5887	0	0.655	0	0	0	0	0	0	0	0	0	0	0.388	0.388	0.635	0.635	0	0	0	0	0	0	0.524	0.524	0	0	0	0.593	0.593	0.466	0.466	-0.472	-0.472	0	0	0.45	0.45	0	0
TCGA-MH-A856	0	0	0	0	0	0	0	0	0	0	0	0	0	0	0	0	0	0	0	0	0	0	0	0	0.763	0	0	0	0	0	0	0	0	0	0	0	0	0	-0.783
TCGA-P4-A5EA	-0.251	-0.251	0	0	0	0	-0.25	-0.25	-0.252	-0.252	0	0	0	0	0	0	0	0	0	0	0	0	0	0	0	-0.255	-0.255	0	0	0	0	-0.263	-0.263	0	0	0	0	0	0
TCGA-UZ-A9PN	0	0	0	0	0	0.44	0	0	0	0	0	0	0.487	0.487	0	0	0	0	0	0	0	0	0	0	0	-0.5	0	0	0	0	0	0	0	-0.427	-0.427	0	0	-0.479	-0.459
TCGA-A4-7734	0	0	0	0	0	0	0	0	0	0	0	0	0.77	0.77	0	0	0	0	0	0	0	0	0	0	0	0	0	0	0	0.709	0.709	0	0	0	0	0.724	0.724	0	0
TCGA-B9-4115	0	0	0	0	0	0	0	0	0	0	0	0	1.201	1.201	0	0	0	0	0	0	0	0	0	0	0	0	0	0	0	0.618	0.618	0	0	0	0	0	0	0	0
TCGA-G7-6789	0	0.955	0.9	0.9	0	0	0.59	0.59	0.482	0.482	0	0	0.956	0.956	0.961	0.961	0	0	0	0	0	0	0.956	0.956	0	0	0	0.988	0.988	0	1.938	0	0	0	0	0.516	0.516	0	0
TCGA-B3-3925	0	0	0	0	0	0	0	0	0	0	0	0	0.704	0.704	0	0	0	0	0	0	0	0	0.687	0.687	0	0	0	0	0	0.67	0.67	0	0	0	0	0.67	0.67	-0.746	0
TCGA-B9-A8YH	0	0	0	0	0.761	0.761	0	0	0	0	0	0	1.48	1.48	0	0	0	0	0	0	0	0	0.742	0.742	0	0	0	0	0	0.741	0.741	0	0	0	0	0.772	0.772	0	0
TCGA-DW-7842	0	0	0	0	0	0	0	0	0	0	0	0	0.722	0.722	0	0	0	0	0	0	0	0	0	0	0	0	0	0	0	0.658	0.658	0	0	0	0	0	0	0	0
TCGA-GL-6846	0	0	0	0	0.832	0.832	0	0	0	0	0	0	0.824	0.824	0	0	0	0	0	0	0	0	0.823	0.823	0	0	-0.873	0.833	0.833	0.816	0.816	0	0	0	0	0	0	0	0
TCGA-MH-A855	0	0	0	0	0	0	0	0	0	0	0	0	0	0	0	0	0	0	0	0	0	0	0	0	0	0	0	0	0	0	0	0	0	0	0	0	0	0	0
TCGA-SX-A7SN	0	0	0	0	0	0	0	0	0	0	0	0	1.453	1.453	0	0	0	0	0	0	0	0	0	0	0.732	0	0	0.705	0.705	0.706	0.706	0	0	0	0	0	0	0	0
TCGA-5P-A9JZ	0	0	0	0	0	0	0	0	0	0	0	0	0	0	0	0	0	0	0	0	0	0	0	0	0	0	0	0	0	0.722	0.722	0	0	0	0	0	0	0	0
TCGA-5P-A9K8	-0.764	0	0	0	0	0	0	0	0	0	0	0	0	0	-0.765	-0.765	0	0	0	0	-0.758	0	0	0	-0.758	-0.766	0	0	0	0	0	0	0	0	0	0	0	0	0
TCGA-5P-A9KC	0	0	0	0	0	0.536	0	0	0	0	0	0	0.526	0.526	0	0	0	0	0	0	0	0	0.519	0.519	0	0	0	0	0	0	0	0	0	-0.488	0	0	0	0	-0.532
TCGA-B9-5156	0	0	0	0	0.585	0.585	0	0	0	0	0	0	0.59	0.59	0	0	0	0	0	0	0	0	0.574	0.574	0	0	0	0.575	0.575	0.561	0.561	0	0	0	0	0	0	0	0
TCGA-BQ-5892	0	0	0	0	-0.477	0	0	0	0	0.639	0	0	0	0	0	0	0	0	0	0	0	0	0	0	0	0	0	0	0	0.741	0.741	0	0	0	0	0	0	0	0
TCGA-DW-5561	0	0	0.719	0.719	0	0	0	0	0	0	0.773	0.773	1.54	1.54	0	0	0	0	0	0	0	0	0.753	0.753	0.749	0	0	0	0	0.785	0.785	0	0	0	0	0.826	0.826	0	0
TCGA-P4-A5ED	0	0	0	0	0	0	0	0	0	0	0	0	0	0	0	0	0	0	0	0	0	0	0	0	0	0	0	0	0	0	0	0	0	0	0	0	0	0	0
TCGA-SX-A71R	0	0	0	0	0	0	0	0	0	0	0	0	1.562	1.562	0	0	0	0	0	0	0	0	0	0	0	0	0	0.738	0.738	0.736	0.736	0	0	0	0	0.738	0.738	0	0
TCGA-2Z-A9J8	0	0	0	0	0	0	0	0	0	0	0	-0.806	0	0	0	0	0	0	-0.842	-0.842	0	0	0	0	0	0	0	0	0	0	0	0	0	0	0	0	0	0	0
TCGA-2Z-A9JK	0	0	0	0	-0.483	0	0	0	0	0	0	0	0	0	0	0	0	0	0	0	0	0	0	0	0	-0.512	0	0	0	0	0	0	0	0	0	0	0	0	0
TCGA-B9-A5W8	-0.554	-0.554	0	0	0	0	0	0	0	0	0	0	0	0	0	0	0	0	0	0	0	0	0	0	0	-0.554	-0.528	0	0	0	0	0	0	0	0	0	0	0	0
TCGA-IZ-8196	0	0	0	0	0	0	0	0	0	0	0	0	1.588	1.588	0	0	0	0	0	0	0	0	0	0	0	0	0	0	0	0.786	0.786	0	0	0	0	0	0	0	0
TCGA-5P-A9JV	0	0	0	0	0	0	0	0	0	0	0	0	0	0	-0.47	-0.47	0	0	0	0	0	0	0	0	0	0	0	0	0	0	0	0	0	0	0	0	0	0	0
TCGA-B9-4114	0	0	0	0	0.569	0.569	0.594	0.594	0	0	0	0	0.469	0.469	0	0	0	0	0	0	0	0	0.591	0.591	0	0	0	0.579	0.579	0.635	0.635	0	0	0	0	0	0	0	0
TCGA-IA-A40X	0	0	0	0	0	0	0	0	0	0	0	0	0	0	0	0	0	0	0	0	0	0	0	0	0	0	0	0	0.78	0	0	0	0	0	0	0	0	0	0
TCGA-B9-4117	0	0	0.584	0.584	0.584	0.584	0	0	0.567	0.567	0	0	0.546	0.546	0	0	0	0	0	0	0.569	0.569	0	0	1.076	0	0	0.586	0.586	1.189	1.189	0	0	0	0	1.17	1.17	0.359	0
TCGA-SX-A7SQ	0	0	0	0	0.87	0.87	0	0	0.872	0.872	0	0	0.876	0.876	0	0	0	0	0	0	0	0	0.851	0.851	0.846	0	0	0.872	0.872	0.869	0.869	0	0	0	0	0.863	0.863	0	0
TCGA-2Z-A9JL	0	0	0	0	0	0	0	0	0	0	0	0	0	0	0	0	0	0	0	0	0	0	0.717	0.717	0	0	0	0	0	0	0	0	0	0	0	0	0	0	0
TCGA-A4-8515	0	0	0	0	0	0.838	0	0	0	0	0	0	0.847	0.847	0	0	0	0	0	0	0	0	0	0	0	0	0	0.81	0.81	0.786	0.786	0	0	0	0	0	0	0.831	0
TCGA-B9-A5W7	0	0	0	0	0	0	0	0	0	0	0	0	0.871	0.871	0	0	0	0	0	0	0	0	0.842	0.842	0	0	0	0.849	0.849	0.832	0.832	0	0	0	0	0	0	-0.843	0
TCGA-G7-6797	-0.883	-0.883	0	0	0	0	0	0	0	0	-0.908	0	0	0	0	0	0	0	0	0	0	0	0	0	0	0	0	0.853	0.853	0	0	0	0	0	0	0.851	0.851	0	-0.92
TCGA-GL-A59T	0	0	0.624	0.624	0.665	0.665	0	0	0	0	0	0	0.705	0.705	0	0	0	0	0	0	0	0	0.693	0.693	0	0	0	0.695	0.695	1.366	1.366	0	0	0	0	0	0	0	0
TCGA-A4-A5DU	0	0	0.935	0.935	1.002	1.002	0	0	0	0	0	0	2.069	2.069	0	0	0	0	0	0	0	0	0.985	0.985	0	0	0	0.994	0.994	0.991	0.991	0	0	0	0	1.008	1.008	-0.97	0
TCGA-BQ-7049	0	0	0	0	0	0	0	0	0	0	0	0	0	0	0	0	0	0	0	0	0	0	0	0	0	0	0	0	0	0	0	0	0	0	0	0	0	0	0
TCGA-DZ-6135	0	0	0	0	0	0.612	0	0	0	0	0	0	0	0	0	0	0	0	0	0	0	0	0	0	0	0	0	0	0	0	0	0	0	0	0	0	0	0	0
TCGA-O9-A75Z	0	0	0	0	0	0	0	0	0	0	0	0	1.482	1.482	0	0	0	0	0	0	0	0	0	0	0	0	0	0	0	0.737	0.737	0	0	0	0	0	0	0	0
TCGA-B1-A654	0	0	0	0	0	0	0	0	0	0	0	0	0.928	0.928	0	0	0	0	0	0	0	0	0	0	0	0	0	0	0	0.86	0.86	0	0	0	0	0.865	0.865	0	0
TCGA-B3-A6W5	0	0	0.686	0.686	0.718	0.718	0	0	0	0	0	0	1.451	1.451	0	0	0	0	0	0	0	0	1.414	1.414	0	0	0	0.751	0.751	0.731	0.731	0	0	0	0	0	0	0	0
TCGA-DW-7837	0	0	0	0	0	0	0	0	0	0	0	0	0.684	0.684	0	0	0	0	0	0	0	0	0.656	0.656	0	0	0	0	0	0.644	0.644	0	0	0	0	0	0	0	0
TCGA-A4-7286	-0.421	-0.421	0	0	0	0	0	0	-0.404	-0.404	-0.429	-0.429	0	0	0	0	-0.426	-0.426	0	0	0	0	0.398	0.398	0	-0.423	-0.437	0.379	0.379	0.394	0.394	-0.428	-0.428	-0.411	-0.411	0.39	0.39	0	-0.437
TCGA-BQ-5894	-0.277	-0.277	0	0	0	0	-0.278	-0.278	-0.286	-0.286	0	0	0	0	0	0	0	0	0	0	0	0	0	0	-0.281	-0.277	-0.281	0	0	0	0	-0.272	-0.272	0	0	0.302	0.302	-0.284	-0.291
TCGA-J7-6720	0	0	0	0	0	0	0	0	0	0	0	0	1.118	1.118	0	0	0	0	0	0	0	0	0	0	0	0	0	0	0	0.541	0.541	0	0	0	0	0	0	0	0
TCGA-AL-3466	0	1.389	0.831	0.831	0	0	0.408	0	1.383	1.383	0.448	0.448	0	0	-0.063	0.456	-0.497	-0.497	-0.489	-0.489	0	0	0	0	0	-0.515	0	1.344	0	-0.503	3.657	0.818	0	0	0	0.438	0.438	0	-0.476
TCGA-B9-4617	0	0	0	0	0.847	0.847	0	0	0	0	0	0	1.71	1.71	0	0	0	0	0.859	0.859	0	0	0.862	0.862	0.866	0	0	0.839	0.839	0.799	0.799	0	0	0	0	0.76	0.76	0	0
TCGA-B9-A5W9	0	0	0	0	0	0	0.946	0.946	0.937	0.937	0	0	0	0	1.923	1.923	0	0	0	0	0	0	0.945	0.945	0	0	0	0.888	0.888	1.876	1.876	0	0	0	0	1.836	1.836	0.944	0
TCGA-G7-6792	0	0	0	0	0	0	0	0	0	0	0	0	0	0	0	0	0	0	0	0	0	0	0	0	0	0	0	0	0	0	0	0	0	0	0	0	0	0	0
TCGA-G7-A4TM	0	0	0	0	0	0	0	0	0	0	0	0	1.79	1.79	0	0	0	0	0	0	0	0	0.863	0.863	0	0	0	0	0	0.874	0.874	0	0	0	0	0	0	0	0
TCGA-KV-A74V	0	0	0.715	0.715	0.756	0.756	0	0	0	0	0	0	0.765	0.765	0	0	0	0	0	0	0	0	0.746	0.746	0	0	0	0.764	0.764	1.461	1.461	0	0	0	0	0	0	-0.824	0
TCGA-2Z-A9JI	-0.414	0	0	0	-0.418	0	-0.274	-0.274	0	0	-0.417	-0.423	0	0	0	0	-0.385	-0.385	0	0	0	-0.424	0	0	-0.415	-0.415	-0.41	0	-0.408	-0.401	0.435	-0.377	-0.377	0	-0.387	0	0	-0.386	-0.412
TCGA-DW-5560	0	0	0	0	0.877	0	0	0	0	0	0	0	0.89	0.89	-0.932	0	0	0	0	0	0	0	0	0	0	0	0	0	0	0.807	0.807	0.888	0.888	0	0	0.846	0.846	0	0
TCGA-F9-A8NY	0	0	0.665	0.665	0	0	0	0	0	0	0	0	0.718	0.718	-0.033	0.731	0	0	0.718	0.718	0	0	0.707	0.707	0	0	0	0.734	0.734	0.728	0.728	0	0	0	0	0	0	0.702	-0.765
TCGA-F9-A7Q0	-0.706	-0.706	0	0	0	0	-0.686	-0.686	0	0	-0.697	-0.697	0	0	-0.704	-0.704	-0.699	-0.699	0	0	0	0	0	0	-0.684	-0.714	-0.719	0	0	0	0	-0.693	-0.693	0	0	0	0	-0.705	-0.755
TCGA-J7-8537	0	0	0	0	-0.368	0	-0.371	-0.359	0	0	0	-0.369	0	0	0	0	-0.377	-0.377	0	-0.312	0	-0.37	0	0	-0.366	0	0	0	0	0	0	-0.373	-0.373	0	0	0	0	0	-0.406
TCGA-A4-7915	0	0	0	0	0	0	0	0	0	0	0	0	0	0	0	0	0	0	0	0	0	0	0	0	-0.688	0	0	0	0	-0.671	0.597	0	0	0	0	0	0	0	0
TCGA-F9-A4JJ	-0.725	0	0	0	0	0	-0.729	-0.729	0	-0.603	0	0	0	0	0	0	0	-0.708	0	0	0	0	0	0	-0.731	-0.732	-0.556	0	0	0	0	-0.731	-0.731	0	-0.543	0	0	0	-0.738
TCGA-BQ-5879	0	0	0	0	0	0	-0.686	0	-0.757	-0.757	0	0	0	0	0	0	-0.754	-0.754	0	0	0	0	0	0	-0.722	0	-0.763	0	0	0	0	-0.734	-0.734	0	0	-0.417	0	0	0
TCGA-DZ-6131	0	0	0	0	-0.327	0	-0.363	-0.363	0.347	0	0	0	0	0	0	0	-0.73	-0.383	-0.268	-0.268	0	0	0	0	0	-0.38	0	0	0	0	0	0	0	0	0	0	0	0	-0.746
TCGA-GL-7966	-0.287	0.287	0	0	-0.32	-0.32	-0.537	-0.537	-0.537	-0.537	-0.276	-0.276	0	0	0	0	0	0	-0.497	-0.497	0	0	0.272	0.272	-0.54	0.269	-0.559	0	0	0	0	-0.552	-0.552	0	0	0	0	-0.431	-0.472

## Sheet: LIHC
	1p	1q	2p	2q	3p	3q	4p	4q	5p	5q	6p	6q	7p	7q	8p	8q	9p	9q	10p	10q	11p	11q	12p	12q	13q	14q	15q	16p	16q	17p	17q	18p	18q	19p	19q	20p	20q	21q	22q
TCGA-HP-A5N0	0	0.617	0	0	0	0	0	0	0	0	0	-0.631	0	0	0	0	0	0	0	0	0	0	0	0	0	0	0	0	0	-0.633	0	0	0	0	0	0	0	-0.636	0
TCGA-2Y-A9H8	0	0.846	-0.417	0	0	0	-0.044	-0.473	1.598	0	0.377	-0.475	0.856	0.856	0	0	-0.466	-0.466	0	0	0	0	0	0	-0.47	0.44	-0.463	-0.468	-0.468	-0.477	0	-0.469	0	0	0	0.439	0.439	0.43	0
TCGA-DD-A4NR	0	0.354	0	0	0	0	0	0	0	0	0	0	0	0	3.31	3.657	0	0	0	0	0	0	0.349	0.349	0	0	0	0	0	0	0	0	0	0	0	0.361	0.361	0	0
TCGA-FV-A496	-0.415	-0.002	0	0	-0.38	-0.38	-0.42	-0.42	-0.396	-0.396	0	0	0.502	0	0	0	0	0	0	-0.893	-0.42	-0.42	-0.455	-0.455	0	0	-0.888	0	0	0	0	-0.684	-0.684	-0.328	0	0	0	-1.293	0
TCGA-G3-AAV4	0	0	0	0	0	0	-0.411	-0.411	0	0	0.004	-0.901	0	0	-0.434	-0.434	0	0	-0.423	-0.423	0	0	0	0	-0.421	0	-0.912	0	0	-0.9	0	0	0	0	0	0.453	0	-0.435	0
TCGA-2Y-A9GZ	0.469	0.469	0.487	0	0	0	0	0	0.534	0.534	0.49	0	0.534	0.534	0	0	0	0	0	0	0.506	0.506	0	0	0.513	0.501	0.504	0	0	-0.763	0	0	0	0	0	0.442	0.442	0.486	0.429
TCGA-2Y-A9H7	0	0.775	0	0	0	0	0	0	0	0	0	-0.859	0	0	-0.854	0	0	0	0	0	0	0	0	0	0	0	0	-0.829	-0.829	0	0	0.804	0	0	0	0	0	0	0
TCGA-BC-A10S	-0.349	-0.349	0	0	0	0	0	0	0	0	0	0	0	0	1.418	2.15	-0.253	-0.253	0	0	-0.27	-0.27	0	0	0	0	0	0	-0.333	0	0	0	0	0	0	0	0	0	0
TCGA-DD-AA3A	0	1.354	0.621	0.621	0	0	0	0	0.727	0.727	0	-0.792	0	0	0	0	-0.763	-0.763	0	0	0	0	0	0	-0.776	-0.784	0	0	0	0	0	0	0	0	0	0	0	-0.769	0
TCGA-FV-A3I1	0	0.557	-1.293	-1.293	0	0	0	-0.353	0	0	0	0	-0.669	0	-0.968	0.683	-0.672	-0.672	0	0	0	0	0	0	0	0	0	0	0	0	0	0	0	0	0	0	0	0	0
TCGA-BC-A112	0	0.65	0	0	-0.331	-0.331	-0.333	-0.333	0.381	0.381	0	0	0	0	-0.335	-0.335	-0.329	-0.329	-0.342	-0.342	-0.342	-0.342	0	0	-0.328	-0.342	-0.357	0	0	-0.115	0.619	-0.706	-0.319	-0.431	-0.431	0	0	-0.333	0.339
TCGA-DD-A4NK	0	0.878	0	0	0	0	0	0	0.895	0.895	-0.007	-0.883	1.791	1.791	-0.889	-0.024	0	0	0	0	0	0	0	0	0	0	0	0	0	0	0	0	0	0	0	0	0	0	0
TCGA-ES-A2HS	-0.382	-0.382	0.321	0.321	0.345	0.345	0	0	-0.351	-0.351	0.322	-0.082	0.368	0.368	-0.757	1.403	0	0	0.355	0.355	0	0	0	0	0	0.328	0.332	-0.414	-0.414	0.613	0.613	-0.393	-0.393	0.55	0.55	0.676	0.676	0.302	0.652
TCGA-FV-A2QQ	0	0.544	0	0	0	0	0	0	0	0	0	0	0	0	-0.604	0.31	-0.408	-0.408	0	0	0	0	0	0	0	0	0	0	0	0	0	0	0	0	0	0	0	0	0
TCGA-G3-A3CG	0	0.995	0	0	0	0	0.277	0.277	0.369	0.369	0.443	0.443	0.548	0.548	-0.097	0.505	0	0	0	0	0.495	0.495	0	0	0	0	0	0	0	0	0	0	0	0	0	0	0	0	0.273
TCGA-G3-A25W	0.401	0.401	0.368	0.368	0	0	0	0	0.393	0.393	0	0	0	0	-0.432	0.389	0	0	0	0	0	0	0	0	0	0	0	0	0	0.022	0.428	0	0	0	0	0	0	0	0
TCGA-LG-A6GG	0	0.683	0.607	0.607	0	0	0.69	0	0.67	0.67	0.68	0.68	0.684	0.684	0	0	0	0	0	0	0.663	0.663	0	0	0	0	0	0	0	-0.819	0	0	0	0	0	0.689	0.689	-0.861	0
TCGA-ZS-A9CE	0	0.767	0	0	-0.376	-0.376	-0.371	-0.371	0.454	0.454	-0.333	-0.333	0	0	-0.851	0	0	0	-0.408	-0.408	0	0	0	0	-0.813	0	0	0	0	-0.831	0	-0.393	-0.393	0	0	0	0	0	0
TCGA-DD-A39X	0	0	0	0	0	0	0	0	0	0	-0.246	-0.512	0	0	1.371	1.825	0	0	0	0	0	0	0	0	-0.779	0	0	0	0	0	0	-0.251	-0.251	0	0	0	0	0	0
TCGA-FV-A4ZP	-0.34	-0.34	0	0	0	0	-0.416	-0.416	0.392	-0.394	0	-0.412	0.895	0	-0.787	2.725	0	0	0	0	-0.35	-0.35	0	0	0	-0.754	-0.334	0	0	0.194	0.488	0.457	0.457	0	0	0	0	-0.78	-0.425
TCGA-DD-A118	-0.427	0.424	0	0	-0.426	-0.426	0.699	0	0.41	0.41	-0.03	-0.431	0.47	0.47	-0.459	0.42	0	0	0	0	0	0	0	0	-0.861	-0.392	0	0	0	-0.405	0	-0.434	-0.434	0.356	0.356	0.406	0.406	0	0.39
TCGA-DD-A39V	0	1.275	0	0	0	0	0	0	0.647	0.647	0	0	0.659	0.659	-0.728	1.136	0	0	0	0	0	0	0	0	0	0	0	0	0	0	0	0	0	0.621	0.621	0.67	0.67	-0.697	0
TCGA-DD-A73F	0	0	0	0	0	0	0	0	0	0	0	0	0	0	-0.639	0	0	0	0	0	0	0	-0.589	0	-0.613	0	0	0	0	0	0	0	0	0	0	0	0	0	0
TCGA-MI-A75H	0	0.62	0	0	0	0	0	0	0	0	1.259	0.583	0	0	0.562	1.258	0	0	0	0	0	0	0	0	0	0	0	0	0	0	0	0	0	0	0	0	0	0	0
TCGA-BC-A10T	0	0	0.507	0	0	0	0	-0.571	0	0	0	0	0	0	-0.677	-0.677	0	0	0	0	0	0	0	0	-0.652	-0.676	0	0	0	0	0	0	0	0	0	0	0	0	-0.673
TCGA-BC-A10Y	0	0.701	0	0	0	0	-0.864	-0.864	0	0	0	0	0	0	0	0	0	0	0	0	0	0	0	0	0	0	0.717	0	0	-0.037	0.825	0	0	0	0	0	0	0	0
TCGA-DD-A1EG	0.853	0.853	0	0	0	0	0	-0.349	0	0	0.682	0.367	0	0	-0.55	0.816	0	0	0	0	0	0	-0.274	-0.274	0	-0.27	0	0	0	-0.331	-0.331	0	0	0	0	0.255	0.255	-0.271	0
TCGA-DD-A3A2	0	0	0	0	0	0	0	0	0	0	0	0	0.702	0.702	0	0	0	0	0	0	0	0	0	0	0	0	0	0	0	0	0	0	0	0	0	0	0	0	0
TCGA-EP-A3JL	0	1.251	0	0	0	0	0	0	1.264	0	0	0	0.52	0.52	1.093	1.093	0	0	0	0	0	0	0.276	0.276	0	0	0	0	0	0	0	0.276	0.276	0	0	0.517	0.517	-0.271	0
TCGA-FV-A3I0	-0.275	0	0	0	-0.636	0	0	0	0.419	-0.319	0.247	-0.633	0	0	-0.99	-0.293	0	-0.625	-0.3	-0.3	0	0	0.577	0.577	0	0.314	0	-0.301	-0.301	-0.315	-0.315	-0.625	-0.625	0	0	0	0	0.301	0.292
TCGA-G3-A7M5	-0.385	0	0	0	-0.376	-0.376	-0.374	-0.374	0.434	0.434	0	-0.803	0.44	0.44	-0.807	0	-0.804	-0.804	-0.383	-0.383	0	0	0	0	-0.795	0	0	-0.386	-0.386	-0.809	0	0	-0.372	0	0	0	0	0	-0.401
TCGA-BC-A217	-0.276	-0.276	0	0	0	0	-0.272	-0.272	0	0	0	0	-0.811	-0.811	-1.293	-0.694	-0.298	-0.298	-0.313	-0.313	-0.332	-0.332	-0.841	-0.322	-1.293	-0.41	0	-0.352	-0.352	-0.88	1.367	-0.332	-0.332	0	0	0	0	0	-0.38
TCGA-BD-A3EP	0	0	0	0	0	0	-0.363	-0.363	0	0	0	0	0.345	0.345	-0.57	0	0	0	-0.354	-0.354	0	0	0	0	0	0.668	0	-0.279	-0.279	-0.335	-0.335	0	0	0	0	0.258	0.258	-0.352	-0.357
TCGA-DD-A3A8	0	0.958	0	0	0	0	0	0	0	0	0.421	-0.039	0	0	-0.239	1.467	0	0	0	0	0	0	0	0	0	0	0	0	0	0	0	0	0	0	0	0	0	0	0
TCGA-DD-AACJ	1.661	1.661	0	0	0	0	0	0	0.802	0.802	0.865	0.865	0	0	1.427	2.394	0	0	0	0	0	0	0	0	0	0	0	0	0	-0.933	1.567	0	0	0	0	0	0	0	1.003
TCGA-FV-A2QR	0	1.413	0	0	0	0	0	0	0.763	0	0	-0.808	0	0	-0.796	0	0	0	0	0	0	0	0	0	0	0	0	0	0	-0.764	0	0	0	0	0	0	0	0	0.67
TCGA-FV-A3R2	0	0	0	0	0.691	0.691	0	0	0	0.673	0.734	-0.805	0.736	0.736	-0.787	0.712	0	-0.776	0	0	0	0	-0.792	0	-0.788	0	0	-0.771	-0.771	0	0	0	0	0	0	0.78	0.78	0	0
TCGA-GJ-A6C0	0	0.8	0	0	0	0	0	0	0	0	0	0	0	0	0	0	0	0	0	0	0	0	-0.788	0	0	0	0	0	0	-0.793	0	0	0	0	0	0	0	0	0
TCGA-RC-A6M6	0	0	0	0	0	0	0	0	0	0	0	0	0	0	-0.739	-0.194	-0.689	-0.363	0	0	0	0	0	0	0	0	0	0	0	-0.651	0	0	0	0.726	0.092	0	0	-0.69	0
TCGA-BC-4072	0	0	0.459	0.459	0	0	0	0	0	0	0	0	0.409	-0.561	1.809	2.389	-0.581	0	0	0	0	0	0	0	0	0	0	0	0	-0.056	0.5	0	0	0	0	0.562	0.562	0	0
TCGA-CC-A8HT	0	0.453	0	0	0	0	0	0	0	0	0	0	0	0	-0.026	0.467	0	0	0	-0.489	0	0	0	0	0	-0.495	0	-0.472	-0.472	-0.475	0	0	0	0	0	0	0	0	0
TCGA-DD-AACB	0.459	0.459	0	0	0	0	-0.502	-0.502	0	0	1.118	0.783	-0.525	-0.525	-1.069	2.706	0.368	-0.178	0.444	0.444	0	0	0	0	0	0.349	0	0	0	0.403	0.403	0	-0.287	0	0	0.441	0.441	0	0.392
TCGA-ED-A627	0	0	0	0	0	0	0	0	0	0	0	0	0	0	0	0	0	0	0	0	0	0	0	0	0	0	0	0	0	0	0	0	0	0	0	0	0	0	0
TCGA-NI-A8LF	0	0	0	0	0.403	0.403	0	0	0.389	0.389	0.816	0	-0.052	-0.443	-0.444	-0.025	-0.954	-0.954	0.374	0.374	0	0	0.405	0.405	-0.479	-0.936	0	0.905	0	0.445	0.445	-0.038	-0.473	0	0.478	0.45	0.45	0	0
TCGA-RC-A6M4	0	0	0	0	-0.411	-0.411	0	0	0	0	-0.18	-0.909	0	0	0.141	1.049	-0.401	0	0	0	-0.411	-0.411	-0.403	-0.403	-0.891	0	-0.42	0	0	-0.895	0	-0.398	-0.398	-0.416	-0.416	0	0	0	0
TCGA-XR-A8TF	0	1.303	0	0	0	0	-0.57	-0.57	0.604	0.604	0.579	-0.006	0.58	0.58	0	0	0	0	0.571	0.571	0	0	0.542	0.542	-0.607	0	0	-0.632	-0.632	0	0	0	0	0	0	0.52	0.52	-0.609	0
TCGA-BC-4073	0	0	0	0	0	0	0	0	0	0	0	0	0	0	0	0	0	0	-0.53	-0.53	0	-0.534	0	0	0	0	0	0	0	-0.431	0	0	0	0	0	0	0	0	0
TCGA-DD-A11B	-0.834	-0.072	0	0	0	0	0	0	0	0	0	0	0	0	0	0	-0.822	-0.822	0	0	0	0	0	0	0	0	0	-0.82	-0.82	0	0	-0.823	-0.823	0	0	0.82	0.82	0	0
TCGA-DD-A1EE	0	1.503	0	0	0	0	0	0	0	0	-0.074	-0.813	0.712	0.712	-0.458	0.345	0	0	0	0	0	0	0	0	0	0	0	0	0	0	0	0	0	0	0	0	0	0	0
TCGA-DD-A73G	0	0.99	0	0	0	0	0	0	0.301	0.301	0	0	0.363	0.363	-0.931	0.743	0	0	0.344	0.344	0	0	0.704	0.33	0	0	0.32	0	0	0	0	-0.494	-0.494	0.334	0.334	0.364	0.364	0	0
TCGA-DD-AAD0	0	0.844	0	0	0	0	0	0	0	0	0	0	0.869	0	-0.972	-0.972	0	0	0	0	0	0	0	0	0	0	0	0	0	-0.114	0.821	0	0	0	0	0	0.851	0	0
TCGA-DD-AAD8	0	0.382	0	0	0	0	-0.436	-0.436	0.511	-0.44	0	-0.437	0	0	-1.293	-1.293	0	-0.438	-0.959	-0.959	0	-0.955	-0.461	-0.461	-0.432	0	0	0	0	-0.484	0	0	0	0	0	0	0	-0.814	0
TCGA-DD-AAEH	0	0.61	0	0	0	0	0	0	0	0	1.415	0.696	0	0	-0.747	0	0	0	0	0	0	0	0	0	0	0	0	0	-0.73	0	0	0	0	0	0	0.648	0.648	0	0
TCGA-EP-A3RK	0	0	0	0	0	0	0	0	0	0	0	-0.416	0	0	-0.358	0.5	-0.406	-0.406	0	0	0	0	0	0	-0.41	-0.342	0	0	0	0	0	0	0	0	0	0	0	-0.405	0
TCGA-G3-A25X	0	0.8	0	0	0	0	-0.4	-0.4	0.553	0	0.91	-0.379	0.251	0.251	0.552	0.552	0	0	-0.393	-0.393	0	0	0	0	-0.443	0	0	0	0	0	0	0.152	0.545	0	0.581	0.282	0.282	0	0
TCGA-ZS-A9CD	0	0.571	0	0	0	0	0	0	0	0	0	0	0	0	-0.583	0.351	0	0	0	0	0	0	0	0	0	0	0	0	0	0	0	0	0	0	0	0.466	0.466	0	0
TCGA-BC-A10Q	0.373	0.373	0.304	0.304	0	0	0	0	0.376	0.376	0	-0.79	0.755	0.755	-0.818	0	0	0	0.408	-0.384	-0.397	-0.397	0	0	-0.398	-0.402	0.361	0	0	0.33	0.33	0	0	0.295	0.295	0.355	0.355	0	-0.427
TCGA-DD-A1EB	0	0	0	0	0	0	0	0	0.677	0	0	0	0	0	0	0	0	0	0	0	0	0	0	0	0	0	0	0	0	-0.8	-0.8	0	0	0	0	0	0	0	0
TCGA-DD-A4NF	0	1.504	0	0	0	0	0	0	0	0	0	0	0	0	0	0.776	0	0	0	0	0	0	0	0	0	0	0	0	0	0	0	0	0	0	0	0	0	0	0
TCGA-DD-A73B	-0.765	0	0	-0.857	0	0	0	-0.874	0	0	0.774	0.774	0	0	-0.865	0	0	0	0	0	0	-0.851	0	0	0	0	-0.845	-0.855	-0.855	-0.865	0	0	-0.863	0	0	0	0	0	-0.861
TCGA-DD-AAC8	-0.588	2.024	0	0	0	0	-0.578	-0.578	0.559	0.559	1.073	-0.58	0	0	1.137	1.137	0	0	0	0	0	0	0	0	0	0	-0.576	0	0	0	0.529	-0.57	-0.57	0	0	0.536	0.536	-0.58	-0.585
TCGA-DD-AAE7	0	0	0	0	0	0	0	0	0	0	0	0	0	0	-0.642	0	0	0	0	0	0	0	0	0	0	0	0	0	0	0	0	0	0	0	0.587	0	0	0	0
TCGA-DD-AAEI	0	0	0	0	0	0	0	0	0	0	0	0	0	0.697	1.232	1.945	0	0	0	0	0	0	-0.777	0.664	0	0	0	0	0	-0.754	0	0	0	0	0	0	0	0	0
TCGA-ZP-A9CZ	0	0	0	0	0	0	0	0	0.705	0.705	0	0	0	0	-0.701	0	0	0	0	0	0	0	0	0	0	0	0	0	-0.664	0	0.654	0.593	0	0	0	0	0	0	0
TCGA-CC-5264	0	0.971	0	-0.559	0	0	-0.573	-0.573	1.778	1.26	0.468	0.468	1.09	1.09	0.663	0.663	0.484	0.484	0.811	0	-0.245	-0.57	0.436	0.436	-0.594	-0.579	-0.589	-0.582	-0.126	-0.32	0.293	0	0	0	0	0.421	0.421	-0.508	-0.606
TCGA-DD-A1EJ	-0.546	-0.546	0	0	0.445	0.445	0	0	0	0	0	0	0.251	0.251	-0.823	0	0	0	0	0	0	0	-0.586	0	0	-0.415	0	-0.58	-0.58	-0.556	-0.289	0	0	0	0	0.291	0.291	0	0.659
TCGA-DD-A73A	0	0	0	0	0	0	0	0	0	0.623	0	0	0	0	-0.671	0	0	0	0	0	0	0	0	0	0	0	0	0	0	0	0	0	0	0	0	0	0	0	0
TCGA-G3-A3CI	0	0	0	0	0	0	0	0	0	0	0	0	0	0	0	0	0	0	0	0	0	0	0	0	0	0	0	0	0	0	0	0	0	0	0	0	0	0	0
TCGA-NI-A4U2	0	0	0	0	0	0	0	0	0.577	0	0	0	0.693	0.693	0	0	0	0	-0.67	-0.67	0	0	0	0	0	0	0	0	0	-0.676	0	0	0	0	0	0	0	0	0
TCGA-WQ-A9G7	-0.056	0.851	0	0	0	0	0.275	-0.083	0.341	0.341	0.611	0	0.643	0.643	0.506	0.9	-0.352	0.007	-0.358	-0.358	0.314	0.314	0.337	0.337	0	-0.346	-0.338	-0.342	-0.342	0	0	0.383	0	0	0	0.351	0.351	0	0.362
TCGA-2Y-A9H9	0	0	0	0	0	0	0	0	0	0	-0.394	-0.394	0.452	0.782	0	0	0	0	0	0	0	0	0	0	0	0	0	0	0	-0.075	0.856	0	0	0	0	0	0	0	0
TCGA-2Y-A9HA	0	0	0	0	0	0	0	0	0	0	0.288	0.288	0	0	-0.794	1.416	0	-0.764	0	0	0	0	0	0	0	0	0	0	-0.762	-0.747	0	0	0	0	0	0.306	0.306	0	1.064
TCGA-5C-A9VH	-0.767	0.611	0	0	0	0	0	0	0	0	0	0	0.273	0.273	1.569	2.284	-0.581	-0.581	0	0	0	0	0	0	0	0	-0.298	0	0	0	0	0	-0.782	0	0	0	0	0	0
TCGA-DD-A1E9	0	0.975	0	0	0	0	0	0	0.569	0.569	0	0	0.254	0.254	1.934	1.934	0	0	0	0	0	0	0	0	0	-0.349	0	0	0	0	0	0	0	0	0	0	0	0	0
TCGA-DD-A3A0	0	0.47	0	0	0	0	0	0	0	0	0	0	0	0	-0.694	-0.694	-0.647	0	-0.663	-0.663	0	0.538	0	0	-0.594	0	0	0	0	-0.711	-0.711	0	0	0	0	0	0	-0.663	0
TCGA-DD-AACK	0	0	0	0	0	0	0	0	0	0	0	0	0	0	0	0	0	0	0	0	0	0	0.741	0.741	0	0	0	0	0	0	0	0	0	0	0	0	0	0	0
TCGA-DD-AADG	0	0.634	0	0	0	0	0	0	-0.736	0	0.819	0	0	0.827	-0.926	0	0	0	0	0	0	0	0	0	0	0	0	0	0	-0.782	0.701	0	0	0	0	0	0	0	0
TCGA-DD-AADJ	-0.825	0.794	0	0	0	0	0	0	0	0	0	0	0	0	0	0	0.463	0.463	0	0	0	0	0	0	0	0	0	-0.862	-0.862	0	0	0.829	0.829	0	0	0	0	0	0
TCGA-EP-A26S	0.816	0.816	0	0	0	0	0	0	0	0	0	0	0	0.835	-0.909	0	0	0	0	0	0	0	0	0	0	0	0	0	0	0	0	0	0	0	0	0	0	0	0
TCGA-FV-A23B	0	0	0	0	0	0	0	0	0	0	0	-0.825	0	0	0	0	0	0	0	0	0	0	0	0	0	0	0	-0.813	-0.813	-0.779	0	0	0	0.763	0.763	0.772	0.772	-0.832	0
TCGA-G3-A5SL	0	0.999	0	0	0	0	0	0	0	0	1.259	-0.79	0.377	0.377	2.87	3.657	0	0	0	0	0	0	0	0	0	0	0	0	0	-0.728	-0.171	0	0	0	0	0	0	0	0
TCGA-G3-A7M9	0.374	0.374	0	0	0	0	-0.565	-0.565	-0.281	-0.609	0	0	0	0	0	0	0	0	0	0	-0.352	0	0	0	0	0	-0.59	-0.41	-0.41	-0.552	-0.296	0	0	0	0	0.355	0.355	0	0
TCGA-BC-A10U	0.92	0.92	0	0	0	0	0	0	0	0	1.493	0	0.763	0.763	-0.028	0.799	-0.801	-0.801	0	0	0	0	0	0	0	0	0	0	0	-0.812	0	0	0	0	0	0	0	-0.815	0
TCGA-BC-A5W4	0	0.936	0.689	0	0	0	-0.941	-0.941	0	0	-0.887	-0.887	0	0.517	0	0	-0.438	-0.438	-0.956	-0.956	0	0	-0.954	0	-0.973	0	-0.493	-0.995	0	-0.984	-0.5	0	0	0	0	0	0	0	-1
TCGA-BC-A69I	0	0.813	0	0	0	0	0	0	0	0	-0.025	-0.813	0	0	-0.818	0	0	0	0	0	0	0.787	0	0	0	0	0	0	0	0	0	0	0	0	0	0	0	0	0
TCGA-BD-A2L6	0	0	0	0	0	0	0	0	0	0	0.743	0.743	0	0	0	0	0	0	-0.799	-0.799	0	0	-0.798	0	0	0.731	0	0	0	-0.797	0	0	0	0	0	0.725	0.725	0	0
TCGA-DD-A11C	0	0.338	-0.406	-0.406	0.321	0.321	0	0	0	0	-0.348	-0.348	0	0	-0.812	0.597	-0.376	-0.376	-0.38	-0.38	0	0	0	0	-0.412	-0.512	0	0	0	-0.776	0	0	0	0	0	0	0.64	0	0
TCGA-DD-AACH	0	0	0	0	0	0	0	0	0	0	0	-0.822	0	0	-0.849	0.722	0	0	0	0	0	0	0	0	0	0	0	0	-0.819	-0.804	-0.804	0	0	0	0	0.714	0	0	0
TCGA-DD-AACI	0	1.719	0	0	0	0	0	0	0	0	0.383	-0.585	0.326	0.326	1.122	1.122	0	0	-0.287	-0.287	0	0	0	0	-0.572	-0.575	0	-0.564	-0.564	0	0	-0.564	-0.564	0	0	0.504	0.504	-0.565	0
TCGA-DD-AACT	0	1.49	0	0	0	0	0	0	0	0	0.57	0.57	0.566	0.566	0.563	0.563	0	0	0	0	0	0	0	0	0	0	0	0.534	0.534	0	0	0	0	0.524	0.524	0.53	0.53	0	0
TCGA-DD-AAE9	0	1.232	0	0	0.681	0.681	0	0	0	0	1.091	-0.732	0.629	0.629	-0.79	1.79	0	0	0.676	0.676	0	0	0	0	0	0	0	0	0	0	0	0.686	0	0	0	0.658	0.658	0	0
TCGA-DD-AAW2	0	0	0	0	0	0	0	0	0.792	0.792	2.646	1.746	0.796	0.796	1.717	2.619	0	0	0	0	0	0	0	0	0	0	0	0	0	0	0	0	0	0	0	0	0	0	0
TCGA-DD-AAW3	0	0.68	0	0	0	0	0	0	0	0	1.906	-0.817	0.69	0.69	-0.828	1.018	0	0	0	0	0	0	0	0	0	-0.818	0	0	0	0	0	0	0	0	0	0	0	-0.815	0
TCGA-RG-A7D4	0.402	0.402	0	0	0	0	0	0	0.54	0.54	0.722	0.722	0	0	-0.285	1.196	0	0	0	0	-0.332	-0.332	0	0	0.322	-0.261	-0.257	-0.068	-0.387	-0.552	-0.022	0.828	0	0	0	0.42	0.42	0	0
TCGA-2Y-A9GX	0	0	0	0	0	0	0	0	0	0	0	0	0	0	-0.263	0	0	0	0	0	0	0	0	0	0	0	0	0	0	0	0	0	0	0	0	0	0	0	0
TCGA-2Y-A9H4	0	0	0	0	0	0	0	0	0.555	0.555	0	0	0	0	-0.047	0.814	0	0	0	-0.869	0	0	0	0	0	0	0	0	0	0	0	0	0	0	0	0	0	0	-0.845
TCGA-2Y-A9H6	-0.66	0.693	0	0	0	0	0	0	0	0	0	0	0	0	-0.661	0	-0.637	-0.637	0	0	-0.664	-0.664	0	0	0	0	0	0	0	0	0	0	0	0	0	-0.659	-0.659	0	0
TCGA-BC-A3KG	0	1.454	0	0	0	0	0	0	0.38	0	1.111	1.111	-0.838	-0.838	-0.871	-0.871	0	0	0	0	0	0	0	0	-0.394	-0.883	0.405	0	-0.854	-0.873	0	0	0	0	0	0	0	0	0
TCGA-CC-A9FW	-0.053	0.401	0	0	-0.46	-0.46	-0.451	-0.451	0.471	0.471	0	0	0.458	0.458	-0.03	0.457	-0.474	-0.474	0.434	0.434	0	0	0.426	0.426	0	0	-0.468	-0.49	-0.49	0.368	0.368	0	0	0	0	0.847	0.847	-0.463	0.421
TCGA-DD-A116	0	0	0	0	0	0	0	-0.675	0.445	0.445	0	0	0	0	-0.705	1.292	-1.293	-1.293	0	0	0	0	0	0	-0.696	0	0	0	-0.703	-0.638	0	0	0	0	0	0	0	0	0
TCGA-DD-A1EA	0	1.295	0	0	0	0	0	0	0.675	0.675	0	0	0	0	0	0	0	0	0	0	0	0	0	0	0	0	0	0	0	-0.743	-0.061	0	0	0	0	0	0	0	0
TCGA-DD-A1ED	0	0	0	0	0	0	0	0	0	0	0	0	0	0	0	0	0	0	0	0	0	0	0	0	0	0	0	0	0	0	0	0	0	0	0	0	0	0	0
TCGA-DD-A73D	0	1.75	0.835	0.835	0	0	0	0	0	0	2.619	2.619	0.887	0	-0.922	0.912	0	0	1.762	0	0	0	0	0	0	0	0	0	0	3.284	3.284	0	0	0	0	0	0	0	0
TCGA-DD-AACF	0	1.518	0	0	0	0	-0.908	-0.908	0.839	0.839	0.821	0	0.828	0.828	0	0	0	0	0	0	0	0	0	0	0	0	0	0	-0.888	0	0	0.839	0.839	0	0	0	0	0	0
TCGA-DD-AADK	0	0.795	0	0	0	0	0	0	0	0	0	-0.319	0	0	-0.425	0.827	-0.416	-0.416	0	0	0	0	0	0	-0.423	0	-0.405	0	-0.415	0	0	0	0	0	0	0	0	0	0
TCGA-LG-A9QD	0	0	0	0	0	0.522	0	0	0	0	0	0	0	0	-0.68	1.005	0	0	0	0	0	0	0	0	0	0	0	0	0	0	0	0	0	0	0	0	0	0	0
TCGA-T1-A6J8	0	0.543	-0.368	-0.368	0	0	1.249	-0.755	0	0	0	-0.761	0	0	-0.782	-0.782	-0.761	-0.761	0	0	0	0	-0.768	0	0	0	0	-0.38	-0.38	-0.578	0	-0.265	-0.265	-0.735	-0.735	0	0	-0.768	-0.779
TCGA-WJ-A86L	0	0.893	0	0	0	0	0	0	0	0	0	0	0	0	-0.962	0	0	0	0	0	0	0	0	0	-0.877	0	0	0	-0.886	0	0.728	0	0	0	0	0	0	0	0
TCGA-YA-A8S7	0	0	0	0	0	0	-0.433	-0.433	0	0	0	0	0.436	0.436	0	0.968	0	0	0.406	0.406	0	0	0	0	-0.434	0.463	0	0	0.6	-0.43	-0.43	-0.424	-0.424	0	0	0	0	-0.421	0.41
TCGA-CC-5262	0.355	0.355	0	0	0	0	0	0	0	0	0	0	0	0	-0.359	0	0	0	0	0	0	0	0	0	-0.375	0	0	-0.346	0	-0.359	0	0	0	0	0	0	0	-0.374	0
TCGA-DD-A11A	0	0	0	0	0	0	0	-0.784	0	0	-0.277	-0.277	0.648	0.648	0.358	0.358	-0.312	-0.312	0	-0.258	0	-0.284	0	0	-0.325	-0.77	-0.285	0.745	-0.546	-0.527	0.759	-0.274	-0.79	-0.758	-0.758	0.262	0.262	-0.75	0.256
TCGA-DD-A39Y	0.826	0.826	0	0	0.434	0.434	0	0	0.948	0.948	0.438	0.438	0.457	0.457	-0.676	2.15	0	0	0	0	0.441	0.441	-0.594	0	0.436	0	0	0	0	-0.634	0.54	0	0	0	0	0	0	0	0
TCGA-DD-A3A7	0	1.742	0	0	0	0	0	0	1.014	1.014	0	0	1.263	0	-0.734	0	0.636	0	0	0	0	0	0.417	1.213	0.587	-0.789	0	0	0	0.479	1.245	0	0	0.523	0	0.706	0.706	-0.784	0
TCGA-DD-A4NA	0	0	0	0	-0.756	-0.756	0	0	0	0	0	-0.763	0.419	0.419	-0.668	-0.668	0	-0.375	0	0	0	0	-0.76	0	-0.761	0	-0.299	0	0	-0.784	0	0	0	0	0	0	0	0	0
TCGA-DD-A4NI	0	0.674	0	0	0	0	0	0	0	0	0	0	0.687	0.687	-0.333	0.384	0	0	0	0	0	0	0	0	0	0	0.41	0	0	0	0	0	0	0	0	0	0	0	0
TCGA-G3-AAV5	0	1.584	0	0	0	0	0	0	0.815	0.815	0	0	0.816	0.816	-0.86	-0.071	0	0	0.818	0.818	0	0	0	0	0	0	0	0	0	-0.815	0.042	0	0	0	0	0	0	0	0
TCGA-UB-A7MD	0	0.569	0	0	0	0.317	0	0	0	0	0	0	0	0.588	-0.59	0.003	0	0	0	-0.599	0	0	0	0	0	0	0	0	0	-0.618	0	0	0	0	0	0	0	0	0
TCGA-ZP-A9D0	0	1.245	0	0	0	0	0	0	0	0	0	0	0	0	-0.707	0	-0.695	-0.695	0	0	0	0	0	0	0	0	0	0	0	0	0	0	0	0	0	0	0	0	0
TCGA-2Y-A9HB	0	1.209	0	0	0	0	0	0	0.592	0.592	0	0	0	0	-0.7	0	0	0	0	0	0	0	-0.695	0	0	0	0.597	0	0	0	0	0	0	0	0	0	0	-0.634	0
TCGA-4R-AA8I	0	0	0	0	0	0	0	0	0	0	0	-0.744	0.729	0.729	0	0	0	0	0	0	0	0	0	0	0	0	0	0	0	0	0	0	0	0	0	0	0	0	0
TCGA-BC-A10R	0	0.394	0.302	0.302	0	0.323	0.437	0	0.026	-0.433	0	0	0.42	0.42	-0.475	0	-0.442	-0.442	1.451	-0.449	0	0	0	0	-0.436	-0.466	0	0.383	0	-0.496	-0.496	-0.43	-0.43	0	0.36	0.322	0.322	0	0.76
TCGA-BC-A3KF	0	0	-0.688	-0.688	0	0	-0.684	-0.684	0	0	0	-0.688	0	0	-0.051	0.693	0	0	0	0	0	0	0	0.602	1.677	-0.639	0	0	0	-0.739	0	0	0	0	0	0.48	0.48	0	0
TCGA-BC-A8YO	0	0	0	0	0	0	0	0	0	0	0	0	0	0	0	0	0	0	-0.838	-0.838	0	0	0	0	-0.847	0	0	0	-0.829	-0.828	0	0	0	0	0	0	0	0	-0.841
TCGA-DD-A3A5	0	0	0	0	0	0	0	0	0	0	0	0	0	0	0	0	0	0	0	0	0	0	0	0	-0.83	0	-0.877	0.779	0	-0.847	0	0	0	0	0	-0.774	-0.053	0.538	0
TCGA-DD-A73E	0	0	0.315	0.315	0.338	0.338	0	0	0	0	1.409	-0.423	1.065	1.065	-0.804	0	0	0	0	0	0	0	0	0	0	0	0	0	0	-0.043	0.354	-0.381	-0.381	0	0	0	0	0	0
TCGA-DD-AACL	0.4	0.4	0	0	0	0.353	0	-0.466	0	0	0	0	0	0	0	0	0	0	0	0	0	0	0	0	-0.477	0	-0.448	-0.479	-0.479	-0.48	0	0	0	0	0	0	0	0	0
TCGA-DD-AACX	0	0.888	0	0	0	0	0	0	0	0	0	0	0	0	0	0	0	0	0	0	0	0	0	0	0	-0.961	0	0	0	-0.969	0.888	0	-0.956	0	0	-0.964	0	0	0
TCGA-DD-AAD2	0.391	0.391	0	0	0	0	0	0	1.139	0.742	0	0	0	0	0.938	1.365	0	0	0	0	0	0	0	0	0	0	0	0	0	0	0	0	0	0	0	0	0	0	0
TCGA-DD-AAD6	0	0	0	0	1.469	0	0	0	0	0	0	0	0	0	2.1	2.1	0	0	0	0	-0.903	-0.903	0	0	0	-0.895	0	0	0	-0.862	0	-0.901	-0.901	0	0	0.836	0.836	-0.881	0
TCGA-DD-AADA	-0.308	1.288	0	0	0	0	0	0	0	0	1.334	0	0	0	-0.719	-0.028	0	0	-0.355	-0.355	0	0	0	0	0	0	0	-0.31	-0.31	0	0	-0.709	-0.709	0	0	-0.705	0	0	0
TCGA-K7-A6G5	0	0.611	0	0	0	0	0	0	0	0	0	0	0	0	-0.55	1.342	0	0	0	0	0	0	0	0	0	0	0	0	0	0	0	0	0	0	0	0	0	0	0
TCGA-RC-A7SF	0	0	0	0	0	0	0	0	0.69	0.69	0	0	0	0	-0.636	3.657	-0.697	-0.697	0	0	0	-0.76	0	0	-0.761	0	0	0	-0.745	0	0	-0.726	-0.726	0	0	0	0	-0.73	0
TCGA-ZP-A9CY	0	0	0	0	0	0	0	0	0	0	0	0	0	0	0	0	0	0	0	0	0	0	0	0	0	0	0	0	0	0	0	0	0	0	0	0	0	0	0
TCGA-3K-AAZ8	0	0.94	0	0	0	0	0	0	0.487	0.487	1.43	0.467	0.478	0.478	-1.13	-0.071	0	0	0.464	0.464	0	0	0	0	0	0.482	0	0.496	0.496	0.444	0.444	0.473	0.473	0.419	0.419	0	0	0.474	0.456
TCGA-5R-AAAM	0	0	0	0	0	0	0	0	0	0	0	-0.517	0	0	-0.619	-0.067	0	0	0	0	0	0	0	0	0	0	0	0	0	-0.594	0	0	0	0	0	0	0	0	0
TCGA-DD-A3A1	-0.02	-0.02	0	0	0	0	0	0	0.648	0.648	0	-0.693	0	0	0.642	0.642	0	0	0	0	0	0	-0.7	0	0	-0.707	0	0	0	0	0	0	0	0	0	0	0	-0.7	0
TCGA-DD-A4NH	-0.345	0.356	0	0	0	0	0	-0.334	0	0	-0.084	-0.347	0	0	-0.347	0	0	0	0	0	0	0	-0.039	0.323	-0.333	-0.343	0	-0.366	-0.366	-0.375	-0.375	0	0	0	0	0	0	0	0
TCGA-DD-A4NO	0	1.125	0	0	-0.456	-0.456	0	-0.455	0.341	0.341	0	0	0	0	0.177	0.947	-0.449	-0.449	0	0	0	0	-0.443	-0.443	-0.452	-0.45	0	-0.44	-0.44	0	0	-0.436	-0.436	0	0	-0.974	-0.154	0	-0.463
TCGA-DD-A73C	0	0	0	0	0	0	0	0	0	0	0	0	0	0.646	-0.689	-0.689	0	0	0	0	0	0	0	0	0	0	0	0	0	0	0	0	0	0	0	0	0	0	0
TCGA-DD-AACA	0	0	0	0	0	0	0	0	0	0	0.885	0	0	0.854	0	0.788	0	0	0	0	0	0	0	0	0	0	0	0	0	-0.847	0.993	0	0	0	0	0	0	0	0
TCGA-DD-AAEA	0	0	0	0	0	0	0	0	0.895	0.41	0	0	0.645	0.645	0	0	0	-0.611	0	0	0	0	0	0	0	0	0.295	0	0	-0.727	0	0	0	0	0.576	0	0.842	0	0
TCGA-G3-A6UC	0	0	0	0	0	0	0	0	0	0	2.366	-0.897	0	0.85	-0.883	0	0	0	0	0	0	0	0	0	0	0	0.772	0	0	0	0	0	0	0	0	0.786	0.786	0	0
TCGA-G3-A7M7	0	0	0	0	0	0	0	0	0	0	0	0	0	0	1.892	2.507	0	0	0	0	0	0	0	0	0	0	0	0	0	0	0	0	0	0	0	0	0	0	0
TCGA-KR-A7K0	0	0.698	0	0	0	0	0	0	0	0	0	0	0	0	0	0	0	0	0	0	0	0	0	0	0	0	0	0	0	-0.58	-0.58	0	0	0	0	0	0	0	0
TCGA-2Y-A9GW	0	0.913	0	0	0	0	0	0	0	0	0	0	0.445	0.445	2.747	3.077	0	0	0	0	0	0	0	0	0.433	0.481	0	0	0	0	0	0	0	0.296	0.296	0	0	0	0
TCGA-2Y-A9GY	0	0	0	0	0	0	-0.583	-0.583	0	0	0	0	0	0	0	0.685	-0.593	0	0	0	-0.493	-0.493	0	0	-0.575	-0.57	0	0	-0.3	-0.624	0	0	0	-0.45	0	0	0	-0.267	0
TCGA-2Y-A9H2	0.637	0.637	0	0	-0.391	0	0.092	-0.35	0.526	0	-0.214	-0.709	0	0	-0.412	0.523	-0.381	-0.381	-0.368	-0.368	0	0	0	0	-0.643	0.306	0.255	0	0	-0.108	0.281	0.29	0.29	-0.304	0	0	0	0	0.298
TCGA-BC-A69H	-0.057	0.292	0	0	0.443	0.443	-0.348	-0.755	0	0	0	0	0	0	-1.182	0.736	-0.26	-0.26	0	0	0.191	-0.364	0	0	-0.539	0	-0.309	-0.347	-0.347	-0.782	0.833	0	0	0	0	0.68	0.68	-0.373	0.686
TCGA-DD-A1EK	0	0.685	0	0	0	0	0	0	0	0	-0.738	-0.738	0	0	0	0	-0.673	-0.673	0	0	0	0	0	0	-0.746	0	0	0	0	-0.76	0	0	0	0	0	-0.478	0	0	0
TCGA-DD-A3A9	-0.719	0.604	0.333	0.333	-0.342	0	-0.678	-0.678	0	0	0.771	0.771	0	0	-0.704	-0.704	-0.348	-0.348	0.355	0.355	0	0	0	0	-0.711	-0.374	0	-0.361	-0.361	0	0.315	0	-0.616	0.322	0.322	0.38	0.38	-0.357	0
TCGA-DD-AACP	-0.544	0.532	0	0	0	0	-0.542	-0.542	0	0	0.524	-0.563	0.551	0.551	-0.566	0.078	0	0	0	0	-0.554	-0.554	0	0	-0.549	0	0.405	-0.582	-0.582	0	0	-0.562	-0.562	-0.58	0.086	0.596	0.596	-0.572	0
TCGA-DD-AADF	0	0	0	0	0	0	0	0	1.26	0.362	0	0	0	-0.667	0	0	0	0	1.258	0	0	0	0.579	0	-1.293	-0.685	0	0	0	-0.656	0	0.647	0	0.633	0.633	0.68	0.68	0	-0.687
TCGA-G3-A25S	-0.341	0.228	0	0	0	0	-0.329	-0.709	-0.323	0.2	1.254	0.525	0.006	-0.312	-1.122	0	-0.76	-0.76	0	0	-0.07	-0.668	-0.385	0	-0.376	-0.684	0	0	-0.279	-0.422	0	-0.324	-0.324	-0.487	0	0.352	0.352	-0.611	-0.353
TCGA-KR-A7K2	0	1.564	0	0	0	0	-0.257	-0.257	0.308	0.308	0	0	0	0	0.55	1.227	0.474	0.474	0	0	0	0	0	0	-0.738	0	0	0.252	0.252	0	0	0	0	0.634	0.634	0.253	0.253	0	-0.717
TCGA-MI-A75C	0	1.144	0	0	0	0	0	0	0	0	0	0	0	0	-0.69	1.756	0	0	0	0	0	0	0.461	0.461	0	0	0	0	0	0	0	0	0	0	0	0	0	0	0
TCGA-WX-AA44	0	1.398	0	0	0	0	0	0	0	0	0.895	0.895	0	0	0.3	0.792	0	0	0	0	0	0	0	0	0.937	-0.278	0	0	0	0	0	0	-0.596	0	0	0	0	0	0
TCGA-ZP-A9D4	0	0.812	0	0	0	0	0	0	0	0	0	0	0	0	-0.854	0.13	0	0	0	0	0	0	0	0	0	0	0	0	0	-0.858	0.115	0	0	0	0	0	0	0	0
TCGA-ZS-A9CF	0	0	0	0	0	0	-0.941	0	0	0	0	0	0	0	-0.964	-0.964	0	0	-0.956	0	0	0	0	0	0	0	-0.947	0	0	-0.961	0	0	0	0	0	0	0	0	0
TCGA-BW-A5NQ	0	0	-0.287	-0.287	0	0	-0.316	-0.316	0	0	0.386	0.386	0.392	0.392	0	0	0	0	-0.29	-0.29	0.372	0.372	0	0	-0.308	-0.29	-0.271	-0.26	-0.26	-0.744	0	-0.286	-0.286	0	0	0	0	0	-0.692
TCGA-CC-A5UC	0.254	0.54	0	0	0	0	0	0	0.256	0.256	0	0	0	0	0.26	0.26	0	0	0	0	0	0	0	0	0	0	-0.269	-0.265	-0.265	-0.264	0.016	0	0	0	0	0.28	0.28	0	0
TCGA-DD-AACZ	0.317	0.317	0	0	0	0	0	-0.437	0.601	0	0	0	0.686	-0.334	0.396	1.25	0	0	0.127	-0.445	0	0	0.315	0.315	0	-0.452	0	-0.445	-0.445	0	0	0	0	-0.354	0	0.381	0.381	0	0
TCGA-DD-AADS	0	0	0	0	0	0	0	0	0	0	0	0	0.643	0.643	0	0	0	0	0	0	0	0	0	0	0	0	0	0	0	0	0	0	0	0	0	1.219	1.219	0	-0.689
TCGA-G3-A25U	-0.895	-0.895	0	0	0	0	-0.885	0	0	0	0	0	0	0	0	0	0.808	0.808	0	-0.899	0	0	0	0	0	0	0	0	-0.877	-0.137	0.774	0	0	0	0	0	0	0	0
TCGA-MI-A75G	0	0.5	0	0	0.476	0	0	0	0	0	0.723	0.328	1.103	1.103	0	0	0	0	0	0	0	0	0	0	-0.281	0	0.432	0	0	-0.214	0.266	-0.349	-0.349	0	0.28	0.534	1.217	0	0
TCGA-BC-A10Z	0	0	0	0	0	0	0	0	0	0	0	0	0	0	0	0	0	0	0	0	0	0	0	0	0	0	0	0	0	-0.956	0.884	0	0	0	0	-0.949	0	0	0
TCGA-BC-A216	0.771	0.771	0	0	0	0	0	0	0	0	0	0	0	0	-0.786	0	0	0	0	0	0	0	0	0	0	0	0	0	-0.776	0	0	0	-0.775	0	0	0	0	0	0
TCGA-BD-A3ER	0	0.516	0	0	0	0	0	0	0	0	0	0	0	0	0	0.468	0	0	0	0	0	0	0	0	0	0	0	0	0	0	0	0	0	0	0	0	0	0	0
TCGA-DD-AACE	0	1.18	-0.491	-0.491	0	0	-0.512	-0.512	0	0	1.446	0.941	0.549	0.549	0	0	-0.516	-0.516	0	0	0	0	-0.512	-0.512	0	-0.509	0	0	0	-0.799	0.31	-0.542	-0.542	-0.517	-0.517	0	0	-0.538	0
TCGA-EP-A12J	0	0.731	0	0	0	0	0	0	0	0	0	-0.851	0	0	-0.031	0.83	0	0	0	0	0	0	0	0	0	0	0	0	0	0	0	0	0	0	0	0	0	0	0
TCGA-EP-A2KC	-0.322	0.543	0	0	0	0	0	0	0	0	0.473	0.473	0.535	0.535	1.133	1.828	0	0	0	0	0	0	-0.296	-0.296	0	0	0	0	0	-0.726	0.848	0	0	0	0	0	0	0	0
TCGA-UB-A7MA	0	0	0.303	0.303	0	0	0	0	0	0	0.655	0	0	0	0	0	0	0	0.755	0.365	-0.398	-0.398	0.5	0	-0.408	0	-0.401	-0.391	-0.391	0.699	0.699	-0.8	0	3.657	3.657	0.738	0.738	0	0.353
TCGA-WQ-AB4B	0	0.461	0	0	0	0	0	0	0.456	0.456	0	0	0.5	0.5	0.982	1.573	0	0	0	0	0	0	0	0	0	0	0.291	0	0	0	0	0	0	0	0	0.459	0.459	0	-0.281
TCGA-5C-AAPD	0.541	0.541	0	0	-0.562	0.008	-0.559	-0.559	-0.557	-0.557	0	0	0	0	0	0	0.56	0	0	-0.563	-0.566	-0.566	0	0	0	-0.562	0	0	-0.477	-0.585	0	-0.382	-0.382	0	0	0	0	0	0
TCGA-CC-5260	0	0	0	0	0	0	0	0	0	0	0	-0.552	0.55	0.55	0	0	0	0	0	-0.563	0	0	0	0	-0.55	0	0	-0.552	-0.552	-0.316	0	0	0	0	0	0	0	0	-0.392
TCGA-CC-A3MA	0	0.658	0	0	-0.768	0	0	0	0	0	0	-0.764	0	0	0	0	0	0	-0.054	-0.762	-0.745	0	0	0	-0.753	-0.761	-0.766	0	0	0	0	0	0	0	0	0	0	0	0
TCGA-CC-A7IL	-0.625	0.3	0	0	0	0	-0.57	-0.57	0.64	0.64	1.051	-0.575	0	0	-1.268	0	-0.589	-0.589	0	0	-0.262	-0.262	-0.583	-0.583	-0.573	0	0	0	0	-1.293	-0.237	0	0	-0.577	-0.577	-0.598	0.526	0	1.018
TCGA-DD-A4NV	0	0	0	0	0.484	0.484	0	0	0.478	0.478	0	0	1.178	1.178	-0.564	0	0.488	0.488	0	0	0.476	0.476	0	0	0	0	0.476	0	0	0	0	0	0	0.469	0.469	0.445	0.445	0.438	0
TCGA-DD-AACC	0	0.314	0	0	0	0	0	-0.31	0	0	0	0	0	0	-0.297	0	0	0	0	0	0	0	0	0	0	0	0	-0.325	0	-0.311	0	-0.338	0	0	0	0	0	0	0
TCGA-DD-AACY	0	1.305	0	0	0	0	-0.78	0	0	0	0	0	0	0	-0.82	-0.107	0	0.669	0	0	0	0	-0.798	0.681	0	0	0	0	0	0	0	0	0	0	0	0	0	-0.808	0
TCGA-ED-A7PZ	0.721	0.721	-0.297	-0.297	-0.404	-0.049	-0.517	-0.825	0	0	1.213	-0.359	0	0	-0.859	0.495	-0.817	-0.817	0	0	-0.412	-0.412	0.396	0.396	-0.81	-0.41	-0.492	0.583	0	-0.615	0.302	0	0	3.657	3.657	0	0	-0.331	0.27
TCGA-G3-A3CK	0	0.504	0	0	0	0	0	0	0	0	0	0	0	0	0	0	0	0	0	0	0	0	0	0	0	0	0	0	0	0	0.487	0	0	0	0	0	0	0	0
TCGA-K7-AAU7	0	0	0	0	0	0	0	0	0	0	0	0	0	0	0.902	1.444	0	0	0	0	0	0	3.657	3.657	0	0	0	0	0	-0.5	0	0	0	0	0	0	0	-0.528	-0.499
TCGA-KR-A7K7	0.017	0.453	0	0	-0.441	-0.441	-0.449	-0.449	0	0	0	0	0	0	-0.453	1.224	0	0	-0.441	-0.441	-0.454	-0.454	0	0	0	-0.442	-0.429	-0.425	-0.425	0	0	-0.429	-0.429	0	0	0.471	0.471	-0.446	-0.428
TCGA-MI-A75E	0	0.341	0	0	0	0	0	0	0	0	0	-0.356	0	0	-0.356	0	0	0	0	0	0	0	0	0	0	0	0	0	0	-0.353	0	0	0	0	0	0	0	-0.325	0
TCGA-MI-A75I	0	0	0	0	0	0	0	0	0.47	0.47	0.513	-0.682	0	0	-0.689	0.991	-0.606	-0.606	0	0	0	0	-0.62	0	-0.609	0	0	-0.587	-0.587	-0.629	0.56	0	0	0	0	0	0	0	-0.586
TCGA-WX-AA46	0	0	0	0	0	0	0	0	0	0	0	0	0.613	0.613	0	0	0	0	0	0	0	0	0	0	0	0	0	0	0	0	0	0	0	0	0	0	0	0	0
TCGA-DD-A4NQ	0	0.568	0	0	0	0	0	0	0	0	0	0	0.316	0.316	0.463	0.463	0	0	-0.253	-0.253	0	0	0	0	-0.399	-0.38	-0.395	0	0	-0.393	0	0	0	0.083	0.462	0	0	0	0
TCGA-DD-AADU	0	1.324	0	0.653	0.689	0.689	0	0	0.699	0.699	0	0	0	0	1.958	1.958	0	0	0	0	0	0	0	0	0	0	0.715	0	0	0	0.719	0	0	0	0	0.74	0.74	0	0
TCGA-DD-AAEB	0	0.763	0	0	0	0	0	0	0	0	0	0	0.778	0.778	-0.882	-0.103	0	0	0	0	0	0	0	0	0	0	0	0	0	-0.862	0	0	0	0	0	0	0	0	0
TCGA-ED-A5KG	0	0	0	0	0	0	0	0	0	0	0	0	0	0	0	0	0	0	0	0	0	0	0	0	0	0	0	0	0	0	0	0	0	0	0	0	0	0	0
TCGA-ED-A82E	-0.537	0.084	0.483	0.483	-0.544	-0.013	0.533	0.533	0.437	0	0.618	0.077	0	0	0.49	0.49	0	0	0.923	0	0.488	0.488	0	0	0	-0.566	0	0.48	0.48	0	0	-0.561	-0.561	0.423	0.423	0.442	0.442	0.489	0.461
TCGA-G3-A7M6	0.628	0.628	0	0	0	0	0	0	0	-0.646	0	0	0	0	-0.733	0.26	0	0	0	0	0	0	-0.697	0	-0.727	0	0	0	0	-0.748	0.587	0	0	0	1.175	0.574	0.574	0	0
TCGA-UB-AA0U	0.464	0.464	0	0	0	0	0	0	0.745	0	1.117	-0.018	0.344	0.752	-0.154	1.081	-0.402	-0.402	0.33	0.33	0	0	-0.401	0	-0.397	0	0	0.342	-0.067	0.035	0.444	0	0	0	0	0.335	0.335	0.38	0.332
TCGA-2Y-A9H5	-0.705	-0.705	0	0	-0.251	-0.251	0	0	0	0	0.075	0.075	0	0	-0.023	0.709	-0.712	-0.271	0	0	0	0	0	0	-0.714	0	0	0	-0.697	-0.271	-0.271	0	0	0	0	0	0	0	0
TCGA-CC-A7IF	0.047	0.439	0	0	0	0	0	0	0	0	0	0	0	0	1.306	1.736	-0.392	-0.392	0	0	0	0	0	0	0	0	0.752	0	-0.823	-1.252	0.822	0	0	-0.369	-0.369	0	0	0	0
TCGA-CC-A7IK	0.508	0.508	0.479	0.479	0	0	-0.866	-0.866	-0.263	-0.263	0.272	0.272	0	0	0	1.02	0.299	0.299	0	0	-0.578	-0.578	-0.87	0	-0.268	-0.284	-0.6	0.286	0.286	-0.598	0.278	-0.551	-0.551	-0.575	-0.575	0	0	-0.557	-0.857
TCGA-DD-AACU	-0.748	0	0	0	0	0	-0.776	-0.776	0	0	0	-0.356	0	0	-0.815	0	-0.777	-0.777	-0.404	-0.404	0	0	-0.274	-0.274	0	-0.469	0	-0.782	-0.782	0	0	0	0	-0.711	-0.711	0	0	-0.374	0
TCGA-DD-AADN	0	0	0	0	0.604	0.604	0	0	0.328	0.328	0	0	-0.454	-0.454	-0.91	2.566	0	0	0	0	-0.339	0	0	0	0	-0.435	0	0.554	0.554	-0.394	0	0	0	0	0	0.42	0.42	-0.475	0
TCGA-DD-AADQ	0	0	0	0	0	0	0	0	1.415	1.415	1.591	0.72	0	0	-0.784	0.799	0	0	0	0	0	0	0	0	0	0	0	0	0	0	0	0	0	0	0	0	0	-0.859	-0.843
TCGA-DD-AAE6	0	1.258	0	-0.295	0.456	0.456	0	-0.992	0	0	0	0	0.472	0.472	-1.047	-0.602	-0.999	0	0	0	0	-0.969	0	0	0	-1.031	0	-0.526	-0.526	-0.967	0	0	0	0	0	0	0	0	0
TCGA-DD-AAEG	0	2.081	0	0	0	0	0	0	0.688	0.688	-0.769	-0.769	0	0	0	2.197	0	0	0	0	0	0	0	0	-0.516	-0.536	0	0	0	0	0	0	0	0	0	0	0	0	0
TCGA-ED-A8O5	-0.866	-0.026	0	0	0	0	0.876	-0.856	0	0	2.294	-0.866	0	0	0	0	0	0	0	0	0	0	0	0	0	0	0	-0.887	-0.887	0	0	0	0	0	0	-0.115	-0.911	0	0
TCGA-GJ-A3OU	0.077	0.367	0	0	0	0	0	0	0	0	0	0	0	0	1.484	1.484	0	0	0	0	0	0	0	0	0	0	0	0	0	-0.281	0	0	-0.298	0	0	0	0	0	0
TCGA-RC-A7SK	-0.298	0.048	0	0	0	0	-0.746	-0.746	0	0	0.373	0.015	-0.342	0	-0.76	0	-0.754	-0.754	0.286	-0.083	0	0	-0.327	0	-0.457	-0.377	0	0	0	-0.737	0	-0.349	-0.349	0	-0.34	0	0	0	0
TCGA-UB-A7MC	-0.56	1.152	0	0	-0.017	0.57	-0.577	-0.577	0	0	0.535	0.535	0	0	0	0	0	0	0	0	-0.616	-0.616	0	0	0	-0.605	0	0	0	-0.048	0.56	-0.581	-0.581	0	0	0	0	0	-0.61
TCGA-ZP-A9CV	0	1.163	0	0	0	0	0	0	0	0	0	0	0	0	-0.662	0.705	0	0	0	0	0	0	0	0	0	0	0	0	0	0	0	0	0	-0.541	0	0	0	-0.599	0
TCGA-2Y-A9GS	0	0	0	0	0	0	-0.645	-0.645	0	0	0	0	0	0	-0.667	-0.667	-0.648	-0.648	0	-0.628	0	0	-0.645	-0.645	-0.64	0	0.33	0	0	-0.634	0	0	0	-0.602	-0.602	0	0	0	0
TCGA-2Y-A9H1	0.714	0.714	0	0	0	0	0	0	0.707	0.707	0	0	0	0	2.892	3.657	0	0	0	0	0	0	0	0	0	-0.754	0	0	0	0	0	0	0	0	0	0	0	0	0
TCGA-5C-A9VG	-0.252	0.638	0	0	0	0	0	0	0	0	0	0	0.351	0.351	0	0	0	0	0	0	-0.251	-0.251	0	0	0	-0.251	0	0	0	0	0	0	0	0	0	-0.561	0	0	-0.269
TCGA-CC-A7IH	0	0	0	0	0	0	0.8	0	0	0	1.725	1.725	0	0	0.098	0.965	0	0	0.777	0.777	0	0	0	0	0	0	0	0	0	0	0	0	0	0	0	0	0	0	0
TCGA-DD-AADL	0	0	-0.272	-0.272	0	0	-0.805	-0.805	0	0	0.359	-0.821	0.328	0.328	0	0.373	-0.374	-0.374	0	-0.736	0	0	0	0	0	-0.74	0	-0.544	-0.544	-0.832	0	0	0	0	0	0	0	-0.387	0
TCGA-DD-AADM	0	1.408	0	0	0	0	0	0	0	1.381	0	0	0	0.739	-0.102	0.722	0	0	0	0	0	0	-0.379	0	-0.498	-0.489	0	0	0	0	0	0	0	0	0.683	-0.79	0	0	0
TCGA-DD-AADR	0.288	0.288	0	0	0	0	-0.447	-0.447	0	0	0	0	0	0	0	0.749	0	0	0	0	0	0	0	0	-0.517	-0.495	0	-0.284	-0.284	-0.641	0	0	0	0	0	0	0	0	0
TCGA-ED-A4XI	0	0	0	0	0	0	0	0	0	0	0	0	0	0	0	0	0	0	0	0	0	0	0	0	0	0	0	0	0	0	0	0	0	0	0	0	0	0	0
TCGA-G3-A25Z	0	0.558	0.44	0.44	0	0	0	-0.733	0	0	0	0	0	0	0.47	0.47	0	0	0	0	0	0	-0.748	-0.748	0	0	-0.301	0	0	-0.724	-0.208	0	0	0	0	0	0	0	0
TCGA-G3-A5SM	0	0.93	0	0	0	0	0	-0.295	0.264	0.264	0	0	0.28	0.28	0	0	0	0	0	0	0	0	0	0	-0.375	0	-0.37	0.259	0.259	0	0	0	0	0.299	0.299	0.268	0.268	0	0
TCGA-G3-AAV0	0	0.782	0	0	0	0	0	0	0	0	0	0	0	0	-0.856	0	0	0	0	0	0	0	0	0	0	0	0	0	0	0	0	0	0	0.65	0.65	0	0	0	0
TCGA-G3-AAV3	0.424	0.424	0	0	0	0	0	0	0	0	0.444	-0.449	0	0	0.435	0.435	0	0	0	0	0	0	0	0	0	0	0	0	0	0	0	0	0	0	0	0	0	-0.444	-0.456
TCGA-PD-A5DF	0	0	0	0	0	0	-0.724	0	0	0	0	0	0	0	-0.685	0	0	0	-0.725	-0.725	0	0	0	0	-0.718	0	0	0	0	0	0	0	0	0	0	0	0.632	0	0
TCGA-XR-A8TG	0	0	0	0	0	0	0.729	-0.815	0	0	0	0	0	0	-0.863	0	0	0	0	0	0	0	0	0	0	0	0	0	0	-0.839	0	0	0	0	0	0.869	0	0	0
TCGA-5R-AA1C	0	1.604	0.741	0.741	0.775	0.775	0	0	0	0	0.834	-0.883	0	0	-0.09	0.815	0.823	0.823	0	0	0	0	0	0	0	0	0	0	0	0	0	0	0	0	0	0	0	-0.894	0
TCGA-CC-A7IE	0.632	0.632	0.288	0.288	0	0	-0.396	-0.396	0	0	0.309	0.309	0	0	-0.385	0.607	0	0	0	0	0.404	0.404	0.303	0.303	0.301	0	0	-0.362	-0.362	0.334	0.334	0	0	0	0	0.331	0.331	0.32	0
TCGA-DD-A11D	0	0.699	0	0	0	0	0	0	0.689	0.689	0	0	0.698	0.698	0	0	0	0	0	0	0	0	0	0	0	0	0	0	0	-0.735	0	0	0	0	0	0	0	0	0.741
TCGA-DD-A1EF	0	0.566	0	0	0.472	0.472	0	0	0.343	0	0.002	-0.535	0	0	0.915	1.544	0	0	0	0	0	0	0	0	0	0	0	0	0	0	0	0	0	0.456	0.456	0.439	0.439	0	0
TCGA-KR-A7K8	0	0	0	0	0	0	0	0	0.258	0	0	0	0	0	0	0	-0.293	0	0	0	0	0	0	0	0	0	0	0	0	0	0	0	0	0	0	0	0	0	0
TCGA-CC-A7IJ	0	0	0	0	0.415	0.682	0	0	-0.275	-0.275	0	0	0	0	-0.381	0	0	0	0	0	-0.271	-0.271	0	0	-0.468	0	0	-0.291	0	0	0	0	0	0	0	-0.271	-0.271	0	0.522
TCGA-DD-A4ND	0	0	0	0	0	0	0	0	0.404	0.404	0	0	0.495	0.073	-0.025	0.402	-0.395	0	0	0	-0.03	-0.421	0	0.383	0	0.392	0	-0.433	-0.433	0	0	0	0	0.306	0.306	0.365	0.365	0	0.338
TCGA-DD-A4NN	-0.84	1.625	0	0	0	0	-0.796	-0.796	0	0	0.774	0	0	0	0.419	0.419	0	0	0	0	0	0	0	0	-0.81	0	0	-0.865	-0.865	0	0	0.881	0.881	0.289	0.289	0.794	0.794	0	0
TCGA-DD-AAVS	-0.804	0.726	0	0	0	0.725	0.727	-0.816	0	0	1.418	-0.834	0	0	-0.838	0.101	0	0	0	0	0	0	0	0	0	0	0	-0.812	-0.812	0	0	0	0	0	0	0	0	-0.713	0
TCGA-DD-AAVV	0.382	1.445	0	0	0	0	0	0	0.355	0.355	0.262	0.262	0.295	0.295	0	0.608	0	0	0	0	0	0	0	0	-0.327	-0.34	-0.333	0.447	0.114	-0.039	0.276	-0.319	-0.319	-0.292	0.116	0.298	0.298	-0.326	0
TCGA-DD-AAVY	0	1.751	0	0	0	0	0	0	0.96	0.96	0.782	-1.023	0.958	0	-1.077	0.714	0	0	0	0	0	0	0	0	0	0	0	0	0	0	0	0	0	0	0	0	0	0	0.916
TCGA-UB-A7MF	0	0	0	-0.318	-0.307	0	-0.725	-0.385	0.674	-0.357	0	0	0	0	-0.721	-0.35	0	0	0	0	0	-0.322	0	0	0	0	0	-0.318	-0.318	0	0	0	-0.345	0	0	0	0	-0.355	0
TCGA-ZP-A9D1	-0.431	0.735	0	0	-0.425	-0.425	0	0	0.384	0.384	-0.386	-0.386	0.397	0.397	0	0	0.398	0.398	-0.253	-0.253	0	0	-0.361	-0.361	0	0	0	0	0	-0.342	-0.342	0.277	0.277	0.254	0.254	0	0	-0.429	0
TCGA-2Y-A9GU	0	1.282	0.031	-0.409	0	0	1.047	0	0	0	0	0	0.423	0.423	-0.432	0	-0.418	-0.853	0	0	0	0	0	0	0	0	0	0	0	0	0	0	0	0.992	0.694	0	0	0	0.622
TCGA-CC-A9FS	0	0	0	0	0	0	-0.78	-0.78	0	0	0	-0.798	0	0	-0.808	2.732	-0.786	0	0	0	0	0	0	0	-0.788	0	0	-0.785	-0.785	-0.774	0	1.471	0	0	0	-0.783	0	0	0
TCGA-DD-A113	-0.385	1.092	0	0	-0.343	-0.343	-0.084	-0.412	0	0	0	0	0.384	0	-0.75	0.575	-0.395	-0.395	0.26	0.26	-0.394	-0.394	0	0	-0.354	-0.442	-0.338	0.281	-0.325	0	0	0.336	0.336	-0.466	0.053	-0.366	-0.776	0.433	-0.721
TCGA-DD-AADO	-0.322	0.307	0.38	0.38	-0.32	-0.32	0.421	-0.286	0	0	0.388	0.388	0	0	-0.715	0.691	-0.711	-0.711	0	0	-0.337	-0.337	-0.338	0	-0.331	-0.329	-0.302	-0.709	-0.709	0	0	-0.31	-0.31	0	0	0.407	0.407	0	0
TCGA-DD-AADY	0	1.686	0	0	-0.939	-0.939	0	-0.919	0	0	0	-0.921	0	0	0	0	0	0	0	-0.952	0	-0.93	0	0	0	0	0	-0.977	-0.977	-0.933	0	0	0	0	0	0	0	-0.95	0
TCGA-DD-AAEE	0	0	0	0	0	0	0	0	0.369	0	0	0	0	0	-0.81	0.708	-0.87	-0.87	0	0	0	0	-0.802	0	0	-0.852	0	0	0	-0.826	0.794	0	0	0	0	0	0	-0.492	-0.836
TCGA-DD-AAW1	0.286	0.286	0	0	0	0	0	0	0	0	0	0	0	0	0	1.117	0	0	0	0	0	0	0	0	0	0	0	0	0	-0.311	0.445	0	0	0	0	0	0	0	0
TCGA-ZS-A9CG	0	0.701	0	0	0	0	0	0	0	0	0	0	0	0	-0.751	2.245	0	0	0	0	0	0	0	0	-0.268	0	0	0	0	0	0	-0.401	-0.401	0	0	0	0	0	0.318
TCGA-2Y-A9GV	0	0	0	0	0	0	0	0	0	0	0	0	0	0	0	0	0	0	0	0	0	0	0	0	0	0	0	0	0	-0.709	0	0	0	0	0	0	0	0	0
TCGA-CC-A3MC	0	1.014	0	0	0	0	0	0	0.655	0.538	0	0	0	0	0	1.005	0	0	0	0	0	0	0	0	0	0	0	-0.524	-0.524	-0.52	0	0.512	0.512	0	0	0	0	0	0
TCGA-CC-A7II	0	0	-0.338	-0.338	0	0	-0.419	-0.419	0.581	0	0.318	0.318	0.622	0.622	0	0.854	0.543	0.543	0	0	0.508	0.508	0.271	0.271	0	0	0	-0.489	0	-0.686	0	0.522	0.522	0.656	0.656	0.499	1.18	0	0
TCGA-DD-A4NJ	0	0.63	0	-0.443	0	0	0	0	0	0	0	-0.596	0	0	-0.662	0.713	0	0	0	0	0	0	-0.645	0	0	0	0	0	0	-0.671	-0.33	0	0	-0.313	-0.313	0	0	0	0
TCGA-DD-AAD5	0.481	0.788	0	0	0	0	-0.752	-0.382	0.619	0	0	0	0	0	0.368	1.119	0	0	1.07	-0.414	-0.731	-0.731	-0.749	0	0	-0.365	0	0	0	0.191	0.523	-0.485	0	0	0	-0.609	-0.609	0	0
TCGA-DD-AAW0	0	0.943	0	0	0	0	0	-0.513	0.479	0.479	0	0	0	0	-0.516	0.769	-0.484	-0.484	0	0	0	0	0	0	0	0	0	0.324	-0.176	0	0	0	0	0	0	0	0	0	0
TCGA-ED-A97K	-0.535	-0.535	0	0	0	0	0	-0.567	-0.263	-0.263	0	-0.547	0	0	0	0	-0.526	0	-0.586	-0.586	0	0	-0.549	-0.549	0	-0.575	0	0	0	-0.532	-0.532	0	0	-0.535	0	-0.613	0	0	0
TCGA-ES-A2HT	0	0	0	0	0	0	0	0	0.466	0.466	0	0	0	0	-0.531	0.415	0	0	0	0	0	0	0	0	0	0	0	0	0	0	0	0	0	0	0	0	0	0	0
TCGA-O8-A75V	0	0.859	0	0	0	0	0	0	0.451	0.451	0	0	0	0	-0.519	2.437	0	0	0	0	0	0	0	0	0	0	0	0	-0.468	0.001	0.488	0	0	0	0	0	0	0	0
TCGA-DD-A115	0	0	0	0	0	0	0	0	0.419	0.419	0	0	0	0	-0.795	0	-0.303	0	0	0	-0.354	-0.354	0	0	-0.75	0	-0.397	0	0	-0.722	0	0	0	0	0	0	0	0	0
TCGA-DD-AACV	0	0	0	0	0	0	0	-0.912	1.093	0	0	0	0	0	0	0	0	0	-0.67	-0.966	0	-0.954	0	0	0	0	0	0	0	0	0	-0.976	-0.976	-1.017	-1.017	0.788	0.788	0	0
TCGA-DD-AADC	0	0.655	0	0	0	0	-0.695	-0.695	1.375	1.375	0	0	0	0	-0.738	1.317	-0.707	0	0	0	0	0	0	0	-0.697	0	0	0	0	-0.031	0.672	0.702	0.702	-0.216	0.521	0	0	-0.744	0
TCGA-ED-A7XP	0	1.665	0	0	0	0	0	-0.71	0	0	0	0	0	0	0.735	0.735	-0.544	-0.544	0	0	0	0	-0.655	0	0	0	0	0	0	0	0	-0.48	-0.48	0	0	0	0	0	-0.691
TCGA-G3-A3CH	0	0	0	0	0	0	0	0	0	0	0	0	0	0	0	0	0	0	0	0	0	0	0	0	-0.661	-0.371	0	0	-0.652	-0.62	0	0	0	-0.325	0	0	0	0	0
TCGA-G3-AAV6	-0.386	0.485	0	0.714	0	0	0	0	-0.103	-0.467	0	-0.439	0.352	0.352	-0.842	-0.416	-0.875	-0.875	0.359	0.359	0	-0.389	0.35	0.35	0.337	0.414	-0.864	-0.433	-0.433	0.387	0	-0.444	-0.444	0	0	0.798	0.798	-0.448	0
TCGA-RC-A7SB	0	0	0	0	0	0	-0.791	-0.791	0	0	0	0	0	0	0	0	-0.801	-0.801	0	-0.389	-0.344	-0.542	0	0	0	0	0	-0.796	-0.796	-0.772	0	0	0	0	0	0	0	0	0
TCGA-BC-A10X	0	0	0	0	0	0	0	0	0	0	0	0	0	0	0	0	0	0	0	0	0	0	0	0	0	0	0	0	0	0	0	0	0	0	0	0	0	0	0
TCGA-CC-A9FU	0.559	1.7	0.506	0.506	0	0	-0.449	0	0	0	0.529	0.529	0.552	0.552	-1.246	-0.863	-0.599	0	0.716	0.716	0	0	0	0	-0.595	0	0	0	0	-0.56	0	0	0	0	0.335	1.594	1.594	0	0.494
TCGA-DD-AACG	0	0	0	0	0	0	-0.833	-0.833	1.225	1.225	0	0	0	0	-0.461	0.832	-0.83	0	-0.323	-0.323	0	0	-0.401	-0.401	-0.816	-0.381	-0.399	-0.256	-0.776	-0.852	0	0	0	-0.857	0.84	0	0	-0.401	0
TCGA-DD-AAE1	-0.827	1.359	0	0	0	0	0	-0.855	0	0	0	0	0	0	0	1.461	-0.857	0	0	0	0	0	0	0	0	0	-0.372	-0.813	-0.813	0	0	0	0	0	0	0	0	0	0
TCGA-EP-A2KA	0	0.479	0	0	0	0	0	0	0	0	0	0	0	0.43	-0.6	0.552	0	0	0	0	0	0	0	0	0	0	0	0	0	0	0	0	0	0	0	0	0	0	0
TCGA-FV-A4ZQ	0	0	0	0	0	0	0	0	0.561	0.561	1.082	1.082	0	0	0.981	1.601	0	0	0.545	0.545	0.533	0	0	0	0	0	0.536	0	0	0	0	0	0	0	0.512	1.026	1.026	0	0
TCGA-G3-A25Y	-0.659	-0.659	0	0	0	0	0	-0.598	0	0	0	0	0	0	0	0	0	0	0	0	0	0	0	0	0	0	0	-0.676	-0.676	-0.677	0	0	0	0	0	0	0	0	0
TCGA-G3-A3CJ	0	1.321	0	0	0	0	0	0	0	0	0	0	1.348	1.348	-0.775	0.683	0	0	0	0	0	0	0	0	0	0	0	0	0	0	0	0	0	0	0	0	0	0	0
TCGA-2Y-A9GT	0	0	0	0	0	0	0	0	0	0	0	0	0	0	0	0	0	0	0	0	0	0	0	0	0	0	0	0	0	-0.583	0	0	0	0	0	0	0	0	0
TCGA-CC-A8HV	0	1.008	0	0	0	0	-0.698	-0.698	0	0	0	0	0	0	-1.209	0.391	0	0	0	0	0	0	-0.279	-0.279	-0.72	-0.687	-0.707	-0.711	-0.711	-0.717	0	-0.634	-0.634	0	0	0	0	-0.658	-0.737
TCGA-DD-AAC9	0	1.108	0	0	0	0	0	0	0	0	0	0	0	0	0	0.565	0	0	0	0	0	0	0	0	0	0	0	0	0	0	0	0	0	0	0	0	0	0	0
TCGA-DD-AAD1	0	0.424	0	0	0	0	0	0	0	0	0	0	0	0	0.777	1.254	0	0	0	0	0.318	0.318	0	0	-0.34	0	0	0	-0.451	-0.429	0	0	0	0	0	0	0	0	0
TCGA-DD-AADB	0	0	0	0	0	0	0.656	-0.642	-0.478	-0.478	0	0	0	0	-0.067	0.579	0	0	0	0	0	0	0	0	0	-0.647	-0.628	-0.636	-0.636	-0.629	0	0	0	0	0.527	0	0	0	0
TCGA-DD-AADD	1.275	1.275	0	0	0	0	-0.33	-0.33	-0.297	-0.297	0	0	0.263	0.263	0.402	0.927	0	0	0	0	-0.334	-0.334	0	0	-0.751	-0.823	0	0	0	0	0	0.257	0.257	-0.415	0	0.93	0.93	-0.516	0
TCGA-DD-AAE2	0	0	0	-0.72	0	0	0	0	0	0	0	-0.415	0	0	0	0	0	0	0	0	0	0	0	0	0	0	0	0	0	-0.77	0	-0.769	-0.769	0	0	0	0	0	0
TCGA-DD-AAED	0	0.879	0	0	0	0	-0.912	-0.912	0	0	0	0	0	0	-0.945	-0.082	-0.916	-0.916	0	0	0	-0.411	0	0	-0.934	0	0	-0.969	-0.969	0	0	0	0	0	0	0	0	0	0.833
TCGA-DD-AAEK	-0.027	0.362	0	0	0	0	-0.373	-0.373	0.275	0.275	0.342	0.342	0	0	0.329	0.329	-0.385	-0.385	0.284	0.284	-0.337	-0.337	0	0	-0.381	0	0.32	0	0	-0.374	0	0	0	0	0	0.486	0.486	0.302	0.306
TCGA-ED-A66Y	-0.307	0.345	-0.273	-0.273	-0.287	-0.287	0	0	0	0	-0.291	-0.291	0	0	0	0.916	0	0	0	0	0	0	0	0	0	0	-0.298	-0.828	-0.828	0	0	0	0	0	0	0	0	-0.703	0
TCGA-FV-A495	0	0.568	0	0	0	0	0	0	0.504	0.504	0	0	0	0	-0.531	-0.531	0	0	0	0	0	0	0	0	0	0	0	0	0	-0.014	0.512	0	0	0	0	0	0	0	0
TCGA-G3-AAV1	0	0	0	0	-0.371	-0.371	-0.345	-0.345	1.034	1.034	0	0	0	0	0	0	-1.293	-1.293	0	0	-0.356	-0.356	0	0	0	-0.787	-0.305	0	0	-0.78	-0.78	-0.303	-0.303	-0.281	-0.281	0.503	0.503	-0.773	0
TCGA-UB-A7ME	0	1.048	0	0	0	0	-0.378	-0.378	1.044	0	-0.044	-0.391	0.736	0	-0.224	0.988	-0.28	-0.28	0.44	0	0.455	0	0.328	0.328	0	0.349	0	0	0	-0.387	0	0	0	0	0.293	0	0.761	0	0.307
TCGA-ZP-A9D2	0	0.667	0	0	0	0	-0.682	-0.682	1.903	1.206	0	0	0	0	-0.678	0	-0.706	-0.706	0	0	0	0	0	0	0	-0.727	0	0	0	-0.723	0.643	0	0	0	0	0	0	0	0
TCGA-BC-A10W	1.632	1.632	0	0	0	0	0	0	0.365	0.365	0	0	0	0	0	1.804	0	0	0	-0.694	0	0	0	0	0	0	0	0	-0.679	0	0.642	0	0	-0.606	0	0	0	0	0
TCGA-BW-A5NO	0.396	0.396	0	0	0.368	0.368	-0.514	-0.514	0	0	0.509	0.509	0	0	-0.698	-0.698	0	0	-0.549	-0.549	0	0	0.272	0.272	-0.644	0	0	-0.562	-0.562	0.392	0.392	0.429	0.429	0	0	0.357	0.357	0.412	0
TCGA-CC-A1HT	0	0	0	0	0	0	0	0	0	0	0	0	0	0	0.03	0.497	0	0	0	-0.312	0	0	0	0	0	-0.308	0	0	0	-0.27	0	0	0	0	0	0	0	-0.312	-0.284
TCGA-DD-AACQ	0	0.861	0	0	0	0	0	0	0	0	0	0	0	0	-0.966	0	0	0	-0.958	-0.958	0	0	0	0	0	0	0	0	-0.942	-0.944	0	0	0	0	0	0	0	0	0
TCGA-DD-AADE	0	0	0	0	0	0	0	0	0	0	0	0	0	0	1.317	2.117	0	0	0	0	0	0	0	0	0	0	0	0	0	-0.786	-0.048	0	0	0	0	0	0	0	0
TCGA-DD-AADV	0	0.272	0	0	0	0	-0.537	-0.819	0	0	0.412	-0.549	0	0	-0.363	-0.363	-0.666	-0.666	0.432	0.432	0	0	0	0	-0.804	-0.259	0	0	0	0	0	0	0	0	0	0	0	0	0
TCGA-DD-AAE3	-0.385	0	0	0	0	0	0	0	1.091	1.091	0.384	0.384	0.364	0.364	0.728	0.728	-0.374	0	0.73	0	-0.345	-0.365	-0.403	-0.403	0.924	1.082	0.39	0.363	0.363	0.393	0.393	0	0.383	0.387	0	0.725	0.725	-0.419	-0.395
TCGA-ED-A8O6	0	0.796	0	0	0.166	-0.323	-0.74	0	0.193	-0.329	0.163	-0.325	0.293	-0.264	2.292	3.018	0	0	0.234	-0.296	-0.273	-0.273	0	0	0	-0.334	0	-0.706	-0.706	-0.7	0.925	-0.724	-0.724	0	0	0.927	0.927	0	0
TCGA-G3-AAV2	0	1.533	0	0	0.794	0	0	0	0.815	0	0	0	0	0	-0.852	-0.045	0	0	0	0	0	-0.827	0	0	0	0	0	0	0	0	0	0	0	0	0	0	0	-0.829	0
TCGA-2Y-A9H0	0	0.884	0	0	0	0	0	-0.905	0	0	-0.952	-0.952	0	0	0	0	0	0	0	0	0	0	0	1.632	0	0	0	0	0	-0.144	0.831	0	0	0	0	0	0	0	-1.006
TCGA-DD-AAE4	0	0	0	0	0	0	0	0	0	0	0	0	0	0	-0.529	0	0	0	0	0	0	0	0	0	0	0	0	0.515	0	0	0	0	0	0	0	0	0	0	0
TCGA-XR-A8TD	0	0	0	0	0	0	0	0	0	0	0.438	0.438	0	0	-0.444	0	0	0	-0.444	-0.444	0	0	0	0	-0.467	0	0	-0.435	-0.435	-0.014	0.432	0	0	0	0	-0.439	0.478	0	-0.44
TCGA-CC-5258	-0.28	-0.28	0	0	0	0	0	0	0	0	0	0	0	0	0.523	1.17	-0.411	-0.411	0	0	0	0	0	0	-0.346	-0.312	-0.261	-0.597	-0.597	-0.577	0	0	0	0	0	0	0	0	0
TCGA-CC-A5UE	0.783	0.783	0	0	-0.313	-0.313	0	-0.473	0	0	0	0	0	0	0	0	-0.799	-0.503	0	-0.652	0	0	-0.767	0	-0.948	-0.649	0	-0.789	-0.789	-0.873	0	0	0	0	0	0	0	0	0
TCGA-DD-AACD	0	0	0	0	0	0	0	0	0	0	0.874	0.186	0.789	0.789	2.014	2.748	0	0	0	0	0	0	0	0	0	0	0	0	0	0	0	-0.744	0	0	0	0	0	-0.266	0
TCGA-DD-AACM	0	0.589	0	0	0	0	3.657	-0.678	0	0	0	0	0	0	-0.674	0.625	0	0	0.54	0	0	0	0	0	-0.678	0	0	-0.656	-0.656	-0.656	0	0	0	0	0	0	0	0	0
TCGA-DD-AADW	-0.843	-0.415	0	0	0	0	-0.858	-0.858	0	0	0	0	0	0	0	-0.266	0	0	0.599	0	0	0.412	0	0	0	0	0	-0.845	-0.845	-0.836	0	0	-0.329	0	0	0	0	0	0
TCGA-DD-AAVP	0	1.522	0	0	0	0	0	0	0	0	0	0	0.824	0	-0.866	0	0	0	0	0	0	0	-0.853	0	0	0	0	0	0	-0.857	0	0.859	-0.849	0	0	0	0	0	0
TCGA-ED-A7PX	0	0	-0.666	-0.666	-0.676	0	0	0	0	0	0	0	-0.028	-0.353	0	0	0	0	-0.291	-0.291	0	0	0.313	0.313	0	-0.675	-0.337	0	0	-0.674	0	-0.61	-0.61	0	0	0	0	-0.625	-0.666
TCGA-G3-AAUZ	0	0	0	0	0	0	-0.115	0.717	0	0	0	0	0	0	0.569	1.414	0	0	0	0	0	0	0	0	0	0	0	0	-0.788	-0.015	0.787	0	0	0	0	0	0	0.769	0
TCGA-LG-A9QC	-0.057	0.728	0	0	-0.784	-0.784	-0.771	-0.771	0.79	0.79	0	0	0	0	-0.822	0	0	0	0	0	0	0	0	0	0	0	0	0	0	0	0	0	0	0	0	0	0	0	0
TCGA-QA-A7B7	0	0	0	0	0	0	0	0	0	0	0	0	0	-0.813	-0.804	-0.804	0	0	-0.789	-0.789	0	0	0	0	0	0	0	-0.773	-0.773	-0.779	0	0	0	0	0	0	0	0	-0.78
TCGA-CC-A7IG	0	1.087	0	0	0.545	0.545	0.804	0.182	0.259	0.259	1.712	0	-0.332	-0.332	-0.848	1.189	-0.424	0	0.283	0.283	0	0	0	0	0	-0.82	-0.277	0	-0.797	0.319	0.742	0.683	0.683	0	0	0	0	0	0
TCGA-ED-A459	0.466	0.466	-0.322	-0.322	0	0	-0.638	-0.638	0	0	0	0	0	0.818	0.044	0.36	-0.314	-0.66	0.073	-0.296	0	0	0	0	-0.663	-0.664	0	0.016	-0.663	-0.682	0	-0.513	-0.513	0	0	0	0	-0.61	-0.343
TCGA-RC-A7S9	0	0	0	0	0	0	0	0	0	0	0.792	0.792	0	0.406	-0.842	-0.842	0	0	0	0	0	0	0	0	2.823	0	0	0	0	0	0	0	0	0.699	0.699	0	0	0	0
TCGA-DD-A1EI	0	0	0	0	0	0	0	0	0	0	0	0	0	0	0.02	1.162	-0.406	-0.406	0	0	0	0	0	0	-0.421	0	0	-0.422	-0.422	-0.408	0	0	0	-0.403	-0.403	0	0	0	0
TCGA-DD-AAVU	0	0	0	0	-0.458	-0.458	-0.939	-0.939	0	0	-0.965	-0.965	0	0	-1.293	-0.415	-0.931	-0.931	-0.922	0	0	0	-0.94	-0.94	0	-0.454	0	-0.923	-0.923	-0.925	0	0	0	0	0	0	0	0	0
TCGA-EP-A2KB	-0.561	0.814	0	0	0	0	-0.57	-0.57	0.365	0.365	0.369	0.369	-0.39	-0.39	0.363	0.363	0.359	0.359	0.7	0.7	0	0	0	0	0	-0.568	-0.384	-0.572	-0.572	0.304	0.304	0	0	0.322	0.322	0.356	0.356	0.357	-0.394
TCGA-2Y-A9H3	-0.265	0.021	0	0	-0.275	-0.275	-0.283	-0.283	0	0	0	0	0	0	-0.564	0	-0.268	-0.268	0	0	0	0	0	0	0	-0.251	0	-0.257	-0.257	0	0	-0.261	-0.261	0	0.299	0	0	-0.269	-0.257
TCGA-CC-A3M9	0	0	0	0	0.48	0.48	0	0	0	0	0	0	0	0	0.417	0.417	0	0	0.326	0.326	0	0	0	0	0	0.474	0	-0.337	0	0.582	0.582	0	0	0	0	0.369	0.369	0	0
TCGA-CC-A5UD	-0.514	0	0	0	0	0	0	-0.578	0.045	-0.563	-0.571	-0.571	-0.565	-0.565	0	0	-0.551	0	1.742	-0.562	0	-0.539	0	0	0	0	-0.549	0	-0.551	-0.522	0	-0.561	-0.561	-1.055	-0.489	0	0	-1.146	-0.527
TCGA-DD-A3A3	0	1.221	0	0	0	0	0	0	0.654	0.654	0	0	0	0	-0.735	2.864	0	0	0	0	0	0	0	0	0	0	0	0	0	-0.672	0.017	0	0	0	0	-0.742	0	0	0
TCGA-DD-AADP	0	0.664	0	0	0	0	0	-0.765	0	0	0	-0.781	0	0	-0.791	-0.791	-0.743	0	0	0	0	-0.769	0	0	0	0	0	-0.788	-0.788	0	0	0	0	0	0	0	0	-0.767	0
TCGA-DD-AAE0	-0.495	0.65	0	0	0	0	-0.475	-0.475	0	0	0.493	0.493	1.005	0	-0.311	0.777	0	0	0	0	0	0.884	0	0	-0.84	-0.509	0	-0.541	-0.541	-0.569	-0.152	0	0	0.326	0.326	1.233	1.233	0	0.866
TCGA-DD-AAE8	0	0.383	0	0	0	0	0	-0.505	0	0	0	0	0	0	-0.476	0.506	-0.452	-0.452	0.219	-0.609	0	0	0	0	-0.41	0	0.473	-0.49	-0.49	0	0	0	0	-0.428	-0.428	0	0	-0.463	0
TCGA-G3-A25T	0	0	0.318	0.318	-0.388	0	0	0	0.254	0.254	0	-0.396	0.348	0.348	0	0.432	-0.381	-0.381	0	0	0	0	0.334	0.334	-0.389	0	0.335	0	0	0	0	0.288	0.288	0	0	0	0	0.342	-0.379
TCGA-CC-5261	-0.352	0.927	0	0	0	0	0.387	0.055	0	0	0.654	0	-0.337	-0.337	-0.383	-0.383	0	0	0	0	0	0	0	0	-0.342	-0.311	0	-0.354	-0.354	-0.035	0.342	0	0	0.272	0.272	0.897	0.897	0.283	0.264
TCGA-DD-AAVR	0	0.938	0	0	0	0	0	0	0	0.456	0.601	0	0	0	-0.524	0	0	0	0	0	0	0	0	0	0	0	0	0	0	-0.502	0	0	0	0	0	0	0	0	0
TCGA-G3-A5SI	0	1.002	0	0	0	0	0	-0.958	0.587	0	0.981	0.981	0	0	0	0.982	0	0	0	0	0	0	0	0	0	0	0	0	-0.943	0	0	0	0	0	0	0	0	0	-0.979
TCGA-DD-A39Z	0	0.643	0	0	0	0	0	0	0	0	-0.106	-0.78	0.735	0.735	-0.091	0.669	0	0	0	0.646	0	0	0	0	0	0	0	-0.732	-0.732	0	0	0	0	0	0	0	0	0	0
TCGA-DD-AACW	-0.941	-0.091	0	0	0	0	0	-0.924	0	0	0	0	0	0	0	0	-0.913	0	0	0	0	0	0	0	0	0	0	-0.942	-0.942	0	0	0	0	0.763	0.763	0	0	0	0
TCGA-DD-AAD3	0.636	0.636	0	0	0	0	0	0	0	0	0.428	-0.343	0.632	0	-0.66	0	-0.655	-0.655	0	0	0	0	0	0	0	0	0	0	-0.587	-0.656	0	0	0	0	0	0	0	0	0
TCGA-DD-AADI	0	1.408	0	0	0	0	0	-0.768	-0.408	-0.408	0	0	0	0	-0.057	0.73	0	0	0	0	0	0	0	0	0	0	0	-0.767	-0.767	0	0	-0.359	-0.359	0	0	0	0	0	0
TCGA-DD-A114	0	0.416	0	0	0	0	0	0	0	0	0.295	0.295	0	0	0	0	0	0	0	0	0	0	0	0	0	0	0	0	0	0.203	0.459	0	0	0	0	0	0	0	0
TCGA-RC-A7SH	-0.855	0.696	-0.303	-0.303	0	0	0	-0.709	0	0	0	0	0	0	-0.864	0.666	0	0	0.383	0.383	0	0	-0.8	0	-0.839	-0.838	0	0	-0.723	0	0	0	0	0.312	0.312	0	0	0.461	0
TCGA-DD-A119	0	1.086	0	0	0	0	0	0	0	0	0.925	0.501	0	0	0.908	1.715	0	0	0	0	0	0	0	0	0	0	0	0	0	-0.604	0	0	0	0	0	0	0	0	0
TCGA-DD-AACO	-0.356	-0.356	0	0	0	0	0	0	0	0	0	0	0	0	-0.074	0.373	-0.389	-0.389	-0.428	-0.428	-0.833	-0.833	0	0	0.345	0	0	0	-0.861	0	0	-0.462	-0.864	-0.736	0	0	0	0	0
TCGA-CC-A8HU	0	0.873	0	0	0	0	0	-0.875	0.879	0	0.821	0	1.599	1.599	-0.806	0	-0.862	0	1.704	0	0	0	0.698	0.698	0	-0.885	0	0	-0.828	-0.914	0	0	0	0	0	0.817	1.649	0	-0.502
TCGA-DD-AACS	0	1.555	0	0	0	0	0	-0.896	-0.899	-0.899	0	0	0	0.561	-0.909	0	0	0	0	0	0	0	0	0	-0.894	-0.911	0	0.775	-0.159	0.171	0.68	0	0	0	0	-0.195	0.743	0	0
TCGA-DD-AAVQ	-0.54	0.483	0	0	-0.254	-0.254	-0.253	-0.253	-0.261	-0.261	0	0	0	0	-0.547	0.502	-0.254	-0.254	0	0	0	0	0	0	-0.531	0	-0.253	0	-0.527	-0.54	0	0	0	0	0	0	0	0	0
TCGA-DD-AAVX	0	0	0	0	0	0	0	0	0	0.671	0	0	0	0.675	1.464	1.464	0	0	0	0	0	0	0	0	0	0	0	0	0	0	0	0	0	0	0	0	0	0	0
TCGA-DD-AAVZ	-0.727	1.25	0	0	0	0	0	0	0	0	0	0	0	0	-0.771	1.261	-0.749	-0.749	0	0	0	0	0	0	0	0	0	-0.726	-0.726	0	0	0	0	0	0	0	0	0	0
TCGA-FV-A3R3	0	0.445	0	0	0	0	0	0	0	0	0	0	0	0	0	0	0	0	0	0	0	0	0	0	0	0	0	0	0	0	0	0	0	0	0	0	0	0	0
TCGA-G3-AAV7	0	0.927	-0.506	-0.506	0	0	0	-0.55	-0.602	-0.602	0	0	0	0	-0.577	0	0	0	0	0	-0.624	0	-0.633	0	-0.492	-0.618	-0.621	-0.637	-0.637	-0.662	0	0	0	0	0	0	0	0	0
TCGA-DD-A3A4	0	0	0	0	0	0	0	0	0	0	0	0	0	0	0	0	0	0	0	0	0	0	0	0	0	0	0	0	0	-0.66	0	-0.685	0	0	0	0	0	0	0
TCGA-CC-A3MB	-0.487	-0.487	0	0	-0.496	0	0.463	-0.031	0.345	0.345	0.46	0	0.461	0.461	0	0	-0.504	-0.504	1.327	0	0	0	0	0	0	-0.515	0	0	0	-0.535	0	-0.488	-0.488	0	0	0.45	0.45	-0.498	0.364
TCGA-CC-5263	0	0	0	0	-0.745	0	0	0	-0.025	-0.748	0.532	0.532	0	0	0	0	0	0	0	0	0	-0.735	0	0	0.619	0	0	0	-0.813	-0.764	0.66	0.673	0.673	0	0	0	0	0	0
TCGA-DD-AAVW	0.027	0.558	0.458	0.458	0	0	-0.585	-0.585	0	0	0.335	0	0	0	-0.573	1.561	-0.556	-0.556	0	0	0	0	0	0	0.45	0	0	0	-0.545	0	0	0	0	0	-0.503	0	0	0	0
TCGA-ED-A66X	-0.277	0.56	0	0	0	0	-0.004	-0.265	0.256	0.256	0.261	0.261	0	0	0.356	1.278	-0.276	-0.276	0.269	0.269	0	0	0	0	0	0	0	-0.296	-0.296	0	0	1.033	-0.269	0	0	0.257	0.257	0	0
TCGA-MR-A8JO	0	0	0	0	0	0	0	0	0	0	0	0	0	0	-0.38	0.518	0	0	0	0	0	0	0	0	-0.261	0	0	0	0	0	0	-0.257	-0.257	0	0	0	0	0	-0.258
TCGA-WX-AA47	0	0.909	0	0	0	0	0	0	0.907	0.907	0	0	0	0	-0.933	0	0	0	0	0	0	0	0	0	0	0	0	0	0	0	0	-0.968	-0.968	0	0	0	0	0	0
TCGA-DD-A4NP	0	0	0	0	0	0	0	0	0	0	0	0	0	0	0	0	0	0	0	0	0	0	0	0	0	0	0	0	0	0.718	0.718	0	0	0	0	0	0	0	0
TCGA-DD-AACN	-0.741	0.287	0	0	0	0	-0.35	-0.733	0	0	0.489	0.489	0	0	-0.756	-0.022	0	0	0	0	0	0	-0.361	-0.361	-0.701	-0.362	0	-0.751	-0.751	0	0	-0.728	-0.728	0	0	0	0	-0.378	0
TCGA-G3-A7M8	0	0	0	0	0	0	0	0	0	0	0	0	0	0	0	0	0	0	0	0	0	0	0	0	0	0	0	0	0	0	0	0	0	0	0	0	0	0	0
TCGA-DD-A39W	0	0.796	0	0	0	0	0	0	0	0	0	0	0	0	0	0	0	0	0	0	0	0	0	0	0	0	0	0	0	0	0	0	0	0	0	0	0	0	0
TCGA-ED-A7XO	0	0	0	-0.412	0	0	-0.38	-0.38	0	0	0	0	0	0	-0.409	0	0.407	0	-0.29	-0.29	-0.417	-0.417	0	0	-0.401	0	0	0	0	0	0	0	0	0.303	0.303	0	0	0	0
TCGA-BW-A5NP	-0.832	0.426	0	0	-0.268	-0.268	0	-0.591	0	0	0.953	0.202	0	0	-1.293	-0.253	0	0	0.392	0.392	-0.268	-0.268	-0.385	-0.385	0.303	-0.285	0	-0.838	-0.838	-0.262	-0.262	-0.838	-0.838	0	0	0.981	0	-0.35	0
TCGA-DD-A4NB	0	0	0	0	0	0	0	0	0	0	0	0	0	0	0	0	0	0	0	0	0	0	0	0	0	-0.444	0	0	0	0	0	-0.434	-0.434	0	0	0	0	-0.451	0
TCGA-RC-A6M3	0.315	0.315	-0.266	-0.266	0	0	-0.385	-0.385	0	0	0.268	0.268	0.319	0.319	0.899	0.899	0	0	0	0	-0.353	-0.353	0	0	-0.386	0	-0.37	0	0	0	0	0.349	0.349	0.308	0.308	-0.349	-0.349	0	-0.381
TCGA-UB-A7MB	0	0	0	0	0	0	0	0	0	0	0	0	0	0	-0.861	0	0	0	0	0	0	0	0	0	0	0	0	-0.814	-0.814	-0.837	0	-0.854	0	0	0	0	0	0	0
TCGA-DD-A1EH	-0.81	0.577	0	0	0	0	0.374	-0.252	-0.251	-0.251	1.434	0.621	0	0	0	0	0	0	0	0	0	0	0	0	0	0	0	-0.815	-0.815	-0.809	0	0	0	0	0	0	0	0	0
TCGA-DD-A1EL	0	0.656	0	0	0	0	-0.723	-0.723	0	0	0	0	0	-0.739	-0.733	0.265	0	0	1.416	1.106	0	0	-0.268	-0.268	0	-0.737	-0.746	0	0	-0.741	0	-0.298	-0.298	0	0	0	0	-0.742	0
TCGA-DD-A1EC	0	0	0	0	0	0	0.399	0.399	0	0	-0.422	-0.422	0.818	0.818	0.411	0.411	0	0	0	0	0	0	0	0	0	0	0	0	0	0	0	0	0	0.419	0.419	0	0	0	0
TCGA-ED-A7PY	-0.423	1.025	0.377	0.377	0	0	0	-0.855	0	0	0	0	0.434	0.434	-0.888	-0.441	0	0	0	0	0	0	0	0	0	0	0	-0.811	-0.811	0	0	0	0	0	0	0	0	0	0
TCGA-RC-A6M5	0	0	0	0	0	0	0	0	0	0	0	0	0	0	0	0	0	0	0	0	0	0	0	0	0	0	0	0	0	0	0	-0.359	-0.359	0	0	0	0	0	0
TCGA-XR-A8TE	0	0	0	0.652	0	0	0	0	0	0	0.694	0.694	0.7	0.7	0	0	0	0	0	0	0	0	0	0	0	0	0	0.734	0.734	0	0	0	0	0	0	0	0	0	0

## Sheet: LUAD
	1p	1q	2p	2q	3p	3q	4p	4q	5p	5q	6p	6q	7p	7q	8p	8q	9p	9q	10p	10q	11p	11q	12p	12q	13q	14q	15q	16p	16q	17p	17q	18p	18q	19p	19q	20p	20q	21q	22q
TCGA-55-A4DF	0.264	0.264	0	0	-0.42	-0.42	-0.613	-0.613	1.016	0	0	0	0	0	0	0	0.838	-0.301	0	0	0.407	0.407	0	0	0	0	-0.337	0	0	0	0	0.275	0.275	-0.308	0	0.51	0.51	-0.32	-0.289
TCGA-55-8204	0	0	0	0	-0.334	0	-0.337	-0.337	1.668	-0.334	0	0	0	0	0.012	0.342	-0.337	-0.337	0	0	0	0	0	0	-0.287	0	0	0	0	0	0	0	0	0	0	0	0	-0.32	0.31
TCGA-NJ-A4YI	0	1.385	0	0	0	0	-0.298	-0.298	0	0	-0.671	-0.671	0	0	-0.31	0.068	0	0	-0.679	-0.679	0	0	-0.28	0.298	-0.304	0	-0.674	0.726	-0.294	-0.323	-0.323	0	0	0	0	-0.67	0	0	-0.701
TCGA-50-5935	-0.438	1.175	0	0	-0.516	-0.516	0	0	0.46	0.46	-0.102	-0.37	0	0	0	0	0	0	0	0	0	0	0	0	-0.44	0	-0.446	0	0	0.344	0.344	0	0	0.3	0.3	0.251	0.251	-0.434	-0.463
TCGA-44-6777	0	0.379	0	0	0	0	0	0	2.072	2.072	0	0	0	0	-0.394	0	0	0	0	0	0	0	0	0	0	0	-0.252	0	0	0.304	0.304	0	0	0	0	0	0	0	0
TCGA-50-5939	0	0	0	0	-0.304	0	0	0	0	0	0	0	0	0	0	0	-0.286	0	0	0	-0.296	0	-0.342	-0.342	0	0	0	0	0	0	0	0	0	-0.291	-0.291	-0.337	0	0	-0.331
TCGA-69-8254	0	0	0	0	0	0	0	0	0	0	0	0	0	0	0	0	0	0	0	0	0	0	0	0	0	0	0	0	0	0	0	0	0	0	0	0	0	0	0
TCGA-50-6673	0	0	0	0	0	0	0	0	0	0	0.335	0.335	1.123	-0.423	-0.443	0	-0.424	-0.424	0	0	0	0	0	0	0	0	0	0	0	0	0	0	0	0	0	0	0	0.631	0
TCGA-62-A470	0	0.435	0	0	-0.417	-0.417	0	0	0.015	-0.43	0.399	-0.023	0	0	0.434	0.434	-0.014	-0.439	0.418	0.418	0.021	-0.433	0.404	0.404	0	0	0	-0.454	-0.454	0	0.403	-0.434	-0.434	-0.46	-0.46	0	0	-0.424	0
TCGA-67-3773	0	0	0	0	0	0	0	0	0.694	0	0.888	0.134	0	0	0	0	0	0	0	0	0	0	0	0	0	0.363	0	0	0	-0.761	0	0	0	0	0	-0.765	-0.765	0	0
TCGA-69-7761	0	0.258	0	0	0	0	0	0	0	0	0	0	0	0	0	0	-0.308	-0.308	0	0	0	0	0	0	0	0	0	0	0	-0.301	0	0	0	-0.285	0	-0.305	-0.04	0	0
TCGA-78-7166	0	0	0	0	0	0	0	0	0.511	0	0	0	0	0	0	0	-0.465	0	0	0	0	0	0	0	0	0	0	0	0	0	0	0	0	-0.591	0	0	0	0	0
TCGA-97-7554	0	0.384	0	0	0	0	0	0	0.698	0	0	-0.319	0.411	0.411	-0.347	-0.347	0.26	0	0	0	0.388	0	0	0	-0.35	0	-0.345	0	0	-0.356	0	0	0	0	0	0	0	0	0
TCGA-97-A4M5	0.268	0.268	0	0	0	0	0	0	0	0	0	0	0	0	0	0	0	0	0	0	0	0	0	0	0	0	0	0	0	0	0	0	0	0	0	0	0	0	0
TCGA-05-4433	0	0	0	0	0	0	0	0	0	0	0	0	0	0	-0.617	0	-0.613	-0.613	0	0	0	-0.457	0	0	0	0	0	0	0	-0.534	0	0	-0.51	-0.518	0	0	0	0	-0.403
TCGA-49-6745	0	0	0	0	0	0	0	0	0	0	0	0	0.384	0.384	0	0	0	0	0	0	0	0	0	0	0	0	0	0	0	0	0	0	0	0	0	0	0	0	0
TCGA-67-3772	0	0	0	0	-0.382	-0.382	0	0	0	0	0	0	0	0	-0.44	0	-0.438	-0.438	0	0	0	0	0	0	0.265	0	0	0.646	0	0	0	0	0	0	0	0	0	0	0
TCGA-49-6743	0	0	0	0	0	0	0	0	1.096	0.256	0	0	0	0	0	0	0	0	0	0	0	0	0	0	0.445	0	0	-0.453	-0.453	0	0	0	0	0	0	0	0	0	0
TCGA-55-6978	0	0	0	0	0	0	0	0	0	0	0	0	0.26	0.26	0	0	0	0	0	0	0	0	0	0	0	0	0	0	0	0	0	0	0	0	0	0	0	0	0
TCGA-55-6983	0.495	0.495	0	0	0	0	0	0	0	0	0	0	0	0	0	0	0	0	0	0	0	0	0	0	0	0	0	0	0	0	0	0	0	0	0	0	0	0	0
TCGA-55-7994	0	0	0	0	0	0	0	0	0	0	0	-0.387	0.469	0.469	-0.368	0.681	0	-0.363	0	-0.373	-0.009	0.368	0.347	0.347	-0.38	0	-0.357	0	0	-0.334	0.176	0.033	-0.373	-0.335	-0.335	-0.316	0	-0.365	0
TCGA-55-A491	0	0	0	0	-0.057	0.316	-0.372	-0.372	0.274	0.274	0	0	0	0	-0.272	0.304	0	-0.3	0	0	0	0	0	0.332	-0.294	-0.356	-0.377	0	0	0.31	0.31	-0.362	-0.362	0.425	0.425	0	0	0	0
TCGA-73-7499	0	0	-0.294	-0.294	-0.326	0	0	0	0.903	0	0.001	-0.26	0.378	0.378	-0.335	0.63	0.023	0.287	0	0	-0.285	-0.285	0	0	-0.316	0.328	-0.307	0	0	-0.02	0.305	-0.314	-0.314	-0.328	-0.328	-0.465	-0.465	0.606	0
TCGA-91-6835	0	0.253	0	0	0	0	0	0	0	0	0	0	0.305	0.305	0	0	0	0	0	0	0	0	0	0	0	0	0	0	0	0.374	0.374	0	0	0	0	0	0	0	0
TCGA-97-8171	0	0	0	0	0	0	0	0	0	0	1.255	0	0.994	0.994	-0.788	-0.788	0	0	0	0	0	0	0	0	0	0	0	-0.786	-0.786	0	0	0	0	-0.674	-0.674	0	0	0	0
TCGA-97-A4LX	0	0	0	0	0	0	0	0	0	0	0	0	0	0	0.392	0.392	0	0	0	0	0	0	0	0	0	0	0	0	0	0	0	0	0	0	0	0	0	0	0
TCGA-55-8090	-0.26	-0.26	0	0	-0.267	-0.267	0	0	0	0	-0.275	-0.275	0	0	0	0	-0.562	-0.264	0	0	0	0	0	0	-0.256	0	0	0	0	0	0	0	0	0	0	0	0	-0.288	0
TCGA-55-A57B	0	0	0	0	0	0	0	0	0	0	0	0	0.68	0.68	0	0	0	0	0	0	0	0	0	0	0	0	0	0	0	0.273	0.273	0	0	0	0	0	0	0	0
TCGA-62-8395	0	0	0	0	0	0	0	0	0.599	-0.561	0	-0.594	0	0	-0.602	0.144	-0.605	0	0	0	0	0	0	0	-0.578	0	0	0	0	0	0	0	0	0	0	0	0	0	0
TCGA-73-4658	0	0.479	0	0	0	0	0	0	0.492	0	0	0	0.32	0.32	0	0	0	0	0	0	0	0	0	0	0	0	0	0	0	0	0	0	0	0	0	0	0	0	0
TCGA-05-4250	-0.331	0	0.266	0.266	0	0	0	0	0	0	0	0	0.31	0.31	0.273	0.273	-0.328	-0.328	0	0	0	0	0	0	-0.322	0	0	0	0	0	0.828	-0.335	-0.335	-0.359	-0.359	0.313	0.313	0	0
TCGA-44-A47B	0.396	0.396	0	0	0.329	0.329	0	0	0	0	0	0	-0.376	-0.376	0.347	0.347	0	0	0	0	0	0	-0.308	0.357	-0.315	0.387	0	0.305	-0.095	-0.395	0	0	0	0	0.595	0.287	-0.374	-0.364	0
TCGA-49-4514	0	0	0	0	-0.335	0	0	0	0.293	0	0	-0.338	0	0	0	0	-0.34	-0.34	0	0	0	0	0	0	0	-0.325	-0.332	0	0	0	0	0	0	0	0	0	0	0	0
TCGA-50-6594	-0.325	-0.325	0	0	-0.747	-0.747	0.32	0.32	1.253	0	0	-0.731	0.381	0	-0.744	-0.429	-0.728	-0.728	0	0	-0.741	-0.351	-0.731	-0.731	0	0.449	-0.309	0	0	-0.258	0.451	0	-0.749	0.18	0.828	-0.737	0	0.399	0.886
TCGA-50-6597	0	0	0	0	-0.26	-0.26	0	0	0	0	0	0	0	0	-0.584	-0.584	0	0	0	0	0	0	0	0	-0.582	-0.281	-0.257	0	0	-0.262	0.226	-0.538	-0.538	-0.532	-0.532	-0.417	0	0.475	-0.404
TCGA-55-6982	0	0	0	0	0	0	0	0	0	0	0	0	0.252	0	0	0.349	0	0	0	0	0	0	0	0	0	0	0	0	0	-0.396	0	0	0	0	0	0	0	0	0
TCGA-86-8055	0	0	0	0	0	0	0	0	0.268	0.268	0	0	1.768	1.768	-0.435	-0.435	0	0	0	0	0	0	0	0	-0.273	0	0	0.27	0.27	0.015	0.302	0.341	0	-0.254	0	0	0	0	0
TCGA-44-A47A	0	1.083	0.262	0.262	0	0	0	0	0.33	0.33	0	0	0	0	0	0	0	0	0	0	0.507	0.507	0.26	0.26	0	0	0	0	0	0	0	0	0	0.259	0.259	-0.293	-0.293	0.496	0
TCGA-55-A490	0	0	0	0	0	0.779	0	0	1.043	0	0.391	0	0	0	-0.328	0.511	-0.408	0	0	0	-0.404	-0.404	0.355	0.355	0	0.38	-0.392	0.407	0.004	0	1.047	-0.39	-0.822	0	0	0	0	-0.407	-0.394
TCGA-62-A46V	0	0	0	0	0	0	0	0	0	0	0.259	-0.493	0	0	0	0	-0.493	-0.493	0	0	0	0	0	0.482	-0.481	0	0	-0.516	0	0	0	0	0	0	0	-0.483	0	0	0
TCGA-86-A456	0	0	0	0	0	0	0	0	0	0	0	0	0	0	0	0.32	0	0	0	0	0	0	0	0	0	0	0	0	0	0	0	0	0	0	0	0	0	0	0
TCGA-91-6829	0	0	0.325	0.046	0	0	-0.348	-0.348	-0.407	-0.407	0	0	0	0	0	0	-0.378	-0.378	0.344	0	0	0	0	0	-0.385	0	-0.629	0	0	0	0	0	0	0	0	0	0	0	-0.399
TCGA-91-A4BD	0	0	0	0	0	0	0	0	0.531	0.531	0	-0.533	0	0	-0.538	0	0	0	0	0	0	0	0	0	0	0	0	0	0	0	0	-0.525	-0.525	0	0	0	0	0	0
TCGA-97-8547	0	0	0	0	0	0	0	0	0.454	0	0	-0.351	0.891	0	-0.486	-0.486	-0.473	-0.473	0	0	0	0	0	0	0	0	0	0	0	-0.485	0.442	-0.465	-0.465	0	0	0	0	0	0
TCGA-49-4494	0	0	0	0	0	0	0	0	0	0	0	0	1.043	1.043	0	0	0	0	0	0	0	0	0	0	0	0	0	0	0	0	0	0	0	0	0	0	0	0	0
TCGA-55-6987	0	0.256	0	0	0	0	0	0	0.455	0	0	0	0.255	0.255	0	0	0	0	0	0	0	0	0	0	0	0	0	0	0	0	0	0	0	0	0	0	0	0	0
TCGA-55-7907	0.299	0.299	0.476	0.476	-0.312	-0.054	0	0	0	-0.289	0	0	0.297	0.297	0	0.758	-0.339	-0.339	0	0	0	0	0.284	0	0	0.267	0	0.257	0	0.846	0.846	0	0	0.251	0.251	-0.337	0	0	0.344
TCGA-64-1677	0	0	0	0	0	0	0	0	0	0	0.741	0	0	0	0.083	0.367	0	0	0	0	0	0	0	0	0	0	0	0	0	0	0	0	0	0	0	0.323	0.323	0	0
TCGA-67-3771	0	0.432	0	0.485	-0.28	-0.28	-0.281	-0.281	-0.282	-0.282	-0.333	-0.333	0.346	0	-0.29	0.356	-0.274	-0.274	0	0	0	0	-0.712	0	0.371	0	0	-0.26	-0.26	0	0	0	0	0	0	0.61	0.61	0.679	0
TCGA-69-8453	0	0	0	0	0	0	0	0	0	0	0	0	0	0	-0.3	-0.3	-0.342	0	0	0	0	-0.343	0	0	0	0	0	0	0	-0.347	0	-0.277	-0.277	0	0	0	0	-0.287	0
TCGA-78-7167	0	0.756	0	0.418	-0.403	-0.403	0	-0.406	0	-0.423	0	0	-0.432	0	0	0	-1.293	-1.293	0	0	0	0	0	0	0	0	-0.394	-0.373	-0.373	0	0	-0.397	0	-0.823	-0.381	0	0	-0.412	-0.883
TCGA-78-8655	0.589	0.589	0	0	0	0	0	0	0.573	0	0.592	-0.038	0.289	0.289	0	0	-0.557	0	-0.302	-0.302	0	0	0	0	0	0	0	0	0	0	0	0	0	0	0	0	0	0	0
TCGA-93-8067	0	0	0	0	0	0	0	0	0	0	0	0	0	0	-0.251	0.557	0	0	0.427	0	0	0	0	0	0	0	0	0	0	0	0	0	0	0	0	0.373	0.373	0	0
TCGA-J2-A4AE	0	0	0	0	0	0	0	0	0.481	0.481	0.362	0.362	0.722	0	-0.476	0	0	0	0	0	0	0	0	0	-0.52	0	0	0	0	-0.409	0	0	0	0	0	0	0	-0.481	0
TCGA-05-4395	0	0.738	0.286	0.286	0	0	-0.003	-0.462	0.892	0	-0.48	-0.48	0.84	0.84	-0.2	0.397	-0.447	0	0	0	0	0	2.25	0.535	-0.44	0	0	0	0	-0.475	-0.057	-0.459	-0.459	-0.462	-0.462	-0.462	0	-0.463	-0.48
TCGA-05-4396	0	0	0	0	0	0	0	0	0	-0.822	0	0	0	0	0	0	-0.819	0	0	0	0	0	0	0	0	-0.778	0	-0.74	0	-0.65	-0.65	0	0	-0.627	-0.627	0	0	-0.775	-0.708
TCGA-05-4403	0	0	0	0	0	0	0	0	0	0	0	0	0	0	0	0	0	0	0	0	0	0	0	0	0	0	0.814	0	0	0	0	0	0	0	0	0	0	0	0
TCGA-53-7626	0	0	0	0	-0.317	0	-0.397	0	0.465	-0.394	-0.268	-0.268	0	0	-0.403	0	-0.387	0	0	0	0	0	0	0	0	0	-0.395	0	0	-0.451	0	0	0	0	0	0	0	0.267	0
TCGA-55-7283	-0.266	0.494	0	0	-0.303	-0.303	0	0	0	0	-0.297	-0.588	0.368	0.368	-0.273	0.264	-0.272	-0.272	0	0	0	0	0	-0.275	0	-0.281	-0.264	0	0	0	0	-0.58	-0.58	0	0	-0.269	-0.269	0	0
TCGA-55-7724	0	0	0	0	0	0	0	0	0	0	0	0	0	0	0	0	0	0	0	0	0	0	0	0	0	0.257	0	0	0	0	0	0	0	0	0	0	0	0	0
TCGA-55-7815	0	0.344	0	0	0	0	0	0	0	0	-0.253	-0.253	0	0	0	0	0	0	0	0	0	0	0	0	-0.275	0	0	0	0	0	0	0	0	0	0	0	0	-0.286	0
TCGA-55-8205	0	0	0	0	0	0	0	0	0	0	0	0	0	0.737	0	0	0	0	0	0.576	0.337	0.337	0	0	0	0	0	0	0	0	0	0	0	0	0	0	0	0	0
TCGA-55-8614	0	0	0	0	-0.443	0.165	0	0.291	1.323	0.885	0	0	0	0	0.415	0.678	-0.442	-0.442	0	0	0	0	0	0	-0.31	0.643	0	0	0	-0.257	-0.257	0	0	-0.006	0.394	0.453	0.453	0	0.34
TCGA-91-8499	-0.46	-0.46	0	0	-0.498	0	0	0	0.068	-0.488	0	0	-0.479	0	0.395	1.37	-0.426	-0.426	-0.533	-0.533	0	0	0.705	0	-0.494	0.709	-0.462	-0.468	-0.468	0	0	1.048	1.048	0	0	0.424	0.424	0.252	-0.474
TCGA-93-7347	0	0	0	0	0	0	0	0	0.411	0.411	0	0	0	0	0	0	0	0	0	0	0	0	0	0	0	-0.259	0	0	0	-0.255	0	0	0	0	0	0	0	0	0
TCGA-97-7546	0.294	0.294	0	0	0	0	0	0	0	0	0	0	0	0	0	0	0	0	0	0	0	0	0	0	-0.411	0.469	0	0.763	-0.353	0	0	0.707	0.707	0	0	0.27	0.27	0	0
TCGA-97-7938	0	0.475	0	0	0	0	0	0	0.543	0	0.488	-0.586	0	0	-0.598	0.537	0	0	0	0	0	0	-0.58	0	0	0	0	0	0	-0.551	0	0	0	0	0	0	0	0	0
TCGA-MP-A4T6	1.083	1.083	0	0	-0.408	-0.408	0.378	0.378	0.012	-0.386	-0.053	-0.417	0.662	0.662	0	0	-0.445	-0.445	-0.443	-0.443	0.387	0.387	0.316	0.316	-0.417	0.424	0	0.669	0.669	-0.5	-0.218	-0.408	-0.408	0	0	0.52	0.52	0.317	-0.353
TCGA-MP-A5C7	0	0.894	0	0	0	0	0	0	0	-0.929	-0.006	-0.92	0	0	0	0	0	0	0	0.916	0	0	0	0	0	0	0	0	0	-0.913	-0.913	0	0	-0.918	-0.918	0	0	0	0
TCGA-38-4630	0	0	0.635	0.635	0	0	0	0	0	-1.293	0	0	-1.293	-1.293	0	0	-0.768	-0.768	0	0	0	0	0	0	0	0	-0.767	0	0	0	0	0	0	-0.76	-0.76	0	0	0	0
TCGA-50-5931	0	0.954	0	0	-0.692	0.809	0	0	1.687	1.687	0	0	-0.317	-0.317	-0.738	0	-0.442	-0.442	-0.497	0	-0.298	-0.298	0.292	0.292	-0.671	-0.76	0	0	0	-0.754	-0.754	0.296	0.296	-0.724	0	0.401	0.401	0	0.929
TCGA-50-5932	0	0	0	0	-0.853	-0.853	0	0	0	0	-0.004	-0.825	0	0	-0.837	0	-0.854	-0.854	0	0	0	0	-0.829	-0.829	0	0	0	0	0	0	0	0	0	-0.78	-0.78	0	0	-0.821	-0.851
TCGA-55-8092	0	0.485	0	0	0	0	0	-0.294	0	0	0	0	0	0	-0.403	0	-0.388	-0.388	0.517	0	0	0	0	0	0	-0.386	0	0	0	0	0	0	0	-0.4	0.367	-0.382	0.121	-0.387	0
TCGA-69-7764	0	0.563	0.357	0.357	0	0	0	-0.446	0.141	-0.815	0.647	0.204	0	0	0	0	-0.405	0	0	0	-0.181	-0.5	0	0	-0.451	0	0	0.28	0.28	-0.456	-0.456	0.332	0.332	-0.499	0.415	0.284	0.284	0	-0.535
TCGA-78-7162	0	0	0	0	0	0	0	0	0	0	0.504	-0.277	0	0	0	0	0	0	0	0	0	0	0	0	0	0	0	0	0	0	0	0	0	0	0	0	0	0	0
TCGA-78-7539	0	0.683	0.314	0.314	-0.49	-0.49	0	0	0.71	0.31	0.641	0.338	0	0	0	0.304	0	0	0	0	0	0	0	0	-0.464	0	0	0	0	-0.105	0.368	0.715	-0.428	-0.402	0	0	0	0	0
TCGA-86-8281	0	1.529	0	0	0	0	0	0	0	0	0.409	-0.457	0	0	0	0	0	0	0	0	0	0	0	0	0	0	0	0	0	0	0	0	0	-0.506	0	0	0	0	0
TCGA-91-6849	0	0.598	0	0	0	0	0	0	0	0	-0.595	-0.595	0	0	0	0	-0.591	0	0	0	0	0	-0.616	0	0	0	0	0	0	0	0	0	0	-0.591	-0.591	0	0	0	0
TCGA-91-8497	0	0	0	0	0	0	0	0	0	0	0	0	0	0	0	0	0	0	0	0	0	0	0	0	0	0.515	0	0.431	0.431	0	0	0	0	0	0	0	0	0	0
TCGA-93-7348	0	0	0	0	0	0	0	0	0.485	0.485	0	0	0	0	0	0	0	0	0	0	0	0	0	0	0	0	0	0.126	-0.262	0	0	0	0	0	0	0	0	0	0
TCGA-97-8172	0	0.269	0	0	0	-0.467	0	0	0	0	0	0	0	0	0.686	0.686	0	0	0	0	0	0	0	0	0	0	0	0	0	0	0	0	0	0	0.26	0	0	0	0
TCGA-L9-A50W	0	0	0	0	-0.73	-0.73	0	0	0	0	0	-0.767	0.703	0.703	-0.221	0.613	-0.768	-0.768	0	0	0	0	0	0	0	0	0	0	0	-0.77	0	-0.764	-0.764	0	0	0	0	0	0
TCGA-MP-A4T7	-0.274	0.247	0	0	0	0	0	0	0	0	0	0	0	0	-0.284	-0.284	-0.288	-0.288	0.413	0.413	0	0	0.255	0.255	0.275	-0.274	0	0	0	0	0	0	0	-0.276	0	0	0	0.258	0
TCGA-05-4405	0	0.818	0	0	0	0	-0.312	-0.312	0.764	-0.366	0	-0.287	1.327	1.327	0	0	-0.357	0	0.398	0	0	0	-0.28	0	-0.318	-0.258	0	0	-0.371	0	0	0	-0.316	0	0	0	0	0.265	0
TCGA-44-2657	0	0	0	0	0	0	0	0	0	0	0	0	0	0	0	0	0	0	0	0	0	0	0	0	0	0	0	0	0	0	0	0.341	0	0	0	0	0	0	0
TCGA-44-3396	0	0	0	0	0	0	0	0	0	0	0	0	0.413	0.413	0	0	0	0	-0.003	-0.265	0	0	0	0	0	0	0	0	0	0.007	0.268	0	0	0	0	0	0	0	0
TCGA-44-A47F	0	0.739	0	0	0	0	0	0	0.463	0.463	-0.259	-0.522	0.276	0.276	0.525	0.541	0	0	0	0	0	0	0	0	0	0	-0.498	0	0	0	0	0	0	-0.252	0	0.255	0.255	-0.497	0
TCGA-49-4488	0	0.816	0	0	0.358	0.358	0.281	0	1.155	0	-0.52	-0.52	1.045	0	-0.726	1.062	0	0	-0.359	0	0	0	0	0	0	0.394	-0.414	-0.662	-0.662	-0.317	-0.317	-0.393	-0.393	0	0	0	0	0.97	0
TCGA-50-5072	0	0	0	0	0	0.376	0	0	0	0	0	0	0.271	0.271	0	0	-0.297	-0.297	0	0	0	0	0.519	0.519	0	0	0.295	0	0	0	0	0	0	-0.27	-0.27	0	0	0	0
TCGA-50-6595	0	0	0	0	0	0	0	0	0	0	0	0	0.59	0	0	0	0	0	0	0	0	0	0	0	0	0	0	0	0	0	0	0	0	0	0	0	0	0	0
TCGA-50-8460	0	0.383	0	0	0	0	0	0	0	0	0	0	0	0	0	0	-0.356	-0.356	0	0	0	0	0	0	-0.399	0	-0.4	0.388	0.388	0	0	0	0	0	0	0	0	0	0
TCGA-55-1595	0	0.828	0.383	0	0.271	0.271	0	0	1.035	1.035	0.341	-0.257	0	-0.31	-0.998	0.17	0	0	0	0	-0.609	-0.609	0.664	0.664	-0.587	-0.539	0	0	-0.358	-0.503	1.391	0	0	0	0	0	0	0	0
TCGA-55-6986	0	0	0	0	0	0	0	0	0	0	0	0	0	0	0	0	0	0	0	0	0	0	0	0	0	0	0	0	0	0	0	0	0	0	0	0	0	0	0
TCGA-55-7284	0	0.37	0	0	0	0	0	0	0	0	0	0	0.384	0.384	0	0	0	0	0	0	0	0	0.371	0.371	0	0	0.368	0.323	0.323	0	0	0	0	0	0	0.342	0.342	0	0
TCGA-55-8091	0	0	0	0	0	0	0.284	0.284	0.507	0.507	-0.404	-0.404	0.339	0.339	0	0	-0.149	0.346	-0.339	-0.339	0	0	0	0	-0.485	0.542	-0.302	0	0	-0.447	0	-0.282	-0.282	0	0	0	0	0	0.473
TCGA-64-5815	0	0	0	0	-0.32	0	-0.327	0	0	0	0	0	0	0	-0.337	0	-0.315	0	0	0	-0.324	-0.324	0	0	0	0	0	0	0	-0.354	0	0	0	0	0	0	0	0	0
TCGA-73-4677	-0.375	1.015	0	0	0	0	0	0	0	0	0.801	0.285	0	0	0.343	0.343	0	0	0.35	0.35	0	0	-0.344	-0.344	0.313	0.34	0	0	0	0	0	0	0	-0.33	-0.33	0	0	0.331	-0.372
TCGA-95-A4VK	0	0.563	0.553	0	0	-0.581	0	0	0	0	0	0	0	0	-0.59	0	-0.584	-0.584	0	0	0	0	0	0	0	0	0	0.55	0	-0.566	-0.566	0	0	-0.561	0	0	0	0	0
TCGA-97-A4M7	0	0	0	0	-0.353	0	0	0	0	0	0	0	0.051	-0.354	-0.35	-0.35	-0.356	-0.356	0	0	0	0	0	0	0	0	0	0.423	0.423	0	0	0	0	0	0	0	0	0	0
TCGA-99-7458	0	0	0	0	0	0	0	0	0	0	-0.29	-0.29	0	0	-0.263	0	0	0	0	0	0	0	0	0	0	0	0	0	0	-0.252	0	0	0	0	0	0	0	0	-0.264
TCGA-99-8033	0	0.482	0	0	0	0	0	0	0.667	0	0	0	0	0	0	0	0	0	0	0	0	0	0	0	-0.319	0	0	0	0	0	0	0	0	0	0	0	0	0	0
TCGA-O1-A52J	0	0.342	0	0	-0.361	0	-0.321	0	0.408	0.408	0	0	0	0	-0.545	-0.545	-0.587	-0.587	0	0	0	0	-0.377	0	-0.529	0.422	0	0.904	0.904	-0.585	0	-0.579	-0.579	-0.577	-0.577	-0.598	0.755	0	-0.594
TCGA-44-8119	0	0	0	0	-0.33	-0.33	0	0	0	0	0	0	0	0	-0.179	1.574	-0.434	-0.686	0	0	0.811	0	0	0.597	-0.321	0.44	0	-0.395	-0.395	0	0.538	0.728	0.728	-0.308	0	0.796	0.796	0	0
TCGA-44-A479	0	0	0	0	0	0	0	0	0	0	0	0	0	0	0	0	0	0	0	0	0	0	0	0	0	0	0	0	0	0.251	0.251	0	0	0	0	0.377	0.377	0	0
TCGA-44-A4SS	0	0	0	0	0	0	0	0	0	0	0	0	0	0	0	0	0	0	0	0	0	0	0	0	0	0	0	0	0	0	0	0	0	0	0	0	0	0	0
TCGA-49-4507	0	0	0	0	0	0	0	0	0	0	0	0	0	0	0	0	0	0	0	0	0	0	0	0	-0.528	0	0	0	0	-0.294	-0.042	0	0	-0.306	-0.306	0	0	-0.265	-0.308
TCGA-55-7995	0	0.353	0.308	0.308	1.013	1.473	0	0	0	0	0	0	0	0	-0.448	0	0	0	0	0	0.302	0	1.029	0	0	0.421	0	0.767	0	0.369	0.369	0	0	0	0	0.704	0.321	0	0
TCGA-55-8207	0	0.802	0	0.396	0	0	0	0	0.448	0.448	-0.051	-0.452	0	0	-0.433	0	-0.432	-0.432	0	-0.428	0	0	0	0	-0.418	0	0.416	0	0	0.383	0.383	-0.426	-0.426	0	0	-0.424	-0.009	0.425	-0.454
TCGA-55-8208	0	0	0	0	0	0	0	0	0	0	0	0	0	0	0	0	0	0	0	0	0	0	0	0	0	0	0	0	0	0	0	0	0	0	0	0	0	0	0
TCGA-55-8511	0	0	0	0	0	0	0	0	0.466	0	0	0	0	0	0	0	0	0	0.377	0	0	0	0	0	0	0	0	0	0	0	0	0	0	0	0	0	0	0.278	0
TCGA-62-8402	-0.254	-0.254	0	0	0	0	0	0	0.713	-0.451	0	-0.72	0	-0.456	-0.45	0	-0.465	-0.465	-0.473	-0.473	0	0	0	0	0	0	0	-0.48	0	0.282	0.282	0	0	-0.445	-0.445	0.259	0.259	-0.47	0
TCGA-62-A46S	-0.266	0.298	0	0	0	0	0	0	0	0	-0.59	-0.59	0	0	0	0	0	0	0.291	0.291	-0.283	-0.283	-0.261	-0.261	0	-0.273	-0.26	0	0	-0.483	0	0	0	-0.461	0	0	0	-0.573	-0.275
TCGA-67-3774	0	0.336	0	0	0	0	0	0	0	0	0	0	-0.497	-0.497	0	0	-0.373	-0.373	0	0	0	0	0.726	0.726	0	-0.316	0	0	0	0	0	0	0	-0.459	0	0	0	0	0
TCGA-67-6217	0.601	0.601	0	0	0	0	0	0	0.259	0.259	0	0	0.612	0	-0.277	-0.277	-0.284	-0.284	0	0	0	0	-0.338	-0.338	0	0	0	0.342	0.342	0	0	-0.278	-0.278	0	0	0	0	0	0
TCGA-69-7760	0	0.581	0	-0.346	0.391	0.391	0	0	0.407	0.407	-0.475	-0.475	1.873	1.873	-0.158	0.792	-1.293	-1.293	0	0	0	0	0	0	-0.464	-0.463	0	0.458	0.458	-0.423	0.434	0	-0.446	0	0	0	0	-0.436	-0.432
TCGA-86-6851	0	0	0	0	-0.304	-0.02	0	0	1.151	0	0	0	0	0	-0.394	0	0	0	0	0	0	0	0.629	0.261	0	0	0	0	0	0.262	0.262	0	-0.397	0	0	-0.343	-0.343	0	-0.258
TCGA-38-4631	0	0	0	0	0	0	0.539	0	0.372	-0.042	0	0	0.413	0	-0.429	0	-0.412	-0.412	-0.3	-0.3	0	0	0	0.472	0.309	0	-0.417	0.276	0.276	-0.254	-0.254	-0.448	-0.448	-0.421	0.438	0	0	0	0
TCGA-44-6775	0.321	0.321	0	0	0	0	0	0	1.031	0	0	0	1.135	0	0	0	0	0	-0.285	-0.285	0	0	0	0	0	0	0	0.204	-0.329	-0.53	0	0.01	-0.275	0	0	0	0	0	0
TCGA-44-7660	-0.445	-0.134	0	0	-0.471	0.1	-0.468	-0.468	0.098	-0.482	0	0	0.402	0.402	0	0	-0.383	-0.383	-0.375	-0.375	0.34	0.34	0	0	0.299	0.287	-0.353	-0.471	-0.471	-0.471	-0.183	0	0	-0.207	0.269	0.806	0.301	-0.437	0
TCGA-49-4486	0	0.723	0	0	0	0	0	0	0	0	0	0	0	0	0	0	0	0	0	0	0	0	0	0	0	0.67	0	0	0	0	0	0	0	-0.756	-0.756	0	0	0	0
TCGA-49-4487	0	0.278	0	0	0	0.331	0	0	0.36	0	0	0	0	0	0	0	0	0	0.404	0.404	0	0	0	0	0	0	0	0	0	0	0	0.252	0	0	0	0	0.279	0	0
TCGA-50-5066	0	0	0	0	0	0	0	0	0	0	0	0	0	0	0.062	0.321	0	0	0	0	0	0	0	0	0	0	0	0	0	0	0	0	0	0	0	0	0	0	0
TCGA-50-5933	0	0	0	0	0	0	0	0	0.349	0	0.312	0	0.806	0	0.284	0.727	0	0	0	0	0.325	0.325	0	0	0	0	0	0.384	0.384	0	0	0	0	0	0	-0.396	0	0	0
TCGA-50-6590	0	0	0	0	0	0	0	0	0	0	0.282	0	0.355	0.355	0	0	0	0	0	0	0	0	0	0	0	0.423	0	0	0	0	0	0	0	0	0	0.302	0.302	0	0
TCGA-55-6972	-0.755	0.37	0	0	0	0	0	0	0.512	0.512	-0.35	-0.714	0.353	0.353	0	0	0	0	0.662	0.662	0	0	0	0	0	0	0	0	0	-0.692	-0.692	-0.353	-0.353	-0.675	-0.675	0	0	-0.576	-0.653
TCGA-55-7573	0.544	0.544	0.258	0.258	-0.278	-0.278	-0.011	-0.267	0.272	0.272	0	0	0	0	-0.328	-0.328	-0.276	-0.276	0	0	0	0	-0.268	0	-0.277	0	0	0.486	0	-0.306	0	0	0	0	0	0	0	0	0
TCGA-55-7726	0	0	0	0.303	0	0	0	0	0.73	0	0	0	0.544	0.544	-0.425	0	-0.342	-0.342	0	0	0	0	0.34	0.34	0	0	0	0	0	-0.352	0	-0.361	-0.361	0	0	0.535	0.535	0	0.369
TCGA-78-7154	0	0	0	0	0	0.256	0.262	0.262	0.296	0	0	0	0.471	0	0	0	0	0	0.469	0.469	-0.34	0	0.664	0	-0.377	0	0	0.482	0.482	0	0	0	0	0	0	0	0.481	-0.354	0
TCGA-78-7537	0	0.661	0	0	0	0	0	0	0	0	0	-0.434	0	0	0	0	0	0	0	0	0	0	0	0	0.704	0	0	0	0	0	0	0	0	0	0	-0.048	-0.758	0	0
TCGA-95-8039	0	0	0	0	0	0	0	0	0.865	0	0	0	0	0	-0.347	0	0	0	0	0	0	0	0	0	-0.34	0	0	0	0	-0.326	0	0	0	0	0	0	0	0	0
TCGA-97-7941	0	0	0	0	0	0	0	0	0	0	0	0	0	0	0	0	0	0	0	0	0	0	0	0	0	0	0	0	0	0	0	-0.338	-0.338	0	0	0	0	0	0
TCGA-97-8179	0	1.324	0.355	0.355	0	0	0.559	0	0	0	0.842	0	0.727	0.727	0	0.922	-0.441	0	0.543	0.543	0	0	0	0	0	0.352	0	0.682	0.682	0.32	0.32	0.703	0	0	0	0.659	0.659	0.647	0
TCGA-99-8025	0	0.452	0.293	0.293	0	0	-0.263	-0.263	0.894	0	0.592	0.592	0.551	1.102	0.399	0.688	0	0	0.301	0.301	0	0	-0.255	-0.255	0	-0.259	0	0	0	-0.553	0.781	0	0	-0.272	0.376	0	0	0	0
TCGA-MP-A4TI	0	0	0	0	0	0	0	0	0	0	0	0	0	0	0	0	0	0	0	0	0	0	0	0	0	0	0	0	0	0	0	0	0	0	0	0	0	0	0
TCGA-05-4426	0	0	0	0	0	0	0	0	1.21	1.21	0	0	0	0	0	0	0	0	0	0	0	0	0	0	0	0	0	0	0	-0.668	0	-0.673	-0.673	0	0	0	0	0	0
TCGA-44-3919	0	0	0	0	0	0	0	0	0.561	0	0	0	0	0	-0.486	0	0	0	-0.334	-0.334	0	0	0	0	0	0	-0.456	0	-0.488	-0.544	0.462	0	0	0	0	0	0	0	-0.454
TCGA-50-6592	0	0	0	0	0	0	0	0	0.307	0.307	0	0	0	0	0	0	-0.321	0	0.305	0	0	0	0	0	0	0	0	0	0	0	0	0	0	0	0	0	0	0	0
TCGA-55-6712	0	0	0	0	0	0	0	0	0	0	0	0	0.355	0.355	0.668	0.668	-0.269	-0.269	0	0	0.33	0.33	0	0	-0.285	0	0	0	0	0	0	0	0	0	0	0	0	0	0
TCGA-55-7914	0	0.306	0	0	-0.512	0	0	0	0	0	0	-0.487	0	0	-0.533	0.436	-0.505	-0.505	0	0	0	0	-0.517	-0.253	0	0	0	0	0	-0.499	0	0	0	0	0	0	0	0.465	0
TCGA-55-A4DG	0.671	0.671	0	0	0	0	0	0	0.822	-0.496	0	0	0.464	0	-0.104	0.699	-0.413	-0.413	-0.057	-0.478	0	0.401	-0.457	-0.457	0	0	-0.472	0	0	0	0	0	0	0	0	0	0	0	0
TCGA-62-A46U	0	0	0	0	0	0	0	0	0.262	0.262	0	0	0	0	-0.374	0	0	0	0	0	0	0	0	0	-0.349	0	0	-0.254	-0.254	-0.353	0	0	-0.307	0	0	0	0	0	0
TCGA-64-5775	0	0	0	0	0.503	0	0	0	0	0.411	0	0	0	0	-0.496	1.32	1.259	0	-0.545	-0.243	0.472	0.472	1.752	0	0	0.917	0	0	0	0	0	-0.053	-0.512	0	0	0	0	-0.521	0
TCGA-69-8255	0.281	0.281	0	0	0	0	0	-0.324	0	0	0.256	0	0.256	0	-0.162	0.488	-0.299	-0.299	0	-0.303	0	0	0	0.304	-0.298	0	0	0	0	-0.298	0	0	0	-0.32	-0.32	0	0.385	-0.308	0
TCGA-78-7146	-0.373	-0.373	0	0	-0.372	0.68	0	0	0	0	-0.404	-0.404	0	0	0	1.044	-0.377	-0.377	0	0	0	0	0	0	-0.411	-0.36	-0.355	-0.354	-0.354	-0.313	-0.313	-0.88	-0.88	-0.322	-0.322	-0.347	-0.347	-0.359	-0.31
TCGA-78-7148	-0.349	0	0	0	-0.405	-0.405	0	0	0	0	0	0	0	0	0	0	-0.374	-0.374	0	0	-0.292	-0.292	0.255	0.255	0	0	0	0	0	0	0	0	0	-0.468	-0.468	-0.276	0	-0.355	0
TCGA-78-7149	-0.44	0.532	0.334	0.334	0	0	0	0	0.807	-0.432	0.2	-0.373	0	0	0.283	0.283	-0.455	-0.455	0.302	0.302	0	0	0	0	0.312	0	0.312	0	0	0.328	0.328	0	0	-0.393	-0.393	0	0	0	0
TCGA-93-A4JN	0.552	0.719	0	0	0	0.724	0	0	0	0	0.703	0	0	0	0	0	-0.343	0	0	0	0	0	0	0	0	0.397	0	0.276	0.276	0	0	0.468	0.468	0	0	0.945	0.945	0	0
TCGA-95-7562	0.741	0.741	0	0	0	0	0	0	0	0	0	0	0.933	0.933	-0.337	0.863	0.263	0.263	-0.478	-0.478	0.267	0.267	0	0	-0.471	1.4	-0.468	-0.17	-0.469	0	0	0.262	0.262	0	0	-0.454	0.684	-0.458	-0.304
TCGA-95-7944	0	0	0	0	0	0	0	0	0	0	0	0	0.561	0.561	0	0	0	0	0	0	0	0	0	0	0	0	0	0	0	0	0	0.315	0	0	0	0	0	0	0
TCGA-MP-A4T2	0	0	0	0	0	0	0	0	0.435	0.435	-0.259	-0.259	0.625	0.625	0.265	0.265	0	0	-0.353	-0.353	-0.304	-0.304	0	0	-0.66	0	-0.263	0	0	0	0	-0.627	-0.627	0	0	0	0	0	-0.337
TCGA-MP-A4TD	-0.287	0.526	0	0	0	0	0	0	0	0	0	0	0	0	0	0.909	0	0	0	0	0	0	0	0	-0.265	0	-0.29	0	0	0.321	0.321	0	0	0	0	0	0	0	0
TCGA-05-4244	0	0	0.481	0	0	0	0	0	1.052	0.513	0	0	0.374	0	-0.578	0.632	-0.533	-0.533	0	0	0	0	0	0	-0.481	0	-0.271	0.469	0	0.096	0.405	0	0	0	0	0	0	0	-0.296
TCGA-05-4389	0	0.429	0	0	-0.043	0.383	0	0	0	-0.372	0	0	0.287	0.287	-0.451	0.328	-0.264	-0.264	0	0	-0.435	-0.435	0	0	-0.358	0	0	0	0	-0.469	0	0	0	-0.404	0	0.279	0.279	-0.444	-0.271
TCGA-05-4425	0	0	0	0	0	0	0	0	0	0	0	-0.601	0	0	-0.636	-0.034	0	0	0	0	0.581	0.581	0	0	-0.605	0	0	0	0	-0.66	0.549	-0.61	-0.61	0	0	0	0	0	0
TCGA-38-6178	0.362	0.362	0	0	-0.505	0	0	0	0	0	0	-0.319	0.78	0.78	0	0	-0.484	-0.484	-0.499	0	0	0	0	0	-0.494	0	-0.399	0	0	0	0	0	-0.359	0	0	0	0	0.366	0
TCGA-44-7659	0	0.536	0	0	0	0	0	0	0.556	0.556	0	-0.603	0	0	0	0	0	0	0	0	0	0	0	0	0	0	0	0	0	0	0	0	0	0	0	0	0	0	0
TCGA-49-6742	0	0.521	0	0	0	0	0	0	0	0	0	0	-0.117	-0.547	0	0	-0.551	-0.262	0	0	0	0	0	0	0	0	0	0	0	0	0	0	0	-0.564	-0.564	0	0	0	0
TCGA-50-5049	0	0	0	0	0	0	0	0	0.271	0	0	0	0	0	-0.31	-0.31	0	0	0	0	0	0	0	0	0	0	0	0	0	0	0	0	0	0.299	0.299	0	0	0	0
TCGA-55-7281	0.318	0.318	0.284	0.284	0	0	0	0	-0.013	-0.344	0	0	0	0	0	0	-0.357	-0.357	-0.368	-0.368	0	0	0	0	0	-0.335	-0.326	0.362	-0.331	-0.02	0.325	-0.337	-0.337	0	0	0	0	0	0
TCGA-55-7727	0	0.277	0	0	0	0	0	0	0.972	0	0	0	0	0	-0.483	-0.483	0	0	0	0	0	0	-0.326	-0.326	0	0	-0.318	0	0	-0.538	0	0	0	0	0	0	0	0	0
TCGA-55-7911	0.308	0.308	0	0	0	0	0	0	0	0	0	-0.362	0	0	0	0	0	0	0	0	0	0	0.28	0.28	0	0	0	0	0	0.027	0.8	0	0	0	0	0	0	0	0
TCGA-55-8514	0.505	0.505	0	0.367	-0.394	-0.394	-0.39	-0.39	0.419	-0.393	0.311	0.311	0.743	0.457	0	0.35	0.383	-0.016	-0.324	-0.324	0.386	0.386	-0.394	-0.394	-0.391	-0.388	0	0	0	-0.058	0.339	0	0	0	0	0.402	0.402	-0.36	0.335
TCGA-55-A492	-0.345	0.921	0	0	-0.321	-0.321	0.369	-0.319	0	0	0	0	0	0	0	0	-0.654	-0.341	0	0	-0.668	0	0	0	0	0	0	0	0	0	0	-0.598	-0.598	0	0	0	0	0	0
TCGA-62-8397	0	0	-0.346	-0.346	-0.368	-0.368	0	0	0	0	0	0	0	0	0	0	-0.294	-0.294	0	0	-0.34	-0.34	0	0	-0.766	0	-0.75	-0.318	-0.318	-0.718	-0.718	-0.342	-0.342	-0.694	-0.694	-0.736	-0.736	0	0
TCGA-62-A46Y	0	0	0	0	0	0	0	0	0.464	0	0	0	0.602	0.602	0	0	0	0	0	0	0	0	0	-0.335	0	0	0	0	0	0	0	0	0	0	0	-0.424	0	0	-0.328
TCGA-62-A472	0	0	0	0	0	0	0	0	0	0	-0.537	-0.537	0.275	0.275	-0.525	0.934	-0.521	0	0	0	0	0	0	0	-0.525	0	-0.446	0	0	-0.486	0	-0.515	-0.515	0	0	-0.805	-0.257	0	-0.501
TCGA-64-1678	0	0	0.401	0.401	-0.438	-0.438	0	0	0	0	0	-0.421	0	0	-0.442	0.576	-0.439	0	0.683	0	0	-0.444	0.499	0.499	-0.364	0	0	0	0	0	0	0	1.456	0	0	-0.507	-0.507	0.388	0
TCGA-67-3770	0	0	0	0	-0.314	-0.314	0	0	0.817	0	0	0	-0.33	-0.33	-0.689	0	-0.651	-0.651	-0.385	-0.385	0	0	0	0	-0.682	0	-0.406	-0.659	-0.659	-0.671	0	-0.505	-0.505	-0.561	-0.561	0	0	0	0
TCGA-69-7980	0.302	0.302	0.564	0.564	0	0.714	0.312	0.312	0	0	0	0	0	0	0	0	0	0	0	0	0	0	0.647	0.647	0	-0.498	0.178	0.32	0.32	0.311	0.311	2.87	0.323	0	0.57	1.027	0.324	-0.458	0
TCGA-86-7711	0	0	0.44	0	0	0	0	0	0.676	0.356	0	0	0	0	0	0	-0.304	-0.304	0.311	0	-0.322	0	0	0	-0.32	-0.323	0	0	-0.309	-0.301	0	0	-0.313	-0.289	-0.289	0	0	0	-0.306
TCGA-86-7713	0	0.287	0	0	0	-0.292	-0.646	-0.646	-0.251	-0.251	0	-0.66	0	0	-0.664	0	-0.683	-0.683	0	0	-0.297	-0.297	0.358	0	-0.664	-0.293	0	0	-0.311	0	0	3.657	3.657	-0.713	0	0	0	-0.321	0
TCGA-91-6828	0.337	0.337	0	0	0	0	0	0	0.436	0	0	0	0	0	0	1.773	0	0	0	0	0	0	0	0	-0.282	0.344	0	0	0	0.016	0.283	0	0	0	0	-0.351	-0.351	0	-0.254
TCGA-MP-A4TH	0	0.368	0	0	0	0	0	0	0.361	0.361	0	0	0	0	0.291	0.291	0	0	0	0	0	0	0	0	0	0	0	0	0	0	0	0	0	-0.356	0.42	0	0	0	0
TCGA-05-4418	0	0	0	0	0	0	0	0	0	0	0	0	0	0	0	0	-0.413	-0.413	0	0	0	0	0.404	0.404	0	0	0	0	0	0	0	0	0	-0.369	0	0	0	0	-0.402
TCGA-05-5715	0	0.697	0	0	-0.715	-0.715	0	0	0	-0.705	0	0	0	0	0	0	-0.787	-0.787	-0.73	-0.73	0	0	0	0	0	0	0	0	0	0	0	-0.718	-0.718	0	0	0	0	0	0
TCGA-35-4122	0	0	0	0	0	0	0	0	0	0	0	0	0.391	0.391	0	0	0	0	0	0	0	0	0	0	0	0	0	0	0	0	0	0	0	0	0	0	0	0	0
TCGA-44-2661	0	0	0	0	0	0	0	0	0	0	0	0	0	0	0	0	0	0	0	0	0	0	0	0	0	0	0	0	0	0	0	0	0	0	0	0	0	0	0
TCGA-44-7661	0	0	0	0	0	0	0	0	0	0	0	0	0.272	0.272	0	0	0	0	0	0	0	0	0	0	0	0	0	0	0	-0.001	0.27	0	0	0	0	0	0	0	0
TCGA-49-4512	0	0	0	0	0	0	0	0	0.34	0.34	-0.277	-0.277	0.542	0.542	1.36	1.36	0	0	0	0	0	0	0.366	0.366	-0.491	0	0	0.455	0.455	-0.48	-0.48	-0.465	-0.465	0	0	-0.104	0.651	0.452	0
TCGA-49-AAR3	0	0	0	0	0	0	0	0	0	0	0	0	0	0	0	0	0	0	0	0	0	0	0	0	0	0	0	0	0	0	0	0	0	0	0	0	0	0	0
TCGA-50-5944	0.398	0.398	0	0	0	0	0	0	0	0	0.708	0	0.408	0.408	0.422	0.422	-0.502	-0.502	0	0	0	0	0	0	-0.472	0	0.318	0	0	-0.452	0	0	0	-0.527	-0.527	-0.396	0	-1.293	0.278
TCGA-55-8203	0	0.648	0	0	0	-0.487	0	0	0	0	0.262	-0.474	0	0	0	0	0	0	0	0	0	0	0	0	0	0.257	-0.494	0	0	0	0	0	0	0	0	0	0	-0.479	-0.47
TCGA-55-A48Y	0	0.318	0	0	0	0	0	0	0.029	-0.283	0	-0.337	0	0	0	0	0	0	0	0	0	0	0	0	0	0	0	0	0	-0.368	0	0	0	0	0	0	0	0	0
TCGA-67-4679	0	0.66	0	0	0	0	0	0	0	0	0.661	-0.706	0	0	0	0	0	0	0	0	0	0	0	0	0	0	0	0	0	0	0	0	0	0	0	0	0	0	0
TCGA-69-7763	0	0	0	0	0	0	0	0	0	0	0.374	0.123	-0.461	0	0	0	0	0	0.328	0.328	0	0	0	0	0	0	0	0	0	0	0	0	0	0	0.311	0.347	0.347	0	0
TCGA-73-4670	0.033	0.421	0	0	-0.338	0	-0.399	-0.399	0.493	0.092	0.747	0	0.482	0.482	0.571	0.993	-0.408	-0.408	0.468	0.468	-0.334	0	0.897	0.49	0	0	0.422	0	0	0	0	-0.879	-0.879	-0.421	-0.421	-0.419	0	-0.408	0
TCGA-78-7161	0	0	0	0	0	0	0	0	-0.488	-0.488	0.347	0	0.413	0	0	0.374	-0.455	-0.471	0.425	0.425	0	0	0	0	0	0.908	0	0	0	0	0.355	-0.008	-0.493	0	0	0	0	0	0
TCGA-78-7536	0	0	0	0	-0.481	0	-0.491	-0.491	0.682	0.682	-0.485	-0.485	0	0	-0.505	0.853	0	0	0	0	0	0	0	0	0	0	-0.46	-0.459	-0.459	-0.409	0	0.272	-0.467	-0.403	-0.403	1.221	0.854	-0.465	-0.44
TCGA-78-8660	0	0	0	0	0	0	0	0	0	0	0	0	0	0	-0.26	0	-0.258	-0.258	0	0	0	0	0	0	0	0	0	0	0	0	0	-0.253	-0.253	0	0	0	0	0	-0.25
TCGA-86-7953	0	0	0	0	0	0	0	0	0.952	-0.326	-0.311	-0.311	0	0	-0.262	0	0	0	0	0	-0.323	-0.323	0	0	-0.41	-0.314	0	-0.321	-0.321	-0.319	0	0	0	-0.297	-0.297	-0.313	-0.313	-0.311	-0.314
TCGA-97-A4M3	0	0.644	0	0.581	0	0	0	0	0	0	0	-0.582	0	0	-0.682	0	0	0	0	0	0	0	0	0	0	0	-0.369	-0.667	-0.667	0	0	0	0	0	0	0	0	0	-0.654
TCGA-J2-8194	0	0.621	0.271	0.271	-0.052	-0.322	0	0	0	0	0.832	-0.336	0.572	0	-0.643	0.736	0	0	0.291	0.291	0	0	0	0	-0.296	0	0	0	0	0	0	-0.283	-0.283	0	0	0	0	0	0
TCGA-L9-A7SV	0.351	0.351	0	0	-0.457	0	-0.556	-0.556	0.491	-0.497	0.622	0.172	0.583	0.583	-0.584	0	-0.517	-0.517	0.849	0.849	-0.533	0	-1.109	0	-0.542	0	-0.563	-0.573	-0.573	0	0	-0.615	0.447	-0.439	0	0	0	0	0
TCGA-NJ-A4YQ	0.372	0.372	0	0	-0.327	0	0	0	0	0	0	-0.33	0	0	-0.345	0	0	0	-0.339	-0.339	-0.34	0	-0.329	0	-0.302	-0.323	0	0	0	-0.326	0	0	0	-0.304	-0.304	0	0	-0.333	-0.343
TCGA-05-4422	-0.578	-0.578	0	0	0	0	0	0	0.616	0	0	0	0	0	-0.667	-0.667	0	0	0.627	0.627	0	0	0	0	0	0	0	0	0	0	0	0	-0.632	-0.543	0	-0.579	-0.579	-0.572	0
TCGA-38-4629	0	0.446	0	0	0	0	0.596	0.596	0.508	0	0	0	0.423	0	0.552	0.841	0	0	0	0	0.311	0.311	0	0	0	0.363	0	0	0	0	0.746	0	0	0	0	0.346	0.346	0	0
TCGA-49-4506	0	0.51	0	0	0	0	0	0	0	0	0	0	0.28	0.28	0	0	0	0	0	0	0	0	0	0	0	0	0	0	0	0	0	0	0	0	0	0.255	0.255	0	0
TCGA-49-6761	0	0	0	0	0	0	0	0	0	0	0	0	1.17	0	-0.465	0.809	0	0	0	0	0	0	0	0	0	0	0	0	0	0	0	0.46	0	0	0	0	0	0	0
TCGA-50-8459	0	0	0	0	0	0	0	0	0	0	0	0	0	0	0	0	-0.269	-0.269	0	0	0	0	0	0	0	0	0	0	0	0	0	0	0	0	0	0	0	0	0
TCGA-55-1594	0	0	0.373	0.373	-0.48	0.443	0.884	-0.459	0.359	-0.48	0	0	-0.471	-0.471	-0.487	0	-0.932	-0.932	0	0	0.367	0.367	0.772	0.772	0	0	0.391	0	0	-0.477	0	-0.485	-0.485	-0.527	-0.17	-0.511	0.326	-0.457	0
TCGA-55-7725	0	0.517	0	0	0	0	0	0	0.545	0	0	-0.577	0	0	0	0	0	0	0	0	0	0	0	0	0	0	0	0	0	0	0	0	-0.584	0	0	-0.579	0	0	0
TCGA-78-7155	0.571	0	0.492	0.492	0	0	0	0	0.411	0	0.523	0	0.491	0	-0.746	0	0	0	0.548	0	0	0.68	0	0	-0.737	0	0	0	0	0	0	0.671	0.34	0	0	0.487	0.487	0.827	0
TCGA-86-7954	0	0.391	0	0	-0.448	-0.448	0	0	0.541	0	0	0	0	0	-0.773	0	0	0	0	0	0	0	0	0	-0.335	-0.324	-0.533	0	0	0	0	-0.531	-0.531	-0.323	-0.323	0	0	0	-0.327
TCGA-MP-A4T4	0	0	0	0	0	0	0	0	0.251	0.251	0	0	0	0	0	0	0	0	-0.254	-0.254	0	0	0	0	-0.254	0	0	0	0	0	0	0	0	0	0	0	0	0	0
TCGA-MP-A4T8	0	0.376	0	0	-0.467	-0.467	0	0	0.515	0.152	0	0	0	0	3.657	3.657	0	0	0.554	0.554	-0.251	-0.251	0	0	0	0	-0.404	0	0	-0.415	0	0	0	-0.357	-0.357	-0.408	0	0	0
TCGA-S2-AA1A	0	0.298	0	0	0	0.361	0	0	0.348	0.348	0	0	0.643	0.643	0	0	0.423	0.423	0	0	0.298	0.298	0.297	0	0	0	0	0.285	0.285	0	0	0.293	0.293	0	0	0.306	0.306	0.292	0
TCGA-05-4249	-0.262	0.67	0	0	-0.26	-0.26	0	0	0	0	0.262	0.262	0	0	-0.264	0.088	0	0	0	0	0	0	-0.569	0	0	0	-0.309	0.344	0.344	-0.309	0.274	0	0	0	0	0.051	-0.274	-0.292	0
TCGA-05-4434	0	0	0	0	0	0	0	0	0	0	0	0	0	0	0	0	0	0	0	0	0	0	0	0	0	0	0	0	0	0	0	0	0	-0.325	-0.325	0	0	0	0
TCGA-05-5420	0	0	0	0	0	0	0	0	0	0	0	0	0	0	0	0.562	0	0	0	0	0	0	0	0	0	0	0	0	0	0	0	0	0	0	0	0	0	0	0
TCGA-44-6147	0	0.888	0	0	0	0	0	0	0.473	0	0.356	0	0.34	0.34	0.593	1.156	0	0	0	0	0	0	0	0	0	0.46	-0.291	0.42	0.42	0	0	0	0	0	0	0.465	0.465	0.4	-0.25
TCGA-44-A4SU	0.285	0.285	0	0	0	0	0	0	0	0	0.262	0	0.529	0	0	0	-0.347	-0.347	-0.482	-0.482	0	0	0	0	-0.47	0.82	0	0.426	0	0	0	-0.465	-0.465	0	0	0.404	0.404	0	0
TCGA-49-4501	0.347	0.347	0	0	-0.263	0	0	0	0.375	0.375	0	0	0	0	-0.683	-0.683	-0.28	-0.28	0	0	0	0	-0.263	-0.263	-0.264	0	-0.304	0	0	0	0.293	-0.254	-0.254	-0.273	0	0	0	0.459	-0.513
TCGA-50-5942	0	0	0	0	0	0	0	0	0	0	0	-0.766	0	0	0	0	0	0	0	0	0	0	-0.778	0	0	0	0	0	0	0	0	0	0	0	0	0	0	0	0
TCGA-55-6970	0	0.991	0.561	0.561	0	0	0	0	1.405	0	0.775	0	0	0	0.705	0.705	0	0	0.632	0.632	0	0	0	0	0	0.345	0	0	0	0	0	0.383	0.383	0	0	0.365	0.365	0	0
TCGA-55-8096	0.369	0.369	0	0	0	0	0.342	0.342	1.087	0	0	0	0.28	0.28	-0.268	0	0	0	0	0	0	0	0	0	0	0	0	0.828	0	0	0	0.405	0.405	0	0	0	0	0	0.332
TCGA-55-8615	0	0.876	0	0	0	0	-0.291	0	1.093	0	0.506	-0.328	1.046	0	0.372	0.372	0	0	0.696	0.696	0	0	0.533	0.533	0	0	0	0	0	0.321	0.321	0	0	0.497	0.497	0.919	0.336	0	-0.254
TCGA-78-7147	0.371	0.371	0	0	0	0	0	0	1.131	0.371	0.333	0	0.429	0	0	0	-0.405	-0.405	-0.404	-0.404	0	0	-0.396	-0.396	-0.38	0	-0.459	0	0	0.031	0.391	0.337	-0.403	-0.385	0	0	0	0.315	0
TCGA-78-7633	0	1.257	0.596	0.596	0	0	0	0	0.711	0.711	0.69	-0.742	0	0	0	0	-0.732	-0.732	0.726	0	0	0	0	0	0	0	0	0	0	0	0.64	0	0	0	0	0	0	0	0
TCGA-95-7947	0	0.544	0	0	-0.624	0.606	0	0	1.099	1.099	0	0	0.585	0.585	-0.632	0	0.588	0.588	0	0	0	0	-0.607	0	0	0	0	0.448	0	-0.614	0	1.093	-0.565	0	0	0	0.511	0	0
TCGA-95-8494	0	0	0	0	0	0	0	0	0.511	0.511	0	-0.343	0.622	1.49	-0.913	-0.536	-0.501	-0.501	-0.52	0	-0.369	0	0	0	-0.54	-0.456	0	0	0	-0.504	0.553	0	0	0	-0.5	0	0	0	0
TCGA-97-7547	0	0.734	0.619	0.619	0	0	0	0	0.396	0.396	-0.433	-0.433	0	0	0.395	1.004	-1.293	-1.293	0	0	0	0	-0.413	-0.413	0.396	-0.413	0	1.219	1.219	0	0	-0.047	-0.443	0	0	0	0	-0.424	0
TCGA-97-8174	-0.413	-0.413	-0.361	0	0	0	0	0	0.287	0.287	-0.371	-0.371	0	0	0	0	0	0	0	0	-0.411	-0.411	0	0	0	0	0	0	0	0	0	0	0	0	0	0.251	0	0.263	0
TCGA-NJ-A55R	0	0.746	0	0	0	0	0	0	0	0	0	0	0	0	0	0	0	0	0	0	0	0	0	0	0	0	-0.288	0	0	0	0	0	0	0	0	0	0	0	0
TCGA-05-4384	0	0.497	0	0	0	0	0	0	0	0	0	0	0	0	0	0	-0.459	0	0	0	0	0	0	0	0	0	0	0	0	0	0	0	0	-0.41	0	0	0	0	0
TCGA-05-4432	0.543	0.543	0	0	0	0	0.295	0.295	0	0	0	0	0	0	0.335	0.335	0	-0.353	0.27	0.27	0.538	0.538	0.391	0.391	-0.365	0	0	0	-0.304	0	0	0	0	-0.42	-0.42	0.602	0.602	-0.395	-0.415
TCGA-38-4625	0	0.312	0	0	0	0	-0.302	0	0	-0.292	0.312	0.312	0.262	0.262	0.195	0.832	0	-0.301	0	0	-0.302	-0.302	0	0	-0.306	-0.302	-0.301	0	-0.309	-0.326	0	-0.292	0	0	0	0.298	0.298	0	0.314
TCGA-73-4659	0	0.353	0	0	0	0	-0.342	-0.342	0	0	0	0	0	0	0	0	0	0	-0.274	0	0	0	0	0	-0.411	0.297	0	0	0	0	0	0	0	0	0	0	0	-0.408	0
TCGA-73-4668	0.401	0.401	0.265	0	0	0	0	0	0.486	-0.414	0.735	0	0	0	-0.291	0	-0.395	-0.395	-0.116	-0.417	0	0	0	0	-0.38	0	-0.446	0.303	0.303	0	0	0	0	-0.367	0	0	0	-0.441	-0.429
TCGA-78-7540	0	0	0	0	0	0	0	0	0	0	0	-0.588	0.58	0.58	0	0	-0.585	0	-0.559	-0.555	0	0	0	0	0	0	1.109	0	0	-0.606	0	0	0	0	0	0	0	0	0
TCGA-86-7701	-0.25	-0.25	0	0	-0.278	0	0	0	0	0	-0.262	-0.262	0.377	0.377	0.282	0.282	0	0	0	0	0	0	0	0	-0.257	0	0	0	0	0	0	-0.262	-0.262	0	0	0	0	-0.262	0
TCGA-86-8075	0.268	0.268	0	0	0.31	0.31	0	0	0	0	0.425	0	0.966	0.38	-0.615	0	0	0	0	0	0	0	0	0	-0.422	0	0	0.385	-0.036	-0.014	0.406	0.573	0.573	-0.053	0.381	0	0	0	0
TCGA-91-6831	0.266	0.266	0.408	0	-0.292	0	-0.406	-0.406	0	0	-0.421	-0.421	1.038	0	0.352	0.352	-0.427	-0.427	0	0	0	0	0	0	-0.395	0	-0.415	0	0	-0.449	0	0	0	0	0	0	0	0	-0.343
TCGA-95-A4VP	0	0.487	0	0	0	0	0	0	0	0	0	0	0	0	0.694	0.694	0	0	0	0	0	0	0	0	0	1.738	0	0	0	0	0	0	0	0	0	0	0	0	0
TCGA-05-4397	0	0	0	0	-0.837	-0.087	-0.672	0	0	0	0	0	0	0	0	0	0	0	0	-0.822	0	0	0	0	-0.833	0	0	0	0	-0.784	0	0	0	0	0	0	0.498	-0.374	-0.796
TCGA-05-4427	0	0	0	0	0.34	0.34	0	0	0	-0.575	0	0	0	0	-0.577	0	0.716	0.716	0	0	-0.583	-0.583	0	0	0	-0.313	0	-0.519	-0.519	0	0.387	-0.239	-0.602	-0.412	0	0	0	-0.256	-0.57
TCGA-05-5423	1.135	1.135	0	0	0	0	0.522	0	0.608	0.608	0	0	0.584	0.584	0	1.073	-0.555	0	0	0	0.507	0.507	0	0	-0.6	0	0	1.439	0.572	0	0	0	-0.529	0	0	-0.495	0.409	0.542	0
TCGA-38-4628	0.393	0.393	0	0	-0.26	0	0	0	0.549	-0.253	0	0	0.464	0	0.094	0.654	-0.501	-0.501	0	0	0.311	0.311	0	0	0	0	-0.575	0.352	-0.129	0.471	0.471	0	0	-0.34	0	0.342	0.342	0.555	-0.55
TCGA-44-2655	0.463	0.463	0	0	0	0	0	0	0	0	0	0	0	0	0	0	-0.305	-0.305	0	0	0	0	-0.294	0	0	0	0	0	0	0	0	0	0	-0.261	-0.261	0	0	0	0
TCGA-44-2659	0.301	0.301	0	0	0	0	-0.118	0.276	1.114	0.841	0.186	-0.478	2.431	0	0	0	0	0	0	0	0.288	0.288	0	0	0	0.933	-0.574	0.296	0.296	-0.722	0	0	0	0	0	0	0	0	0
TCGA-44-2662	0	0	0	0	0	0	0	0	0	0	0	0	0	0.508	-0.492	0	0	0	-0.269	-0.269	-0.264	0	0	0	0	-0.268	-0.256	0	0	-0.273	-0.273	0.263	-0.264	3.388	3.657	-0.261	-0.006	0	0
TCGA-55-1592	0.355	0.355	0.307	0.307	0	0	0	0	0.501	-0.385	0.346	0	0	0.377	0	0	0	-0.374	0	0	0	0	0	0	0	0	-0.272	0	0	-0.446	0	0	0	-0.36	-0.36	0.373	0.373	-0.308	0.307
TCGA-62-8394	0	0	0	0	-0.445	-0.445	0	0	0.945	0	0.327	0.327	0.688	0	-0.589	-0.316	0	0	-0.322	-0.322	0	0	0	0	-0.644	0.262	-0.288	0	0	0.332	0.332	0	0	0	0	0	0	0.42	0
TCGA-62-A46O	0.327	0.327	0.297	0	-0.104	0.452	0.491	-0.423	0	0	0	0	0	0	-0.652	-0.179	-0.525	-0.525	0	0	0	0	0.368	0.368	-0.317	-0.528	0	0	-0.501	-0.555	0	-0.357	-0.643	-0.61	-0.61	-0.404	-0.404	0	0
TCGA-62-A46P	0	0.624	0	0	-0.633	-0.633	0	0	0	0	0	0	0.497	0	0.621	0.621	0	0	0	0	0	0	0	0	0	0	0	0	0	0	0	0	0	0	0	-0.643	-0.643	0	0
TCGA-73-4662	0	0.799	0	0	-0.397	-0.397	0	-0.385	0	0	0.533	0	0	0	-0.4	-0.4	-0.358	-0.358	0	0	0.326	-0.338	0	0	-0.397	-0.4	-0.425	-0.395	-0.395	0	0.33	0.298	0.298	0	0	0.348	0	0	-0.422
TCGA-78-7152	0	0	0	0	0	0	0	0	0	0	-0.51	-0.51	0	0	-0.524	0.497	0	0	0	0	0	0	0	0	0	0	0	0.453	-0.53	0	0	0	0	0	0	0.48	0	0	0
TCGA-78-7153	-0.302	0.188	0	0	0	0	0	0	0	0	-0.413	-0.413	0	0	-0.533	0	0	0	0	0	0	0	0	0	0	0	-0.29	0	0	0	0	0	0	0	0	3.657	3.657	-0.364	0
TCGA-91-6830	0	0	0	0	0	0.284	0	0	0	0	0	0	0	0	0	0	0	0	0	0	0	0	0	0	0	0	0	0	0	0	0	0	0	0	0.669	0	0	0	0
TCGA-97-7937	0	0.356	0	0	0	0	0	-0.344	1.115	-0.448	0	0	0.684	0.684	-0.414	0	0	0	0.331	-0.262	0.288	0.288	0	0	0	0	0	-0.442	-0.442	-0.289	0	-0.63	-0.63	0	0	0.639	0.639	0	0
TCGA-J2-8192	0	0	0	0	-0.295	-0.295	0	0	0	0	0	0	0.874	0	-0.27	0	-0.306	-0.306	0	0	0	0	0	0	-0.305	0	-0.302	0	0	-0.297	0	-0.615	-0.615	-0.289	-0.289	0	0	0	0
TCGA-NJ-A4YG	0	0.611	0	0	0	0	0	0	0.646	0.646	0	0	0	0	0.281	0.281	0	0	0	0	0	0	0	0	0.291	0	0	0.459	0.459	0	0	0	0	0	0	0	0	0	0
TCGA-38-4627	0	0	0	0	0	0	0	0	0	0	0	0	0	0	0	0	0	0	0	0	0	0	0	0	0	0.283	0	0	0	0	0	0	0	0	0	0	0	0	0
TCGA-44-6146	0	0	0	0	0	0	-0.764	0	0	-0.746	0	0	0	0	0	0	-0.75	0	0	0	0	0	0	0	0	-0.754	0	0	0	0	0	0	-0.719	-0.713	0	0	0	0	0
TCGA-44-7671	0	0.498	0	0	0	0	0	0	0	0	0	0	0	0	0	0	-0.447	-0.447	0.346	0.346	0	0	-0.428	-0.428	0.338	-0.445	0	0	0	0	0	0	0	-0.4	-0.4	0.382	0.382	0	0
TCGA-49-6744	0	0	0	0	0	0	0	0	0.598	0	0	0	0	0	0.564	0.564	0	0	0	0	0	0	-0.291	-0.291	0	0	0	0.269	0.269	0	0	0	0	0	0	0	0	0	0
TCGA-49-AAR2	0	0	0	0	-0.665	0	0	0	-0.09	-0.669	0	0	0	0	0	0.492	-0.65	-0.65	0.596	0	0	0	0	0	0	0	0	0	0	0	0	-0.078	0.592	-0.577	0	0	0	-0.663	-0.645
TCGA-55-7574	0	0.472	0	0	0	0	0	0	0	0	0	0	0	0	0	0	0	0	0	0	0	0	0	0	0	0	0	0	0	0	0	0	0	0	0	0.299	0	0	0
TCGA-55-7728	0	0	0	0	0	0	0	0	0	0	0	0	0	0	0	0	0	0	0	0	0	0	0.797	0.797	0	0	0	0	0	0	0	-0.392	-0.392	0	0	0	0	0	0
TCGA-55-7903	0	0.678	0	0	0	0	0	0	0.386	0	-0.517	-0.517	0	0	-0.914	-0.914	0.592	0	0	0	0	0	0	0	-0.577	0	-0.452	0	0	0.064	0.648	0	0	0	0	-0.791	0	0	-0.431
TCGA-55-8085	0	0.475	0	0	0	0.459	0	0	0	0	0.918	-0.535	0.378	0	0	0.512	0	0	0	0	0	0	0	0	0	0.52	0	0	0	0	0	0	0	-0.455	-0.455	0	0	0	0
TCGA-62-A471	0	0	0	0	-0.398	0	0.295	0.295	1.508	-0.411	0	0	-0.367	0	0.288	0.288	-0.36	0	0	0	-0.376	0	0.301	0.301	-0.37	-0.299	0	-0.383	0	0	0	-0.406	-0.406	0	0	-0.341	0	-0.364	0
TCGA-86-8669	0	0	0	0	0	0.445	-0.532	-0.532	0	0	0	0	0	0	0.186	1.413	0	0	0	0	0	0	0.563	0.563	0	0	-0.523	0	0	0.44	0.44	0	0	0	0	0	0	-0.54	0
TCGA-L9-A8F4	0	0	0	0	0	0.536	-0.268	-0.268	0	0	0	0	0	0	-0.363	0	0	0	0	0	-0.275	0	0	0	-0.271	0	-0.254	0	0	0	0	-0.276	-0.276	0	0	0.289	0.289	0	0
TCGA-49-AAQV	0.414	0.414	0	0	0	0	0	0	0	0	0	0	0	0	-0.309	0.008	0	0	0	0	0	0	0	0	-0.27	0	0	0	0	0	0	0	0	0	0	0	0	0.31	0
TCGA-50-6591	1.016	1.016	0	0	-0.513	-0.513	0.262	0.262	0.334	0.334	1.026	1.026	1.753	1.753	-0.096	0.443	0	0	-0.352	-0.352	0	0	0	0	0	0.995	-0.439	-0.379	-0.379	-0.518	0.52	0.85	0.513	0	0	0.388	1.059	0	-0.337
TCGA-50-8457	0	0.471	0	0	0	0	0	0	0	0	0	0	0	0	0	0	0	0	0	0	0	0	0	0	0	0	0	0.536	0	0	0	0	0	0	0	0	0	0	0
TCGA-53-A4EZ	0	0	0.346	0.346	0	0.386	-0.271	-0.271	0	-0.281	0.37	0.084	0	0.568	-0.288	0.201	0	0	0	0	0	0	0	0	-0.27	0.386	-0.259	-0.261	-0.261	0	0	0	0	-0.266	0.34	0	-0.272	0	-0.257
TCGA-55-6642	0	0	0	0	0	0	0	0	0	0	0	0	0	0	0	0.558	0	0	0	0	0	0	0	0	0	0	0	0	0	0	0	0	0	0	0	0	0	0.277	0
TCGA-55-A48X	0	0	0	0	0	0	0	0	0	0	0	0	0	0	0	0	0	0	0	0	0	0	0	0	0	0	-0.251	0	0	0	0	0	0	0	0	0	0	0	0
TCGA-64-1680	0	0.484	0.437	0.437	0	0	0.436	0.436	0.468	0.468	0.363	0	0.474	0.474	0.471	0.471	-0.53	-0.53	0	0	0	0	0	0	0.445	-0.463	0	0.552	0	0.518	0.518	0	0	0	0	0	0	0.499	0
TCGA-86-8056	0	0	0	0	0	0	0	0	0	0	0	0	0	0	0	0	-0.48	0	0	0	0	0	0	0	0	-0.529	0	0	0	-0.538	0	0	0	0	0	0	0	0	0
TCGA-86-8278	-0.48	-0.48	0	0	-0.488	0	0	0	0	0	0	0	-0.491	-0.491	0	0	0	0	-0.486	-0.486	0	0	0	0	0	0	0	0.414	0.414	-0.507	0	-0.488	-0.488	0	0	0	0	0	0
TCGA-91-8496	0	0.637	0	0	0	0	0	0	0	0	0	0	0.436	0.436	0	0	0	0	0	0	0	0	0	0	0	0.427	0	0.934	0	0	0	0	0	0	0	0	0	0	0
TCGA-95-7043	-0.334	-0.334	0	0	-0.604	0.168	-0.86	-0.86	-0.795	-0.795	-0.37	-0.37	0	0	-1.261	0	0	0	-0.407	-0.407	0.481	0.481	-0.354	-0.354	0	0	0	0	0	0.714	0.714	0	0	-0.874	0.95	0	0	-0.787	0
TCGA-97-8176	0	0.436	0	0	0	0	0	0	0	0	0	-0.385	0	0	0	0	0	0	0	0	0	0	0	0	0	-0.37	0	0	0	0	0	-0.272	-0.272	0	0	0	0	0	0
TCGA-L9-A443	0	1.009	0.539	0	0.293	0.293	0	0	0	0	0	-0.385	0.623	0	0	0.603	0	0	0.307	-0.045	0.26	0.26	0.251	0.251	-0.325	0	-0.365	0.288	-0.085	0.792	1.15	0.479	0	-0.366	0	0	0	0	0
TCGA-MN-A4N5	0	0.538	0.273	0.273	0	0	0.378	0.378	0.588	0	-0.006	-0.336	0.537	0	-0.482	0.619	-0.03	0.294	0	0	0	-0.329	0	-0.302	0	0	0	0	0	0.028	0.329	0	0	-0.284	0	0.286	0.286	0.28	-0.309
TCGA-05-4410	0	0.521	0	0	0	0	0	0	0.718	0	0	0	0.513	0.513	-0.027	0.383	0.595	0	0.335	-0.405	0	0.334	0	0	0	0	0	0	0	0	0.25	0	0	0	0	0	0	0	0
TCGA-44-6145	0	0	0	0	0	0	0	0	0	0	0	0	0	0.401	0	0	0	0	0	0	0	0	0	0	0	0	0	0	0	0	0	0	0	0	0	0	0	0	0
TCGA-55-8505	0	0	0	0	0	0	0	0	0	0	0	0	0	0	0	0	0	0	0	0	0	0	0	0	0	0	0	0	0	0	0	0	0	0	0	0	0	0	0
TCGA-55-8506	0	0.498	0	0	-0.559	0	0	0	1.037	-0.537	-0.539	-0.539	0	0	0	0	0	0	0	0	0.456	0.456	0	0	0	0.303	0	-0.224	-0.595	0	0	0	0	0	0	-0.288	0	0	0.14
TCGA-62-8399	0.469	0.469	0	0	0	0	0	0	1.227	-0.262	0.721	0	0.406	0.406	0	0	-0.318	-0.318	0	0	0.377	0.377	0	0	0	0	0	0	0	0	0	0.481	0.481	0	0	0.47	0.47	0.52	0
TCGA-78-7143	0	0	0	0	0	0	0	0	0.644	0	0	0	0.982	0	0	0	0	0	0	0	0	0	0	0	0	0	-0.268	-0.422	-0.422	-0.415	0	0	-0.47	0	0	0	0	0	0
TCGA-78-7156	0	0.665	0	0	0	0	0	0	0	0	0	-0.753	0	0	0	0	-0.74	0	0	0	0	0	0	0	0	0	0	0.648	0	0	0	0	0	-0.711	0	0	0	0	0
TCGA-86-7955	0	0	0.458	0	0	0	0.422	0	-0.048	-0.489	-0.486	-0.486	0.42	0.42	0	0	-0.488	-0.488	0.462	-0.493	0.469	0.952	-0.466	-0.466	0	1.069	0	0.407	0.407	0.229	0.71	0.445	0.445	-0.472	-0.472	0.591	0.866	0	0
TCGA-86-8074	0.507	0.507	0	0	0.392	0.392	0	0	-0.589	-0.589	0.284	0.284	0.521	0	-0.666	0	-0.52	-0.52	-0.266	-0.266	-0.518	-0.518	-0.367	0	0	0	-0.552	0	0	0	0	0	-0.417	0	0	0	0	0	-0.268
TCGA-91-6847	0.342	0.342	0	0	-0.403	-0.403	0	0	0	0	0	0	0.546	0.546	-1.293	1.581	-0.565	-0.565	0	-0.433	0	0	-0.377	-0.377	0	0.356	-0.568	-0.389	-0.389	-0.706	0	-0.265	-0.265	0	0	1.067	1.067	0	0.263
TCGA-91-7771	0	0	0	0	-0.395	-0.395	0	0	0	0	0	0	0	0	0.513	0.513	0	0	0.266	0.266	0	0	-0.042	-0.392	0	0	0	-0.33	-0.33	0	0	0	0	-0.257	-0.257	0	0.601	-0.383	0
TCGA-MP-A4TJ	0	0	0	0	0	0	0	0	0	0	0	0	0	0	0	0	0.673	0.673	0	0	0	0	0	0	0	0	0	0	0	0	0	0	0	0	0	0	0	0	0
TCGA-35-5375	0	0	0	0.298	0.387	0.795	-0.749	-0.749	1.518	0	0.883	0.257	0.878	0.878	0.905	0.905	0	0	0	0	-0.395	-0.395	0	0	-0.365	0.855	-0.72	0	0	0.334	0	-0.399	-0.399	0	0.736	1.096	1.096	0	-0.383
TCGA-44-5645	0	0.474	0	0	0	0	0.471	0	0.5	0.5	0	0	0.495	0.495	0	0	0	0	0	0	0.481	0.481	0	0	0	0	0.476	0.511	0	0	0	0	0	0	0	0.464	0.464	0	0
TCGA-44-7662	0.439	0.439	0	0	0	0	0	0	0.609	0	0	0	0.37	0.37	-0.285	0.321	0	0	0	0	0	0.983	0	0	0	0	0	0	0	0	0.435	0	0	0	0	0.297	0.297	0	0.298
TCGA-49-4505	0	0	0	0	-0.362	0	0	0	0.717	-0.372	-0.361	-0.361	0.316	0.316	-0.658	0	-0.367	-0.367	0	0	0	0	0	0	0	0	0	0.397	0.397	-0.342	-0.342	-0.385	-0.385	-0.354	-0.354	-0.358	0	0	-0.332
TCGA-49-AAR9	0	0.848	0.629	0	0	0	0	0	0.663	0.663	0	-0.704	-0.7	-0.7	0	0	-0.667	-0.667	0	0	0	0	0.46	0.46	-0.707	0	0	0	0	-0.69	0	0	0	-0.644	0	0.425	0.425	-0.72	-0.721
TCGA-55-6968	0	0	0	0	-0.474	0	-0.565	-0.565	-0.606	-0.606	-0.392	-0.392	0	0	0	0	0	0	0	0	0	0	0	0	0	0	0	-0.611	-0.611	-0.639	0	0	0	-0.594	-0.594	-0.404	0	-0.424	-0.596
TCGA-55-6975	0	0	0	0	-0.336	-0.336	0	0	-0.337	-0.337	0	0	0	0	0	0	-0.308	-0.308	0	0	0.264	0.264	0	0	0	0	0	0	0	-0.278	-0.278	-0.304	-0.304	-0.303	-0.303	0	0	0	0
TCGA-55-7913	-0.264	0.035	0	0	0	0	0	0	-0.297	-0.297	-0.251	-0.251	0.561	0.561	0	0	0	0	0	0.258	0	0	0	0	0	0	0	0	0	0	0	-0.254	0	-0.272	0	0.265	0.265	0	0
TCGA-55-8299	0	0	0	0	0	0	0	0	0	0	0	0	0	0	0	0	0	0	0	0	0	0	0	0	0	0	0	0	0	0	0	0	0	0	0	0	0	0	0
TCGA-55-A494	0.952	0.952	0.893	0.4	0	0	0	0	0.401	0	-0.07	-0.61	0.983	0.983	2.049	2.049	0	-0.5	0	0	0.396	0.396	1.206	0	0	0	0	0	0	0.712	0.712	0.466	0.466	-0.392	0	0.438	0	0	0
TCGA-64-1681	0.391	0.391	0	0	0	0	0.551	0	0	0	0	0	0.457	0.457	-0.563	0	-0.331	-0.331	0	0	-0.312	-0.312	0	0	-0.369	0	-0.304	0.343	0.343	-0.295	0	0	0	0	0	0	0.615	0	-0.329
TCGA-64-5779	0	0	0	0	-0.31	-0.31	-0.319	-0.319	-0.303	-0.303	0.093	-0.307	0.381	0.102	1.11	1.11	0	-0.31	-0.305	-0.305	0.399	0.399	0	0.364	-0.318	-0.308	-0.332	-0.291	0	0	0	0	0.912	-0.281	0	0	0	0	-0.317
TCGA-78-7160	0	0.427	0	0	0	0	0	0	0	0	0	0	0	0	0	0	0	0	0	0	0	0	0	0	0	0	0	0	0	0	0	0	0	0	0	0	0	0	0
TCGA-86-7714	0	0	0	0	0	0	0	0	0	0	0	-0.621	0	0	0	0	0	0	0	0	0	0	0	0	0	0	0	0	0	0	0	-0.631	-0.631	0	0	0	0	0	0
TCGA-86-8054	-0.465	0.514	0.494	-0.294	-0.429	-0.429	0	0	0.721	0	-0.473	-0.473	0	0	-0.505	0.101	-0.438	0	-0.472	0	0	-0.44	0	0	-0.446	-0.473	0	-0.487	-0.487	0	0	0.501	0	0	0	0.473	0.473	-0.433	-0.482
TCGA-86-8668	0	0	0	0	0	0	0	0	0	0	0	0	1.525	1.042	-0.536	0	-0.523	-0.523	0	0	0	0	0	0	0	0	0	1.374	0.841	-0.53	0.437	0	0	0	0	0	0	0	0
TCGA-86-8673	0.399	0.399	0.326	0.326	0	0.511	0	0	1.318	0	0	0	0.92	0.92	0	0	0	0	0.348	0.348	0	0	0	0	0	0	0	0	0	0	0	0	0	0	0	0	0	0	0
TCGA-95-7567	-0.316	0.817	0	0	0	0	-0.297	-0.297	0	-0.328	0	-0.31	0	0	0	0	-0.317	-0.317	0.404	0	0	0	0	0	0	0	-0.358	-0.311	-0.311	-0.319	0	-0.335	-0.77	-0.302	-0.302	0.111	0.446	0	-0.826
TCGA-99-8032	0	0.397	0	0	0	0	0	0	0	0	0	0	0	0	-0.082	0.726	0	0	0	0	0	0	0	0	0	0	0	0	0	0	0	0	0	0	0	0	0	0	0
TCGA-J2-A4AD	0	0.348	0	0	0	0	0	0	0.671	-0.525	0	0	0	0	0	0.399	-0.518	-0.518	0	0	0	0	0	0	-0.467	-0.406	-0.304	0	0	-0.478	-0.478	0	0	-0.476	-0.476	0	0	0	0
TCGA-MP-A4SY	0	0	0	0	0	0	0	0	0.756	0.756	0	0	0	0	0.531	0.531	0	0	0	0	0	0	0	0	0	0	0	0	0	0.279	0.279	0	0	0	0	0	0	0	0
TCGA-05-5429	0.466	0.466	0	0	0	0.471	0	0	0	0	0	-0.737	0	0	0	0	0	0	0	0	0.452	0.452	0	0	0	0	0	0	0	-0.335	0	0	-0.71	0	0	0	0	0	0
TCGA-44-3918	0	0	0	0	0	0	0	0	0.352	0.352	0	0	0	0	-0.337	0.687	0	0	0	0	0	0	0.627	0.627	0	0	-0.267	0	0	0	0	0	0	0	0	0	0	0	0
TCGA-44-4112	0	0	0	0	0	0	0.471	0	0.496	0.496	0	0	0.495	0	0	0	0	0	0	0	0	-0.549	0	0	0	0	0	0	-0.541	0	0	0	0	0	0	0	0	0	-0.529
TCGA-44-6776	0	0.641	0	0	-0.674	-0.674	0	0	0	0	0	0	0	0	0	0	0	0	0	0	0	0	0	0	0	0	0	0	0	0	0	0	0	0	0.49	0	0	0	0
TCGA-50-7109	-0.324	-0.324	-0.328	0	0	0	3.657	-0.325	0.566	0	0.321	0.321	0	0	0.555	0.555	0	0	0.526	0	0	0	0	0	-0.34	0.335	-0.327	0	0	-0.325	0	0.612	0	-0.31	0	0.585	0.585	-0.322	-0.34
TCGA-55-6543	0	0	0	0	0	0	0	0	1.078	1.078	0	-0.58	0.551	0.551	0	0	0	0	0	0	0.534	0.534	0	0	0	0.558	0	0	0	0	0	0	0	0	0	0.539	0.539	0	0
TCGA-55-7570	0	0	0	0	-0.503	0	0	0	0.347	-0.15	0	0	0	0	-0.469	0	-0.502	-0.502	0	0	-0.504	0	0	0	0	0	0	0	0	0	0	0	0	-0.462	-0.462	0	0	0	0
TCGA-55-8097	0	0	0	0	0	0	0	0	0	0	0.276	0.276	0	0	-0.611	0.59	-0.281	-0.281	0	0	0	0	0	0	0	-0.277	0	0.345	0.345	-0.578	0	0	0	0	0	0.021	-0.576	0	0
TCGA-55-8508	-0.28	0.394	0	0	0	0	0	0	0	0	0	0	0	0	0	0	0	-0.295	0	-0.296	0	0	0	0	-0.267	0	-0.296	0	0	0	0	0.273	0.273	-0.271	0	0	0	-0.303	-0.309
TCGA-55-8620	0	-0.253	0.339	0.339	0	0	0	0	0.377	0.103	0.343	0.343	0	0.343	0.296	0.296	0.314	0.314	0.43	0	0.57	0.57	0	0	0	0	-0.275	0.109	-0.257	0	0	-0.266	0	0.375	0.375	0	0.87	0	0
TCGA-55-A48Z	0	0.381	0	0	0	0	0	0	0	0	0	0	0	0	0.481	0.481	0	0	0	0	0	0	-0.27	-0.27	-0.473	0.415	-0.294	0	0	-0.384	0.26	-0.302	-0.302	0	0	0.316	0.316	0.389	0
TCGA-64-5774	0	0	0.514	0	-0.519	-0.519	0	0	0.478	0.478	0	-0.54	0	0	0	0	0	-0.43	-0.514	-0.514	-0.325	-0.325	0	0	0	0.578	-0.508	0	-0.467	-0.502	0.094	0	0	-0.494	0	0	0.548	-0.558	-0.475
TCGA-64-5778	0	0	0	0	0	0	-0.535	-0.535	0.658	-0.519	0	0	0	0	-0.528	0	0	0	0	0	0	-0.315	-0.512	-0.512	0	-0.513	-0.279	0	-0.531	0	0	0	-0.545	-0.312	0	0	0	0	-0.418
TCGA-69-A59K	0	0	0	0	0	0	-0.5	0	0	0	-0.547	-0.547	0	0	0	0	0.095	-0.514	0	-0.322	-0.513	0	0	0	-0.541	0	-0.504	0	0	-0.458	-0.458	-0.52	-0.52	0	0	-0.825	0	0.463	0
TCGA-78-7163	0	0	0.574	0.574	0	0	0.589	0.589	1.208	1.208	0	0	0.612	0.612	0	0	0.394	0.394	0	0	1.177	1.177	0	0	0	0	0	1.208	1.208	0	0	0	0	0	0	0.624	0.624	0.618	-0.673
TCGA-97-A4M0	0	0.635	0	0	-0.657	-0.657	-0.352	-0.352	0.33	0.33	-0.317	-0.317	0	0	-0.69	0	-0.687	-0.687	0	0	0	0	0	0	-0.329	-0.335	-0.627	0	0	0	0	-0.683	-0.683	0	0	0	0	0.262	-0.676
TCGA-L9-A444	0	0	0.483	0.483	0.272	0.272	0	0	1.02	0	0.377	0	0.826	0.826	0.335	0.725	0.492	0	0.929	0	0	0	0	0	0	0	0	0	0	0	0	0.857	0	0	0	-0.315	0	0.411	0
TCGA-MN-A4N1	0.502	0.502	0	0.329	0	0	0	0	-0.399	-0.399	0	0	2.668	0.27	0	0	0	0	0.565	0	-0.306	-0.306	0.681	-0.385	0	-0.26	0	0	0	0	0	0	0	0	0	0	0	0.281	0
TCGA-05-4430	0	0.598	0	0	0	0	0	0	0.951	0	0	0	0	0	0	0	0	0	0.302	0.302	0	0	0	0	0	0	0	0	0	0	0	0.533	0	0	0	0.645	0.645	0	0
TCGA-44-2656	0	0.426	0	0	-0.259	-0.259	0	0	0.623	0	0	-0.287	0	0	0.147	0.701	0	0	0	0	0	0.303	0	0	-0.327	0	-0.263	0	0	0	0	0	0	0	0	-0.255	-0.255	0	0
TCGA-44-6778	0	0.423	0	0	-0.253	-0.253	0	0	0.178	-0.254	0	0	0	0	0.306	0.306	-0.277	0	0	0	0	0	0	0	-0.259	0	-0.275	0	0	0	0	-0.266	0.665	0	0	0	0	-0.277	-0.301
TCGA-44-7669	0.391	0.391	0	0	0	0	0	0	0.686	0	0	0	0.358	0.358	0.385	0.385	-0.385	-0.385	-0.412	-0.412	0.456	0.456	0.701	0.701	-0.412	-0.404	0	0.382	-0.029	0	0	-0.395	-0.395	-0.393	0.346	0.31	0.31	0	0
TCGA-50-5068	0	0	0	0	0	0	0	0	0	0	0	0	0	0	0	0	0	0	0.464	0	0	0	0	0	0	0	0	0	0	0	0	0	0	0	0	0	0	0	0
TCGA-55-6971	0	0	0	0	0	0	0	0	0	0	-0.251	-0.251	0	0	0	0	0	0	0	0	0	0	0	0	0	0.518	0	0	0	0	0	0	0	0	0	0	0	0	0
TCGA-55-6979	0	0	0	0	0	0	0	0	0.321	0.321	0	0	0.552	0	0	0	0	0	0	0	0	0	0	0	0	0	0	0	0	0	0.263	0	0	0	0	0	0	0	0
TCGA-55-8087	0	0.726	0	0	0	0	0	0	0	0	0	0	0	0	0	0	0	0	0	0	0	0	-0.793	0	0	0	0	0	0	0	0	-0.788	-0.788	0	0	0.008	-0.397	0	0
TCGA-69-7978	0	0	0	0	0	0	0	0	0	0	0	0	0	0.311	0	0	0	0	0	0	0	0	0	0	0	0	0	0	0	0	0	0	0	0	0	0	0	0	0
TCGA-69-8253	0.619	0.619	0	0	-0.315	-0.315	0	0	0.322	0.322	-0.319	-0.319	0	0	0	0	0.268	0.268	0	0	0	0	-0.319	-0.292	0.277	0	0	0	0	0	0	0.294	0.294	0.308	0.308	0.871	0.582	0.293	-0.343
TCGA-73-4675	0	0.766	0.364	0.364	0	0	0	0	1.115	0.364	-0.438	-0.438	0.604	0.604	0.396	0.396	0	0	0	0.424	0	0	0.395	0.395	-0.292	0	0	0.35	0	0.358	0.358	0.388	0.388	0.355	0.355	-0.11	-0.472	0	0.357
TCGA-78-7150	0	0.329	0.468	0.468	0	0	0.295	0	0	-0.311	0	0	0.612	0	-0.534	0	-0.565	0	0	0	0	0	0	0	0	-0.312	0	0	-0.29	-0.303	0	-0.014	-0.319	0	0.472	0	0	0	0.334
TCGA-78-7158	0	1.482	0	0	0	0	0	0	0	0	-0.039	-0.874	0	0	0.675	0.675	0	0	0	0	0	0	0	0	0	0	0	0	0	0	0	0	0	0	0	0	0	0	0
TCGA-78-8640	0.356	0.356	0	0	0	0	0	0	0.652	0	0	0	0	0	0	0	0	0	0	0	0	0	0	0	0	0	0	0	0	-0.432	0	0	0	0	0	0	0	0	0
TCGA-83-5908	0	0	0	0	0	0	0	0	0.956	0	0	0	0	0	0	0	0	0	0	0	0	0	0	0	0	0	0	0	0	0	0	0	0	0	0	0	0	0	0
TCGA-86-8672	0	0	0	0	0	0	0	0	0.298	0	0	0	0	0.267	0	0.265	0	0	0	0	0	0	0	0	0	0	0	0	0	0	0	0	0	0	0	0	0	0	0
TCGA-91-6840	0	0	0	0	0	0	-0.386	-0.386	0.054	-0.401	0	0	-0.402	-0.402	0.394	0.394	-0.387	-0.387	-0.425	-0.425	0	0	-0.425	0	-0.388	0.865	-0.424	0	0	-0.456	0	-0.04	-0.871	-0.562	-0.562	0.6	0.6	-0.402	-0.473
TCGA-91-6848	0	0	0	0	0	0	0	0	0	0	0	0	0.551	0.551	0	0	0	0	0	0	0	0.395	0	0	0	-0.28	0	0	0	0	0	0	0	0	0	-0.309	0	0	0
TCGA-91-A4BC	0	0	0	0	0	0	0	0	0.406	0	0	0	0	0	0	0	0	0	0	0	0	0.434	0	0	0	0	0	0	0	0	0	0	0	0	0	0	0	0	0
TCGA-97-8177	0.278	0.278	0	0	0	0	0	0	0	0	0	0	0.344	0	0	0	-0.259	-0.259	0	0	0	0	0	0	0	0	-0.251	0.415	0	0.257	0.257	0	-0.305	0	0	0	0.287	0	0
TCGA-05-4390	0	0.354	0	0	0	0	0	0	0	0	-0.593	-0.593	0.96	0.96	0	1.92	0	0	0.256	0.256	0	0	0.328	0.328	0	1.349	0	0.455	0	0	0	-0.374	0.694	0	0	0	0	0	0
TCGA-44-6144	-0.383	0.287	0	0	-0.381	-0.381	0	0	-0.073	-0.34	0	0	0.31	0.31	-0.362	0.588	-0.353	-0.353	0	0	0	0	0	0	0	0	0	0	0	-0.097	0.309	0	0	0	0	0	0	0	0
TCGA-44-8120	0	0	0	0	0	0	0	0	-0.463	-0.463	0	-0.457	0	0	0.087	0.554	-0.457	-0.457	0	0	0	0	-0.445	-0.445	-0.454	-0.455	0	0	0	-0.436	0	0	0	-0.409	-0.409	0	0	0	-0.446
TCGA-50-5936	-0.514	-0.514	0	0	-0.491	-0.491	-0.534	-0.534	0	0	0	0	0.325	0	0	0	-0.529	-0.529	0	0	0	0	0	0	-0.529	0	0	-0.527	-0.527	-0.273	0	-0.527	-0.527	-0.504	0	-0.522	-0.522	0	-0.512
TCGA-55-5899	0	0	0	0	0	-0.295	0	0	0.415	-0.448	0	0	1.024	0	-0.422	0.463	-0.411	-0.411	0	-0.419	-0.317	0	-0.422	0	-0.414	0.453	-0.412	-0.419	-0.419	0.093	0.515	0	0	-0.421	-0.421	0.486	0	-0.419	-0.353
TCGA-55-6985	0	0	0	0	0	0	0	0	0.261	0.261	0.009	-0.289	0.366	0.366	0	0	-0.335	-0.335	0	0	0	0	0.346	0	0	0	0	0	0	-0.303	0	0	0	0	0	0	0	0	0
TCGA-55-8301	0	0.478	0	0	0	0	0	0	1.044	0	0	0	0	0	0.278	0.278	0.26	0.26	0	0	0	0	0	0	0	0	0	0	0	0	0	0	0	0	0	0	0	0	0
TCGA-55-8616	0	0.452	0	0	-0.45	-0.45	-0.309	-0.309	1.193	-0.484	-0.483	-0.483	0	0	-0.707	0.914	0	0	0	0	0	0	0	0	-0.364	0	0	0	0	0	0	-0.251	-0.251	0	0	-0.477	0	0	0
TCGA-64-1676	0.518	0.518	0	0	-0.408	-0.408	0	0	0	0	-0.444	-0.444	0	0	-0.419	-0.419	-0.277	-0.277	-0.412	-0.412	-0.421	-0.421	-0.274	0	-0.414	0	-0.416	0.253	0.935	-0.4	-0.4	0	0	-0.39	-0.39	0	0	0	-0.403
TCGA-64-1679	0	0	0	0	0	0	0	-0.279	1.474	-0.295	0	0	0	0	-0.313	-0.313	-0.278	-0.278	0	0	0	0	0	0	0	0	0	0.222	-0.263	-0.305	0	-0.296	-0.296	0	0	0	0	-0.305	-0.309
TCGA-73-7498	0	0.73	0	0	-0.278	-0.278	0	0	0	0	0.573	-0.01	0	0	-0.598	-0.064	0	0	0	0	0	0	0	0	0	0	0	0	0	0	0	0	0	-0.449	-0.449	0	0	0	0
TCGA-78-8648	0	0	0	0	0	0	0	0	0	0	0	0	0	0	0	0	0	0	0	0	0	0	0	0	0	0	0	0	0	0	0	0	0	0	0	0	0	0	0
TCGA-86-8073	0	0	0	0	-0.302	-0.302	0	0	0.481	-0.32	0	0	0	0.282	0	0	0	0	0	0	0	0	-0.306	0	0	0	0	-0.294	-0.294	-0.295	0	0	0	0	0	0	0	0	0
TCGA-97-7553	0.261	0.261	0	0	0	0	0	0	0.575	0	0.539	0	0.281	0.281	0.334	0.334	0	0	0	0	0	0	0	0	0	0	0	0	0	0	0	0	0	0	0	0	0	0.273	0
TCGA-MP-A4TF	0	0	0	0	-0.378	0	0.214	-0.362	0	0	-0.314	-0.314	0	0	0.005	0.393	0	0	0	0	0	0	0	0	-0.403	0	0	-0.415	0	-0.406	0	0	0	-0.405	0	0	0	0	-0.388
TCGA-05-4402	0	0	0	0	0	0	0	0	0.442	0.442	0	0	0.555	0.555	-0.134	0.3	-0.349	-0.349	-0.262	-0.262	0	0	0	0	-0.335	0	-0.32	-0.374	-0.374	-0.424	0	-0.058	-0.379	-0.337	-0.337	0.295	0	-0.275	0
TCGA-05-4415	0	0.646	0	0	0	0	-0.274	-0.274	0	0	0	0	0.69	0.69	0	0	-0.263	-0.263	0	0	0.709	0	0	0	0	0	0	0	0	0	0	0	0	-0.663	-0.663	-0.68	-0.68	0	0
TCGA-05-5428	1.002	1.002	0.287	0.651	0	0	0	0	0.527	-0.508	-0.451	-0.451	0.507	0.507	-0.856	-0.129	0	0	0	0	-0.462	-0.462	0	-0.428	0	0	-0.462	0	-0.443	-0.437	0	0.427	0.427	-0.297	-0.297	-0.464	-0.464	0.897	-0.495
TCGA-35-3615	0	0.753	0	0	0	0	0	0	0.748	0.748	0.725	0.002	0	0	0	0	0	0	0	0	0	0	0	0	0	0	0	0	0	0	0	0	0	0	0	0	0	0	0
TCGA-49-AAR0	0	0	0	0	0	0	0	0	0	0	0	-0.261	0	0	0	0	-0.331	-0.331	0	0	0	0	0	0	0	0	0	0	0	0	0	0	0	-0.251	-0.251	0.346	0.346	0	0
TCGA-50-5045	0	0	0	0	0	0	0	0	0.928	0	0	0	0.523	0.523	0	0	0	0	0	0	0	0	0	0	0	0	0	0	0	0	0	0	0	0	0	0.445	0	0	0
TCGA-67-6216	0	0	0	0	0	0	0	0	0	0	0	-0.335	0	0	0	0	0	0	0	0	0	0	0	0	0	0	0	0	0	0	0	-0.601	-0.601	0	0	-0.575	-0.575	0	0
TCGA-86-8585	0.32	0.32	0	0	0	0	0	0	0.803	0	0	0	0	0	0.357	0.746	0	0	0	0	0	0	0	0	0	0	0	0	0	0	0	0.352	0.352	0.359	0.359	0	0	0	0
TCGA-MN-A4N4	0	0	0	0	0	0	0	0	1.256	-0.277	0.403	0.403	0.531	0	-0.452	0	0	0	0	0	0	0	0.491	0	0	0	0	0.423	0.423	-0.324	0	0.73	-0.557	0	0	0	0.301	0	0
TCGA-44-6774	0	0	0	0	0	0	0	0	0.323	0.323	0.304	0	0	0	-0.327	0	0	-0.332	0	0	0	0.708	0	0	0	0	-0.252	0	0	0	0	0	0	-0.278	0	0.273	0.273	0	0
TCGA-49-AARN	0	0	0	0	0	0	0	0	0	0	0	-0.389	0	0	-0.328	0	0	0	0	0	0	0	-0.371	-0.371	-0.425	0	-0.343	0	0	-0.421	0	-0.421	-0.421	0	0	0.261	0.261	0.447	-0.298
TCGA-55-6980	0.303	0.303	0	0	0	0	0	0	0.435	0.435	0	0	0.337	0.337	-0.364	0	0	0	0	0	0	0	0	0	-0.253	0	0	0.342	0.342	0	0	0	-0.351	0	0	-0.293	0	0.262	0
TCGA-55-8089	0	0	0	0	0	0	0	0	0	0	0	0	0	0	0	0	0	0	0	0	0	0	0	0	0	0	0	0	0.369	0	0	0	0	0	0	0	0	0	0
TCGA-55-8206	0	0	0	0	-0.344	-0.344	0	0	0.318	0.318	0.316	0.316	0.316	0.316	0	0	-0.35	-0.35	0	-0.348	0	0	0	0	0	0.318	0	0.301	0.301	0	0	0	0	0	0	0	0	0.309	0
TCGA-69-7765	0	0.717	0	0	0	0	0	0	0.562	-0.306	0	0	0.289	0.289	0	0	0	0	0	0	0	0	0	0	0	0	0	0	0	-0.324	0	-0.324	-0.324	0	0	0	0	0	0
TCGA-78-7542	0	0	0	0	-0.276	0	0.479	0.479	0	0	0	-0.286	0	0	-0.596	0	-0.063	0.274	0.16	-0.322	0	0	0	0	0	0	-0.314	0.407	0.407	0	0.567	1.147	0.678	0	0	0	0	0.316	0
TCGA-86-A4JF	0	0.606	0	0	-0.383	0	0	0	0	0	0	0	0	0	-0.267	-0.267	0	0	-0.372	-0.372	0	0	0	0	0	0	0	0	0	0	0	0	0	0	0	0	0	0	0
TCGA-L9-A743	0	0	0	0	0	0	0	0	0	0	0	0	0	0	0	0	0	0	0	0	0	0	0	0	0	0	0	0	0	0	0	0	0	0	0	0	0	0	0
TCGA-MP-A4TE	-0.533	0.629	0	0	0	0	0	0	0	-0.396	0	-0.554	0	0	0.6	0.6	-0.535	-0.535	0.549	0.549	0	0	1.095	1.095	0	0.564	-0.516	0	0	-0.546	0.587	0	0	0	0	0.557	0.557	-0.543	-0.54
TCGA-MP-A4TK	0	0	0.304	0	0	0	0	0	0	0	-0.31	-0.31	0.287	0.287	-0.496	-0.496	0	0	0	0	0	0	0	0	0	0	0	0	0	0	0	0	0	0	0	0	0	0	0
TCGA-NJ-A55O	0	0	0	0	0	0	0	0	0	0	0	0	0	0	0	0	0	0	0	0	0	0	0	0	0	0	0	0	0	0	0	0	0	0	0	0	0	0	0
TCGA-44-2665	0	0.816	-0.432	0	0	0	0	0	0.426	0.426	0	0	0	0	0	0	0	0	0	0	0	0	0	0	0	0	0	0.827	0.827	-0.441	-0.441	0	0	0.358	0	-0.414	0	0	0
TCGA-50-5941	0	0	0	0	0	0	0	0	0	0	0.626	0	0	0	-0.106	0.4	0	0	0	0	0	0	1.4	1.4	0	0	0	0	0	-0.287	0	0	0	0	0	0	0	0.337	0
TCGA-55-1596	0	0.286	0	0	-0.674	0.654	-0.643	-0.643	-0.344	-0.611	0	0	0	0	0.347	1.026	-0.65	-0.65	-0.316	-0.316	-0.655	0.623	0	0	-0.628	-0.251	0	0	0	-0.418	0	-0.658	-0.658	-0.67	-0.67	0	0	0	0
TCGA-55-8510	0	0.41	0	0	0	0	0	0	0.626	0	0	0	0.427	0.427	0	0	0	0	0	0	0	0.261	0	0	0	0	0	0	0	0	0.296	0	0	0	0	0	0	0	0
TCGA-62-8398	-0.37	0.375	0	0	0	0	0	0	0	0	0	-0.385	0	0	0	0	-0.439	-0.439	0.309	0.309	0	0	0.699	0.699	0	0	0.329	0.587	0.587	0	0	0	0	-0.471	0	0	0	0.305	0.253
TCGA-64-5781	0	0	0	0	-0.287	-0.287	0	0	0	0	0	0	0.363	0.363	0	0	0	0	0	0	0	0	0	0	-0.285	0	0	0	0	0	0	0	0	0	0.265	-0.314	0	0	0
TCGA-97-8175	0	0	0	0	0	0	0	0	0	0	0	0	0.324	0.324	0	0	0	0	0	-0.424	0	0	0	0	0	0	0	0	0	-0.139	0.263	0	0	0	0	0	0	0	0
TCGA-97-8552	0	0	0	0	0	0	0	0	0.406	0.406	0	0	0.506	0.506	0	0	-0.276	-0.276	0	0	0	0	0	0	-0.26	0	0	0.401	0.401	0	0	0	0	0	0	0	0	0	0
TCGA-44-8117	0	0.412	0	0	-0.441	-0.441	-0.317	0	0.819	0	0	-0.437	0.459	0.459	-0.94	0	-0.925	-0.445	0.436	0	0	0.44	0	0	0	0	-0.447	-0.444	-0.444	-0.445	0.44	0.435	0	-0.446	-0.446	0	0.68	0	-0.371
TCGA-55-7576	0	0	0	0	-0.353	-0.353	0	0	0	0	-0.35	-0.35	0.3	0.3	-0.774	0	-0.398	0	0	0	0	0	0.275	0	-0.411	0	-0.433	0	0	-0.427	-0.427	-0.253	-0.627	-0.406	0	0	0	0	-0.292
TCGA-55-8302	0	0	0	0	0	0	0.759	0	0.174	-0.27	0	0	0	0	-0.264	0.434	0	0	0	0	0	0	0	0	-0.422	0.301	0	0	0	0.43	0.43	0	0	0	0	0	0	0	0
TCGA-55-A493	0	0	0	0	0	0	0	0	0	0	0	0	0.423	0.423	0	0.304	0	0	0	0	0	0	0	0	0	0	0	0.292	0	0	0	0	0	0	0	0	0	0	0
TCGA-62-A46R	0	0.606	0	0	-0.308	-0.308	0	0	0	0	-0.305	-0.305	0.361	0.361	0.357	0.635	-0.047	-0.301	0	0	0	0	-0.292	-0.292	-0.305	0	-0.299	0	0	-0.437	0.564	0	-0.614	-0.304	-0.304	0	0	0.316	0
TCGA-69-7974	0	0	0	0	0	-0.291	0	0	0	0	-0.303	-0.303	0.289	0.289	0	0	0	0	0	0	0.558	0.558	0	0	0	0	0	0	0	-0.351	0.917	0	0	0	0	-0.324	0	0	0
TCGA-86-8280	0.36	0.36	0	0	0	0	0	0	0.266	0.266	0	0	0.894	0.894	-0.257	-0.257	-0.389	-0.389	0	0	0	0	0.261	0	-0.408	0	0	0	0	0	0	-0.528	-0.528	-0.389	0	0	0	0	0
TCGA-95-7039	0.361	0.361	0	0	-0.316	-0.316	0	0	1.201	-0.382	0	0	0	0.857	-0.503	-0.503	0.532	-0.339	0	0	0	0	0	0	0	0	-0.361	0	0	-0.359	0.239	-0.465	0	-0.355	-0.355	-0.005	0.252	0	-0.345
TCGA-44-5643	-0.517	-0.517	0	0	-0.049	0.475	-0.517	-0.517	0	-0.522	0	0	-0.518	-0.518	-0.529	0	-0.522	0	0	0	-0.512	-0.512	1.926	0	-0.521	-0.515	0	-0.516	-0.516	-0.259	0	0	0	0	0	0	0	-0.524	-0.512
TCGA-55-6981	0	0	0.254	0	0	0	0	0	0.614	0	0	0	0.717	0.717	-0.281	0	-0.297	-0.297	-0.272	-0.272	0	0	0.338	0.338	-0.349	0	-0.286	0	0	-0.274	0	0	0	0	0	0	0	0.305	0.297
TCGA-55-8507	0	0	0	0.465	-0.341	0	-0.274	-0.274	0.3	-0.179	0.575	0.575	-0.26	0	0.854	0.854	0	0	0	0	-0.278	0.014	0	0	0	0.326	-0.351	0	0	0.567	0.567	0	0	0	0	0.583	0.583	-0.416	-0.292
TCGA-78-7220	0	0	0.589	0.589	0	0	0.74	0	2.271	2.271	0.346	0.346	-0.408	0	0	0.419	0	0	0	0	0	0	0.743	0.743	0.312	0	0.7	0	0	0.607	0.354	0	0	0	0	0.466	0.466	0	0
TCGA-78-8662	0.597	0.597	0.603	0.603	0.582	0.582	0	0	1.283	0	1.061	0	1.353	0	-0.107	0.647	0.573	0.573	0.456	0.456	0	0.53	0	0	0	0	0.428	0	0	0.58	0.58	3.003	0	0	0	0	0	1.166	0.527
TCGA-MP-A4SW	0	0	0	0	0	0	0.254	0	0.62	0	0	0	0	0	-0.405	0.406	-0.282	-0.282	0	0	0	0	0	0	0.332	0	-0.381	0.865	0	0	0	-0.507	-0.507	0	0	-0.384	-0.384	0	0
TCGA-44-7672	0.305	0.305	0	0	0	0	0	0	0.269	0.269	0	0	0	0	0.25	0.25	0	0	0	0	0	0	0	0	0	0	0	0	0	0	0	0.309	0.309	0	0	0.294	0.294	0	0
TCGA-4B-A93V	0	1.043	0	1.042	0	0	0	0	0.508	0	0	0	1.051	0.548	0.437	0.437	0	0.949	1.475	0	0	0	0	0	0	0	0	0.787	0.787	0	0	0	1.039	0	0	0.661	0.661	-0.618	0
TCGA-55-6969	0	0	0	0	0	0	0	0	0	0	0	0	0	0	0.68	0.68	0	0	0	0	0	0	0	0	0	0	-0.272	0	0	0	0	0	0	0	0	0.344	0.344	0	0
TCGA-67-6215	0	1.16	0	0	0	0	0	0	0.669	0.669	0	0	0	0	0	0	0	0	0	0	0.686	0.686	0	0	0	0	0	0.047	0.047	-0.272	0.453	0	0	0	0	0	0	0	0
TCGA-73-4666	-0.29	0.015	0	0	-0.321	0.022	0	0	0	0	-0.081	-0.335	0	1.449	0	0	0	0	0	0	0	0.531	0.284	0.284	0	0.252	-0.288	0	0	0.305	0.305	-0.312	-0.312	-0.33	-0.33	-0.341	0.294	0	0
TCGA-78-7145	0.743	0.743	0.385	0	0.383	0.383	0.424	0	0	0	0	0	0.38	0.38	0	0	0	-0.44	0	0	-0.425	-0.425	0.378	0.378	-0.452	0.297	-0.438	0	0.393	-0.047	0.389	-0.431	-0.431	-0.421	0	-0.435	0	0	0
TCGA-86-6562	-0.348	0.908	0	0	-0.351	-0.351	0	0	1.017	-0.37	0	-0.266	1.015	1.015	0	0	0	0	0	0	0	0	0.351	0.351	0.304	0.333	-0.378	0	0	0.31	0.31	0	0	0	0	0.611	0.611	0	0.315
TCGA-86-8359	0	0.571	0.299	0.299	0	0	0	0	0.382	0.105	-0.28	-0.28	0.536	0	0.425	0.425	0	0	0	0	0	0	0	0	-0.268	0	0	0.413	0	0	0	0.327	0.327	0	0	0	0	0	0
TCGA-91-6836	0	0	0.362	0.362	0	0	0.382	0.382	2.11	2.11	0.435	0.435	0	0	-0.442	0	0	0.476	0.364	0	-0.518	0	0.868	0.868	-0.52	0.424	-0.482	0	0	0.037	0.511	-0.491	-0.491	-0.449	-0.449	0.488	0.488	0	-0.464
TCGA-97-A4M1	0.417	0.417	0	0	0	0	0	0	0.451	0.451	0.344	0.344	0.017	-0.466	0	0	-0.473	-0.473	0	0	0	0	0	0	0	0	0	0.254	0.254	0	0	0	0	0	0	0	0	0.426	0
TCGA-NJ-A4YP	0	1.113	0	0	0	0	0	0	0	0	0.459	-0.466	0	0	0	0	0	0	0	0	0	0	0	0	0	0	0	0.11	-0.28	0	0	0	0	0	0	0	0	0	0
TCGA-05-4417	0	0.475	0.257	0.257	0	0	0	0	0	0	0	0	0.373	0	0.358	0.705	0	0	0	0	0	0	0.36	0.36	0	0	0	0	0	0	0	0	0	0	0	0.301	0.301	-0.345	0
TCGA-44-2668	0	0.371	0	0	-0.296	-0.296	0	0	0.56	0	0	0	0	0	-0.315	0.448	0	0	0	0	0	0	0.253	0	0	0	0	0	0	0	0	0	0	0	0	0	0	0	0
TCGA-44-5644	0	0	0	0	0	0	-0.453	-0.453	1.71	-0.471	0	-0.457	0.419	0	-0.463	1.712	-0.439	-0.439	0	0	0	0	0.495	0.495	-0.399	0	0	0	0	0	0	0	0	-0.395	-0.395	0.387	0	-0.449	-0.451
TCGA-49-4510	0	0	0	0	0	0	0	0	0	0	0	-0.423	0.258	0	-0.622	0.237	-0.49	-0.49	0	0	-0.554	-0.554	0.956	0.956	-0.557	0	0	0	0	0	0	0	0.251	-0.563	0	0	0	0	-0.49
TCGA-49-AAR4	0	0	0	0	0	0	0	0	0.374	0.374	0	0	0	0	0	0	0	0	0	0	0	0	0	0	0	0	0	0	0	0	0	0	0	0	0	0	0	0	0
TCGA-49-AARE	-0.345	0	0	0	0	0	-0.314	-0.314	-0.34	-0.34	-0.339	-0.339	0	0	0.324	0.324	0	0	0.078	-0.332	-0.29	-0.29	-0.341	-0.341	0	-0.273	0	0.313	0.313	-0.357	0	-0.714	-0.714	0	0	0	-0.334	0	-0.361
TCGA-53-7813	0	0.499	0	0	0	0	0.266	0	0	0	0	-0.391	0	0	0	1.1	0	0	0	0	0	0	0	0	-0.373	0	-0.375	0	0	-0.343	0	0	0	-0.306	-0.306	0	0	0	0
TCGA-55-8094	0	0.488	0	0	-0.471	-0.471	0.474	-0.49	1.796	-0.492	0	-0.47	0	0	0	0.954	-1.045	-0.462	0	0	0	-0.483	0.483	0	-0.504	-0.451	-0.485	-0.517	0	0.486	0.486	0	-1.035	-0.478	0	0	0	0	-0.5
TCGA-44-6779	0.359	0.359	0	0	-0.293	-0.293	0	0	0	0	0	-0.329	0.267	0	0	0.396	-0.338	0	-0.354	-0.354	0.327	0.327	-0.039	-0.319	-0.331	0.316	0	0.923	0.923	-0.325	0	-0.338	-0.338	-0.365	-0.365	-0.309	0	-0.337	0.255
TCGA-55-7910	0	0.774	0.358	0.358	-0.421	-0.016	-0.438	-0.438	0.423	-0.394	0	0.419	0.525	0.525	0	0	0	0	0.356	0	0	0.771	0	0.791	0.308	0.666	0	0.676	0.287	-0.416	0	-0.461	-0.461	-0.406	0	0	0.766	-0.451	-0.475
TCGA-86-8674	0	0.963	0	0	0	0	0	0	0	0	0.509	-0.461	0	0	0.507	0.507	0	0	0	0	0	0	0	0	0	0	0	0	0	0	0	0	0	0	0	0	0	0	0
TCGA-99-8028	0	0	0	0	0	0	0	0	0	0	0	0	0	0	0	0	0	0	0	0	0	0	0	0	0	0	0	0	0	0	0	0	0	0	0	0	0	0	0
TCGA-NJ-A4YF	0	0	0	0	-0.405	0.141	0.028	-0.376	1.015	-0.414	-0.384	-0.384	0	0	-0.439	2.549	0	0	0.723	-0.403	0	0	-0.37	-0.37	-0.409	-0.396	0	-0.449	0	-0.437	0	-0.421	-0.421	-0.395	-0.395	-0.92	-0.381	0	-0.393
TCGA-44-7667	0	0	0	0	0	0	0	0	0	-0.326	0.415	0	0	0	0.586	0.586	0	0	0	0	-0.253	-0.253	0	0	0	0	-0.467	0	0	0	0.489	0	0	0	0	0	0	0	0
TCGA-50-6593	0.25	0.25	0	0	0	0	0	0	1.826	0	0	0	0.502	0	-0.493	0.55	0	0	0	0.354	0	0	0	0	0	0	0	0	0	0.426	0.426	0.383	0	0	0	0	0	0	0
TCGA-NJ-A7XG	-0.288	0.214	0	0	-0.283	-0.283	0	0	0.752	0.752	0	0	0	0	0	0.537	-0.314	-0.314	0	0	0	0	0	0	0	-0.293	0	0.407	0.407	0	0	0	0	0	0	0	0	-0.281	0
TCGA-71-6725	0.375	0.886	0	0	0	0	0	0	0.405	0	0	0	1.678	0.922	0	0.507	0	0	0.911	0.911	0.783	0.783	0	0	0	0.303	0.377	0	0	0.351	0.351	0	0.405	0	0	1.07	1.07	0.383	0
TCGA-86-A4D0	0	0.777	0	0	-0.256	-0.256	0	0	1.133	1.133	0	0	-0.285	0	-0.207	2.747	0	0	0.259	0.259	0	0	0.277	0.277	-0.562	0	-0.555	0	0	0	0	0	0	-0.286	-0.286	0	0	0	-0.39
TCGA-L4-A4E5	0	0	-0.619	-0.619	-0.634	-0.634	-0.638	-0.638	1.722	0	0	-0.616	1.166	0.57	-0.654	0	0	0	0	0	-0.632	0	0	0	-0.629	0	-0.63	-0.624	-0.624	-0.605	-0.605	-0.564	-0.564	-0.617	-0.617	-0.062	0.581	0	-0.636
TCGA-05-4398	0	0	0	0	0	0	-0.319	-0.319	0.274	0.274	0	0	1.009	0.715	-0.36	0.357	0	0	0	0	0	0	0	0	-0.371	-0.295	-0.434	0	0	0	0	-0.26	-0.26	0	0	0	0	0	0
TCGA-44-7670	0	0.287	0.664	0.664	-0.374	0.983	0	0	0.181	-0.378	1.365	1.051	0	0	-0.346	0	-1.293	-1.293	0	0	0	0	0.629	0.629	-0.25	0	-0.385	0	0	0	0.881	-0.447	-0.447	0	0	0	1.154	0	0.637
TCGA-49-6767	0	0	0	0	0	0	0	0	0	0	0	0	0	0.774	-0.042	0.362	-0.38	-0.38	-0.344	0	-0.367	-0.106	0.436	0.436	0	0.253	-0.366	-0.318	0	-0.323	0	-0.378	-0.378	-0.343	-0.343	0	0	0	-0.352
TCGA-86-8279	0.313	1.122	0	0	0	0	0.829	0	1.109	-0.264	0.582	0	0.675	0	-0.703	0.866	-0.496	-0.496	0	0	0	1	0	0	-0.463	-0.453	0	0.886	0.886	-0.177	0.266	-0.369	-0.369	0	0	0	0.984	0.797	-0.275
TCGA-49-4490	0	0	0	0	0	0	0	0	0.603	0	0	0	0.605	0.605	-0.334	0	-0.371	-0.371	0	0	0	0	-0.262	-0.262	0	0	-0.305	0.503	0	0	0.294	0	0	0	0	0	0	0	0.502
TCGA-73-4676	0.459	0.459	0.663	0	0.539	0.539	0	0	0.962	0	0	0	1.042	1.042	0.987	0.987	0	0	0	0	0	0.725	0	0	0	0	0	0	0	0	0.869	0.437	0.437	0	0	0	0	0	0
TCGA-78-7535	0.462	0.462	0	0	-0.402	-0.402	0.355	-0.39	0.436	0.022	-0.392	-0.392	0.91	0	0.442	0.442	0	0	0	-0.42	-0.429	0.063	-0.398	-0.398	0	-0.422	-0.42	-0.422	-0.422	-0.431	-0.431	-0.422	-0.422	-0.389	-0.389	-0.425	0.014	0.48	-0.42
TCGA-97-A4M6	0	0.37	0	0	-0.421	-0.421	0	0	0	0	0	0	0	-0.387	0	0	-0.417	-0.417	0	0	0	0	-0.42	0	0	0	0	0	0	0	0	0	-0.428	-0.418	-0.418	0	0	0	0
TCGA-86-8358	0	0	0	0	-0.281	0	-0.381	0	0.471	0.471	0.317	-0.265	0.957	-0.314	0	0	0	0	0.367	0.367	0	0	-0.506	0	0	0.41	-0.299	0	0	-0.549	0	-1.293	0	0	0	0	0	0.973	-0.552
TCGA-44-2666	0	0	0	0	0	0	0	0	0	0	0	-0.482	0	0	0	0	0	0	0	0	0	0	-0.524	0	0	0	0	0	0	0	0	0	0	0	0	0	0	0	0
TCGA-38-4632	0.503	0.503	0.401	0.401	0	0	0	0	0.579	0	-0.302	-0.302	0.454	0.454	0	1.097	0	0	0	0	-0.409	0	0.308	0	-0.429	-0.354	0	0	0	-0.143	0.308	-0.433	-0.433	0	0	0	0	0	0
TCGA-50-5051	-0.438	0.241	0	0	0	0	-0.411	-0.411	0.357	0.357	-0.45	-0.45	0	0	0.945	0.945	0	0	0.414	0.414	0	0	-0.415	0.279	-0.44	0	-0.423	0	0	0	0	0	0	-0.326	-0.326	-0.416	-0.416	-0.423	-0.393
TCGA-69-7973	-0.464	0.765	0.309	0.309	-0.361	0	-0.456	-0.456	0.688	0	0	-0.422	0	0	0.642	0.642	0.389	-0.469	0	0	0.312	0.312	0.306	0.306	0	0.712	-0.405	0	0	0.296	0.296	0.32	0.32	0	0	0	0	0	0
TCGA-86-8076	0	0.415	0	0	0	0	0	0	0	0	0	0	0	0	0	0	0	0	0	0	0	0	0	0	0	0	0	0	0	0	0	0	0	0	0	0	0	0	0
TCGA-95-7948	0	0	0	0	-0.337	-0.337	0	0	0.091	-0.308	-0.435	-0.722	0	0	0.772	0.772	-0.724	-0.724	0	-0.335	-0.344	0	-0.315	-0.315	-0.704	-0.721	0	0	0	-0.345	-0.345	-0.343	0	-0.344	-0.344	0	0	0	0
TCGA-05-4420	0.342	0	0.745	0	0	0	-0.458	-0.458	0	0	0.711	0.207	0.986	0.389	-0.506	-0.24	0	0	0.279	0	0.341	0.341	0.429	0.429	0	0	-0.024	-0.496	-0.496	-0.35	0	0.309	0.309	-0.465	-0.465	0	0.6	-0.484	0.331
TCGA-49-AARQ	0.345	0.345	0.321	0.321	0	0	0	0	0	0	0	0	1.279	0.385	-0.415	0	0.904	0	-0.422	-0.422	0	0	-0.313	-0.313	0	0.372	-0.406	0	0	-0.391	-0.391	0	0	0	0	-0.402	0.348	0	0
TCGA-55-8512	0	0	0	0	0	0	0	0	0	0	0.349	0.017	0	0	0	0	-0.317	-0.325	0	0	0	0	0	0	0	0	0	0.299	0.299	0	0	0	0	-0.31	0	0.32	0.32	0	-0.356
TCGA-73-A9RS	0.229	0.562	0.383	0.383	-0.47	-0.47	0	0	-0.346	-0.346	-0.407	-0.407	0.443	0	-0.848	-0.347	-0.393	-0.393	0.403	-0.385	-0.398	0	0	0	0	-0.4	0.487	-0.365	-0.365	-0.379	-0.379	-0.413	-0.413	0	0	0.571	0.571	-0.402	-0.382
TCGA-53-7624	0	0	0.402	0.402	-0.427	0	0.367	0	0.329	-0.164	0.3	0	0.585	0.094	-1.051	0	0	0	0.292	0.292	-0.433	0.495	0	0	0.479	0	0	-0.45	-0.45	-0.482	-0.482	-0.443	-0.961	0.737	0.737	-0.475	-0.475	0	-0.508
TCGA-L9-A5IP	0	1.201	0.459	0.459	0	0	0.434	0	0.897	0	0	0	0.942	0	0	0.811	0	0.451	0	0	0	0.433	0.437	0.437	0	0	0.466	0.439	0.439	0	0	0	0	0	0.617	0.882	0	0	0
TCGA-49-AARO	0	0	0.437	0	0	0	0	0	0	0	0	0	0.458	0.458	0	0.291	-0.271	0	0	0	0	0.479	0.53	0	-0.311	0	0	0.328	0	0	0	0	0	0	0	-0.273	-0.273	0	0
TCGA-35-4123	0	0	0	0	0	0	0	0	0	0	-0.315	-0.315	0.28	0.28	-0.345	0	0	0	0	0	0	0	0	0	-0.355	0	-0.342	0	-0.31	-0.337	0	0	0	-0.315	0	0	0	0	-0.336
TCGA-44-3917	0.386	0.386	0	0	-0.288	-0.288	0	0	-0.3	-0.3	-0.28	-0.28	0.643	0.643	-0.29	0.892	-0.279	-0.279	0	0	-0.304	-0.304	0	0	-0.293	0.322	0	0	0	-0.268	0	0	0	-0.259	-0.259	0.343	0.343	-0.289	-0.274

## Sheet: OV
	1p	1q	2p	2q	3p	3q	4p	4q	5p	5q	6p	6q	7p	7q	8p	8q	9p	9q	10p	10q	11p	11q	12p	12q	13q	14q	15q	16p	16q	17p	17q	18p	18q	19p	19q	20p	20q	21q	22q
TCGA-61-1722	0	0	0	0	0	0.901	0	0	0	-0.279	0.8	0	0	0	0	0	0	0	0	0	0	0	0.638	0	-0.365	0	0	-0.292	-0.292	0	0	0.838	0.502	0	0.878	0.929	0.929	0.283	0
TCGA-04-1365	0	0	0	0	-0.905	0.043	0	0	0	0	0	0	0	0	-0.804	0.871	0	0	0	0	0	0	0	0	-0.9	-0.798	0	0	-0.893	-0.825	-0.825	0	0	-0.81	-0.81	0	0	-0.873	-0.85
TCGA-24-2030	0	0	0	0	0	0	-0.56	-0.56	0.186	-0.599	0	0	0.483	0.483	-0.631	-0.631	-0.55	0	-0.559	-0.559	0	0	0	0	-0.597	0.715	-0.56	0	-1.212	-0.486	-0.486	0.612	0	0	0	0	-0.461	0	-1.182
TCGA-24-2033	0	0	0.563	0.563	0	0.455	0.604	0	0	0	0	0	0	0.583	0	1.462	0	-0.583	0	0	0	0.557	0.554	0.299	0	0	0	0	0	-0.547	-0.547	0	0	0.686	0.686	0.68	1.043	0	-0.542
TCGA-04-1341	-0.421	-0.421	0	0	0.609	0.609	-0.472	-0.472	0.139	-0.49	0	0	-0.052	0.44	0	0	-0.436	-0.436	-0.529	0	-0.442	-0.442	1.212	1.212	-0.489	-0.438	-0.452	-0.449	-1.044	0	0	-0.862	-0.862	-0.467	-0.467	0.636	0.636	-0.465	-1.029
TCGA-23-2641	0	0	0	0	0	0.695	-0.845	-0.845	0	0	0	0	-0.839	0	0	0	0	0	0	0	0	0	0	0	-0.84	0	-0.849	0	-0.822	-0.842	-0.842	-0.834	-0.834	0	0	0	0	0	-0.871
TCGA-36-2543	0	0	-0.508	-0.508	0.292	0.292	-0.495	-0.495	0	0	-0.515	-0.515	0	0	-0.532	0	0	-0.482	0.264	-0.305	0	0	0	0	-0.46	-0.495	-0.497	-0.529	-0.529	-0.549	0	-0.332	-0.332	0	0	0	0	0	-0.543
TCGA-29-1702	0	0	0.92	0	0	0.455	0	0.359	-0.667	-0.667	1.172	1.172	-1.293	-1.293	2.373	0.358	-0.678	-0.678	1.213	0.787	-0.682	-0.118	0.558	0	0	0.3	-0.656	0	-0.639	0	0	0	-0.586	0.42	0	-0.255	0.365	0	-1.293
TCGA-23-1116	0	0	-0.29	-0.29	0	0	-0.292	-0.292	0.303	0.303	0	0	0.527	0	-0.614	1.407	-0.283	-0.283	0.347	0	0	0	0.407	0.407	0	0	0	0	0	-0.256	0	-0.302	-0.302	0.572	0.572	0	0.377	0.551	-0.288
TCGA-36-1575	0	0	1.077	-0.482	-0.547	-0.547	0	0	-0.547	-0.547	0	0	0	0	-1.293	-0.546	0	0	0	0	0	0	0.701	0.701	-0.596	-0.568	0	-1.293	-1.293	-0.604	-0.604	-0.555	-0.555	-1.293	-1.293	1.359	1.359	-0.614	-0.587
TCGA-24-1422	0	0.336	0.446	0.446	0	0	-0.508	-0.508	0	0	0	0	0	0	-0.381	0	-0.973	-0.973	0	0	0	0	0.359	0	0.437	0	-0.418	-0.417	-0.417	-0.398	-0.398	0	0	0	0	0.283	0.283	-0.392	-0.419
TCGA-36-1580	-0.278	-0.278	0	0	0	0	-0.5	-0.5	0	0	0	-0.29	0.253	0.253	-0.834	0.596	-0.733	-0.733	0.758	0	0	0	0.374	0	-0.791	0	0	0	-0.361	0	0	-0.514	-0.514	0	-0.35	0	0	0	-0.501
TCGA-04-1347	1.112	1.112	0.311	0.311	-0.857	0.169	0	0	0.323	0.323	0.811	0.295	-0.46	0.445	0.582	-0.259	-0.454	-0.454	0.424	0	-0.425	0	0.509	0.509	-0.87	0	-0.506	-0.491	-0.932	0	0	0.347	-0.88	-0.448	-0.448	1.539	1.539	0	-0.304
TCGA-13-0803	0	0	0	0	0	0	-0.345	-0.345	-0.769	-0.769	-0.693	-0.693	0	0.401	-0.378	-0.378	-0.02	-0.392	-0.35	-0.35	0	0	-0.277	-0.277	0	-0.801	0	0	0	-0.783	-0.783	-0.787	-0.787	-0.414	-0.707	0.362	0.362	-0.38	-0.323
[truncated: 542 more rows]

[truncated: 5 more sheets: PRAD, SARC, SKCM, TGCT, THCA]
