# Supplementary material for: An integrative analysis of the age-associated multi-omic landscape across cancers
Source: Nat Commun. 2021 Apr 20;12:2345. doi: 10.1038/s41467-021-22560-y (PMC8058097; doi:10.1038/s41467-021-22560-y)
Supplement: Supplementary file 23 — Source Data [file 41467_2021_22560_MOESM23_ESM.zip › Source Data/Source Data_Supplementary_Fig_9.xlsx]

## Sheet: Sheet1
Source data file for Chatsirisupachai et al. An Integrative Analysis of the Age-Associated Multi-Omic Landscape across Cancers
Supplementary Fig. 9

## Sheet: BLCA
	TCGA-CF-A3MF	TCGA-CF-A47S	TCGA-FD-A3N6	TCGA-E7-A7DV	TCGA-DK-A6B5	TCGA-GC-A3I6	TCGA-S5-AA26	TCGA-FD-A5BV	TCGA-GV-A3QI	TCGA-YF-AA3L	TCGA-CF-A3MG	TCGA-DK-AA6L	TCGA-GD-A3OQ	TCGA-XF-A9T4	TCGA-XF-AAMR	TCGA-FJ-A871	TCGA-UY-A9PB	TCGA-XF-AAMG	TCGA-CF-A9FM	TCGA-G2-A2EF	TCGA-XF-A8HB	TCGA-G2-A3IE	TCGA-4Z-AA83	TCGA-CF-A27C	TCGA-CF-A47V	TCGA-CF-A9FF	TCGA-E7-A8O7	TCGA-HQ-A2OF	TCGA-GD-A2C5	TCGA-ZF-A9R3	TCGA-BT-A2LA	TCGA-CF-A7I0	TCGA-FD-A6TE	TCGA-GC-A3RB	TCGA-GD-A3OS	TCGA-GV-A6ZA	TCGA-XF-A9T2	TCGA-4Z-AA7W	TCGA-CF-A47Y	TCGA-CF-A8HX	TCGA-E7-A678	TCGA-FD-A3B4	TCGA-GV-A3JZ	TCGA-BT-A20X	TCGA-G2-A2EJ	TCGA-GV-A3QK	TCGA-K4-AAQO	TCGA-LT-A5Z6	TCGA-ZF-AA4W
ELF3												Missense_Mutation																	Multiple
[truncated: 315 more columns]

## Sheet: BRCA
	TCGA-AR-A24L	TCGA-B6-A0RG	TCGA-AR-A0TQ	TCGA-E9-A1NE	TCGA-AN-A041	TCGA-AO-A03M	TCGA-AO-A129	TCGA-C8-A273	TCGA-PL-A8LZ	TCGA-S3-A6ZH	TCGA-BH-A0DG	TCGA-AO-A03U	TCGA-BH-A0HA	TCGA-BH-A1FE	TCGA-AN-A0FF	TCGA-EW-A6SD	TCGA-E9-A3QA	TCGA-A2-A04X	TCGA-A2-A25E	TCGA-AO-A03L	TCGA-BH-A1FN	TCGA-C8-A137	TCGA-C8-A1HO	TCGA-D8-A1XL	TCGA-E2-A15S	TCGA-EW-A6S9	TCGA-A2-A3XU	TCGA-A8-A07J	TCGA-BH-A0BL	TCGA-E2-A14Y	TCGA-PL-A8LX	TCGA-A2-A04P	TCGA-A2-A04R	TCGA-AN-A04A	TCGA-AO-A0JA	TCGA-AO-A12F	TCGA-AR-A0U1	TCGA-D8-A27N	TCGA-OL-A66I	TCGA-A2-A0CL	TCGA-A2-A0D4	TCGA-A2-A0T3	TCGA-A7-A0D9	TCGA-E2-A14N	TCGA-E2-A1IO	TCGA-E9-A229	TCGA-AO-A124	TCGA-AR-A24M	TCGA-B6-A0IE
CDH1																							Missense_Mutation
GATA3		Frame_Shift_Del	Frame_Shift_Ins		Frame_Shift_Del			Frame_Shift_Ins			Frame_Shift_Ins												Frame_Shift_Ins
KMT2C																															Multiple
MAP3K1
PIK3CA		Missense_Mutation				Missense_Mutation							In_Frame_Del	Missense_Mutation	Missense_Mutation					Missense_Mutation				Missense_Mutation				In_Frame_Del		Missense_Mutation		Missense_Mutation			Missense_Mutation								Missense_Mutation		Missense_Mutation	Missense_Mutation		Missense_Mutation	Missense_Mutation
[truncated: 897 more columns]

## Sheet: CESC
	TCGA-EK-A2H1	TCGA-C5-A0TN	TCGA-UC-A7PD	TCGA-C5-A3HF	TCGA-EK-A2H0	TCGA-DG-A2KH	TCGA-DS-A0VL	TCGA-JX-A3PZ	TCGA-ZJ-AB0I	TCGA-C5-A1BN	TCGA-C5-A7XC	TCGA-EK-A2RE	TCGA-VS-A8Q8	TCGA-GH-A9DA	TCGA-EK-A2IP	TCGA-FU-A23K	TCGA-MY-A913	TCGA-FU-A2QG	TCGA-VS-A9UY	TCGA-VS-A9V2	TCGA-C5-A2LY	TCGA-C5-A8XK	TCGA-LP-A5U2	TCGA-VS-A9U7	TCGA-4J-AA1J	TCGA-C5-A1BI	TCGA-C5-A1BL	TCGA-EK-A2RL	TCGA-EX-A3L1	TCGA-FU-A5XV	TCGA-Q1-A5R1	TCGA-VS-A9UC	TCGA-VS-A9UQ	TCGA-EK-A2RC	TCGA-FU-A770	TCGA-MA-AA41	TCGA-Q1-A73S	TCGA-C5-A1BJ	TCGA-C5-A1MP	TCGA-DS-A7WH	TCGA-HM-A6W2	TCGA-RA-A741	TCGA-ZJ-AAXN	TCGA-C5-A7CM	TCGA-C5-A7X8	TCGA-EA-A3HS	TCGA-FU-A3YQ	TCGA-JW-A5VG	TCGA-LP-A4AU
EP300																			Multiple		Nonsense_Mutation		Multiple													Nonsense_Mutation
NOTCH1
PIK3CA																Missense_Mutation			Missense_Mutation			Missense_Mutation									Missense_Mutation	Missense_Mutation	Missense_Mutation
PTEN																Splice_Site
TP53																							Missense_Mutation																		Missense_Mutation
[truncated: 214 more columns]

## Sheet: HNSC
	TCGA-CN-4737	TCGA-CV-A465	TCGA-CV-5979	TCGA-BA-6873	TCGA-CV-7416	TCGA-MT-A51X	TCGA-CV-7255	TCGA-CV-7180	TCGA-CR-5249	TCGA-H7-A6C4	TCGA-CN-5365	TCGA-CR-6470	TCGA-CV-7440	TCGA-BA-4076	TCGA-CN-A640	TCGA-CN-A6V7	TCGA-CQ-7065	TCGA-BA-5557	TCGA-BA-A6DA	TCGA-CV-6945	TCGA-HD-A4C1	TCGA-KU-A6H8	TCGA-P3-A5QA	TCGA-CR-7385	TCGA-UF-A7JC	TCGA-DQ-5624	TCGA-IQ-A61O	TCGA-BA-A6DD	TCGA-CR-7397	TCGA-D6-A6EO	TCGA-BA-4077	TCGA-C9-A480	TCGA-CR-7371	TCGA-CR-7372	TCGA-P3-A6T2	TCGA-BA-A4II	TCGA-CN-A63Y	TCGA-CQ-5329	TCGA-CV-A45R	TCGA-BA-5149	TCGA-BA-6872	TCGA-BB-A5HU	TCGA-CN-6988	TCGA-CN-A641	TCGA-CR-6481	TCGA-CV-A45X	TCGA-CX-7219	TCGA-F7-7848	TCGA-F7-A620
CASP8				Nonsense_Mutation																	Multiple														Nonsense_Mutation
CREBBP																																													Missense_Mutation
FAT1															Nonsense_Mutation						Multiple																		Missense_Mutation
FBXW7																Missense_Mutation																							Missense_Mutation
NOTCH1				Frame_Shift_Del										Missense_Mutation					Missense_Mutation																			Missense_Mutation		Frame_Shift_Del					Missense_Mutation
[truncated: 420 more columns]

## Sheet: LUAD
	TCGA-44-3917	TCGA-35-4123	TCGA-49-AARO	TCGA-53-7624	TCGA-L9-A5IP	TCGA-05-4420	TCGA-49-AARQ	TCGA-55-8512	TCGA-73-A9RS	TCGA-38-4632	TCGA-50-5051	TCGA-69-7973	TCGA-86-8076	TCGA-95-7948	TCGA-44-2666	TCGA-86-8358	TCGA-49-4490	TCGA-73-4676	TCGA-78-7535	TCGA-97-A4M6	TCGA-49-6767	TCGA-86-8279	TCGA-05-4398	TCGA-71-6725	TCGA-L4-A4E5	TCGA-44-7667	TCGA-50-6593	TCGA-NJ-A7XG	TCGA-44-6779	TCGA-55-7910	TCGA-86-8674	TCGA-99-8028	TCGA-NJ-A4YF	TCGA-05-4417	TCGA-44-2668	TCGA-44-5644	TCGA-49-4510	TCGA-49-AAR4	TCGA-53-7813	TCGA-55-8094	TCGA-44-7672	TCGA-4B-A93V	TCGA-55-6969	TCGA-67-6215	TCGA-73-4666	TCGA-78-7145	TCGA-86-6562	TCGA-86-8359	TCGA-91-6836
FLG			Multiple		Missense_Mutation	Frame_Shift_Del	Missense_Mutation		Multiple					Missense_Mutation		Multiple						Missense_Mutation	Nonsense_Mutation		Missense_Mutation	Missense_Mutation	Missense_Mutation				Missense_Mutation		Missense_Mutation		Nonsense_Mutation	Missense_Mutation		Missense_Mutation		Missense_Mutation		Missense_Mutation							Missense_Mutation
[truncated: 389 more columns]

## Sheet: PCPG
	TCGA-RW-A68A	TCGA-S7-A7WQ	TCGA-TT-A6YP	TCGA-WB-A80P	TCGA-P7-A5NY	TCGA-QR-A703	TCGA-S7-A7X1	TCGA-WB-A822	TCGA-QR-A70I	TCGA-W2-A7HB	TCGA-S7-A7WP	TCGA-W2-A7H5	TCGA-WB-A81G	TCGA-XG-A823	TCGA-SP-A6QD	TCGA-QR-A6H6	TCGA-QT-A5XL	TCGA-WB-A817	TCGA-QR-A6GX	TCGA-W2-A7HF	TCGA-WB-A81N	TCGA-QR-A6GR	TCGA-QR-A6H5	TCGA-QR-A6ZZ	TCGA-QR-A7IP	TCGA-SR-A6MP	TCGA-QR-A6GU	TCGA-QR-A6GZ	TCGA-QR-A70E	TCGA-RT-A6YC	TCGA-RW-A68B	TCGA-RW-A68D	TCGA-QR-A70N	TCGA-S7-A7WR	TCGA-QR-A6H2	TCGA-S7-A7WW	TCGA-P8-A5KD	TCGA-QR-A70O	TCGA-SP-A6QG	TCGA-SP-A6QH	TCGA-SR-A6MS	TCGA-SR-A6MV	TCGA-WB-A814	TCGA-WB-A819	TCGA-QR-A6GY	TCGA-TT-A6YN	TCGA-WB-A818	TCGA-QR-A70M	TCGA-QR-A70D
NF1																																															Frame_Shift_Del
[truncated: 115 more columns]

## Sheet: PRAD
	TCGA-HC-8260	TCGA-EJ-7125	TCGA-EJ-5512	TCGA-EJ-8469	TCGA-KK-A6E7	TCGA-VP-A876	TCGA-2A-A8VT	TCGA-EJ-5497	TCGA-HC-A48F	TCGA-J4-8200	TCGA-V1-A8WN	TCGA-YL-A9WJ	TCGA-CH-5769	TCGA-EJ-5510	TCGA-G9-7509	TCGA-HC-8213	TCGA-HC-8261	TCGA-XJ-A9DQ	TCGA-EJ-5516	TCGA-EJ-7793	TCGA-G9-7522	TCGA-J4-8198	TCGA-V1-A9OF	TCGA-VN-A88O	TCGA-EJ-5494	TCGA-EJ-5502	TCGA-HC-7230	TCGA-HC-8259	TCGA-KK-A6DY	TCGA-KK-A8IH	TCGA-2A-A8VL	TCGA-EJ-5522	TCGA-EJ-7318	TCGA-EJ-A8FO	TCGA-G9-6351	TCGA-HC-A6HY	TCGA-V1-A8X3	TCGA-XJ-A83G	TCGA-XJ-A9DX	TCGA-2A-A8VV	TCGA-FC-7708	TCGA-G9-7521	TCGA-HC-7817	TCGA-HC-A6AO	TCGA-J4-A83K	TCGA-V1-A8WV	TCGA-EJ-7788	TCGA-EJ-7792	TCGA-EJ-7797
FOXA1																									Multiple										Missense_Mutation									Missense_Mutation
[truncated: 383 more columns]

## Sheet: SKCM
	TCGA-D3-A5GN	TCGA-D3-A8GJ	TCGA-EE-A2MK	TCGA-D3-A51J	TCGA-FS-A1Z7	TCGA-EE-A29C	TCGA-D3-A5GR	TCGA-EE-A2MG	TCGA-D3-A2JK	TCGA-GN-A263	TCGA-LH-A9QB	TCGA-D3-A8GV	TCGA-ER-A3ES	TCGA-WE-A8ZT	TCGA-D3-A8GE	TCGA-W3-AA21	TCGA-D3-A8GN	TCGA-DA-A1I5	TCGA-EE-A2GS	TCGA-FR-A44A	TCGA-D3-A2JG	TCGA-EE-A3AB	TCGA-EE-A3AH	TCGA-GN-A4U3	TCGA-DA-A1IA	TCGA-D3-A1Q8	TCGA-EE-A2MP	TCGA-FR-A69P	TCGA-EE-A2ML	TCGA-ER-A19L	TCGA-BF-A3DJ	TCGA-D3-A5GU	TCGA-ER-A19E	TCGA-ER-A19M	TCGA-DA-A1HW	TCGA-EB-A3HV	TCGA-ER-A19Q	TCGA-D3-A3MV	TCGA-FR-A729	TCGA-GN-A267	TCGA-D3-A3CB	TCGA-D3-A51E	TCGA-D9-A3Z3	TCGA-DA-A3F8	TCGA-EE-A2MF	TCGA-ER-A2NE	TCGA-FS-A1YX	TCGA-FS-A4FD	TCGA-GF-A769
BRAF	Missense_Mutation	Missense_Mutation	Missense_Mutation	Missense_Mutation	Missense_Mutation	Missense_Mutation	Missense_Mutation	Missense_Mutation	Missense_Mutation	Missense_Mutation	Missense_Mutation	Missense_Mutation		Missense_Mutation		Missense_Mutation	Missense_Mutation	Missense_Mutation	Missense_Mutation	Missense_Mutation	Missense_Mutation	Missense_Mutation	Missense_Mutation				Missense_Mutation				Missense_Mutation	Missense_Mutation	Missense_Mutation	Missense_Mutation	Missense_Mutation	Missense_Mutation	Missense_Mutation		Missense_Mutation		Missense_Mutation		Missense_Mutation	Missense_Mutation			Missense_Mutation		Missense_Mutation
NF1
[truncated: 291 more columns]

## Sheet: STAD
	TCGA-VQ-A91W	TCGA-VQ-AA69	TCGA-BR-A4J4	TCGA-CD-8534	TCGA-BR-8364	TCGA-BR-4279	TCGA-CD-8528	TCGA-D7-8570	TCGA-CD-5799	TCGA-HU-A4G2	TCGA-IN-A6RI	TCGA-SW-A7EB	TCGA-BR-6564	TCGA-RD-A7BS	TCGA-BR-A4IV	TCGA-VQ-A8PY	TCGA-CD-8533	TCGA-FP-8210	TCGA-VQ-A8DV	TCGA-VQ-AA6B	TCGA-BR-8286	TCGA-BR-A4J7	TCGA-VQ-A928	TCGA-BR-7957	TCGA-IN-7806	TCGA-3M-AB47	TCGA-B7-A5TK	TCGA-BR-4267	TCGA-BR-A453	TCGA-CD-5800	TCGA-CD-8530	TCGA-CD-A487	TCGA-R5-A7O7	TCGA-BR-8682	TCGA-CD-8532	TCGA-VQ-AA68	TCGA-BR-4188	TCGA-BR-8058	TCGA-D7-5577	TCGA-D7-6520	TCGA-D7-6524	TCGA-D7-6818	TCGA-VQ-A8PJ	TCGA-BR-6803	TCGA-BR-8690	TCGA-CG-5719	TCGA-D7-8576	TCGA-HU-A4G3	TCGA-R5-A804
CDH1					Missense_Mutation	Multiple			Missense_Mutation						Missense_Mutation			Missense_Mutation								Splice_Site			Missense_Mutation								Missense_Mutation	Missense_Mutation						Missense_Mutation					Missense_Mutation
[truncated: 261 more columns]

[truncated: 1 more sheets: UCEC]
